# Supplementary material for: Universal machine learning aided synthesis approach of two-dimensional perovskites in a typical laboratory
Source: Nat Commun. 2024 Jan 2;15:138. doi: 10.1038/s41467-023-44236-5 (PMC10761762; doi:10.1038/s41467-023-44236-5)
Supplement: Supplementary file 4 — Supplementary Data 1 [file 41467_2023_44236_MOESM4_ESM.zip]

Archive with 21 entries (21 files):
- (BrC6H4CH2NH3)4AgBiI8.cif
- (BrC6H4CH4NH3)4AgBiI8.cif
- (C6H11NH3)4AgBiI8.cif
- (C6H5C3H6NH3)4AgBiI8.cif
- (CH3C6H4C2H4NH3)4AgBiI8.cif
- (ClC6H4CH2NH3)4AgBiI8.cif
- (ClC6H4CH4NH3)4AgBiI8.cif
- (ClC6H4NH3)4AgBiI8.cif
- (ClFC6H3NH3)4AgBiI8.cif
- (F3C4H6NH3)4AgBiI8.cif
- (FC6H4C2H4NH3)4AgBiI8.cif
- (FC6H4CH2NH3)4AgBiI8.cif
- (IC3H6NH3)4AgBiI8.cif
- (N2C3H4C2H4NH3)2AgBiI8.cif
- (NH2C4H6F2)4AgBiI8·H2O.cif
- (NH2C5H8F2)4AgBiI8.cif
- (NH2C5H9CH2NH3)2AgBiI8·0.5H2O.cif
- (NH2C5H9F)4AgBiI8·H2O.cif
- (NH3C6H10NH3)2AgBiI8·H2O.cif
- (NH3C6H4CH2NH3)2AgBiI8.cif
- (NHC5H4C2H4NH3)2AgBiI8.cif
