# Supplementary material for: Universal machine learning aided synthesis approach of two-dimensional perovskites in a typical laboratory
Source: Nat Commun. 2024 Jan 2;15:138. doi: 10.1038/s41467-023-44236-5 (PMC10761762; doi:10.1038/s41467-023-44236-5)
Supplement: Supplementary file 4 — Supplementary Data 1 [file 41467_2023_44236_MOESM4_ESM.zip › (BrC6H4CH2NH3)4AgBiI8.cif]

data_cf_8_rt_auto
_audit_creation_date               2023-03-17
_audit_creation_method
;
Olex2 1.5
(compiled 2023.03.06 svn.rbb2c1857 for OlexSys, GUI svn.r6748)
;
_shelx_SHELXL_version_number       '2018/3'
_audit_contact_author_address      ?
_audit_contact_author_email        ?
_audit_contact_author_name         ''
_audit_contact_author_phone        ?
_publ_contact_author_id_orcid      ?
_publ_section_references
;
Dolomanov, O.V., Bourhis, L.J., Gildea, R.J, Howard, J.A.K. & Puschmann, H.
 (2009), J. Appl. Cryst. 42, 339-341.

Sheldrick, G.M. (2015). Acta Cryst. C71, 3-8.
;
_chemical_name_common              ?
_chemical_name_systematic          ?
_chemical_formula_moiety           'Ag Bi I8, 4(C7 H9 Br N)'
_chemical_formula_sum              'C28 H36 Ag Bi Br4 I8 N4'
_chemical_formula_weight           2080.30
_chemical_melting_point            ?
loop_
  _atom_type_symbol
  _atom_type_description
  _atom_type_scat_dispersion_real
  _atom_type_scat_dispersion_imag
  _atom_type_scat_source
 'C' 'C' 0.0033 0.0016 'International Tables Vol C Tables 4.2.6.8 and 6.1.1.4'
 'H' 'H' 0.0000 0.0000 'International Tables Vol C Tables 4.2.6.8 and 6.1.1.4'
 'Ag' 'Ag' -0.8971 1.1015
 'International Tables Vol C Tables 4.2.6.8 and 6.1.1.4'
 'Bi' 'Bi' -4.1077 10.2566
 'International Tables Vol C Tables 4.2.6.8 and 6.1.1.4'
 'Br' 'Br' -0.2901 2.4595
 'International Tables Vol C Tables 4.2.6.8 and 6.1.1.4'
 'I' 'I' -0.4742 1.8119 'International Tables Vol C Tables 4.2.6.8 and 6.1.1.4'
 'N' 'N' 0.0061 0.0033 'International Tables Vol C Tables 4.2.6.8 and 6.1.1.4'

_shelx_space_group_comment
;
The symmetry employed for this shelxl refinement is uniquely defined
by the following loop, which should always be used as a source of
symmetry information in preference to the above space-group names.
They are only intended as comments.
;
_space_group_crystal_system        'monoclinic'
_space_group_IT_number             14
_space_group_name_H-M_alt          'P 1 21/n 1'
_space_group_name_Hall             '-P 2yn'
loop_
  _space_group_symop_operation_xyz
 'x, y, z'
 '-x+1/2, y+1/2, -z+1/2'
 '-x, -y, -z'
 'x-1/2, -y-1/2, z-1/2'

_cell_length_a                     8.7592(5)
_cell_length_b                     9.0061(5)
_cell_length_c                     30.6490(16)
_cell_angle_alpha                  90
_cell_angle_beta                   94.919(5)
_cell_angle_gamma                  90
_cell_volume                       2408.9(2)
_cell_formula_units_Z              2
_cell_measurement_reflns_used      6874
_cell_measurement_temperature      300.80(10)
_cell_measurement_theta_max        30.8830
_cell_measurement_theta_min        2.2490
_shelx_estimated_absorpt_T_max     0.189
_shelx_estimated_absorpt_T_min     0.108
_exptl_absorpt_coefficient_mu      12.522
_exptl_absorpt_correction_T_max    1.00000
_exptl_absorpt_correction_T_min    0.12783
_exptl_absorpt_correction_type     multi-scan
_exptl_absorpt_process_details
;
CrysAlisPro 1.171.41.112a (Rigaku Oxford Diffraction, 2021)
Empirical absorption correction using spherical harmonics,
implemented in SCALE3 ABSPACK scaling algorithm.
;
_exptl_absorpt_special_details     ?
_exptl_crystal_colour              red
_exptl_crystal_colour_lustre       ?
_exptl_crystal_colour_modifier     ?
_exptl_crystal_colour_primary      red
_exptl_crystal_density_diffrn      2.868
_exptl_crystal_density_meas        ?
_exptl_crystal_density_method      ?
_exptl_crystal_description         plate
_exptl_crystal_F_000               1852
_exptl_crystal_size_max            0.32
_exptl_crystal_size_mid            0.23
_exptl_crystal_size_min            0.2
_exptl_transmission_factor_max     ?
_exptl_transmission_factor_min     ?
_diffrn_reflns_av_R_equivalents    0.1123
_diffrn_reflns_av_unetI/netI       0.1247
_diffrn_reflns_Laue_measured_fraction_full  0.999
_diffrn_reflns_Laue_measured_fraction_max  0.793
_diffrn_reflns_limit_h_max         11
_diffrn_reflns_limit_h_min         -10
_diffrn_reflns_limit_k_max         13
_diffrn_reflns_limit_k_min         -9
_diffrn_reflns_limit_l_max         40
_diffrn_reflns_limit_l_min         -37
_diffrn_reflns_number              20861
_diffrn_reflns_point_group_measured_fraction_full  0.999
_diffrn_reflns_point_group_measured_fraction_max  0.793
_diffrn_reflns_theta_full          25.242
_diffrn_reflns_theta_max           31.018
_diffrn_reflns_theta_min           2.358
_diffrn_ambient_temperature        301.15
_diffrn_detector_area_resol_mean   10.0000
_diffrn_detector_type              HyPix
_diffrn_measured_fraction_theta_full  0.999
_diffrn_measured_fraction_theta_max  0.793
_diffrn_measurement_details
;
List of Runs (angles in degrees, time in seconds):

  # Type    Start    End  Width  t~exp~   \w     \q     \k     \f   Frames
--------------------------------------------------------------------------
  1  \w      4.00  40.00   0.50    1.50    --    4.91  79.00-107.00   72
  2  \w    -28.00  13.00   0.50    1.50    --    4.91 -79.00 128.00   82
  3  \w     -7.00  73.00   0.50    1.50    --    4.91  37.00 150.00  160
  4  \w    -14.00  11.00   0.50    1.50    --   -5.37 -99.00   0.00   50
  5  \w    -14.00  27.00   0.50    1.50    --   -5.37 -99.00 -30.00   82
  6  \w    -10.00  28.00   0.50    1.50    --   -5.37 -99.00 -90.00   76
;
_diffrn_measurement_device         'four-circle diffractometer'
_diffrn_measurement_device_type    'XtaLAB Synergy R, HyPix'
_diffrn_measurement_method         '\w scans'
_diffrn_radiation_type             MoK\a
_diffrn_radiation_wavelength       0.71073
_diffrn_source                     ?
_reflns_Friedel_coverage           0.000
_reflns_Friedel_fraction_full      .
_reflns_Friedel_fraction_max       .
_reflns_number_gt                  4232
_reflns_number_total               6095
_reflns_special_details
;
 Reflections were merged by SHELXL according to the crystal
 class for the calculation of statistics and refinement.
 
 _reflns_Friedel_fraction is defined as the number of unique
 Friedel pairs measured divided by the number that would be
 possible theoretically, ignoring centric projections and
 systematic absences.
;
_reflns_threshold_expression       'I > 2\s(I)'
_computing_cell_refinement         'CrysAlisPro 1.171.41.112a (Rigaku OD, 2021)'
_computing_data_collection         'CrysAlisPro 1.171.41.112a (Rigaku OD, 2021)'
_computing_data_reduction          'CrysAlisPro 1.171.41.112a (Rigaku OD, 2021)'
_computing_molecular_graphics      'Olex2 1.5 (Dolomanov et al., 2009)'
_computing_publication_material    'Olex2 1.5 (Dolomanov et al., 2009)'
_computing_structure_refinement    'SHELXL 2018/3 (Sheldrick, 2015)'
_computing_structure_solution      'SHELXT 2014/5 (Sheldrick, 2014)'
_refine_diff_density_max           3.703
_refine_diff_density_min           -2.364
_refine_diff_density_rms           0.374
_refine_ls_extinction_coef         .
_refine_ls_extinction_method       none
_refine_ls_goodness_of_fit_ref     1.020
_refine_ls_hydrogen_treatment      constr
_refine_ls_matrix_type             full
_refine_ls_number_parameters       213
_refine_ls_number_reflns           6095
_refine_ls_number_restraints       0
_refine_ls_R_factor_all            0.1019
_refine_ls_R_factor_gt             0.0695
_refine_ls_restrained_S_all        1.020
_refine_ls_shift/su_max            0.001
_refine_ls_shift/su_mean           0.000
_refine_ls_structure_factor_coef   Fsqd
_refine_ls_weighting_details      
 'w=1/[\s^2^(Fo^2^)+(0.0973P)^2^+28.5774P] where P=(Fo^2^+2Fc^2^)/3'
_refine_ls_weighting_scheme        calc
_refine_ls_wR_factor_gt            0.1874
_refine_ls_wR_factor_ref           0.2000
_refine_special_details            ?
_olex2_refinement_description
;
1. Fixed Uiso
 At 1.2 times of:
  All C(H) groups, All C(H,H) groups, All N(H,H,H) groups
2.a Secondary CH2 refined with riding coordinates:
 C1(H1D,H1E), C8(H8A,H8B)
2.b Aromatic/amide H refined with riding coordinates:
 C3(H3), C4(H4), C6(H6), C7(H7), C10(H10), C11(H11), C13(H13), C14(H14)
2.c Idealised Me refined as rotating group:
 N1(H1A,H1B,H1C), N2(H2A,H2B,H2C)
;
_atom_sites_solution_hydrogens     geom
_atom_sites_solution_primary       ?
_atom_sites_solution_secondary     ?
loop_
  _atom_site_label
  _atom_site_type_symbol
  _atom_site_fract_x
  _atom_site_fract_y
  _atom_site_fract_z
  _atom_site_U_iso_or_equiv
  _atom_site_adp_type
  _atom_site_occupancy
  _atom_site_site_symmetry_order
  _atom_site_calc_flag
  _atom_site_refinement_flags_posn
  _atom_site_refinement_flags_adp
  _atom_site_refinement_flags_occupancy
  _atom_site_disorder_assembly
  _atom_site_disorder_group
 Bi1 Bi 0.500000 0.500000 0.500000 0.03245(19) Uani 1 2 d S . P . .
 I2 I 0.52883(12) 0.45171(11) 0.59962(3) 0.0487(3) Uani 1 1 d . . . . .
 I3 I 0.23212(10) 0.71291(10) 0.51152(3) 0.0422(2) Uani 1 1 d . . . . .
 I4 I 0.28185(11) 0.23305(11) 0.49153(3) 0.0502(3) Uani 1 1 d . . . . .
 I1 I 0.00839(11) 0.03439(10) 0.58990(3) 0.0430(2) Uani 1 1 d . . . . .
 Ag1 Ag 0.000000 0.000000 0.500000 0.0594(5) Uani 1 2 d S . P . .
 Br1 Br 0.7297(2) 0.9018(2) 0.79376(5) 0.0663(5) Uani 1 1 d . . . . .
 N1 N 0.5863(16) 1.0690(15) 0.5775(4) 0.055(3) Uani 1 1 d . . . . .
 H1A H 0.562673 1.062130 0.548740 0.066 Uiso 1 1 calc R U . . .
 H1B H 0.683407 1.041807 0.583810 0.066 Uiso 1 1 calc R U . . .
 H1C H 0.573978 1.162293 0.586057 0.066 Uiso 1 1 calc R U . . .
 C1 C 0.485(2) 0.970(2) 0.6005(5) 0.061(4) Uani 1 1 d . . . . .
 H1D H 0.481280 0.873310 0.586754 0.074 Uiso 1 1 calc R U . . .
 H1E H 0.381821 1.010701 0.598094 0.074 Uiso 1 1 calc R U . . .
 C2 C 0.5406(14) 0.9540(16) 0.6486(5) 0.041(3) Uani 1 1 d . . . . .
 C3 C 0.4867(18) 1.0460(18) 0.6797(5) 0.052(4) Uani 1 1 d . . . . .
 H3 H 0.415219 1.119669 0.671775 0.063 Uiso 1 1 calc R U . . .
 C4 C 0.5403(18) 1.0269(18) 0.7227(5) 0.054(4) Uani 1 1 d . . . . .
 H4 H 0.503227 1.087811 0.743959 0.065 Uiso 1 1 calc R U . . .
 C5 C 0.6471(17) 0.9206(17) 0.7353(4) 0.047(3) Uani 1 1 d . . . . .
 C6 C 0.7009(18) 0.8305(17) 0.7032(5) 0.053(4) Uani 1 1 d . . . . .
 H6 H 0.776204 0.760203 0.710907 0.063 Uiso 1 1 calc R U . . .
 C7 C 0.6442(19) 0.8442(18) 0.6603(5) 0.055(4) Uani 1 1 d . . . . .
 H7 H 0.675836 0.779228 0.639259 0.066 Uiso 1 1 calc R U . . .
 Br2 Br 0.4496(2) 0.5420(2) 0.77353(6) 0.0648(5) Uani 1 1 d . . . . .
 N2 N 0.0597(17) 0.4250(16) 0.5723(4) 0.061(4) Uani 1 1 d . . . . .
 H2A H -0.010717 0.421358 0.549582 0.073 Uiso 1 1 calc R U . . .
 H2B H 0.075188 0.334166 0.583213 0.073 Uiso 1 1 calc R U . . .
 H2C H 0.146970 0.460229 0.563556 0.073 Uiso 1 1 calc R U . . .
 C8 C 0.004(2) 0.526(2) 0.6073(5) 0.059(4) Uani 1 1 d . . . . .
 H8A H -0.011112 0.625487 0.595573 0.071 Uiso 1 1 calc R U . . .
 H8B H -0.092812 0.490099 0.616003 0.071 Uiso 1 1 calc R U . . .
 C9 C 0.1196(16) 0.5301(15) 0.6462(4) 0.041(3) Uani 1 1 d . . . . .
 C10 C 0.1886(18) 0.6624(17) 0.6596(5) 0.050(3) Uani 1 1 d . . . . .
 H10 H 0.167686 0.748515 0.643408 0.060 Uiso 1 1 calc R U . . .
 C11 C 0.2907(18) 0.6668(16) 0.6977(5) 0.052(4) Uani 1 1 d . . . . .
 H11 H 0.335450 0.755803 0.707429 0.062 Uiso 1 1 calc R U . . .
 C12 C 0.3230(15) 0.5372(15) 0.7202(4) 0.040(3) Uani 1 1 d . . . . .
 C13 C 0.2586(17) 0.4034(15) 0.7065(4) 0.044(3) Uani 1 1 d . . . . .
 H13 H 0.284031 0.316751 0.721942 0.053 Uiso 1 1 calc R U . . .
 C14 C 0.1567(17) 0.3990(15) 0.6698(4) 0.044(3) Uani 1 1 d . . . . .
 H14 H 0.112178 0.309390 0.660565 0.053 Uiso 1 1 calc R U . . .

loop_
  _atom_site_aniso_label
  _atom_site_aniso_U_11
  _atom_site_aniso_U_22
  _atom_site_aniso_U_33
  _atom_site_aniso_U_23
  _atom_site_aniso_U_13
  _atom_site_aniso_U_12
 Bi1 0.0328(3) 0.0285(3) 0.0355(4) 0.0010(2) -0.0003(2) -0.0005(2)
 I2 0.0641(6) 0.0522(6) 0.0289(4) 0.0000(4) -0.0015(4) 0.0031(4)
 I3 0.0395(5) 0.0379(5) 0.0488(5) 0.0020(3) 0.0014(3) 0.0101(3)
 I4 0.0477(5) 0.0435(5) 0.0603(6) -0.0117(4) 0.0086(4) -0.0177(4)
 I1 0.0504(5) 0.0411(5) 0.0363(5) 0.0016(3) -0.0028(3) -0.0010(4)
 Ag1 0.0776(12) 0.0650(11) 0.0353(8) -0.0066(7) 0.0038(7) -0.0017(9)
 Br1 0.0729(11) 0.0847(13) 0.0397(8) 0.0067(8) -0.0036(7) -0.0083(9)
 N1 0.081(9) 0.060(8) 0.024(5) 0.009(5) 0.000(5) 0.010(7)
 C1 0.063(10) 0.074(12) 0.046(9) 0.004(8) 0.001(7) -0.009(9)
 C2 0.030(6) 0.046(8) 0.049(8) 0.002(6) 0.003(5) -0.008(5)
 C3 0.051(9) 0.053(9) 0.053(9) 0.000(7) 0.007(7) 0.015(7)
 C4 0.053(9) 0.053(10) 0.057(10) -0.003(7) 0.005(7) 0.005(7)
 C5 0.050(8) 0.051(9) 0.038(7) -0.003(6) -0.005(6) -0.010(6)
 C6 0.051(9) 0.043(8) 0.062(9) -0.010(7) -0.005(7) 0.006(6)
 C7 0.067(10) 0.047(9) 0.051(9) -0.013(7) -0.002(7) 0.003(7)
 Br2 0.0644(10) 0.0724(12) 0.0540(9) -0.0121(8) -0.0153(7) 0.0081(8)
 N2 0.076(9) 0.066(9) 0.039(7) -0.008(6) -0.001(6) -0.029(7)
 C8 0.058(10) 0.086(13) 0.033(8) -0.005(7) 0.002(6) 0.008(8)
 C9 0.044(7) 0.039(7) 0.040(7) 0.001(5) 0.002(5) 0.007(5)
 C10 0.065(10) 0.040(8) 0.044(8) 0.002(6) 0.009(7) 0.000(7)
 C11 0.062(10) 0.030(7) 0.063(10) -0.002(6) 0.003(7) -0.002(6)
 C12 0.041(7) 0.043(8) 0.036(7) -0.009(5) 0.004(5) 0.006(6)
 C13 0.069(9) 0.036(7) 0.028(6) 0.001(5) 0.005(6) 0.004(6)
 C14 0.057(8) 0.031(7) 0.043(7) 0.000(5) 0.000(6) -0.005(6)

_geom_special_details
;
 All esds (except the esd in the dihedral angle between two l.s. planes)
 are estimated using the full covariance matrix.  The cell esds are taken
 into account individually in the estimation of esds in distances, angles
 and torsion angles; correlations between esds in cell parameters are only
 used when they are defined by crystal symmetry.  An approximate (isotropic)
 treatment of cell esds is used for estimating esds involving l.s. planes.
;
loop_
  _geom_bond_atom_site_label_1
  _geom_bond_atom_site_label_2
  _geom_bond_distance
  _geom_bond_site_symmetry_2
  _geom_bond_publ_flag
 Bi1 I2 3.0730(9) 3_666 ?
 Bi1 I2 3.0731(9) . ?
 Bi1 I3 3.0739(8) . ?
 Bi1 I3 3.0739(8) 3_666 ?
 Bi1 I4 3.0681(9) 3_666 ?
 Bi1 I4 3.0681(9) . ?
 I4 Ag1 3.2677(9) . ?
 I1 Ag1 2.7674(9) . ?
 Br1 C5 1.881(13) . ?
 N1 H1A 0.8900 . ?
 N1 H1B 0.8900 . ?
 N1 H1C 0.8900 . ?
 N1 C1 1.48(2) . ?
 C1 H1D 0.9700 . ?
 C1 H1E 0.9700 . ?
 C1 C2 1.52(2) . ?
 C2 C3 1.38(2) . ?
 C2 C7 1.37(2) . ?
 C3 H3 0.9300 . ?
 C3 C4 1.37(2) . ?
 C4 H4 0.9300 . ?
 C4 C5 1.37(2) . ?
 C5 C6 1.39(2) . ?
 C6 H6 0.9300 . ?
 C6 C7 1.37(2) . ?
 C7 H7 0.9300 . ?
 Br2 C12 1.895(13) . ?
 N2 H2A 0.8900 . ?
 N2 H2B 0.8900 . ?
 N2 H2C 0.8900 . ?
 N2 C8 1.52(2) . ?
 C8 H8A 0.9700 . ?
 C8 H8B 0.9700 . ?
 C8 C9 1.50(2) . ?
 C9 C10 1.38(2) . ?
 C9 C14 1.408(18) . ?
 C10 H10 0.9300 . ?
 C10 C11 1.41(2) . ?
 C11 H11 0.9300 . ?
 C11 C12 1.37(2) . ?
 C12 C13 1.381(19) . ?
 C13 H13 0.9300 . ?
 C13 C14 1.375(19) . ?
 C14 H14 0.9300 . ?

loop_
  _geom_angle_atom_site_label_1
  _geom_angle_atom_site_label_2
  _geom_angle_atom_site_label_3
  _geom_angle
  _geom_angle_site_symmetry_1
  _geom_angle_site_symmetry_3
  _geom_angle_publ_flag
 I2 Bi1 I2 180.00(5) 3_666 . ?
 I2 Bi1 I3 88.43(3) 3_666 3_666 ?
 I2 Bi1 I3 91.57(3) . 3_666 ?
 I2 Bi1 I3 91.57(3) 3_666 . ?
 I2 Bi1 I3 88.43(3) . . ?
 I3 Bi1 I3 180.0 . 3_666 ?
 I4 Bi1 I2 91.68(3) 3_666 . ?
 I4 Bi1 I2 88.32(3) 3_666 3_666 ?
 I4 Bi1 I2 88.32(3) . . ?
 I4 Bi1 I2 91.68(3) . 3_666 ?
 I4 Bi1 I3 91.29(3) 3_666 3_666 ?
 I4 Bi1 I3 88.71(3) 3_666 . ?
 I4 Bi1 I3 91.29(3) . . ?
 I4 Bi1 I3 88.71(3) . 3_666 ?
 I4 Bi1 I4 180.0 3_666 . ?
 Bi1 I4 Ag1 164.99(4) . . ?
 I4 Ag1 I4 180.0 3_556 . ?
 I1 Ag1 I4 87.05(3) 3_556 . ?
 I1 Ag1 I4 92.95(3) 3_556 3_556 ?
 I1 Ag1 I4 87.05(3) . 3_556 ?
 I1 Ag1 I4 92.95(3) . . ?
 I1 Ag1 I1 180.00(4) 3_556 . ?
 H1A N1 H1B 109.5 . . ?
 H1A N1 H1C 109.5 . . ?
 H1B N1 H1C 109.5 . . ?
 C1 N1 H1A 109.5 . . ?
 C1 N1 H1B 109.5 . . ?
 C1 N1 H1C 109.5 . . ?
 N1 C1 H1D 109.3 . . ?
 N1 C1 H1E 109.3 . . ?
 N1 C1 C2 111.4(13) . . ?
 H1D C1 H1E 108.0 . . ?
 C2 C1 H1D 109.3 . . ?
 C2 C1 H1E 109.3 . . ?
 C3 C2 C1 120.9(14) . . ?
 C7 C2 C1 118.4(14) . . ?
 C7 C2 C3 120.7(14) . . ?
 C2 C3 H3 120.6 . . ?
 C4 C3 C2 118.8(14) . . ?
 C4 C3 H3 120.6 . . ?
 C3 C4 H4 119.1 . . ?
 C5 C4 C3 121.8(15) . . ?
 C5 C4 H4 119.1 . . ?
 C4 C5 Br1 121.8(12) . . ?
 C4 C5 C6 118.3(14) . . ?
 C6 C5 Br1 119.8(12) . . ?
 C5 C6 H6 119.7 . . ?
 C7 C6 C5 120.7(14) . . ?
 C7 C6 H6 119.7 . . ?
 C2 C7 C6 119.6(14) . . ?
 C2 C7 H7 120.2 . . ?
 C6 C7 H7 120.2 . . ?
 H2A N2 H2B 109.5 . . ?
 H2A N2 H2C 109.5 . . ?
 H2B N2 H2C 109.5 . . ?
 C8 N2 H2A 109.5 . . ?
 C8 N2 H2B 109.5 . . ?
 C8 N2 H2C 109.5 . . ?
 N2 C8 H8A 109.6 . . ?
 N2 C8 H8B 109.6 . . ?
 H8A C8 H8B 108.1 . . ?
 C9 C8 N2 110.2(13) . . ?
 C9 C8 H8A 109.6 . . ?
 C9 C8 H8B 109.6 . . ?
 C10 C9 C8 120.4(14) . . ?
 C10 C9 C14 119.7(13) . . ?
 C14 C9 C8 120.0(14) . . ?
 C9 C10 H10 120.0 . . ?
 C9 C10 C11 120.0(14) . . ?
 C11 C10 H10 120.0 . . ?
 C10 C11 H11 120.6 . . ?
 C12 C11 C10 118.8(13) . . ?
 C12 C11 H11 120.6 . . ?
 C11 C12 Br2 119.6(11) . . ?
 C11 C12 C13 121.9(13) . . ?
 C13 C12 Br2 118.4(10) . . ?
 C12 C13 H13 120.2 . . ?
 C14 C13 C12 119.6(13) . . ?
 C14 C13 H13 120.2 . . ?
 C9 C14 H14 120.0 . . ?
 C13 C14 C9 120.1(13) . . ?
 C13 C14 H14 120.0 . . ?

loop_
  _geom_torsion_atom_site_label_1
  _geom_torsion_atom_site_label_2
  _geom_torsion_atom_site_label_3
  _geom_torsion_atom_site_label_4
  _geom_torsion
  _geom_torsion_site_symmetry_1
  _geom_torsion_site_symmetry_2
  _geom_torsion_site_symmetry_3
  _geom_torsion_site_symmetry_4
  _geom_torsion_publ_flag
 Br1 C5 C6 C7 -178.8(12) . . . . ?
 N1 C1 C2 C3 92.8(18) . . . . ?
 N1 C1 C2 C7 -88.2(18) . . . . ?
 C1 C2 C3 C4 179.9(15) . . . . ?
 C1 C2 C7 C6 177.5(14) . . . . ?
 C2 C3 C4 C5 1(2) . . . . ?
 C3 C2 C7 C6 -3(2) . . . . ?
 C3 C4 C5 Br1 176.2(12) . . . . ?
 C3 C4 C5 C6 0(2) . . . . ?
 C4 C5 C6 C7 -2(2) . . . . ?
 C5 C6 C7 C2 4(2) . . . . ?
 C7 C2 C3 C4 1(2) . . . . ?
 Br2 C12 C13 C14 174.8(11) . . . . ?
 N2 C8 C9 C10 119.1(16) . . . . ?
 N2 C8 C9 C14 -61.7(19) . . . . ?
 C8 C9 C10 C11 176.6(14) . . . . ?
 C8 C9 C14 C13 -177.8(14) . . . . ?
 C9 C10 C11 C12 2(2) . . . . ?
 C10 C9 C14 C13 1(2) . . . . ?
 C10 C11 C12 Br2 -176.1(11) . . . . ?
 C10 C11 C12 C13 0(2) . . . . ?
 C11 C12 C13 C14 -1(2) . . . . ?
 C12 C13 C14 C9 1(2) . . . . ?
 C14 C9 C10 C11 -3(2) . . . . ?

_shelx_res_file
;
TITL cf_8_rt_auto_a.res in P2(1)/n
    cf_8_rt_auto.res
    created by SHELXL-2018/3 at 17:18:48 on 17-Mar-2023
REM Old TITL CF_8_RT_auto in P21/m #11
REM SHELXT solution in P2(1)/n
REM R1 0.158, Rweak 0.011, Alpha 0.038, Orientation as input
REM Formula found by SHELXT: C26 N6 Ag5 I8 Bi
CELL 0.71073 8.7592 9.0061 30.649 90 94.919 90
ZERR 2 0.0005 0.0005 0.0016 0 0.005 0
LATT 1
SYMM 0.5-X,0.5+Y,0.5-Z
SFAC C H Ag Bi Br I N
UNIT 56 72 2 2 8 16 8

L.S. 4 0 0
PLAN  14
SIZE 0.23 0.2 0.32
TEMP 28
CONF
list 4
MORE -1
BOND $H
fmap 2 53
acta
OMIT 0 1 27
OMIT 1 1 29
OMIT -7 1 13
OMIT -7 1 9
REM <olex2.extras>
REM <HklSrc "%.\\cf_8_rt_auto.hkl">
REM </olex2.extras>

WGHT    0.097300   28.577400
FVAR       0.04709
BI1   4    0.500000    0.500000    0.500000    10.50000    0.03279    0.02850 =
         0.03551    0.00100   -0.00025   -0.00052
I2    6    0.528826    0.451713    0.599624    11.00000    0.06412    0.05216 =
         0.02889    0.00003   -0.00145    0.00309
I3    6    0.232125    0.712909    0.511519    11.00000    0.03951    0.03789 =
         0.04884    0.00198    0.00139    0.01010
I4    6    0.281853    0.233052    0.491533    11.00000    0.04771    0.04346 =
         0.06026   -0.01174    0.00860   -0.01768
I1    6    0.008393    0.034392    0.589899    11.00000    0.05045    0.04113 =
         0.03628    0.00164   -0.00279   -0.00101
AG1   3    0.000000    0.000000    0.500000    10.50000    0.07757    0.06503 =
         0.03534   -0.00656    0.00378   -0.00173
BR1   5    0.729700    0.901846    0.793760    11.00000    0.07290    0.08474 =
         0.03971    0.00673   -0.00359   -0.00832
N1    7    0.586326    1.068953    0.577495    11.00000    0.08067    0.06004 =
         0.02378    0.00907    0.00030    0.00984
AFIX 137
H1A   2    0.562673    1.062130    0.548740    11.00000   -1.20000
H1B   2    0.683407    1.041807    0.583810    11.00000   -1.20000
H1C   2    0.573978    1.162293    0.586057    11.00000   -1.20000
AFIX   0
C1    1    0.484867    0.970329    0.600547    11.00000    0.06296    0.07407 =
         0.04647    0.00352    0.00063   -0.00927
AFIX  23
H1D   2    0.481280    0.873310    0.586754    11.00000   -1.20000
H1E   2    0.381821    1.010701    0.598094    11.00000   -1.20000
AFIX   0
C2    1    0.540578    0.954030    0.648555    11.00000    0.02954    0.04591 =
         0.04886    0.00160    0.00347   -0.00798
C3    1    0.486657    1.046026    0.679746    11.00000    0.05072    0.05346 =
         0.05281    0.00014    0.00735    0.01496
AFIX  43
H3    2    0.415219    1.119669    0.671775    11.00000   -1.20000
AFIX   0
C4    1    0.540304    1.026944    0.722745    11.00000    0.05261    0.05323 =
         0.05726   -0.00282    0.00501    0.00511
AFIX  43
H4    2    0.503227    1.087811    0.743959    11.00000   -1.20000
AFIX   0
C5    1    0.647120    0.920555    0.735300    11.00000    0.05010    0.05052 =
         0.03829   -0.00324   -0.00548   -0.01007
C6    1    0.700910    0.830522    0.703220    11.00000    0.05132    0.04307 =
         0.06179   -0.00960   -0.00466    0.00590
AFIX  43
H6    2    0.776204    0.760203    0.710907    11.00000   -1.20000
AFIX   0
C7    1    0.644154    0.844182    0.660279    11.00000    0.06662    0.04677 =
         0.05147   -0.01298   -0.00195    0.00318
AFIX  43
H7    2    0.675836    0.779228    0.639259    11.00000   -1.20000
AFIX   0

BR2   5    0.449629    0.541996    0.773531    11.00000    0.06440    0.07238 =
         0.05402   -0.01213   -0.01531    0.00806
N2    7    0.059673    0.425012    0.572292    11.00000    0.07585    0.06640 =
         0.03880   -0.00827   -0.00100   -0.02904
AFIX 137
H2A   2   -0.010717    0.421358    0.549582    11.00000   -1.20000
H2B   2    0.075188    0.334166    0.583213    11.00000   -1.20000
H2C   2    0.146970    0.460229    0.563556    11.00000   -1.20000
AFIX   0
C8    1    0.004424    0.526035    0.607270    11.00000    0.05784    0.08577 =
         0.03309   -0.00522    0.00150    0.00834
AFIX  23
H8A   2   -0.011112    0.625487    0.595573    11.00000   -1.20000
H8B   2   -0.092812    0.490099    0.616003    11.00000   -1.20000
AFIX   0
C9    1    0.119557    0.530128    0.646221    11.00000    0.04354    0.03884 =
         0.04041    0.00055    0.00196    0.00696
C10   1    0.188586    0.662396    0.659570    11.00000    0.06547    0.04027 =
         0.04434    0.00202    0.00950   -0.00003
AFIX  43
H10   2    0.167686    0.748515    0.643408    11.00000   -1.20000
AFIX   0
C11   1    0.290750    0.666773    0.697712    11.00000    0.06214    0.03039 =
         0.06309   -0.00226    0.00252   -0.00193
AFIX  43
H11   2    0.335450    0.755803    0.707429    11.00000   -1.20000
AFIX   0
C12   1    0.322967    0.537217    0.720219    11.00000    0.04148    0.04308 =
         0.03572   -0.00932    0.00398    0.00586
C13   1    0.258591    0.403388    0.706481    11.00000    0.06894    0.03587 =
         0.02792    0.00086    0.00458    0.00353
AFIX  43
H13   2    0.284031    0.316751    0.721942    11.00000   -1.20000
AFIX   0
C14   1    0.156662    0.399034    0.669804    11.00000    0.05671    0.03095 =
         0.04307    0.00049   -0.00033   -0.00520
AFIX  43
H14   2    0.112178    0.309390    0.660565    11.00000   -1.20000
AFIX   0
HKLF 4


REM  cf_8_rt_auto_a.res in P2(1)/n
REM wR2 = 0.2000, GooF = S = 1.020, Restrained GooF = 1.020 for all data
REM R1 = 0.0695 for 4232 Fo > 4sig(Fo) and 0.1019 for all 6095 data
REM 213 parameters refined using 0 restraints

END

WGHT      0.0974     28.5412

REM Highest difference peak  3.703,  deepest hole -2.364,  1-sigma level  0.374
Q1    1   0.3957  0.5025  0.4993  11.00000  0.05    3.70
Q2    1   0.5863  0.5004  0.4546  11.00000  0.05    2.45
Q3    1   0.6283  0.4436  0.6013  11.00000  0.05    2.20
Q4    1   0.2382  0.7148  0.5406  11.00000  0.05    2.11
Q5    1   0.0066  0.0340  0.5580  11.00000  0.05    2.07
Q6    1   0.3161  0.2020  0.4573  11.00000  0.05    1.89
Q7    1   0.5905  0.4628  0.5539  11.00000  0.05    1.82
Q8    1   0.5233  0.3442  0.6013  11.00000  0.05    1.77
Q9    1   0.4909  0.3996  0.5026  11.00000  0.05    1.74
Q10   1   0.4933  0.4994  0.4714  11.00000  0.05    1.64
Q11   1   0.4087  0.4421  0.6001  11.00000  0.05    1.63
Q12   1   0.5392  0.5022  0.5431  11.00000  0.05    1.54
Q13   1   0.4689  0.4677  0.6437  11.00000  0.05    1.53
Q14   1  -0.1041  0.0151  0.4986  11.00000  0.05    1.52
;
_shelx_res_checksum                78281
_shelx_hkl_file
;
   0   0   3    1.05    0.23
   0   0   4  383.22   30.76
   0   0   4  354.45   30.73
   0   0  -5    0.39    0.31
   0   0   5    1.16    0.22
   0   0  -6   64.70    4.66
   0   0   6   54.83    4.59
   0   0   6   53.66    4.56
   0   0   7   41.65    2.63
   0   0   7   24.31    2.48
   0   0   8  396.83   31.47
   0   0   8  400.37   31.44
   0   0  -9  104.83    9.57
   0   0   9  121.10    9.66
   0   0  10 1215.54   99.40
   0   0 -10 1305.12   99.32
   0   0  10 1251.88   99.37
   0   0 -11   84.34    6.53
   0   0  11   76.88    6.60
   0   0 -12  456.93   37.06
   0   0  12  493.82   37.15
   0   0 -13   58.06    4.59
   0   0  13   53.90    4.71
   0   0 -14  231.16   19.89
   0   0  14  298.20   20.05
   0   0 -15    3.76    0.49
   0   0  15    4.46    0.66
   0   0 -16   14.15    1.37
   0   0  16   20.31    1.60
   0   0 -17   37.43    3.07
   0   0  17   36.99    3.25
   0   0 -18  128.49    8.64
   0   0 -18   96.96    8.16
   0   0 -19   81.66    6.71
   0   0 -19   77.02    6.28
   0   0  19   79.92    6.48
   0   0 -20  218.51   15.55
   0   0  20  257.84   15.39
   0   0 -21   52.84    4.78
   0   0 -21   53.39    4.34
   0   0  21   55.06    4.59
   0   0  22  166.87   10.20
   0   0 -22  136.47   10.33
   0   0  22  162.25   10.36
   0   0  23   10.18    1.26
   0   0  23    8.37    1.04
   0   0 -23    5.36    0.62
   0   0 -23    7.06    1.25
   0   0  24   24.07    1.85
   0   0  24   22.06    1.98
   0   0 -24   19.98    2.00
   0   0  25    0.94    0.82
   0   0  25    0.93    0.72
   0   0 -25   -0.31    0.89
   0   0  26    1.19    0.87
   0   0  26    1.97    0.81
   0   0 -26    1.67    0.97
   0   0  27    2.81    1.04
   0   0  27    1.99    0.78
   0   0 -27    1.62    1.05
   0   0  28    7.46    1.28
   0   0 -28    3.39    1.18
   0   0  29   12.82    1.80
   0   0 -29   11.74    1.77
   0   0  30   44.23    3.92
   0   0 -30   37.83    3.92
   0   0  31    4.00    0.97
   0   0 -31    3.44    1.28
   0   0  31    2.87    1.20
   0   0 -32    8.73    1.77
   0   0  32   12.75    1.47
   0   0  32   12.05    1.79
   0   0  33    2.19    0.88
   0   0  33    0.59    1.17
   0   0  34    6.48    1.14
   0   0  34    6.27    1.50
   0   0  35    1.10    0.89
   0   0  35    0.26    1.19
   0   0  36    3.99    1.01
   0   0  36    2.45    1.33
   0   0  37    1.02    1.25
   0   0  38   -0.28    1.36
   0   1   0    0.54    0.12
   0  -1   0    0.42    0.12
   0   1   0    0.48    0.13
   0  -1  -1   22.29    2.03
   0   1   1   19.28    2.02
   0   1   1   25.93    2.00
   0  -1  -1   26.03    2.01
   0  -1   1   27.24    1.99
   0   1   2    8.91    0.90
   0  -1  -2    9.88    0.90
   0   1   2   10.37    0.87
   0   1   3    2.36    0.35
   0  -1  -3    2.63    0.35
   0   1   4    4.46    0.55
   0  -1  -4    5.54    0.57
   0   1   5   23.30    2.35
   0  -1  -5   28.76    2.38
   0   1   5   29.96    2.28
   0   1   6   13.62    1.43
   0   1   6   17.06    1.36
   0   1   7   54.15    5.03
   0  -1  -7   66.05    4.98
   0   1   7   62.44    4.97
   0   1   8  227.97   20.18
   0  -1  -8  261.14   20.13
   0   1   8  267.97   20.13
   0  -1   9   18.55    1.58
   0   1   9   17.58    1.72
   0   1   9   18.68    1.66
   0  -1  -9   19.42    1.66
   0   1  10   74.85    5.65
   0  -1  10   65.47    5.55
   0   1  10   70.33    5.70
   0   1  11   30.79    2.54
   0   1  11   30.09    2.59
   0  -1  11   27.78    2.44
   0   1  12   49.03    4.00
   0   1  12   50.59    4.06
   0  -1  12   45.15    3.90
   0   1  13   64.40    5.69
   0  -1  13   69.05    5.61
   0   1  13   75.24    5.77
   0   1  14   48.21    4.47
   0   1 -14   54.90    4.56
   0   1  14   55.81    4.54
   0  -1  14   55.27    4.42
   0   1 -15   48.84    4.22
   0   1  15   42.17    4.09
   0  -1  15   50.13    4.05
   0   1  15   53.87    4.18
   0   1  16   62.84    5.83
   0   1 -16   76.21    6.01
   0   1  16   75.59    5.89
   0  -1  16   70.19    5.77
   0   1 -17   11.49    1.86
   0   1  17   13.93    1.56
   0   1 -18  155.76   12.16
   0   1  18  123.06   11.93
   0   1  18  149.91   12.00
   0  -1  18  170.03   11.95
   0   1  19  162.88   12.23
   0   1  19  122.75   12.12
   0   1 -19  165.76   12.39
   0   1 -19  154.47   12.10
   0  -1  19  157.82   12.11
   0   1 -20   76.30    5.44
   0   1  20   51.44    5.42
   0   1 -20   74.26    5.74
   0  -1 -20   55.72    5.59
   0   1  20   73.30    5.57
   0   1  21   12.83    1.39
   0   1  21   11.69    1.53
   0   1  21    7.66    1.20
   0  -1 -21   13.27    1.53
   0   1 -21   13.50    1.73
   0   1 -21    7.45    1.14
   0   1  22   58.95    5.11
   0   1 -22   62.62    4.88
   0   1 -22   58.42    5.17
   0  -1 -22   50.89    5.11
   0   1  23   27.28    2.42
   0   1  23   28.16    2.50
   0   1 -23   21.78    2.15
   0  -1 -23   21.52    2.50
   0   1 -23   24.62    2.53
   0   1  24   22.48    2.15
   0   1 -24   22.25    2.35
   0  -1 -24   19.04    2.29
   0   1  24   23.48    2.27
   0   1 -24   19.74    1.92
   0   1 -25    4.39    0.81
   0   1  25    7.78    1.31
   0   1 -25    7.23    1.39
   0   1  25    7.70    1.13
   0  -1 -25    6.04    1.30
   0   1 -26   30.07    2.93
   0  -1 -26   24.79    2.83
   0   1  26   33.23    2.86
   0   1  26   30.06    2.73
   0   1 -26   25.79    2.45
   0   1 -27   16.44    1.88
   0  -1 -27   15.67    1.81
   0   1  27   14.42    1.74
   0   1  27   11.87    1.48
   0   1 -28   52.28    5.01
   0   1  28   66.17    5.47
   0   1  28   74.14    5.31
   0   1  28   70.31    5.36
   0  -1 -28   52.77    5.43
   0   1 -28   68.64    5.55
   0   1 -29   71.09    6.69
   0   1  29   97.03    7.19
   0   1  29  103.35    7.02
   0   1  29   88.61    7.03
   0   1 -29   86.22    7.18
   0  -1 -29   76.44    7.15
   0   1  30   16.49    1.61
   0   1  30   13.74    1.67
   0   1  30   17.00    1.89
   0   1 -30   10.37    1.20
   0  -1 -30   11.49    1.82
   0   1 -30   12.51    1.82
   0   1  31    2.11    0.91
   0   1  31    1.81    1.13
   0   1 -31    2.06    1.25
   0   1 -31    1.37    0.48
   0  -1 -31    0.45    1.16
   0   1  31    2.37    0.95
   0   1 -32    5.84    0.74
   0   1  32   11.49    1.30
   0  -1  32   10.53    1.16
   0   1 -32    8.28    1.61
   0  -1 -32    7.58    1.58
   0  -1  33    3.83    0.90
   0   1  33    2.09    0.94
   0   1  33    2.91    1.28
   0  -1  34    8.37    1.14
   0   1  34    7.17    1.28
   0   1  34    6.03    1.49
   0  -1  35   15.60    1.69
   0   1  35   16.06    1.86
   0   1  35   15.08    2.13
   0   1  36    2.16    1.29
   0   1  36    2.74    1.08
   0   1  37    3.42    1.48
   0   1  37    1.69    1.13
   0   1  38    7.12    1.65
   0  -2   0  519.89   40.90
   0  -2  -1   23.66    1.99
   0  -2   1   24.62    1.98
   0   2   1   22.34    1.99
   0  -2  -2   54.69    4.29
   0   2   2   52.11    4.29
   0  -2   2   51.70    4.26
   0   2   3    0.82    0.35
   0  -2  -3    0.85    0.31
   0  -2   3    1.31    0.25
   0   2   3    1.36    0.30
   0   2   4  140.94   12.04
   0  -2  -4  146.33   12.03
   0   2  -4  156.86   11.88
   0   2   4  147.03   11.97
   0  -2  -5    9.51    0.97
   0   2   5    7.94    0.95
   0   2   5    8.12    0.89
   0   2   6  418.12   32.60
   0   2   6  407.01   32.52
   0   2   7   -0.07    0.37
   0   2   7    0.21    0.35
   0   2   8    3.40    0.57
   0   2   8    2.34    0.39
   0   2   9   26.00    2.48
   0   2   9   28.28    2.35
   0   2  10  119.13   10.01
   0   2  10  125.67    9.87
   0   2  11   20.33    1.86
   0   2  11   21.37    2.01
   0   2  12   31.40    2.60
   0   2  12   33.41    2.77
   0   2  12   28.83    2.40
   0   2  13   11.41    0.99
   0   2  13   13.55    1.39
   0   2  13   14.47    1.25
   0   2  14    0.86    0.57
   0   2  14    1.32    0.45
   0   2  15    3.85    0.80
   0   2  15    4.57    0.72
   0   2  16   99.03    8.46
   0   2  16  110.86    8.61
   0   2  17   10.23    1.28
   0   2  17   12.72    1.40
   0   2  18   10.46    1.35
   0   2 -18   10.30    1.31
   0   2  18   14.38    1.46
   0   2  19   13.13    1.60
   0   2 -19   14.87    1.63
   0   2  19   13.87    1.61
   0   2  19   15.91    1.67
   0   2  20   42.59    4.27
   0   2 -20   49.42    4.34
   0   2  20   51.30    4.35
   0  -2  20   50.04    4.35
   0   2  20   56.28    4.42
   0   2  21   31.87    3.26
   0   2 -21   38.99    3.39
   0  -2  21   42.30    3.37
   0   2  21   31.64    3.23
   0   2  21   34.33    3.26
   0   2 -22  149.38    9.39
   0   2  22  125.08    9.20
   0  -2  22  134.85    9.26
   0   2  22  157.60    9.38
   0   2  23    9.82    1.32
   0  -2  23   12.17    1.44
   0   2  23   12.33    1.47
   0   2  23   12.13    1.36
   0   2 -23   12.35    1.53
   0   2  24    5.28    1.02
   0  -2  24    4.67    1.02
   0   2 -24    5.42    0.90
   0   2  24    3.57    0.96
   0   2  24    5.79    1.03
   0   2  25    1.04    0.75
   0   2  25    0.72    0.84
   0  -2  25    1.38    0.86
   0   2 -25    1.63    0.72
   0   2  25    1.54    0.95
   0   2  25    0.88    0.75
   0   2 -25    0.38    0.92
   0   2  26    4.26    1.00
   0   2 -26    3.11    0.80
   0   2  26    5.28    1.17
   0   2  26    4.11    1.10
   0  -2  26    5.85    1.17
   0   2 -26    7.55    1.46
   0   2  26    3.83    1.02
   0   2  27   27.53    2.46
   0   2  27   26.89    2.56
   0   2  27   17.24    2.33
   0   2 -27   29.21    2.71
   0  -2  27   23.72    2.49
   0   2  27   25.80    2.53
   0   2 -27   24.12    2.29
   0   2 -28   10.77    1.26
   0   2 -28    9.81    1.67
   0   2  28   11.20    1.56
   0  -2  28   10.27    1.54
   0   2  28    9.65    1.47
   0   2  28   10.65    1.40
   0   2  29    6.66    1.33
   0   2  29    7.06    1.24
   0   2 -29    3.06    0.91
   0   2 -29    7.21    1.46
   0  -2  29    9.04    1.42
   0   2  29    5.22    1.28
   0   2  30   51.54    4.65
   0   2 -30   44.79    4.31
   0   2  30   50.00    4.63
   0  -2  30   56.39    4.66
   0   2 -30   54.96    4.77
   0   2  30   56.20    4.57
   0   2  31   13.02    1.73
   0   2 -31   12.70    1.91
   0   2  31   14.12    1.70
   0   2 -31    9.34    1.33
   0   2  32   51.55    4.16
   0   2  32   45.44    4.20
   0  -2  32   50.42    4.27
   0   2 -32   40.89    3.85
   0   2 -32   45.45    4.28
   0   2  32   43.08    4.18
   0   2 -33    1.49    0.80
   0  -2  33    4.72    1.32
   0   2  33    3.10    1.29
   0  -2  33    4.34    0.81
   0   2  33    3.26    1.24
   0   2  33    2.83    1.16
   0   2 -34   20.31    2.16
   0   2  34   24.65    2.53
   0  -2  34   27.16    2.22
   0   2  34   23.47    2.69
   0  -2  34   26.64    2.72
   0   2  35    3.41    1.25
   0  -2  35    2.66    1.17
   0   2  35    1.80    1.15
   0   2 -35    1.33    0.65
   0   2  36    8.15    1.61
   0  -2  36    7.91    1.58
   0   2  36    7.37    1.43
   0   2 -36    5.50    0.87
   0   2  37    9.08    1.71
   0  -2  37    9.40    1.73
   0   2  37   10.74    1.64
   0   2  38    8.09    1.54
   0  -3   0   -0.13    0.22
   0   3  -1    6.60    0.84
   0  -3  -1    6.96    0.78
   0  -3   1    9.24    0.82
   0   3  -2  239.74   19.81
   0  -3   2  252.47   19.77
   0  -3  -2  256.22   19.80
   0  -3   3    9.11    0.86
   0   3   3    8.71    0.91
   0   3  -3    9.16    0.88
   0  -3   3    8.05    0.70
   0   3   3    8.02    0.70
   0  -3   4   25.56    1.99
   0   3   4   26.12    2.07
   0   3   4   21.93    1.85
   0  -3   4   20.83    1.85
   0   3  -4   24.44    1.96
   0   3  -5    5.96    0.59
   0   3   5    5.90    0.75
   0  -3   5    5.48    0.63
   0   3   5    5.31    0.56
   0  -3   5    5.19    0.55
   0   3   5    6.01    0.84
   0   3  -6   66.54    5.56
   0   3   6   76.69    5.79
   0  -3   6   67.68    5.64
   0   3   6   69.17    5.59
   0  -3   6   69.54    5.59
   0   3   6   78.01    5.88
   0   3  -7   48.89    4.10
   0   3   7   57.51    4.37
   0   3   7   51.02    4.19
   0   3   7   57.22    4.45
   0   3   8  105.24    7.33
   0   3  -8   84.24    6.90
   0   3   8   92.72    7.20
   0   3   9    0.72    0.49
   0   3   9    0.99    0.51
   0   3  10   27.77    2.65
   0   3  10   30.34    2.73
   0   3  11    3.30    0.72
   0   3  11    3.95    0.58
   0   3  11    3.63    0.77
   0   3  12  115.06   10.36
   0   3  12  129.14   10.22
   0   3  12  139.43   10.49
   0   3  13   10.34    1.41
   0   3  13   12.66    1.49
   0   3  13   13.85    1.30
   0   3  14  134.39   11.56
   0   3  14  144.14   11.41
   0   3  14  171.18   11.71
   0   3  14  129.19   11.44
   0   3  15    5.96    0.92
   0  -3  15    7.44    0.99
   0   3  15    7.31    1.13
   0   3  15    6.65    0.88
   0   3  15    6.18    1.03
   0   3  16   55.18    4.72
   0   3  16   50.02    4.31
   0   3  16   66.87    4.86
   0  -3  16   59.64    4.66
   0   3  16   53.09    4.60
   0   3  16   57.12    4.56
   0   3  17   18.84    1.85
   0   3  17   20.54    2.04
   0   3  17   26.54    2.19
   0   3  17   18.96    1.90
   0  -3  17   24.24    2.00
   0   3  17   17.52    1.56
   0   3  18    0.76    0.63
   0  -3  18    0.37    0.63
   0   3  18    0.42    0.76
   0   3  18    0.19    0.55
   0   3  18    1.40    0.73
   0   3  19   30.65    2.95
   0   3  19   31.29    2.96
   0  -3  19   31.13    2.98
   0   3  19   37.19    3.21
   0   3  19   33.80    3.08
   0   3  20   23.14    2.28
   0   3  20   24.03    2.38
   0  -3  20   24.58    2.33
   0   3  20   21.50    2.28
   0   3  20   23.65    2.45
   0   3  21    6.59    1.05
   0  -3  21    6.46    1.08
   0   3  21    9.43    1.33
   0   3  21    8.49    1.22
   0   3  22   46.70    3.36
   0   3  22   46.42    3.44
   0  -3  22   41.86    3.24
   0   3  22   36.27    3.19
   0  -3  23    4.36    0.99
   0   3  23    4.50    0.97
   0   3  23    3.24    1.11
   0   3 -23    4.15    1.04
   0   3  23    0.19    0.98
   0   3  23    3.70    0.97
   0   3 -24   68.07    5.42
   0   3  24   77.49    5.53
   0   3  24   84.60    5.73
   0   3  24   69.06    5.43
   0  -3  24   74.59    5.47
   0   3  25    1.70    0.86
   0  -3  25    1.59    0.91
   0   3  25    1.47    0.88
   0   3  25    0.33    0.94
   0   3 -25    3.16    1.05
   0   3  25    3.38    1.12
   0   3 -26   32.16    2.78
   0  -3  26   29.76    2.69
   0   3  26   28.47    2.61
   0   3  26   34.40    2.90
   0   3  26   32.03    2.71
   0   3  27   16.46    1.89
   0   3  27   13.01    1.68
   0   3 -27   12.92    1.57
   0   3 -27   14.79    1.80
   0   3  27   12.22    1.61
   0  -3  27   13.98    1.66
   0   3  27    8.79    1.51
   0   3  28    0.27    0.91
   0   3 -28    0.05    0.82
   0   3  28    1.54    0.92
   0   3  28    0.21    0.88
   0  -3  28    1.56    0.93
   0   3  28    0.67    1.11
   0   3 -29   39.43    3.42
   0   3 -29   40.12    3.66
   0   3  29   44.03    3.61
   0   3  29   43.96    3.77
   0   3  30    3.99    1.15
   0   3  30    4.24    1.13
   0  -3  30    3.70    1.17
   0   3 -30    5.51    1.10
   0   3  30    5.02    1.41
   0   3  30    3.06    1.01
   0   3 -30    4.79    1.36
   0   3  31    8.85    1.47
   0   3  31    7.77    1.47
   0  -3  31    8.50    1.41
   0   3  31    5.80    1.29
   0   3 -31    8.87    1.66
   0   3  31    8.90    1.62
   0   3  32   14.51    1.80
   0   3 -32   11.88    1.50
   0   3  32   16.73    2.04
   0  -3  32   11.87    1.76
   0   3  32   13.26    1.79
   0   3 -32   13.07    1.85
   0   3  32    8.73    1.56
   0  -3  33    0.38    1.10
   0   3  33    2.27    1.11
   0   3 -33    0.27    0.84
   0   3  33    2.88    1.37
   0   3  33    1.45    1.10
   0  -3  34    9.58    1.51
   0   3  34    8.06    1.51
   0   3 -34    5.98    1.16
   0   3  34    8.47    1.67
   0   3  34    9.12    1.53
   0   3  35    1.07    1.23
   0  -3  35    2.54    1.26
   0   3 -35    0.56    0.87
   0   3  35    3.04    1.38
   0   3  35    0.07    1.15
   0   3  36    7.72    1.50
   0   3  36    7.51    1.53
   0  -3  36    5.16    1.48
   0   3  37    5.93    1.41
   0  -3  37    4.02    1.33
   0   3  37    3.61    1.40
   0   3  38    3.13    1.40
   0  -4   0  487.64   38.72
   0   4   0  494.12   38.83
   0   4   1    0.81    0.55
   0   4  -1    0.31    0.42
   0  -4   1    0.40    0.38
   0  -4  -1    0.32    0.37
   0   4   2  399.57   33.30
   0   4  -2  429.03   33.22
   0  -4   2  424.63   33.16
   0   4  -3   10.72    1.13
   0  -4   3   10.37    1.10
   0  -4   4  158.36   11.82
   0   4   4  140.83   11.82
   0   4   4  150.99   11.83
   0   4  -4  159.08   12.04
   0  -4   4  143.88   12.01
   0   4  -5    4.06    0.58
   0   4   5    5.85    0.80
   0  -4   5    4.60    0.65
   0   4   5    4.49    0.46
   0  -4   5    4.86    0.46
   0   4  -6   68.40    5.38
   0  -4   6   59.96    5.42
   0   4   6   76.42    5.60
   0   4   6   65.03    5.30
   0  -4   6   66.19    5.29
   0  -4   7    4.80    0.69
   0   4  -7    5.36    0.60
   0   4   7    5.37    0.59
   0   4   7    6.26    0.87
   0   4   8  266.81   21.37
   0  -4   8  270.51   21.37
   0   4  -8  256.45   21.32
   0   4   8  313.37   21.77
   0   4   8  299.06   21.65
   0  -4   8  270.59   21.45
   0  -4   9    1.34    0.45
   0   4   9    1.18    0.58
   0   4   9    1.38    0.65
   0  -4   9    0.65    0.36
   0   4   9    0.58    0.35
   0   4  -9    0.80    0.25
   0  -4  10  222.21   17.72
   0   4  10  207.50   17.70
   0   4  10  240.46   17.98
   0  -4  10  214.21   17.73
   0   4  10  271.22   18.11
   0  -4  11   34.84    3.16
   0   4  11   32.65    3.13
   0   4  11   43.43    3.47
   0  -4  11   36.71    3.16
   0   4  11   47.67    3.57
   0   4  12  215.16   18.87
   0  -4  12  231.80   18.90
   0   4  12  291.26   19.27
   0   4  12  250.38   19.14
   0   4  13    8.62    0.92
   0   4  13    7.99    1.17
   0   4  13    8.24    1.22
   0   4  13    6.21    0.91
   0  -4  13    6.92    0.95
   0  -4  14   58.18    5.05
   0   4  14   51.70    5.00
   0   4  14   63.43    5.01
   0   4  14   74.28    5.41
   0   4  14   61.54    5.28
   0   4  15    1.59    0.54
   0   4  15    0.92    0.74
   0   4  15    1.73    0.77
   0   4  15    0.18    0.51
   0  -4  15    0.97    0.61
   0   4  16   15.92    1.73
   0  -4  16   15.24    1.74
   0   4  16   17.73    1.73
   0   4  16   22.41    2.13
   0   4  16   18.77    2.03
   0  -4  17    0.77    0.64
   0   4  17    0.63    0.53
   0   4  17    0.72    0.57
   0   4  17    0.44    0.74
   0   4  17    1.09    0.88
   0   4  18   48.08    3.76
   0  -4  18   58.28    3.88
   0   4  18   71.24    4.27
   0   4  18   54.55    4.05
   0   4  18   39.74    3.44
   0   4  19    0.15    0.86
   0   4  19    0.05    0.63
   0  -4  19    0.55    0.70
   0   4  19    0.56    0.60
   0   4  19    0.48    0.94
   0   4  19    0.36    0.32
   0   4  20   48.59    3.44
   0   4  20   31.15    2.60
   0   4  20   39.83    3.24
   0   4  20   38.92    3.04
   0  -4  20   41.56    3.09
   0   4  21   84.47    5.25
   0   4  21   98.03    5.46
   0   4  21   51.58    4.42
   0   4  21   71.20    4.94
   0  -4  21   80.19    5.02
   0   4  21   57.40    4.44
   0  -4  22  123.34    8.36
   0   4  22  112.91    8.31
   0   4  22  144.16    8.75
   0   4  22  128.71    8.55
   0  -4  23    1.51    0.80
   0   4  23    1.00    0.78
   0   4  23    0.70    0.90
   0   4  23    0.18    1.05
   0   4  23    0.06    0.75
   0  -4  24    3.83    0.95
   0   4  24    2.96    0.91
   0   4  24    3.72    1.04
   0   4  24    3.03    1.19
   0   4  24    1.15    0.92
   0  -4  25    1.89    0.84
   0   4  25    0.39    0.97
   0   4  25   -0.06    0.87
   0   4  26    7.01    1.18
   0   4  26    9.55    1.43
   0   4 -26    7.97    1.20
   0   4  27   13.05    1.70
   0   4  27    9.78    1.47
   0   4  27    7.84    1.43
   0   4 -27    9.19    1.43
   0  -4  27   14.54    1.61
   0   4  27   14.45    1.97
   0   4  28    1.34    1.07
   0   4  28    3.23    1.40
   0   4 -28    2.36    0.95
   0  -4  28    2.31    1.02
   0   4  28    1.82    0.95
   0   4  29   -0.16    0.99
   0   4  29   -0.42    0.93
   0  -4  29   -0.70    1.00
   0   4  29    0.10    1.24
   0   4 -29    0.21    1.00
   0   4  29   -0.56    0.87
   0   4  30    2.94    1.20
   0   4 -30    2.86    1.09
   0   4  30    5.75    1.57
   0  -4  30    2.26    1.07
   0   4  30    3.90    1.14
   0   4  30    2.98    1.11
   0   4 -30    5.57    1.34
   0   4  31   21.06    2.25
   0   4 -31   19.53    2.19
   0   4  31   21.61    2.52
   0   4  31   16.11    2.00
   0  -4  31   16.83    2.04
   0   4 -31   21.47    2.07
   0   4  32    9.79    2.06
   0   4 -32   16.88    1.78
   0   4  32   20.04    2.34
   0   4  32   14.13    1.84
   0  -4  32   14.60    1.83
   0   4  32    9.40    1.64
   0   4  33    0.73    1.30
   0   4  33    3.18    1.17
   0  -4  33    3.05    1.19
   0   4 -33    4.17    1.14
   0   4  33    4.06    1.59
   0   4  33    3.62    1.07
   0   4  34    1.56    1.24
   0  -4  34    1.06    1.10
   0   4  34    1.08    1.12
   0   4 -34    1.92    0.98
   0   4  34    2.58    1.53
   0   4  34    1.05    0.98
   0   4  35    0.08    1.24
   0  -4  35    0.31    1.10
   0   4  35    1.42    1.12
   0   4 -35   -0.21    0.90
   0   4  35    0.43    0.92
   0   4  35    0.22    1.45
   0   4  36    2.36    1.23
   0  -4  36    3.43    1.23
   0   4  36    0.85    1.44
   0   4  36    0.59    1.30
   0  -4  37   10.73    1.67
   0   4  37   10.83    1.72
   0   4  38    0.70    1.31
   0   4  39   -0.18    1.34
   0  -5   0    0.31    0.42
   0   5   0    0.06    0.55
   0  -5   1    4.63    0.75
   0   5  -1    4.99    0.86
   0   5   1    5.19    0.94
   0   5  -2  104.81    8.18
   0   5   2   98.44    8.27
   0  -5   2   95.02    8.08
   0   5   3   58.96    5.43
   0   5  -3   66.20    5.30
   0  -5   3   62.22    5.25
   0   5   4    8.69    1.25
   0   5  -4    8.56    1.01
   0  -5   4    8.05    1.00
   0  -5   5   11.02    0.88
   0   5   5   10.56    0.87
   0   5   5    9.06    1.34
   0   5  -5    9.51    1.09
   0  -5   5    7.97    1.09
   0   5   5   10.44    0.87
   0  -5   5    9.99    0.87
   0  -5   6    8.39    0.77
   0   5   6    8.35    0.76
   0   5   6    9.37    0.77
   0  -5   6    9.07    0.76
   0  -5   6    7.09    1.01
   0   5  -6    6.99    0.91
   0  -5   7   82.50    6.65
   0   5   7   84.19    6.66
   0  -5   7   85.39    6.89
   0   5   7   95.51    7.08
   0   5  -7   78.92    6.76
   0  -5   8  179.13   14.16
   0   5   8  182.65   14.17
   0   5  -8  166.73   14.20
   0   5   8  202.89   14.59
   0  -5   8  178.75   14.35
   0  -5   9    1.76    0.55
   0   5   9    2.44    0.81
   0   5  -9    0.98    0.33
   0   5   9    1.47    0.37
   0  -5   9    1.37    0.35
   0   5  10   29.48    2.42
   0  -5  10   30.68    2.43
   0   5 -10   25.52    2.35
   0   5  10   31.80    2.81
   0  -5  10   27.24    2.53
   0   5  11    3.60    0.92
   0   5  11    3.63    0.90
   0  -5  11    2.96    0.63
   0   5  11    3.21    0.55
   0  -5  11    2.87    0.53
   0   5  12    0.49    0.75
   0  -5  12    0.21    0.44
   0   5  12    0.68    0.75
   0  -5  12    0.17    0.41
   0   5  12    0.03    0.40
   0  -5  13    5.16    0.82
   0   5  13    4.95    1.07
   0   5  13    6.88    1.18
   0  -5  13    5.62    0.79
   0   5  13    5.29    0.77
   0  -5  14   12.47    1.37
   0   5  14   11.84    1.34
   0   5  14   15.10    1.74
   0   5  14   15.46    1.76
   0  -5  14   12.65    1.39
   0   5  15    2.34    0.66
   0  -5  15    2.63    0.67
   0   5  15    3.61    1.07
   0  -5  15    2.57    0.66
   0   5  15    1.91    0.91
   0   5  15    0.48    0.64
   0  -5  16   29.64    2.35
   0   5  16   31.16    2.76
   0  -5  16   28.77    2.39
   0   5  16   24.18    2.32
   0   5  17   31.64    2.73
   0  -5  17   27.45    2.25
   0   5  17   23.56    2.24
   0  -5  17   26.87    2.32
   0  -5  18   63.22    4.82
   0   5  18   56.32    4.75
   0  -5  18   65.51    4.73
   0   5  18   70.54    5.19
   0   5  19   -0.05    0.60
   0   5  19    0.31    0.65
   0  -5  19    1.00    0.69
   0  -5  19    0.57    0.59
   0   5  19   -0.18    0.91
   0   5  19    0.36    0.96
   0  -5  20   43.03    3.27
   0   5  20   39.35    3.21
   0  -5  20   42.88    3.11
   0   5  20   48.01    3.65
   0   5  20   57.81    3.81
   0   5  20   30.61    2.87
   0   5  21    2.53    1.18
   0  -5  21    1.86    0.83
   0   5  21    2.02    0.81
   0  -5  21    3.07    0.70
   0   5  21    2.33    1.10
   0   5  21    1.10    0.39
   0   5  21    0.51    0.71
   0   5  22    2.97    1.22
   0   5  22    2.78    1.05
   0  -5  22    1.70    0.64
   0   5  22    0.79    0.80
   0   5  22    1.66    0.36
   0  -5  22    1.84    0.84
   0   5  22    1.92    0.80
   0   5  23    3.97    1.27
   0   5  23    1.47    0.36
   0   5  23    1.60    0.31
   0   5  23    3.25    1.16
   0  -5  23    2.70    0.65
   0   5  23    2.33    0.79
   0  -5  23    2.59    0.93
   0   5  23    0.56    0.78
   0   5  24    0.59    0.75
   0   5  24   -0.09    0.98
   0  -5  24    0.57    0.56
   0  -5  24    0.39    0.84
   0   5  24    0.18    0.77
   0   5  24    2.74    1.24
   0   5  25   -0.24    0.75
   0  -5  25   -0.03    0.56
   0   5  25   -0.09    1.02
   0  -5  25    1.18    0.89
   0   5  25    0.32    0.83
   0   5  25   -0.31    1.26
   0  -5  26    4.66    0.71
   0   5  26    5.86    1.31
   0   5  26    3.76    1.07
   0  -5  26    5.02    1.15
   0   5  26    2.83    0.95
   0   5  27    4.33    1.10
   0   5  27    6.88    1.68
   0  -5  27    5.33    0.77
   0   5  27    3.84    1.10
   0  -5  27    6.46    1.23
   0   5  27    6.67    1.40
   0   5  28   23.06    2.57
   0  -5  28   18.08    1.54
   0   5  28   21.06    2.30
   0   5  28   15.62    1.95
   0  -5  28   18.19    2.04
   0   5 -28   14.35    1.83
   0   5  28   13.09    1.91
   0   5 -29    0.62    0.85
   0   5  29    0.28    0.91
   0   5  29    0.68    1.40
   0   5  29    0.28    0.88
   0  -5  29    0.56    1.02
   0   5  29    0.09    1.15
   0   5  30   27.42    2.75
   0   5  30   16.14    2.06
   0   5 -30   15.50    1.96
   0   5  30   20.40    2.14
   0  -5  30   24.13    2.24
   0   5  30   10.10    2.40
   0   5 -31   -0.43    1.17
   0   5  31   -0.09    1.19
   0   5  31    0.78    0.87
   0   5  31    1.06    1.50
   0   5  31   -0.36    0.94
   0  -5  31    0.22    1.04
   0   5 -32    0.07    1.09
   0   5  32    0.27    1.22
   0   5  32    0.07    0.93
   0   5  32    0.48    1.62
   0   5  32   -0.15    0.98
   0  -5  32   -0.95    1.11
   0   5 -33    0.28    1.10
   0   5  33    0.37    1.29
   0   5  33    1.20    0.99
   0   5  33    2.20    1.75
   0  -5  33    1.78    1.09
   0   5  33    0.53    1.07
   0   5 -34    0.47    1.10
   0   5  34   -0.56    1.30
   0   5  34    0.56    0.85
   0   5  34   -0.12    1.62
   0   5  34   -0.54    1.10
   0  -5  34    0.90    1.10
   0   5  35    1.25    1.18
   0  -5  35    0.53    1.13
   0   5 -35    0.91    1.09
   0   5  35    2.00    1.67
   0   5  35    0.56    1.35
   0   5  36    0.12    1.65
   0   5  36    0.47    1.31
   0   5  36    0.79    1.21
   0  -5  36   -1.00    1.17
   0   5  37    0.38    1.47
   0   5  37    2.22    1.75
   0   5  38    0.78    1.54
   0   5  39   -0.30    1.48
   0   6   0    0.48    0.72
   0   6   1   21.49    2.21
   0   6  -1   19.10    2.08
   0  -6   2    7.71    1.06
   0   6  -2    7.37    1.12
   0   6   2    8.06    1.26
   0   6  -3    4.29    0.83
   0  -6   3    4.44    0.82
   0   6   3    4.52    1.05
   0   6  -4    0.05    0.48
   0  -6   4    0.32    0.54
   0   6   4    0.49    0.78
   0   6  -5   17.68    1.74
   0   6   5   17.60    2.07
   0  -6   5   17.42    1.81
   0  -6   6    5.23    0.89
   0   6  -6    5.03    0.78
   0   6   6    4.29    1.09
   0   6   6    5.59    0.48
   0  -6   6    5.25    0.48
   0  -6   7    2.35    0.66
   0   6   7    2.87    1.01
   0   6   7    2.29    0.30
   0  -6   7    2.52    0.30
   0  -6   8    5.30    0.93
   0   6   8    7.26    1.23
   0  -6   8    6.11    0.59
   0   6   8    6.18    0.60
   0   6  -8    4.75    0.71
   0  -6   8    6.06    0.59
   0   6   8    5.68    0.58
   0  -6   9    0.36    0.25
   0   6   9    0.38    0.28
   0   6  -9    0.47    0.37
   0   6   9    0.09    0.22
   0  -6   9    0.10    0.23
   0   6   9    0.15    0.68
   0  -6   9    0.26    0.56
   0  -6  10    1.18    0.33
   0   6  10    1.27    0.35
   0   6 -10    1.88    0.42
   0  -6  10    1.56    0.64
   0   6  10    2.35    0.89
   0   6  10    1.25    0.33
   0  -6  10    1.42    0.33
   0   6  11    1.35    0.91
   0  -6  11    0.83    0.65
   0   6  11    0.18    0.31
   0  -6  11    0.49    0.35
   0   6  11    0.60    0.35
   0   6  12   17.48    1.95
   0  -6  12   14.14    1.55
   0   6  12   13.69    1.33
   0  -6  12   13.00    1.31
   0   6  13    0.27    0.86
   0  -6  13    0.52    0.62
   0  -6  13    0.47    0.45
   0   6  13    0.12    0.42
   0   6  14    8.29    1.37
   0  -6  14    5.98    0.97
   0  -6  14    4.61    0.78
   0   6  14    4.67    0.76
   0   6  14    5.58    1.26
   0   6  15   30.08    3.06
   0  -6  15   35.17    3.10
   0   6  15   44.17    3.67
   0   6  15   37.40    3.60
   0  -6  15   38.38    3.23
   0  -6  16    6.55    0.95
   0   6  16    5.37    1.28
   0  -6  16    5.33    0.89
   0   6  16    5.49    0.82
   0   6  16    5.78    1.31
   0   6  17    7.77    1.38
   0  -6  17    6.33    0.95
   0   6  17    6.11    1.29
   0  -6  17    5.36    0.92
   0   6  17    4.04    0.83
   0  -6  18    8.46    1.07
   0  -6  18    7.61    1.06
   0   6  18    8.20    1.52
   0   6  18   11.32    1.60
   0   6  18    7.31    1.03
   0   6  19    2.89    0.77
   0  -6  19    3.95    0.91
   0   6  19    4.50    1.27
   0  -6  19    4.26    0.82
   0   6  19    6.11    1.28
   0   6  19    1.04    0.88
   0   6  20    4.66    0.93
   0  -6  20    4.65    1.01
   0   6  20    7.32    1.41
   0   6  20    7.63    1.47
   0  -6  20    7.18    0.93
   0  -6  21    8.38    1.27
   0   6  21    6.45    1.13
   0   6  21    6.68    1.14
   0   6  21   10.77    1.74
   0  -6  21    8.56    1.08
   0   6  21    9.84    1.69
   0  -6  22   20.64    1.96
   0   6  22   17.67    1.86
   0   6  22   26.37    2.51
   0   6  22   15.32    1.77
   0   6  22   20.14    2.33
   0  -6  22   21.12    1.71
   0   6  22   11.60    1.47
   0  -6  23    0.41    0.59
   0   6  23   -0.21    1.12
   0  -6  23    0.07    0.86
   0   6  23    0.12    0.75
   0   6  23    0.43    1.17
   0   6  23    1.52    0.79
   0   6  23    0.21    0.41
   0  -6  24   11.91    1.06
   0   6  24   13.95    1.96
   0   6  24    8.80    0.90
   0   6  24   10.71    1.72
   0   6  24    8.67    1.20
   0   6  24    5.32    0.78
   0   6  24    8.28    1.25
   0  -6  24    9.20    1.40
   0   6  25    5.85    0.66
   0   6  25    7.88    1.64
   0  -6  25    9.37    1.34
   0   6  25    7.01    1.17
   0   6  25    7.71    1.13
   0  -6  25    8.76    0.88
   0   6  25    4.29    0.58
   0   6  26    7.44    0.66
   0  -6  26   15.42    1.60
   0   6  26   12.50    1.42
   0   6  26   18.70    2.12
   0   6  26    5.95    0.64
   0   6  26    9.22    1.27
   0   6  26   16.06    1.96
   0  -6  26   17.88    1.06
   0   6  27   16.31    2.28
   0   6  27   16.49    2.14
   0   6  27   13.69    1.73
   0  -6  27   14.36    1.80
   0   6  27   11.00    1.58
   0   6  28    4.50    1.02
   0   6  28    2.48    1.58
   0   6  28    7.24    1.79
   0   6  28    4.28    1.15
   0  -6  28    4.24    1.19
   0   6  29    0.14    0.87
   0   6  29    0.41    1.32
   0   6  29    1.58    1.37
   0  -6  29    0.07    1.00
   0   6  29    0.78    0.96
   0   6  30    2.13    1.03
   0   6  30    0.83    1.51
   0   6  30    3.77    1.72
   0   6  30    3.74    1.12
   0  -6  30    3.30    1.18
   0   6  31    2.07    1.00
   0   6  31    0.21    1.43
   0  -6  31    3.17    1.20
   0   6  31    3.95    1.14
   0   6 -32   17.93    2.00
   0   6  32    6.43    2.21
   0   6  32    7.69    1.56
   0   6  32   21.24    2.61
   0   6  32   13.19    1.79
   0  -6  32   16.14    1.90
   0   6  33    0.93    1.59
   0   6  33    6.14    1.91
   0  -6  33    4.80    1.28
   0   6  33    3.31    1.20
   0   6 -33    3.52    1.40
   0   6  34    1.25    1.66
   0  -6  34    4.08    1.32
   0   6  34    4.21    1.27
   0   6  35   -0.10    1.46
   0  -6  35    0.15    1.16
   0   6  35    1.40    1.17
   0   6  36    3.90    2.03
   0  -6  36   10.44    1.66
   0   7   0    0.30    0.78
   0   7   1    0.24    0.82
   0   7  -1    1.63    0.86
   0   7  -2   23.71    2.41
   0   7   2   22.97    2.55
   0   7   3    4.21    1.14
   0   7  -3    3.77    0.89
   0   7  -4   39.92    3.58
   0   7   4   39.57    3.87
   0   7   5    8.06    1.46
   0  -7   6    3.31    0.90
   0   7  -6    2.40    0.65
   0   7   6    2.61    1.07
   0  -7   7    5.21    1.02
   0   7  -7    4.95    0.82
   0   7   7    6.29    1.38
   0   7   8   32.69    3.06
   0   7  -8   24.84    2.39
   0  -7   8   33.71    2.74
   0   7   8   27.07    2.14
   0  -7   8   25.68    2.14
   0   7   9   -0.70    0.96
   0   7  -9    0.65    0.46
   0  -7   9    0.92    0.77
   0  -7   9    0.46    0.22
   0   7   9    0.47    0.22
   0   7  10    0.30    0.94
   0   7 -10    0.21    0.41
   0  -7  10    0.52    0.72
   0   7  10    0.57    0.92
   0  -7  10    0.13    0.24
   0   7  10   -0.14    0.24
   0  -7  11    0.37    0.28
   0   7  11    0.83    0.32
   0   7  11    0.55    0.28
   0  -7  11    0.52    0.29
   0  -7  11    0.26    0.74
   0   7  11    0.49    0.99
   0   7  12   13.42    1.91
   0  -7  12   11.77    1.14
   0   7  12   11.10    1.12
   0   7  12   13.67    1.17
   0  -7  12   11.03    1.13
   0   7  13   10.47    1.66
   0  -7  13    8.70    1.26
   0   7  13    6.77    0.79
   0  -7  13    6.51    0.81
   0   7  13    8.47    0.86
   0  -7  13    7.68    0.83
   0  -7  14   60.60    4.35
   0   7  14   55.51    4.66
   0   7  14   46.91    3.93
   0  -7  14   45.32    3.92
   0  -7  14   43.77    3.93
   0   7  14   46.51    3.92
   0  -7  15    6.01    0.79
   0   7  15    6.14    0.80
   0  -7  15    5.04    0.75
   0   7  15    4.64    0.74
   0  -7  15    7.69    1.10
   0   7  15    7.96    1.56
   0   7  16    1.81    1.14
   0  -7  16    1.29    0.82
   0  -7  16    0.64    0.48
   0   7  16    0.33    0.47
   0  -7  16    0.88    0.56
   0   7  16    0.90    0.52
   0   7  17   10.74    1.33
   0  -7  17   12.59    1.35
   0   7  17   11.80    1.36
   0  -7  17   12.81    1.40
   0   7  17   15.90    2.04
   0   7  17   15.93    2.09
   0  -7  17   15.00    1.61
   0   7  18    1.17    1.24
   0  -7  18    0.87    0.78
   0   7  18    0.95    1.08
   0   7  18   -0.53    0.59
   0  -7  18    0.32    0.52
   0   7  18    0.52    0.58
   0  -7  18    0.41    0.62
   0  -7  19    0.41    0.72
   0   7  19    0.83    1.12
   0   7  19   -0.05    0.59
   0  -7  19    0.55    0.70
   0   7  19   -0.43    1.07
   0   7  19    0.38    0.63
   0  -7  19    0.05    0.53
   0   7  20    2.86    1.37
   0  -7  20    5.55    1.05
   0   7  20    3.40    0.89
   0   7  20    5.88    1.04
   0  -7  20    8.05    1.06
   0   7  20    8.91    1.57
   0   7  20    4.40    0.95
   0   7  21    2.37    0.84
   0  -7  21    4.14    1.00
   0   7  21    2.81    0.89
   0   7  21    4.97    1.48
   0   7  21    4.67    1.40
   0  -7  21    5.45    0.93
   0   7  22    4.72    0.99
   0  -7  22    5.24    1.10
   0   7  22    4.96    1.05
   0   7  22    7.02    1.64
   0   7  22    4.45    1.47
   0  -7  22    5.92    0.96
   0   7  23    7.61    1.70
   0   7  23    4.84    1.06
   0  -7  23    4.92    1.16
   0   7  23    4.47    1.02
   0   7  23    3.51    0.69
   0  -7  23    8.00    0.97
   0   7  24   24.19    2.53
   0   7  24   15.62    1.75
   0  -7  24   18.83    1.95
   0   7  24   16.46    1.82
   0   7  24   11.41    1.38
   0   7  24   25.05    2.60
   0   7  25   10.67    1.93
   0   7  25    9.04    1.22
   0   7  25   11.87    1.88
   0   7  25    4.26    0.71
   0  -7  25   10.55    1.44
   0   7  25    6.10    1.20
   0   7  26   -0.06    0.82
   0   7  26    1.32    1.48
   0   7  26    0.24    1.42
   0   7  26   -0.20    0.91
   0  -7  26    0.28    1.03
   0   7  27    7.76    1.41
   0  -7  27    8.43    1.47
   0   7  27    7.97    1.34
   0   7  27   11.29    1.99
   0   7  27   10.19    1.53
   0  -7  28    0.07    1.07
   0   7  28   -0.28    0.97
   0   7  28    0.13    1.49
   0   7  28   -0.27    0.87
   0   7  28   -0.24    1.48
   0   7  28    0.10    0.92
   0   7  29    1.22    1.00
   0  -7  29    1.35    1.09
   0   7  29    2.21    1.72
   0   7  29    0.83    0.94
   0   7  29    0.35    1.42
   0   7  29    0.97    0.92
   0  -7  29    1.97    0.96
   0   7  30    0.95    1.72
   0   7  30    6.15    1.91
   0   7  30    1.68    1.04
   0  -7  30    3.17    1.27
   0   7  30    2.83    1.06
   0   7  31   -0.12    1.54
   0  -7  31    0.84    1.19
   0   7  31    1.49    1.08
   0   7  32   -0.47    1.55
   0  -7  32    2.00    1.21
   0   7  32    2.42    1.14
   0  -7  33    1.93    1.28
   0   7  33    2.56    1.20
   0   7  34    0.24    1.14
   0  -7  34    0.54    1.19
   0  -7  35    5.61    1.47
   0   7  35    3.98    1.33
   0   8   0    2.70    1.08
   0   8   1   14.31    1.88
   0   8  -1   12.41    1.70
   0   8   2   25.80    2.85
   0   8   3    1.71    1.08
   0   8  -3    1.30    0.83
   0   8   4   44.01    4.03
   0   8  -4   36.83    3.56
   0   8  -5    1.73    0.75
   0   8   5    2.28    1.21
   0   8  -6   44.61    4.18
   0   8   6   58.03    4.81
   0   8   7    1.68    1.14
   0   8  -7    1.52    0.68
   0   8   8   16.39    2.24
   0   8  -8   15.80    1.64
   0   8  -9    8.40    1.13
   0   8   9   13.41    1.87
   0   8  10    7.40    1.51
   0   8  11    0.58    1.10
   0  -8  11    1.01    0.25
   0   8  11    1.07    0.25
   0   8  12    9.66    1.68
   0   8  12    6.68    0.68
   0  -8  12    6.70    0.69
   0   8  12    8.39    1.69
   0   8  13    2.55    1.23
   0   8  13    1.92    0.39
   0  -8  13    2.40    0.42
   0   8  13    4.17    1.47
   0   8  14   28.12    2.81
   0   8  14   29.43    2.79
   0   8  14   16.62    1.66
   0  -8  14   20.10    1.71
   0   8  15    3.26    0.56
   0  -8  15    2.86    0.56
   0  -8  15    3.11    0.55
   0   8  15    3.09    0.53
   0  -8  16   21.34    1.86
   0   8  16   20.19    1.85
   0  -8  16   20.15    1.86
   0   8  16   19.26    1.82
   0   8  16   24.62    2.83
   0   8  17    2.52    1.52
   0   8  17    0.68    0.49
   0  -8  17    0.72    0.54
   0   8  17    0.62    0.44
   0  -8  17    1.12    0.49
   0  -8  18    7.58    0.94
   0   8  18    6.23    0.91
   0   8  18    5.57    0.83
   0  -8  18    6.62    0.88
   0   8  18    6.46    1.71
   0  -8  19    2.58    0.73
   0   8  19    2.23    0.68
   0   8  19    1.55    0.58
   0  -8  19    2.20    0.59
   0   8  19    2.60    1.47
   0   8  19    2.46    1.53
   0   8  20    2.27    0.69
   0  -8  20    2.57    0.77
   0  -8  20    1.86    0.65
   0   8  20    2.39    0.68
   0   8  20    2.76    1.57
   0   8  21    8.05    1.89
   0  -8  21    6.05    1.08
   0   8  21    6.44    1.00
   0   8  21    5.96    0.97
   0  -8  21    6.14    0.98
   0   8  22    1.38    0.78
   0  -8  22    2.31    0.86
   0   8  22    1.95    1.61
   0   8  22    1.27    0.70
   0  -8  22    2.19    0.69
   0   8  22    2.77    1.43
   0  -8  23    1.07    0.86
   0   8  23    0.71    0.76
   0   8  23    1.70    1.42
   0   8  23    0.14    1.59
   0  -8  23    0.98    0.69
   0   8  23    0.92    0.72
   0   8  24    9.33    1.45
   0   8  24    7.95    1.33
   0  -8  24   10.74    1.46
   0   8  24   13.06    2.19
   0  -8  24    8.58    1.30
   0   8  25    1.25    1.46
   0   8  25    0.88    0.87
   0   8  25    2.91    1.61
   0   8  25   -0.12    0.82
   0  -8  25    0.73    0.97
   0  -8  25    1.31    0.79
   0   8  26    4.07    1.09
   0  -8  26    4.69    1.03
   0   8  26    3.80    1.04
   0  -8  26    4.74    1.21
   0   8  26    2.62    1.96
   0  -8  27    0.28    1.03
   0   8  27    0.33    0.90
   0   8  27   -0.14    1.62
   0   8  27    1.71    1.64
   0  -8  27    1.08    0.77
   0  -8  28    3.30    1.05
   0   8  28    2.74    1.03
   0  -8  28    3.15    1.17
   0   8  28    2.72    1.98
   0  -8  29    1.24    0.90
   0  -8  29   -0.15    1.09
   0   8  29    0.07    0.94
   0  -8  30   -0.54    1.11
   0  -8  31    0.77    1.18
   0  -8  32    0.79    1.12
   0  -8  33   -0.08    1.25
   0  -8  34    2.64    1.34
   0  -8  35    1.37    1.27
   0   9   0    0.94    0.98
   0   9  -1    3.98    1.13
   0   9   1    3.94    1.28
   0   9   2    6.98    1.47
   0   9  -2    5.25    1.20
   0   9  -3    3.84    1.07
   0   9  -4    5.61    1.12
   0   9  -5   13.79    1.77
   0   9   5   19.74    2.37
   0   9  -6    0.72    0.72
   0   9   6    0.63    1.28
   0   9   7    0.90    1.29
   0   9  -7    1.65    0.71
   0   9  -8    9.47    1.24
   0   9   8   11.60    2.00
   0   9   9    3.55    1.45
   0   9  10    0.79    1.38
   0   9  11    0.13    1.30
   0   9  12    1.58    1.32
   0   9  13    8.37    1.82
   0  -9  14    4.88    0.52
   0  -9  15    2.96    0.46
   0   9  16    0.13    1.44
   0  -9  16    0.30    0.36
   0   9  17   -0.26    1.37
   0  -9  17    0.26    0.41
   0   9  17    0.72    0.82
   0  -9  18    0.99    0.47
   0   9  18    1.12    0.97
   0  -9  19    0.13    0.49
   0  -9  20    3.36    0.68
   0  -9  21   -0.21    0.55
   0  -9  22   -0.14    0.57
   0  -9  22   -0.04    0.68
   0   9  22    1.03    1.45
   0  -9  23    1.75    0.80
   0   9  23    3.14    1.52
   0  -9  24    1.80    0.84
   0  -9  25    0.57    0.87
   0  -9  26   -0.61    0.96
   0  -9  27   -0.19    0.99
   0  10   0    1.77    1.19
   0  10  -1    1.56    1.12
   0  10   1    3.00    1.33
   0  10   2    6.96    1.64
   0  10  -2    6.81    1.43
   0  10  -3    0.67    0.95
   0  10   3    3.46    1.50
   0  10  -4   20.31    2.51
   0  10   4   32.24    3.20
   0  10  -5    1.42    0.88
   0  10   5    3.44    1.49
   0  10  -6   24.70    2.68
   0  10   6   37.16    3.54
   0  10   7    0.14    1.43
   0  10   8    1.71    1.34
   0  10   9   -0.29    1.44
   0  10  10    0.88    1.47
   0  10  11    1.32    1.60
   0  10  12    0.15    1.39
   0  10  13   -0.59    1.65
   0  10  14   17.68    2.75
   0  10  15    4.49    1.76
   0  10  16   25.09    3.27
   0  10  17   -0.21    0.94
   0  10  17    1.73    1.67
   0  10  18    3.87    1.12
   0  10  18    3.34    1.71
   0  11   0    1.77    1.27
   0  11   1    5.43    1.61
   0  11  -1    6.08    1.54
   0  11  -2    0.57    1.09
   0  11   2    0.50    1.34
   0  11  -3    2.97    1.22
   0  11   3    3.45    1.54
   0  11   4    0.56    1.52
   0  11   5    8.36    2.14
   0  11   6   -0.30    1.56
   0  11   7    1.10    1.67
   0  11   8    1.91    1.64
   0  11   9    2.28    1.81
   0  11  10    0.99    1.66
   0  11  11    5.49    2.00
   0  11  12   -0.50    1.73
   0  12   2    0.90    1.38
   0  12   3    2.60    1.58
   0  12   4    4.92    1.93
   0  12   5    1.37    1.67
   0  12   6    7.35    2.10
  -1   0  38    4.41    1.50
  -1   0  37    3.88    1.50
  -1   0  36    1.96    1.36
  -1   0  35    3.16    0.97
  -1   0  35    3.20    1.41
  -1   0  34    0.27    0.82
  -1   0  34    0.72    1.22
  -1   0  33    1.52    0.88
  -1   0  33    2.91    1.27
   1   0 -32   -0.37    1.23
  -1   0  32    0.63    0.79
  -1   0  32    1.21    1.15
   1   0 -31   12.66    2.07
  -1   0  31   19.23    1.78
  -1   0  31   16.02    2.11
   1   0 -30    4.20    1.25
  -1   0  30    4.05    0.93
  -1   0  30    3.88    1.23
  -1   0  29   49.24    4.68
  -1   0  29   57.38    4.42
   1   0 -29   43.06    4.65
   1   0 -28    7.94    1.59
  -1   0  28    9.79    1.29
  -1   0  28   11.61    1.71
   1   0 -27    2.58    1.06
  -1   0  27    2.24    1.13
  -1   0  27    1.16    0.71
   1   0 -26   -0.16    0.96
  -1   0  26    1.89    1.00
  -1   0  26   -0.37    0.60
   1   0 -25    1.39    0.97
  -1   0  25    2.35    0.97
  -1   0  25    0.96    0.61
   1   0 -24   -0.40    0.90
  -1   0  24    0.27    0.58
  -1   0  24    1.00    0.83
  -1   0  23   40.77    3.31
  -1   0  23   33.32    3.50
  -1   0  22    6.54    1.30
   1   0 -22    7.40    0.78
   1   0 -21   37.74    3.05
  -1   0  21   40.96    3.11
   1   0 -21   33.39    2.87
  -1   0  21   34.38    3.30
   1   0 -20    7.57    0.84
  -1   0  20    3.44    0.90
  -1   0  20    6.80    1.26
   1   0 -20    4.80    0.92
  -1   0  19   19.60    1.68
   1   0 -19   17.72    1.63
   1   0 -19   16.92    1.50
  -1   0  19   15.89    1.85
   1   0 -18    1.06    0.45
  -1   0  18    1.13    0.78
  -1   0  18    0.87    0.46
  -1   0  17   13.02    1.19
   1   0 -17   11.85    1.16
   1   0 -17   11.57    1.05
  -1   0  17    9.70    1.33
   1   0 -16    1.03    0.38
  -1   0  16    0.22    0.33
   1   0 -16    0.31    0.32
  -1   0  16   -0.05    0.56
   1   0 -15    3.16    0.46
  -1   0  15    2.62    0.47
  -1   0  15    2.05    0.57
   1   0 -14    0.36    0.59
  -1   0  14   -0.04    0.40
   1   0 -14    0.40    0.25
  -1   0  14    0.12    0.28
  -1   0  13   50.72    4.74
  -1   0  13   60.77    4.63
   1   0 -13   56.50    4.64
  -1   0  12    0.89    0.50
   1   0 -12    0.11    0.23
  -1   0  12    0.65    0.30
   1   0 -11   93.67    7.01
   1   0 -11  102.46    7.34
  -1   0  11   82.63    7.13
   1   0 -11   79.07    7.04
  -1   0  11   87.88    7.03
   1   0 -10    0.78    0.24
  -1   0  10    1.05    0.29
   1   0 -10    0.39    0.23
  -1   0  10    1.15    0.45
  -1   0   9    4.83    0.58
   1   0  -9    4.48    0.53
   1   0  -9    5.65    0.51
   1   0  -9    6.14    0.75
   1   0  -9    4.56    0.53
  -1   0   9    4.47    0.50
   1   0  -8    0.26    0.20
  -1   0   8    0.48    0.23
   1   0  -8    0.27    0.34
  -1   0   8    0.50    0.20
   1   0  -8    0.34    0.16
   1   0  -7   70.83    5.68
  -1   0   7   73.86    5.76
   1   0  -7   71.89    5.86
   1   0  -6    0.86    0.18
  -1   0   6    0.93    0.20
  -1   0   5    5.53    0.50
   1   0  -5    4.76    0.48
  -1   0   4    0.33    0.12
   1   0  -4    0.21    0.11
  -1   0   4    0.10    0.11
   1   0  -3    4.31    0.41
  -1   0   3    5.08    0.44
  -1   0   2    0.25    0.12
   1   0  -2    0.08    0.11
  -1   0   1   43.08    3.54
   1   0  -1   45.44    3.56
  -1   0   0    0.29    0.12
  -1   0  -1    1.70    0.22
   1   0   1    1.86    0.23
   1   0   1    1.18    0.15
  -1   0  -1    1.42    0.16
  -1   0  -2    0.44    0.14
   1   0   2    0.49    0.15
  -1   0  -2    0.20    0.09
   1   0   2    0.17    0.09
  -1   0  -3   30.33    2.33
   1   0   3   26.63    2.33
   1   0   3   29.40    2.35
   1   0   4    0.70    0.16
  -1   0  -4    0.78    0.18
   1   0   4    0.47    0.12
   1   0   5    1.40    0.25
   1   0   5    1.07    0.21
   1   0   6    0.10    0.18
   1   0   6    0.28    0.19
   1   0   6    0.03    0.18
   1   0   7  118.72   10.03
   1   0   7  133.74   10.03
   1   0   8    0.16    0.25
  -1   0  -8    0.16    0.24
   1   0   9   59.51    5.16
  -1   0  -9   63.44    5.15
   1   0   9   67.16    5.13
  -1   0 -10    0.22    0.26
  -1   0 -10    0.26    0.34
   1   0  10    0.75    0.27
   1   0  10    0.05    0.31
   1   0  11    7.27    0.78
  -1   0 -11    6.52    0.78
  -1   0 -11    6.25    0.71
   1   0  12    0.09    0.31
  -1   0 -12    0.37    0.38
  -1   0 -12    0.32    0.28
   1   0  13    2.38    0.50
  -1   0 -13    2.45    0.54
  -1   0 -13    2.24    0.42
  -1   0 -14    0.67    0.51
  -1   0 -14    0.03    0.30
   1   0  14    0.74    0.42
   1   0  14   -0.09    0.26
   1   0  15    7.11    0.75
  -1   0 -15    5.68    0.71
  -1   0 -15    6.19    0.89
   1   0  15    5.13    0.82
   1   0  16    0.23    0.40
  -1   0 -16    2.40    0.50
  -1   0 -17   25.86    2.47
  -1   0 -17   23.58    2.25
   1   0  17   29.51    2.33
  -1   0 -18   11.50    1.19
   1   0  18    2.80    0.98
  -1   0 -19  126.10   10.06
   1   0  19  142.73    9.88
  -1   0 -19  107.41    9.77
  -1   0 -20   -0.05    0.35
  -1   0 -20   -0.13    0.74
   1   0  20    0.28    0.46
  -1   0 -21    0.40    0.36
  -1   0 -21    0.74    0.80
   1   0  21    0.94    0.48
  -1   0 -22   -0.08    0.34
  -1   0 -22   -0.21    0.80
   1   0  22   -0.04    0.50
  -1   0 -23    0.66    0.38
  -1   0 -23    0.22    0.88
   1   0  23    0.04    0.55
  -1   0 -24    1.35    0.87
  -1   0 -24    1.63    0.46
   1   0  24    2.31    0.63
  -1   0 -25    6.68    0.82
   1   0  25   10.14    1.08
  -1   0 -25    9.18    1.37
  -1   0 -26    3.44    0.57
   1   0  26    5.45    0.85
  -1   0 -26    3.58    1.14
   1   0  27   21.59    1.74
  -1   0 -27   18.85    2.09
  -1   0 -28   15.16    1.96
  -1   0 -28   12.52    1.28
  -1   0 -29   59.47    4.72
   1   0  29   66.58    4.43
  -1   0 -30   -0.08    1.09
   1   0  30    1.48    0.78
   1   0  31    1.75    1.16
  -1   0 -31    0.08    1.11
   1   0  31    0.96    0.76
   1   0  32    0.32    1.08
  -1   0 -32   -0.25    1.10
   1   0  32    0.93    0.79
   1   0  33    3.30    1.24
  -1   0 -33    0.59    1.29
   1   0  33    3.86    0.97
   1   0  34    7.77    1.59
   1   0  35   34.80    3.56
   1   0  36    2.69    1.37
   1   0  37   12.12    1.62
   1   0  37   10.88    1.89
  -1   1  38   -0.29    1.38
  -1   1  37    0.38    1.25
  -1   1  36    3.14    1.29
  -1   1  36    2.60    1.10
  -1   1  35   -0.72    1.21
  -1   1  35    0.53    0.97
  -1   1  34    8.53    1.66
  -1   1  34    9.28    1.43
  -1   1  33    3.22    1.29
  -1   1  33    4.31    1.09
  -1  -1  33    3.50    0.79
   1   1 -32   40.21    4.19
  -1   1  32   40.42    4.14
  -1  -1  32   43.28    3.70
  -1   1  32   49.88    3.98
   1   1 -31    9.62    0.92
   1   1 -31    9.24    0.92
   1   1 -31   10.93    1.86
   1  -1 -31    5.86    1.58
  -1  -1  31    7.64    1.11
  -1   1  31   10.76    1.72
  -1   1  30   38.80    3.47
   1   1 -30   33.84    2.86
   1  -1 -30   30.52    3.42
   1   1 -30   38.43    3.56
   1   1 -30   28.23    2.85
  -1   1  30   44.54    3.30
  -1  -1  30   41.22    3.02
  -1   1  29    8.25    1.28
  -1  -1  29    2.75    0.80
   1   1 -29    5.21    0.76
   1   1 -29    3.86    1.43
   1  -1 -29    3.77    1.32
  -1   1  29    5.33    1.33
   1   1 -29    9.48    0.82
  -1   1  28    6.36    1.07
   1   1 -28    4.39    0.72
   1   1 -28    5.00    1.35
   1  -1 -28    4.92    1.34
  -1   1  28    6.30    1.27
  -1  -1  28    6.62    0.85
   1   1 -27    0.83    0.49
   1   1 -27    0.77    0.98
   1  -1 -27    0.89    1.03
  -1   1  27    1.22    0.93
  -1  -1  27    0.54    0.56
  -1   1  27    0.47    0.76
   1   1 -26    2.12    1.06
   1   1 -26    0.35    0.48
  -1   1  26    1.72    1.02
  -1   1  26    1.71    0.75
  -1  -1  26    0.53    0.50
  -1   1  25    0.15    0.90
   1   1 -25    0.25    0.45
  -1  -1  25    0.23    0.46
  -1   1  25    0.15    0.67
   1   1 -25    1.10    1.04
  -1   1  24    5.01    1.13
  -1  -1  24    8.34    0.88
  -1   1  24    6.87    1.05
   1   1 -24    5.03    1.25
   1   1 -23    6.46    1.30
  -1   1  23    5.90    1.02
  -1  -1  23    6.58    0.79
  -1   1  23    4.75    1.16
   1   1 -22  186.84   14.89
  -1   1  22  147.18   14.71
  -1   1  22  184.14   14.66
  -1  -1  22  196.63   14.50
  -1   1  21   20.36    2.26
  -1  -1  21   17.67    2.05
   1  -1 -20   87.04    7.06
   1   1 -20   83.53    6.93
  -1   1  20   85.20    7.09
  -1   1  20   90.47    7.28
  -1  -1  20   93.04    6.94
  -1   1  20   72.04    7.15
  -1   1  19    2.00    0.95
  -1  -1  19    2.42    0.48
  -1   1  19    3.32    0.80
  -1   1  19    6.63    1.12
   1   1 -19    1.57    0.47
   1  -1 -19    8.63    1.12
  -1   1  18    3.31    0.84
  -1   1  18    4.53    0.86
   1  -1 -18    5.36    0.74
   1   1 -18    4.63    0.59
  -1   1  18    4.86    0.76
  -1  -1  18    4.95    0.59
  -1   1  17    7.24    0.96
  -1   1  17    8.01    1.13
   1  -1 -17    7.35    0.87
   1  -1 -17    6.03    1.04
   1   1 -17    6.46    0.70
  -1   1  17    3.67    0.88
  -1   1  17    6.20    0.87
  -1  -1  17    7.07    0.70
  -1   1  16   21.03    1.99
   1  -1 -16   20.43    2.10
  -1   1  16   22.27    2.15
   1  -1 -16   20.92    1.94
   1   1 -16   19.53    1.79
  -1   1  16   17.95    2.01
  -1   1  16   20.46    1.94
  -1  -1  16   23.03    1.79
   1  -1 -15    8.07    1.03
  -1   1  15    7.18    0.94
   1  -1 -15    6.98    0.82
  -1   1  15    5.60    0.90
   1   1 -15    6.30    0.69
  -1   1  15    8.56    0.93
  -1   1  15    6.67    1.08
  -1  -1  15    7.02    0.69
  -1  -1  14    2.22    0.30
  -1   1  14    1.22    0.47
   1  -1 -14    1.28    0.41
   1   1 -14    1.39    0.29
  -1   1  14    1.40    0.57
   1  -1 -14    1.62    0.57
  -1   1  14    2.32    0.58
  -1   1  14    2.07    0.69
  -1   1  13   11.04    1.26
   1  -1 -13   13.00    1.32
  -1   1  13   12.18    1.39
   1   1 -13   10.93    1.06
   1  -1 -13   13.10    1.20
  -1  -1  13   12.61    1.02
  -1   1  13   11.80    1.19
  -1   1  13    9.88    1.22
  -1   1  12  204.10   15.40
   1  -1 -12  191.28   15.41
   1  -1 -12  191.68   15.32
  -1   1  12  190.21   15.50
   1   1 -12  188.66   15.21
  -1   1  12  197.60   15.33
  -1  -1  12  194.44   15.15
  -1   1  12  178.98   15.34
  -1   1  11    2.08    0.46
  -1   1  11    2.44    0.76
   1  -1 -11    2.45    0.55
  -1   1  11    2.72    0.52
  -1   1  11    3.22    0.73
   1   1 -11    2.01    0.32
  -1   1  10  449.04   33.75
   1  -1 -10  438.54   33.75
  -1   1  10  426.88   33.67
  -1   1  10  413.02   33.83
  -1   1  10  409.49   33.68
   1  -1  -9    1.34    0.40
  -1   1   9    1.64    0.45
  -1   1   9    0.77    0.33
  -1   1   9    1.06    0.16
  -1   1   9    0.79    0.34
   1   1  -9    1.29    0.35
  -1   1   9    1.77    0.57
   1  -1  -8   35.34    2.96
  -1   1   8   33.89    2.99
  -1   1   8   33.10    3.12
  -1   1   8   40.05    2.88
   1   1  -8   29.63    2.93
  -1   1   8   35.66    2.97
  -1   1   8   36.47    3.04
   1  -1  -8   39.81    3.07
  -1   1   7    3.58    0.34
   1  -1  -7    3.40    0.45
   1   1  -7    2.79    0.37
  -1   1   7    3.23    0.40
   1  -1  -7    3.43    0.47
  -1   1   7    2.86    0.49
  -1   1   7    2.90    0.43
  -1   1   7    3.65    0.67
  -1   1   6   37.91    2.81
  -1   1   6   33.29    2.83
   1   1  -6   30.29    2.81
  -1   1   6   32.95    2.90
   1  -1  -5    9.78    1.01
  -1   1   5   11.19    0.94
   1   1  -5   10.06    0.92
  -1   1   5   10.40    0.93
   1  -1  -5   13.18    1.00
  -1   1   4   22.70    1.90
  -1   1   4   22.55    1.87
   1   1  -4   21.22    1.86
   1  -1  -4   20.04    1.94
  -1   1   3   23.97    1.88
   1  -1  -3   27.01    1.84
  -1   1   2  246.33   19.45
   1  -1  -1   16.11    1.45
  -1   1   1   16.06    1.42
  -1   1   0  730.65   57.49
   1  -1   0  730.87   57.51
  -1   1  -1    2.60    0.25
  -1   1  -1    2.84    0.43
  -1   1  -2  214.47   16.61
  -1   1  -2  182.32   16.76
   1   1   2  199.17   16.61
   1   1   3    0.54    0.20
  -1   1  -3    0.89    0.16
   1   1   3    0.63    0.15
  -1   1  -3    1.02    0.36
   1   1   4   64.87    5.94
  -1   1  -4   75.38    5.95
   1   1   5    0.17    0.16
   1   1   5    0.33    0.16
   1   1   6   94.03    6.62
   1   1   6   70.28    6.64
   1   1   7   15.42    1.22
   1   1   7   12.99    1.23
  -1  -1  -7   13.85    1.25
   1   1   8  430.26   32.78
  -1  -1  -8  400.71   32.81
  -1   1  -8  432.88   32.89
   1   1   8  403.64   32.82
  -1   1  -9    1.67    0.57
   1   1   9    1.49    0.32
   1   1   9    1.08    0.24
  -1   1  -9    1.38    0.38
  -1  -1  -9    1.20    0.28
   1   1  10  403.73   31.51
   1   1  10  393.55   31.59
  -1   1 -10  421.38   31.70
  -1  -1 -10  399.48   31.56
  -1   1 -10  381.03   31.75
  -1   1 -11    0.84    0.53
   1   1  11    0.86    0.23
  -1  -1 -11    0.96    0.30
  -1   1 -11    0.88    0.50
   1   1  11    1.06    0.35
  -1   1 -12  173.32   13.26
   1   1  12  168.96   13.14
  -1  -1 -12  163.32   13.06
   1   1  12  159.19   13.01
  -1   1 -12  173.24   13.29
  -1   1 -13    2.28    0.57
   1   1  13    1.51    0.28
  -1   1 -13    2.04    0.61
   1   1  13    1.80    0.43
   1   1  13    1.36    0.40
  -1  -1 -13    1.48    0.33
   1  -1  14   37.45    3.05
   1   1  14   35.40    3.18
  -1   1 -14   40.91    3.34
   1   1  14   37.21    3.18
  -1  -1 -14   36.73    3.05
  -1   1 -14   41.23    3.28
   1   1  14   35.25    3.00
   1   1  15    1.32    0.28
  -1   1 -15    1.53    0.56
  -1   1 -15    1.74    0.68
   1   1  15    1.06    0.49
   1   1  15    0.63    0.40
   1  -1  15    1.37    0.31
  -1  -1 -15    1.09    0.32
   1  -1  16   14.64    1.37
   1   1  16   13.33    1.50
  -1   1 -16   16.86    1.59
  -1   1 -16   19.33    1.77
   1   1  16   14.28    1.53
  -1  -1 -16   15.38    1.36
   1   1  17   18.77    2.11
   1  -1  17   27.30    2.05
  -1   1 -17   22.14    2.19
   1   1  17   20.35    2.17
  -1  -1 -17   20.10    2.30
  -1  -1 -17   23.10    2.00
   1  -1  18  101.69    8.37
   1   1  18  116.86    8.59
  -1   1 -18  116.28    8.70
  -1  -1 -18   96.72    8.57
   1   1  18  102.49    8.54
  -1   1 -18  109.45    8.54
  -1  -1 -18  100.81    8.34
  -1   1 -19    4.86    0.95
   1  -1  19   11.56    0.97
   1   1  19    1.65    0.85
  -1  -1 -19    7.94    0.81
  -1  -1 -19   10.65    1.36
   1   1  19    2.43    1.23
  -1   1 -19   14.94    1.41
  -1   1 -20   86.81    6.95
   1   1  20   99.80    7.04
  -1  -1 -20   83.86    7.07
   1   1  20   80.91    6.95
   1  -1  20   96.03    6.83
  -1   1 -21   14.82    1.95
   1   1  21   12.62    1.97
   1   1  21   25.28    2.18
  -1  -1 -21   34.18    2.73
  -1   1 -21    0.13    2.72
   1  -1  21   31.90    2.03
   1  -1  22  209.50   14.29
   1   1  22  217.75   14.50
  -1   1 -22  182.74   14.37
  -1  -1 -22  177.89   14.57
   1   1  22  170.08   14.40
  -1   1 -23    1.66    0.67
   1  -1  23    2.55    0.56
   1   1  23    0.86    0.69
  -1   1 -23    0.81    1.02
   1   1  23    2.56    0.77
  -1   1 -24    6.68    1.02
   1   1  24    9.86    1.19
   1   1  24    7.25    1.16
  -1   1 -24    8.67    1.29
  -1   1 -25    2.79    0.66
  -1   1 -25    2.29    1.01
   1  -1  25    2.79    0.65
   1   1  25    0.81    0.70
  -1   1 -26    2.15    0.74
   1   1  26    4.49    0.95
  -1   1 -26    5.42    1.18
   1  -1  26    5.64    0.82
  -1   1 -27   19.63    2.10
   1   1  27   20.38    1.94
   1  -1  27   20.55    1.76
  -1   1 -27   13.77    1.69
  -1   1 -28    9.68    1.46
  -1   1 -28    5.80    0.97
   1   1  28    7.68    1.18
   1  -1  28   11.30    1.11
  -1   1 -29    9.50    1.48
   1   1  29    8.74    1.28
   1  -1  29   10.50    1.09
   1   1  30   43.39    3.50
  -1   1 -30   38.97    3.48
   1   1  30   41.99    3.28
   1   1  31   12.70    1.78
  -1   1 -31   11.83    1.73
   1   1  31   11.89    1.44
   1   1  32   55.92    4.35
   1   1  32   54.22    4.10
  -1   1 -32   50.41    4.27
   1   1  33    2.64    1.02
   1   1  33    2.65    1.22
  -1   1 -33    2.53    1.20
  -1   1 -33    0.36    0.53
   1   1  34    9.67    1.60
  -1   1 -34    5.43    0.74
   1   1  34    8.69    1.28
   1   1  35    4.18    1.31
  -1   1 -35    0.69    0.30
   1   1  35    2.65    1.07
   1   1  36    2.15    1.01
   1   1  36    2.75    1.35
   1   1  36    3.26    1.07
   1   1  37    5.80    1.56
   1   1  37    5.54    1.27
  -1  -2  38    2.64    1.47
  -1  -2  37    0.18    1.32
  -1   2  37   -0.09    1.28
  -1   2  37   -0.14    1.18
  -1   2  36    3.88    1.24
  -1   2  36    3.67    1.35
  -1  -2  36    3.19    1.36
   1   2 -36    2.52    0.64
   1   2 -36    1.98    0.61
  -1   2  35    8.05    1.45
   1   2 -35    6.85    0.91
   1   2 -35    5.20    0.89
  -1   2  35    8.02    1.60
  -1  -2  35   10.06    1.64
  -1   2  34    1.96    1.18
   1   2 -34    0.76    0.59
   1   2 -34    0.82    0.64
  -1   2  34    0.17    1.13
  -1  -2  34    1.90    1.25
   1   2 -33    1.26    0.66
  -1  -2  33    0.77    1.17
  -1   2  33    1.02    1.21
  -1   2  33    1.65    1.08
   1   2 -32    5.56    0.88
  -1   2  32    6.62    1.32
  -1   2  32    4.34    1.35
  -1  -2  32    5.94    1.40
   1   2 -31    7.46    1.06
  -1   2  31    8.39    1.42
  -1  -2  31    7.64    1.51
  -1   2  31    7.12    1.51
   1   2 -31    7.95    1.61
   1   2 -30    7.63    1.11
  -1   2  30    9.44    1.57
  -1  -2  30    9.11    1.56
   1   2 -30    8.81    1.70
  -1   2  30   10.52    1.47
  -1  -2  29   31.17    3.14
  -1   2  29   31.01    3.15
  -1   2  29   37.75    3.11
  -1  -2  29   29.45    2.59
   1   2 -29   29.88    2.78
   1   2 -29   38.98    3.37
  -1  -2  28    0.66    0.43
  -1   2  28    2.83    1.02
   1   2 -28    3.70    1.36
  -1  -2  28    4.25    1.24
  -1   2  28    2.06    1.07
  -1  -2  27    2.46    0.49
  -1   2  27    3.66    0.99
  -1   2  27    3.05    0.98
  -1  -2  27    3.54    1.04
   1   2 -27    3.22    1.20
   1   2 -26    1.06    1.02
  -1  -2  26    0.79    0.38
  -1   2  26    1.37    0.86
  -1   2  26    1.67    0.92
  -1  -2  26    0.52    0.87
  -1   2  26    1.66    1.09
  -1   2  25   -0.12    0.84
   1   2 -25    2.00    1.07
  -1   2  25    0.74    0.79
  -1  -2  25    0.90    0.36
  -1  -2  25    2.10    0.99
  -1   2  25    2.13    0.98
  -1   2  25    1.74    0.98
   1   2 -24    4.76    1.09
  -1   2  24    5.40    1.23
  -1  -2  24    4.36    0.53
  -1  -2  24    4.65    1.11
  -1   2  24    3.04    0.92
  -1   2  24    3.65    0.94
  -1  -2  23   12.07    0.97
  -1   2  23   10.86    1.37
  -1   2  23    8.21    1.40
   1   2 -23   10.37    1.47
  -1  -2  23   11.15    1.49
  -1  -2  22   25.04    1.82
  -1   2  22   24.90    2.24
  -1   2  22   20.66    2.22
  -1  -2  22   20.41    2.26
  -1   2  22   26.80    2.47
   1   2 -22   23.08    2.27
   1   2 -21   21.01    2.03
  -1   2  21   15.87    1.91
   1  -2 -21   14.07    1.97
  -1   2  21   18.93    1.95
  -1  -2  21   19.57    1.58
  -1   2  21   23.11    2.23
  -1  -2  21   15.96    2.01
  -1   2  21   16.16    1.96
   1  -2 -21   19.76    1.87
   1  -2 -20   28.60    2.98
  -1   2  20   31.40    2.93
  -1   2  20   33.84    2.97
  -1   2  20   25.32    2.89
  -1  -2  20   28.86    2.94
   1  -2 -20   34.01    2.88
  -1   2  19   27.89    2.51
   1  -2 -19   24.74    2.50
  -1   2  19   24.16    2.46
  -1   2  19   31.93    2.74
  -1   2  19   19.50    2.40
  -1  -2  19   22.74    2.46
   1  -2 -19   28.64    2.43
   1   2 -19   26.54    2.15
  -1   2  18   24.47    2.41
   1  -2 -18   23.12    2.42
  -1   2  18   24.66    2.42
  -1   2  18   31.93    2.72
  -1   2  18   19.98    2.37
  -1  -2  18   22.54    2.41
   1  -2 -18   27.23    2.39
   1   2 -18   27.55    2.12
   1  -2 -17   20.57    2.05
  -1   2  17   22.48    2.07
  -1   2  17   26.74    2.34
  -1   2  17   23.24    2.09
  -1  -2  17   19.79    2.03
  -1   2  17   16.26    1.99
   1  -2 -17   22.69    2.01
   1   2 -17   19.87    1.74
  -1   2  16    2.61    0.69
   1  -2 -16    3.33    0.67
  -1   2  16    2.83    0.71
  -1  -2  16    2.56    0.67
  -1   2  16    4.90    1.00
  -1   2  16    4.90    0.78
   1   2 -16    3.10    0.37
   1  -2 -16    2.98    0.65
  -1   2  15    3.03    0.66
   1  -2 -15    2.25    0.56
   1   2 -15    2.12    0.29
   1  -2 -15    1.93    0.58
  -1   2  15    1.99    0.57
  -1  -2  15    2.18    0.59
  -1   2  15    2.82    0.64
  -1   2  15    3.22    0.85
  -1   2  14    7.35    1.08
  -1   2  14    5.69    0.83
  -1   2  14    5.84    0.81
   1  -2 -14    5.02    0.74
  -1  -2  14    4.61    0.75
   1   2 -14    4.50    0.49
  -1   2  14    5.38    0.77
   1  -2 -14    6.08    0.76
  -1   2  13    8.53    0.66
  -1   2  13    7.54    0.97
  -1   2  13    7.03    1.12
  -1   2  13    7.31    0.94
   1  -2 -13    7.85    0.91
   1   2 -13    6.80    0.68
  -1  -2  13    6.20    0.87
  -1   2  13    6.53    0.89
  -1   2  12   15.67    1.29
  -1   2  12   17.68    1.54
   1  -2 -12   16.27    1.51
  -1   2  12   14.82    1.54
  -1   2  12   15.11    1.73
  -1   2  12   14.84    1.48
  -1  -2  12   13.62    1.46
  -1   2  11   30.82    2.49
  -1   2  11   35.13    2.70
  -1   2  11   30.81    2.71
  -1   2  11   31.29    2.91
  -1  -2  11   27.20    2.62
  -1   2  11   30.13    2.64
  -1   2  10   29.22    2.40
  -1   2  10   30.38    2.60
  -1   2  10   31.43    2.54
  -1  -2  10   29.10    2.50
  -1   2  10   27.71    2.49
  -1   2  10   28.10    2.74
  -1   2   9    0.71    0.23
  -1  -2   9    0.52    0.28
  -1   2   9    0.24    0.23
  -1   2   9    0.41    0.34
  -1   2   9    0.72    0.58
   1  -2  -8   92.00    7.66
  -1  -2   8   97.12    7.67
  -1   2   8   94.60    7.67
   1   2  -8  100.03    7.66
  -1   2   8   92.52    7.92
   1  -2  -8   96.73    7.80
  -1   2   8   96.13    7.67
  -1   2   8   97.55    7.78
  -1   2   7   68.94    5.13
  -1  -2   7   66.05    5.13
   1   2  -7   62.08    5.12
   1  -2  -7   60.20    5.12
   1  -2  -7   62.06    5.27
  -1   2   7   63.80    5.39
  -1   2   7   63.01    5.24
  -1  -2   6   84.02    6.41
  -1   2   6   84.59    6.41
   1  -2  -6   73.42    6.40
  -1   2   6   77.77    6.51
   1   2  -6   81.93    6.37
  -1   2   6   77.91    6.64
   1  -2  -6   78.26    6.55
   1  -2  -5    1.00    0.20
   1   2  -5    0.88    0.17
  -1   2   5    0.91    0.19
  -1  -2   5    0.92    0.19
  -1   2   5    0.66    0.45
   1  -2  -5    0.60    0.31
   1   2  -5    0.66    0.16
   1  -2  -4   15.72    1.31
   1   2  -4   13.61    1.20
   1   2  -4   14.96    1.18
  -1   2   4   13.36    1.42
   1  -2  -4   12.00    1.33
   1  -2  -3   17.32    1.48
   1   2  -3   17.00    1.35
   1  -2  -3   14.75    1.51
  -1   2   3   15.17    1.56
   1  -2  -2   88.91    7.19
   1  -2  -1    2.09    0.46
   1  -2   0  200.10   15.89
  -1   2  -1    1.38    0.17
   1  -2   1    1.48    0.40
   1  -2   2   48.44    4.02
   1   2   2   49.86    4.02
  -1   2  -2   56.85    4.04
   1  -2   2   46.39    4.14
   1  -2   3    1.53    0.22
   1   2   3    1.54    0.21
  -1   2  -3    2.10    0.25
   1  -2   3    1.81    0.39
   1   2   4  144.36   11.42
   1  -2   4  144.74   11.43
   1   2   5    0.66    0.20
   1  -2   5    0.77    0.21
   1   2   6    2.29    0.34
   1  -2   6    2.47    0.35
   1  -2   7   45.28    3.71
   1   2   7   45.04    3.70
   1   2   8   24.35    2.07
   1   2   9    4.36    0.52
   1   2  10   87.09    7.06
   1   2  10   90.08    7.11
   1   2  11    2.27    0.48
   1   2  11    3.40    0.50
   1   2  11    3.02    0.39
   1   2  12    5.38    0.75
   1   2  12    7.18    0.77
   1   2  12    5.45    0.59
   1   2  13   26.79    2.44
   1  -2  13   25.79    2.18
   1   2  13   29.21    2.38
   1   2  13   27.88    2.23
   1   2  14  119.23   10.09
   1  -2  14  118.24    9.83
   1   2  14  142.72   10.05
   1   2  14  128.74    9.86
  -1   2 -15    3.15    0.63
   1  -2  15    2.33    0.30
   1   2  15    2.64    0.57
   1   2  15    2.76    0.58
   1   2  15    2.16    0.33
   1   2  16    9.15    0.86
   1   2  16   10.04    1.10
  -1   2 -16   10.67    1.18
   1   2  16    8.55    1.13
   1  -2  16    9.27    0.85
  -1   2 -16   12.41    1.32
   1   2  17    6.90    0.73
  -1   2 -17    7.84    1.07
   1   2  17    7.88    1.01
   1  -2  17    8.96    0.76
  -1   2 -17   10.14    1.19
   1   2  17    7.85    1.06
   1   2  18    7.66    1.04
   1  -2  18   10.87    0.81
  -1   2 -18   10.90    1.21
   1   2  18    6.27    0.69
   1   2  18    8.36    1.08
   1   2  19   52.10    4.12
   1   2  19   55.38    4.20
   1  -2  19   56.35    3.86
   1   2  19   41.90    3.77
  -1   2 -20    0.54    0.81
   1   2  20    1.23    0.66
   1  -2  20    2.28    0.43
   1   2  20    1.71    0.68
  -1   2 -20    2.83    0.81
   1   2  21    0.64    0.67
  -1   2 -21   -0.06    0.79
   1  -2  21    1.07    0.43
  -1   2 -21    1.52    0.71
   1   2  21    0.59    0.68
   1   2  22    4.20    0.94
   1  -2  22    5.75    0.67
   1   2  22    4.08    0.98
  -1   2 -22    4.86    0.91
   1   2  23    6.21    1.09
  -1   2 -23    6.35    0.97
   1   2  23    6.21    1.14
   1   2  24   16.33    2.14
  -1   2 -24   23.99    2.35
   1   2  24   22.49    2.27
  -1   2 -24   24.79    2.16
  -1   2 -25    5.17    1.16
   1   2  25    4.01    0.96
   1   2  25    4.76    1.08
  -1   2 -25    4.80    0.89
  -1   2 -26    0.89    0.69
   1   2  26    1.82    0.92
  -1   2 -26    3.72    1.09
   1   2  26    2.01    0.79
  -1   2 -27    6.61    1.07
   1   2  27    7.63    1.26
  -1   2 -27    9.04    1.42
   1   2  27    6.31    1.18
  -1   2 -28    4.95    1.06
   1   2  28    6.64    1.25
   1   2  28    5.34    1.22
  -1   2 -29   40.48    3.71
   1   2  29   50.18    3.99
  -1   2 -29   46.19    3.98
   1   2  29   33.81    3.77
   1   2  29   46.78    3.97
  -1   2 -30    4.87    1.23
  -1   2 -30    1.70    0.82
   1   2  30    2.53    1.06
   1  -2  30    1.99    1.11
   1   2  30    2.89    1.11
  -1   2 -31    0.93    0.76
  -1   2 -31    0.73    1.08
   1   2  31    1.67    1.08
   1  -2  31    1.81    1.08
  -1   2 -32    0.37    1.05
  -1   2 -32    0.61    0.73
   1   2  32   -0.28    0.96
   1   2  32    0.62    1.08
   1  -2  32    0.15    0.92
  -1   2 -33    0.33    0.69
  -1   2 -33    0.61    1.08
   1   2  33    1.12    1.02
   1  -2  33    1.14    1.07
   1   2  33    0.66    0.93
   1   2  33    0.36    0.98
   1   2  34    1.40    1.06
   1   2  34    4.50    1.15
   1  -2  34    4.48    1.29
   1   2  34    2.39    1.22
  -1   2 -34    1.07    0.79
   1   2  35    9.77    1.49
   1   2  35   10.09    1.61
   1  -2  35    8.83    1.52
  -1   2 -35    6.91    1.02
   1   2  36    0.81    1.06
   1   2  36    1.81    1.31
   1  -2  36    3.58    1.21
   1   2  36    0.75    1.11
   1   2  37    8.07    1.44
   1  -2  37    6.41    1.50
   1   2  37    5.25    1.39
   1   2  37    5.85    1.40
   1   2  38    3.41    1.23
   1   2  38    3.12    1.29
  -1   3  37    4.00    1.52
  -1  -3  37    6.14    1.53
  -1   3  37    5.61    1.46
  -1   3  36    8.20    1.67
  -1  -3  36    6.66    1.55
  -1   3  36    5.34    1.42
   1   3 -35    0.72    0.74
  -1   3  35    1.90    1.25
  -1   3  35   -0.42    1.10
  -1  -3  35    0.84    1.21
  -1  -3  34   14.92    1.99
  -1   3  34   13.43    1.97
   1   3 -34   13.52    1.56
  -1   3  34   11.59    1.85
   1   3 -33    2.00    0.90
  -1   3  33    3.75    1.30
  -1  -3  33    2.47    1.28
  -1   3  33    1.23    1.10
  -1   3  32   50.61    5.06
  -1  -3  32   57.70    5.15
   1   3 -32   58.43    4.87
  -1   3  32   59.22    5.15
  -1  -3  31    8.43    1.55
   1   3 -31   10.48    1.67
  -1   3  31    9.53    1.68
  -1  -3  30   26.76    2.86
  -1   3  30   25.66    2.85
  -1   3  30   22.48    2.72
   1   3 -30   32.57    3.02
  -1   3  30   34.62    3.02
  -1   3  29    5.15    1.20
   1   3 -29    3.74    1.36
  -1   3  29    5.86    1.34
  -1   3  29    4.96    1.25
  -1  -3  29    2.73    1.19
  -1   3  29    5.70    1.43
   1   3 -28    7.68    1.44
  -1   3  28    6.12    1.25
  -1   3  28    8.96    1.58
  -1   3  28    7.51    1.40
  -1   3  28    7.39    1.36
  -1  -3  28    8.72    1.46
  -1   3  27    9.97    1.45
  -1   3  27   12.86    1.77
   1   3 -27   13.08    1.61
  -1  -3  27   10.77    1.52
  -1   3  27   10.48    1.52
  -1   3  26   21.52    2.16
  -1  -3  26   15.78    1.85
  -1   3  26   16.27    1.86
   1   3 -26   17.58    1.86
  -1   3  26   18.40    1.92
   1   3 -25    5.04    1.06
  -1   3  25    6.39    1.44
  -1   3  25    4.30    1.05
  -1  -3  25    3.94    1.12
  -1   3  25    5.46    1.14
  -1   3  24   58.92    5.16
  -1   3  24   40.74    4.82
  -1  -3  24   48.85    4.90
   1   3 -24   46.32    4.82
  -1   3  24   50.18    4.93
  -1   3  23   -0.06    0.90
  -1   3  23    0.27    1.17
  -1   3  23    0.71    0.91
  -1   3  23    0.92    0.78
  -1  -3  23    0.81    0.89
  -1   3  22  188.13   14.19
  -1   3  22  144.65   14.02
  -1  -3  22  165.32   14.09
  -1   3  21   19.61    2.05
  -1   3  21   12.31    1.60
  -1  -3  21   14.50    1.69
  -1   3  21   17.05    1.76
  -1   3  20   86.92    7.57
  -1  -3  20   92.59    7.60
   1  -3 -20  113.72    7.64
  -1   3  20  106.35    7.74
  -1   3  19   22.07    2.12
  -1   3  19   24.87    2.45
  -1   3  19   16.33    2.01
  -1  -3  19   19.16    2.07
   1  -3 -19   22.37    2.06
  -1   3  19   19.22    2.15
  -1   3  18   77.25    6.18
   1  -3 -18   81.72    6.21
  -1  -3  18   62.54    6.11
  -1   3  18   59.77    6.10
  -1   3  18   99.37    6.62
  -1   3  18   79.50    6.31
   1  -3 -17    1.67    0.59
  -1   3  17    0.77    0.73
  -1   3  17    0.99    0.94
  -1   3  17    0.82    0.63
  -1   3  17    0.90    0.21
  -1   3  17    0.90    0.54
  -1  -3  17    1.32    0.66
  -1   3  16    2.03    0.94
  -1   3  16    2.55    0.35
   1  -3 -16    2.31    0.68
  -1   3  16    2.66    0.70
  -1  -3  16    3.16    0.71
  -1   3  16    3.12    0.67
  -1   3  15   45.72    3.83
  -1  -3  15   48.86    3.82
  -1   3  15   50.26    4.23
  -1   3  15   52.92    4.11
  -1   3  15   57.09    4.47
  -1   3  15   42.18    4.05
  -1  -3  15   44.27    4.06
  -1   3  14  102.79    7.97
  -1   3  14  107.19    8.33
  -1  -3  14  107.21    7.94
  -1   3  14  111.89    8.18
  -1  -3  14   98.20    8.15
  -1   3  14   90.60    8.13
   1   3 -14   92.78    7.90
  -1   3  14  129.90    8.62
  -1   3  13   10.48    1.22
  -1  -3  13   11.55    1.24
  -1   3  13   13.51    1.44
  -1  -3  13   12.24    1.04
  -1   3  13   14.46    1.64
  -1   3  13   10.94    1.08
  -1   3  12  293.31   20.68
  -1   3  12  265.70   20.43
  -1  -3  12  246.86   20.24
  -1   3  12  244.20   20.25
  -1   3  11    2.59    0.67
  -1   3  11    2.05    0.45
  -1  -3  11    2.92    0.48
   1  -3 -11    2.48    0.67
  -1   3  11    1.90    0.84
   1  -3 -10  290.82   22.79
  -1  -3  10  280.97   22.56
  -1   3  10  278.35   22.56
  -1   3  10  292.77   22.94
  -1   3  10  300.04   22.77
   1  -3  -9   13.28    1.41
  -1   3   9   12.79    1.18
  -1  -3   9   12.56    1.18
  -1   3   9   12.66    1.58
  -1   3   9   13.96    1.42
   1  -3  -8  131.56   10.81
  -1   3   8  138.38   10.79
  -1   3   8  130.66   10.57
  -1  -3   8  136.09   10.58
  -1   3   8  126.37   10.92
  -1   3   7    2.15    0.32
  -1  -3   7    2.24    0.32
   1  -3  -7    1.59    0.47
  -1   3   7    2.01    0.52
  -1   3   7    1.83    0.67
  -1   3   6    6.79    0.94
   1  -3  -6    5.23    0.69
   1  -3  -6    5.59    0.60
   1   3  -6    5.85    0.59
  -1  -3   6    6.37    0.60
  -1   3   6    6.99    0.61
   1  -3  -6    7.22    0.87
   1   3  -5   38.84    3.13
   1  -3  -5   42.10    3.25
   1  -3  -5   37.64    3.09
   1   3  -5   36.76    3.08
   1  -3  -5   39.78    3.37
   1  -3  -4   48.47    4.64
   1  -3  -4   55.82    4.41
   1   3  -4   54.13    4.40
   1  -3  -4   61.51    4.58
   1   3  -4   56.10    4.47
   1  -3  -3   20.05    2.12
   1   3  -3   22.73    1.87
   1  -3  -3   24.03    1.89
   1  -3  -3   22.72    2.04
   1   3  -3   24.10    1.97
   1  -3  -2  178.74   17.03
   1  -3  -2  226.55   16.82
   1   3  -2  211.73   16.81
   1  -3  -2  219.73   16.99
   1   3  -2  201.36   16.92
   1  -3  -1   28.53    2.84
   1  -3  -1   36.10    2.81
   1  -3   0  372.85   37.82
  -1  -3   0  473.32   37.62
  -1   3   0  503.20   37.62
   1  -3   1    0.41    0.37
  -1   3  -1    0.25    0.30
  -1  -3  -1    0.01    0.12
  -1   3  -1    0.07    0.11
  -1  -3  -2   79.38    6.31
  -1   3  -2   86.41    6.31
   1  -3   3   10.09    0.85
   1   3   3   10.31    0.85
   1  -3   3    8.89    1.03
   1  -3   4   36.65    2.80
   1   3   4   35.79    2.79
   1  -3   5    0.67    0.19
   1   3   5    0.51    0.18
   1  -3   5    0.36    0.30
   1  -3   6    3.84    0.53
   1   3   6    4.52    0.49
   1  -3   6    4.59    0.49
   1  -3   7    3.50    0.45
   1  -3   7    3.17    0.42
   1   3   7    3.54    0.43
   1  -3   8   49.84    3.88
   1   3   8   47.42    3.92
   1  -3   8   49.71    3.93
   1   3   8   41.83    4.02
   1  -3   9   11.56    0.98
   1  -3   9   11.15    1.08
   1   3   9   11.65    1.09
   1   3   9    9.42    1.15
   1   3  10  130.46   10.57
   1   3  11   21.43    2.03
   1   3  12   63.36    5.00
   1   3  12   57.55    5.16
   1   3  13    2.37    0.45
   1   3  13    1.91    0.57
   1   3  13    3.14    0.51
   1   3  14    1.07    0.35
   1   3  14    1.35    0.45
   1   3  14    0.80    0.50
   1   3  15    0.32    0.43
   1   3  15    0.33    0.47
   1   3  15    0.13    0.29
   1   3  16    9.32    0.93
   1   3  16   10.76    1.28
   1   3  16   11.02    1.14
   1   3  17    9.55    0.94
   1   3  17   11.89    1.36
   1   3  17   11.24    1.17
   1   3  18    5.52    0.61
   1   3  18    6.60    0.90
   1   3  18    8.08    1.05
   1   3  19    8.85    0.84
   1   3  19    9.57    1.13
   1   3  19   10.69    1.34
   1   3  20   17.87    1.44
   1   3  20   19.02    1.79
   1   3  20   22.84    1.99
   1   3  21   26.28    2.20
  -1   3 -21   30.76    2.38
   1   3  21   29.37    2.39
   1   3  22   42.52    3.47
  -1   3 -22   52.39    3.65
   1   3  22   46.00    3.67
  -1   3 -23    5.50    1.08
   1   3  23    4.09    1.07
   1   3  23    4.01    0.94
  -1   3 -23    4.50    1.03
  -1   3 -24    3.74    0.97
   1   3  24    2.39    1.03
   1   3  24    2.77    0.94
  -1   3 -24    4.41    1.03
  -1   3 -25    0.45    0.85
   1   3  25    0.46    0.86
   1   3  25    0.99    0.83
  -1   3 -26    3.69    1.17
   1   3  26    0.82    0.94
   1   3  26    1.16    0.97
  -1   3 -26    2.10    0.91
   1   3  27   12.25    1.75
   1   3  27   15.71    1.98
  -1   3 -27   15.18    1.75
  -1   3 -28    3.07    1.14
   1   3  28    2.06    0.96
  -1   3 -28    1.39    0.85
   1   3  28    0.87    0.84
   1  -3  28    1.34    0.91
   1   3  28    0.48    1.06
   1   3  29   11.67    1.63
   1   3  29   11.23    1.45
   1   3  29    4.69    1.25
  -1   3 -29   10.31    1.57
  -1   3 -29    9.10    1.32
   1  -3  29    7.60    1.36
   1   3  29    7.35    1.34
  -1   3 -30   13.30    1.68
   1   3  30   15.26    2.03
   1   3  30   12.72    1.70
  -1   3 -30   16.81    1.98
   1   3  30   14.83    1.87
   1  -3  30   15.53    1.83
   1   3  30   15.72    1.87
  -1   3 -31    5.11    1.06
   1   3  31    6.08    1.47
  -1   3 -31    6.89    1.41
   1   3  31    3.19    1.07
   1  -3  31    4.49    1.17
   1   3  31    4.35    1.23
   1   3  31    5.65    1.22
   1   3  32    8.85    1.45
  -1   3 -32    8.17    1.30
  -1   3 -32   11.87    1.69
   1   3  32    6.11    1.32
   1  -3  32    9.58    1.54
   1   3  32   11.07    1.56
   1   3  32    9.37    1.70
   1   3  33   12.02    1.81
   1   3  33   14.93    1.73
  -1   3 -33   11.38    1.78
   1   3  33    7.12    1.43
  -1   3 -33    9.95    1.44
   1  -3  33   12.86    1.66
   1   3  33   11.15    1.66
   1   3  34    3.61    1.38
  -1   3 -34    2.39    0.98
   1   3  34    4.14    1.26
   1  -3  34    3.30    1.11
   1   3  34    1.31    1.23
   1   3  35    1.60    1.30
  -1   3 -35   -0.74    0.90
   1   3  35    0.15    1.05
   1  -3  35    0.60    1.14
   1   3  35    0.40    1.03
   1   3  36   -0.22    1.07
   1   3  36    1.47    1.20
   1  -3  36    1.08    1.12
   1   3  36    2.53    1.37
   1   3  37    1.35    1.32
   1   3  37    5.46    1.44
   1   3  37    4.95    1.50
   1   3  38   -0.08    1.20
   1   3  38    0.36    1.33
   1   3  39    0.85    1.24
   1   3  39    2.77    1.36
  -1   4  37    0.93    1.22
  -1  -4  37    3.28    1.34
  -1  -4  36   -0.08    1.17
  -1   4  36   -0.17    1.16
  -1   4  36    0.28    1.36
   1   4 -35    0.96    0.90
  -1  -4  35   -0.58    1.17
  -1   4  35    0.66    1.17
  -1   4  35    0.46    1.36
   1   4 -34    0.22    0.91
  -1   4  34   -0.09    1.30
  -1   4  34   -0.73    1.15
  -1  -4  34   -0.49    1.15
  -1  -4  33    2.35    1.22
  -1   4  33    2.08    1.20
  -1   4  33    1.27    1.37
  -1   4  33    0.96    0.97
  -1  -4  32    0.56    1.15
  -1   4  32   -0.16    1.07
  -1   4  32    1.35    1.25
  -1   4  32    0.22    0.89
  -1   4  31    2.93    1.09
  -1  -4  31    1.74    1.17
  -1   4  31    1.36    0.94
  -1   4  31    3.66    1.34
  -1   4  30   21.20    2.46
  -1   4  30   19.55    2.22
  -1   4  30   11.85    1.86
   1   4 -30   15.43    1.90
  -1  -4  30   17.80    2.11
  -1   4  30   16.21    2.01
  -1   4  29   25.47    2.42
  -1   4  29   23.05    2.50
  -1  -4  29   18.83    2.15
  -1   4  29   15.95    2.06
  -1   4  29   15.03    1.95
   1   4 -29   13.56    1.88
   1   4 -28    8.73    1.35
  -1   4  28    8.69    1.49
  -1   4  28    9.06    1.64
  -1   4  28    7.61    1.40
  -1  -4  28    9.96    1.57
  -1   4  28   12.42    1.95
  -1   4  27    5.66    1.20
  -1   4  27    7.10    1.49
  -1   4  27    5.38    1.24
  -1  -4  27    8.14    1.36
  -1   4  27   10.55    1.74
  -1   4  26   -0.42    0.86
  -1   4  26   -0.35    1.04
  -1   4  26    0.14    0.84
  -1  -4  26    0.66    0.97
  -1   4  26   -0.21    1.23
  -1   4  25    0.07    0.88
  -1   4  25    0.42    1.16
  -1   4  25    0.21    0.84
  -1  -4  25   -0.29    0.91
  -1   4  25    1.28    1.08
  -1   4  24   21.79    2.17
  -1  -4  24   17.97    1.95
  -1   4  24   15.95    1.86
  -1   4  23    0.26    0.80
  -1   4  23    1.52    1.05
  -1  -4  23    0.68    0.84
  -1   4  23    0.77    0.75
  -1   4  23    3.39    1.33
  -1   4  22    7.79    1.24
  -1  -4  22    9.57    1.36
  -1   4  22   12.23    1.60
  -1   4  21    1.24    0.98
  -1  -4  21    1.06    0.80
  -1   4  21    0.84    0.74
  -1   4  21    1.99    1.30
  -1   4  21    0.35    0.78
  -1   4  20   14.81    1.21
  -1   4  20   14.88    1.66
  -1  -4  20   14.57    1.69
  -1   4  20   17.35    1.91
  -1   4  19   27.94    2.46
  -1   4  19   36.34    2.83
  -1  -4  19   19.52    2.07
  -1   4  19   21.04    2.09
  -1   4  19   21.59    1.72
  -1   4  19    5.45    2.11
  -1   4  18   22.79    2.19
  -1  -4  18   17.98    1.86
  -1   4  18   17.42    1.85
  -1   4  18   19.09    1.54
  -1   4  17   23.20    2.41
  -1   4  17   21.28    1.94
  -1   4  17   21.92    2.19
  -1  -4  17   23.62    2.21
  -1   4  17   23.13    2.18
  -1   4  16    0.47    0.37
  -1   4  16    0.88    0.54
  -1  -4  16    0.88    0.55
  -1   4  16    1.20    0.82
  -1  -4  15    3.79    0.70
  -1   4  15    3.45    0.71
  -1   4  15    5.43    1.21
  -1   4  15    5.02    1.03
  -1  -4  14   92.42    7.84
  -1   4  14   88.66    7.84
  -1   4  14  107.43    8.19
  -1   4  13    8.36    1.37
  -1   4  13    6.66    1.13
  -1  -4  13    6.26    0.84
  -1   4  13    6.21    0.84
   1  -4 -13    6.80    1.08
   1   4 -13    8.11    0.69
  -1   4  12   89.73    7.04
   1  -4 -12   93.69    6.85
  -1   4  12   85.11    6.81
  -1  -4  12   74.36    6.48
  -1   4  12   76.24    6.49
  -1   4  11    1.16    0.37
  -1  -4  11    0.85    0.35
   1  -4 -11    1.30    0.60
  -1   4  11    1.80    0.72
  -1   4  10   13.45    1.51
  -1   4  10   13.07    1.22
  -1  -4  10   13.07    1.22
   1  -4 -10   14.34    1.57
  -1   4   9   12.36    1.38
  -1   4   9   10.30    1.05
  -1  -4   9   11.76    1.06
   1  -4  -9   12.60    1.41
  -1   4   8   49.99    3.99
   1  -4  -8   39.49    3.78
  -1  -4   8   45.16    3.64
  -1   4   8   45.89    3.64
   1  -4  -8   42.64    3.98
   1  -4  -7   33.62    3.05
  -1   4   7   35.41    2.87
   1  -4  -7   37.33    3.28
   1  -4  -6   17.45    1.62
   1  -4  -6   15.51    1.76
   1  -4  -5   11.37    1.19
   1   4  -5   11.24    1.10
   1  -4  -5   11.83    1.38
   1   4  -4  130.47    8.84
   1  -4  -4  113.36    8.90
   1  -4  -4  102.37    8.68
   1  -4  -4  105.52    9.05
   1  -4  -3   39.14    3.24
   1   4  -3   45.16    3.20
   1   4  -3   36.73    3.00
   1  -4  -3   36.51    3.01
   1  -4  -3   34.07    3.37
   1  -4  -2  336.78   26.68
   1   4  -2  374.05   26.65
   1  -4  -2  270.38   26.77
  -1   4   2  324.30   26.79
   1  -4  -2  334.79   26.46
   1   4  -2  341.05   26.45
  -1   4   1    1.96    0.20
  -1  -4   1    1.70    0.20
   1   4  -1    1.83    0.20
   1  -4  -1    1.87    0.22
   1  -4  -1    1.35    0.44
   1   4  -1    2.06    0.46
   1  -4  -1    1.09    0.50
  -1   4   1    2.40    0.59
  -1   4   0   30.03    2.23
  -1  -4   0   28.57    2.23
  -1   4   0   25.53    2.51
   1   4   0   25.50    2.44
   1  -4   0   26.12    2.46
  -1   4  -1   20.80    1.92
   1  -4   1   17.92    1.93
   1  -4   1   22.25    1.91
  -1   4  -2    0.90    0.42
   1  -4   2    1.17    0.42
   1  -4   2    0.09    0.37
   1  -4   3    0.95    0.42
   1  -4   3    1.45    0.42
   1  -4   4    0.79    0.34
   1   4   4    0.83    0.16
   1  -4   4    0.88    0.17
   1   4   5   35.06    2.71
   1  -4   5   35.99    2.72
   1  -4   6  140.29   13.38
   1  -4   6  182.66   13.33
   1   4   6  171.96   13.32
   1   4   6  177.49   13.66
   1  -4   7   28.91    2.71
   1   4   7   34.25    2.70
   1  -4   7   34.35    2.71
   1   4   7   34.41    3.06
   1  -4   8  238.23   17.41
   1   4   8  236.39   17.40
   1  -4   8  201.58   17.37
   1   4   8  195.61   17.59
   1   4   9    0.36    0.25
   1  -4   9    0.32    0.25
   1   4   9    0.26    0.46
   1  -4  10    7.17    0.73
   1   4  10    5.34    0.69
   1   4  10    6.71    0.92
   1  -4  11   13.68    1.31
   1   4  11   13.90    1.31
   1   4  11   13.34    1.50
   1  -4  12    4.26    0.62
   1   4  12    4.91    0.65
   1   4  12    4.27    0.80
   1   4  13    9.77    1.23
   1   4  14   21.95    2.19
   1   4  15   19.91    1.98
   1   4  15   23.13    2.26
   1   4  15   25.46    2.08
   1   4  16   56.52    4.80
   1   4  16   62.22    5.12
   1   4  16   59.02    4.88
   1   4  17    9.96    1.10
   1   4  17   12.04    1.42
   1   4  17   12.37    1.25
   1   4  18   51.03    3.59
   1   4  18   65.54    4.14
   1   4  19    9.91    0.86
   1   4  19   12.50    1.37
   1   4  20   18.14    1.42
   1   4  20   24.91    2.07
   1   4  21    0.51    0.73
   1   4  21    2.17    0.95
   1   4  21    1.52    0.32
   1   4  22    7.58    1.06
   1   4  22    6.74    0.68
   1   4  23    2.56    0.34
   1   4  23    4.63    1.16
   1   4  23    3.26    0.83
   1   4  23    3.22    0.99
   1   4  24    8.82    1.26
  -1   4 -24    9.25    1.28
   1   4  24    9.78    1.58
   1   4  24    9.85    1.47
  -1   4 -24   10.80    1.53
  -1   4 -25    1.95    0.98
   1   4  25    3.27    1.07
   1   4  25    1.87    1.04
  -1   4 -25    1.72    0.86
   1   4  25    1.15    0.77
   1   4  25    1.88    0.81
   1   4  26    4.30    1.17
   1   4  26    2.78    0.93
  -1   4 -26    3.79    1.03
  -1   4 -26    5.56    1.16
   1   4  26    2.34    1.09
   1  -4  26    3.42    0.94
   1   4  26    3.06    0.89
   1   4  27    3.59    1.14
   1   4  27    0.70    0.85
  -1   4 -27    2.17    1.07
  -1   4 -27    1.72    1.04
   1   4  27    3.00    1.27
   1  -4  27    2.89    0.88
   1   4  27    3.26    0.93
   1   4  28    7.23    1.28
   1   4  28    4.27    1.12
   1  -4  28    4.96    1.09
  -1   4 -28    6.03    1.25
  -1   4 -28    7.17    1.35
   1   4  28    2.86    1.08
   1   4  28    5.98    1.44
   1   4  29   14.98    1.95
  -1   4 -29   15.33    1.87
   1   4  29   20.60    2.25
  -1   4 -29   13.63    1.89
   1   4  29   14.54    1.76
   1  -4  29   16.49    1.81
   1   4  29   10.05    1.65
  -1   4 -30    5.09    1.18
   1   4  30    5.74    1.29
   1  -4  30    4.48    1.09
   1   4  30    4.21    1.15
   1   4  30    5.87    1.54
   1   4  30    5.45    1.14
  -1   4 -30    4.14    1.31
  -1   4 -31    0.90    0.97
   1   4  31   -0.08    1.04
   1   4  31    0.76    0.88
   1  -4  31    1.18    0.97
   1   4  31    0.99    1.26
   1   4  31    0.27    0.88
  -1   4 -31    2.13    1.21
   1   4  32    1.49    1.03
   1  -4  32    2.49    1.06
   1   4  32    0.89    1.14
   1   4  32    0.81    0.93
  -1   4 -32    2.35    1.22
  -1   4 -32    1.92    0.99
  -1   4 -33    0.77    0.98
   1   4  33    0.24    1.13
   1  -4  33    2.60    1.08
   1   4  33    0.73    0.99
   1   4  33    2.13    1.42
   1   4  33    1.65    0.97
  -1   4 -34    4.17    1.10
   1   4  34    0.97    1.28
   1   4  34    3.43    1.15
   1  -4  34    4.00    1.17
   1   4  34    4.08    1.56
   1   4  34    2.15    0.99
  -1   4 -35   -0.06    0.94
   1   4  35   -0.21    1.39
   1   4  35    0.41    1.20
   1   4  35   -0.20    0.85
   1   4  35   -0.08    1.11
   1   4  36    1.69    1.53
   1   4  36   -0.08    1.22
   1   4  36    0.13    0.92
   1   4  36    1.65    1.08
   1  -4  36    1.69    1.15
   1   4  37    0.50    1.31
   1   4  37    0.54    1.50
   1   4  38    0.92    1.37
   1   4  38    2.99    1.62
   1   4  39    0.76    1.39
   1   4  39    6.17    1.72
   1   4  40   -0.42    1.44
  -1  -5  36    0.66    1.21
  -1   5  36    0.91    1.18
   1   5 -35    0.38    1.10
  -1   5  35   -1.39    1.29
  -1  -5  35   -0.74    1.24
  -1   5  34    0.91    1.47
  -1   5  34    1.81    1.00
  -1   5  34    1.36    1.11
  -1  -5  34    2.86    1.24
  -1   5  33    0.81    1.51
  -1   5  33    1.88    0.97
  -1  -5  33    1.78    1.17
  -1   5  33    3.48    1.24
  -1   5  32    1.72    1.50
  -1   5  32    1.31    0.99
  -1  -5  32    3.94    1.30
  -1   5  32    2.88    1.16
  -1   5  31    3.23    1.76
  -1   5  31    5.94    1.24
  -1  -5  31    7.09    1.45
  -1   5  31    6.13    1.35
  -1   5  30    0.49    1.50
  -1   5  30   -0.40    1.32
  -1   5  30   -0.15    0.96
  -1   5  30   -0.15    1.10
  -1  -5  30    0.87    1.11
  -1   5  29   -0.85    1.52
  -1   5  29   -0.91    1.28
  -1   5  29   -0.29    0.91
  -1  -5  29   -0.39    1.10
  -1   5  29   -0.67    1.03
  -1   5  28    1.70    1.50
  -1   5  28    0.15    0.90
  -1  -5  28    0.31    0.99
  -1   5  28   -0.15    0.94
  -1   5  28   -0.10    1.30
  -1   5  27   16.16    2.01
  -1   5  27   20.03    2.33
  -1   5  27    8.88    1.47
  -1   5  27    8.03    1.44
  -1  -5  27    7.22    1.48
  -1   5  26    2.62    1.52
  -1   5  26    1.55    0.95
  -1  -5  26    0.07    1.00
  -1   5  26    0.21    0.92
  -1   5  26    2.09    1.21
  -1   5  25    1.76    1.31
  -1   5  25    0.34    0.78
  -1  -5  25   -0.93    0.97
  -1   5  25    0.47    0.86
  -1   5  25    0.90    1.16
  -1   5  24    5.35    1.62
  -1   5  24    3.26    1.28
  -1   5  24    3.34    0.93
  -1   5  24    2.62    0.93
  -1  -5  24    3.31    1.01
  -1   5  23    1.84    0.81
  -1  -5  23    0.46    0.88
  -1   5  23    2.47    1.23
  -1   5  23    2.76    1.49
  -1   5  23    0.92    0.24
  -1   5  23    0.25    0.82
  -1   5  23    0.80    0.24
  -1   5  22    3.43    1.26
  -1   5  22    1.82    0.77
  -1  -5  22    4.27    0.96
  -1   5  22    4.43    1.46
  -1   5  22    2.83    0.41
  -1   5  22    0.48    0.88
  -1   5  21   27.47    2.50
  -1   5  21   17.68    1.52
  -1   5  21   34.10    2.82
  -1   5  21   17.44    1.88
  -1  -5  21   20.12    1.97
  -1   5  21    3.39    1.95
  -1   5  20    1.24    0.42
  -1   5  20    1.73    1.18
  -1   5  20    1.21    0.70
  -1  -5  20    1.24    0.71
  -1   5  20    2.67    1.36
  -1   5  19    0.59    0.44
  -1   5  19    0.26    0.63
  -1  -5  19    0.84    0.67
  -1   5  19    0.28    1.04
  -1   5  19    0.44    1.26
  -1   5  18    1.25    0.62
  -1  -5  18    0.68    0.62
  -1   5  18    2.23    1.09
  -1   5  18    1.64    0.51
  -1   5  18    3.01    1.27
  -1   5  17    0.09    0.58
  -1  -5  17    0.31    0.59
  -1   5  17    0.46    0.98
  -1   5  17    0.32    1.15
  -1   5  16   18.92    2.15
  -1   5  16   12.60    1.44
  -1  -5  16   13.50    1.45
  -1   5  16   16.65    1.93
  -1   5  15    8.62    1.05
  -1  -5  15    9.12    1.03
  -1   5  15    7.03    1.41
   1  -5 -14    7.77    1.20
  -1   5  14    8.34    0.89
  -1  -5  14    7.46    0.85
  -1   5  14   10.16    1.43
  -1   5  14    8.36    1.48
   1   5 -14    6.01    0.62
   1  -5 -13   12.94    1.51
   1   5 -13   10.58    0.98
  -1   5  13   10.84    1.13
  -1  -5  13   10.57    1.11
  -1   5  13   12.76    1.62
  -1   5  13   15.16    1.85
  -1   5  12    5.64    1.11
   1   5 -12    5.36    0.60
  -1   5  12    5.07    0.68
  -1  -5  12    5.35    0.67
  -1   5  12    7.64    1.43
   1  -5 -12    7.39    1.12
   1  -5 -11   12.82    1.56
   1   5 -11   12.51    1.10
  -1   5  11   14.10    1.60
  -1   5  11   10.28    1.67
  -1  -5  11   10.09    1.06
  -1   5  11   10.18    1.07
   1   5 -10    6.97    0.73
  -1  -5  10    5.17    0.63
  -1   5  10    5.28    0.64
  -1   5  10    6.81    1.14
   1  -5 -10    6.34    1.09
   1   5  -9    4.47    0.65
   1  -5  -9    4.01    0.93
   1   5  -8    5.80    0.77
   1  -5  -8    5.50    1.03
   1  -5  -7    3.53    0.67
   1  -5  -7    3.98    0.95
   1   5  -7    4.72    0.70
   1  -5  -6    5.57    0.88
   1  -5  -6    6.15    1.10
   1  -5  -5    0.18    0.42
  -1   5   5    0.54    0.75
   1  -5  -5   -0.15    0.59
   1   5  -5    0.14    0.42
   1   5  -4   34.01    2.79
   1  -5  -4   26.92    2.87
   1   5  -4   31.44    2.67
   1  -5  -4   27.38    2.70
  -1   5   4   31.98    3.00
   1  -5  -3   19.07    2.14
   1   5  -3   22.54    2.08
   1  -5  -3   20.35    2.01
   1   5  -3   23.51    1.99
  -1   5   3   19.38    2.19
   1   5  -2   15.87    1.61
   1  -5  -2   13.71    1.66
   1  -5  -2   13.36    1.51
   1   5  -2   17.58    1.54
  -1   5   2   15.20    1.70
   1   5  -1    0.35    0.42
   1  -5  -1    0.31    0.40
  -1   5   1    0.34    0.51
   1   5  -1    0.16    0.42
   1  -5  -1    0.06    0.48
   1   5   0   78.38    6.81
   1  -5   0   74.72    6.81
   1  -5   0   82.65    6.75
   1   5   0   90.16    6.77
  -1   5   0   81.51    6.82
   1  -5   1   11.42    1.40
   1   5   1   13.93    1.49
   1   5   1   15.41    1.47
   1  -5   1   11.70    1.36
  -1   5  -1   14.41    1.45
   1  -5   2   49.56    4.62
   1   5   2   52.05    4.72
   1  -5   2   51.79    4.63
   1   5   2   65.78    4.74
  -1   5  -2   57.20    4.65
   1  -5   3    0.04    0.42
  -1   5  -3    0.24    0.43
   1   5   3    0.11    0.46
   1  -5   3    0.49    0.38
   1  -5   4   12.62    1.31
   1   5   4   11.91    1.47
   1  -5   4   15.49    1.45
   1  -5   5   44.43    3.88
   1  -5   5   44.72    3.57
   1   5   5   44.64    3.56
   1  -5   6   41.36    3.95
   1  -5   6   46.50    3.69
   1   5   6   46.33    3.68
   1   5   7    2.11    0.32
   1  -5   7    2.14    0.32
   1  -5   7    2.23    0.61
   1   5   8   32.33    3.09
   1   5   8   32.85    2.70
   1  -5   8   32.82    2.71
   1   5   9    3.05    0.82
   1   5   9    2.32    0.38
   1  -5   9    2.56    0.39
   1   5  10  105.46    9.53
   1   5  10  124.07    9.69
   1   5  10  117.24    9.25
   1  -5  10  116.04    9.26
   1   5  11    3.15    0.75
   1   5  11    3.39    0.91
   1  -5  11    2.97    0.46
   1   5  11    2.03    0.43
   1   5  12  102.32    7.78
   1   5  12   86.42    7.42
   1  -5  12   88.65    7.43
   1   5  12  114.48    7.98
   1  -5  13    1.27    0.39
   1   5  13    1.10    0.40
   1   5  13    1.41    0.70
   1   5  13    2.05    0.85
   1   5  14   57.31    4.20
   1   5  14   51.59    4.29
   1  -5  14   43.07    3.83
   1   5  14   41.19    3.82
   1   5  15   30.03    2.64
   1  -5  15   24.49    2.32
   1   5  15   23.66    2.31
   1   5  15   29.49    2.79
   1   5  16   66.81    4.48
   1   5  16   71.04    4.71
   1   5  16   53.30    4.14
   1  -5  16   55.73    4.14
   1   5  17   13.18    1.59
   1   5  17   11.07    1.35
   1   5  17    7.79    1.08
   1  -5  17   10.20    1.09
   1   5  17    8.61    0.97
   1   5  18   32.03    2.56
   1   5  18   29.87    2.39
   1   5  18   22.13    1.89
   1   5  18   21.13    2.06
   1  -5  18   22.55    2.03
   1   5  19    0.46    0.87
   1   5  19    0.90    0.93
   1   5  19    0.13    0.63
   1   5  19    0.75    0.49
   1   5  20   77.16    4.79
   1   5  20   82.87    4.97
   1   5  21   18.09    1.91
   1   5  21   17.47    1.49
   1   5  21   16.89    1.76
   1   5  22   80.28    5.19
   1   5  22   73.80    4.76
   1  -5  22   75.92    4.78
   1   5  22   81.89    5.18
   1   5  23    2.08    1.08
   1   5  23    1.79    0.77
   1  -5  23    1.94    0.79
   1   5  23    0.78    1.03
   1   5  23    0.56    0.34
   1   5  23    0.45    0.72
   1   5  24   53.89    3.75
   1   5  24   37.88    3.20
   1   5  24   54.06    3.79
   1   5  24   44.77    3.30
   1  -5  24   47.62    3.33
   1   5  24   28.50    2.81
   1   5  25    5.50    1.24
   1   5  25    3.11    0.41
   1   5  25    5.66    1.40
   1   5  25    4.03    0.92
   1  -5  25    7.34    1.06
   1   5  25    5.63    1.03
   1   5  26   43.43    3.71
   1   5  26   37.19    3.40
   1  -5  26   40.83    3.42
  -1   5 -26   47.67    3.73
   1   5  26   44.24    3.78
  -1   5 -26   31.60    3.28
   1   5  26   27.12    3.25
   1   5  27   23.56    2.50
   1   5  27   20.53    2.20
   1  -5  27   23.37    2.24
  -1   5 -27   26.63    2.54
  -1   5 -27   18.90    2.15
   1   5  27   14.88    2.09
   1   5  27   27.69    2.68
   1   5  28   12.80    1.94
   1   5  28   14.01    1.82
  -1   5 -28   13.79    1.82
  -1   5 -28    9.40    1.47
   1   5  28    8.94    1.43
   1  -5  28   11.08    1.49
   1   5  28   13.10    1.58
   1   5  29    0.62    1.34
   1   5  29    2.42    1.18
  -1   5 -29    0.23    1.20
  -1   5 -29    1.83    1.03
   1   5  29    0.64    0.85
   1  -5  29    1.73    1.05
   1   5  29    0.77    0.86
   1  -5  29    1.76    0.90
   1   5  29    0.29    0.78
  -1   5 -30   27.88    2.69
   1   5  30   29.85    3.02
   1   5  30   16.88    2.32
  -1   5 -30   25.57    2.55
   1   5  30   14.75    2.78
   1   5  30   23.75    2.46
   1  -5  30   28.62    2.49
  -1   5 -31    6.11    1.41
  -1   5 -31    6.74    1.43
   1   5  31    3.86    1.07
   1   5  31    6.10    1.21
   1  -5  31    5.36    1.20
   1   5  31    5.27    1.64
   1   5  31    1.44    1.44
   1   5  32 9999.00   39.58
   1   5  32   15.32    2.78
  -1   5 -33    2.45    1.19
   1  -5  33    4.06    1.17
   1   5  33    2.58    1.15
   1   5  33    1.18    1.50
   1   5  33    4.87    1.70
   1   5  33    2.42    1.06
   1   5  34    8.54    1.63
  -1   5 -34   16.61    1.93
   1   5  34   20.29    2.46
   1   5  34   17.90    1.97
   1  -5  34   15.88    1.85
   1   5  34    9.51    2.18
   1  -5  35    3.05    1.21
   1   5  35    1.14    1.10
   1   5  35    0.09    1.35
   1   5  35    3.39    1.62
   1   5  36   10.95    1.72
   1  -5  36   13.46    1.67
   1   5  36   11.41    2.16
   1   5  37   12.06    2.15
   1   5  37    2.20    1.71
   1   5  38   -0.09    1.42
  -1  -6  36    1.26    1.25
  -1   6  36    1.73    1.18
  -1  -6  35   -0.67    1.28
  -1   6  35   -0.65    1.22
  -1  -6  34    4.65    1.43
  -1   6  34    3.79    1.32
  -1   6  33    0.08    1.17
  -1  -6  33   -1.15    1.33
  -1   6  32    2.98    1.82
  -1   6  32    2.37    1.09
  -1   6  32    0.55    1.16
  -1  -6  32    1.80    1.27
  -1   6  31    0.14    1.69
  -1   6  31    1.21    1.01
  -1   6  31    0.23    1.03
  -1  -6  31   -0.97    1.21
  -1   6  30    2.26    1.03
  -1   6  30    3.38    1.67
  -1   6  30    1.66    1.01
  -1  -6  30    1.68    1.18
  -1   6  30    0.11    1.46
  -1   6  29    0.53    0.90
  -1   6  29    3.23    1.74
  -1   6  29   -0.89    1.10
  -1  -6  29   -0.31    1.18
  -1   6  29   -0.11    1.39
  -1   6  28    2.29    1.01
  -1   6  28    2.81    1.66
  -1  -6  28    0.08    1.10
  -1   6  28   -0.07    0.94
  -1   6  28   -0.34    1.48
  -1   6  27   -0.43    0.91
  -1   6  27    3.29    1.62
  -1   6  27    0.49    0.95
  -1  -6  27    0.08    1.10
  -1   6  27   -0.57    1.37
  -1   6  26    0.55    0.88
  -1   6  26    0.34    1.36
  -1   6  26    0.07    0.86
  -1  -6  26   -0.07    1.01
  -1   6  26    0.26    1.54
  -1   6  25    1.29    1.60
  -1   6  25   -0.23    1.33
  -1   6  25    0.87    0.86
  -1   6  25    0.66    0.84
  -1  -6  25   -0.71    1.02
  -1   6  25    0.34    0.27
  -1   6  25    0.38    0.27
  -1  -6  24   18.16    1.93
  -1   6  24   15.91    1.84
  -1   6  24   16.06    1.38
  -1   6  24   13.30    1.36
  -1   6  23    0.85    0.41
  -1   6  23   -0.23    1.21
  -1  -6  23   -0.26    0.83
  -1   6  23   -0.37    0.80
  -1   6  23    1.13    1.37
  -1   6  22    0.46    0.46
  -1   6  22   -0.45    1.33
  -1   6  22    0.40    0.74
  -1  -6  22   -0.48    0.87
  -1   6  22   -0.74    1.43
  -1   6  21    2.36    0.61
  -1   6  21    2.40    0.77
  -1  -6  21    2.65    0.82
  -1   6  21    4.03    1.47
  -1   6  21    3.16    1.40
  -1   6  20   12.39    1.97
  -1   6  20   12.51    1.35
  -1   6  20   10.66    1.40
  -1  -6  20   12.65    1.46
  -1   6  19    1.00    0.64
  -1  -6  19    0.91    0.66
  -1   6  19    1.81    1.27
  -1   6  19    1.54    1.15
  -1  -6  18   38.20    3.67
  -1   6  18   41.07    3.70
  -1   6  18   47.49    4.32
  -1   6  17    5.96    1.48
  -1   6  17    4.34    1.34
  -1  -6  17    2.50    0.66
  -1   6  17    3.07    0.71
  -1   6  16    7.03    1.51
  -1  -6  16    7.29    0.93
  -1   6  16    6.42    0.91
  -1   6  15    1.54    0.55
  -1  -6  15    1.04    0.48
  -1   6  15    1.61    1.18
   1   6 -15    0.92    0.26
  -1   6  15    2.30    1.16
  -1   6  14   18.13    1.64
  -1  -6  14   15.69    1.60
  -1   6  14   18.97    2.21
  -1   6  14   22.94    2.49
  -1  -6  13    1.45    0.45
  -1   6  13    1.75    0.46
   1   6 -13    1.30    0.32
  -1   6  13    1.67    1.03
   1   6 -12    0.64    0.34
  -1   6  12    1.37    0.40
   1   6 -11    6.12    0.74
   1   6 -10   21.44    1.95
   1   6  -9    1.05    0.50
  -1   6   8  218.95   18.60
   1   6  -8  231.11   18.17
  -1   6   7    2.35    1.20
   1   6  -7    3.91    0.77
   1  -6  -6   49.46    4.85
  -1   6   6   61.29    5.26
   1   6  -6   63.77    4.94
   1  -6  -5    9.74    1.26
  -1   6   5   10.31    1.62
   1   6  -5   11.07    1.32
  -1   6   4    2.68    0.95
   1   6  -4    3.28    0.80
   1  -6  -4    1.95    0.62
  -1   6   3    8.35    1.29
   1  -6  -3    6.01    0.91
   1   6  -3    6.41    1.06
  -1   6   2    2.05    0.88
   1   6  -2    1.58    0.71
   1  -6  -2    1.97    0.62
   1   6  -2    2.67    0.66
  -1   6   1    3.55    0.90
   1   6  -1    3.59    0.83
   1   6  -1    4.25    0.78
   1  -6  -1    3.06    0.70
   1   6   0   73.26    5.61
   1  -6   0   59.23    5.54
  -1   6   0   66.25    5.68
   1   6   0   66.26    5.72
  -1   6  -1    5.91    1.01
   1   6   1    5.98    1.02
   1  -6   1    4.49    0.83
   1   6   1    5.59    0.93
   1   6   2  259.09   18.36
   1  -6   2  212.49   18.25
  -1   6  -2  217.87   18.26
   1   6   2  228.75   18.42
   1   6   3    3.90    0.93
   1  -6   3    3.18    0.76
   1   6   3    4.33    0.86
  -1   6  -3    2.79    0.72
   1   6   4  108.43    8.79
  -1   6  -4  103.29    8.53
   1  -6   4  102.63    8.60
   1   6   4  116.31    8.74
   1   6   4  103.68    8.23
   1   6   5   28.71    2.84
   1  -6   5   27.59    2.69
   1  -6   5   27.67    2.34
   1   6   5   30.37    2.35
   1   6   6    9.18    1.32
   1  -6   6    8.74    1.17
   1   6   6    8.38    0.81
   1  -6   6    9.05    0.83
   1   6   7   12.27    1.03
   1  -6   7   12.05    1.03
   1   6   7   11.89    1.11
   1  -6   7   11.56    1.12
   1  -6   7   10.98    1.41
   1   6   7   12.99    1.55
   1   6   8    2.94    0.49
   1  -6   8    3.19    0.52
   1  -6   8    2.47    0.77
   1   6   8    3.36    0.40
   1  -6   8    3.47    0.41
   1  -6   9    0.62    0.39
   1   6   9    0.69    0.38
   1   6   9    0.86    0.27
   1  -6   9    0.81    0.27
   1  -6   9    1.12    0.65
   1  -6  10   25.38    2.42
   1   6  10   30.83    2.70
   1   6  10   24.34    2.04
   1  -6  10   24.14    2.05
   1   6  10   22.14    2.12
   1  -6  10   23.67    2.17
   1   6  11    6.07    0.69
   1  -6  11    6.05    0.69
   1   6  11    8.52    1.32
   1  -6  11    6.69    1.11
   1  -6  11    6.87    0.88
   1   6  11    5.82    0.80
   1   6  12   64.74    5.41
   1  -6  12   72.48    5.47
   1  -6  12   67.40    5.66
   1   6  12   75.05    5.92
   1  -6  12   62.42    5.32
   1   6  12   62.54    5.31
   1  -6  13    2.87    0.71
   1   6  13    3.03    0.64
   1   6  13    3.09    0.86
   1  -6  13    4.55    1.02
   1   6  13    2.85    1.12
   1   6  13    2.85    0.51
   1  -6  13    2.53    0.49
   1   6  14   71.00    6.50
   1  -6  14   75.26    6.53
   1   6  14   90.27    7.12
   1  -6  14   87.15    6.87
   1   6  14   88.81    6.94
   1   6  14   80.35    6.62
   1  -6  14   92.57    6.69
   1   6  15   18.96    1.95
   1  -6  15   19.60    1.96
   1  -6  15   24.01    2.35
   1   6  15   25.08    2.57
   1   6  15   22.25    2.07
   1  -6  15   25.29    2.16
   1   6  15   25.52    2.42
   1   6  16    0.48    0.48
   1  -6  16    1.61    0.49
   1   6  16    1.65    0.89
   1  -6  16    0.28    0.62
   1   6  16    1.53    0.62
   1  -6  16    1.35    0.86
   1   6  16   -0.10    0.91
   1   6  17   11.43    1.35
   1  -6  17   13.00    1.38
   1   6  17   19.17    1.87
   1  -6  17   18.52    1.59
   1   6  17   17.16    1.52
   1   6  17   14.88    1.90
   1  -6  17   17.22    1.77
   1   6  18    3.34    0.76
   1  -6  18    4.19    0.81
   1   6  18    2.54    0.96
   1   6  18    0.36    0.72
   1   6  18    4.14    1.19
   1  -6  18    2.78    0.63
   1   6  18    1.90    0.62
   1  -6  19    4.53    0.85
   1   6  19    3.77    0.80
   1   6  19    3.64    1.10
   1   6  19    1.07    0.74
   1   6  19    4.48    1.21
   1   6  19    2.36    0.63
   1  -6  19    3.01    0.67
   1   6  19    1.97    0.68
   1   6  20    2.01    0.71
   1  -6  20    2.63    0.77
   1   6  20    2.61    1.04
   1   6  20    0.59    0.71
   1   6  20    1.43    1.06
   1  -6  20    1.34    0.58
   1   6  20    0.11    0.59
   1   6  20    1.14    0.56
   1  -6  21    7.42    1.07
   1   6  21    5.05    0.92
   1   6  21    5.32    0.95
   1   6  21    3.71    0.88
   1   6  21    3.84    0.75
   1  -6  21    5.11    0.88
   1   6  21    5.58    1.28
   1   6  21    7.42    1.48
   1   6  22   27.62    2.61
   1  -6  22   19.05    2.02
   1   6  22   18.28    2.05
   1   6  22   25.83    2.43
   1  -6  22   26.56    2.15
   1   6  22   23.12    2.08
   1   6  22   14.72    1.73
   1   6  22   17.63    1.95
   1   6  23    2.13    1.18
   1  -6  23    2.47    0.71
   1   6  23    0.96    0.72
   1   6  23    3.21    1.36
   1   6  23    1.80    0.82
   1  -6  23    3.08    0.91
   1   6  23    1.57    0.49
   1   6  23    2.20    0.82
   1   6  24    8.78    1.29
   1  -6  24    9.30    1.27
   1   6  24    6.37    0.84
   1   6  24   10.55    1.31
   1  -6  24   12.05    1.36
   1   6  24    6.55    1.12
   1   6  24   11.45    1.70
   1   6  24   14.33    1.81
   1   6  25   13.92    1.87
   1   6  25    7.65    1.21
   1   6  25   12.06    1.72
   1   6  25    6.66    0.83
   1   6  25   12.80    1.38
   1  -6  25   13.96    1.46
   1  -6  25   10.24    1.35
   1   6  25    8.55    1.33
   1   6  26    0.79    1.18
   1   6  26    0.79    0.79
   1   6  26   -0.41    1.20
   1   6  26    0.41    0.28
   1  -6  26    0.06    0.81
   1   6  26    0.37    0.78
   1   6  26    0.09    0.74
   1  -6  26    0.71    0.77
   1   6  27    5.13    1.44
   1   6  27    4.89    1.04
   1   6  27    6.86    1.60
   1   6  27    5.77    1.13
   1  -6  27    5.11    1.12
   1   6  28    2.66    1.34
  -1   6 -28    3.89    1.40
   1  -6  28    3.94    1.07
   1   6  28    4.46    1.03
   1   6  28    2.02    0.93
   1   6  28    2.99    1.39
   1  -6  28    4.28    1.11
   1   6  28    3.41    1.03
   1   6  29    1.73    1.56
  -1   6 -29    4.77    1.39
   1  -6  29    5.99    1.15
   1   6  29    6.32    1.22
  -1   6 -29    2.08    0.91
   1   6  29    2.30    0.94
   1   6  29    7.10    1.61
   1   6  29    3.40    1.09
   1  -6  29    4.78    1.17
  -1   6 -30    4.99    1.49
   1   6  30    5.32    1.61
   1   6  30    4.15    1.05
   1   6  30    1.62    1.50
   1   6  30    6.82    1.21
   1  -6  30    5.06    1.17
  -1   6 -31    2.75    1.40
   1   6  31    3.84    1.59
   1   6  31    1.85    1.02
   1   6  31    0.61    1.42
   1   6  31    4.81    1.17
   1  -6  31    2.86    1.15
  -1   6 -32    0.33    1.34
   1   6  32    0.41    0.85
   1   6  32    0.10    1.34
   1   6  32    1.36    1.09
   1  -6  32    1.62    1.13
   1   6  32    1.55    1.52
   1   6  33    1.01    1.45
   1   6  33    0.36    1.04
   1  -6  33   -0.21    1.05
   1   6  33    1.69    1.71
   1   6  34    0.30    1.36
   1   6  34    0.67    1.05
   1  -6  34   -0.14    1.07
   1   6  35    1.31    1.63
   1   6  35    3.35    1.27
   1  -6  35    3.45    1.24
  -1   7  35   -0.85    1.20
  -1  -7  35   -0.53    1.33
  -1   7  34    8.58    1.62
  -1  -7  34   11.71    1.85
  -1   7  33    2.47    1.21
  -1  -7  33    3.71    1.37
  -1  -7  32    6.88    1.53
  -1   7  32    4.32    1.30
  -1   7  31    2.36    1.16
  -1  -7  31    2.93    1.28
  -1   7  30    5.61    1.30
  -1  -7  30    6.85    1.48
  -1   7  30    8.15    1.42
  -1   7  30    8.49    2.20
  -1   7  29    0.30    0.98
  -1  -7  29   -0.08    1.05
  -1   7  28   17.16    2.16
  -1  -7  28   18.50    2.28
  -1   7  27    4.77    1.20
  -1  -7  27    5.14    1.29
  -1  -7  26   25.48    2.57
  -1   7  26   18.20    2.37
  -1  -7  25    1.37    1.01
  -1   7  25    0.13    0.83
  -1  -7  24   42.38    3.69
  -1   7  24   35.59    3.59
  -1   7  24   37.22    3.32
  -1  -7  23    0.06    0.79
  -1   7  23    0.70    0.77
  -1   7  23   -0.14    1.63
  -1   7  23    0.75    0.62
  -1  -7  22   22.77    2.38
  -1   7  22   21.05    2.31
  -1   7  22   25.45    2.28
  -1  -7  21    7.89    1.12
  -1   7  21    4.73    1.02
  -1   7  21    7.67    1.87
  -1   7  21    5.62    1.00
  -1   7  20   21.96    2.22
  -1  -7  20   21.37    2.22
  -1   7  19    0.78    1.38
  -1  -7  19    0.51    0.57
  -1   7  19    0.72    0.62
  -1  -7  18   39.60    3.62
  -1   7  18   40.75    3.63
  -1   7  17    4.48    1.67
  -1  -7  17    3.56    0.70
  -1   7  17    2.58    0.67
  -1   7  17    6.04    1.03
  -1   7  16   72.92    5.81
  -1   7  16   65.17    5.57
  -1   7  15    8.21    1.19
   1   7 -14   66.64    5.38
   1   7 -13    0.97    0.40
   1   7 -12   42.88    3.58
  -1   7  11    1.33    1.21
   1   7 -11    0.49    0.41
   1   7 -10   39.83    3.54
  -1   7  10   49.81    4.41
  -1   7   9   -0.35    1.15
   1   7  -9   -0.04    0.48
  -1   7   8   47.23    3.82
   1   7  -8   49.06    4.13
  -1   7   8   50.24    4.68
  -1  -7   7    5.85    0.51
  -1   7   7    5.41    0.50
   1   7  -6   70.98    6.10
  -1   7   6   74.42    6.52
  -1   7   5   12.01    1.84
   1   7  -5   11.22    1.45
   1  -7  -4   77.25    6.88
   1   7  -4   88.34    6.98
  -1   7   4   79.95    7.16
   1  -7  -3    9.39    1.35
   1   7  -3   11.81    1.52
  -1   7   3   11.88    1.68
   1  -7  -2   32.14    3.25
   1   7  -2   38.50    3.43
  -1   7   2   37.70    3.52
   1  -7  -1   18.93    2.11
   1   7  -1   23.78    2.38
  -1   7   1   22.70    2.36
   1   7   0   25.13    2.24
   1  -7   0   17.78    2.09
   1   7   0   22.68    2.34
  -1   7   0   20.01    2.25
  -1   7  -1    3.53    0.95
   1  -7   1    2.68    0.76
   1   7   1    4.42    0.95
   1   7   1    3.31    1.01
   1   7   2   34.65    3.16
   1  -7   2   31.56    3.06
   1   7   2   33.42    3.25
  -1   7  -2   32.91    3.11
   1  -7   3    9.58    1.38
  -1   7  -3   11.44    1.39
   1   7   3   13.53    1.57
   1   7   3   11.70    1.56
   1  -7   4   17.75    1.95
   1   7   4   18.48    2.04
   1   7   4   18.18    2.09
   1  -7   5    0.52    0.67
   1   7   5    1.05    0.85
   1   7   5    0.77    0.82
   1   7   6   25.89    2.50
   1  -7   6   21.72    2.33
   1   7   6   22.24    2.47
   1   7   7   24.12    2.51
   1  -7   7   24.97    2.38
   1  -7   7   21.12    1.85
   1   7   7   24.30    1.86
   1  -7   8    1.62    0.30
   1   7   8    2.30    0.33
   1   7   8    0.77    0.80
   1  -7   8    1.48    0.79
   1  -7   9    7.94    0.72
   1   7   9    7.60    0.71
   1  -7   9    9.02    1.30
   1  -7   9    7.29    0.77
   1   7   9    8.24    0.79
   1   7   9    7.53    1.34
   1   7  10    2.66    0.99
   1   7  10    1.78    0.40
   1  -7  10    1.36    0.39
   1   7  10    1.20    0.29
   1  -7  10    1.10    0.28
   1  -7  10    1.18    0.84
   1  -7  11   16.35    1.91
   1   7  11   16.12    1.51
   1  -7  11   17.89    1.55
   1   7  11   15.75    1.44
   1  -7  11   16.97    1.46
   1  -7  12    3.07    0.60
   1   7  12    2.94    0.55
   1  -7  12    2.42    0.44
   1   7  12    2.17    0.41
   1  -7  12    2.78    0.91
   1   7  12    3.80    1.21
   1   7  13    2.86    0.61
   1  -7  13    4.03    0.69
   1   7  13    3.52    0.52
   1  -7  13    3.60    0.53
   1   7  13    3.92    1.18
   1  -7  13    2.09    0.94
   1  -7  14    5.57    0.80
   1   7  14    3.86    0.70
   1   7  14    3.15    0.54
   1  -7  14    3.25    0.56
   1   7  14    4.66    1.25
   1  -7  14    3.86    1.05
   1  -7  15    5.43    0.89
   1   7  15    4.52    0.80
   1  -7  15    4.51    0.65
   1   7  15    4.61    0.64
   1   7  15    3.48    1.22
   1  -7  15    5.10    1.09
   1   7  16    2.97    0.57
   1  -7  16    3.40    0.59
   1   7  16    3.45    1.25
   1  -7  16    4.66    1.08
   1   7  16    4.82    1.22
   1   7  16    3.80    0.74
   1  -7  16    4.71    0.87
   1   7  17    1.98    0.50
   1  -7  17    1.13    0.47
   1   7  17    1.73    0.68
   1  -7  17    3.05    0.83
   1  -7  17    1.15    0.93
   1   7  17    0.11    1.03
   1   7  17    2.00    0.98
   1   7  18    1.59    0.51
   1  -7  18    1.84    0.54
   1   7  18    2.42    0.76
   1   7  18    2.31    0.74
   1  -7  18    1.16    0.77
   1  -7  18    1.50    0.94
   1   7  18    2.74    1.22
   1   7  18    2.29    1.05
   1  -7  19    1.29    0.55
   1   7  19    1.13    0.56
   1   7  19    1.33    0.68
   1  -7  19    1.38    0.76
   1   7  19    1.17    0.68
   1   7  19    2.19    1.25
   1  -7  19    2.02    0.95
   1   7  19    0.56    0.97
   1  -7  20    0.77    0.53
   1   7  20    0.82    0.58
   1   7  20    1.22    0.75
   1  -7  20    1.20    0.81
   1   7  20    1.53    0.75
   1   7  20   -0.19    1.01
   1  -7  20    0.95    0.93
   1   7  20    2.44    1.28
   1   7  21   21.32    2.24
   1  -7  21   20.47    1.96
   1   7  21   21.71    2.41
   1  -7  21   15.33    1.65
   1   7  21   14.27    1.65
   1   7  21   13.48    1.68
   1  -7  21   19.87    1.90
   1   7  21   18.65    1.82
   1   7  21   11.65    1.53
   1   7  22   -0.47    1.24
   1  -7  22   -0.06    0.89
   1  -7  22   -0.11    0.57
   1   7  22   -0.06    0.55
   1   7  22    0.17    0.72
   1  -7  22    1.27    0.88
   1   7  22    1.14    0.77
   1   7  22   -0.58    1.13
   1   7  22   -0.17    0.51
   1   7  23   -0.94    1.26
   1  -7  23   -0.35    0.86
   1  -7  23    0.06    0.62
   1   7  23   -0.32    0.64
   1   7  23    0.51    0.71
   1   7  23   -0.30    0.78
   1  -7  23   -0.06    0.83
   1   7  23   -0.28    0.50
   1   7  23   -0.59    1.13
   1   7  24    2.12    1.45
   1  -7  24    1.16    0.87
   1  -7  24    1.92    0.71
   1   7  24    0.07    0.68
   1   7  24    1.26    0.74
   1  -7  24    1.45    0.96
   1   7  24    1.03    0.84
   1   7  24    0.74    0.50
   1   7  24    1.00    1.21
   1   7  25    1.64    1.30
   1  -7  25    0.95    0.71
   1   7  25    0.15    0.71
   1   7  25    2.34    1.18
   1   7  25    1.63    0.88
   1  -7  25    3.20    1.01
   1   7  25    0.87    0.46
   1   7  25    2.74    0.88
   1  -7  26    1.16    0.74
   1   7  26    0.48    0.77
   1   7  26    3.04    1.50
   1   7  26    1.64    0.86
   1   7  26    1.48    1.28
   1   7  26    1.28    0.93
   1  -7  26    1.82    1.01
   1  -7  27    2.20    0.91
   1   7  27    3.17    0.93
   1   7  27    4.88    1.54
   1   7  27    2.36    0.91
   1   7  27    4.18    1.49
   1  -7  27    4.20    1.14
   1   7  27    3.69    1.06
   1   7  28   -0.09    0.87
   1  -7  28    0.48    0.77
   1   7  28    0.34    0.93
   1  -7  28    1.13    1.05
   1   7  28    0.69    0.83
   1   7  28    0.35    1.37
   1   7  28   -0.90    1.33
   1  -7  29   -0.07    1.00
   1   7  29    0.35    0.99
   1   7  29   -0.52    0.87
   1   7  29   -1.87    1.47
   1   7  29   -1.38    1.44
   1   7  30    1.21    1.02
   1  -7  30   -0.41    1.06
   1   7  30   -0.12    1.47
   1   7  31    6.23    1.35
   1  -7  31    6.70    1.38
   1  -7  32    0.42    1.08
   1   7  32    0.59    1.05
   1   7  33    0.08    1.09
   1  -7  33    1.63    1.14
   1  -7  34   -0.72    1.16
   1   7  34    0.38    1.12
   1  -7  35    1.94    1.23
  -1  -8  35    1.55    1.36
  -1  -8  34   -0.94    1.35
  -1  -8  33    1.01    1.29
  -1  -8  32    0.83    1.26
  -1  -8  31   -0.33    1.24
  -1  -8  30    2.69    1.26
  -1  -8  29    0.23    1.09
  -1   8  29    0.63    0.97
  -1   8  28    0.41    0.90
  -1  -8  28    0.73    1.12
  -1  -8  27    3.76    1.19
  -1   8  27    3.09    1.02
  -1   8  27    5.28    1.92
  -1   8  26   -0.67    0.84
  -1  -8  26   -0.66    0.95
  -1   8  26    0.29    1.79
  -1  -8  25    9.07    1.41
  -1   8  25    8.50    1.30
  -1   8  24    3.51    0.87
  -1  -8  24    2.28    0.90
  -1   8  24    4.60    1.81
  -1   8  23    6.08    1.07
  -1  -8  23    7.08    1.12
  -1   8  23    7.13    1.31
  -1   8  22    0.57    1.55
  -1   8  22    1.05    0.95
  -1   8  22    0.09    0.60
  -1   8  21    4.81    1.12
  -1   8  21    4.50    1.17
  -1   8  21    4.23    1.68
  -1   8  20    2.12    1.65
  -1   8  20    0.27    0.91
  -1   8  19    4.01    1.09
  -1   8  18    5.51    1.15
  -1   8  17   16.49    1.90
  -1   8  16    4.80    1.08
  -1   8  15   21.95    2.09
  -1   8  15   18.12    1.77
   1   8 -14   29.57    2.72
  -1  -8  14   35.47    2.78
  -1   8  14   31.14    2.74
   1   8 -13   14.32    1.48
  -1   8  13   15.18    1.41
  -1  -8  13   16.97    1.46
   1   8 -12    9.43    1.11
  -1  -8  12   10.76    1.00
  -1   8  12   10.35    0.98
  -1   8  11    4.57    1.52
  -1   8  11    4.66    0.52
  -1  -8  11    5.13    0.55
   1   8 -10    3.73    0.79
  -1   8  10    5.03    0.48
  -1  -8  10    5.23    0.49
  -1   8   9   13.31    1.99
   1   8  -9    8.89    1.15
  -1   8   8    1.52    1.39
   1   8  -8    1.29    0.67
  -1   8   7   14.26    2.15
   1   8  -7   12.94    1.52
  -1   8   6    9.33    1.83
   1   8  -6    8.25    1.24
  -1   8   5   30.53    3.13
   1   8  -5   25.60    2.69
   1   8  -4   68.40    5.82
  -1   8   4   63.61    6.02
  -1   8   3   10.50    1.76
   1   8  -3   12.00    1.63
  -1   8   2  100.91    8.95
   1   8  -2  109.22    8.94
  -1   8   1    2.70    1.13
   1   8  -1    3.30    1.09
   1  -8   0   15.54    1.95
   1   8   0   18.71    2.18
  -1   8   0   18.97    2.10
  -1   8  -1    2.52    0.92
   1   8   1    1.43    1.04
   1  -8   1    1.34    0.78
  -1   8  -2   -0.34    0.72
   1   8   2   -0.49    1.05
   1  -8   2   -0.22    0.76
   1  -8   3    9.33    1.49
   1   8   3   13.72    1.70
   1   8   3   11.87    1.75
   1  -8   4   11.11    1.50
   1   8   4   11.05    1.62
   1   8   4   10.00    1.60
   1   8   5   12.14    1.68
   1  -8   5   10.45    1.51
   1   8   5   10.95    1.75
   1   8   6   43.66    3.98
   1  -8   6   39.90    3.82
   1   8   6   39.41    4.00
   1   8   7    1.72    1.10
   1  -8   7    2.44    1.01
   1   8   7    2.26    1.14
   1   8   8   84.53    7.26
   1  -8   8   78.98    7.08
   1   8   8   85.00    7.27
   1  -8   9    0.32    0.87
   1   8   9    0.51    1.04
   1   8  10   27.48    2.27
   1   8  10   25.94    2.96
   1  -8  10   31.54    2.92
   1   8  11    1.12    1.09
   1  -8  11    1.16    0.34
   1   8  11    1.71    0.36
   1  -8  11    0.98    0.93
   1   8  12    0.10    1.01
   1  -8  12    0.81    0.29
   1   8  12    0.87    0.28
   1  -8  12    0.75    0.35
   1   8  12    1.32    0.37
   1  -8  12    1.07    1.00
   1   8  13    3.37    0.47
   1   8  13    1.92    1.10
   1   8  13    3.78    0.54
   1  -8  13    3.59    0.55
   1  -8  13    2.65    0.45
   1  -8  13    3.73    1.11
   1   8  14    0.67    0.41
   1  -8  14    0.76    0.45
   1   8  14    1.42    1.12
   1  -8  14    0.74    0.95
   1   8  14    1.07    0.36
   1  -8  14    0.80    0.35
   1   8  15    0.93    0.50
   1  -8  15    1.26    0.57
   1  -8  15    1.07    0.42
   1   8  15    0.38    0.38
   1   8  15    0.97    1.23
   1  -8  15    0.16    0.97
   1   8  16   11.82    1.91
   1  -8  16   11.14    1.56
   1  -8  16   10.40    1.13
   1   8  16    8.42    1.03
   1   8  16    7.83    0.93
   1  -8  16    8.24    0.96
   1   8  17   -0.12    0.55
   1  -8  17    0.77    0.66
   1   8  17    1.26    1.27
   1  -8  17    1.42    1.03
   1  -8  17    0.26    0.42
   1   8  17    0.48    0.44
   1   8  18   12.88    1.47
   1  -8  18   15.73    1.55
   1  -8  18   19.62    1.74
   1   8  18   15.04    1.62
   1   8  18   19.27    2.47
   1  -8  18   19.68    2.06
   1   8  19    1.31    0.54
   1  -8  19    2.22    0.57
   1   8  19    1.56    0.70
   1  -8  19    2.56    0.83
   1   8  19    1.14    0.78
   1   8  19    2.21    1.36
   1  -8  19    2.88    1.07
   1   8  19    2.94    1.21
   1   8  20   11.69    1.77
   1   8  20   10.25    1.91
   1   8  20   10.32    1.33
   1  -8  20   11.31    1.37
   1   8  20    9.50    1.23
   1   8  20    6.76    1.05
   1  -8  20    8.75    1.12
   1   8  21    1.45    1.20
   1  -8  21   -0.14    0.51
   1   8  21   -0.38    0.54
   1   8  21   -0.53    1.30
   1  -8  21   -0.07    0.97
   1  -8  21   -0.06    0.85
   1   8  21    0.73    0.76
   1   8  21    1.19    0.83
   1   8  21    0.08    0.58
   1   8  22   -0.83    1.19
   1  -8  22    0.10    0.54
   1   8  22    0.52    0.55
   1   8  22   -0.80    1.41
   1   8  22   -0.11    0.76
   1  -8  22    0.91    0.94
   1   8  22    0.86    0.78
   1   8  22   -0.16    0.62
   1   8  23   -0.53    1.18
   1  -8  23    0.11    0.58
   1   8  23   -0.53    1.44
   1   8  23    0.40    0.76
   1  -8  23    0.63    0.91
   1   8  23    1.51    0.89
   1   8  23    0.37    0.60
   1   8  24   -0.80    1.57
   1  -8  24    0.65    0.95
   1   8  24    0.24    0.81
   1  -8  24   -0.34    0.70
   1   8  24    0.69    0.84
   1   8  24    0.33    1.24
   1   8  25    2.53    1.60
   1  -8  25    0.37    0.68
   1  -8  25    0.13    1.01
   1   8  25    1.31    0.89
   1   8  25    1.78    0.98
   1   8  25    1.34    1.48
   1   8  26    1.07    1.60
   1   8  26    0.32    0.86
   1   8  26    0.23    1.25
   1  -8  26    0.13    1.04
   1   8  26    0.26    0.92
   1  -8  26   -0.13    0.69
   1   8  27   -0.80    0.97
   1  -8  27   -1.03    1.11
   1   8  27   -0.13    1.61
   1  -8  27    0.07    0.78
   1   8  28    0.89    0.97
   1  -8  28    0.35    1.06
   1  -8  28   -0.22    0.79
   1   8  29    0.49    1.03
   1  -8  29    0.49    1.11
   1  -8  30    1.98    1.15
   1  -8  31   -1.00    1.16
   1  -8  32    0.50    1.14
   1  -8  33   -1.08    1.23
   1  -8  34    0.65    1.21
  -1   9  23    0.23    1.04
  -1   9  23    1.81    1.82
  -1  -9  22    2.25    0.72
  -1   9  22    1.84    1.05
  -1  -9  21    2.29    0.68
  -1   9  21    1.76    1.01
  -1  -9  20    0.42    0.53
  -1   9  20    1.29    1.03
  -1  -9  19    1.00    0.52
  -1   9  19    0.97    1.00
  -1  -9  18    0.75    0.51
  -1   9  18   -0.51    0.96
  -1  -9  17   -0.06    0.42
  -1   9  17   -0.07    0.92
  -1   9  17    1.51    1.58
  -1   9  16    6.93    1.28
  -1   9  16    8.51    2.07
  -1  -9  16    5.87    0.76
  -1   9  15    0.68    0.92
  -1  -9  15    0.41    0.37
  -1   9  15    1.37    1.71
  -1  -9  14    0.43    0.29
  -1   9  14   -1.06    1.60
  -1  -9  13    0.05    0.19
  -1   9  13   -0.11    0.17
   1   9 -13    0.17    0.47
  -1   9  13    0.45    1.53
  -1   9  12    0.45    1.47
   1   9 -12    0.83    0.55
   1   9 -11    2.54    0.69
  -1   9  11    4.75    1.72
   1   9 -10    2.81    0.71
  -1   9  10    2.04    1.45
  -1   9   9   14.78    2.24
   1   9  -9    8.76    1.23
  -1   9   8    1.95    1.49
   1   9  -8    0.50    0.68
  -1   9   7    8.70    1.79
   1   9  -7    6.21    1.10
   1   9  -6   18.72    2.12
  -1   9   6   22.41    2.74
  -1   9   5    5.04    1.53
   1   9  -5    2.07    0.91
  -1   9   4    4.08    1.36
   1   9  -4    3.89    1.08
   1   9  -3    1.68    0.95
  -1   9   3    1.43    1.20
  -1   9   2    5.62    1.42
   1   9  -2    2.97    1.12
  -1   9   1    3.78    1.20
   1   9  -1    2.11    1.11
  -1   9   0    0.78    0.94
   1   9   0    1.32    1.15
   1   9   1   12.70    1.93
   1   9   2    5.26    1.38
   1   9   3   11.05    1.87
   1   9   4   30.60    3.36
   1  -9   5   16.72    2.13
   1   9   5   16.10    2.27
   1  -9   6   37.49    3.69
   1   9   6   36.67    3.87
   1   9   7   -0.59    1.14
   1  -9   7    0.38    0.99
   1   9   7    1.37    1.12
   1   9   8   12.58    1.96
   1  -9   8   11.74    1.79
   1   9   8   10.60    1.82
   1   9   9    0.82    1.14
   1   9   9    1.48    1.19
   1  -9   9    0.48    1.06
   1   9  10    5.25    1.44
   1  -9  10    4.16    1.32
   1   9  10    2.83    1.37
   1   9  11    1.73    1.12
   1  -9  11    0.97    1.12
   1  -9  12   17.16    2.20
   1   9  12   14.89    2.23
   1   9  13    4.46    1.36
   1  -9  13    6.59    1.43
   1   9  14   45.19    4.68
   1  -9  14   50.42    4.60
   1   9  15    8.94    0.96
   1   9  15   13.52    1.93
   1  -9  15   14.27    1.92
   1   9  16   34.45    3.28
   1  -9  16   27.31    2.38
   1   9  16   35.25    3.51
   1  -9  16   39.26    3.23
   1   9  16   26.83    2.41
   1  -9  16   26.98    2.42
   1  -9  17    0.23    0.49
   1  -9  17    0.40    0.40
   1   9  17    1.44    1.53
   1  -9  17    1.47    1.22
   1  -9  18   15.29    1.53
   1   9  18   19.46    2.63
   1  -9  18   15.83    1.62
   1  -9  19    0.46    0.65
   1   9  19    0.69    0.88
   1  -9  19    0.17    0.48
   1   9  19    1.03    1.45
   1  -9  20    6.91    1.00
   1   9  20    5.29    1.14
   1  -9  20    4.78    0.79
   1  -9  21    1.70    0.79
   1   9  21    1.57    0.89
   1  -9  21    1.06    0.52
   1   9  21    1.05    1.55
   1  -9  22    5.08    0.89
   1   9  22    5.12    1.17
   1   9  22    7.27    1.92
   1  -9  22    6.60    1.11
   1  -9  23    0.11    0.88
   1  -9  24   21.89    2.30
   1  -9  25    0.98    0.97
   1  -9  26   14.40    1.84
  -1  10  19    1.78    1.08
  -1  10  18    4.40    1.91
  -1  10  18    4.17    1.24
  -1  10  17    0.49    1.69
  -1  10  17   -0.15    0.98
  -1  10  16   -0.66    1.74
  -1  10  16    0.52    0.99
  -1  10  15    1.16    1.78
  -1  10  15    0.15    0.98
  -1  10  14    0.33    1.61
  -1  10  13   -0.33    1.63
  -1  10  12    1.63    1.62
  -1  10  11    0.65    1.61
   1  10 -11    0.42    0.67
   1  10 -10    6.19    1.08
  -1  10  10   14.12    2.42
  -1  10   9    0.46    1.58
   1  10  -9    0.17    0.71
   1  10  -8   16.36    1.86
  -1  10   8   17.79    2.64
  -1  10   7   -0.43    1.49
   1  10  -7   -0.39    0.80
  -1  10   6    8.68    1.86
   1  10  -6    4.73    1.17
  -1  10   5    2.87    1.44
   1  10  -5    1.96    1.08
  -1  10   4    1.11    1.25
   1  10  -4    0.34    1.03
   1  10  -3    0.18    1.05
  -1  10   3    1.84    1.24
   1  10  -2    0.89    1.06
   1  10  -1    1.86    1.15
   1  10   0    9.08    1.70
   1  10   1    0.69    1.19
   1  10   2   28.39    3.24
   1  10   3   12.72    2.12
   1  10   4   17.61    2.47
   1  10   5    5.19    1.64
   1  10   6    3.43    1.49
   1  10   7    1.47    1.37
   1  10   8    1.34    1.36
   1  10   9    8.70    1.92
   1  10  10    1.74    1.38
   1  10  11    2.29    1.42
   1  10  12    8.02    1.89
   1  10  13   24.24    3.01
   1  10  14   10.24    2.05
   1  10  15   10.66    2.11
   1  10  16    6.32    1.81
   1  10  17    6.88    1.81
  -1  11  13    1.39    1.92
  -1  11  12    4.99    2.03
  -1  11  11    0.85    1.67
  -1  11  10    1.99    1.83
  -1  11   9   -0.16    1.70
   1  11  -9    0.24    0.83
   1  11  -8    9.83    1.45
   1  11  -7    1.52    0.97
   1  11  -6   24.51    2.61
   1  11  -5    3.13    1.17
   1  11  -4   13.31    1.88
   1  11  -3    9.41    1.67
   1  11  -2    2.26    1.30
   1  11  -1    4.72    1.45
   1  11   0   -0.47    1.19
   1  11   1    2.97    1.45
   1  11   2    3.39    1.57
   1  11   5    2.61    1.61
   1  11   6   11.34    2.31
   1  11   7    9.29    2.17
   1  11   8    2.32    1.77
   1  11   9    9.18    2.21
   1  11  10    2.19    1.64
   1  11  11    0.78    1.61
   1  11  12    0.16    1.56
   1  12  -6    2.10    1.13
   1  12  -5    2.80    1.30
   1  12  -4    2.83    1.24
   1  12  -3    4.07    1.43
   1  12  -2    2.93    1.38
   1  12  -1    3.60    1.55
   1  12   0    6.43    1.77
   1  12   1    1.70    1.47
   1  12   2    1.23    1.52
   1  12   3    2.01    1.72
   1  12   4    1.19    1.65
   1  12   5   -1.24    1.68
   1  12   6    3.18    1.76
   1  13  -1    1.04    1.40
  -2   0  38    3.07    1.60
  -2   0  37   -1.37    1.37
  -2   0  36   15.90    2.22
  -2   0  35    1.05    1.27
  -2   0  34   14.53    2.14
  -2   0  33    1.94    1.38
  -2   0  32  116.46    9.86
  -2   0  31   20.86    2.27
   2   0 -31    6.86    1.73
  -2   0  30   39.30    3.85
  -2   0  29    5.31    1.56
  -2   0  28   16.89    2.07
   2   0 -28   15.74    1.57
  -2   0  27   -0.24    1.01
   2   0 -27    1.35    0.61
  -2   0  26    7.60    1.40
   2   0 -26    8.38    1.00
   2   0 -25    1.45    0.26
  -2   0  25    0.38    0.95
   2   0 -25   -0.04    0.49
   2   0 -24    3.20    0.44
  -2   0  24    4.29    1.01
   2   0 -24    4.19    0.66
   2   0 -23    0.99    0.32
   2   0 -23    0.22    0.48
  -2   0  23   -0.35    0.80
   2   0 -22  239.11   19.72
  -2   0  22  226.18   20.06
   2   0 -22  261.23   19.87
  -2   0  21    6.38    1.97
   2   0 -21    1.68    1.47
   2   0 -20   35.15    2.83
   2   0 -20   28.75    2.88
  -2   0  20   34.38    3.16
  -2   0  19    0.90    0.66
   2   0 -19   -0.03    0.38
   2   0 -18   26.71    2.49
   2   0 -18   23.70    1.99
   2   0 -18   22.81    2.06
  -2   0  18   19.63    2.17
  -2   0  17    0.91    0.51
   2   0 -17    1.41    0.84
   2   0 -17    0.39    0.34
   2   0 -17    1.66    0.49
   2   0 -16   68.10    5.21
   2   0 -16   62.21    4.82
   2   0 -16   56.33    4.87
  -2   0  16   52.40    4.94
   2   0 -15    0.75    0.37
   2   0 -15    1.60    0.53
   2   0 -15    0.64    0.36
   2   0 -14    7.12    1.01
   2   0 -14    6.35    0.69
   2   0 -14    5.68    0.73
  -2   0  14    6.71    0.82
   2   0 -14    6.16    0.73
   2   0 -13    0.32    0.29
  -2   0  13    0.58    0.35
   2   0 -13    0.16    0.51
   2   0 -13    0.19    0.31
   2   0 -13    0.21    0.30
  -2   0  12  138.50   11.68
   2   0 -12  152.26   11.65
   2   0 -12  154.24   11.66
   2   0 -12  144.19   11.55
   2   0 -12  140.49   11.83
  -2   0  11    2.25    0.57
   2   0 -11    1.13    0.30
   2   0 -11    1.98    0.42
   2   0 -10   64.49    5.26
   2   0 -10   67.49    5.18
   2   0 -10   59.20    5.38
   2   0 -10   65.28    5.24
  -2   0  10   62.90    5.26
   2   0  -9    0.23    0.20
  -2   0   9    0.37    0.24
   2   0  -9    0.27    0.28
  -2   0   8    3.14    0.44
   2   0  -8    3.80    0.44
   2   0  -7   -0.13    0.17
   2   0  -7    0.09    0.25
  -2   0   7    0.02    0.23
  -2   0   6  479.91   38.87
   2   0  -6  503.81   38.83
  -2   0   5    0.24    0.25
  -2   0   4  271.64   21.45
  -2   0   3    0.14    0.23
  -2   0   2  196.99   16.38
   2   0  -2  219.25   16.41
  -2   0   1    0.02    0.23
   2   0  -1    0.07    0.23
   2   0   0  195.41   14.41
  -2   0   0  169.20   14.39
  -2   0  -1    0.07    0.12
  -2   0  -1    0.30    0.26
   2   0   1    0.11    0.22
  -2   0  -2   35.71    3.00
  -2   0  -2   33.55    2.88
   2   0   2   41.58    3.01
  -2   0  -3    0.14    0.15
   2   0   3    0.39    0.27
   2   0   3    0.03    0.14
   2   0   4  529.95   37.95
  -2   0  -4  481.30   37.86
   2   0   4  453.36   37.86
   2   0   5    0.16    0.27
  -2   0  -5   -0.06    0.19
   2   0   5   -0.02    0.20
   2   0   6  604.26   47.64
   2   0   6  564.35   47.53
  -2   0  -6  695.04   47.62
   2   0   6  603.98   47.62
   2   0   7   -0.09    0.28
   2   0   7    0.15    0.17
   2   0   7   -0.07    0.25
  -2   0  -7   -0.24    0.26
   2   0   8   18.52    1.58
  -2   0  -8   16.83    1.64
   2   0   8   16.63    1.50
   2   0   8   19.49    1.62
   2   0   9    0.02    0.26
  -2   0  -9    0.27    0.36
   2   0   9    0.05    0.21
   2   0   9    0.03    0.28
   2   0  10   14.44    1.26
  -2   0 -10   12.85    1.32
   2   0  10   12.41    1.27
   2   0  10   12.97    1.21
   2   0  11    0.15    0.32
   2   0  11   -0.03    0.31
  -2   0 -11    0.36    0.41
   2   0  11    0.36    0.34
   2   0  12  154.79   11.71
   2   0  12  132.25   11.77
  -2   0 -12  150.82   11.79
  -2   0 -13    0.15    0.43
   2   0  13    0.42    0.36
   2   0  13   -0.21    0.39
   2   0  13    0.18    0.54
   2   0  14  204.81   15.32
  -2   0 -14  195.82   15.39
   2   0  14  188.23   15.32
  -2   0 -14  195.24   15.35
   2   0  14  174.00   15.41
   2   0  15   -0.31    0.52
  -2   0 -15   -0.04    0.41
   2   0  15    0.35    0.40
   2   0  15    0.36    0.50
  -2   0 -15    0.39    0.46
  -2   0 -16   55.12    4.51
   2   0  16   50.28    4.59
  -2   0 -16   52.32    4.51
   2   0  16   54.82    4.47
  -2   0 -17   -0.04    0.43
   2   0  17    0.18    0.48
   2   0  17    0.07    0.44
  -2   0 -17    0.05    0.54
   2   0  18    1.70    0.58
   2   0  18    1.82    0.58
  -2   0 -18    0.86    0.70
  -2   0 -19    0.12    0.50
  -2   0 -19    0.11    0.68
  -2   0 -20   13.04    1.34
   2   0  20   17.03    1.39
  -2   0 -21   -0.06    1.25
   2   0  21    0.41    0.56
  -2   0 -21    0.72    0.70
  -2   0 -22   97.39    7.63
   2   0  22  131.80    7.76
  -2   0 -23   -0.13    0.79
   2   0  23    0.52    0.56
  -2   0 -23    0.70    0.58
  -2   0 -24   11.43    1.35
  -2   0 -24   14.61    1.72
   2   0  24   15.24    1.46
  -2   0 -25   -0.29    0.49
   2   0  25    0.17    0.53
  -2   0 -25   -0.07    0.87
  -2   0 -26    4.24    0.74
   2   0  26    6.53    0.87
  -2   0 -27   -0.20    0.45
   2   0  27   -0.21    0.60
  -2   0 -28    0.03    0.50
   2   0  28    0.43    0.64
   2   0  28    1.80    0.78
  -2   0 -29    2.10    0.68
   2   0  29    1.82    1.05
  -2   0 -30   29.15    2.69
   2   0  30   34.85    2.86
   2   0  31    5.84    0.98
  -2   0 -31    2.35    0.67
   2   0  32   31.40    2.55
  -2   0 -32   24.66    2.29
   2   0  33    0.97    0.74
   2   0  34    5.34    1.01
   2   0  35    2.29    0.92
   2   0  36    8.88    1.70
  -2   1  37    0.68    1.35
  -2   1  36    1.44    1.35
  -2   1  35    4.93    1.52
  -2   1  34    4.08    1.34
  -2   1  33   -0.46    1.20
  -2   1  32   10.68    1.76
   2   1 -32   10.16    0.80
   2   1 -32    7.45    0.77
   2   1 -31   15.17    1.27
   2   1 -31   11.71    1.23
  -2   1  31   16.65    2.00
   2   1 -31   15.78    2.06
   2   1 -30    3.92    1.36
   2   1 -30    3.15    0.62
  -2   1  30    0.78    1.20
   2   1 -30    2.90    0.58
   2   1 -29   23.70    2.24
  -2   1  29   27.32    2.81
   2   1 -28   24.54    2.60
  -2   1  28   16.22    2.33
   2  -1 -28   21.08    2.03
   2   1 -28   21.34    1.89
   2   1 -27    3.77    0.67
   2  -1 -27    4.32    0.85
  -2   1  27    3.23    1.16
   2   1 -27    4.91    0.75
   2   1 -26   18.71    1.70
   2   1 -26   17.44    1.64
   2  -1 -26   19.36    1.80
  -2   1  26   13.93    1.98
  -2   1  25    1.52    1.01
   2   1 -25    1.64    0.52
   2  -1 -25    2.17    0.72
   2   1 -25    3.99    0.67
   2  -1 -25    3.09    1.12
   2  -1 -24   56.37    4.97
   2  -1 -24   58.96    4.67
   2   1 -24   52.92    4.53
   2   1 -24   56.89    4.60
  -2   1  24   47.95    4.82
   2  -1 -23    8.00    1.07
   2  -1 -23    7.16    1.36
   2   1 -23    5.48    0.86
  -2   1  23    5.67    1.22
   2  -1 -22   45.78    4.18
   2   1 -22   43.41    3.75
   2  -1 -22   47.95    3.89
   2   1 -22   47.44    3.85
  -2   1  22   39.89    4.04
  -2   1  21   24.04    2.67
   2  -1 -21   30.04    2.85
   2  -1 -21   26.55    2.49
   2   1 -21   24.55    2.37
  -2   1  20   30.16    3.17
   2  -1 -20   37.01    3.36
   2  -1 -20   35.27    3.05
   2   1 -20   32.86    2.94
   2   1 -20   39.86    3.07
  -2   1  19    8.83    1.27
   2  -1 -19    9.88    1.12
   2   1 -19    9.87    1.03
   2   1 -19   13.66    1.49
   2  -1 -19   11.88    1.46
   2  -1 -18   62.89    5.01
  -2   1  18   56.21    5.26
   2   1 -18   59.12    5.10
   2  -1 -18   61.07    5.19
   2   1 -18   78.46    5.48
   2  -1 -18   65.59    5.45
   2  -1 -17   40.12    3.46
  -2   1  17   41.98    3.69
   2  -1 -17   42.77    3.62
   2   1 -17   38.74    3.52
   2  -1 -17   48.18    3.93
   2  -1 -16   44.03    3.87
  -2   1  16   48.05    4.08
   2   1 -16   49.99    3.96
   2  -1 -16   46.53    4.00
   2  -1 -16   56.92    4.34
   2  -1 -15    5.40    0.66
  -2   1  15    5.43    0.81
   2   1 -15    5.29    0.68
   2  -1 -15    4.63    0.69
   2   1 -15    4.58    0.64
   2  -1 -14  171.09   14.60
   2  -1 -14  201.38   14.96
   2  -1 -14  182.83   14.73
  -2   1  14  182.78   14.74
   2   1 -14  198.72   14.67
   2  -1 -13    4.06    0.45
   2  -1 -13    0.71    0.43
  -2   1  13    1.40    0.32
  -2   1  13    3.75    0.72
   2  -1 -13    3.04    0.63
   2   1 -13    1.69    0.47
   2  -1 -13    1.74    0.83
   2  -1 -12  113.15    8.61
   2  -1 -12  102.93    8.63
   2   1 -12  111.52    8.64
  -2   1  12  110.10    8.69
   2  -1 -12  112.99    8.88
   2  -1 -12   98.29    8.71
  -2   1  12  106.75    8.56
   2  -1 -11   17.05    1.65
   2  -1 -11   14.16    1.39
  -2   1  11   14.18    1.41
   2   1 -11   15.97    1.38
   2  -1 -11   16.96    1.38
  -2   1  11   14.64    1.31
   2  -1 -10   59.29    5.08
  -2   1  10   61.78    5.01
   2  -1 -10   62.97    5.05
   2  -1 -10   64.42    5.26
   2   1 -10   65.27    5.06
  -2   1  10   62.23    5.09
   2   1  -9    2.43    0.36
   2  -1  -9    2.20    0.37
  -2   1   9    2.36    0.40
   2  -1  -9    2.51    0.53
  -2   1   9    2.37    0.35
   2  -1  -9    2.73    0.43
  -2   1   8   76.31    5.99
   2  -1  -8   71.83    6.13
   2  -1  -8   76.34    6.05
   2   1  -8   73.17    5.97
  -2   1   7  168.84   13.25
   2  -1  -7  166.58   13.37
   2  -1  -7  184.20   13.33
   2   1  -7  157.97   13.22
  -2   1   6  120.85    9.33
   2  -1  -6  133.17    9.44
   2   1  -6  104.66    9.27
   2  -1  -6  127.67    9.40
   2  -1  -5  152.63   12.46
  -2   1   5  159.73   12.43
   2  -1  -4  197.86   15.13
  -2   1   4  184.44   15.12
   2   1  -3  279.88   23.04
   2  -1  -3  297.14   22.96
  -2   1   3  292.11   22.99
   2   1  -2  119.56    9.49
   2  -1  -2  113.83    9.36
  -2   1   2  126.91    9.46
   2  -1  -1   49.87    3.84
   2   1  -1   54.11    3.85
   2  -1  -1   41.81    3.67
  -2   1   1   51.39    3.83
   2   1   0   27.91    2.17
  -2  -1   0   22.40    2.13
  -2   1   0   25.42    2.18
   2  -1   0   25.29    2.18
  -2   1  -1    6.66    0.77
   2   1   1    8.42    0.77
  -2  -1  -1    6.62    0.74
  -2   1  -1    6.56    0.62
   2  -1   1    7.68    0.80
  -2   1  -2    5.51    0.74
   2  -1   2    5.95    0.72
  -2   1  -2    5.69    0.56
  -2   1  -3    2.54    0.30
   2   1   3    1.63    0.27
   2  -1   3    1.78    0.42
   2   1   3    2.70    0.39
  -2   1  -3    2.93    0.48
   2   1   4    7.75    0.74
   2  -1   4    6.96    0.85
  -2   1  -4    7.83    0.73
   2   1   4    8.68    0.80
   2   1   5    5.92    0.58
   2   1   5    5.06    0.61
   2  -1   5    5.27    0.70
  -2   1  -5    5.97    0.58
  -2   1  -5    5.13    0.48
   2   1   6   20.47    1.64
   2  -1   6   16.30    1.69
  -2   1  -6   16.14    1.53
   2   1   6   19.27    1.62
  -2   1  -6   23.17    1.63
   2   1   7  151.15   11.99
  -2   1  -7  188.96   12.02
   2  -1   7  143.84   12.05
   2   1   7  149.65   11.98
  -2   1  -7  133.22   11.91
  -2  -1  -7  156.06   12.07
   2   1   8    0.44    0.28
   2  -1   8    0.75    0.41
  -2   1  -8    0.72    0.28
   2   1   8    0.31    0.26
  -2  -1  -8    0.35    0.37
   2   1   9    1.46    0.29
   2   1   9    1.39    0.33
   2  -1   9    1.30    0.43
  -2   1  -9    1.25    0.52
  -2  -1  -9    1.12    0.40
  -2   1  -9    1.32    0.35
   2   1   9    0.94    0.34
  -2   1 -10   12.00    1.25
   2   1  10   14.79    1.24
  -2  -1 -10   14.71    1.35
   2   1  10   13.17    1.29
  -2   1 -10   11.26    1.38
   2   1  10   13.22    1.23
   2   1  11   25.02    1.93
  -2   1 -11   18.78    1.94
  -2  -1 -11   23.14    2.00
   2   1  11   18.78    1.95
   2   1  11   23.92    1.91
  -2   1 -11   19.74    2.08
  -2   1 -12   41.10    3.58
   2   1  12   44.49    3.53
  -2  -1 -12   45.66    3.61
   2   1  12   36.31    3.57
   2   1  12   45.94    3.50
  -2   1 -12   36.87    3.67
   2   1  13   70.43    5.36
  -2   1 -13   61.18    5.40
  -2  -1 -13   72.20    5.42
   2   1  13   56.11    5.39
   2   1  13   72.67    5.32
  -2   1 -13   52.94    5.46
  -2   1 -14   72.70    6.20
   2   1  14   82.90    6.16
  -2  -1 -14   78.57    6.18
   2   1  14   65.85    6.19
  -2   1 -14   68.92    6.27
   2   1  14   77.36    6.07
   2   1  15    5.79    1.02
   2   1  15   10.78    0.95
  -2  -1 -15   10.29    1.05
  -2   1 -15    9.12    1.11
   2   1  15    9.64    1.03
  -2   1 -15    7.43    1.12
   2   1  16    7.70    1.10
   2   1  16    9.93    0.98
  -2  -1 -16   10.11    1.08
  -2   1 -16    8.71    1.18
   2   1  16   11.21    1.13
  -2   1 -16    9.26    1.21
   2   1  17   36.36    3.69
   2   1  17   42.04    3.47
  -2  -1 -17   44.33    3.58
  -2   1 -17   40.62    3.68
   2   1  17   46.93    3.65
  -2   1 -17   39.02    3.68
   2   1  18   30.50    2.99
  -2   1 -18   34.57    2.98
   2   1  18   36.37    2.75
  -2  -1 -18   35.61    2.84
   2   1  18   37.54    2.93
   2   1  19   38.47    3.73
  -2   1 -19   40.18    3.64
   2   1  19   45.06    3.44
  -2  -1 -19   45.66    3.53
   2   1  19   51.86    3.66
   2   1  20    5.27    1.00
  -2   1 -20    7.61    1.07
   2  -1  20    7.19    0.81
   2   1  20    7.29    0.98
   2   1  20    7.73    1.02
  -2  -1 -20    7.09    0.87
  -2  -1 -21    1.80    0.58
   2  -1  21    0.99    0.57
   2   1  21    0.25    0.60
  -2   1 -21    1.50    0.73
   2   1  21    1.95    0.85
  -2   1 -22   51.65    4.53
   2   1  22   62.64    4.59
   2  -1  22   62.02    4.40
   2   1  22   54.30    4.51
  -2  -1 -22   53.44    4.38
  -2   1 -23   14.00    1.53
   2   1  23   15.07    1.55
   2  -1  23   13.99    1.36
   2   1  23   13.08    1.53
  -2  -1 -23   15.32    1.37
  -2   1 -24   28.89    2.56
  -2  -1 -24   26.49    2.37
   2   1  24   26.42    2.53
   2   1  24   35.48    2.68
   2  -1  24   29.56    2.39
   2  -1  25    3.01    0.64
   2   1  25    4.00    0.88
  -2   1 -25    2.95    0.80
  -2   1 -25    4.84    1.10
   2   1  25    3.21    0.90
  -2   1 -26   20.93    2.10
   2   1  26   18.78    1.86
   2  -1  26   18.80    1.66
  -2   1 -27   28.82    3.04
   2   1  27   33.43    3.38
  -2   1 -27   35.86    3.31
   2   1  27   38.86    3.20
   2  -1  27   35.04    2.95
   2   1  28   19.77    2.39
  -2   1 -28   24.77    2.45
   2   1  28   23.97    2.23
   2  -1  28   24.60    2.00
  -2   1 -29   28.79    3.05
   2   1  29   37.49    3.53
   2  -1  29   35.21    3.02
   2   1  29   40.31    3.29
  -2   1 -29   38.63    3.43
   2  -1  30    4.58    0.78
  -2   1 -30    1.90    1.13
   2   1  30    3.92    1.02
  -2   1 -30    3.39    0.83
   2   1  31    7.82    1.22
  -2   1 -31    5.63    1.03
  -2   1 -31    5.75    1.35
   2  -1  31    9.01    1.03
   2  -1  32   19.69    1.68
   2   1  32   20.27    1.91
  -2   1 -32   16.63    2.02
  -2   1 -33    4.11    1.25
   2   1  33    4.62    1.07
   2  -1  33    4.46    0.84
  -2   1 -33    2.76    0.73
  -2   1 -34    2.04    1.19
  -2   1 -34    3.43    0.77
   2  -1  34    5.19    0.89
   2   1  34    5.94    1.14
  -2   1 -35    5.20    0.84
   2   1  35    8.59    1.25
   2   1  36    4.36    1.12
   2   1  36    4.12    1.45
   2   1  37   13.08    1.67
  -2   2  37    1.61    1.33
  -2  -2  37   -0.85    1.43
  -2   2  36   -1.58    1.33
  -2  -2  36   -0.28    1.33
   2   2 -36    0.22    0.54
   2   2 -36   -0.07    0.53
  -2   2  35    1.84    1.30
  -2  -2  35   -0.56    1.15
   2   2 -35    0.63    0.58
   2   2 -35    0.26    0.61
  -2   2  34   -0.09    1.31
  -2  -2  34   -0.46    1.28
   2   2 -34    0.14    0.63
   2   2 -34    0.68    0.62
   2   2 -33    9.27    1.03
   2   2 -33    5.40    0.98
  -2   2  33    6.37    1.51
  -2  -2  33    8.72    1.64
  -2  -2  32   17.51    2.12
  -2   2  32   14.98    2.04
   2   2 -32   14.46    1.60
   2   2 -31    1.20    0.74
  -2   2  31   -0.52    1.17
  -2  -2  31    1.84    1.28
   2   2 -30    4.78    1.42
   2   2 -30    3.57    0.78
  -2   2  30    2.96    1.20
  -2  -2  30    1.46    1.17
   2   2 -29   -1.10    1.30
  -2   2  29   -0.91    1.17
  -2  -2  29   -0.76    1.14
   2   2 -29    0.21    0.56
   2  -2 -28    0.98    0.64
   2   2 -28   -0.71    1.07
  -2   2  28    0.08    1.08
  -2  -2  28   -0.91    1.09
   2  -2 -28   -0.92    1.14
   2  -2 -27    1.56    0.66
   2   2 -27    1.48    1.07
  -2   2  27   -0.08    0.88
  -2  -2  27   -0.72    0.98
   2  -2 -27    0.09    0.99
   2  -2 -26    2.30    0.68
   2   2 -26    1.76    0.41
   2   2 -26    2.88    1.10
  -2   2  26    0.92    0.90
  -2  -2  26    0.62    0.97
   2  -2 -26    1.32    0.97
   2   2 -25    1.92    0.40
   2  -2 -25    1.60    0.63
   2   2 -25    2.53    1.04
  -2   2  25    0.44    0.83
  -2  -2  25    1.20    1.01
   2  -2 -25    1.39    0.94
   2   2 -24    2.64    0.45
   2  -2 -24    2.80    0.70
   2  -2 -24    2.44    0.94
  -2   2  24    2.29    0.91
  -2  -2  24    2.10    0.96
   2   2 -23   13.56    1.26
   2  -2 -23   15.36    1.54
  -2  -2  23   12.45    1.68
  -2   2  23   11.50    1.63
   2  -2 -23   16.90    1.86
   2  -2 -22  137.69    9.54
   2   2 -22  106.33    9.23
   2  -2 -22  146.57    9.84
  -2  -2  22  113.95    9.60
  -2   2  22  104.85    9.55
   2  -2 -21    4.64    0.80
   2   2 -21    2.56    0.46
  -2   2  21    2.97    0.90
  -2  -2  21    2.61    0.98
  -2   2  21    1.15    1.06
   2  -2 -21    4.14    1.08
  -2   2  20   45.98    3.58
   2  -2 -20   47.59    3.74
   2   2 -20   33.67    3.22
   2  -2 -20   42.58    3.47
  -2  -2  20   42.55    3.58
  -2   2  20   37.39    3.52
   2  -2 -19    1.65    0.87
   2   2 -19    0.25    0.29
   2  -2 -19    0.87    0.55
  -2   2  19    1.72    0.70
  -2   2  19    0.76    0.64
  -2  -2  19    1.69    0.77
   2  -2 -18   39.54    3.21
   2   2 -18   32.33    2.80
   2  -2 -18   33.96    2.98
  -2  -2  18   32.72    3.02
  -2   2  18   32.11    3.02
   2   2 -17    0.16    0.30
   2  -2 -17    0.80    0.64
   2  -2 -17    0.70    0.44
  -2   2  17    0.37    0.53
  -2  -2  17    0.46    0.56
   2  -2 -16    3.23    0.73
  -2   2  16    2.20    0.32
   2  -2 -16    3.25    0.58
  -2   2  16    2.20    0.57
  -2  -2  16    2.69    0.59
   2  -2 -15    1.17    0.54
  -2   2  15    1.58    0.47
  -2  -2  15    1.30    0.47
   2  -2 -15    1.19    0.45
  -2   2  15    1.13    0.25
  -2   2  14  104.01    8.00
   2  -2 -14   85.42    8.16
   2  -2 -14  105.26    8.13
  -2  -2  14   93.93    8.15
   2   2 -14  104.27    8.10
  -2   2  14   98.80    8.16
   2  -2 -14  108.43    8.30
   2  -2 -13   39.47    3.33
  -2   2  13   38.28    3.08
   2  -2 -13   40.00    3.20
  -2  -2  13   35.61    3.21
  -2   2  13   35.97    3.21
   2  -2 -13   38.90    3.20
   2   2 -13   36.90    3.16
   2  -2 -12  349.31   26.69
  -2   2  12  370.15   26.51
  -2  -2  12  316.01   26.58
  -2   2  12  327.99   26.59
   2   2 -12  324.11   26.54
   2  -2 -12  335.68   26.57
   2  -2 -12  320.23   26.57
   2  -2 -11    8.72    0.95
   2  -2 -11    8.15    0.85
   2   2 -11    6.29    0.75
  -2  -2  11    6.54    0.83
   2  -2 -11    8.44    0.82
  -2   2  11    7.25    0.83
  -2   2  11    7.43    0.75
   2  -2 -10  583.62   44.71
   2  -2 -10  546.52   44.65
   2   2 -10  558.01   44.60
   2  -2 -10  572.97   44.62
  -2  -2  10  556.22   44.63
  -2   2  10  572.88   44.63
  -2   2  10  579.18   44.60
   2  -2  -9   33.62    2.89
   2  -2  -9   32.57    2.86
  -2   2   9   35.49    2.83
   2   2  -9   33.67    2.79
   2  -2  -9   33.56    2.82
   2  -2  -8  251.37   17.72
   2  -2  -8  182.02   17.75
  -2   2   8  233.66   17.68
   2  -2  -8  223.85   17.64
   2   2  -8  219.99   17.63
   2  -2  -7    5.70    0.60
   2  -2  -7    4.01    0.65
  -2   2   7    3.98    0.58
   2  -2  -7    5.04    0.52
   2   2  -7    5.03    0.51
   2  -2  -6   39.57    3.78
  -2   2   6   46.68    3.72
   2   2  -6   45.95    3.61
   2  -2  -6   44.36    3.62
  -2   2   5    1.44    0.31
   2  -2  -5    1.92    0.26
   2   2  -5    1.23    0.23
  -2   2   5    1.19    0.39
   2  -2  -5    1.71    0.43
  -2   2   4  230.78   17.55
  -2   2   4  214.87   17.44
  -2   2   3   77.02    6.15
  -2   2   3   74.12    6.01
  -2   2   2  914.10   66.18
  -2   2   2  816.46   65.98
  -2   2   1   67.54    5.61
  -2   2   0 1667.60  131.14
  -2   2  -1   38.07    3.00
  -2   2  -1   31.61    2.62
  -2   2  -2  438.16   40.20
  -2   2  -2  498.05   39.91
  -2   2  -3   50.55    3.78
  -2   2  -3   45.39    4.11
   2   2   3   57.18    3.98
   2   2   3   42.89    3.75
   2  -2   3   45.21    3.76
  -2   2  -4  202.63   15.40
  -2  -2  -4  200.95   15.40
  -2   2  -4  200.90   15.78
   2   2   4  184.42   15.39
   2  -2   4  182.74   15.39
   2   2   4  219.76   15.56
  -2   2  -5   21.22    1.78
  -2  -2  -5   20.38    1.77
   2   2   5   21.64    1.78
   2  -2   5   19.78    1.77
   2   2   5   22.28    1.90
  -2  -2  -6   93.25    7.14
  -2   2  -6   96.03    7.14
   2   2   6   83.36    7.12
   2  -2   6   81.98    7.12
   2   2   6   93.03    7.21
   2   2   7    1.08    0.31
   2  -2   7    0.89    0.31
   2   2   7    0.78    0.34
   2   2   8  650.32   50.61
   2   2   8  643.57   50.60
   2  -2   8  634.61   50.61
  -2   2  -9   13.78    1.67
   2  -2   9   13.81    1.29
   2   2   9   13.04    1.27
   2   2   9   13.04    1.26
  -2   2 -10  658.45   46.08
   2   2  10  601.19   45.62
   2  -2  10  550.68   45.66
   2   2  10  555.22   45.65
  -2   2 -11    2.65    0.51
   2   2  11    2.76    0.50
   2  -2  11    1.91    0.48
   2   2  11    1.69    0.45
  -2   2 -12  638.01   42.18
   2   2  12  545.94   42.08
   2   2  12  533.85   42.06
   2  -2  12  468.16   42.13
   2   2  12  456.70   42.12
  -2   2 -12  658.13   42.55
   2   2  13   24.75    1.98
  -2   2 -13   26.30    2.09
   2   2  13   21.61    1.91
   2   2  13   17.85    1.99
   2  -2  13   18.82    2.00
  -2   2 -13   29.03    2.42
   2   2  14   61.30    4.41
  -2   2 -14   68.25    4.54
   2   2  14   50.69    4.29
   2  -2  14   42.06    4.39
   2   2  14   42.41    4.39
  -2   2 -14   66.68    4.78
   2   2  15   11.22    1.00
   2  -2  15    8.91    1.11
   2   2  15    6.81    1.06
  -2   2 -15   13.61    1.45
   2   2  15   11.11    1.10
   2   2  16   22.11    1.89
  -2   2 -16   28.57    2.22
   2   2  16   23.14    2.02
   2  -2  16   17.45    2.05
   2   2  16   16.82    2.05
  -2   2 -16   27.92    2.37
  -2   2 -17    2.37    0.81
   2   2  17    1.36    0.39
   2   2  17    1.02    0.55
   2  -2  17    0.22    0.53
  -2   2 -17    1.61    0.73
   2   2  17    1.74    0.53
   2   2  18  110.80    8.26
  -2   2 -18  133.13    8.71
   2   2  18  121.23    8.45
   2   2  18  111.25    8.49
   2   2  18   86.92    8.49
   2  -2  18   91.06    8.50
   2   2  19    5.51    0.90
   2   2  19    5.47    0.64
  -2   2 -19    6.63    1.12
   2  -2  19    4.17    0.88
   2   2  19    3.47    0.88
   2   2  19    5.16    0.89
   2  -2  19    5.35    0.61
  -2   2 -20  174.76   10.97
   2   2  20  134.44   10.51
   2   2  20  151.76   10.77
   2  -2  20  117.09   10.84
   2   2  20  116.72   10.84
   2  -2  20  137.67   10.52
   2   2  20  147.87   10.82
   2   2  21   11.37    1.13
   2   2  21   14.10    1.49
  -2   2 -21   12.95    1.55
   2  -2  21   10.56    1.59
   2   2  21    9.55    1.43
   2   2  21   12.50    1.45
   2  -2  21   14.08    1.17
   2   2  22  132.53   10.96
  -2   2 -22  182.82   11.42
   2   2  22  126.84   11.38
   2  -2  22  135.73   11.41
   2  -2  22  141.96   10.97
   2   2  22  169.26   11.39
   2   2  22  158.00   11.30
  -2   2 -23   11.80    1.40
   2   2  23    9.69    1.32
  -2   2 -23    3.18    1.41
   2   2  23    7.98    1.31
   2  -2  23    6.62    1.24
   2   2  23   12.64    1.38
   2  -2  23   10.77    0.94
   2   2  24    4.88    0.98
   2  -2  24    3.20    0.90
   2  -2  24    4.21    0.56
   2   2  24    5.78    1.00
  -2   2 -24    4.18    0.95
   2  -2  25    4.49    1.07
   2   2  25    3.77    0.98
  -2   2 -25    3.33    1.02
   2   2  25    4.79    1.02
  -2   2 -25    3.81    1.01
   2   2  25    5.26    1.00
   2  -2  25    5.22    0.62
   2  -2  26   14.03    1.86
   2   2  26   13.37    1.82
  -2   2 -26   15.37    1.76
   2   2  26   12.07    1.65
  -2   2 -26   16.47    1.80
   2   2  26   15.99    1.78
   2  -2  26   15.68    1.38
   2   2  27    1.27    0.86
   2  -2  27    1.91    0.49
   2   2  27    1.65    0.80
   2  -2  27    1.62    0.86
  -2   2 -27    1.73    0.84
   2   2  27    0.99    0.75
  -2   2 -27    1.61    0.89
   2   2  28    1.56    1.01
   2  -2  28    2.75    0.58
  -2   2 -28    3.31    0.94
  -2   2 -28    3.30    1.06
   2   2  28    2.19    0.85
   2   2  28    6.04    1.12
   2  -2  28    3.13    1.01
   2  -2  29    5.37    1.28
   2   2  29    2.62    1.02
  -2   2 -29    3.88    1.19
  -2   2 -29    3.30    0.97
   2  -2  29    5.31    0.74
   2   2  29    3.56    1.17
   2   2  29    5.00    1.11
  -2   2 -30   30.03    2.73
   2   2  30   34.19    2.94
   2  -2  30   29.06    2.47
  -2   2 -30   31.62    2.88
  -2   2 -31    3.13    1.02
   2   2  31    4.17    1.17
  -2   2 -31    4.93    1.27
  -2   2 -32   13.85    1.71
  -2   2 -32   14.45    1.93
   2   2  32   18.12    1.95
  -2   2 -33    7.48    1.25
   2   2  33   11.36    1.54
  -2   2 -33    9.95    1.57
  -2   2 -34    2.46    0.90
  -2   2 -34    1.52    1.15
   2   2  34    4.40    1.18
  -2   2 -35    3.15    0.93
   2   2  35    5.00    1.40
   2  -2  35    3.19    1.25
   2   2  35    4.71    1.19
   2   2  36    0.51    1.17
   2  -2  36    1.37    1.22
   2   2  36    1.01    1.04
   2   2  37    1.36    1.07
   2   2  38    0.80    1.13
   2   2  38    0.73    1.13
  -2   3  37   -0.18    1.21
  -2  -3  37   -0.92    1.33
   2   3 -36    0.81    0.76
  -2   3  36    0.36    1.27
  -2  -3  36    0.18    1.32
  -2   3  35    1.61    1.24
  -2  -3  35    0.82    1.30
   2   3 -35    2.08    0.82
   2   3 -35    2.79    0.87
  -2   3  34   -0.35    1.19
  -2  -3  34   -0.72    1.35
   2   3 -34    0.55    0.72
  -2   3  33   -0.09    1.14
  -2  -3  33   -0.53    1.26
  -2   3  32   -0.85    1.24
  -2  -3  32   -1.40    1.28
  -2   3  31   -0.59    1.17
  -2  -3  31    0.61    1.22
  -2   3  30   29.62    3.38
  -2  -3  30   33.20    3.45
   2   3 -29   18.15    2.00
  -2   3  29   12.09    1.89
  -2  -3  29   13.29    1.95
  -2   3  28    6.43    1.38
  -2  -3  28    8.25    1.49
   2   3 -28    9.75    1.46
  -2   3  27   -0.77    0.93
  -2  -3  27   -0.87    0.97
   2  -3 -27    1.46    0.77
  -2   3  27    0.14    0.86
   2   3 -27    1.72    1.02
  -2   3  26   18.25    2.16
  -2  -3  26   21.72    2.26
   2   3 -26   24.46    2.21
   2  -3 -26   27.80    2.17
   2  -3 -25    0.12    0.64
  -2   3  25    0.22    0.77
  -2  -3  25   -0.30    0.86
  -2   3  25    0.07    0.80
   2  -3 -24    0.87    0.63
   2   3 -24    0.75    0.27
  -2   3  24    0.28    0.87
  -2  -3  24    0.28    0.87
  -2   3  24    0.06    0.80
  -2   3  23    5.28    1.11
  -2  -3  23    6.44    1.19
   2  -3 -23    6.54    1.02
   2   3 -23    5.93    0.60
   2   3 -22   18.10    1.58
   2  -3 -22   22.91    2.00
  -2   3  22   17.84    1.99
  -2  -3  22   17.48    2.00
   2   3 -21    5.03    0.55
  -2   3  21    4.31    1.00
  -2  -3  21    3.55    0.98
  -2  -3  20   80.01    6.49
  -2   3  20   75.29    6.46
   2   3 -20   73.22    6.14
   2  -3 -20   90.20    6.53
   2   3 -19    8.56    0.86
  -2  -3  19   11.39    1.27
  -2   3  19    8.89    1.22
  -2   3  19    8.72    0.78
   2  -3 -19   11.55    1.24
   2   3 -18   64.01    5.39
   2  -3 -18   73.11    5.70
  -2  -3  18   69.13    5.65
  -2   3  18   66.52    5.64
  -2   3  18   67.24    5.33
   2  -3 -17   12.70    1.32
  -2   3  17   11.03    0.99
  -2  -3  17   10.47    1.24
  -2   3  17   10.35    1.23
  -2   3  16   90.34    7.92
  -2  -3  16   92.08    7.93
  -2   3  16  102.27    7.75
  -2  -3  15    4.96    0.79
  -2   3  15    6.26    0.83
  -2   3  15    7.00    0.68
  -2   3  14    2.89    0.44
   2  -3 -14    2.12    0.53
  -2  -3  14    3.31    0.59
  -2   3  14    3.28    0.61
   2  -3 -13    1.81    0.41
   2   3 -13    1.39    0.37
  -2  -3  13    1.83    0.44
  -2   3  13    2.34    0.50
  -2   3  13    1.92    0.39
   2  -3 -13    1.63    0.47
   2  -3 -12   54.20    4.27
   2   3 -12   50.69    4.23
  -2  -3  12   53.01    4.28
  -2   3  12   52.44    4.28
   2  -3 -12   52.26    4.33
  -2   3  12   48.66    4.22
   2   3 -11   18.59    1.70
   2  -3 -11   20.89    1.74
  -2  -3  11   20.03    1.75
  -2   3  11   19.77    1.74
  -2   3  11   19.24    1.73
   2  -3 -11   19.71    1.81
   2  -3 -11   18.37    1.88
   2  -3 -10  137.50    9.97
   2   3 -10  125.98    9.93
  -2   3  10  122.10    9.98
   2  -3 -10  107.48   10.10
   2  -3 -10  122.25   10.04
   2   3  -9    5.08    0.53
   2  -3  -9    6.17    0.64
   2   3  -9    5.46    0.60
  -2   3   9    6.73    0.77
  -2   3   9    5.14    0.70
   2  -3  -9    5.51    0.80
   2   3  -8  208.25   16.86
   2   3  -8  218.55   16.90
   2  -3  -8  235.06   16.93
  -2   3   8  223.62   16.99
  -2   3   8  197.99   17.00
   2  -3  -8  186.77   17.08
   2   3  -7   66.02    5.44
   2   3  -7   70.02    5.45
   2  -3  -7   72.59    5.47
  -2   3   7   70.84    5.55
  -2   3   7   65.57    5.59
   2  -3  -7   56.11    5.62
   2  -3  -6   65.38    4.93
   2   3  -6   59.26    4.91
  -2   3   6   64.37    5.00
  -2   3   6   63.71    5.12
   2  -3  -6   50.06    5.10
   2  -3  -5    9.12    1.05
  -2   3   5    9.50    1.15
  -2   3   5   10.34    0.99
   2  -3  -5    9.49    1.15
   2   3  -5   10.49    0.91
   2  -3  -5   10.72    0.92
   2  -3  -4   12.61    1.37
  -2   3   4   13.92    1.45
   2  -3  -3   54.78    5.00
  -2   3   3   66.17    5.12
  -2   3   2    1.86    0.61
   2  -3  -2    1.54    0.53
  -2   3   1   10.52    1.25
   2  -3  -1    8.67    1.08
   2  -3   0   50.94    4.45
  -2  -3   0   51.51    4.18
  -2   3   0   51.98    4.18
  -2  -3  -1   21.87    1.80
  -2   3  -1   21.71    1.79
   2  -3   1   20.61    2.04
  -2   3  -1   25.30    2.32
   2  -3   2   93.06    8.28
  -2  -3  -2  104.00    8.08
  -2   3  -2  102.33    8.07
  -2   3  -3   10.21    0.90
  -2  -3  -3   10.10    0.91
  -2  -3  -4   75.97    5.54
  -2   3  -4   76.41    5.53
   2   3   4   62.89    5.50
   2  -3   4   64.96    5.50
  -2   3  -5   68.66    5.00
  -2  -3  -5   66.29    5.00
   2   3   5   57.80    4.96
   2  -3   5   57.85    4.96
   2  -3   6   89.37    7.29
   2   3   6   92.85    7.28
   2   3   7   61.14    5.65
   2  -3   7   68.91    5.57
   2   3   7   73.94    5.57
   2   3   8   86.62    6.90
   2  -3   8   86.11    6.92
   2   3   8   84.18    7.00
   2   3   9   17.97    1.65
   2  -3   9   19.57    1.68
   2   3   9   18.42    1.75
   2  -3  10   12.02    1.24
   2   3  10   12.13    1.23
   2   3  10   14.28    1.34
   2   3  11    9.57    1.04
   2  -3  11    9.74    1.00
   2   3  11    8.54    0.97
   2   3  12    0.13    0.32
   2  -3  12    0.41    0.34
   2   3  12    0.33    0.38
  -2   3 -12    0.65    0.86
   2  -3  13    6.09    0.83
   2   3  13    6.21    0.86
   2   3  14   12.55    1.23
   2   3  14   13.80    1.27
   2  -3  14   11.59    1.29
   2   3  14   11.26    1.29
   2   3  15   27.78    2.25
   2   3  15   27.49    2.28
   2   3  15   21.63    2.31
   2  -3  15   20.87    2.30
   2   3  16  107.30    8.36
   2   3  16  117.47    8.47
   2   3  16   86.95    8.47
   2  -3  16   85.89    8.48
   2   3  16   98.00    8.53
   2   3  17   10.09    0.96
   2   3  17   11.33    1.11
   2  -3  17    8.34    1.10
   2   3  17    8.45    1.11
   2   3  17   10.18    1.18
  -2   3 -18   27.81    2.14
  -2   3 -18    6.02    1.74
   2   3  18   20.43    1.64
   2   3  18   15.94    1.44
   2  -3  18   15.60    1.68
   2   3  18   14.84    1.68
   2   3  18   15.52    1.70
  -2   3 -19   78.96    4.67
   2   3  19   54.58    4.17
  -2   3 -19   19.74    4.35
   2   3  19   51.34    3.99
   2   3  19   41.54    4.24
   2  -3  19   44.96    4.25
   2   3  19   55.32    4.33
   2  -3  19   48.47    3.89
  -2   3 -20  125.71    7.28
   2   3  20   82.64    6.64
   2   3  20   93.10    6.86
  -2   3 -20   34.24    7.06
   2  -3  20   84.11    6.56
   2   3  20   94.93    7.03
   2   3  20   72.50    6.95
   2  -3  20   74.46    6.95
  -2   3 -21    3.59    0.99
   2   3  21    2.19    0.70
   2   3  21    2.57    0.81
   2  -3  21    2.35    0.33
   2   3  21    2.57    0.45
   2  -3  21    2.29    0.66
   2   3  21    2.03    0.69
  -2   3 -22    0.19    0.76
   2   3  22    0.21    0.31
   2  -3  22    0.49    0.26
   2   3  22   -0.54    0.69
   2   3  22    0.23    0.56
   2  -3  22    0.52    0.65
   2   3  22    0.44    0.63
  -2   3 -22    0.17    0.76
  -2   3 -23    7.78    1.18
   2   3  23    4.56    0.61
   2   3  23    6.75    1.13
   2  -3  23    6.14    0.58
  -2   3 -23    6.93    1.15
   2   3  23    5.65    0.97
   2  -3  23    6.25    1.06
   2   3  23    4.16    0.97
   2   3  24    2.13    0.84
   2   3  24    0.92    0.68
  -2   3 -24    1.45    0.91
  -2   3 -24    1.91    0.88
   2   3  24    1.00    0.35
   2   3  24    0.77    0.70
   2  -3  24    0.82    0.67
   2   3  25    0.73    0.80
   2   3  25    0.92    0.83
  -2   3 -25   -0.12    0.85
   2  -3  25   -0.43    0.69
   2   3  25    0.90    0.74
  -2   3 -25    0.55    0.82
  -2   3 -26   31.58    2.84
   2   3  26   33.17    2.95
  -2   3 -26   32.79    2.87
   2   3  26   25.68    2.74
   2  -3  26   27.28    2.91
   2   3  26   23.40    2.85
  -2   3 -27    5.08    1.17
   2   3  27    3.11    1.00
   2   3  27    2.78    0.92
   2  -3  27    5.00    1.11
   2   3  27    4.03    1.11
  -2   3 -27    4.58    1.08
  -2   3 -28   11.16    1.51
   2  -3  28   10.86    1.61
   2   3  28    9.42    1.50
   2   3  28   12.25    1.68
   2   3  28    9.86    1.47
  -2   3 -28   13.47    1.63
  -2   3 -29   22.24    2.35
   2   3  29   19.82    2.45
   2  -3  29   22.84    2.51
   2   3  29   29.34    2.66
  -2   3 -29   27.08    2.48
   2   3  29   17.30    2.25
   2   3  30   22.78    2.66
  -2   3 -30   29.84    2.79
  -2   3 -30   28.51    2.75
   2   3  30   31.25    2.97
   2   3  31    0.37    0.87
  -2   3 -31    0.26    0.98
   2   3  31    0.25    1.06
  -2   3 -31   -0.30    0.98
  -2   3 -32    0.60    1.05
   2   3  32    0.19    0.83
  -2   3 -32   -0.41    1.02
   2   3  32    0.41    1.05
  -2   3 -33    2.73    1.03
   2   3  33    1.50    0.92
  -2   3 -33    2.12    1.10
   2   3  33    2.32    1.21
  -2   3 -34    3.86    1.24
   2   3  34    2.80    0.97
   2  -3  34    4.64    1.28
   2   3  34    5.42    1.34
   2   3  34    5.02    1.41
  -2   3 -34    5.15    1.12
   2  -3  35    5.36    1.28
   2   3  35    6.78    1.45
   2   3  35    6.85    1.55
  -2   3 -35    5.47    1.19
   2   3  36    1.30    1.28
   2   3  36   -0.24    1.23
   2   3  36    1.78    1.18
   2  -3  36    1.87    1.11
   2   3  37    1.29    1.25
   2   3  37    1.65    1.39
   2   3  38    4.80    1.49
   2   3  38    0.63    1.36
   2   3  39    5.56    1.51
   2   3  39    1.34    1.36
  -2   4  37    2.45    1.37
  -2  -4  37    4.25    1.43
  -2  -4  36    9.05    1.74
  -2   4  36    6.70    1.52
  -2  -4  35    0.18    1.16
  -2   4  35    0.26    1.14
  -2   4  34   19.42    2.34
  -2  -4  34   17.82    2.33
  -2   4  33    5.19    1.36
  -2  -4  33    6.09    1.49
  -2   4  32   15.21    2.13
  -2  -4  32   19.29    2.30
  -2   4  31    0.82    1.04
  -2  -4  31   -0.17    1.12
  -2   4  31    1.28    0.99
  -2   4  30   16.24    2.07
  -2  -4  30   20.58    2.29
  -2   4  30   16.03    2.15
  -2   4  29    2.74    0.95
  -2   4  29   -0.08    1.10
  -2  -4  29   -0.33    1.21
  -2   4  28    8.55    1.39
  -2   4  28    7.68    1.47
  -2  -4  28    8.71    1.56
  -2   4  27   10.27    1.45
  -2  -4  27    8.69    1.44
  -2   4  26    4.32    1.13
  -2  -4  26    3.40    1.14
  -2   4  25    2.68    0.95
  -2  -4  25    1.74    0.99
   2  -4 -25    2.46    0.84
  -2   4  24   31.04    3.22
  -2  -4  24   31.97    3.24
   2  -4 -24   40.18    3.30
  -2   4  23    1.49    0.88
  -2  -4  23    2.49    0.97
   2  -4 -23    2.72    0.87
   2   4 -22   36.81    2.97
  -2  -4  22   37.02    3.43
  -2   4  22   34.09    3.39
  -2   4  21    1.99    0.30
   2  -4 -21    2.73    0.78
   2   4 -21    1.84    0.26
  -2   4  21    2.49    0.82
  -2  -4  21    2.43    0.81
   2   4 -20   32.57    2.78
  -2   4  20   36.48    3.18
  -2  -4  20   39.39    3.21
  -2   4  20   34.20    2.81
   2  -4 -20   44.84    3.33
  -2   4  19    4.85    0.58
  -2  -4  19    4.94    0.89
  -2   4  19    5.16    0.90
   2   4 -19    4.71    0.51
   2  -4 -19    6.24    1.02
  -2   4  18    5.60    0.66
  -2  -4  18    6.25    0.92
  -2   4  18    6.07    0.94
  -2  -4  17   13.46    1.33
  -2   4  17   10.09    1.28
  -2   4  17   11.80    1.12
  -2   4  16    2.44    1.22
  -2  -4  16    1.84    0.57
  -2   4  16    2.03    0.59
  -2   4  16    1.27    0.40
  -2  -4  15   14.51    1.43
  -2   4  15   14.96    1.45
  -2   4  15   13.63    1.34
  -2   4  15   15.84    2.08
  -2   4  14   18.01    1.61
  -2  -4  14   16.41    1.57
  -2   4  14   15.62    1.52
  -2   4  14   16.47    2.17
  -2   4  13    3.06    1.17
   2  -4 -13    1.64    0.51
  -2   4  13    1.78    0.47
   2  -4 -13    1.30    0.59
  -2   4  13    1.79    0.46
  -2  -4  13    1.62    0.47
  -2   4  13    1.41    0.57
   2  -4 -12   10.95    1.30
  -2   4  12    9.62    1.12
  -2   4  12   11.21    1.22
  -2   4  12    9.97    1.57
   2  -4 -12   12.65    1.24
   2   4 -11    6.54    0.79
   2  -4 -11    7.91    0.82
  -2   4  11    7.70    0.93
   2  -4 -11    7.93    1.07
  -2   4  11    9.74    0.99
  -2   4  10   85.63    7.59
   2  -4 -10   93.30    7.49
   2   4 -10   94.46    7.47
   2  -4 -10   90.34    7.74
  -2   4  10   99.93    7.60
  -2   4   9    1.19    0.55
   2  -4  -9    1.34    0.32
   2   4  -9    0.62    0.27
  -2   4   9    1.67    0.47
   2  -4  -9    0.64    0.52
   2   4  -9    1.00    0.30
  -2   4   8    6.81    0.94
  -2   4   8    6.15    0.77
   2   4  -8    6.02    0.66
   2  -4  -8    5.14    0.89
   2   4  -8    5.67    0.63
   2  -4  -8    6.66    0.67
   2   4  -7   17.91    1.65
   2  -4  -7   17.06    1.91
   2  -4  -7   20.36    1.64
   2   4  -7   18.85    1.61
   2   4  -6   17.56    1.59
   2  -4  -6   15.25    1.69
   2  -4  -6   15.79    1.82
   2  -4  -6   19.47    1.54
   2   4  -6   18.15    1.52
   2  -4  -5    2.24    0.68
   2   4  -5    2.41    0.45
   2  -4  -5    2.26    0.52
   2  -4  -5    2.65    0.35
   2   4  -5    2.82    0.34
   2   4  -4    6.81    0.63
   2  -4  -4    7.01    0.65
   2   4  -4    6.10    0.76
   2  -4  -4    6.26    0.95
   2  -4  -4    5.92    0.85
   2  -4  -3    7.35    1.07
   2  -4  -3    8.48    1.00
   2   4  -3    8.31    0.94
   2  -4  -3    8.58    0.76
   2  -4  -2    3.68    0.78
   2  -4  -1   23.81    2.34
  -2   4   1   23.97    1.95
  -2  -4   1   24.10    1.95
   2  -4   0   94.05    8.56
  -2   4   0  109.75    8.24
  -2  -4   0  100.41    8.23
   2  -4   1   14.78    1.78
  -2  -4  -1   17.75    1.48
  -2   4  -1   18.25    1.48
   2  -4   2   22.67    2.30
  -2   4  -2   24.52    1.99
  -2  -4  -2   23.94    1.99
   2  -4   3   19.17    1.99
  -2  -4  -3   19.91    1.68
  -2   4  -3   20.11    1.68
   2  -4   4   12.81    1.49
  -2   4  -4   14.52    1.23
  -2  -4  -4   13.71    1.23
   2   4   5   48.68    3.93
   2  -4   5   48.99    3.93
   2  -4   6   44.17    3.97
   2  -4   6   46.01    3.72
   2   4   6   46.25    3.72
   2  -4   7    1.77    0.34
   2   4   7    2.38    0.36
   2  -4   7    1.60    0.56
   2   4   8    0.22    0.24
   2  -4   8    0.44    0.26
   2  -4   9    0.11    0.42
   2  -4   9    0.38    0.26
   2   4   9    0.09    0.27
   2   4  10   22.84    1.99
   2  -4  10   22.18    2.00
   2  -4  10   24.02    2.09
   2  -4  11    0.14    0.29
   2   4  11    0.34    0.30
   2  -4  11    0.49    0.40
   2   4  11    0.15    0.47
   2   4  12    0.90    0.35
   2  -4  12    1.24    0.36
   2   4  12    0.66    0.50
   2   4  13    2.06    0.46
   2  -4  13    2.06    0.46
   2   4  13    1.33    0.54
   2  -4  13    2.54    0.43
   2   4  14    2.22    0.48
   2  -4  14    0.89    0.41
   2   4  14    1.06    0.51
   2  -4  14    1.20    0.32
   2   4  14    1.31    0.54
   2  -4  15   48.84    3.57
   2   4  15   41.00    3.89
   2   4  15   42.79    3.77
   2  -4  15   36.21    3.75
   2   4  15   36.51    3.75
   2   4  16   17.31    1.57
   2  -4  16   14.49    1.58
   2   4  16   13.38    1.58
   2   4  16   15.13    1.72
   2   4  16   17.79    1.59
   2   4  17    8.53    1.15
   2  -4  17    8.99    1.15
   2   4  17   10.63    1.10
   2   4  17   10.31    1.30
   2   4  17   10.86    1.14
   2  -4  18    2.32    0.61
   2   4  18    3.53    0.69
   2   4  18    3.10    0.67
   2   4  18    3.55    0.60
   2   4  18    3.30    0.81
   2   4  19    1.01    0.58
  -2   4 -19    1.97    1.04
   2   4  19    0.44    0.48
   2  -4  19    0.80    0.48
   2   4  19    1.02    0.44
   2   4  19    1.68    0.69
   2   4  20   20.45    1.89
   2   4  20   17.64    1.70
   2   4  20   21.04    2.11
   2   4  20   18.39    1.96
   2  -4  20   17.34    1.94
  -2   4 -21    8.41    1.33
  -2   4 -21    7.10    0.98
   2   4  21    6.19    0.89
   2   4  21    4.32    0.63
   2   4  21    5.92    1.06
   2  -4  21    4.85    0.89
   2   4  21    4.30    0.88
  -2   4 -22   15.88    1.76
   2   4  22    9.83    1.06
   2   4  22   11.31    1.31
  -2   4 -22   13.25    1.44
   2   4  22   16.00    1.64
   2  -4  22   11.22    1.43
   2   4  22   10.38    1.39
   2   4  23    0.44    0.74
  -2   4 -23    0.79    1.02
   2   4  23    0.37    0.32
   2  -4  23    0.22    0.58
   2   4  23   -0.15    0.70
  -2   4 -23    1.16    0.81
   2   4  23    0.14    0.55
  -2   4 -24    9.05    1.24
   2   4  24    6.79    1.03
   2   4  24    9.45    1.29
   2   4  24    4.71    1.00
   2  -4  24    5.41    1.06
   2   4  24    5.61    0.66
   2   4  25   20.92    1.94
  -2   4 -25   21.43    1.82
   2   4  25   11.77    1.52
  -2   4 -25   20.29    1.91
   2   4  25   11.59    1.19
   2  -4  25   14.39    1.71
   2   4  25   13.10    1.69
   2   4  26    1.41    0.33
  -2   4 -26    2.69    1.09
   2   4  26    3.14    1.02
   2   4  26    1.43    0.83
  -2   4 -26    1.84    1.02
   2   4  26    1.61    0.76
   2  -4  26    1.69    0.82
   2   4  27   19.69    2.13
  -2   4 -27   30.99    2.45
  -2   4 -27   28.48    2.42
   2   4  27   20.18    2.31
   2  -4  27   23.29    2.37
  -2   4 -28    3.45    1.14
  -2   4 -28    5.99    1.24
   2   4  28    3.50    0.94
   2   4  28    2.11    0.83
   2  -4  28    2.73    0.95
   2   4  28    4.11    1.20
  -2   4 -29    0.40    0.97
   2   4  29   -0.27    1.15
  -2   4 -29    0.52    1.01
   2   4  29   -0.12    0.80
   2   4  29    1.08    0.82
   2  -4  29    1.13    0.82
  -2   4 -30   19.00    1.96
  -2   4 -30   15.82    1.88
   2   4  30   17.87    2.10
   2   4  31    1.08    0.90
  -2   4 -31    2.97    1.14
  -2   4 -31    2.53    1.19
   2   4  31    0.73    1.25
   2   4  32   10.41    1.49
   2  -4  32    9.94    1.44
  -2   4 -32    9.73    1.51
   2   4  32    5.89    1.81
   2   4  32    9.35    1.69
  -2   4 -32   12.49    1.62
   2   4  32    6.07    1.25
   2   4  33    1.66    1.44
   2   4  33    4.78    1.24
   2  -4  33    5.24    1.17
   2   4  33    4.21    1.10
  -2   4 -33    6.75    1.35
  -2   4 -33    6.10    1.33
   2   4  33    3.85    1.40
   2   4  34   12.05    1.70
  -2   4 -34   13.53    1.74
   2   4  34    8.89    1.53
   2  -4  34   15.66    1.76
   2   4  34    7.46    1.94
   2   4  34   17.81    2.13
   2   4  35    6.90    1.62
   2   4  35    2.33    1.54
   2   4  35    5.34    1.34
   2  -4  35    5.66    1.25
   2   4  35    3.08    1.03
   2   4  36    0.34    1.39
   2   4  36    4.52    1.63
   2   4  36    2.10    0.91
   2   4  37    4.90    1.61
   2   4  37    2.58    1.49
   2   4  38    7.29    1.68
   2   4  38    1.29    1.46
   2   4  39    0.20    1.45
   2   4  39    0.17    1.30
  -2   5  36    0.80    1.17
  -2  -5  36    2.31    1.25
  -2  -5  35    3.32    1.45
  -2   5  35    1.77    1.19
  -2  -5  34    6.18    1.49
  -2   5  34    6.25    1.41
  -2   5  34    3.79    1.22
  -2   5  33   -0.17    1.17
  -2  -5  33   -0.09    1.29
  -2   5  33    0.46    0.92
  -2   5  32    1.86    1.13
  -2  -5  32    1.43    1.24
  -2   5  32    1.13    1.03
  -2   5  31    0.50    1.00
  -2  -5  31    2.26    1.21
  -2   5  31    0.67    0.99
  -2  -5  30    1.62    1.17
  -2   5  30    1.70    1.04
  -2  -5  29   14.49    1.92
  -2   5  29   13.47    1.85
  -2  -5  28    0.08    1.06
  -2   5  28   -0.31    0.97
  -2  -5  27    2.73    1.10
  -2   5  27    1.35    0.95
  -2   5  26    3.10    1.03
  -2  -5  26    4.11    1.11
  -2  -5  25    9.99    1.47
  -2   5  25    8.18    1.40
  -2   5  24   44.58    3.17
  -2  -5  24   51.01    3.27
  -2   5  23    0.56    0.27
   2  -5 -23    1.13    0.84
  -2  -5  23    1.09    0.86
  -2   5  23    0.83    0.80
  -2  -5  22    9.51    1.29
  -2   5  22    7.42    0.80
  -2   5  22    8.12    1.22
   2  -5 -21    3.71    0.95
  -2   5  21    2.37    0.80
  -2  -5  21    3.08    0.82
  -2   5  21    2.40    0.44
  -2   5  20    0.22    0.35
  -2   5  20    0.26    0.67
  -2  -5  20    0.57    0.66
  -2   5  20    0.12    1.27
  -2  -5  19   12.70    1.43
  -2   5  19   12.20    1.41
  -2   5  19   11.82    1.19
  -2   5  18    1.53    0.46
  -2  -5  18    0.95    0.60
  -2   5  18    1.72    0.60
  -2   5  18    1.61    1.30
  -2   5  18    0.97    0.76
  -2   5  17    4.29    0.68
  -2  -5  17    4.43    0.77
  -2   5  17    4.98    0.81
  -2   5  17    4.53    0.93
  -2   5  17    6.63    1.68
  -2  -5  16   17.35    1.82
  -2   5  16   17.82    1.84
   2  -5 -16   25.92    2.24
  -2   5  16   23.31    2.69
  -2   5  16   20.87    1.98
  -2   5  15   19.03    1.90
  -2  -5  15   18.16    1.85
  -2   5  15   20.57    1.89
  -2   5  15   21.14    2.01
  -2   5  15   25.34    2.76
   2  -5 -15   25.26    2.28
  -2   5  14  138.23   11.22
   2  -5 -14  138.83   10.86
  -2   5  14  117.30   10.55
  -2   5  14  140.98   10.65
   2  -5 -13    2.16    0.84
  -2   5  13    2.05    1.26
  -2   5  13    1.80    0.65
  -2   5  13    0.82    0.63
  -2   5  12   36.12    3.94
  -2   5  12   42.27    3.49
  -2   5  12   38.06    3.50
   2  -5 -12   41.03    3.73
  -2   5  11    1.34    0.58
   2  -5 -11    1.20    0.68
  -2   5  10    2.97    0.61
   2  -5 -10    2.71    0.81
   2  -5  -9    3.10    0.84
   2  -5  -8   35.21    2.93
   2   5  -8   33.28    2.91
   2   5  -8   37.79    3.00
   2  -5  -8   34.13    3.15
   2  -5  -8   40.40    3.41
   2  -5  -7    0.54    0.25
   2   5  -7    0.65    0.27
   2   5  -7    1.83    0.44
   2  -5  -7    0.05    0.41
   2  -5  -7    1.23    0.73
   2  -5  -6   24.97    2.19
   2   5  -6   25.98    2.18
   2   5  -6   27.73    2.32
   2  -5  -6   27.30    2.46
   2  -5  -6   28.75    2.69
   2  -5  -5   18.78    1.57
   2   5  -5   18.27    1.56
   2   5  -5   19.04    1.72
   2  -5  -5   16.80    1.79
   2  -5  -5   18.22    2.02
   2   5  -4   78.60    6.07
   2  -5  -4   77.66    6.08
   2  -5  -4   68.27    6.32
   2   5  -4   72.40    6.24
   2  -5  -4   75.18    6.55
   2   5  -3    1.64    0.28
   2  -5  -3    1.71    0.29
   2  -5  -3    1.23    0.67
   2  -5  -3    1.44    0.56
   2   5  -3    1.65    0.49
   2  -5  -2  125.89    9.45
   2   5  -2  124.81    9.44
   2  -5  -2  111.51    9.73
   2   5  -2  117.49    9.67
   2  -5  -2  123.16    9.96
  -2  -5   2  111.14    9.42
  -2   5   2  120.55    9.42
  -2   5   1    1.61    0.25
  -2  -5   1    1.83    0.25
   2   5  -1    1.34    0.54
   2  -5  -1    2.22    0.59
   2  -5   0    6.42    1.11
   2   5   0    6.08    0.93
   2  -5   0    5.83    0.95
  -2   5   0    7.30    0.63
  -2  -5   0    6.74    0.63
   2  -5   1    1.05    0.67
  -2  -5  -1    1.41    0.27
  -2   5  -1    1.53    0.27
   2   5   1    1.05    0.54
   2  -5   1    2.58    0.62
  -2   5  -2   48.95    3.73
  -2  -5  -2   45.81    3.73
   2  -5   2   40.38    4.10
   2   5   2   41.71    4.01
   2  -5   3    1.84    0.69
   2   5   3    1.56    0.65
   2  -5   4   22.10    2.21
   2  -5   5   20.27    2.02
   2  -5   6   11.05    1.27
   2   5   7    0.67    0.25
   2  -5   7    0.54    0.24
   2  -5   7    0.17    0.47
   2   5   8   67.84    5.47
   2  -5   8   69.05    5.48
   2  -5   8   66.06    5.61
   2   5   9    1.54    0.35
   2  -5   9    1.26    0.34
   2  -5   9    1.28    0.42
   2  -5  10    8.24    0.82
   2   5  10    7.87    0.81
   2   5  10    6.80    1.00
   2  -5  10    7.72    0.84
   2  -5  11    0.97    0.35
   2   5  11    0.56    0.34
   2  -5  11    0.80    0.31
   2   5  11    0.86    0.52
   2   5  12   28.02    2.81
   2  -5  12   31.09    2.52
   2  -5  12   30.44    2.61
   2   5  12   30.10    2.59
   2  -5  13    0.96    0.24
   2   5  13    0.55    0.57
   2   5  13    0.57    0.39
   2  -5  13    0.99    0.42
   2   5  14   66.42    5.81
   2  -5  14   72.09    5.75
   2   5  14   69.68    5.73
   2   5  14   71.09    5.97
   2   5  15   16.22    1.59
   2   5  15   15.65    1.69
   2  -5  15   14.09    1.45
   2   5  15   13.93    1.42
   2   5  16    3.21    0.70
   2   5  16    2.23    0.75
   2   5  16    2.46    0.56
   2  -5  16    2.66    0.56
   2   5  17    0.89    0.53
   2  -5  17    1.25    0.48
   2   5  17    0.30    0.43
   2   5  17    0.75    0.66
   2  -5  18    0.23    0.42
   2   5  18    1.03    0.53
   2   5  18    0.79    0.53
   2   5  18    0.85    0.55
   2   5  18    0.77    0.67
   2  -5  19   18.26    1.96
   2   5  19   18.80    1.98
   2   5  19   19.09    1.89
   2   5  19   20.43    1.96
   2   5  19   23.89    2.26
   2   5  20    0.98    0.62
   2   5  20    0.39    0.50
   2  -5  20    1.33    0.56
  -2   5 -20    1.49    1.22
   2   5  20    0.69    0.46
   2   5  20    1.56    0.78
   2   5  21    1.21    0.65
   2   5  21   -0.06    0.58
   2  -5  21    0.34    0.51
   2   5  21    0.23    0.72
  -2   5 -21    0.52    1.17
   2   5  21    0.25    0.45
   2   5  22   17.06    1.94
   2  -5  22   16.99    1.92
   2   5  22   17.11    1.69
   2   5  22   18.48    1.88
  -2   5 -23    2.51    1.25
   2   5  23    1.65    0.89
   2  -5  23    0.26    0.60
   2   5  23    1.28    0.62
   2   5  23    1.31    0.42
   2   5  23    1.42    0.67
   2   5  24   23.03    2.20
   2  -5  24   24.74    2.58
   2   5  24   23.12    2.60
  -2   5 -24   30.46    2.57
   2   5  24   25.48    2.47
   2  -5  25    9.32    1.28
   2   5  25    6.82    0.81
   2   5  25    8.30    1.25
  -2   5 -25   10.52    1.27
   2   5  25    8.59    1.14
   2   5  25   10.65    1.56
   2   5  26    1.32    0.36
  -2   5 -26    2.29    1.19
   2   5  26    0.95    0.69
   2  -5  26    2.12    0.69
   2   5  26    1.68    0.77
  -2   5 -26    0.96    0.90
   2   5  26    3.08    1.11
   2   5  26    4.10    1.40
   2   5  27    2.69    0.40
   2   5  27    2.08    0.92
   2  -5  27    3.55    0.95
  -2   5 -27    4.08    1.11
   2   5  27    2.16    0.82
   2   5  27    3.63    1.11
   2   5  27    5.16    1.47
   2   5  28   -0.10    1.15
  -2   5 -28    0.23    1.09
   2   5  28    0.19    1.12
  -2   5 -28    1.62    1.07
   2   5  28   -0.17    0.76
   2  -5  28    0.52    0.77
   2   5  28    0.47    0.74
  -2   5 -29   22.18    2.28
   2   5  29   23.63    2.47
  -2   5 -29   21.86    2.17
   2   5  29   13.01    1.86
   2   5  29   21.35    2.11
   2   5  29   13.78    2.56
  -2   5 -30   -0.07    1.10
   2   5  30   -1.06    1.28
   2   5  30   -0.12    0.74
  -2   5 -30    0.95    1.09
   2   5  30    0.19    1.34
   2  -5  30    0.36    0.85
   2   5  30    0.79    0.93
  -2   5 -31    2.18    1.18
   2   5  31    1.47    1.24
  -2   5 -31    1.65    1.20
   2   5  31    0.76    0.81
   2   5  31    0.39    1.26
   2   5  31    1.67    1.00
   2  -5  31    0.24    0.89
  -2   5 -32    9.08    1.54
   2   5  32   10.43    1.82
  -2   5 -32    9.37    1.51
   2   5  32    4.91    1.14
   2   5  32    3.55    1.74
   2   5  32    8.12    1.41
   2  -5  32    8.86    1.30
  -2   5 -33    3.70    1.30
   2   5  33    4.31    1.60
   2   5  33    0.57    1.46
   2   5  33    3.49    1.21
   2  -5  33    5.31    1.16
  -2   5 -34    1.55    1.17
   2   5  34    0.19    0.86
   2   5  34    1.05    1.33
   2  -5  34    1.91    1.05
   2   5  34    2.12    1.14
   2   5  34    1.05    1.45
   2   5  35    1.96    1.50
   2  -5  35    1.34    1.05
   2   5  35    0.81    0.99
   2   5  35    0.95    1.36
   2   5  36    2.98    1.57
   2   5  36    0.95    1.33
  -2  -6  36    0.56    1.40
  -2   6  35   -0.53    1.24
  -2  -6  35   -1.11    1.33
  -2   6  34    3.05    1.30
  -2  -6  34    3.95    1.45
  -2   6  33   -0.17    1.19
  -2  -6  33    1.18    1.32
  -2  -6  32   -0.90    1.34
  -2   6  32   -0.42    1.15
  -2   6  31    2.40    1.20
  -2  -6  31    3.43    1.35
  -2  -6  30   -0.51    1.17
  -2   6  30    0.57    1.04
  -2  -6  29   -1.00    1.13
  -2   6  29   -0.08    0.96
  -2  -6  28    1.68    1.08
  -2   6  28    0.84    0.94
  -2   6  27    3.08    1.03
  -2  -6  27    2.14    1.06
  -2  -6  26    3.19    1.04
  -2   6  26    1.61    0.91
  -2   6  25    0.40    0.80
  -2  -6  25    0.14    0.89
  -2   6  25    0.07    0.27
  -2   6  24   12.53    1.13
  -2  -6  24   12.87    1.63
  -2   6  24   11.30    1.54
  -2  -6  23    0.78    0.77
  -2   6  23    1.02    0.79
  -2   6  23    1.27    0.43
  -2   6  23    2.86    1.05
  -2   6  22    6.59    1.18
  -2   6  22    5.33    0.72
  -2  -6  22    4.82    1.01
  -2   6  22    5.97    1.01
  -2   6  21   18.35    1.84
  -2   6  21   23.30    2.24
  -2  -6  21   20.57    2.07
  -2   6  21   20.79    2.08
  -2  -6  20   16.63    1.80
  -2   6  20   17.61    1.83
  -2   6  20   20.72    1.98
  -2   6  20   16.28    1.66
  -2   6  19    0.35    0.54
  -2  -6  19   -0.09    0.55
  -2   6  19    0.27    1.35
  -2   6  19    0.12    0.67
  -2   6  19    0.20    0.53
  -2   6  18    9.45    1.94
   2  -6 -18    8.76    1.29
   2   6 -18    5.42    0.56
  -2   6  18    7.06    1.07
  -2   6  18    5.10    0.86
  -2   6  17    2.18    1.56
   2  -6 -17    0.17    0.81
   2   6 -17    0.23    0.28
  -2   6  17    0.06    0.71
  -2   6  17    0.34    0.61
  -2   6  16   19.78    2.21
  -2   6  16   27.37    3.09
   2   6 -16   24.71    2.03
   2  -6 -16   24.60    2.55
  -2   6  16   22.42    2.30
  -2   6  15    1.60    1.47
  -2   6  15    0.68    0.70
   2   6 -15    0.53    0.41
   2  -6 -15    1.12    0.90
  -2   6  15    0.97    0.69
  -2   6  14   39.18    4.14
   2  -6 -14   51.61    4.46
   2   6 -14   51.93    4.00
  -2   6  14   47.04    4.14
   2  -6 -13    7.47    1.33
   2   6 -13    6.97    0.89
  -2   6  13    6.76    1.07
   2  -6 -12   33.79    3.12
  -2   6  12   28.18    2.72
   2  -6 -11    7.65    1.30
  -2   6  11    7.28    1.03
   2  -6 -10   93.02    8.01
   2  -6  -9    3.88    0.81
  -2   6   9    3.47    1.27
   2  -6  -9    3.08    1.05
  -2   6   8   47.26    4.57
   2  -6  -8   43.59    4.12
   2  -6  -8   55.03    4.56
   2  -6  -7    0.29    0.84
   2   6  -7    2.48    0.57
   2  -6  -7    1.25    0.61
   2  -6  -6   58.22    5.61
   2   6  -6   69.05    5.56
   2  -6  -5   -0.18    0.26
   2   6  -5    1.02    0.54
   2  -6  -5    0.28    0.55
   2  -6  -5    0.30    0.83
  -2  -6   4   65.04    5.19
  -2   6   4   66.54    5.19
   2  -6  -4   75.39    5.99
   2  -6  -4   62.72    5.55
   2   6  -4   72.68    5.50
   2  -6  -4   61.14    5.23
   2   6  -4   65.99    5.23
  -2  -6   3    0.17    0.18
  -2   6   3    0.02    0.18
   2   6  -3    0.04    0.21
   2  -6  -3    0.19    0.21
   2  -6  -3    0.45    0.56
   2   6  -3    0.76    0.53
   2  -6  -3    0.10    0.88
  -2  -6   2   67.99    5.48
  -2   6   2   74.82    5.48
   2  -6  -2   76.16    6.19
   2   6  -2   70.08    5.79
   2  -6  -2   59.49    5.79
   2   6  -2   67.51    5.48
   2  -6  -2   65.88    5.49
  -2   6   1    1.26    0.26
  -2  -6   1    1.31    0.27
   2  -6  -1    1.63    0.26
   2   6  -1    1.99    0.27
   2  -6  -1    1.77    0.63
   2   6  -1    1.85    0.65
   2  -6  -1    2.50    0.94
   2  -6   0  114.47    9.88
   2   6   0  120.31    9.30
   2  -6   0  122.20    9.31
   2   6   0  113.45    9.64
   2  -6   0   91.20    9.58
  -2  -6   0  117.13    9.32
   2  -6   1    0.79    0.77
   2  -6   1   -0.12    0.55
   2   6   1    0.22    0.55
   2   6   2   70.79    5.49
   2  -6   2   58.94    5.40
   2  -6   2   60.78    5.51
   2  -6   3    3.20    0.81
   2   6   3    3.19    0.85
   2  -6   3    1.80    0.70
   2  -6   4  101.70    8.59
   2   6   4  116.69    8.69
   2   6   4   94.29    8.56
   2  -6   4  103.63    8.57
   2   6   5    4.13    0.85
   2  -6   5    5.21    0.87
   2   6   5    5.98    1.07
   2  -6   5    4.65    0.96
   2   6   6   55.90    5.23
   2  -6   6   64.50    5.13
   2  -6   6   60.47    5.27
   2   6   7    7.82    1.18
   2  -6   7    7.61    0.94
   2  -6   8   42.14    3.57
   2  -6   9    6.70    0.72
   2   6   9    7.33    0.72
   2  -6   9    7.45    0.83
   2   6  10   76.44    5.85
   2  -6  10   72.99    5.86
   2  -6  10   67.94    5.87
   2   6  11   34.69    3.39
   2  -6  11   34.11    2.86
   2   6  11   33.62    2.84
   2   6  12   34.03    3.39
   2   6  12   33.49    2.80
   2  -6  12   32.54    2.82
   2   6  13   -0.36    0.73
   2   6  13    0.37    0.37
   2  -6  13    0.09    0.36
   2   6  13   -0.10    1.00
   2   6  14   52.56    4.51
   2   6  14   55.69    4.86
   2   6  14   64.58    5.20
   2  -6  14   54.00    4.53
   2   6  15    0.22    0.69
   2   6  15    0.12    0.38
   2  -6  15   -0.10    0.41
   2   6  15   -0.41    0.97
   2   6  16   11.97    1.51
   2   6  16   17.26    1.84
   2   6  16   14.21    1.44
   2  -6  16   14.99    1.46
   2  -6  17    0.23    0.42
   2   6  17   -0.15    0.47
   2   6  17   -0.11    1.05
   2   6  17    0.46    0.68
   2   6  17    0.49    0.61
   2   6  18   22.06    2.08
   2   6  18   25.22    2.38
   2  -6  18   18.68    1.99
   2   6  18   20.38    2.01
   2   6  19    8.35    1.53
   2   6  19    5.45    0.82
   2  -6  19    5.69    0.82
   2   6  19    6.56    1.14
   2   6  19    6.00    0.88
   2   6  20   12.23    1.40
   2  -6  20   11.47    1.43
   2   6  20   11.40    1.43
   2   6  20   15.06    1.51
   2   6  21   41.64    3.58
  -2   6 -21   59.40    4.12
   2   6  21   32.49    3.13
   2   6  21   32.59    3.25
   2  -6  21   31.52    3.23
   2   6  21   36.75    3.26
   2   6  21   57.74    4.11
   2   6  22   12.73    1.43
   2   6  22   11.00    1.27
  -2   6 -22   20.38    2.21
   2   6  22   16.24    1.81
   2   6  22   11.84    1.45
   2  -6  22   10.36    1.41
   2   6  22   18.84    2.14
   2   6  23    0.22    0.47
   2   6  23    1.54    1.28
  -2   6 -23    1.22    1.24
   2  -6  23    0.06    0.55
   2   6  23    0.51    0.58
   2   6  23    1.44    0.74
   2   6  23    0.51    0.92
   2   6  24   22.39    2.22
   2   6  24   25.14    2.49
  -2   6 -24   29.42    2.56
   2   6  24   14.45    1.55
   2   6  24   17.37    1.79
   2   6  24   15.78    1.85
   2  -6  24   14.73    1.83
   2   6  25   -0.15    0.70
   2   6  25   -0.22    1.19
  -2   6 -25   -0.18    1.23
   2   6  25    0.08    0.64
   2  -6  25   -0.07    0.63
   2   6  25    0.20    0.39
   2   6  25   -0.09    0.95
   2   6  26    2.91    0.92
   2  -6  26    5.34    0.97
   2   6  26    5.57    1.53
  -2   6 -26    3.61    1.41
   2   6  26    2.30    0.82
  -2   6 -26    3.76    0.95
   2   6  26    1.78    0.82
   2  -6  26    2.51    0.85
   2   6  26    1.79    0.44
   2   6  26    2.75    1.14
   2   6  27    8.73    1.75
  -2   6 -27    8.68    1.66
   2   6  27    6.91    1.42
   2  -6  27    7.15    1.13
   2   6  27    6.06    1.10
  -2   6 -27    5.88    1.09
   2   6  27    5.20    0.98
   2   6  27    3.07    0.96
   2  -6  27    4.91    1.09
   2   6  28    6.63    1.59
  -2   6 -28    5.33    1.53
   2   6  28    3.19    1.22
   2  -6  28    4.95    1.00
   2   6  28    4.60    1.07
   2   6  28    3.21    0.89
  -2   6 -28    3.41    1.02
   2  -6  28    2.21    0.90
   2   6  28    2.34    0.92
  -2   6 -29    5.63    1.46
  -2   6 -29    4.50    1.18
   2   6  29    3.50    0.95
   2   6  29    1.52    1.61
   2   6  29    3.35    1.29
   2  -6  29    5.62    1.07
   2   6  29    5.55    1.15
  -2   6 -30    1.72    1.16
   2   6  30    1.36    0.86
   2   6  30    0.11    1.46
   2   6  30    3.62    1.38
   2  -6  30    4.19    1.07
   2   6  30    3.57    1.06
   2   6  31    6.54    1.23
   2   6  31    9.55    1.79
   2   6  31   10.25    1.41
   2  -6  31    8.48    1.36
   2   6  32    0.69    0.85
   2   6  32    1.07    1.55
   2   6  32    4.16    1.16
   2  -6  32    3.92    1.05
   2   6  32    1.80    1.41
   2   6  33    1.38    1.64
   2   6  33    2.68    1.11
   2  -6  33    3.75    1.14
   2   6  34    6.68    1.37
   2  -6  34    5.74    1.31
  -2   7  35   -0.61    1.27
  -2  -7  35   -0.46    1.47
  -2  -7  34   -1.18    1.44
  -2   7  34    0.17    1.17
  -2   7  33   -1.43    1.31
  -2  -7  33   -2.24    1.44
  -2  -7  32   -0.88    1.31
  -2   7  32   -0.16    1.19
  -2   7  31   -0.96    1.15
  -2  -7  31   -1.62    1.35
  -2  -7  30    4.52    1.33
  -2   7  30    3.09    1.16
  -2   7  29   -1.12    1.04
  -2  -7  29   -0.63    1.15
  -2   7  28    3.59    1.17
  -2   7  28    2.00    0.98
  -2  -7  28    1.95    1.12
  -2   7  27   -0.24    1.06
  -2   7  27   -0.27    0.94
  -2  -7  27   -0.42    1.03
  -2   7  26   -0.31    0.99
  -2   7  26   -0.19    0.89
  -2  -7  26   -0.60    0.95
  -2   7  25    2.05    0.99
  -2   7  24    3.85    1.16
  -2   7  23    0.53    0.52
  -2   7  23   -0.43    0.96
  -2   7  22    2.64    0.69
  -2   7  22    4.50    1.07
  -2   7  21    0.35    0.62
  -2   7  21   -0.07    0.76
  -2   7  20    8.14    1.35
  -2   7  20    9.25    1.20
  -2   7  19    0.83    0.89
  -2   7  19   -0.89    1.59
  -2   7  19    0.29    0.71
  -2   7  18   34.85    2.78
  -2   7  18   34.07    2.87
  -2   7  18   41.91    3.81
   2   7 -17    4.08    0.51
  -2   7  17    5.30    1.04
  -2   7  17    4.02    0.98
   2   7 -16    0.06    0.34
  -2   7  16    0.12    0.76
  -2   7  16    0.19    0.82
  -2   7  15   10.77    1.41
  -2   7  15   11.36    1.54
   2   7 -15    9.63    1.06
  -2   7  14    5.02    1.04
   2  -7 -14    5.67    1.29
   2   7 -14    5.40    0.74
   2   7 -13    3.26    0.67
   2  -7 -13    3.84    1.21
  -2   7  13    3.69    0.89
  -2   7  12    1.49    0.74
   2  -7 -12    2.86    1.13
   2   7 -12    2.45    0.65
  -2   7  12    2.29    1.57
   2  -7 -11    1.74    1.13
   2   7 -11    0.48    0.57
  -2   7  11    1.44    1.37
   2  -7 -10   21.38    2.40
   2   7 -10   19.47    1.91
  -2   7  10   19.20    2.55
   2  -7 -10   14.60    1.87
   2   7  -9    9.72    1.29
   2  -7  -9    9.80    1.63
  -2   7   9    8.26    1.76
   2  -7  -9    8.63    1.26
   2   7  -8  106.89    7.70
   2  -7  -8  106.80    8.16
   2  -7  -7   10.87    1.51
   2  -7  -7   14.21    1.93
   2   7  -7   14.30    1.64
   2  -7  -6    4.62    1.31
   2   7  -6    5.59    1.02
   2  -7  -6    3.24    0.79
  -2   7   6    3.32    0.36
  -2  -7   6    3.17    0.36
   2   7  -5   42.24    3.76
   2  -7  -5   46.53    4.12
   2   7  -5   40.60    3.58
   2  -7  -5   35.12    3.60
  -2  -7   5   37.66    3.21
  -2   7   5   42.70    3.21
   2  -7  -4    0.45    0.64
   2   7  -4    0.79    0.65
  -2  -7   4    0.19    0.16
  -2   7   4    0.21    0.15
   2   7  -4    0.52    0.74
   2  -7  -4    0.64    1.01
   2  -7  -3    6.82    1.37
   2   7  -3    8.01    1.26
   2   7  -3    9.01    1.16
   2  -7  -3    6.64    1.08
   2   7  -2   44.45    3.77
   2  -7  -2   37.12    3.74
   2   7  -2   41.61    3.90
   2  -7  -2   46.36    4.09
   2  -7  -1    8.85    1.39
   2   7  -1    7.31    1.29
   2   7  -1    9.51    1.23
   2  -7  -1    7.79    1.19
   2   7   0    6.83    1.19
   2  -7   0    7.24    1.21
   2   7   0    6.83    1.08
   2  -7   0    4.97    1.01
   2  -7   1    5.74    1.07
   2   7   1    5.85    1.09
   2  -7   1    6.23    1.06
   2   7   1    6.66    1.08
   2  -7   2   36.03    3.30
   2   7   2   31.42    3.34
   2  -7   2   35.23    2.79
   2   7   2   35.47    3.30
   2  -7   2   33.27    3.25
   2   7   3   20.70    2.09
   2  -7   3   18.46    2.03
   2   7   3   18.36    2.11
   2  -7   3   18.91    1.99
   2  -7   4    2.09    0.79
   2   7   4    2.48    0.85
   2  -7   4    2.79    0.70
   2   7   4    1.62    0.81
   2   7   5   32.07    2.91
   2  -7   5   25.27    2.73
   2  -7   5   29.41    2.59
   2   7   5   26.14    2.82
   2   7   6    2.76    0.90
   2   7   6    4.40    1.05
   2  -7   6    3.37    0.98
   2   7   7    8.06    1.36
   2   7   7   10.38    1.51
   2  -7   7    9.03    1.39
   2  -7   8   54.12    4.87
   2   7   8   54.32    4.91
   2  -7   9    4.72    1.14
   2   7   9    4.02    1.00
   2  -7  10    1.32    0.93
   2   7  10    0.58    0.78
   2  -7  11    2.27    0.96
   2  -7  11    2.17    0.39
   2   7  11    2.01    0.38
   2  -7  12    2.23    1.03
   2   7  12    1.36    0.36
   2  -7  12    1.22    0.36
   2  -7  13    9.16    1.46
   2   7  13    8.31    1.52
   2  -7  13    7.31    0.84
   2   7  13    7.87    0.84
   2   7  14    4.33    1.37
   2  -7  14    7.70    1.37
   2   7  14    6.59    0.75
   2  -7  14    5.68    0.74
   2   7  15   10.11    1.66
   2  -7  15    8.31    1.50
   2  -7  15    8.82    0.95
   2   7  15    7.93    0.91
   2   7  16    5.56    1.43
   2   7  16    5.43    1.09
   2  -7  16    3.38    0.62
   2   7  16    2.77    0.58
   2   7  17    1.36    0.50
   2  -7  17    2.42    0.55
   2   7  17    1.82    0.72
   2   7  17    1.68    0.86
   2   7  17    3.24    1.28
   2   7  18   14.46    1.51
   2   7  18   21.73    2.34
   2   7  18   12.34    1.62
   2  -7  18   15.41    1.54
   2   7  18   21.25    2.05
   2  -7  19    0.34    0.48
   2   7  19   -0.35    0.49
   2   7  19    1.07    1.14
   2   7  19    0.43    0.79
   2   7  19    0.61    0.64
   2   7  20    5.48    0.92
   2   7  20    7.92    1.62
   2   7  20    4.55    0.96
   2  -7  20    5.03    0.82
   2   7  20    4.52    0.80
   2   7  20    6.52    1.30
   2   7  20    9.00    1.11
   2   7  21    0.04    0.59
   2  -7  21    1.58    0.78
   2   7  21    0.96    0.72
   2   7  21    0.09    1.02
   2   7  21   -0.05    0.51
   2  -7  21   -0.05    0.52
   2   7  21   -0.36    0.62
   2   7  21    2.29    1.37
   2   7  22   -0.24    1.22
  -2   7 -22    1.48    1.38
   2   7  22    0.44    0.73
   2  -7  22   -0.05    0.73
   2   7  22    0.54    0.96
   2  -7  22   -0.10    0.54
   2   7  22   -0.55    0.65
   2   7  22    0.16    0.69
   2   7  22   -0.04    0.54
   2   7  23    2.07    1.36
   2  -7  23    0.69    0.75
   2   7  23    1.08    0.77
   2   7  23    0.18    1.09
   2   7  23   -0.33    0.64
   2  -7  23    0.39    0.57
   2   7  23    1.26    0.73
   2   7  23    0.60    0.53
   2   7  24    0.61    1.26
   2   7  24    0.53    0.83
   2  -7  24    1.46    0.83
   2   7  24   -0.48    1.09
   2  -7  24   -0.06    0.61
   2   7  24    0.30    0.61
   2   7  24    0.33    0.72
   2   7  24    0.62    0.48
   2   7  25    2.79    0.93
   2  -7  25    2.96    0.88
   2   7  25    1.60    0.81
   2  -7  25    1.57    0.68
   2   7  25    1.31    0.71
   2   7  25    3.17    1.44
   2   7  25    1.93    1.15
   2   7  26    0.62    0.87
   2  -7  26    2.05    0.92
   2   7  26    0.51    0.75
   2   7  26    0.73    1.47
   2   7  26   -0.28    0.74
   2  -7  26   -0.07    0.65
   2   7  26   -0.20    1.19
   2   7  27   -0.30    1.19
   2  -7  27    0.70    0.88
   2   7  27    1.08    0.89
   2   7  27   -0.73    1.46
   2   7  27    0.62    0.69
   2   7  27    0.38    0.70
   2  -7  27   -0.28    0.69
   2   7  28    6.61    1.56
   2   7  28    7.10    1.24
   2  -7  28    7.47    1.21
   2   7  28    2.92    1.87
   2   7  28    5.12    0.99
  -2   7 -28    4.27    0.99
   2   7  28    4.02    1.03
   2   7  29    0.12    1.38
   2   7  29    1.25    0.83
  -2   7 -29   -0.11    0.89
   2   7  29    0.47    0.90
   2  -7  29    0.84    0.92
   2   7  29    0.31    1.29
   2   7  30    2.17    1.87
   2  -7  30    3.61    1.11
   2  -7  31    1.94    1.03
   2   7  31    0.98    1.03
   2  -7  32   -0.45    0.98
   2   7  32   -0.07    1.07
   2   7  33   -0.15    1.07
   2  -7  33   -0.20    1.02
   2  -7  34   -0.13    1.06
  -2   8  27    1.78    1.19
  -2   8  26    8.54    1.58
  -2   8  25    0.33    1.08
  -2   8  24    8.36    1.42
  -2   8  23    0.69    1.05
  -2   8  22    1.57    1.06
  -2   8  21    4.11    1.11
  -2   8  21    3.63    0.91
  -2   8  20    2.26    1.01
  -2   8  20    2.59    0.94
  -2   8  19    1.14    0.95
  -2   8  19   -0.13    0.89
   2   8 -18    4.20    0.50
  -2   8  18    4.96    1.13
   2   8 -17    0.35    0.35
  -2   8  17    0.23    0.99
  -2   8  17    0.98    0.90
   2   8 -16   17.36    1.51
  -2   8  16   23.25    2.10
   2   8 -15    5.30    0.72
  -2   8  15    7.57    1.22
   2   8 -14    7.74    0.92
  -2   8  14    7.36    1.23
   2   8 -13    0.86    0.54
  -2   8  13    1.00    0.83
   2   8 -12    3.46    0.70
   2   8 -11    0.05    0.61
   2   8 -10    1.94    0.73
   2   8  -9    0.24    0.66
   2   8  -8   10.64    1.37
  -2  -8   8    8.10    0.75
  -2   8   8    9.32    0.74
   2  -8  -7    0.68    0.75
   2   8  -7    2.02    0.90
   2  -8  -6   21.74    2.41
   2   8  -6   25.85    2.56
   2  -8  -5    1.48    0.83
   2   8  -5    2.32    0.94
   2  -8  -4   11.94    1.57
   2   8  -4   13.88    1.78
   2  -8  -3    1.03    0.78
   2   8  -3    1.91    1.01
   2  -8  -2    3.17    0.89
   2   8  -2    2.60    0.86
   2   8  -2    1.87    1.01
   2   8  -1    0.63    0.81
   2  -8  -1   -0.30    0.71
   2   8  -1    0.48    0.86
   2  -8   0    1.05    0.78
   2   8   0    0.07    0.75
   2   8   0    0.87    0.93
   2   8   1    0.15    0.81
   2  -8   1    0.45    0.77
   2   8   1    1.28    0.93
   2   8   2   11.61    1.59
   2  -8   2   10.66    1.52
   2   8   2   12.03    1.74
   2   8   3    6.72    1.18
   2  -8   3    4.14    1.07
   2   8   3    3.49    1.17
   2   8   4   16.24    2.03
   2  -8   4   16.78    2.00
   2   8   4   18.97    2.20
   2  -8   5    5.98    1.24
   2   8   5    9.27    1.38
   2   8   5    5.46    1.32
   2  -8   6   19.27    2.32
   2   8   6   21.77    2.40
   2   8   6   23.81    2.51
   2   8   7   -0.59    0.91
   2   8   7    0.22    0.21
   2  -8   7    0.10    0.21
   2  -8   7   -0.08    0.90
   2   8   7    0.09    0.93
   2   8   8    1.94    0.98
   2   8   8    1.27    0.31
   2  -8   8    1.59    0.37
   2   8   8    1.72    1.07
   2  -8   8    1.46    0.96
   2   8   9   -0.10    0.84
   2  -8   9    0.71    0.40
   2   8   9   -0.06    0.32
   2   8   9   -0.90    1.04
   2  -8   9    0.09    0.93
   2   8  10    2.20    0.97
   2  -8  10    1.66    0.49
   2   8  10    0.93    1.10
   2  -8  10    0.27    0.96
   2   8  11    0.29    0.89
   2  -8  11    0.65    0.49
   2   8  11    0.29    0.42
   2  -8  11   -0.18    0.94
   2   8  12    3.61    1.09
   2   8  12    2.72    0.58
   2  -8  12    3.12    0.68
   2  -8  12    3.60    1.20
   2  -8  13   12.99    1.41
   2   8  13   12.86    1.32
   2   8  13   12.92    1.78
   2  -8  13   12.18    1.81
   2   8  14   14.77    1.36
   2  -8  14   14.18    1.38
   2   8  14   15.20    1.53
   2  -8  14   17.15    1.63
   2  -8  14   16.73    2.09
   2  -8  15    6.08    0.76
   2   8  15    6.28    0.74
   2  -8  15    7.79    1.08
   2  -8  15    7.27    1.53
   2   8  15    7.13    1.53
   2   8  15    6.07    0.93
   2  -8  16   15.17    1.96
   2   8  16   11.53    1.20
   2  -8  16   11.35    1.21
   2   8  16   11.95    1.38
   2  -8  16   17.02    1.53
   2   8  16   12.89    2.05
   2  -8  17    4.18    1.38
   2   8  17    5.57    1.53
   2  -8  17    3.39    0.60
   2   8  17    3.46    0.61
   2   8  17    3.61    0.80
   2  -8  17    5.67    0.97
   2   8  18    1.57    0.79
   2   8  18    3.60    0.83
   2  -8  18    3.35    0.88
   2   8  18    1.03    1.29
   2  -8  18    1.78    1.18
   2  -8  18    2.86    0.60
   2   8  18    2.29    1.08
   2   8  18    2.28    0.56
   2  -8  19    0.46    1.11
   2   8  19    0.39    1.25
   2   8  19    0.40    0.68
   2  -8  19    0.16    0.75
   2   8  19    0.48    0.47
   2  -8  19    0.08    0.43
   2   8  19    0.39    1.05
   2   8  19   -0.26    0.72
   2   8  20    3.58    1.47
   2  -8  20    1.69    1.18
   2   8  20    2.36    0.82
   2  -8  20    1.02    0.80
   2   8  20    1.71    0.82
   2   8  20    1.18    0.52
   2  -8  20    1.09    0.53
   2   8  20    1.46    1.03
   2   8  20    1.20    0.72
   2  -8  21    3.02    1.28
   2   8  21    4.01    1.55
   2  -8  21    4.00    0.98
   2   8  21    3.35    0.85
   2  -8  21    3.13    0.66
   2   8  21    1.48    0.57
   2   8  21    4.20    1.28
   2   8  21    1.58    0.76
   2   8  22    5.12    1.65
   2   8  22    3.59    0.93
   2  -8  22    5.16    1.05
   2   8  22    2.25    0.84
   2  -8  22    2.16    0.64
   2   8  22    2.92    1.24
   2   8  22    1.76    0.74
   2   8  23    7.98    1.82
   2   8  23    6.11    1.11
   2  -8  23    3.33    0.79
   2   8  23    5.39    1.44
   2   8  23    3.90    1.01
   2   8  23    2.15    0.73
   2   8  24    9.38    1.33
   2   8  24    9.53    1.71
   2  -8  24   11.25    1.42
   2   8  24   11.80    1.43
   2   8  24   13.70    2.14
   2   8  25    0.97    0.81
   2   8  25    3.27    1.71
   2   8  25    1.66    1.28
   2   8  25    2.39    1.01
   2  -8  25    3.27    1.00
   2  -8  25    1.55    0.70
   2   8  26    9.84    2.05
   2  -8  26    3.94    0.98
   2  -8  26    7.78    1.29
   2   8  26    7.55    1.30
   2  -8  27    4.21    0.99
   2   8  27    5.67    1.24
   2  -8  27    7.96    1.26
   2   8  28    4.49    1.15
   2  -8  28    3.28    1.13
   2  -8  29    0.32    1.01
   2  -8  30    0.97    1.04
   2  -8  31    0.59    1.00
   2  -8  32    2.06    1.12
   2  -8  33    0.27    1.08
  -2   9  23    3.36    1.22
  -2   9  22   -0.33    1.06
  -2   9  21    0.90    1.05
  -2   9  20    0.48    1.05
  -2   9  19    0.55    1.02
  -2   9  18    4.58    1.43
  -2   9  18    6.55    1.37
   2   9 -17    3.58    0.56
  -2   9  17    5.34    1.27
   2   9 -16    1.11    0.49
  -2   9  16   -0.09    1.28
  -2   9  16    2.20    1.08
  -2   9  15    4.92    1.17
   2   9 -15    2.77    0.63
  -2   9  14    3.77    1.04
   2   9 -14    4.13    0.72
  -2   9  13    4.77    1.12
   2   9 -13    5.40    0.83
  -2  -9  13    5.79    0.67
   2   9 -12    1.35    0.62
  -2   9  12    1.65    0.27
  -2  -9  12    1.31    0.31
   2   9 -11    0.69    0.60
   2   9 -10    1.83    0.72
   2   9  -9   -0.06    0.74
   2   9  -8   11.26    1.53
   2   9  -7    3.59    1.02
   2   9  -6    1.42    0.99
   2   9  -5    5.26    1.25
   2  -9  -4    0.09    0.87
   2   9  -4    0.09    1.03
   2   9  -3    1.15    0.97
   2  -9  -3    1.44    0.87
   2   9  -2    9.70    1.66
   2  -9  -2    8.75    1.44
   2   9  -1    1.45    1.05
   2  -9  -1    1.71    0.88
   2   9   0    0.75    0.96
   2  -9   0    1.12    0.90
   2   9   1    1.31    1.14
   2  -9   1    0.17    0.89
   2   9   1    0.34    0.91
   2   9   2    7.21    1.49
   2  -9   2    4.96    1.23
   2   9   2    6.66    1.36
   2   9   3    5.94    1.42
   2  -9   3    4.85    1.27
   2   9   3    6.80    1.39
   2   9   4    3.16    1.19
   2  -9   4    3.75    1.16
   2   9   4    3.18    1.16
   2   9   5    2.94    1.28
   2  -9   5    3.62    1.19
   2   9   5    3.67    1.21
   2   9   6    0.23    1.14
   2   9   6    1.58    1.02
   2  -9   6    0.28    0.95
   2   9   7    3.38    1.19
   2  -9   7    1.93    1.12
   2   9   7    1.03    1.04
   2   9   8    9.68    1.65
   2   9   8    7.54    1.60
   2  -9   8    8.95    1.61
   2   9   9    0.45    1.01
   2   9   9    0.55    1.11
   2  -9   9    0.90    1.08
   2   9  10   -0.22    1.08
   2   9  10    1.25    1.18
   2  -9  10    0.10    1.10
   2   9  11    2.32    1.21
   2   9  11    1.75    1.24
   2  -9  11    3.07    1.30
   2  -9  11    1.46    0.30
   2   9  11    1.64    0.32
   2   9  12    1.43    1.16
   2   9  12    1.26    0.33
   2  -9  12    1.12    0.37
   2   9  12    0.36    1.06
   2  -9  12    1.55    1.21
   2  -9  13   16.09    2.03
   2   9  13   14.75    1.97
   2  -9  13   11.58    1.12
   2   9  13   10.39    1.07
   2   9  14    4.37    1.32
   2   9  14    3.46    0.59
   2  -9  14    4.26    0.66
   2  -9  14    5.69    1.49
   2   9  15    2.73    1.23
   2  -9  15    3.38    0.69
   2  -9  15    5.04    1.52
   2   9  16    0.11    1.10
   2  -9  16   -0.40    0.62
   2  -9  16    0.51    1.27
   2  -9  17    5.13    0.91
   2   9  17    2.90    1.49
   2  -9  17    6.65    1.51
   2  -9  18    2.61    0.81
   2  -9  18    1.25    0.45
   2  -9  18    1.26    1.19
   2   9  18    0.99    1.34
   2  -9  19   -0.26    0.43
   2   9  19    0.86    1.34
   2  -9  19    0.34    0.73
   2   9  19   -0.06    0.76
   2  -9  20    0.32    0.45
   2   9  20    1.16    1.47
   2  -9  20    0.72    0.83
   2   9  20    0.49    0.77
   2   9  20    0.44    0.81
   2   9  21    7.63    1.62
   2   9  21    6.92    1.78
   2  -9  21    3.22    0.68
   2  -9  21    6.47    1.12
   2   9  21    4.74    1.00
   2   9  21    1.90    0.87
   2  -9  22    0.56    0.92
   2  -9  23    9.19    1.41
   2  -9  24    1.55    0.96
   2  -9  25    8.49    1.43
   2  -9  26    0.62    0.97
  -2  10  19    1.74    1.21
  -2  10  18    6.10    1.41
  -2  10  17    0.69    1.24
  -2  10  16   15.34    2.08
  -2  10  15    2.26    1.15
   2  10 -15    1.06    0.59
  -2  10  15    0.64    1.44
   2  10 -14    3.97    0.78
  -2  10  14    3.83    1.19
   2  10 -13   -0.04    0.62
  -2  10  13    1.15    1.04
   2  10 -12    1.93    0.71
   2  10 -11   -0.32    0.69
   2  10 -10    0.12    0.74
   2  10  -9    0.75    0.80
   2  10  -8    6.73    1.20
   2  10  -7    0.90    0.92
   2  10  -6   18.63    2.19
   2  10  -5    0.53    1.01
   2  10  -4    9.24    1.61
   2  10  -3    3.52    1.30
   2  10  -2    1.18    1.16
   2  10  -1    2.14    1.31
   2  10   0    1.18    1.21
   2  10   1    0.73    1.25
   2  10   2    7.41    1.75
   2  10   3   -0.26    1.44
   2  10   4   12.40    2.14
   2  10   5    0.11    1.08
   2  10   5   -0.40    1.38
   2  10   6   16.63    2.26
   2  10   6   17.10    2.51
   2  10   7    3.52    1.31
   2  10   7    4.65    1.52
   2  10   8    2.59    1.32
   2  10   8    2.38    1.51
   2  10   9    4.02    1.42
   2  10   9    4.23    1.59
   2  10  10   -0.25    1.15
   2  10  10    0.26    1.25
   2  10  11    1.30    1.19
   2  10  11    1.30    1.41
   2  10  12    1.48    1.33
   2  10  12    0.39    1.38
   2  10  13    0.69    1.39
   2  10  13    0.64    1.39
   2  10  14    6.06    1.69
   2  10  14    7.94    1.83
   2  10  15   -0.89    1.35
   2  10  16   10.20    1.97
   2  10  19    0.70    0.84
  -2  11  13    3.21    1.24
   2  11 -12    0.32    0.72
  -2  11  12   -0.08    1.07
   2  11 -11    0.91    0.77
   2  11 -10    0.55    0.79
   2  11  -9    1.34    0.90
   2  11  -7    0.87    0.96
   2  11  -6    1.26    1.11
   2  11  -5    1.18    1.09
   2  11  -4    1.25    1.13
   2  11  -3    1.02    1.21
   2  11  -2    0.97    1.16
   2  11  -1    2.51    1.39
   2  11   0   -0.24    1.23
   2  11   1    2.14    1.41
   2  11   2   -0.39    1.40
   2  11   3    4.20    1.56
   2  11   4   -0.14    1.41
   2  11   5    0.71    1.49
   2  11   6   -0.14    1.54
   2  11   7    0.29    1.51
   2  11   8   -0.29    1.60
   2  11   9    0.59    1.39
   2  11  10   -0.59    1.56
   2  12  -7    1.63    1.10
   2  12  -6    9.25    1.58
   2  12  -5   -0.46    1.10
   2  12  -4    9.28    1.73
   2  12  -3    0.85    1.20
   2  12  -1   -0.24    1.38
   2  12   0   -0.25    1.41
   2  12   1    2.68    1.57
   2  12   2    6.27    1.89
   2  12   3    0.88    1.58
   2  12   4   10.64    2.21
  -3   0  37   -0.74    1.38
  -3   0  36    0.42    1.35
  -3   0  35   10.32    1.88
  -3   0  34   -0.71    1.25
   3   0 -33    1.91    0.62
  -3   0  33   -0.69    1.25
   3   0 -32    0.94    0.59
  -3   0  32   -0.10    1.12
   3   0 -31    1.88    0.63
  -3   0  31    0.85    1.12
   3   0 -30    0.70    0.59
  -3   0  30   -0.09    1.11
  -3   0  29   24.68    2.87
   3   0 -29   32.44    3.07
   3   0 -29   26.29    2.47
   3   0 -28    1.39    0.39
   3   0 -28    0.77    1.13
   3   0 -28    0.83    0.65
  -3   0  28   -0.35    1.07
  -3   0  27    0.50    0.96
   3   0 -27    1.51    1.20
   3   0 -27    0.45    0.53
   3   0 -27    0.26    0.34
  -3   0  26   -0.64    0.91
   3   0 -26   -0.55    0.98
   3   0 -26    0.16    0.46
   3   0 -26    0.09    0.34
  -3   0  25    3.45    1.07
   3   0 -25    4.90    1.24
   3   0 -25    3.04    0.65
   3   0 -25    4.15    0.58
  -3   0  24    0.14    0.80
   3   0 -24   -0.54    1.00
   3   0 -24    0.08    0.45
   3   0 -24    0.49    0.38
  -3   0  23    0.76    0.82
   3   0 -23    0.80    0.99
   3   0 -23   -0.16    0.47
   3   0 -23    0.12    0.37
  -3   0  22   -0.06    0.74
   3   0 -22    0.35    0.98
   3   0 -22    0.28    0.43
   3   0 -22    0.09    0.39
   3   0 -21    9.55    1.40
   3   0 -21    7.44    0.87
   3   0 -21    7.63    0.95
  -3   0  20    0.68    0.70
   3   0 -20    1.61    0.95
   3   0 -20    0.38    0.45
   3   0 -20    0.50    0.42
   3   0 -19   31.19    2.69
   3   0 -19   33.31    2.70
  -3   0  19   29.26    2.82
   3   0 -19   28.38    2.72
  -3   0  18    1.53    0.65
   3   0 -18    0.36    0.38
   3   0 -18    2.89    0.94
   3   0 -18    1.85    0.55
   3   0 -18    0.34    0.44
   3   0 -17    7.07    0.88
   3   0 -17    7.10    1.16
   3   0 -17    6.66    0.89
   3   0 -17    6.50    0.81
  -3   0  17    7.47    0.93
   3   0 -16    0.40    0.63
   3   0 -16    0.41    0.43
   3   0 -16    0.59    0.42
  -3   0  16    1.53    0.51
   3   0 -16    0.25    0.22
   3   0 -15    0.25    0.53
   3   0 -15    0.79    0.42
  -3   0  15    0.60    0.42
   3   0 -15    0.87    0.36
   3   0 -15    0.45    0.21
   3   0 -14    0.23    0.41
   3   0 -14    0.21    0.31
   3   0 -14   -0.28    0.53
   3   0 -14    0.21    0.20
   3   0 -13    4.06    0.73
   3   0 -13    3.99    0.53
   3   0 -13    3.82    0.64
   3   0 -13    3.48    0.45
   3   0 -12    0.41    0.43
   3   0 -12    0.34    0.28
   3   0 -12   -0.15    0.43
   3   0 -11    3.21    0.59
   3   0 -11    3.49    0.47
   3   0 -10    0.04    0.24
   3   0 -10   -0.04    0.36
  -3   0  10    0.31    0.32
   3   0  -9    4.82    0.69
  -3   0   9    3.88    0.59
   3   0  -9    4.69    0.52
   3   0  -8    0.19    0.20
  -3   0   8    0.16    0.30
   3   0  -8    0.33    0.38
  -3   0   7   35.69    3.23
   3   0  -7   43.03    3.34
  -3   0   6    0.42    0.31
  -3   0   5    1.24    0.36
  -3   0   4    0.06    0.29
  -3   0   3   55.28    4.57
  -3   0   2    0.28    0.32
  -3   0   1   19.78    1.91
   3   0  -1   22.85    1.96
  -3   0   0    0.23    0.35
   3   0   0   -0.10    0.33
  -3   0  -1   30.04    2.56
   3   0   1   34.82    2.76
  -3   0  -1   31.68    2.74
  -3   0  -2    0.14    0.18
  -3   0  -2    0.36    0.40
   3   0   2    0.20    0.30
  -3   0  -3   86.41    6.83
   3   0   3   83.64    6.97
  -3   0  -4    0.23    0.21
   3   0   4    0.26    0.31
   3   0   4    0.09    0.19
   3   0   5   19.03    1.75
  -3   0  -5   19.03    1.62
   3   0   5   18.22    1.63
  -3   0  -6    0.14    0.24
   3   0   6    0.03    0.33
   3   0   6   -0.02    0.25
   3   0   7   77.59    6.26
   3   0   7   78.22    6.21
  -3   0  -7   84.15    6.19
   3   0   7   72.12    6.08
  -3   0  -8    0.19    0.31
   3   0   8    0.52    0.31
   3   0   8    0.20    0.37
  -3   0  -8    0.48    0.47
   3   0   8    0.12    0.21
   3   0   9    7.16    0.84
   3   0   9    6.28    0.78
  -3   0  -9    6.89    0.93
   3   0   9    6.21    0.66
  -3   0  -9    7.96    0.81
  -3   0 -10    0.06    0.38
   3   0  10    0.07    0.38
  -3   0 -10    0.24    0.47
   3   0  10    0.37    0.41
   3   0  10    0.20    0.26
   3   0  11    5.91    0.81
  -3   0 -11    6.31    0.93
   3   0  11    6.42    0.70
   3   0  11    6.76    0.83
   3   0  12   -0.43    0.48
   3   0  12    0.38    0.42
   3   0  12    0.27    0.35
  -3   0 -12    0.30    0.59
   3   0  13  123.18    9.57
  -3   0 -13  118.22    9.69
   3   0  13  120.48    9.50
   3   0  13  110.49    9.60
   3   0  14    0.27    0.40
   3   0  14    0.11    0.44
   3   0  14    0.06    0.37
  -3   0 -14   -0.26    0.50
   3   0  15   13.85    1.27
  -3   0 -15   12.35    1.36
   3   0  15    9.48    1.22
   3   0  15   11.32    1.17
   3   0  16    0.49    0.43
  -3   0 -16    0.27    0.54
   3   0  16   -0.21    0.44
   3   0  16    0.12    0.48
   3   0  17    2.68    0.57
  -3   0 -17    2.03    0.73
   3   0  17    2.30    0.60
   3   0  17    2.06    0.63
   3   0  18    0.28    0.51
   3   0  18    0.48    0.57
  -3   0 -18    0.50    0.60
   3   0  18    0.54    0.50
  -3   0 -19   39.24    3.49
   3   0  19   41.14    3.35
   3   0  19   34.43    3.47
  -3   0 -20    0.28    0.62
   3   0  20   -0.20    0.56
  -3   0 -21    2.45    0.73
   3   0  21    1.81    0.68
  -3   0 -22    0.53    0.64
   3   0  22   -0.23    0.60
   3   0  23   18.89    2.18
  -3   0 -23   21.82    2.09
   3   0  24    0.26    0.52
  -3   0 -24    0.36    0.59
   3   0  24   -0.09    0.52
   3   0  25    1.18    0.70
  -3   0 -25    2.19    0.72
   3   0  25    2.97    0.71
   3   0  26    1.04    0.71
  -3   0 -26    0.19    0.58
   3   0  26   -0.14    0.58
   3   0  27    2.94    0.89
  -3   0 -27    4.16    0.84
   3   0  27    5.37    0.88
   3   0  28    1.01    0.89
   3   0  28    1.49    0.79
  -3   0 -28    0.59    0.65
  -3   0 -29   25.74    2.65
   3   0  29   33.65    2.73
   3   0  30    0.88    0.65
  -3   0 -30    0.04    0.63
  -3   0 -31    1.00    0.65
   3   0  31    0.32    0.67
  -3   0 -32    0.04    0.64
   3   0  32    0.65    0.69
  -3   0 -33    5.07    0.92
   3   0  33    6.77    1.02
   3   0  34    0.63    0.73
   3   0  35    3.75    0.87
  -3   1  37    1.89    1.40
  -3   1  36    0.31    1.23
  -3   1  35   -0.61    1.27
  -3   1  34   10.76    1.84
  -3   1  33    0.69    1.20
   3  -1 -33    1.51    0.77
   3   1 -33    0.17    0.37
   3   1 -33    0.89    0.43
  -3   1  32   38.69    3.96
   3   1 -32   36.82    3.28
   3   1 -32   41.81    3.40
   3  -1 -32   44.65    3.55
  -3   1  31    0.19    1.25
   3   1 -31    1.29    0.71
   3  -1 -31    2.43    0.81
   3   1 -31    1.64    0.60
   3   1 -30    9.96    1.07
  -3   1  30   10.76    1.72
   3  -1 -30   11.29    1.28
   3   1 -30    8.23    1.06
   3  -1 -29    0.38    1.05
  -3   1  29    1.16    1.05
   3   1 -29    1.05    0.58
   3  -1 -29    1.52    0.68
   3   1 -29    1.04    0.54
  -3   1  28    0.78    1.05
   3   1 -28    1.09    0.55
   3  -1 -28    1.20    1.02
   3   1 -28    1.33    0.50
   3  -1 -28    1.64    0.66
  -3   1  27    3.75    1.18
   3   1 -27    3.86    0.73
   3  -1 -27    5.16    1.30
   3  -1 -27    4.70    0.80
   3   1 -27    3.73    0.68
  -3   1  26   -0.08    0.89
   3   1 -26    0.24    0.53
   3  -1 -26    0.35    0.86
   3   1 -26   -0.09    0.99
   3   1 -26    0.61    0.41
   3  -1 -26    0.90    0.55
  -3   1  25    0.84    0.88
   3   1 -25    0.45    1.05
   3  -1 -25   -0.17    0.94
   3   1 -25    0.35    0.43
   3  -1 -25    0.52    0.57
   3   1 -25   -0.21    0.52
  -3   1  24   48.02    4.76
   3   1 -24   57.06    4.59
   3  -1 -24   62.91    4.99
   3   1 -24   71.61    5.11
   3  -1 -24   51.45    4.57
   3   1 -24   48.40    4.47
   3   1 -23    1.00    0.48
   3  -1 -23    1.76    1.02
   3   1 -23    2.19    1.12
   3  -1 -23    1.67    0.48
   3  -1 -23    0.99    0.58
  -3   1  23    0.69    0.83
   3   1 -23    1.91    0.76
   3  -1 -22  121.94   10.25
   3  -1 -22  142.72   10.79
   3  -1 -22  127.03   10.44
   3   1 -22  124.04   10.35
   3   1 -22  133.42   10.45
  -3   1  22  117.77   10.55
   3  -1 -21    2.01    0.62
  -3   1  21    2.06    0.96
   3  -1 -21    1.14    0.60
   3   1 -21    0.65    0.49
   3  -1 -21    5.57    1.18
   3   1 -21    5.48    1.10
   3   1 -21    3.64    0.90
  -3   1  20   62.64    5.41
   3  -1 -20   54.94    5.16
   3   1 -20   66.23    5.36
   3  -1 -20   63.69    5.33
   3   1 -20   62.21    5.26
   3  -1 -20   72.88    5.68
   3   1 -19    0.85    0.66
  -3   1  19    1.50    0.73
   3   1 -19   -0.03    0.41
   3   1 -19    0.64    0.48
   3  -1 -19    0.05    0.44
   3  -1 -19    4.05    1.20
   3   1 -19    3.70    0.99
   3  -1 -19    0.56    0.54
   3  -1 -18   26.55    2.44
   3   1 -18   25.20    2.05
  -3   1  18   22.16    2.15
   3   1 -18   25.18    2.19
   3  -1 -18   19.61    2.09
   3  -1 -18   19.90    1.99
   3  -1 -17    2.29    0.55
   3  -1 -17    2.25    0.58
   3  -1 -17    2.84    0.43
   3  -1 -17    4.34    1.05
   3   1 -17    2.68    0.53
  -3   1  17    3.13    0.68
   3   1 -17    2.73    0.68
   3  -1 -16   30.33    2.75
   3   1 -16   31.01    2.62
  -3   1  16   30.47    2.71
   3  -1 -16   29.24    2.65
   3  -1 -16   31.51    2.97
   3   1 -16   32.88    2.78
   3  -1 -16   29.46    2.55
   3  -1 -15    1.35    0.74
   3   1 -15    0.66    0.37
   3  -1 -15    0.28    0.44
   3  -1 -15    1.12    0.32
   3   1 -15    0.32    0.15
   3  -1 -15    1.25    0.51
  -3   1  15    0.37    0.46
   3   1 -15    0.65    0.51
  -3   1  15    0.19    0.37
   3  -1 -14  110.67    9.19
  -3   1  14  113.33    9.09
   3   1 -14  119.24    9.29
   3  -1 -14  123.57    9.45
   3   1 -14  126.36    9.14
   3   1 -14  109.64    8.98
   3  -1 -14  116.71    9.10
   3  -1 -14  104.95    9.25
   3  -1 -13    2.87    0.72
   3   1 -13    0.96    0.44
   3  -1 -13    2.50    1.02
   3  -1 -13    1.94    0.41
  -3   1  13    0.42    0.43
   3   1 -13    1.36    0.63
   3  -1 -12  263.65   21.13
   3  -1 -12  280.18   21.31
   3   1 -12  277.39   21.01
   3   1 -12  265.78   21.17
  -3   1  12  251.27   20.99
   3  -1 -12  264.79   21.01
   3  -1 -11    4.49    0.88
   3   1 -11    3.15    0.84
  -3   1  11    1.64    0.43
   3  -1 -11    4.33    0.99
   3   1 -11    1.26    0.41
   3  -1 -10  381.44   28.62
   3   1 -10  350.58   28.62
  -3   1  10  354.07   28.48
   3  -1 -10  385.96   28.74
   3   1 -10  353.21   28.44
   3  -1  -9    1.00    0.58
   3  -1  -9    1.12    0.62
  -3   1   9    0.52    0.35
   3   1  -9    0.46    0.28
   3   1  -9    0.25    0.52
   3  -1  -8   31.97    2.73
  -3   1   8   31.40    2.62
   3  -1  -8   31.07    2.76
   3   1  -8   28.59    2.53
   3   1  -8   33.26    2.75
  -3   1   7    0.56    0.34
   3  -1  -7    0.64    0.42
   3  -1  -7    0.59    0.38
  -3   1   6    6.59    0.78
   3  -1  -6    6.68    0.85
   3  -1  -6    7.38    0.87
   3  -1  -5   12.43    1.33
  -3   1   5   14.59    1.31
  -3   1   4   56.46    4.22
  -3  -1   4   45.02    4.19
   3  -1  -4   50.59    4.19
  -3   1   3    6.21    0.76
  -3  -1   3    6.00    0.76
   3  -1  -3    6.42    0.72
   3   1  -2  216.85   15.98
  -3   1   2  204.35   15.96
   3  -1  -2  188.23   15.85
  -3  -1   2  201.39   15.97
   3   1  -1   10.77    1.12
  -3  -1   1   10.62    1.12
   3  -1  -1   10.26    0.97
  -3   1   1   11.05    1.12
   3   1   0  647.87   46.11
  -3  -1   0  614.78   46.12
   3  -1   0  540.52   45.91
   3  -1   0  675.23   46.17
  -3   1   0  568.10   46.11
  -3   1  -1    1.15    0.24
   3  -1   1    1.24    0.47
  -3  -1  -1    1.20    0.44
  -3   1  -1    1.11    0.44
   3   1   1    0.90    0.37
  -3   1  -2   82.25    6.38
   3  -1   2   78.31    6.55
  -3   1  -2   72.99    6.54
   3   1   2   82.34    6.53
   3  -1   3    0.48    0.40
   3   1   3    0.32    0.34
  -3   1  -3    0.25    0.39
  -3   1  -3    0.27    0.22
   3  -1   4    2.13    0.50
   3   1   4    1.36    0.29
  -3   1  -4    1.71    0.32
   3   1   4    1.50    0.42
  -3   1  -5   25.81    2.09
   3   1   5   25.44    2.10
   3   1   5   22.54    2.17
   3  -1   5   24.33    2.24
   3  -1   6    0.99    0.44
   3   1   6    0.16    0.24
   3   1   6    0.48    0.33
  -3   1  -6    0.86    0.30
  -3   1  -7    6.37    0.71
   3   1   7    6.51    0.71
   3  -1   7    5.48    0.82
  -3  -1  -7    5.91    0.88
   3   1   7    6.51    0.77
  -3   1  -8  211.49   15.36
   3  -1   8  164.19   15.41
   3   1   8  201.42   15.38
  -3  -1  -8  195.07   15.51
   3   1   8  188.82   15.39
   3  -1   9    2.82    0.60
  -3   1  -9    2.56    0.75
   3   1   9    2.51    0.51
   3   1   9    2.82    0.50
  -3  -1  -9    2.97    0.68
  -3   1  -9    3.19    0.53
   3   1  10  183.62   14.89
  -3   1 -10  165.32   15.07
   3  -1  10  182.66   14.97
  -3  -1 -10  214.22   15.08
   3   1  10  190.43   14.92
   3   1  11   13.93    1.39
   3  -1  11   13.66    1.46
  -3  -1 -11   16.05    1.56
   3   1  11   14.05    1.29
  -3   1 -11   11.86    1.54
   3   1  11   14.35    1.38
   3   1  12  102.78    9.01
   3  -1  12  107.56    9.06
   3   1  12  112.69    8.98
  -3   1 -12   97.09    9.17
   3   1  12  119.87    8.93
  -3  -1 -12  123.08    9.16
   3  -1  13   -0.22    0.53
   3   1  13    0.19    0.37
  -3   1 -13    0.06    0.60
   3   1  13   -0.04    0.40
   3   1  13    0.21    0.34
  -3  -1 -13    0.15    0.51
   3   1  14    1.61    0.47
  -3   1 -14    1.07    0.67
   3   1  14    1.40    0.45
   3   1  14    1.75    0.45
  -3  -1 -14    2.39    0.62
  -3   1 -15    1.72    0.48
  -3   1 -15    1.02    0.69
   3   1  15    1.56    0.46
   3   1  15    1.76    0.52
   3   1  15    2.56    0.52
  -3  -1 -15    1.44    0.62
  -3   1 -16    1.97    0.55
  -3   1 -16    2.96    0.78
   3   1  16    1.58    0.53
   3   1  16    3.05    0.57
   3   1  16    3.72    0.61
  -3  -1 -16    2.69    0.70
  -3   1 -17    0.70    0.51
  -3   1 -17    0.39    0.65
   3   1  17    1.10    0.47
  -3  -1 -17    0.90    0.59
   3   1  17    1.06    0.51
   3   1  17   -0.06    0.46
   3   1  18    8.25    1.25
   3   1  18   12.72    1.23
  -3   1 -18   11.35    1.47
  -3   1 -18   11.25    1.30
   3   1  18   13.97    1.32
  -3  -1 -18   11.79    1.35
  -3   1 -19    0.05    0.61
  -3   1 -19   -0.19    0.73
   3   1  19    0.13    0.51
  -3  -1 -19    0.84    0.62
   3   1  19    0.33    0.61
   3   1  19    0.06    0.47
   3   1  20   93.08    6.21
  -3  -1 -20   88.13    6.34
   3   1  20   88.77    6.29
  -3   1 -20   81.60    6.44
   3   1  21   10.20    1.44
   3   1  21   15.72    1.35
  -3  -1 -21   14.86    1.47
   3   1  21   14.08    1.49
  -3   1 -21   13.92    1.60
   3   1  22   33.52    3.59
   3   1  22   42.61    3.40
  -3   1 -22   35.10    3.59
  -3   1 -22   41.41    3.60
   3   1  22   42.97    3.52
  -3  -1 -22   39.11    3.50
  -3  -1 -23    0.70    0.61
   3   1  23    0.24    0.65
  -3   1 -23    1.26    0.82
  -3   1 -23    0.31    0.73
   3   1  23    1.16    0.62
   3   1  23    1.05    0.58
   3   1  24    0.09    0.62
   3  -1  24   -0.37    0.50
   3   1  24    0.48    0.61
  -3   1 -24    0.91    0.70
  -3  -1 -24    1.79    0.62
   3   1  24    0.19    0.61
   3   1  25    0.36    0.55
   3  -1  25    0.19    0.46
   3   1  25    0.06    0.64
  -3   1 -25    0.12    0.75
  -3  -1 -25    0.32    0.56
   3   1  25   -0.14    0.64
  -3  -1 -26    2.89    0.70
   3   1  26    4.43    0.86
   3  -1  26    3.56    0.64
  -3   1 -26    2.91    0.83
   3   1  26    2.07    0.78
   3   1  26    2.78    0.79
   3  -1  27    0.56    0.51
   3   1  27   -0.41    0.77
   3   1  27   -0.20    0.67
  -3  -1 -27   -0.17    0.58
  -3   1 -27    0.28    0.75
   3   1  28    0.40    0.69
  -3   1 -28    0.51    0.80
   3   1  28    0.06    0.70
   3  -1  28    0.54    0.54
   3  -1  29    4.44    0.81
   3   1  29    2.75    0.93
   3  -1  30   46.12    3.88
  -3   1 -30   38.93    4.01
  -3   1 -31    5.62    1.12
   3   1  31    7.96    1.21
   3  -1  31    6.22    0.90
  -3   1 -32    3.11    0.88
   3  -1  32    3.57    0.72
   3   1  32    3.41    0.99
  -3   1 -33    2.10    0.82
   3  -1  33    2.40    0.70
   3   1  33    3.30    0.99
   3   1  34    7.02    1.19
  -3   1 -34    6.20    1.07
   3   1  35   -0.39    0.84
   3   1  36    0.68    0.87
  -3  -2  37    0.94    1.33
  -3   2  37   -0.51    1.30
   3   2 -36   -0.19    0.60
  -3  -2  36   -1.65    1.47
  -3   2  36   -0.20    1.37
   3   2 -35    2.33    0.72
  -3   2  35    2.10    1.29
  -3  -2  35   -0.51    1.28
   3   2 -34    0.34    0.67
  -3  -2  34   -0.50    1.31
  -3   2  34   -0.49    1.32
   3   2 -33   -0.08    0.67
  -3  -2  33   -0.49    1.33
  -3   2  33   -0.58    1.28
   3  -2 -32    1.22    0.75
   3   2 -32    1.46    0.75
  -3  -2  32    0.58    1.16
  -3   2  32    0.19    1.16
   3   2 -31    4.14    0.63
   3  -2 -31    5.36    0.95
   3   2 -31    3.64    0.85
  -3  -2  31    3.39    1.29
  -3   2  31    3.06    1.20
   3  -2 -30    4.49    0.92
   3   2 -30    3.35    0.61
   3   2 -30    3.36    0.89
  -3  -2  30    4.68    1.31
  -3   2  30    2.90    1.20
   3  -2 -29   29.38    2.79
   3   2 -29   22.79    2.31
  -3  -2  29   23.41    2.63
  -3   2  29   19.35    2.51
   3  -2 -29   24.70    2.34
   3   2 -29   23.15    2.07
   3  -2 -28    6.67    1.33
  -3  -2  28    4.04    1.19
  -3   2  28    4.42    1.19
   3  -2 -28    5.80    0.98
   3   2 -28    5.17    0.98
   3   2 -28    4.04    0.65
  -3  -2  27    1.00    0.94
  -3   2  27    0.17    0.93
   3   2 -27    0.46    0.38
   3  -2 -27    1.81    0.70
   3  -2 -27    0.28    0.96
   3   2 -27    0.61    0.68
  -3  -2  26    0.08    0.91
  -3   2  26    1.27    0.95
   3   2 -26    0.77    0.39
   3  -2 -26    0.66    0.60
   3  -2 -26    0.37    0.94
   3   2 -26    1.01    0.71
  -3  -2  25    0.68    0.84
  -3   2  25    0.53    0.78
   3  -2 -25    0.27    0.63
   3   2 -25    0.14    0.36
   3   2 -25    0.80    0.67
   3  -2 -25    0.81    0.96
  -3  -2  24   15.15    1.89
  -3   2  24   16.53    1.94
   3  -2 -24   20.84    2.10
   3   2 -24   14.96    1.50
   3   2 -24   15.18    1.76
   3  -2 -24   17.94    1.75
   3   2 -23    0.57    0.67
   3  -2 -23    2.38    1.00
  -3   2  23    1.36    0.84
  -3  -2  23    1.69    0.88
   3  -2 -23    1.09    0.58
   3   2 -23    1.17    0.44
   3   2 -23    1.27    0.82
   3  -2 -22    4.26    1.11
  -3  -2  22    3.35    0.95
  -3   2  22    4.51    1.00
   3  -2 -22    5.61    0.86
   3   2 -22    4.97    0.67
   3   2 -22    4.81    0.92
   3   2 -21   12.26    1.43
  -3  -2  21   12.22    1.50
  -3   2  21   11.34    1.45
   3  -2 -21   12.76    1.38
   3   2 -21   10.53    1.18
   3  -2 -21   13.91    1.67
   3   2 -20    2.07    0.74
  -3  -2  20    1.69    0.75
  -3   2  20    2.40    0.79
   3  -2 -20    2.14    0.63
   3  -2 -20    2.42    0.88
   3   2 -20    2.04    0.50
   3  -2 -19   17.40    1.86
   3  -2 -19   22.25    2.17
   3  -2 -19   20.73    1.82
  -3  -2  19   19.06    1.93
  -3   2  19   17.53    1.90
   3   2 -19   17.36    1.92
   3  -2 -18   27.38    2.53
   3  -2 -18   36.20    2.82
   3  -2 -18   27.77    2.44
   3   2 -18   27.32    2.40
  -3  -2  18   23.23    2.49
  -3   2  18   26.68    2.52
  -3   2  18   27.15    2.29
   3  -2 -17    7.95    0.89
   3   2 -17    8.78    0.92
   3  -2 -17    9.27    0.95
  -3  -2  17    8.25    1.05
  -3   2  17    8.77    1.03
   3  -2 -17    6.64    0.98
   3  -2 -17   10.47    1.34
  -3   2  17    7.26    0.82
  -3   2  16    1.55    0.38
   3  -2 -16    1.97    0.42
   3  -2 -16    1.80    0.62
   3  -2 -16    1.26    0.50
   3  -2 -16    3.40    0.83
  -3  -2  16    2.27    0.58
  -3   2  16    2.56    0.60
   3  -2 -16    1.96    0.47
   3   2 -16    1.79    0.43
   3  -2 -15    1.35    0.54
   3  -2 -15    2.28    0.45
   3  -2 -15    2.09    0.63
  -3   2  15    1.92    0.40
   3  -2 -15    2.36    0.47
   3   2 -15    2.49    0.46
   3  -2 -15    2.09    0.67
   3  -2 -14   38.60    3.85
   3  -2 -14   45.47    3.93
  -3   2  14   43.94    3.93
  -3   2  14   44.91    3.67
   3   2 -14   47.34    3.71
   3  -2 -14   47.00    3.74
   3  -2 -14   42.56    3.72
   3  -2 -13    0.90    0.38
   3  -2 -13    0.35    0.54
  -3   2  13    1.51    0.72
   3  -2 -13    0.75    0.58
  -3   2  13    0.88    0.37
   3  -2 -13    0.90    0.39
   3   2 -13    0.42    0.34
   3  -2 -12    4.46    0.60
   3  -2 -12    3.36    0.66
   3  -2 -12    3.79    0.76
  -3   2  12    2.87    0.74
  -3   2  12    2.94    0.51
   3  -2 -12    3.62    0.52
   3   2 -12    3.79    0.50
   3  -2 -11    9.98    1.34
  -3   2  11   12.36    1.18
  -3   2  11   14.74    1.42
   3  -2 -11   11.64    1.29
   3  -2 -11   11.89    1.21
   3  -2 -11   11.91    1.14
   3   2 -11   12.29    1.13
   3  -2 -10    7.84    0.97
  -3   2  10    8.29    1.08
  -3   2  10    8.26    0.90
   3  -2 -10    6.51    1.04
   3   2 -10    9.11    0.83
   3  -2 -10    8.44    0.83
   3   2  -9    4.85    0.53
   3  -2  -9    4.11    0.52
   3  -2  -9    3.08    0.75
   3  -2  -9    4.30    0.64
  -3   2   9    3.96    0.60
  -3   2   9    5.41    0.79
   3   2  -9    4.99    0.80
   3  -2  -8   88.92    6.99
   3   2  -8   87.66    6.98
   3  -2  -8   67.06    7.16
   3  -2  -8   93.58    7.10
  -3   2   8   86.76    7.19
  -3   2   8   93.72    7.10
   3   2  -7   37.42    3.13
   3  -2  -7   38.12    3.14
  -3   2   7   39.48    3.26
  -3   2   7   39.00    3.34
   3  -2  -7   41.70    3.23
   3  -2  -7   33.18    3.37
  -3   2   6   16.02    1.46
  -3   2   6   15.61    1.52
   3  -2  -6   15.61    1.37
   3  -2  -6   12.04    1.54
  -3   2   5   10.27    1.19
   3  -2  -5   12.24    1.09
  -3   2   5   13.38    1.28
   3  -2  -5   11.22    1.34
  -3   2   4   66.46    5.48
  -3   2   4   66.01    5.46
  -3   2   3   43.91    3.93
  -3   2   3   50.94    4.02
   3   2  -3   47.84    4.07
  -3   2   2   74.49    6.23
   3   2  -2   79.16    6.38
  -3   2   2   78.12    6.35
  -3   2   1    1.74    0.51
   3   2  -1    1.06    0.46
  -3   2   0   21.85    1.99
   3   2   0   21.69    1.96
  -3   2   0   21.85    1.77
  -3   2  -1   40.09    3.50
   3  -2   1   35.69    3.49
  -3   2  -1   38.92    3.23
  -3  -2  -1   36.82    3.22
   3   2   1   42.59    3.46
  -3   2  -1   44.69    3.25
   3  -2   2   12.98    1.55
   3   2   2   17.29    1.52
  -3   2  -2   14.79    1.28
  -3  -2  -2   14.66    1.29
  -3   2  -2   15.00    1.59
   3   2   3    1.91    0.50
  -3   2  -3    1.90    0.30
  -3  -2  -3    1.47    0.30
   3  -2   3    1.49    0.57
  -3   2  -3    1.45    0.59
   3  -2   4    8.57    1.20
   3   2   4    9.07    1.11
  -3  -2  -4   11.08    0.98
  -3   2  -4   11.79    0.99
  -3   2  -4   10.17    1.30
   3  -2   5   52.47    5.16
   3   2   5   59.73    5.09
  -3  -2  -5   66.30    4.97
  -3   2  -5   66.01    4.96
   3  -2   5   58.08    4.96
   3   2   5   59.96    4.96
   3  -2   6   39.07    4.24
   3   2   6   52.55    4.08
   3  -2   6   47.93    4.07
   3   2   6   45.30    4.15
  -3   2  -6   53.06    4.07
  -3  -2  -6   53.81    4.08
   3   2   7  114.81    8.72
   3  -2   7  112.89    8.72
  -3   2  -7   95.56    8.60
   3   2   7  104.33    8.77
  -3  -2  -7  119.47    8.72
  -3   2  -7  124.23    8.72
   3  -2   8   58.54    4.84
   3   2   8   60.68    4.84
   3   2   8   54.22    4.87
  -3   2  -8   52.07    4.73
  -3  -2  -8   65.40    4.84
  -3   2  -8   69.51    4.85
  -3   2  -9   18.43    2.13
   3  -2   9   19.52    1.82
   3   2   9   19.71    1.80
   3   2   9   20.23    1.85
  -3   2  -9   18.29    1.73
  -3   2  -9   22.55    1.82
  -3  -2  -9   22.06    1.83
   3   2  10   25.77    2.21
   3   2  10   24.84    2.19
   3  -2  10   24.89    2.20
  -3   2 -10   23.50    2.12
  -3   2 -10   25.00    2.55
  -3   2 -11   17.55    2.01
  -3   2 -11   17.62    1.63
   3   2  11   18.03    1.68
   3   2  11   17.99    1.69
   3  -2  11   18.77    1.71
  -3   2 -12    8.36    1.36
  -3   2 -12    9.79    1.01
   3   2  12    9.25    1.00
   3   2  12    9.33    1.03
   3  -2  12    8.97    1.04
  -3   2 -13   12.15    1.51
   3   2  13    9.96    1.03
   3   2  13    9.98    0.96
  -3   2 -13    9.79    1.05
   3  -2  13    8.45    1.03
   3   2  13    7.52    1.02
   3   2  14    4.62    0.67
   3  -2  14    3.97    0.67
   3   2  14    4.42    0.70
  -3   2 -14    4.03    1.00
   3   2  14    5.14    0.66
  -3   2 -14    5.36    0.76
  -3   2 -15   45.69    4.00
   3   2  15   43.78    3.58
   3  -2  15   34.45    3.63
   3   2  15   36.57    3.63
   3   2  15   50.12    3.62
  -3   2 -15   46.17    3.68
  -3   2 -16   19.39    2.00
   3   2  16   18.14    1.57
   3  -2  16   12.91    1.63
   3   2  16   13.79    1.62
  -3   2 -16   16.70    1.67
   3   2  16   19.41    1.61
   3   2  17   27.07    2.26
  -3   2 -17   29.55    2.71
   3  -2  17   19.62    2.32
   3   2  17   21.64    2.35
  -3   2 -17   28.45    2.42
   3   2  17   29.11    2.33
   3   2  18   14.37    1.41
  -3   2 -18   16.13    1.87
   3  -2  18   10.34    1.48
   3   2  18   12.72    1.53
  -3   2 -18   18.56    1.64
   3   2  18   16.75    1.51
   3   2  19   72.92    5.11
  -3   2 -19   79.17    5.59
   3  -2  19   52.23    5.23
   3   2  19   54.22    5.24
   3   2  19   81.67    5.25
   3   2  20   11.10    1.14
  -3   2 -20   12.17    1.61
   3   2  20   12.58    1.30
  -3   2 -20   13.77    1.42
   3  -2  20    8.59    1.27
   3   2  20    8.87    1.27
   3   2  21    1.90    0.50
  -3   2 -21    1.55    0.97
   3  -2  21    0.95    0.55
   3   2  21    0.34    0.52
   3   2  21    1.10    0.67
  -3   2 -21    2.39    0.80
   3   2  22    8.84    0.98
   3  -2  22    6.74    1.13
   3   2  22    6.86    1.13
  -3   2 -22    9.50    1.41
   3   2  22   10.01    1.20
   3   2  22   10.24    1.20
  -3   2 -22   12.50    1.35
   3   2  23    0.97    0.67
   3   2  23    1.54    0.52
   3  -2  23    0.31    0.59
   3   2  23    0.62    0.60
  -3   2 -23    1.85    0.89
   3   2  23    1.88    0.74
  -3   2 -23    2.35    0.85
   3   2  24    1.98    0.74
   3  -2  24    1.95    0.45
   3   2  24    1.79    0.51
  -3   2 -24    1.77    0.86
   3   2  24    1.07    0.60
   3  -2  24    0.65    0.58
   3   2  24    2.02    0.76
  -3   2 -24    1.19    0.86
   3   2  25    0.50    0.66
   3  -2  25    0.16    0.39
  -3   2 -25    0.13    0.85
   3  -2  25    0.42    0.60
   3   2  25    0.09    0.62
   3   2  25   -0.11    0.69
  -3   2 -25    0.43    0.84
   3  -2  26    0.05    0.44
   3   2  26   -0.06    0.73
   3  -2  26    0.27    0.66
   3   2  26   -0.09    0.65
  -3   2 -26   -0.07    0.86
  -3   2 -26   -0.37    0.88
   3   2  26    0.45    0.83
   3  -2  27   14.85    2.04
   3   2  27   15.67    2.07
  -3   2 -27   19.80    2.11
  -3   2 -27   23.15    2.17
   3   2  27   17.46    1.96
   3   2  27   21.38    2.11
   3  -2  27   18.88    1.68
   3  -2  28    5.30    1.23
   3   2  28    3.64    1.06
  -3   2 -28    7.38    1.30
   3   2  28    7.92    1.25
   3  -2  28    7.41    0.83
  -3   2 -28    9.27    1.32
   3   2  28    6.85    1.22
  -3   2 -29   33.72    3.08
   3   2  29   38.55    3.15
   3  -2  29   30.69    2.68
  -3   2 -29   35.42    3.11
  -3   2 -30    0.70    0.98
  -3   2 -30    0.89    0.98
   3   2  30    0.56    0.79
   3  -2  30    1.00    0.49
   3   2  30    1.98    0.88
  -3   2 -31    0.91    0.98
  -3   2 -31    2.28    0.99
   3   2  31    0.07    0.93
   3   2  31    1.62    0.87
   3  -2  31    2.30    0.56
   3   2  32    2.42    1.03
  -3   2 -32    2.10    0.97
  -3   2 -32    2.76    1.09
   3   2  33    1.76    1.04
  -3   2 -33    1.27    0.93
  -3   2 -33    1.07    1.04
  -3   2 -34   -0.28    0.88
   3   2  34   -0.49    1.04
   3   2  35    2.27    1.03
   3   2  36    1.43    1.03
   3   2  37    4.78    1.25
  -3  -3  37    1.53    1.42
   3   3 -36    0.29    0.78
  -3  -3  36    1.11    1.31
  -3   3  36   -0.89    1.32
  -3   3  35   -0.20    1.31
  -3  -3  35   -0.10    1.35
   3   3 -35    0.47    0.81
  -3  -3  34    4.15    1.46
  -3   3  34    5.88    1.44
   3   3 -34    4.35    1.01
  -3   3  33    1.24    1.20
  -3  -3  33    3.12    1.33
   3   3 -33    2.99    0.92
  -3   3  32   12.51    1.91
  -3  -3  32   11.20    1.91
   3   3 -32    8.56    1.46
  -3  -3  31    0.75    1.22
  -3   3  31    0.73    1.11
   3   3 -31    2.06    0.88
   3  -3 -31    3.28    0.94
  -3  -3  30    2.28    1.23
  -3   3  30    2.68    1.19
   3   3 -30    2.18    0.87
   3   3 -30    2.83    0.49
   3  -3 -30    5.36    1.00
  -3  -3  29   -0.53    1.20
  -3   3  29   -0.78    1.16
   3   3 -29    0.23    0.68
   3  -3 -29    1.77    0.82
   3   3 -29    0.06    0.35
  -3  -3  28   -0.17    0.99
  -3   3  28    1.26    0.95
   3   3 -28    0.52    0.66
   3  -3 -28    2.07    0.84
   3   3 -28    0.61    0.35
   3  -3 -27    6.48    1.10
  -3  -3  27    6.52    1.28
  -3   3  27    5.72    1.28
   3   3 -27    6.99    0.73
   3   3 -26    0.52    0.33
   3  -3 -26    1.37    0.72
  -3  -3  26    1.32    0.89
  -3   3  26    0.62    0.89
   3   3 -25    0.91    0.34
   3  -3 -25    0.87    0.70
  -3  -3  25    1.10    0.88
  -3   3  25    0.44    0.80
   3  -3 -24    8.49    1.34
   3  -3 -24    8.34    1.10
   3   3 -24    5.54    0.70
  -3   3  24    5.62    1.14
  -3  -3  24    6.22    1.15
   3  -3 -23    1.20    0.93
   3   3 -23    0.50    0.33
   3  -3 -23    1.12    0.63
  -3  -3  23    0.39    0.77
  -3   3  23    0.39    0.73
   3  -3 -22   31.50    2.70
   3  -3 -22   34.15    2.92
   3   3 -22   26.03    2.39
  -3  -3  22   24.22    2.65
  -3   3  22   29.58    2.74
   3  -3 -21    4.74    1.06
   3   3 -21    2.81    0.51
  -3   3  21    3.29    0.45
  -3  -3  21    4.02    0.86
  -3   3  21    2.46    0.83
   3  -3 -21    3.52    0.82
  -3   3  20    9.80    0.94
  -3  -3  20   10.06    1.30
  -3   3  20   10.80    1.31
   3  -3 -20   12.24    1.48
   3  -3 -20    9.97    1.25
   3  -3 -19    0.34    0.50
   3  -3 -19    0.07    0.73
  -3   3  19    0.06    0.71
  -3   3  19   -0.03    0.30
  -3  -3  19   -0.49    0.60
  -3   3  19   -0.10    0.54
   3  -3 -18    3.46    0.65
  -3   3  18    4.39    0.88
  -3   3  18    3.88    0.52
   3  -3 -18    4.77    0.78
   3  -3 -18    4.41    0.92
  -3   3  18    2.99    0.72
  -3  -3  18    2.89    0.70
  -3   3  17    5.85    0.98
  -3   3  17    4.76    0.60
   3  -3 -17    4.93    0.82
   3  -3 -17    5.05    0.72
   3  -3 -17    4.60    0.70
   3   3 -17    3.57    0.65
   3  -3 -17    6.29    0.93
  -3   3  16   18.52    1.70
   3  -3 -16   18.12    1.79
   3  -3 -16   21.12    1.82
   3   3 -16   18.68    1.75
  -3   3  16   21.08    2.02
   3  -3 -15    0.22    0.38
  -3   3  15    0.27    0.64
  -3   3  15    0.12    0.36
   3  -3 -15    0.19    0.40
   3   3 -15   -0.17    0.39
  -3   3  14    7.80    0.86
   3  -3 -14    6.95    0.89
  -3   3  14    7.92    1.09
   3  -3 -14    7.95    0.88
   3   3 -14    7.48    0.83
   3  -3 -13    4.19    0.57
   3   3 -13    3.31    0.33
   3  -3 -13    3.07    0.58
  -3   3  13    4.25    0.77
  -3   3  13    3.78    0.58
   3   3 -13    3.32    0.53
  -3   3  12   40.23    3.32
   3  -3 -12   36.26    3.34
   3   3 -12   36.81    3.13
  -3   3  12   41.29    3.46
   3  -3 -12   43.52    3.30
   3   3 -12   42.51    3.27
   3  -3 -11    0.27    0.44
   3  -3 -11    0.16    0.36
  -3   3  11    0.27    0.54
   3  -3 -11    0.68    0.31
   3   3 -11    0.27    0.30
  -3   3  11    0.31    0.38
  -3   3  10   79.75    6.33
   3  -3 -10   82.21    6.18
   3   3 -10   77.54    6.15
   3  -3 -10   61.75    6.34
   3  -3 -10   71.48    6.29
  -3   3  10   79.12    6.26
   3  -3  -9    0.72    0.47
  -3   3   9    1.38    0.47
   3  -3  -9    1.06    0.46
   3  -3  -9    0.99    0.31
   3   3  -9    1.23    0.31
  -3   3   9    0.81    0.41
  -3   3   8    3.81    0.62
   3  -3  -8    2.25    0.62
   3   3  -8    3.16    0.43
   3  -3  -8    3.42    0.45
  -3   3   8    3.03    0.57
  -3   3   7    8.51    0.99
  -3   3   7    9.36    0.97
   3  -3  -7    6.16    1.01
   3   3  -7    8.67    0.81
   3  -3  -7    8.24    0.81
   3  -3  -6   18.84    1.96
  -3   3   6   20.95    1.79
  -3   3   6   18.47    1.86
  -3   3   5   18.91    1.79
   3  -3  -5   16.52    1.81
  -3   3   5   18.49    1.64
  -3   3   4    0.59    0.49
  -3   3   4    0.98    0.33
  -3   3   3    8.54    1.10
  -3   3   3    8.84    0.87
  -3   3   2   95.46    7.91
  -3   3   2   95.49    7.64
  -3   3   1    0.89    0.26
  -3   3   1    0.80    0.54
  -3   3   0  111.64    8.85
  -3  -3   0  114.19    8.85
  -3   3   0  106.61    8.84
  -3   3   0  122.33    9.28
   3   3   1    1.40    0.59
  -3   3  -1    1.84    0.29
  -3  -3  -1    1.23    0.27
  -3   3  -1    2.10    0.70
  -3   3  -2   28.57    2.85
   3   3   2   28.32    2.69
  -3   3  -2   29.10    2.42
  -3  -3  -2   29.97    2.43
  -3   3  -3    1.59    0.30
  -3  -3  -3    1.69    0.31
   3   3   3    1.52    0.57
  -3   3  -3    1.48    0.71
  -3  -3  -4    4.57    0.55
  -3   3  -4    6.15    0.57
   3   3   4    3.85    0.78
  -3   3  -4    3.05    0.95
  -3   3  -5   63.50    6.01
   3   3   5   64.67    5.76
  -3   3  -5   70.97    5.56
  -3  -3  -5   70.32    5.57
  -3  -3  -6    6.50    0.69
   3   3   6    5.54    0.85
  -3   3  -6    7.49    0.70
   3  -3   6    5.80    0.67
   3   3   6    5.92    0.66
   3   3   7    8.88    1.11
  -3  -3  -7   10.44    0.98
  -3   3  -7   10.85    0.98
   3  -3   7    8.66    0.95
   3   3   7    9.83    0.96
   3   3   8  138.69   12.06
  -3   3  -8  158.82   11.96
  -3  -3  -8  160.43   11.97
   3  -3   8  147.29   11.95
   3   3   8  142.17   11.93
   3   3   9    6.59    0.93
   3   3   9    7.89    0.82
   3  -3   9    7.15    0.82
   3   3  10  106.82    8.77
   3  -3  10  100.39    8.70
   3   3  10  109.87    8.69
  -3   3 -10  131.97    9.32
   3  -3  11   27.05    2.45
   3   3  11   27.55    2.44
  -3   3 -11   34.13    3.02
   3   3  11   27.57    2.51
   3  -3  12   86.66    7.66
   3   3  12   87.90    7.65
   3   3  12   90.83    7.68
  -3   3 -12  114.06    8.25
  -3   3 -12  104.33    7.62
  -3   3 -13    4.62    1.15
  -3   3 -13    5.23    0.65
   3   3  13    3.55    0.65
   3  -3  13    3.34    0.62
   3   3  13    3.30    0.60
  -3   3 -14   12.61    1.52
  -3   3 -14   10.62    0.98
   3   3  14    7.22    0.92
   3  -3  14    6.20    0.89
   3   3  14    5.35    0.85
  -3   3 -15   36.36    2.99
  -3   3 -15   37.77    2.53
   3   3  15   25.53    2.36
   3   3  15   26.93    2.41
   3   3  15   24.20    2.43
   3  -3  15   21.78    2.41
  -3   3 -16   13.78    1.71
   3   3  16   10.97    1.15
  -3   3 -16   15.64    1.33
   3   3  16   11.80    1.16
   3  -3  16    8.17    1.16
   3   3  16    9.20    1.19
   3   3  17    5.33    0.74
   3   3  17    5.20    0.76
  -3   3 -17    8.26    0.98
   3   3  17    4.41    0.76
   3  -3  17    3.02    0.70
  -3   3 -17    7.45    1.30
  -3   3 -18   41.72    3.31
   3   3  18   32.25    2.74
   3  -3  18   24.70    2.80
   3   3  18   24.17    2.80
   3   3  18   32.03    2.78
  -3   3 -18   48.20    3.03
  -3   3 -19    1.99    1.05
   3  -3  19    1.12    0.56
   3   3  19    0.62    0.48
   3   3  19    1.10    0.51
   3   3  19    0.79    0.57
  -3   3 -19    0.51    0.69
   3  -3  20   47.16    4.96
   3   3  20   45.71    4.95
  -3   3 -20   86.18    5.14
   3   3  20   58.86    4.91
  -3   3 -20   80.93    5.41
   3   3  20   55.76    4.81
   3   3  21   12.85    1.50
   3   3  21   11.21    1.44
   3  -3  21    9.00    1.39
   3   3  21   14.22    1.42
  -3   3 -21   15.77    1.59
   3   3  21   13.01    1.27
  -3   3 -21   16.35    1.82
   3   3  22   85.87    6.78
  -3   3 -22  103.03    7.01
   3   3  22   77.33    6.47
   3   3  22   80.50    6.62
  -3   3 -22  115.56    6.84
   3   3  22   58.52    6.66
   3  -3  22   63.14    6.69
  -3   3 -23    3.19    0.91
   3   3  23    2.02    0.73
   3   3  23    2.06    0.49
   3   3  23    1.20    0.65
   3  -3  23    1.60    0.70
   3   3  23    1.46    0.77
   3  -3  23    2.13    0.39
   3   3  24    7.41    1.22
   3  -3  24    7.96    1.17
   3   3  24    7.06    0.86
  -3   3 -24   11.92    1.50
  -3   3 -24   11.08    1.27
   3   3  24   10.10    1.19
   3  -3  24    7.60    0.80
   3   3  24    6.98    1.14
   3  -3  25    8.25    0.76
   3   3  25    6.32    0.82
   3   3  25    5.38    1.14
   3  -3  25    5.43    1.10
  -3   3 -25    8.59    1.43
   3   3  25    9.35    1.27
  -3   3 -25   10.71    1.30
   3   3  25    8.86    1.20
   3  -3  26   12.96    1.10
   3   3  26    9.99    1.13
  -3   3 -26   15.29    1.77
   3  -3  26   10.23    1.53
   3   3  26    9.93    1.52
   3   3  26   13.13    1.64
  -3   3 -26   15.92    1.61
   3   3  26   11.77    1.48
  -3   3 -27   18.16    1.64
   3   3  27    8.42    1.42
   3  -3  27    7.14    1.40
   3   3  27    7.90    1.44
   3   3  27    9.07    1.08
  -3   3 -27   14.98    1.71
   3  -3  27   13.84    1.06
   3   3  27   12.76    1.58
   3  -3  28    4.60    1.16
   3   3  28    5.92    1.26
  -3   3 -28    7.85    1.44
   3   3  28    7.81    1.25
  -3   3 -28    9.28    1.33
   3  -3  28   10.07    0.85
   3   3  28    8.92    1.36
   3  -3  29    2.39    0.47
   3   3  29    1.25    0.96
  -3   3 -29    1.23    1.02
   3   3  29    0.08    1.03
  -3   3 -29    0.47    0.93
  -3   3 -30   33.57    2.49
  -3   3 -30   30.88    2.49
   3   3  31    3.16    0.98
  -3   3 -31    5.19    1.21
  -3   3 -31    5.28    1.19
  -3   3 -32   20.20    2.02
   3   3  32   20.21    2.11
  -3   3 -32   17.72    1.98
  -3   3 -33    0.66    1.04
   3   3  33    1.00    0.88
  -3   3 -33   -0.89    1.07
   3   3  33   -0.40    1.08
  -3   3 -34   10.05    1.57
  -3   3 -34   11.70    1.61
   3   3  34   12.10    1.73
   3   3  34    8.17    1.36
   3   3  35    6.57    1.42
   3   3  36    5.12    1.38
   3   3  37    3.20    1.30
   3   3  38    3.00    1.25
   3   4 -36    2.81    1.01
  -3  -4  36    1.20    1.38
  -3   4  36    0.57    1.31
   3   4 -35    0.31    0.85
  -3  -4  35   -1.17    1.41
  -3   4  35   -1.04    1.30
   3   4 -34    4.72    1.07
  -3  -4  34    4.64    1.50
  -3   4  34    5.41    1.49
   3   4 -33    1.09    0.80
  -3  -4  33   -1.43    1.37
  -3   4  33   -0.64    1.26
  -3  -4  32   -0.19    1.32
  -3   4  32    0.63    1.13
  -3  -4  31    1.91    1.23
  -3   4  31    1.33    1.14
  -3  -4  30   -0.09    1.20
  -3   4  30    1.81    1.10
  -3  -4  29    2.90    1.24
  -3   4  29    1.84    1.12
   3  -4 -29    5.80    1.08
  -3  -4  28   -0.25    0.97
  -3   4  28   -0.40    1.01
   3   4 -28    0.08    0.26
   3  -4 -28   -0.63    0.78
  -3   4  27   -0.23    0.93
  -3  -4  27   -0.87    1.03
   3   4 -27    0.66    0.28
   3  -4 -27    1.58    0.84
   3  -4 -26    3.69    0.97
  -3  -4  26    1.64    0.96
  -3   4  26    3.50    1.07
   3   4 -26    3.05    0.40
   3  -4 -25    1.36    0.83
   3   4 -25    1.15    0.31
  -3  -4  25    1.63    0.95
  -3   4  25    0.99    0.85
   3   4 -24   31.00    2.78
  -3   4  24   33.48    3.22
  -3  -4  24   35.37    3.25
  -3   4  24   35.79    3.25
  -3   4  23    5.62    1.11
  -3   4  23    4.21    0.49
   3  -4 -23    6.39    1.08
   3   4 -23    3.72    0.53
  -3  -4  23    3.94    0.94
  -3   4  23    5.07    1.03
  -3  -4  22   -0.70    0.76
  -3   4  22    0.41    0.71
   3   4 -22    0.28    0.31
   3  -4 -22    1.24    0.73
  -3   4  22    0.10    0.27
  -3   4  22    0.40    0.86
  -3   4  21    5.49    0.65
  -3   4  21    7.93    1.24
   3  -4 -21    7.69    1.11
  -3  -4  21    5.32    0.98
  -3   4  21    6.29    1.01
  -3   4  20    5.33    0.99
  -3  -4  20    2.48    0.76
  -3   4  20    3.22    0.81
  -3   4  20    3.14    0.50
   3  -4 -20    3.41    0.83
   3  -4 -19    2.06    0.71
  -3   4  19    1.17    0.41
  -3   4  18   36.47    3.18
  -3   4  18   42.26    3.52
  -3   4  17    7.64    0.89
  -3   4  17    8.68    1.19
   3  -4 -17    7.52    1.00
   3  -4 -16    1.76    0.54
   3  -4 -16    1.83    0.53
   3   4 -16    1.20    0.45
  -3   4  16    2.09    0.52
  -3   4  16    3.00    0.79
   3  -4 -15    1.82    0.56
  -3   4  15    1.56    0.68
   3  -4 -15    1.64    0.50
   3   4 -15    2.00    0.48
  -3   4  15    1.78    0.53
  -3   4  14   44.48    3.91
   3  -4 -14   47.99    3.79
   3   4 -14   47.15    3.74
   3  -4 -14   41.05    3.84
  -3   4  14   45.43    3.78
   3  -4 -14   39.17    3.93
   3  -4 -13    2.12    0.58
  -3   4  13    2.48    0.64
  -3   4  13    2.42    0.55
   3  -4 -13    1.64    0.61
   3   4 -12    1.29    0.25
   3  -4 -12    0.64    0.48
  -3   4  12    0.57    0.55
  -3   4  12    0.52    0.46
   3  -4 -12    0.30    0.52
   3  -4 -12    0.49    0.36
   3   4 -12    0.48    0.36
   3   4 -11    2.44    0.38
   3  -4 -11    1.87    0.57
   3  -4 -11    3.25    0.49
   3   4 -11    3.11    0.46
   3  -4 -11    2.31    0.66
  -3   4  11    2.58    0.59
  -3   4  11    2.50    0.61
  -3   4  10   17.55    1.75
   3  -4 -10   16.40    1.78
   3   4 -10   17.97    1.59
  -3   4  10   18.87    1.75
   3  -4 -10   14.95    1.85
   3  -4 -10   20.55    1.66
   3   4 -10   19.31    1.63
  -3   4   9    2.91    0.64
  -3   4   9    2.78    0.58
   3  -4  -9    3.09    0.48
   3   4  -9    3.01    0.45
   3  -4  -9    1.99    0.68
   3   4  -9    3.02    0.47
  -3   4   8  179.54   15.37
  -3   4   8  188.48   15.30
   3  -4  -8  166.49   15.47
   3  -4  -8  202.60   15.22
   3   4  -8  199.29   15.20
  -3   4   7   16.01    1.79
  -3   4   7   16.14    1.67
   3   4  -7   19.81    1.59
   3  -4  -7   18.75    1.60
  -3   4   6   10.74    1.37
   3   4  -6   13.05    1.11
   3  -4  -6   11.68    1.10
  -3   4   6   12.58    1.22
   3  -4  -6   11.02    1.43
  -3   4   5    3.20    0.51
  -3   4   5    1.69    0.72
   3  -4  -5    2.56    0.71
  -3   4   4    0.53    0.33
   3  -4  -4    0.32    0.58
  -3   4   4   -0.12    0.64
   3  -4  -3    2.20    0.76
  -3   4   3    3.07    0.83
  -3   4   2   17.59    1.93
   3  -4  -2   17.12    1.87
  -3   4   1    0.52    0.21
  -3  -4   1    0.27    0.21
   3  -4  -1    0.52    0.57
  -3   4   1    0.08    0.70
  -3  -4   0   82.09    6.76
  -3   4   0   87.23    6.76
   3  -4   0   78.18    7.12
  -3   4   0   98.77    7.39
  -3   4  -1    2.05    0.35
  -3  -4  -1    2.16    0.34
   3  -4   1    2.68    0.79
  -3   4  -1    2.49    0.99
  -3   4  -2  203.51   15.85
  -3  -4  -2  202.12   15.85
  -3   4  -2  222.11   16.51
   3  -4   2  173.10   16.15
  -3   4  -3    2.45    0.38
  -3  -4  -3    2.23    0.37
   3  -4   3    3.19    0.79
  -3   4  -4   73.11    5.98
  -3  -4  -4   73.96    5.99
  -3   4  -4   87.73    6.76
  -3   4  -5    4.20    0.53
  -3  -4  -5    4.48    0.55
  -3   4  -6    1.58    0.38
   3   4   6    1.29    0.58
  -3  -4  -6    1.65    0.38
  -3   4  -6    2.71    1.17
   3  -4   7   13.25    1.22
   3   4   7   12.82    1.20
  -3   4  -7   14.91    1.27
  -3  -4  -7   15.09    1.29
   3  -4   8    0.84    0.31
   3   4   8    0.71    0.30
   3   4   8    0.72    0.59
   3   4   9    2.80    0.46
   3  -4   9    2.99    0.47
   3   4   9    2.66    0.73
   3   4  10   26.78    2.70
   3  -4  10   30.09    2.54
   3   4  10   30.29    2.53
   3   4  11    4.22    0.62
   3  -4  11    4.29    0.63
   3   4  11    3.87    0.75
   3   4  12   84.47    7.20
   3  -4  12   81.13    7.08
   3   4  12   85.32    7.07
   3  -4  13    0.28    0.40
   3   4  13   -0.10    0.42
   3   4  13    0.26    0.55
   3   4  14   54.12    4.92
   3   4  14   59.24    5.01
   3  -4  14   56.87    4.95
   3   4  15    4.43    0.74
   3   4  15    2.36    0.59
   3  -4  15    2.94    0.60
  -3   4 -16    1.42    1.04
   3  -4  16   -0.21    0.52
   3   4  16   -0.04    0.47
   3   4  16    0.74    0.55
   3  -4  17    6.19    0.94
   3   4  17    5.48    0.94
   3   4  17    7.92    1.02
  -3   4 -17   13.73    1.67
  -3   4 -17   11.09    1.04
   3   4  17    8.60    0.96
   3   4  18    1.05    0.49
   3   4  18    0.38    0.49
   3  -4  18    0.96    0.48
  -3   4 -18    2.69    1.08
  -3   4 -18    1.35    0.58
   3   4  18    0.94    0.56
   3   4  19    7.65    1.12
   3  -4  19    7.06    1.09
   3   4  19    9.55    1.07
   3   4  19    9.10    1.25
   3   4  19   10.59    1.14
  -3   4 -20    1.33    0.71
  -3   4 -20    1.46    1.09
   3   4  20    0.72    0.49
   3  -4  20    0.83    0.51
   3   4  20    0.97    0.51
   3   4  20    1.23    0.56
   3   4  20    0.06    0.65
  -3   4 -21    0.42    0.70
  -3   4 -21    0.87    1.07
   3  -4  21    0.24    0.47
   3   4  21    0.42    0.49
   3   4  21    0.29    0.48
   3   4  21    0.26    0.66
   3   4  21    0.86    0.56
   3   4  22   23.04    2.66
   3  -4  22   23.73    2.68
  -3   4 -22   47.55    3.25
   3   4  22   32.06    2.51
   3   4  22   29.57    2.80
   3  -4  22   26.90    2.31
   3   4  22   31.31    2.64
  -3   4 -22   46.22    2.90
  -3   4 -23    0.72    0.87
   3   4  23    0.75    0.60
   3  -4  23    0.20    0.52
   3   4  23    0.49    0.50
  -3   4 -23    0.23    1.03
   3   4  23    0.64    0.45
   3   4  23    0.35    0.70
   3   4  24    2.45    0.74
  -3   4 -24    5.22    0.97
   3  -4  24    3.50    0.77
   3   4  24    2.31    0.69
  -3   4 -24    3.32    1.14
   3   4  24    2.68    0.54
   3   4  24    3.24    0.95
   3   4  25    0.44    0.60
  -3   4 -25    0.05    0.80
   3   4  25   -0.63    0.65
   3  -4  25   -0.15    0.66
  -3   4 -25    0.22    1.05
   3   4  25    0.33    0.40
   3   4  25   -0.15    0.77
  -3   4 -26    0.66    1.05
   3   4  26    0.70    0.38
   3   4  26    0.85    0.84
   3   4  26    0.17    0.64
   3  -4  26    0.56    0.64
  -3   4 -26    1.14    0.85
   3   4  26    1.14    0.77
   3   4  27    9.58    1.36
   3   4  27    7.32    0.85
  -3   4 -27   12.37    1.63
   3  -4  27    8.48    1.32
  -3   4 -27   15.10    1.44
   3   4  27   10.62    1.26
   3   4  28    2.87    0.48
  -3   4 -28    6.91    1.11
   3   4  28    3.12    0.91
  -3   4 -28    4.57    1.23
   3   4  28    0.16    1.03
  -3   4 -29    8.96    1.52
   3   4  29    7.66    1.19
  -3   4 -29   10.47    1.36
  -3   4 -30    1.08    0.96
   3   4  30    0.60    0.77
  -3   4 -30   -0.07    1.11
   3   4  30    0.08    1.04
   3   4  31    0.66    0.81
  -3   4 -31    0.29    0.96
  -3   4 -32    3.64    1.25
   3   4  32    2.37    0.93
  -3   4 -32    4.22    1.13
   3   4  32    2.06    1.16
  -3   4 -33    1.13    1.14
   3   4  33    0.12    0.82
  -3   4 -33    0.90    1.01
   3   4  33    0.80    1.19
  -3   4 -34    0.49    1.04
  -3   4 -34    0.19    1.00
   3   4  34   -0.98    1.24
   3   4  34   -0.36    0.77
   3   4  35    0.18    1.22
   3   4  35    0.18    0.78
   3   4  36   -0.09    1.22
   3   4  37    5.69    1.52
   3   4  37    0.57    1.53
  -3  -5  36    3.25    1.42
   3   5 -36    3.55    1.08
  -3  -5  35   -1.37    1.46
  -3   5  35   -1.31    1.40
  -3  -5  34    7.12    1.62
  -3   5  34    4.95    1.40
  -3   5  33    1.89    1.18
  -3  -5  33    0.57    1.26
  -3  -5  32   12.71    1.93
  -3   5  32   10.61    1.75
  -3  -5  31    2.15    1.29
  -3   5  31    1.38    1.14
  -3  -5  30   10.05    1.69
  -3   5  30    9.83    1.65
  -3  -5  29   -0.91    1.13
  -3   5  29   -0.49    1.04
  -3   5  29    1.85    1.08
  -3  -5  28    5.32    1.28
  -3   5  28    5.07    1.23
  -3   5  28    7.86    1.34
  -3   5  27    3.41    1.08
  -3   5  27    2.39    1.05
  -3  -5  27    3.31    1.11
  -3   5  26   26.61    2.57
  -3  -5  26   24.35    2.53
  -3   5  26   21.64    2.47
  -3  -5  25    0.27    0.84
  -3   5  25   -0.13    0.79
  -3   5  25    1.41    0.96
  -3   5  25    0.29    0.23
   3   5 -25    0.09    0.18
   3  -5 -25    1.48    0.86
  -3   5  24   23.93    2.17
   3   5 -24   26.69    2.16
   3   5 -23    1.52    0.33
  -3   5  23    3.85    1.04
  -3   5  23    1.68    0.39
   3  -5 -23    3.16    0.97
  -3   5  22   44.19    3.92
  -3   5  22   55.60    4.40
   3  -5 -22   59.45    4.47
   3  -5 -21    6.38    1.19
  -3   5  21    7.67    1.28
  -3   5  21    5.16    0.72
  -3   5  20   58.71    4.94
  -3   5  20   64.94    5.32
  -3   5  19    1.25    0.91
  -3   5  19    0.71    0.49
  -3   5  18   30.48    2.73
  -3   5  18   33.77    3.00
  -3   5  17    0.79    0.73
  -3   5  17    1.08    0.54
  -3   5  16   64.27    5.91
   3  -5 -16   73.74    6.08
  -3   5  16   80.26    6.14
   3  -5 -16   78.96    6.24
   3  -5 -15    6.21    1.09
  -3   5  15    7.34    1.05
   3  -5 -15    6.37    0.95
  -3   5  15    5.09    0.82
   3  -5 -14   76.91    6.56
  -3   5  14   72.35    6.44
   3   5 -14   79.57    6.39
   3  -5 -14   77.81    6.41
  -3   5  14   86.16    6.57
   3  -5 -14   81.15    6.71
   3  -5 -13    3.12    0.77
  -3   5  13    4.11    0.77
  -3   5  13    4.62    0.84
   3  -5 -13    3.89    0.62
   3   5 -13    3.47    0.60
   3  -5 -13    5.27    0.93
   3  -5 -12  135.92   11.40
  -3   5  12  121.99   11.16
   3  -5 -12  127.78   11.24
   3  -5 -12  142.94   11.09
   3   5 -12  146.90   11.07
  -3   5  12  148.03   11.23
  -3   5  11    1.41    0.66
   3  -5 -11    0.71    0.42
  -3   5  11    1.84    0.68
   3  -5 -11    0.07    0.68
   3   5 -11    0.92    0.38
   3  -5 -10  124.79   10.96
  -3   5  10  114.96   10.77
   3   5 -10  132.50   10.61
   3  -5 -10  138.41   10.64
   3   5 -10  141.61   10.62
  -3   5  10  132.23   10.73
  -3   5   9    0.80    0.67
   3  -5  -9    0.77    0.38
   3   5  -9    0.92    0.37
  -3   5   9    0.23    0.52
   3  -5  -9    0.60    0.71
   3   5  -9    0.48    0.38
   3  -5  -8   56.30    5.38
  -3   5   8   57.82    5.29
   3   5  -8   57.46    5.06
  -3   5   8   64.21    5.15
   3  -5  -8   63.81    5.03
   3   5  -8   64.91    5.01
  -3   5   7    2.38    0.91
   3  -5  -7    5.10    1.03
   3   5  -7    4.54    0.55
   3  -5  -7    4.41    0.55
  -3   5   7    3.87    0.70
   3   5  -7    4.17    0.65
   3  -5  -6  109.27    9.59
  -3   5   6  113.96    9.56
   3  -5  -6   99.90    9.41
   3   5  -6  113.38    9.30
  -3   5   6  115.68    9.29
   3   5  -6  117.98    9.17
   3  -5  -6  121.05    9.19
   3   5  -5    0.76    0.31
   3  -5  -5    0.58    0.29
  -3   5   5    0.29    0.77
   3  -5  -5    0.58    0.52
   3   5  -5   -0.19    0.44
   3  -5  -5    0.08    0.62
  -3   5   4   56.34    4.84
   3  -5  -4   51.62    4.75
   3  -5  -4   45.08    4.57
   3   5  -4   53.62    4.29
   3  -5  -4   55.11    4.31
   3  -5  -3    2.42    0.83
  -3   5   3    1.95    0.98
  -3   5   2  170.73   13.30
  -3  -5   2  163.08   13.30
  -3   5   2  199.13   14.04
   3  -5  -2  164.31   13.80
  -3  -5   1   14.08    1.21
  -3   5   1   13.42    1.21
  -3   5   1   17.66    2.07
   3  -5  -1   13.89    1.74
  -3   5   0  103.32    8.20
  -3  -5   0  100.64    8.20
   3  -5   0  104.63    8.71
  -3   5   0  120.67    9.01
  -3   5  -1    2.71    0.40
  -3  -5  -1    3.02    0.42
   3  -5   1    2.12    0.88
  -3   5  -1    3.62    1.31
   3  -5   2   61.98    5.93
  -3   5  -2   68.94    5.50
  -3  -5  -2   67.37    5.50
  -3   5  -3    3.05    0.44
  -3  -5  -3    3.11    0.45
   3  -5   4   46.22    4.44
  -3   5  -4   48.83    4.03
  -3  -5  -4   48.99    4.03
  -3   5  -5    6.50    0.73
  -3  -5  -5    6.41    0.72
   3  -5   5    5.72    1.12
   3  -5   6    4.76    1.03
  -3   5  -6    7.67    1.57
  -3   5  -7   18.53    2.31
   3  -5   7   10.22    1.47
   3  -5   8   58.35    4.85
   3  -5   8   64.51    5.20
   3  -5   9    6.90    0.73
   3   5   9    6.59    0.73
   3  -5   9    7.62    1.08
   3   5   9    4.87    0.97
   3  -5  10   22.36    1.94
   3   5  10   22.97    1.94
   3  -5  10   25.20    2.22
   3   5  10   16.97    2.13
   3   5  11   40.69    3.38
   3  -5  11   41.24    3.39
   3  -5  11   44.17    3.58
   3   5  11   34.25    3.56
   3  -5  12   30.15    2.53
   3   5  12   25.72    2.58
   3  -5  12   25.41    2.38
   3   5  12   25.82    2.36
   3   5  13    0.16    0.37
   3  -5  13   -0.30    0.38
  -3   5 -13    0.78    1.22
   3   5  13   -0.21    0.62
   3  -5  14    8.47    1.04
   3   5  14    9.31    1.05
   3  -5  14   11.86    1.13
   3   5  14    8.57    1.22
   3   5  15    2.58    0.77
   3   5  15    2.65    0.56
   3  -5  15    1.85    0.53
   3  -5  15    4.83    0.61
  -3   5 -15    6.27    1.42
  -3   5 -16    1.62    1.29
   3  -5  16    0.24    0.40
   3   5  16   -0.04    0.44
   3  -5  16    0.89    0.38
   3   5  16    0.14    0.59
   3   5  16    0.06    0.58
   3  -5  17    0.26    0.41
   3   5  17    0.08    0.44
   3   5  17    0.33    0.63
   3  -5  17    1.10    0.32
   3   5  17    0.09    0.57
   3  -5  18    4.11    0.43
   3  -5  18    2.66    0.64
   3   5  18    3.79    0.70
   3   5  18    2.70    0.84
   3   5  18    3.87    0.75
   3   5  19   13.58    1.34
   3   5  19   13.46    1.37
   3   5  19   13.00    1.57
   3  -5  19   11.02    1.34
   3   5  19   10.34    1.35
   3   5  20    1.04    0.54
   3   5  20    0.10    0.52
   3  -5  20    0.51    0.49
   3   5  20    0.14    0.71
  -3   5 -20    1.41    0.65
   3   5  20    0.92    0.57
   3  -5  21   16.09    1.93
   3   5  21   15.93    1.94
   3   5  21   18.20    1.85
   3   5  21   20.98    2.19
   3   5  21   21.58    1.94
  -3   5 -21   25.49    2.02
  -3   5 -22   12.41    1.67
   3  -5  22    5.80    1.02
   3   5  22    5.14    1.04
   3   5  22    8.45    0.95
   3   5  22   10.30    1.33
  -3   5 -22   11.18    1.20
   3   5  22    7.62    1.05
  -3   5 -23    1.11    0.78
  -3   5 -23    0.67    1.10
   3   5  23   -0.19    0.60
   3  -5  23    0.18    0.56
   3   5  23    0.34    0.44
   3   5  23    0.80    0.63
   3   5  23    0.84    0.83
  -3   5 -24    3.09    0.89
  -3   5 -24    2.57    1.23
   3  -5  24    0.91    0.59
   3   5  24    1.16    0.61
   3   5  24    0.77    0.47
   3   5  24    1.89    0.69
   3   5  24    1.65    0.88
  -3   5 -25    1.22    1.15
   3   5  25    0.64    0.82
   3  -5  25    0.83    0.64
   3   5  25   -0.29    0.62
   3   5  25    0.75    0.44
   3   5  25    0.99    0.64
  -3   5 -25    0.85    0.82
  -3   5 -26    0.24    1.11
   3   5  26   -0.08    0.89
   3  -5  26   -0.44    0.71
   3   5  26   -0.54    0.66
   3   5  26   -0.13    0.38
   3   5  26    0.10    0.67
  -3   5 -26   -0.22    0.90
  -3   5 -27    5.58    1.42
   3   5  27    4.89    0.61
   3  -5  27    3.71    0.95
   3   5  27    2.97    0.89
   3   5  27    6.32    1.27
   3   5  27    3.94    0.88
  -3   5 -27    7.30    1.15
  -3   5 -28   -0.24    1.12
   3   5  28   -0.08    0.94
   3   5  28    1.18    0.78
  -3   5 -28   -0.91    0.94
  -3   5 -29    5.82    1.42
  -3   5 -29    8.22    1.28
   3   5  29    4.00    0.97
  -3   5 -30   -0.54    1.23
   3   5  30   -0.09    1.05
  -3   5 -30    0.71    1.02
   3   5  30    0.34    0.78
  -3   5 -31    6.76    1.50
  -3   5 -31    7.82    1.37
   3   5  31    5.96    1.11
   3   5  31    8.07    1.56
   3   5  32    1.85    1.21
  -3   5 -32    1.85    1.23
  -3   5 -32    3.24    1.16
   3   5  32    0.91    0.85
   3   5  33    1.19    1.65
   3   5  33    3.47    1.37
  -3   5 -33    3.84    1.37
  -3   5 -33    5.38    1.19
   3   5  33    2.84    0.93
   3   5  34    0.28    1.22
   3   5  34    0.21    1.57
   3   5  34    1.54    1.08
  -3   6  31    1.16    1.00
  -3   6  30   15.27    1.92
  -3   6  29    2.37    1.10
  -3   6  28    5.26    1.28
  -3   6  27    6.80    1.38
  -3   6  26    0.39    0.98
  -3   6  25    4.05    0.52
  -3   6  25    6.74    1.30
  -3   6  24    3.94    0.58
  -3   6  24    6.15    1.20
  -3   6  23    0.27    0.41
   3   6 -23    0.91    0.19
   3   6 -23    0.46    0.16
  -3   6  23    1.13    0.99
  -3   6  22   -0.08    0.47
  -3   6  22    0.07    0.88
  -3   6  21    8.98    1.30
  -3   6  21    6.52    0.87
  -3   6  20   13.89    1.49
  -3   6  20   18.31    1.84
  -3   6  19    5.56    1.09
   3  -6 -19    6.20    1.18
  -3   6  19    4.77    0.81
  -3   6  18   20.92    2.02
   3  -6 -18   24.02    2.44
  -3   6  18   20.86    2.21
  -3   6  17   26.22    2.56
  -3   6  17   23.57    2.37
   3  -6 -16    4.19    1.07
  -3   6  16    3.69    0.90
  -3   6  16    2.95    0.71
   3  -6 -15   14.81    1.69
  -3   6  15   13.48    1.58
  -3   6  15   15.89    1.70
   3  -6 -15   16.83    1.94
   3  -6 -14   34.82    3.37
  -3   6  14   32.55    3.29
  -3   6  14   40.82    3.39
   3  -6 -14   44.53    3.68
   3  -6 -13   11.33    1.38
  -3   6  13    9.60    1.33
   3  -6 -13   12.82    1.66
  -3   6  13   11.90    1.39
  -3   6  12   16.39    1.87
   3  -6 -12   18.84    2.12
  -3   6  12   18.73    1.85
  -3   6  11    7.27    1.16
   3  -6 -11    7.82    1.32
  -3   6  11    8.74    1.10
   3  -6 -11    6.97    0.83
   3   6 -11    6.99    0.82
  -3   6  10    0.99    0.80
   3  -6 -10    1.08    0.88
   3  -6 -10    0.97    0.39
   3   6 -10    0.22    0.35
  -3   6  10    0.91    0.62
   3   6 -10    0.41    0.43
  -3   6   9    8.29    1.34
   3   6  -9    8.53    0.98
   3  -6  -9   10.16    1.46
   3   6  -9    8.51    0.87
   3  -6  -9    7.24    0.86
  -3   6   9    9.66    1.12
  -3   6   8   19.39    1.88
  -3   6   8   17.99    2.18
   3  -6  -8   18.53    2.00
   3   6  -8   20.05    1.84
   3  -6  -8   18.36    1.70
   3   6  -8   19.60    1.70
   3  -6  -8   23.52    2.35
   3   6  -7   41.89    3.70
   3  -6  -7   40.51    3.85
  -3   6   7   43.96    4.07
   3  -6  -7   42.64    3.57
   3   6  -7   43.04    3.55
   3  -6  -7   48.46    4.22
  -3   6   7   46.13    3.75
  -3   6   6   15.29    1.95
   3  -6  -6   15.48    1.95
   3  -6  -6   13.26    1.62
   3   6  -6   14.73    1.50
   3   6  -6   13.69    1.30
   3  -6  -6   15.45    1.33
  -3   6   5   28.65    2.97
   3  -6  -5   27.66    2.33
   3   6  -5   29.76    2.32
   3  -6  -5   29.17    2.97
   3   6  -5   25.86    2.51
   3  -6  -5   22.60    2.61
  -3   6   4   89.29    7.07
  -3   6   4   76.32    6.27
  -3  -6   4   71.84    6.27
   3   6  -4   87.48    6.31
   3  -6  -4   85.54    6.33
   3  -6  -4   90.41    7.03
   3  -6  -4   67.27    6.60
   3   6  -4   75.88    6.53
  -3   6   3   19.11    2.25
  -3   6   3   15.11    1.35
  -3  -6   3   13.33    1.34
   3   6  -3   17.61    1.40
   3  -6  -3   17.76    1.41
   3  -6  -3   18.76    2.15
   3   6  -3   16.64    1.67
   3  -6  -3   14.22    1.73
  -3   6   2  182.02   12.89
   3   6  -2  156.24   11.97
   3  -6  -2  154.31   11.98
  -3   6   2  151.12   11.95
  -3  -6   2  146.24   11.96
   3  -6  -2  174.13   12.72
   3  -6  -2  127.86   12.29
   3   6  -2  140.89   12.22
  -3  -6   1    9.74    0.90
  -3   6   1    9.14    0.90
   3   6  -1   10.59    1.25
   3  -6  -1    9.02    1.30
   3  -6  -1   11.05    1.63
  -3   6   1   14.00    2.00
  -3   6   0    0.38    0.29
  -3  -6   0    0.53    0.29
   3   6   0    0.11    0.60
   3  -6   0    0.62    0.66
   3  -6   0    1.35    0.94
  -3   6   0    0.37    1.06
  -3   6  -1    2.22    0.38
  -3  -6  -1    2.16    0.38
   3  -6   1    2.54    1.02
   3   6   1    1.71    0.69
  -3   6  -1    3.62    1.48
   3  -6   2    1.44    0.94
  -3   6  -2    1.61    1.38
  -3   6  -2    0.56    0.31
  -3  -6  -2    0.65    0.31
   3  -6   3   37.95    3.79
  -3   6  -3   50.52    4.43
  -3   6  -3   40.04    3.30
  -3  -6  -3   39.43    3.30
   3  -6   4    3.16    1.07
  -3   6  -4    7.97    1.85
   3  -6   5   15.57    2.05
  -3   6  -5   28.80    2.99
   3  -6   6  112.24   10.23
  -3   6  -6  160.71   11.19
   3  -6   7   11.86    1.61
  -3   6  -7   20.83    2.54
   3  -6   8  141.11   12.52
  -3   6  -8  204.67   13.59
   3  -6   9    5.58    0.94
   3  -6  10   13.82    1.36
   3  -6  10   10.79    1.09
   3  -6  11    0.33    0.34
   3   6  11    0.33    0.33
   3   6  11    0.06    0.63
   3  -6  11    0.07    0.48
   3   6  12    3.03    0.50
   3  -6  12    2.41    0.48
   3  -6  12    2.84    0.54
   3   6  12    1.72    0.78
   3   6  13   10.92    1.07
   3  -6  13    9.36    1.06
   3  -6  13   10.69    1.05
   3   6  13    9.40    1.35
   3   6  13    8.42    1.27
  -3   6 -14    2.30    1.46
   3  -6  14    0.92    0.35
   3   6  14    0.51    0.65
   3   6  14    0.68    0.72
   3   6  14    0.69    0.39
   3  -6  14    1.01    0.39
   3   6  15    3.16    0.60
   3   6  15    3.78    0.87
   3  -6  15    3.29    0.46
   3   6  15    2.89    0.83
   3  -6  15    3.25    0.59
   3  -6  16   36.12    3.31
   3   6  16   38.22    3.30
   3   6  16   38.27    3.47
   3   6  16   43.21    3.65
   3  -6  16   36.80    3.12
   3   6  17    7.00    1.13
   3   6  17    6.11    0.98
   3  -6  17    5.34    0.79
   3   6  17    4.86    0.78
  -3   6 -17    8.49    1.71
   3   6  18   28.49    2.74
   3   6  18   24.53    2.41
   3  -6  18   24.41    2.42
   3   6  18   26.65    2.51
   3   6  19    0.72    0.62
  -3   6 -19    0.94    1.26
   3   6  19    0.62    0.72
   3   6  19    0.82    0.52
   3  -6  19    0.46    0.48
   3  -6  20   12.22    1.32
   3   6  20    9.97    1.27
   3   6  20   10.59    1.31
   3   6  20   10.60    1.30
   3   6  20   14.28    1.65
  -3   6 -21    1.10    1.28
   3   6  21    0.22    0.58
   3  -6  21    0.05    0.48
   3   6  21   -0.10    0.53
   3   6  21    0.27    0.57
   3   6  21    0.32    0.74
  -3   6 -22    1.27    1.31
   3  -6  22    0.32    0.53
   3   6  22    0.11    0.58
   3   6  22    0.51    0.62
   3   6  22    0.25    0.81
   3   6  22    0.44    0.56
  -3   6 -23    1.32    0.76
   3   6  23    1.43    0.72
   3  -6  23    1.19    0.60
   3   6  23    0.23    0.58
   3   6  23    1.17    0.86
   3   6  23    1.39    0.57
  -3   6 -24   -0.28    0.74
   3   6  24   -0.29    0.63
   3   6  24   -0.62    0.71
   3  -6  24   -0.30    0.64
  -3   6 -24    1.11    1.30
   3   6  24   -0.25    0.88
   3   6  24    0.09    0.47
  -3   6 -25    0.10    0.81
  -3   6 -25    1.17    1.24
   3  -6  25    0.19    0.58
   3   6  25   -0.07    0.67
   3   6  25    0.91    0.47
   3   6  25    0.69    0.69
   3   6  25    2.04    0.97
  -3   6 -26    1.88    1.31
   3   6  26    2.74    1.02
   3  -6  26    1.54    0.68
   3   6  26    1.27    0.69
   3   6  26    1.59    0.49
   3   6  26    1.81    0.72
  -3   6 -26    2.71    1.01
   3   6  27    0.45    0.77
   3  -6  27    0.21    0.67
  -3   6 -27    2.01    1.01
   3   6  27    1.52    0.75
   3   6  27    1.05    0.95
   3   6  28    2.74    0.82
  -3   6 -28    3.67    1.11
   3   6  29    0.55    0.71
  -3   6 -29   -0.49    1.02
   3   6  29   -0.27    1.07
   3   6  29    0.61    1.50
   3   6  30    1.63    0.84
  -3   6 -30    5.32    1.21
   3   6  30    2.87    1.23
   3   6  30    0.36    1.63
  -3   6 -31   -0.18    1.00
   3   6  31   -0.11    0.77
   3   6  31   -1.15    1.31
   3   6  31    0.12    1.49
   3   6  32    0.63    1.03
   3  -6  32    0.73    0.98
   3  -6  33    0.37    0.96
   3   6  33   -0.28    1.03
  -3   7  29    0.34    1.04
  -3   7  28   -0.34    1.12
  -3   7  27    1.26    1.06
  -3   7  26    1.35    1.05
  -3   7  25    3.35    1.27
  -3   7  24    0.48    1.02
  -3   7  23    0.08    0.98
  -3   7  23    0.34    0.52
  -3   7  22    1.20    0.97
  -3   7  22    1.12    0.58
  -3   7  21    1.68    0.64
   3   7 -21    1.60    0.33
  -3   7  21    2.05    1.04
   3   7 -20    1.44    0.40
  -3   7  20    1.08    0.67
  -3   7  20    1.65    0.92
   3   7 -19    0.83    0.42
  -3   7  19    0.13    0.63
  -3   7  19    1.10    0.89
   3  -7 -18    1.52    0.96
   3   7 -18    1.23    0.50
  -3   7  18    0.38    0.64
  -3   7  18    0.53    0.83
   3   7 -17    0.07    0.49
   3  -7 -17   -0.19    0.98
  -3   7  17    0.47    0.74
  -3   7  17    0.13    0.80
   3  -7 -16    1.77    1.04
  -3   7  16    2.11    0.82
  -3   7  16    1.04    0.71
   3  -7 -15    9.66    1.50
  -3   7  15    8.00    1.20
  -3   7  15    5.19    1.12
  -3   7  14    1.18    0.79
   3  -7 -14    0.93    0.98
   3  -7 -14    0.64    0.70
  -3   7  14    0.19    0.80
  -3   7  13    2.79    0.89
   3  -7 -13    2.34    1.10
  -3   7  13    0.97    0.86
  -3   7  12    1.31    0.73
   3  -7 -12    2.82    1.16
  -3   7  12   -0.07    0.88
  -3   7  11    1.70    0.79
   3  -7 -11    1.45    1.06
  -3   7  11    0.08    0.96
   3  -7 -10    6.74    1.06
  -3   7  10    6.23    1.04
   3  -7 -10    8.23    1.53
   3  -7  -9    3.30    0.86
   3   7  -9    3.36    0.71
  -3   7   9    2.63    0.76
  -3   7   9    1.53    1.11
   3  -7  -9    2.58    1.21
  -3   7   8   -0.10    1.09
   3  -7  -8    2.16    1.28
   3   7  -8    1.29    0.60
   3  -7  -8    0.55    0.64
   3   7  -7    3.17    0.48
   3  -7  -7    3.54    0.49
   3  -7  -7    4.59    1.38
   3   7  -7    4.02    0.78
   3  -7  -7    3.24    0.86
   3   7  -6    4.16    0.83
   3  -7  -6    5.46    0.99
  -3   7   6    5.63    1.43
  -3  -7   6    3.94    0.46
  -3   7   6    3.94    0.46
   3  -7  -6    6.92    1.47
   3  -7  -6    4.22    0.53
   3   7  -6    3.75    0.51
   3  -7  -5    1.32    0.71
   3   7  -5    1.16    0.66
  -3   7   5    1.03    1.19
  -3   7   5    2.01    0.32
  -3  -7   5    1.55    0.30
   3  -7  -5    2.19    1.21
   3   7  -5    1.06    0.33
   3  -7  -5    1.44    0.36
  -3  -7   4    0.60    0.26
  -3   7   4    0.13    0.24
   3  -7  -4    0.59    0.29
   3   7  -4    0.51    0.28
   3  -7  -4    1.09    1.13
  -3   7   4    1.46    1.26
   3   7  -4    0.47    0.60
   3  -7  -4   -0.42    0.66
  -3   7   3    2.20    0.34
  -3  -7   3    1.93    0.34
   3  -7  -3    2.07    0.35
   3   7  -3    2.39    0.37
   3  -7  -3    2.38    1.19
  -3   7   3    2.05    1.32
   3   7  -3    2.09    0.73
   3  -7  -3    1.48    0.76
  -3   7   2    1.60    0.31
  -3  -7   2    1.40    0.32
   3  -7  -2    1.31    0.32
   3   7  -2    1.69    0.33
   3  -7  -2    2.20    1.09
   3  -7  -2    0.93    0.71
   3   7  -2    1.84    0.71
  -3   7   1    0.15    0.26
  -3  -7   1    0.03    0.26
   3  -7  -1   -0.78    1.08
   3  -7  -1    0.22    0.67
   3   7  -1    0.06    0.63
   3   7  -1    0.07    0.27
   3  -7  -1    0.08    0.25
   3  -7   0    0.27    0.26
   3  -7   0    0.11    1.03
   3  -7   0    0.60    0.71
   3   7   0   -0.06    0.65
   3   7   0    0.28    0.27
  -3   7   0    0.09    0.27
  -3  -7   0    0.82    0.31
   3  -7   1    9.02    1.50
   3  -7   1    7.43    1.25
   3   7   1    7.53    1.17
   3  -7   2    6.34    1.26
   3   7   2    5.72    1.05
   3  -7   2    4.57    1.07
   3  -7   3   16.02    1.89
   3  -7   3   12.35    1.69
   3   7   3   12.88    1.65
   3  -7   4   10.56    1.46
   3   7   4    9.39    1.42
   3  -7   4   10.80    1.54
   3  -7   5   21.59    2.05
   3  -7   5   16.11    2.06
   3   7   5   15.30    1.98
   3  -7   6   15.50    1.65
   3   7   6   10.62    1.67
   3   7   7    1.22    0.94
   3   7   7    1.98    0.85
   3  -7   7    3.11    0.76
   3  -7   8    6.94    0.97
   3   7   8    6.20    1.27
   3   7   8    6.46    1.16
   3   7   9   -1.15    1.09
   3   7   9    0.25    0.82
   3  -7   9    0.09    0.48
   3  -7  10    8.53    1.01
   3  -7  11    0.22    0.41
   3  -7  12   18.73    1.71
   3  -7  13   13.15    1.21
   3   7  13    9.03    1.48
   3   7  13   13.79    1.24
   3  -7  13   12.14    1.23
   3   7  14   27.17    2.96
   3  -7  14   29.62    2.72
   3   7  14   33.00    2.73
   3   7  15   13.84    1.75
   3   7  15    9.50    1.49
   3   7  15   16.71    2.10
   3  -7  15   12.51    1.27
   3   7  15   12.61    1.27
   3   7  16   13.48    1.69
   3   7  16   14.65    1.88
   3   7  16   19.06    2.33
   3  -7  16   14.98    1.49
   3   7  16   14.33    1.46
   3   7  17   11.33    1.78
  -3   7 -17   13.46    2.10
   3   7  17    6.13    1.27
   3  -7  17    6.20    0.86
   3   7  17    7.96    0.90
   3   7  17    6.56    1.15
   3   7  18   12.01    1.35
   3  -7  18   12.54    1.36
   3   7  18   14.51    1.79
   3   7  18   12.04    1.52
   3  -7  19    1.00    0.51
   3   7  19    1.08    0.49
   3   7  19    1.91    1.31
   3   7  19    2.14    0.95
   3   7  19    1.17    0.75
   3  -7  20    7.38    1.01
   3   7  20    7.41    1.01
   3   7  20    6.81    1.10
   3   7  20    9.73    1.18
   3   7  20    9.95    1.48
   3  -7  21    1.39    0.62
   3   7  21    1.17    0.55
   3   7  21    2.23    0.74
   3   7  21    1.51    0.71
   3   7  21    2.50    1.03
   3   7  22   11.69    1.49
   3  -7  22   13.60    1.53
   3   7  22   14.74    1.62
   3   7  22   13.99    1.54
   3   7  22   18.62    2.00
   3   7  23    3.70    1.63
   3  -7  23    1.29    0.60
   3   7  23    1.30    0.63
   3   7  23    1.18    0.71
   3   7  23    1.40    0.64
   3   7  23    1.44    0.97
   3   7  24   19.53    2.08
   3  -7  24   18.48    2.05
   3   7  24   17.78    1.93
   3   7  24   20.62    2.11
   3   7  25    7.96    1.32
   3   7  25    2.70    0.83
   3  -7  25    2.83    0.82
   3   7  25    3.82    0.91
  -3   7 -25    4.65    1.01
   3   7  25    7.02    1.80
   3  -7  26    6.96    1.26
   3   7  26    7.73    1.30
  -3   7 -26   14.41    1.48
   3   7  26   11.34    1.40
   3   7  26   14.54    1.84
   3   7  27    6.67    1.46
   3   7  27    9.11    1.96
   3   7  27    5.70    1.08
  -3   7 -27    6.41    1.21
   3   7  28    9.49    1.69
   3   7  28   12.17    1.55
   3  -7  28   10.12    1.40
  -3   7 -28   10.08    1.43
   3   7  28    7.26    1.21
   3  -7  29    2.27    0.99
   3   7  29    2.89    1.10
   3   7  30    3.16    1.14
   3  -7  30    4.22    1.09
   3   7  31    1.13    1.06
   3  -7  31    2.14    0.99
   3   7  32   11.45    1.64
   3  -7  32    9.55    1.50
   3  -7  33    1.63    1.02
  -3   8  26    0.64    1.17
  -3   8  25    1.33    1.18
  -3   8  24    7.32    1.52
  -3   8  23    0.51    1.04
  -3   8  22    0.25    1.07
  -3   8  21    1.04    1.02
   3   8 -21    0.65    0.23
  -3   8  20    5.19    1.22
  -3   8  20    4.17    0.95
   3   8 -20    2.84    0.45
  -3   8  19    1.20    1.01
  -3   8  19   -0.29    0.80
   3   8 -19   -0.04    0.37
  -3   8  18    5.13    1.11
  -3   8  18    4.14    1.00
   3   8 -18    3.13    0.57
  -3   8  17    0.22    0.97
   3   8 -17    0.49    0.47
  -3   8  17    0.98    0.92
   3   8 -16    0.42    0.56
  -3   8  16    0.78    0.93
   3   8 -15    0.52    0.61
  -3   8  15    0.08    0.99
  -3   8  15    0.14    0.89
   3   8 -14    2.51    0.75
  -3   8  14    4.13    1.04
   3  -8 -13   -0.12    1.17
   3   8 -13    0.37    0.67
  -3   8  13   -0.09    1.09
  -3   8  13    0.07    0.81
   3  -8 -12    0.90    1.26
   3   8 -12    0.53    0.71
  -3   8  12   -0.09    1.19
  -3   8  12    0.85    0.82
  -3   8  11    1.07    1.26
   3  -8 -11    3.05    0.93
   3   8 -11    3.75    0.90
   3  -8 -11    4.09    1.49
  -3   8  11    3.32    0.96
  -3   8  10    6.66   36.59
   3   8 -10   16.58    1.79
   3  -8 -10   20.26    2.47
  -3   8  10   13.00    1.67
   3  -8 -10   11.64    1.70
   3  -8  -9    0.54    0.78
  -3   8   9   -0.11    1.24
   3   8  -9   -0.07    0.79
   3  -8  -9    1.09    1.33
  -3   8   9    0.90    0.79
  -3   8   8   39.63    3.11
  -3  -8   8   36.42    3.11
   3  -8  -8   39.63    3.62
  -3   8   7   -0.24    1.38
   3  -8  -7    1.38    1.48
   3   8  -7    0.56    0.86
  -3   8   7    0.40    0.27
  -3  -8   7    0.43    0.25
   3  -8  -7    0.23    0.77
   3   8  -6    8.94    1.22
   3  -8  -6    6.54    1.26
  -3  -8   6    7.86    0.76
  -3   8   6    8.39    0.76
   3  -8  -6   10.83    1.92
   3   8  -6    8.80    1.42
   3   8  -5    3.74    0.89
   3  -8  -5    1.78    0.84
  -3   8   5    3.15    0.38
  -3  -8   5    3.02    0.40
   3   8  -5    2.50    0.99
   3  -8  -5    3.91    1.44
   3   8  -4    0.49    0.76
   3  -8  -4    0.08    0.70
  -3  -8   4    0.10    0.25
  -3   8   4    0.37    0.25
   3   8  -4   -0.53    0.88
   3  -8  -4   -0.39    1.23
   3   8  -3    0.64    0.73
   3  -8  -3    0.39    0.70
   3   8  -3    0.36    0.88
   3  -8  -3    0.38    1.18
   3   8  -2    0.26    0.68
   3  -8  -2    0.40    0.73
   3   8  -2    0.28    0.89
   3  -8  -2    0.12    1.03
   3   8  -1    0.29    0.85
   3  -8  -1    0.89    1.02
   3  -8  -1    0.20    0.25
   3   8  -1   -0.20    0.22
   3  -8  -1   -0.24    0.82
   3   8  -1    0.61    0.77
   3  -8   0   50.45    4.01
   3   8   0   40.17    3.81
   3  -8   0   34.46    3.57
   3   8   0   40.44    3.58
   3  -8   0   38.39    3.06
   3   8   0   36.84    3.03
   3   8   1    0.49    0.92
   3  -8   1    0.38    0.90
   3  -8   1    0.71    0.26
   3   8   1    0.65    0.22
   3   8   1    0.51    0.76
   3  -8   1    0.33    0.81
   3   8   2   51.67    4.40
   3  -8   2   49.20    4.26
   3   8   2   44.59    3.58
   3  -8   2   45.19    3.60
   3  -8   2   35.92    4.09
   3   8   2   44.60    4.12
   3   8   3    6.19    0.61
   3  -8   3    6.33    0.63
   3  -8   3    7.06    1.23
   3   8   3    4.80    1.27
   3  -8   3    5.53    1.22
   3   8   3    7.30    1.26
   3   8   4   37.96    3.90
   3  -8   4   36.30    3.92
   3   8   4   48.66    4.17
   3  -8   4   46.66    3.90
   3  -8   5    7.06    1.05
   3   8   5    6.24    1.29
   3  -8   5    3.64    1.15
   3   8   5    4.17    1.09
   3  -8   6    2.93    0.74
   3   8   6    1.91    0.96
   3  -8   6    1.77    1.06
   3   8   6    1.95    1.00
   3  -8   7    0.58    0.55
   3   8   7    0.80    0.92
   3  -8   7    0.58    0.93
   3   8   7    1.57    0.96
   3  -8   8    0.13    0.51
   3   8   8   -0.20    0.86
   3  -8   8   -0.30    1.06
   3   8   8    0.29    0.93
   3   8   9    1.10    0.85
   3   8   9    1.20    1.01
   3  -8   9    1.01    1.12
   3  -8  10   18.48    2.34
   3   8  10   16.47    2.24
   3   8  10   20.61    2.28
   3   8  11    2.42    1.08
   3   8  11    2.92    1.17
   3  -8  11    3.05    1.24
   3   8  12   24.73    2.74
   3  -8  12   23.76    2.78
   3  -8  13   14.87    2.16
   3   8  14   22.99    2.65
   3  -8  14   38.04    3.27
   3   8  15    6.38    1.17
   3  -8  15    9.17    1.70
   3   8  16    0.32    0.79
   3  -8  16    0.22    1.32
   3  -8  16    1.43    0.45
   3   8  17    3.37    0.96
   3  -8  17    4.70    0.71
   3   8  17    5.81    0.71
   3   8  17    4.17    1.50
   3  -8  17    7.26    1.57
   3   8  18    0.41    0.75
   3   8  18    0.79    0.97
   3  -8  18    0.40    0.44
   3   8  18    0.19    0.41
   3   8  18    0.27    1.30
   3   8  19    0.67    0.75
   3   8  19    1.58    0.94
   3   8  19    0.55    0.46
   3  -8  19    0.71    0.46
   3   8  19    0.68    1.33
   3   8  20   -0.05    0.74
   3   8  20    0.69    1.35
   3   8  20   -0.20    0.94
   3  -8  20   -0.13    0.45
   3   8  20    0.04    0.43
   3  -8  21    4.49    0.78
   3   8  21    5.98    1.82
   3   8  21    3.17    0.91
   3   8  21    6.51    1.35
   3   8  21    5.56    0.95
   3  -8  22    3.30    0.77
   3   8  22    8.84    1.21
   3   8  22   12.08    2.01
   3   8  22    3.72    0.88
   3   8  22    7.52    1.39
   3   8  22    3.82    0.96
   3   8  23    9.93    2.09
   3   8  23    7.46    1.53
   3   8  23    6.23    1.12
   3   8  23    8.87    1.34
   3  -8  23    4.79    0.94
   3  -8  23    9.85    1.24
   3   8  24    8.55    1.95
   3   8  24    4.74    1.05
   3   8  24    4.80    1.37
   3  -8  24    4.39    0.90
   3   8  24    6.69    1.20
   3  -8  24    6.50    1.13
   3  -8  25   11.14    1.36
   3   8  25   10.38    1.46
   3   8  26    0.33    0.95
   3  -8  26    0.17    0.83
   3  -8  26   -0.36    0.63
   3  -8  27    1.46    0.95
   3  -8  28    0.69    0.91
   3  -8  29    1.17    0.99
   3  -8  30    1.25    1.01
   3  -8  31    3.71    1.13
   3  -8  32   -0.12    1.05
  -3   9  23    1.22    1.27
  -3   9  22    3.46    1.28
  -3   9  21    0.71    1.17
  -3   9  20    7.71    1.50
   3   9 -19    0.86    0.41
  -3   9  19    2.25    1.21
  -3   9  18   27.04    2.68
   3   9 -18   23.10    2.10
  -3   9  18   24.32    2.60
  -3   9  17   -0.33    1.05
   3   9 -17   -0.03    0.51
  -3   9  17   -0.08    1.09
  -3   9  16   51.11    4.06
   3   9 -16   42.59    3.55
  -3   9  15    5.32    1.27
   3   9 -15    2.45    0.74
  -3   9  15    1.65    1.46
  -3   9  14   32.47    2.99
   3   9 -14   29.63    2.60
   3   9 -13    1.51    0.74
  -3   9  13    0.46    1.09
  -3   9  13   -0.10    1.24
  -3   9  12   16.18    1.87
   3   9 -12   13.87    1.59
  -3   9  11    0.22    1.29
  -3   9  11    1.21    1.01
   3   9 -11    0.13    0.77
  -3  -9  11    0.31    0.28
  -3   9  11    0.50    0.27
  -3   9  10   11.58    1.00
  -3  -9  10   11.32    1.01
  -3   9  10   13.36    1.67
   3   9 -10   12.72    1.59
  -3  -9   9    0.28    0.23
  -3   9   9    0.29    0.20
   3   9  -9    0.85    0.90
  -3   9   9    0.49    1.37
  -3   9   8    6.79    3.65
   3   9  -8   40.44    3.12
   3  -9  -7    1.70    1.48
   3   9  -7    1.23    0.99
  -3   9   7    0.54    1.52
  -3   9   6   66.46    6.13
   3  -9  -6   69.49    6.11
   3   9  -6   56.44    5.59
   3  -9  -5    7.14    1.77
   3   9  -5    3.69    1.33
  -3   9   5    6.92    2.03
   3   9  -4   48.39    4.48
   3   9  -4   38.95    4.14
   3   9  -3    9.05    1.67
   3   9  -3    9.43    1.44
   3   9  -2   12.38    1.91
   3   9  -2   11.48    1.65
   3   9  -1   12.15    1.88
   3   9  -1   10.89    1.59
   3   9   0    6.03    1.46
   3   9   0    5.59    1.23
   3   9   1    0.92    1.10
   3   9   1    1.81    0.97
   3  -9   1    1.02    0.96
   3   9   2   20.25    2.51
   3   9   2   19.30    2.24
   3  -9   2   18.89    2.29
   3   9   3    0.83    1.17
   3   9   3    2.07    1.03
   3  -9   3    1.82    1.06
   3   9   4   23.79    2.71
   3   9   4   20.76    2.39
   3  -9   4   18.24    2.40
   3   9   5    2.03    1.21
   3  -9   5    1.99    1.10
   3   9   5    2.86    1.06
   3  -9   6   25.81    2.97
   3   9   6   27.74    2.96
   3   9   6   30.15    3.17
   3   9   7   13.31    1.88
   3   9   7   10.43    1.63
   3  -9   7   11.69    1.73
   3   9   7    8.05    0.74
   3   9   8    0.72    1.13
   3  -9   8    0.75    0.40
   3   9   8    0.44    0.29
   3   9   8    0.21    0.98
   3  -9   8   -0.32    1.11
   3   9   9   11.67    1.84
   3   9   9   11.04    1.76
   3  -9   9   10.43    1.83
   3   9   9   10.01    1.03
   3  -9   9   12.88    1.15
   3   9  10    1.33    1.05
   3  -9  10   -0.11    1.20
   3  -9  10    1.20    0.53
   3   9  10    1.04    0.44
   3   9  10    1.53    1.12
   3  -9  11    6.33    1.49
   3   9  11    5.19    1.44
   3  -9  11    6.92    0.89
   3   9  11    5.43    0.76
   3   9  11    5.63    1.41
   3  -9  12    1.12    1.27
   3   9  12    1.55    1.15
   3  -9  12    2.07    0.69
   3   9  12    1.69    0.55
   3   9  12    0.81    1.05
   3  -9  13   -0.23    1.26
   3   9  13    0.12    1.20
   3  -9  13    0.08    0.65
   3   9  13   -0.46    1.03
   3  -9  14    6.37    1.61
   3  -9  14    7.01    1.03
   3   9  14    7.65    1.55
   3   9  15   -0.57    0.85
   3  -9  15    0.11    1.27
   3  -9  15    0.42    0.69
   3   9  15    0.57    1.09
   3   9  16    2.97    1.02
   3  -9  16    5.64    1.61
   3  -9  16    5.42    0.97
   3   9  16    5.40    1.44
   3  -9  17    1.62    0.74
   3  -9  17    1.11    1.33
   3   9  17    0.21    0.85
   3  -9  18    0.38    0.74
   3  -9  18   -0.87    1.36
   3   9  18    0.26    0.80
   3  -9  19    6.09    1.05
   3   9  19    6.38    1.78
   3   9  19    2.55    0.91
   3  -9  20    0.40    0.83
   3   9  20   -0.17    0.75
   3  -9  21    3.96    0.99
   3  -9  22    0.53    0.83
   3  -9  23   -0.05    0.85
  -3  10  19    5.19    1.48
  -3  10  18    1.39    1.27
  -3  10  17    6.22    1.49
   3  10 -16    0.37    0.57
  -3  10  16    0.27    1.12
  -3  10  15    8.88    1.62
   3  10 -15    7.80    1.07
   3  10 -14    2.68    0.78
  -3  10  14    2.27    1.25
   3  10 -13    9.73    1.34
  -3  10  13   11.94    1.73
   3  10 -12    1.49    0.85
  -3  10  12    2.12    1.19
   3  10 -11    6.08    1.15
  -3  10  11    6.75    1.39
   3  10 -10    0.07    0.86
  -3  10  10    0.46    1.01
   3  10  -9   10.58    1.61
  -3  10   9   14.37    1.78
   3  10  -8   -0.48    0.96
   3  10  -7    6.67    1.38
   3  10  -6    3.39    1.15
   3  10  -5   13.86    1.99
   3  10  -4   11.72    1.88
   3  10  -3    4.37    1.39
   3  10  -2   14.26    2.14
   3  10  -1    4.03    1.50
   3  10   0    2.82    1.32
   3  10   0    2.79    1.10
   3  10   1    7.80    1.78
   3  10   1    7.22    1.40
   3  10   2    0.77    1.30
   3  10   2    0.57    1.04
   3  10   3    7.70    1.74
   3  10   3    5.78    1.42
   3  10   4    4.49    1.50
   3  10   4    2.90    1.23
   3  10   5    2.80    1.39
   3  10   5    3.91    1.25
   3  10   6   10.84    1.94
   3  10   6    8.52    1.62
   3  10   7   -0.13    1.32
   3  10   7    0.11    1.01
   3  10   8   11.43    2.02
   3  10   8   22.56    2.55
   3  10   9    0.40    1.25
   3  10   9    0.58    1.11
   3  10  10    9.02    1.82
   3  10  10    5.52    1.50
   3  10  11    1.99    1.33
   3  10  11    0.99    1.24
   3  10  12    3.17    1.46
   3  10  12    0.13    1.15
   3  10  13    1.05    1.39
   3  10  13    2.11    1.38
   3  10  14   -0.26    1.36
   3  10  14    1.36    1.24
   3  10  15   -0.08    0.99
   3  10  16    0.86    0.93
   3  10  17    0.61    0.93
   3  10  18    2.79    1.06
  -3  11  13    0.27    1.22
   3  11 -12    1.15    0.82
  -3  11  12    0.88    1.15
   3  11 -11    0.55    0.80
  -3  11  11    2.20    1.20
   3  11 -10    1.94    0.95
  -3  11  10    1.72    1.16
   3  11  -9    3.93    1.08
  -3  11   9    3.39    1.21
   3  11  -8    0.47    0.97
   3  11  -7    1.36    1.04
   3  11  -6    3.39    1.27
   3  11  -5   -0.39    1.17
   3  11  -4    1.58    1.27
   3  11  -3   -0.11    1.26
   3  11  -2   -0.47    1.36
   3  11  -1    1.10    1.34
   3  11   0    0.89    1.33
   3  11   1    5.17    1.64
   3  11   2    1.36    1.42
   3  11   3    6.15    1.79
   3  11   4    6.86    1.85
   3  11   5    4.54    1.78
   3  11   5    3.47    1.38
   3  11   6   13.79    2.34
   3  11   6    8.75    1.79
   3  11   7    0.30    1.51
   3  11   7    2.49    1.26
   3  11   8   -0.15    1.56
   3  11  15    0.98    1.04
   3  11  16    3.39    1.21
   3  12  -7   -0.51    1.03
   3  12  -6   -0.54    1.12
   3  12  -5    0.57    1.15
   3  12  -4    0.91    1.18
   3  12  -3   -0.65    1.29
   3  12  -2    0.23    1.31
   3  12  -1    0.85    1.42
   3  12   0    0.38    1.38
   3  12   1   -0.13    1.48
   3  12   2    1.68    1.63
  -4   0  36   -0.54    1.56
   4   0 -36    1.65    0.61
  -4   0  35   -1.17    1.46
   4   0 -35   -0.13    0.57
  -4   0  34   -0.52    1.33
   4   0 -34    2.39    0.69
  -4   0  33   -2.24    1.33
   4   0 -33    0.17    0.61
   4   0 -32    6.89    0.94
  -4   0  32    3.17    1.43
   4   0 -31    0.43    0.58
   4   0 -31   -0.16    0.42
   4   0 -30    1.30    0.58
   4   0 -30    1.30    0.50
  -4   0  30   -0.37    1.21
  -4   0  29   -0.98    1.17
   4   0 -29   -0.06    0.46
   4   0 -29   -0.09    0.49
  -4   0  28    1.79    1.07
   4   0 -28    3.22    0.62
   4   0 -28    3.77    0.70
   4   0 -28    3.25    1.28
  -4   0  27   -1.21    1.11
   4   0 -27    0.04    0.49
   4   0 -27   -0.10    1.07
   4   0 -27   -0.03    0.47
   4   0 -26   18.16    1.79
  -4   0  26   18.12    2.17
   4   0 -26   18.41    1.86
  -4   0  25   -0.14    0.79
   4   0 -25    0.09    1.02
   4   0 -25    0.05    0.49
   4   0 -25   -0.04    0.48
   4   0 -24   10.05    1.21
   4   0 -24   10.49    1.27
   4   0 -23   -0.50    0.54
   4   0 -23    0.64    1.10
   4   0 -23    0.71    0.56
   4   0 -23   -0.17    0.51
   4   0 -22   38.59    3.37
   4   0 -22   31.04    2.90
   4   0 -22   32.75    2.85
   4   0 -22   30.97    2.92
   4   0 -21    0.11    0.44
   4   0 -21    1.52    1.01
   4   0 -21    0.35    0.55
   4   0 -21    0.41    0.57
   4   0 -20   50.28    4.07
   4   0 -20   39.01    3.65
   4   0 -20   36.76    3.66
   4   0 -20   46.22    3.60
   4   0 -19    0.29    0.61
   4   0 -19    0.79    0.27
   4   0 -19    0.36    0.41
   4   0 -19    0.54    0.57
   4   0 -18    1.64    0.76
   4   0 -18    1.11    0.27
   4   0 -18    1.75    0.46
   4   0 -18    1.26    0.58
   4   0 -17    0.21    0.65
   4   0 -17    0.17    0.23
   4   0 -17   -0.15    0.49
   4   0 -17   -0.15    0.38
   4   0 -16    5.69    0.89
   4   0 -16    6.92    0.75
   4   0 -16    5.53    0.63
   4   0 -16    6.07    1.04
   4   0 -15    0.40    0.51
   4   0 -15    0.55    0.58
   4   0 -15    0.03    0.31
   4   0 -14   64.08    6.01
   4   0 -14   71.74    5.99
   4   0 -14   74.62    5.80
   4   0 -13    4.45    0.85
   4   0 -13    3.70    0.82
   4   0 -12   94.70    7.56
  -4   0  12   82.81    7.39
   4   0 -12   95.96    7.34
  -4   0  11    2.14    0.64
   4   0 -11    3.12    0.89
   4   0 -11    1.05    0.38
  -4   0  10  559.66   44.35
   4   0 -10  585.92   44.48
   4   0 -10  553.95   44.23
   4   0  -9    2.78    1.16
  -4   0   9    6.23    0.96
  -4   0   8    0.74    0.47
   4   0  -8    0.15    0.46
  -4   0   7    0.04    0.43
   4   0  -7    0.34    0.44
  -4   0   6   43.77    3.74
  -4   0   5    0.46    0.44
  -4   0   4  131.27   10.60
  -4   0   3    0.81    0.50
  -4   0   2  524.42   41.46
  -4   0   1    1.27    0.62
   4   0  -1    1.09    0.54
   4   0   0  931.86   74.09
  -4   0   0  948.51   74.09
  -4   0  -1    0.33    0.24
   4   0   1    0.85    0.58
  -4   0  -2  111.07    9.89
  -4   0  -2  123.39    9.69
   4   0   2  128.49    9.90
   4   0   3    0.35    0.49
  -4   0  -3   -0.15    0.28
   4   0   4  166.39   14.53
  -4   0  -4  189.22   14.39
  -4   0  -5   -0.04    0.30
   4   0   5    0.22    0.46
   4   0   6   27.57    2.60
  -4   0  -6   29.96    2.46
   4   0   6   28.52    2.47
  -4   0  -7    0.19    0.32
   4   0   7    0.13    0.49
   4   0   7    0.51    0.37
   4   0   8  612.48   51.51
  -4   0  -8  613.09   51.63
   4   0   8  644.52   51.28
  -4   0  -8  704.17   51.40
   4   0   8  667.74   51.44
   4   0   9    0.98    0.51
  -4   0  -9    0.68    0.43
   4   0   9    1.60    0.67
   4   0   9    0.42    0.30
   4   0  10  533.62   45.34
   4   0  10  579.29   45.32
  -4   0 -10  555.55   45.52
   4   0  10  560.85   45.16
  -4   0 -10  639.26   45.28
  -4   0 -11   -0.06    0.50
   4   0  11    0.81    0.36
   4   0  11    1.67    0.67
   4   0  11    0.56    0.53
  -4   0 -12  270.43   20.99
   4   0  12  263.25   20.79
   4   0  12  255.57   20.79
   4   0  12  259.35   20.63
  -4   0 -13    1.21    0.81
   4   0  13    0.09    0.53
   4   0  13    0.49    0.51
   4   0  13   -0.02    0.36
   4   0  14   52.34    4.82
  -4   0 -14   57.86    5.04
   4   0  14   60.30    4.85
   4   0  14   58.07    4.70
   4   0  15    0.10    0.47
   4   0  15    0.54    0.56
   4   0  15    0.03    0.39
  -4   0 -15    0.28    0.71
   4   0  16   24.49    2.15
  -4   0 -16   23.70    2.34
   4   0  16   21.54    2.00
   4   0  16   19.97    2.13
   4   0  17    0.11    0.55
   4   0  17    0.70    0.60
   4   0  17    0.48    0.51
  -4   0 -17    0.07    0.71
   4   0  18  117.00    8.50
  -4   0 -18  107.10    8.65
   4   0  18  105.76    8.34
   4   0  18   84.05    8.44
   4   0  19    0.88    0.80
  -4   0 -19    0.76    0.88
   4   0  19    0.35    0.58
   4   0  19   -0.18    0.64
   4   0  20  195.92   13.03
  -4   0 -20  162.95   13.12
  -4   0 -21    0.81    0.85
   4   0  21   -1.23    0.71
   4   0  21    0.63    0.72
   4   0  22   50.08    4.94
  -4   0 -22   65.43    5.08
  -4   0 -23    0.90    0.81
   4   0  23    0.08    0.52
   4   0  24   10.01    1.46
  -4   0 -24   14.62    1.60
  -4   0 -25   -0.38    0.74
   4   0  25   -0.34    0.57
  -4   0 -26    4.69    0.96
   4   0  26    3.74    0.94
  -4   0 -27    0.18    0.77
   4   0  27    0.09    0.59
  -4   0 -28    5.80    1.12
   4   0  28    7.83    1.06
  -4   0 -29    0.11    0.80
   4   0  29    0.58    0.66
   4   0  30   33.01    2.79
  -4   0 -30   26.49    2.81
   4   0  31    0.39    0.62
  -4   0 -31    0.28    0.77
   4   0  32    3.46    0.80
  -4   0 -32    1.94    0.90
   4   0  33    0.70    0.70
  -4   0 -33   -0.16    0.83
   4   0  34    7.55    1.11
   4  -1 -37    1.46    0.69
  -4   1  36   -1.50    1.47
   4   1 -36    0.38    0.52
   4  -1 -36   -0.14    0.66
   4   1 -35    0.57    0.39
   4   1 -35    0.85    0.51
   4  -1 -35    0.44    0.69
  -4   1  35   -0.21    1.36
   4  -1 -34    0.05    0.63
   4   1 -34    0.39    0.53
   4   1 -34    0.34    0.53
   4  -1 -33    0.51    0.63
   4   1 -33   -0.22    0.54
  -4   1  33   -0.71    1.33
   4   1 -33    0.14    0.53
   4  -1 -32    2.63    0.78
   4   1 -32    2.30    0.62
   4   1 -32    1.55    0.62
   4  -1 -31    5.76    0.97
   4   1 -31    5.03    0.78
  -4   1  31    2.57    1.29
   4   1 -31    5.29    0.84
   4   1 -30    6.19    0.85
   4  -1 -30    7.10    1.02
  -4   1  30    4.42    1.38
   4   1 -30    5.85    0.93
  -4   1  29   13.70    2.00
   4  -1 -29   17.83    1.73
   4   1 -29   15.60    1.62
   4   1 -29   15.08    1.55
  -4   1  28    9.79    1.66
   4   1 -28   13.67    1.91
   4   1 -28   11.49    1.34
   4  -1 -28   13.21    1.40
   4   1 -28   10.40    1.25
   4  -1 -28   14.99    1.88
   4   1 -27    1.91    0.59
   4  -1 -27    4.03    0.63
   4  -1 -27    2.83    1.10
   4   1 -27    3.43    1.30
   4   1 -27    3.25    0.80
  -4   1  27    1.04    0.98
   4  -1 -27    1.97    0.70
   4   1 -26    4.75    0.76
  -4   1  26    3.11    1.05
   4  -1 -26    6.52    1.34
   4   1 -26    5.94    0.98
   4  -1 -26    6.10    0.91
  -4   1  25    1.36    0.87
   4  -1 -25    2.61    0.61
   4  -1 -25    2.16    0.66
   4  -1 -25    2.32    1.05
   4   1 -25    3.05    1.19
   4   1 -25    3.14    0.81
   4  -1 -24   11.01    1.22
   4   1 -24   12.58    1.41
   4   1 -24    8.92    1.21
   4  -1 -24   12.74    1.36
   4  -1 -24   11.48    1.67
   4  -1 -23    5.44    0.85
   4   1 -23    4.58    0.79
   4  -1 -23    5.30    1.27
   4   1 -23    8.49    1.37
   4   1 -23    5.92    0.96
   4  -1 -23    4.91    0.78
   4   1 -23    4.23    0.76
   4  -1 -22   17.35    1.89
   4   1 -22   21.44    1.91
   4   1 -22   21.73    2.10
   4   1 -22   20.16    1.95
   4  -1 -22   17.52    2.21
   4   1 -21   17.71    1.84
   4  -1 -21   17.44    1.95
   4   1 -21   14.52    1.60
   4  -1 -21   11.82    1.43
   4   1 -21   13.90    1.40
   4   1 -21   12.60    1.44
   4  -1 -21   14.80    1.55
   4   1 -20   48.16    4.03
   4  -1 -20   56.28    4.21
   4   1 -20   43.59    3.89
   4  -1 -20   37.07    3.73
   4   1 -20   46.29    3.71
   4  -1 -20   42.54    3.60
   4  -1 -20   42.05    3.85
   4  -1 -19   13.78    1.71
   4   1 -19   12.26    1.45
   4  -1 -19    9.71    1.28
   4  -1 -19   10.85    1.10
   4  -1 -19   11.19    1.37
   4  -1 -18  102.66    7.47
   4   1 -18   87.65    7.22
   4  -1 -18   80.71    7.11
   4   1 -18   94.68    7.03
   4  -1 -18   81.95    6.93
   4   1 -18   85.39    6.84
   4  -1 -18   83.56    7.20
   4   1 -17    6.35    1.07
   4  -1 -17    7.66    1.01
   4  -1 -17    6.03    0.99
   4   1 -17    5.04    0.58
   4  -1 -17    6.03    0.71
   4   1 -17    6.64    0.79
   4  -1 -16   35.31    3.19
   4   1 -16   31.43    2.99
  -4   1  16   31.45    2.80
   4  -1 -16   33.27    2.97
   4  -1 -16   30.50    2.74
   4   1 -16   36.06    2.82
   4  -1 -15    6.29    0.92
  -4   1  15    4.83    0.77
   4   1 -15    4.76    0.94
   4  -1 -15    4.61    0.64
   4   1 -15    4.99    0.67
   4  -1 -14   63.77    5.36
   4   1 -14   62.98    5.40
   4   1 -14   65.10    5.16
  -4   1  14   60.33    5.20
   4  -1 -14   64.02    5.52
   4   1 -13    1.55    0.42
   4   1 -13    2.30    0.73
   4  -1 -13    3.83    0.86
   4  -1 -13    4.29    1.04
  -4   1  13    1.52    0.57
   4   1 -12   70.94    5.75
   4   1 -12   67.38    5.98
   4  -1 -12   77.02    6.03
   4  -1 -12   75.82    6.11
  -4   1  12   68.15    5.82
   4   1 -11   23.63    2.12
   4   1 -11   23.27    2.37
   4  -1 -11   28.36    2.48
   4  -1 -11   25.39    2.47
  -4   1  11   25.78    2.24
  -4   1  10  111.44    8.79
   4   1 -10  103.03    8.89
   4  -1 -10  115.13    8.97
   4   1 -10  105.16    8.67
   4  -1 -10  113.85    8.98
   4  -1  -9    4.84    0.99
  -4   1   9    4.28    0.74
   4   1  -9    4.21    0.81
   4  -1  -8  176.76   13.74
   4  -1  -8  172.72   13.68
  -4   1   8  171.29   13.57
   4   1  -8  158.03   13.65
   4  -1  -7    9.13    1.10
   4  -1  -7    6.29    0.96
  -4   1   7    6.74    0.90
   4  -1  -6   47.34    3.90
   4  -1  -6   44.15    3.78
  -4   1   6   46.37    3.75
  -4  -1   6   39.10    3.71
   4  -1  -5   19.18    1.85
  -4   1   5   20.55    1.86
  -4  -1   5   18.70    1.87
   4  -1  -4   81.29    7.04
  -4   1   4   92.88    7.11
  -4  -1   4   86.71    7.13
   4  -1  -3   36.78    3.26
  -4   1   3   39.21    3.35
  -4  -1   3   40.42    3.41
   4  -1  -2   13.13    1.30
   4   1  -2   14.07    1.46
  -4   1   2   14.88    1.45
  -4  -1   2   13.63    1.46
   4  -1  -1    6.32    0.68
   4   1  -1    5.73    0.85
  -4   1   1    5.36    0.84
  -4  -1   1    6.34    0.93
   4  -1   0  121.67    9.53
  -4   1   0  113.13    9.46
   4   1   0  120.09    9.47
   4  -1   0  109.67    9.25
  -4  -1   0  131.75    9.55
   4  -1   1    7.25    1.00
  -4   1  -1    7.88    0.73
  -4   1  -1    6.61    0.96
   4   1   1    6.04    0.89
   4  -1   1    6.74    0.68
  -4  -1  -1    8.33    1.04
  -4   1  -2   59.55    4.78
   4  -1   2   57.35    5.01
  -4   1  -2   60.14    5.03
   4   1   2   58.81    4.96
   4  -1   3    1.74    0.59
   4   1   3    1.74    0.52
  -4   1  -3    1.51    0.33
  -4   1  -3    1.59    0.61
   4  -1   4   11.80    1.32
   4   1   4   12.32    1.27
  -4   1  -4   11.61    1.11
   4  -1   5   66.00    5.76
   4   1   5   65.63    5.69
  -4   1  -5   72.14    5.58
   4   1   6    3.18    0.62
  -4   1  -6    2.72    0.45
   4  -1   6    2.81    0.65
  -4   1  -7   19.56    1.60
   4  -1   7   14.21    1.72
   4   1   7   18.30    1.61
   4   1   7   15.88    1.70
  -4  -1  -7   19.04    1.90
  -4   1  -8    7.35    0.80
   4   1   8    6.83    0.90
   4  -1   8    6.19    0.95
   4   1   8    7.11    0.81
  -4   1  -8    6.34    1.09
  -4  -1  -8    7.67    1.14
  -4   1  -9   85.65    6.41
  -4   1  -9   71.53    6.68
   4   1   9   73.18    6.48
   4  -1   9   74.29    6.54
   4   1   9   82.60    6.45
  -4  -1  -9   80.18    6.68
  -4  -1 -10    4.45    0.94
   4  -1  10    3.91    0.76
   4   1  10    4.43    0.64
   4   1  10    2.73    0.69
  -4   1 -10    3.31    0.91
  -4   1 -10    4.57    0.64
  -4   1 -11    2.89    0.57
  -4  -1 -11    1.89    0.80
   4  -1  11    3.39    0.71
   4   1  11    2.33    0.61
  -4   1 -11    2.70    0.87
   4   1  11    3.46    0.47
   4   1  11    2.99    0.58
   4  -1  12    0.26    0.55
   4   1  12    0.49    0.45
  -4   1 -12   -0.15    0.69
   4   1  12    0.12    0.48
  -4  -1 -12   -0.06    0.69
   4   1  12    0.22    0.30
   4  -1  13   12.95    1.53
   4   1  13   13.52    1.42
  -4   1 -13   12.31    1.67
   4   1  13   13.51    1.43
  -4  -1 -13   14.61    1.66
   4   1  13   14.62    1.31
   4  -1  14    0.96    0.64
   4   1  14    0.14    0.46
   4   1  14    0.24    0.50
  -4   1 -14    0.46    0.73
  -4  -1 -14    0.13    0.68
   4   1  14    0.56    0.39
   4  -1  15   38.72    3.32
   4   1  15   38.00    3.20
   4   1  15   30.53    3.19
  -4   1 -15   34.30    3.44
  -4  -1 -15   38.55    3.41
   4   1  15   38.09    3.09
   4  -1  16   15.17    1.59
   4   1  16   13.70    1.42
   4   1  16    9.62    1.38
  -4   1 -16   12.03    1.68
  -4  -1 -16   15.67    1.68
   4   1  16   14.88    1.36
   4   1  17   11.71    1.23
  -4   1 -17   10.69    1.51
   4   1  17   11.88    1.17
  -4  -1 -17   11.18    1.42
   4   1  17    7.29    1.15
   4   1  18   17.47    2.13
  -4   1 -18   19.10    2.37
   4   1  18   23.00    2.14
  -4  -1 -18   26.28    2.40
   4   1  18   27.82    2.15
   4   1  19   89.53    6.83
  -4   1 -19   78.24    7.06
  -4  -1 -19   83.93    7.01
   4   1  19   94.97    6.83
   4   1  20    6.17    0.92
  -4   1 -20    5.78    1.19
  -4  -1 -20    8.22    1.20
   4   1  20    4.99    0.94
   4   1  20    8.12    1.00
   4   1  21   12.53    1.36
   4   1  21    8.96    1.41
  -4   1 -21   13.43    1.66
   4   1  21   13.53    1.39
  -4  -1 -21   12.90    1.55
  -4   1 -22    8.50    1.27
   4   1  22    7.46    0.99
  -4  -1 -22    7.93    1.15
   4   1  22    7.30    0.99
   4   1  22    4.12    0.96
   4   1  23    1.81    0.60
   4   1  23    1.98    0.63
  -4  -1 -23    1.28    0.79
  -4   1 -23    2.41    0.91
   4   1  23    2.08    0.68
   4   1  24    5.71    0.90
  -4  -1 -24    6.31    1.06
   4   1  24    4.78    0.95
   4   1  24    6.91    0.97
  -4   1 -24    5.20    1.14
   4   1  25    0.36    0.64
  -4   1 -25    0.07    0.87
  -4  -1 -25    0.24    0.69
   4   1  25   -1.01    0.64
   4   1  26    5.58    0.94
  -4   1 -26    6.20    1.19
  -4  -1 -26    5.89    1.05
   4   1  26    4.32    0.93
  -4  -1 -27   15.76    1.83
  -4   1 -27   17.09    2.02
   4   1  27   17.48    1.81
   4  -1  27   17.15    1.69
  -4  -1 -28   12.82    1.66
  -4   1 -28   13.79    1.86
   4  -1  28   16.83    1.59
   4   1  28   16.15    1.72
  -4  -1 -29   28.33    2.79
  -4   1 -29   25.77    2.91
   4   1  29   33.85    2.88
   4  -1  29   31.31    2.70
   4   1  30    2.37    0.86
   4  -1  30    2.76    0.68
  -4   1 -30    3.00    1.05
   4   1  31    0.06    0.73
   4  -1  31    0.38    0.56
  -4   1 -31    0.06    0.89
   4  -1  32    4.88    0.74
  -4   1 -32    3.08    1.00
   4   1  33    2.77    0.84
  -4   1 -33    2.76    0.99
   4   1  34    1.40    0.85
   4   1  35    4.24    1.02
  -4  -2  36    6.01    1.65
  -4   2  36    6.86    1.67
   4   2 -35    1.47    0.56
  -4   2  35   -0.31    1.29
  -4  -2  35    0.41    1.32
   4   2 -35    2.31    0.80
   4   2 -34   20.08    2.02
  -4  -2  34   19.02    2.47
  -4   2  34   16.30    2.36
   4   2 -34   20.18    1.80
   4  -2 -33    0.17    0.79
   4   2 -33    0.57    0.52
  -4  -2  33   -0.70    1.19
  -4   2  33    0.10    1.13
   4   2 -33    1.02    0.87
   4   2 -32   51.40    4.17
  -4  -2  32   45.87    4.47
  -4   2  32   41.41    4.39
   4   2 -32   43.39    3.88
   4  -2 -32   53.57    4.20
   4  -2 -31    3.16    0.94
   4   2 -31    2.42    0.62
   4   2 -31    3.68    0.99
  -4  -2  31    2.71    1.40
  -4   2  31    0.74    1.21
   4   2 -30   23.12    2.09
   4   2 -30   24.97    2.40
   4  -2 -30   27.68    2.40
  -4  -2  30   18.97    2.56
  -4   2  30   20.62    2.61
   4  -2 -29    2.55    0.83
   4   2 -29    2.47    0.52
   4   2 -29    2.70    0.97
  -4  -2  29    0.60    1.03
  -4   2  29    0.95    1.04
   4   2 -28   11.40    1.69
   4  -2 -28   12.17    1.34
   4  -2 -28   13.99    1.83
   4   2 -28    8.40    1.02
   4   2 -28    9.66    1.36
  -4  -2  28   10.35    1.60
  -4   2  28    6.41    1.46
  -4  -2  27    0.93    0.94
  -4   2  27    2.34    1.00
   4   2 -27    2.59    1.11
   4  -2 -27    3.14    1.19
   4   2 -27    2.10    0.52
   4   2 -27    2.90    0.91
   4  -2 -27    2.99    0.78
   4   2 -26    5.16    1.23
   4  -2 -26    5.66    1.40
   4   2 -26    4.15    0.99
   4  -2 -26    5.42    0.92
   4   2 -25    1.45    0.86
   4  -2 -25    0.99    0.98
   4   2 -25    0.20    0.70
   4   2 -25    0.45    0.45
   4  -2 -25    0.29    0.59
   4  -2 -24   63.67    4.95
   4   2 -24   63.77    4.83
   4   2 -24   51.11    4.67
   4  -2 -24   53.37    4.60
   4   2 -24   45.91    4.39
   4  -2 -23    2.74    1.21
   4   2 -23    1.35    0.90
   4   2 -23    1.06    0.51
   4  -2 -23    0.86    0.66
   4  -2 -22   88.83    8.10
   4  -2 -22  116.18    8.46
   4  -2 -22  101.90    8.02
   4   2 -22   96.90    7.97
   4   2 -22   93.58    8.22
   4  -2 -21    5.93    1.01
   4  -2 -21    8.24    1.37
   4  -2 -21    4.92    0.94
   4  -2 -21    6.03    0.86
   4   2 -21    6.00    0.83
   4   2 -21    4.95    1.11
   4  -2 -20   70.44    5.92
   4  -2 -20   67.63    6.12
   4  -2 -20   85.16    6.41
   4  -2 -20   71.44    6.10
   4   2 -20   67.88    6.23
   4   2 -20   71.19    5.96
   4  -2 -20   79.43    6.02
   4  -2 -19   14.91    1.48
   4  -2 -19   12.95    1.66
   4  -2 -19   13.81    1.68
   4  -2 -19   19.24    2.02
   4  -2 -19   15.90    1.54
   4   2 -19   16.89    1.52
  -4   2  19   17.24    1.51
   4   2 -19   13.50    1.77
   4   2 -18    6.92    1.12
   4  -2 -18    4.95    0.95
   4  -2 -18    7.37    0.84
   4   2 -18    5.97    0.76
   4  -2 -18    6.52    1.19
  -4   2  18    6.09    0.77
   4  -2 -18    6.75    0.77
   4  -2 -18    4.84    0.92
   4  -2 -17   -0.12    0.56
   4  -2 -17    0.30    0.34
   4  -2 -17    0.17    0.63
  -4   2  17   -0.03    0.40
   4  -2 -17    0.42    0.77
   4  -2 -17   -0.10    0.39
   4   2 -17   -0.03    0.38
   4   2 -17   -0.21    0.66
   4  -2 -16    1.87    0.72
   4  -2 -16    2.15    0.47
   4  -2 -16    1.80    0.67
   4  -2 -16    1.74    0.62
  -4   2  16    1.51    0.49
   4  -2 -16    2.58    0.48
   4   2 -16    1.98    0.45
   4   2 -16    2.10    0.77
   4  -2 -15    0.76    0.66
  -4   2  15    1.02    0.47
   4  -2 -15    1.31    0.61
   4  -2 -15    1.17    0.41
   4  -2 -15    0.46    0.59
   4  -2 -15    1.58    0.40
   4   2 -15    1.57    0.39
   4   2 -15    1.68    0.76
   4  -2 -14   39.91    3.51
   4  -2 -14   33.16    3.64
   4  -2 -14   44.93    3.77
  -4   2  14   43.65    3.51
   4   2 -14   41.42    3.80
   4  -2 -14   43.22    3.48
   4   2 -14   42.13    3.46
   4  -2 -13    3.32    0.53
   4   2 -13    3.51    0.53
   4  -2 -13    2.88    0.75
   4   2 -13    2.34    0.81
  -4   2  13    3.07    0.63
   4  -2 -13    3.58    0.81
   4   2 -12   55.06    4.33
   4  -2 -12   53.80    4.34
   4  -2 -12   46.29    4.57
  -4   2  12   53.92    4.43
   4  -2 -12   52.78    4.55
   4   2 -12   49.96    4.66
  -4   2  11    0.66    0.50
   4  -2 -11    0.80    0.70
   4   2 -11    1.03    0.36
   4  -2 -11    0.58    0.36
   4   2 -11    2.00    0.78
   4  -2 -11    0.48    0.52
   4   2 -10  152.54   12.16
   4  -2 -10  155.68   12.17
  -4   2  10  165.84   12.29
   4  -2 -10  130.34   12.42
   4  -2 -10  155.53   12.35
   4   2 -10  148.42   12.50
   4   2  -9    8.01    0.84
   4  -2  -9    8.22    0.84
   4  -2  -9    7.98    1.19
   4  -2  -9    9.14    1.04
  -4   2   9    9.39    1.04
   4   2  -9    8.78    1.22
  -4   2   8   18.38    1.79
   4  -2  -8   17.77    1.95
   4  -2  -8   19.73    1.77
   4  -2  -7    1.43    0.66
   4  -2  -7    1.85    0.46
  -4   2   7    1.84    0.54
   4  -2  -6   22.48    2.56
  -4   2   6   29.94    2.49
   4  -2  -6   27.90    2.35
  -4   2   5    0.59    0.46
   4  -2  -5    0.49    0.51
   4  -2  -5    0.88    0.33
  -4   2   4   24.50    1.96
   4  -2  -4   17.85    1.67
  -4   2   3    1.93    0.55
   4   2  -3    1.61    0.57
   4  -2  -3    1.32    0.28
   4   2  -2   41.55    3.84
  -4   2   2   46.76    3.86
  -4   2   1   -0.05    0.50
   4   2  -1    0.20    0.48
  -4   2   0   76.87    5.83
  -4  -2   0   73.79    5.83
   4   2   0   69.39    6.07
  -4   2   0   57.47    6.17
  -4   2  -1    8.69    0.83
  -4  -2  -1    9.16    0.84
   4   2   1    9.70    1.08
   4  -2   1    7.33    1.12
  -4   2  -2   42.36    3.23
  -4  -2  -2   39.44    3.22
  -4   2  -2   30.80    3.59
   4   2   2   36.90    3.42
   4  -2   3    1.28    0.60
  -4   2  -3    2.55    0.39
  -4  -2  -3    2.10    0.40
  -4   2  -3    1.70    0.74
   4   2   3    2.07    0.62
  -4  -2  -4   65.07    5.02
  -4   2  -4   67.49    5.02
   4  -2   4   54.05    5.25
  -4   2  -4   49.12    5.42
   4   2   4   58.11    5.18
  -4  -2  -5    6.50    0.72
  -4   2  -5    6.51    0.70
   4  -2   5    5.27    0.96
   4   2   5    5.73    0.89
   4  -2   6  115.37   10.69
  -4  -2  -6  135.74   10.47
  -4   2  -6  135.66   10.47
   4   2   6  127.31   10.62
  -4  -2  -6  131.55   10.75
   4  -2   7    0.52    0.32
   4   2   7    0.39    0.32
   4  -2   7    0.53    0.60
  -4   2  -7    0.17    0.33
  -4  -2  -7    0.30    0.35
   4   2   7    0.04    0.50
  -4  -2  -7    0.78    0.81
  -4  -2  -8   16.79    1.49
  -4   2  -8   16.52    1.48
   4   2   8   15.89    1.48
   4  -2   8   16.05    1.50
   4  -2   8   13.63    1.71
  -4  -2  -8   15.68    1.76
   4   2   8   15.62    1.60
   4   2   9    7.53    0.84
   4  -2   9    7.18    0.83
   4  -2   9    7.16    1.08
  -4   2  -9    7.71    1.27
   4   2   9    6.69    0.93
  -4   2  -9    7.88    0.85
  -4  -2  -9    7.41    0.84
  -4  -2  -9    6.07    1.12
  -4   2 -10   10.85    1.03
  -4  -2 -10   10.33    1.03
   4  -2  10    8.39    1.22
   4   2  10    9.45    1.02
   4  -2  10    8.61    1.01
  -4  -2 -10   10.29    1.34
   4   2  10    8.26    1.08
  -4   2 -10    7.16    1.36
  -4   2 -11   27.50    2.30
  -4  -2 -11   27.17    2.30
   4  -2  11   22.68    2.48
  -4   2 -11   23.11    2.68
  -4  -2 -11   27.36    2.58
   4   2  11   24.55    2.33
   4  -2  11   25.50    2.31
   4   2  11   25.38    2.30
  -4  -2 -12    8.90    1.21
   4   2  12    5.98    0.90
  -4   2 -12    5.58    1.24
   4   2  12    7.08    0.87
   4  -2  12    7.39    0.91
   4   2  13   30.25    2.75
  -4   2 -13   33.59    3.18
  -4  -2 -13   34.88    3.01
   4  -2  13   30.11    2.76
   4   2  13   29.20    2.74
  -4   2 -14   57.22    4.93
   4   2  14   55.32    4.51
   4   2  14   48.39    4.49
   4  -2  14   49.42    4.51
  -4  -2 -14   60.00    4.77
   4   2  14   54.35    4.38
   4   2  15   -0.18    0.47
   4  -2  15    0.19    0.50
   4   2  15    0.43    0.54
  -4   2 -15   -0.09    0.85
  -4  -2 -15    0.72    0.76
   4   2  15    0.51    0.42
  -4   2 -16   26.59    2.75
   4   2  16   28.06    2.34
   4   2  16   26.39    2.26
   4   2  16   21.41    2.31
   4  -2  16   21.94    2.33
  -4  -2 -16   29.65    2.60
  -4   2 -17   14.13    1.80
   4   2  17   13.09    1.36
   4   2  17   15.44    1.34
   4  -2  17   10.15    1.35
   4   2  17   10.52    1.36
  -4  -2 -17   14.90    1.62
  -4   2 -18    0.86    0.92
   4   2  18    1.53    0.58
   4  -2  18    0.39    0.48
   4   2  18    0.22    0.52
   4   2  18    1.14    0.52
  -4  -2 -18    0.74    0.72
   4   2  19    0.06    0.57
   4  -2  19   -0.35    0.62
   4   2  19    0.22    0.52
  -4   2 -19    0.26    0.90
   4   2  19    0.34    0.53
  -4   2 -20   14.72    1.80
   4   2  20   13.44    1.32
   4  -2  20    8.43    1.32
   4   2  20   10.00    1.35
   4   2  20   16.07    1.40
  -4   2 -21    5.48    1.22
   4   2  21    6.94    0.89
   4  -2  21    2.95    0.81
   4   2  21    1.92    0.78
   4   2  21    5.50    0.78
  -4   2 -22   12.63    1.60
   4   2  22    7.02    1.17
   4  -2  22    6.73    1.15
   4   2  22   11.16    1.21
   4   2  22   10.23    1.09
  -4   2 -23    7.28    1.28
   4  -2  23    3.95    0.89
   4   2  23    2.82    0.87
   4   2  23    7.36    1.02
   4   2  23    7.22    0.86
   4  -2  24    0.08    0.59
   4   2  24   -0.08    0.67
  -4   2 -24    1.12    1.01
   4   2  24    0.05    0.66
   4  -2  25    0.48    0.63
   4   2  25   -0.16    0.69
   4   2  25    0.82    0.55
  -4   2 -25    1.49    0.97
   4   2  25    1.65    0.73
   4   2  26    0.84    0.79
   4   2  26    0.50    0.55
   4  -2  26    0.08    0.72
   4   2  26   -1.29    0.73
  -4   2 -26    0.78    0.92
   4   2  26   -0.23    0.68
  -4   2 -27   16.88    1.90
   4   2  27   11.85    1.54
   4   2  27   14.16    1.60
   4  -2  27   12.97    1.33
  -4   2 -28    0.97    0.98
   4   2  28    0.48    0.71
   4   2  28   -0.19    0.74
   4  -2  28    0.21    0.45
   4   2  29    0.51    0.78
   4  -2  29    1.34    0.53
  -4   2 -29    0.96    1.06
   4   2  29    1.47    0.84
  -4   2 -30   15.55    1.81
   4  -2  30   16.20    1.31
   4   2  30   12.51    1.53
  -4   2 -31   -0.28    0.99
   4   2  31   -0.07    0.88
   4   2  31    0.49    0.78
   4   2  32   -0.07    1.01
  -4   2 -32    4.27    1.15
   4   2  33   -0.07    0.88
  -4   2 -33   -0.55    1.08
   4   2  34    0.33    1.15
   4   2  35    0.07    0.95
   4   2  36   -0.73    0.98
   4   3 -36    3.27    1.02
   4   3 -35   -0.06    0.87
   4   3 -34    3.14    0.56
   4   3 -34    2.96    1.01
   4   3 -33    0.62    0.42
   4   3 -33    0.25    0.82
   4   3 -32    0.91    0.44
   4   3 -32    1.29    0.92
   4   3 -31    5.61    1.13
   4   3 -31    5.02    0.67
   4   3 -30    1.02    0.82
   4   3 -30    0.56    0.38
   4  -3 -30    1.21    0.85
   4   3 -29    8.79    1.40
   4   3 -29    9.77    1.04
   4  -3 -28    0.59    0.75
   4   3 -28    0.18    0.35
   4   3 -28    0.49    0.80
   4  -3 -27    3.03    0.88
   4   3 -27    2.01    0.47
   4  -3 -27    3.27    1.18
   4   3 -27    1.29    0.91
   4  -3 -26   20.72    2.12
   4   3 -26   13.14    1.41
   4   3 -26   14.92    1.81
   4  -3 -26   18.87    1.83
   4   3 -25    1.65    0.51
   4  -3 -25    2.65    1.09
   4   3 -25    1.77    0.89
   4  -3 -25    2.98    0.86
   4  -3 -24   43.69    3.37
   4  -3 -24   37.58    3.05
   4   3 -24   27.16    2.70
   4   3 -24   30.00    3.08
   4  -3 -23    0.83    0.94
   4   3 -23    0.07    0.79
   4  -3 -23    0.58    0.67
   4   3 -22   15.29    1.88
  -4   3  22   15.54    1.46
   4  -3 -22   16.37    1.82
   4  -3 -22   21.14    2.10
   4   3 -21    6.76    1.31
   4  -3 -21    9.04    1.26
  -4   3  21    8.55    0.95
   4  -3 -21    9.74    1.12
   4   3 -21    9.99    1.09
   4  -3 -20    5.50    1.01
   4  -3 -20    6.25    0.81
   4  -3 -20    8.18    1.24
   4   3 -20    5.21    1.12
  -4   3  20    4.87    0.72
   4   3 -20    6.65    0.83
   4  -3 -20    6.40    0.86
   4   3 -19    5.85    1.12
   4  -3 -19    7.97    1.18
  -4   3  19    5.92    0.77
   4  -3 -19    6.27    1.02
   4  -3 -19    5.97    0.81
   4  -3 -19    7.07    0.89
   4   3 -19    6.30    0.82
   4  -3 -18    0.45    0.58
   4  -3 -18    0.69    0.44
   4  -3 -18    0.83    0.47
   4   3 -18    0.45    0.42
  -4   3  18    1.17    0.44
   4  -3 -18    1.18    0.77
   4   3 -18    0.31    0.68
   4  -3 -17   15.47    1.61
   4  -3 -17   19.78    1.90
  -4   3  17   17.47    1.59
   4   3 -17   17.38    1.60
   4  -3 -17   18.33    1.64
   4  -3 -17   15.44    1.80
   4   3 -17   13.04    1.84
   4  -3 -16   99.44    7.62
  -4   3  16  100.81    7.69
  -4   3  16   91.11    7.37
   4   3 -16   92.92    7.37
   4  -3 -16   95.07    7.40
   4  -3 -16   84.04    7.40
   4   3 -16   73.19    7.62
   4   3 -15    1.18    0.82
   4  -3 -15    0.74    0.48
   4  -3 -15    0.85    0.42
   4   3 -15    0.86    0.43
  -4   3  15    0.90    0.55
   4  -3 -15    1.01    0.73
  -4   3  15    1.55    0.85
   4  -3 -14   96.69    7.35
  -4   3  14   97.66    7.47
  -4   3  14   89.31    7.20
   4   3 -14   67.67    7.41
   4  -3 -14   79.50    7.22
   4  -3 -14   93.32    7.17
   4   3 -14   91.08    7.15
   4   3 -13    2.67    0.90
   4  -3 -13    3.40    0.67
   4   3 -13    3.71    0.57
   4  -3 -13    3.46    0.57
  -4   3  13    2.79    0.67
  -4   3  13    2.96    0.95
   4  -3 -13    2.21    0.71
   4  -3 -12   75.84    7.54
   4  -3 -12   96.25    7.31
   4   3 -12   91.02    7.28
  -4   3  12  100.78    7.41
   4  -3 -12   86.50    7.42
  -4   3  12   97.29    7.58
   4   3 -12   73.99    7.60
   4  -3 -11    0.82    0.61
   4   3 -11    1.41    0.79
  -4   3  11    2.07    0.88
   4   3 -11    1.52    0.40
   4  -3 -11    1.14    0.40
  -4   3  11    1.16    0.57
  -4   3  10   18.77    1.80
   4   3 -10   16.24    1.44
   4  -3 -10   15.92    1.44
   4   3 -10   13.88    1.80
   4  -3 -10   13.62    1.73
  -4   3  10   16.45    1.61
   4  -3  -9    0.44    0.77
   4   3  -9    0.95    0.34
   4  -3  -9    0.87    0.33
  -4   3   9    0.37    0.50
  -4   3   9    1.18    0.69
   4  -3  -8    0.35    0.76
   4  -3  -8    0.24    0.26
   4   3  -8    0.50    0.29
  -4   3   8   -0.04    0.52
   4  -3  -7    8.10    1.37
  -4   3   7    9.16    1.14
  -4   3   7   10.51    1.22
  -4   3   6  166.57   13.08
  -4   3   6  181.87   13.13
  -4   3   5    1.83    0.66
  -4   3   5    2.19    0.74
   4  -3  -5    1.28    0.82
   4  -3  -4   40.46    4.33
  -4   3   4   51.90    4.21
  -4   3   4   52.50    4.14
   4   3  -4   44.22    4.28
  -4   3   3   33.48    3.04
  -4   3   3   34.16    2.93
   4   3  -3   30.92    3.10
  -4   3   2  150.93   14.59
  -4   3   2  194.46   14.40
   4   3  -2  184.80   14.62
  -4   3   1   11.02    1.73
   4   3  -1   15.72    1.68
  -4   3   1   15.81    1.45
   4   3   0    2.85    0.72
  -4   3   0    1.77    0.82
  -4   3   0    3.11    0.41
  -4  -3   0    2.78    0.41
   4   3   1    0.66    0.61
  -4   3  -1    0.56    0.70
  -4  -3  -1    0.59    0.26
  -4   3  -1    0.55    0.27
   4   3   2    1.10    0.55
  -4  -3  -2    1.21    0.34
  -4   3  -2    1.74    0.34
  -4   3  -2    2.28    0.39
  -4   3  -2    1.25    0.81
  -4  -3  -3    2.53    0.39
  -4   3  -3    2.49    0.41
  -4   3  -3    2.88    0.37
   4   3   3    1.85    0.64
   4   3   4    3.63    0.77
  -4   3  -4    2.77    1.04
  -4  -3  -4    4.09    0.53
  -4   3  -4    4.38    0.53
   4   3   5    5.06    0.86
  -4   3  -5    4.74    0.58
  -4  -3  -5    4.91    0.59
  -4   3  -6   29.54    2.43
  -4  -3  -6   28.50    2.43
   4   3   6   26.57    2.66
   4   3   7   12.31    1.54
  -4   3  -7   15.62    1.38
  -4  -3  -7   15.41    1.39
   4  -3   8   61.54    5.29
   4   3   8   64.45    5.29
  -4  -3  -8   69.31    5.31
  -4   3  -8   67.85    5.29
   4   3   8   58.62    5.44
   4  -3   9    0.61    0.35
   4   3   9    0.81    0.37
   4   3   9    0.19    0.50
  -4   3  -9    0.27    0.39
  -4  -3  -9    0.42    0.39
  -4   3 -10   15.61    2.08
   4   3  10   17.47    1.55
   4  -3  10   16.95    1.56
   4   3  10   16.69    1.69
  -4   3 -10   14.87    1.37
  -4   3 -10   18.13    1.56
  -4  -3 -10   16.86    1.55
   4  -3  11    0.88    0.43
   4   3  11    1.40    0.44
  -4   3 -11    0.10    1.03
   4   3  11    0.84    0.58
  -4   3 -11    0.51    0.29
   4   3  12   13.76    1.50
   4  -3  12   12.46    1.38
   4   3  12   16.24    1.43
  -4   3 -12   16.46    2.04
  -4   3 -12   13.80    1.28
   4   3  13   16.38    1.61
   4  -3  13   14.41    1.52
   4   3  13   14.95    1.52
  -4   3 -13   15.93    2.06
  -4   3 -13   15.33    1.41
   4   3  14   22.03    2.03
   4  -3  14   19.38    1.97
   4   3  14   18.64    1.95
  -4   3 -14   25.61    2.57
  -4   3 -14   22.34    1.89
  -4   3 -15    9.42    1.59
   4   3  15    9.82    1.09
  -4   3 -15    9.72    1.00
   4  -3  15    7.66    1.02
   4   3  15    7.48    1.02
   4   3  16    0.33    0.51
  -4   3 -16    0.38    1.08
  -4   3 -16   -0.03    0.48
   4   3  16    0.26    0.42
   4  -3  16    0.33    0.42
   4   3  16   -0.14    0.43
   4  -3  17   15.56    1.74
   4   3  17   14.39    1.72
   4   3  17   19.08    1.76
   4   3  17   16.28    1.64
  -4   3 -17   20.97    1.75
  -4   3 -18    1.11    1.14
   4   3  18    1.12    0.59
  -4   3 -18    1.59    0.64
   4   3  18    1.78    0.56
   4  -3  18    0.95    0.50
   4   3  18    0.51    0.51
   4   3  19   14.54    1.40
  -4   3 -19   18.08    2.00
   4   3  19   10.00    1.38
   4  -3  19    9.27    1.38
  -4   3 -19   18.75    1.53
   4   3  19   13.12    1.37
   4   3  20    2.70    0.72
   4  -3  20    2.38    0.69
   4   3  20    3.99    0.72
  -4   3 -20    4.99    0.89
   4   3  20    4.29    0.73
   4  -3  21    0.24    0.63
   4   3  21    0.36    0.53
  -4   3 -21    1.12    1.09
   4   3  21    0.88    0.55
   4   3  21    1.27    0.58
  -4   3 -21    1.09    0.71
  -4   3 -22   26.12    2.46
   4   3  22   22.14    1.84
   4  -3  22   12.49    1.86
   4   3  22   13.88    1.90
  -4   3 -22   28.22    2.09
   4   3  22   19.31    1.88
   4   3  23    1.17    0.53
   4   3  23    0.41    0.59
   4  -3  23    0.95    0.53
  -4   3 -23    0.50    1.03
   4   3  23    1.66    0.69
  -4   3 -23    0.68    0.74
   4  -3  24    6.97    1.11
   4   3  24    4.20    1.04
  -4   3 -24   14.51    1.63
   4   3  24    7.00    0.92
   4   3  24    7.88    1.09
  -4   3 -24   11.52    1.26
   4   3  25   -0.15    0.64
   4   3  25    0.24    0.48
  -4   3 -25    0.81    1.02
  -4   3 -25   -0.30    0.78
   4   3  25   -0.37    0.72
   4   3  25   -0.15    0.68
   4  -3  25   -0.08    0.65
  -4   3 -26    9.54    1.20
  -4   3 -26    9.46    1.46
   4  -3  26    3.81    0.96
   4   3  26    2.94    0.94
   4  -3  26    6.90    0.73
   4   3  26    7.18    1.11
   4   3  26    6.65    1.07
   4   3  26    6.13    0.80
  -4   3 -27   20.03    2.19
   4   3  27   18.67    1.93
   4  -3  27   17.17    1.52
  -4   3 -27   22.94    1.98
   4   3  27   16.68    1.84
   4   3  27   13.57    1.56
   4   3  28    0.76    0.49
   4   3  28   -0.20    0.83
   4  -3  28    0.41    0.39
   4   3  28    1.00    0.84
  -4   3 -28    0.97    0.91
  -4   3 -28    1.33    1.10
  -4   3 -29   15.78    1.85
   4   3  29   12.06    1.48
  -4   3 -29   18.29    1.69
   4   3  30    4.53    1.00
  -4   3 -30    7.24    1.37
   4   3  31    0.75    0.80
   4   3  31    0.07    0.91
  -4   3 -31    2.90    1.19
   4   3  32    1.11    0.80
   4   3  32   -0.07    0.96
  -4   3 -32    1.81    1.10
   4   3  33    0.11    0.75
   4   3  33   -0.07    0.89
  -4   3 -33    1.78    1.17
   4   3  34    2.96    0.90
   4   3  34   -0.07    1.09
   4   3  35   -0.66    1.08
   4   3  36    0.98    1.06
   4   3  37   10.14    1.63
   4   4 -36    0.32    0.93
   4   4 -35   -0.53    0.90
   4   4 -34   -0.41    0.94
   4   4 -33    0.77    0.93
   4   4 -32    4.92    0.58
   4   4 -32    2.81    1.05
   4   4 -31    2.82    0.48
   4   4 -31    1.91    0.98
   4   4 -30    0.06    0.33
   4   4 -30    0.44    0.84
   4   4 -29    1.77    0.39
   4   4 -29    1.94    0.86
   4   4 -28    0.20    0.31
   4   4 -28   -0.45    0.81
   4   4 -27    0.49    0.33
   4  -4 -27    1.23    0.84
   4   4 -27    0.67    0.77
   4   4 -26    0.02    0.35
   4  -4 -26   -0.07    0.78
   4   4 -26    0.59    0.77
   4   4 -25    0.05    0.35
   4   4 -25    0.15    0.79
   4  -4 -25    0.07    0.75
  -4   4  24    3.27    0.49
   4  -4 -24    3.46    0.96
  -4   4  23    3.42    1.05
   4  -4 -23    3.44    0.86
  -4   4  23    2.46    0.47
  -4   4  22   19.38    1.85
  -4   4  22   25.09    2.35
   4  -4 -22   25.84    2.30
  -4   4  21    9.70    1.07
   4  -4 -21   13.06    1.48
  -4   4  21   12.88    1.54
   4  -4 -20    4.83    0.79
   4  -4 -20    5.19    0.97
   4   4 -20    4.91    0.76
   4  -4 -20    5.69    0.83
  -4   4  20    4.81    0.72
  -4   4  20    5.16    1.06
  -4   4  19    2.37    0.54
   4  -4 -19    2.56    0.62
   4  -4 -19    1.93    0.59
   4   4 -19    1.84    0.54
  -4   4  19    1.93    0.89
   4  -4 -18    6.42    0.89
  -4   4  18    5.10    1.08
   4  -4 -18    7.60    0.90
   4   4 -18    5.11    0.80
  -4   4  18    7.15    0.84
   4  -4 -17    3.58    0.73
  -4   4  17    4.13    0.71
   4  -4 -17    4.64    0.71
   4   4 -17    3.71    0.64
  -4   4  17    4.53    0.99
   4  -4 -16    1.10    0.50
  -4   4  16    0.46    0.50
   4  -4 -16    0.32    0.44
   4   4 -16    0.66    0.45
  -4   4  16   -0.18    0.78
   4  -4 -15    0.09    0.50
   4   4 -15    0.15    0.18
   4  -4 -15    0.10    0.39
   4   4 -15    0.34    0.39
  -4   4  15    0.18    0.74
  -4   4  15   -0.07    0.50
   4   4 -14   31.72    2.61
   4  -4 -14   29.25    2.85
  -4   4  14   31.88    3.00
   4  -4 -14   29.19    3.01
   4  -4 -14   34.97    2.79
   4   4 -14   33.61    2.75
  -4   4  14   30.93    2.82
   4  -4 -13   11.55    1.19
   4   4 -13   13.62    1.21
   4  -4 -13    9.94    1.44
   4  -4 -13   10.10    1.30
   4   4 -13   11.74    1.08
  -4   4  13   13.02    1.32
   4  -4 -12   85.72    8.12
  -4   4  12   98.26    8.19
   4  -4 -12   88.28    8.26
  -4   4  12  100.89    8.10
   4  -4 -12  104.80    8.00
   4   4 -12  105.80    7.99
   4  -4 -11    1.22    0.76
   4  -4 -11    1.83    0.63
   4  -4 -11    1.59    0.44
   4   4 -11    1.29    0.41
  -4   4  11    1.55    0.64
  -4   4  11    1.65    0.79
   4  -4 -10   82.29    7.46
   4  -4 -10   91.84    7.28
   4   4 -10   94.07    7.27
  -4   4  10   87.05    7.43
  -4   4  10   95.98    7.50
   4  -4 -10   83.40    7.61
  -4   4   9    2.22    0.74
   4   4  -9    2.31    0.47
   4  -4  -9    2.12    0.46
   4  -4  -9    1.63    0.76
  -4   4   9    2.59    0.69
  -4   4   8   53.54    4.58
   4   4  -8   55.04    4.36
   4  -4  -8   53.18    4.35
   4  -4  -8   47.68    4.71
  -4   4   8   53.11    4.52
   4  -4  -7    2.22    0.39
   4   4  -7    1.74    0.38
  -4   4   7    1.23    0.63
   4  -4  -7    1.74    0.81
  -4   4   7    2.25    0.62
  -4   4   6   29.89    2.55
  -4   4   6   29.13    2.68
   4  -4  -6   24.98    2.77
  -4   4   5    3.05    0.60
  -4   4   5    2.17    0.73
   4  -4  -5    3.09    0.88
  -4   4   4   47.90    4.02
   4  -4  -4   47.45    4.34
  -4   4   4   48.87    4.27
   4   4  -3    1.06    0.76
  -4   4   3    2.01    0.47
  -4   4   3    1.42    0.74
   4   4  -2  189.44   17.64
  -4   4   2  223.60   17.33
  -4   4   2  236.72   17.71
  -4   4   1    1.68    0.88
  -4  -4   1    0.31    0.31
  -4   4   1    0.31    0.32
   4   4  -1    0.58    0.78
  -4   4   1    0.75    0.41
   4   4   0  169.42   15.90
  -4   4   0  206.49   15.56
  -4  -4   0  199.07   15.56
  -4   4   0  190.83   15.57
  -4   4   0  200.51   16.03
  -4   4  -1    4.70    1.06
  -4   4  -1    3.80    0.50
  -4  -4  -1    3.12    0.50
   4   4   1    3.79    0.96
  -4   4  -1    3.76    0.50
   4   4   2  129.54   12.18
  -4  -4  -2  156.65   11.87
  -4   4  -2  158.11   11.87
  -4   4  -2  162.22   12.46
  -4   4  -2  140.72   11.82
   4   4   3    0.47    0.70
  -4  -4  -3    0.12    0.32
  -4   4  -3   -0.16    0.35
  -4   4  -3   -0.09    0.89
  -4   4  -4   67.09    5.28
  -4  -4  -4   64.85    5.28
  -4   4  -4   67.96    5.91
   4   4   4   58.91    5.59
  -4  -4  -5    9.21    0.94
   4   4   5    6.89    1.20
  -4   4  -5    9.29    0.93
  -4  -4  -6   68.42    5.40
  -4   4  -6   65.02    5.39
  -4   4  -6   75.96    6.10
   4   4   6   60.22    5.65
   4   4   7    7.42    1.13
  -4  -4  -7    8.18    0.87
  -4   4  -7    7.39    0.84
   4   4   8  159.34   15.26
  -4   4  -8  199.82   15.09
  -4  -4  -8  195.97   15.09
  -4   4  -9    3.69    0.60
  -4  -4  -9    2.88    0.59
   4   4   9    2.82    0.82
   4  -4   9    2.52    0.50
   4   4   9    3.26    0.53
   4   4  10  117.03    9.84
   4   4  10  121.74    9.64
   4  -4  10  119.81    9.65
   4  -4  11   51.56    4.50
   4   4  11   52.96    4.49
   4   4  11   54.04    4.68
   4  -4  12  181.74   15.78
   4   4  12  182.61   15.77
   4   4  12  178.28   15.90
  -4   4 -12  218.16   15.70
  -4   4 -13    7.10    1.49
   4  -4  13    4.80    0.78
   4   4  13    6.73    0.83
  -4   4 -13    7.14    0.80
   4   4  13    6.02    1.01
   4   4  14   13.57    1.56
   4  -4  14   13.70    1.58
   4   4  14   16.11    1.71
  -4   4 -14   22.61    2.38
  -4   4 -14   21.33    1.60
  -4   4 -15    4.34    0.70
  -4   4 -15    3.72    1.31
   4   4  15    3.67    0.83
   4  -4  15    2.67    0.62
   4   4  15    2.27    0.57
   4   4  16   46.88    4.07
   4   4  16   39.35    3.97
   4  -4  16   37.95    3.98
  -4   4 -16   61.23    4.71
  -4   4 -16   63.29    4.05
  -4   4 -17    1.74    0.64
  -4   4 -17    0.96    1.07
   4  -4  17    0.56    0.48
   4   4  17    1.07    0.53
   4   4  17    1.19    0.68
   4   4  18   42.14    3.61
   4  -4  18   33.44    3.57
   4   4  18   33.08    3.56
   4   4  18   39.07    3.51
  -4   4 -18   59.39    3.68
  -4   4 -18   63.69    4.39
   4   4  19   15.91    1.50
   4   4  19   13.74    1.40
  -4   4 -19   18.22    1.55
   4  -4  19   10.50    1.43
   4   4  19   10.40    1.44
  -4   4 -19   19.78    2.14
   4   4  20   35.32    3.20
  -4   4 -20   58.21    3.40
   4  -4  20   26.81    3.22
   4   4  20   28.76    3.24
  -4   4 -20   53.68    3.93
   4   4  20   37.89    3.24
   4   4  21   35.16    3.18
  -4   4 -21   57.39    3.38
   4   4  21   28.76    3.22
   4  -4  21   26.17    3.19
   4   4  21   37.66    3.18
  -4   4 -21   49.59    3.87
   4   4  22   51.58    4.24
  -4   4 -22   74.37    5.02
   4  -4  22   37.55    4.32
   4   4  22   37.68    4.30
   4   4  22   48.02    4.26
  -4   4 -22   76.00    4.44
   4   4  23   -0.65    0.76
   4  -4  23    0.25    0.55
   4   4  23   -0.26    0.63
   4   4  23   -0.04    0.59
  -4   4 -23    0.78    0.74
  -4   4 -23   -0.34    1.14
   4   4  23   -0.03    0.51
   4   4  24    4.99    1.00
  -4   4 -24    8.16    1.49
   4   4  24    4.04    0.70
   4   4  24    1.91    0.78
   4  -4  24    2.48    0.77
   4   4  24    4.26    0.82
  -4   4 -24    8.93    1.05
   4  -4  25   -0.07    0.27
   4   4  25   -0.21    0.75
   4  -4  25    0.56    0.61
   4   4  25   -0.58    0.65
   4   4  25    0.15    0.46
  -4   4 -25    0.08    1.13
   4   4  25    0.23    0.66
  -4   4 -25   -0.37    0.75
   4   4  26   10.70    1.14
  -4   4 -26   18.12    1.94
   4   4  26    7.40    1.34
  -4   4 -26   18.32    1.57
   4   4  26   10.47    1.33
   4   4  26    0.28    1.50
   4  -4  26   12.50    1.00
   4   4  27    3.31    0.59
  -4   4 -27    5.27    1.02
  -4   4 -27    4.18    1.29
   4   4  27    3.15    0.83
   4   4  28    1.46    0.48
  -4   4 -28    1.54    0.89
  -4   4 -28    1.85    1.22
   4   4  28    0.07    0.92
   4   4  28    1.74    0.78
  -4   4 -29   15.99    1.54
  -4   4 -29   14.58    1.81
  -4   4 -30   15.39    1.55
  -4   4 -30   17.34    1.88
  -4   4 -31    9.34    1.60
   4   4  31    5.49    1.07
  -4   4 -31    8.37    1.24
  -4   4 -32    6.12    1.39
   4   4  32    3.47    1.00
  -4   4 -32    6.14    1.15
  -4   4 -33    4.75    1.33
   4   4  33    2.60    0.95
   4   4  34    1.44    0.85
   4   4  34   -0.08    1.05
   4   4  35    0.45    0.78
   4   4  35    1.45    1.12
   4   5 -36    0.15    0.96
   4   5 -35    0.53    1.00
   4   5 -34    0.85    0.99
   4   5 -33   -0.16    0.93
   4   5 -32    1.25    1.01
   4   5 -31    1.33    0.97
   4   5 -30   11.84    1.01
   4   5 -30    8.21    1.49
   4   5 -29    0.45    0.27
   4   5 -28    4.32    0.51
  -4   5  27    1.90    0.97
   4   5 -27    1.76    0.36
  -4   5  26    0.24    0.32
  -4   5  26    0.71    0.92
   4   5 -26    0.24    0.30
  -4   5  25    0.21    0.84
  -4   5  25    0.09    0.32
   4   5 -25    0.16    0.32
  -4   5  24    2.66    0.46
  -4   5  24    2.41    0.95
   4  -5 -24    3.02    0.96
  -4   5  23    0.46    0.40
  -4   5  23    0.41    0.84
   4  -5 -23   -0.23    0.82
  -4   5  22    6.75    0.86
  -4   5  22    8.86    1.33
   4  -5 -22    9.78    1.33
  -4   5  21    0.76    0.80
  -4   5  21   -0.03    0.44
  -4   5  20   31.19    2.99
   4  -5 -20   38.10    3.20
  -4   5  20   40.79    3.38
  -4   5  19    1.51    0.92
  -4   5  19    0.81    0.59
   4  -5 -19    1.86    0.68
   4  -5 -18   43.83    3.96
   4   5 -18   48.13    3.87
   4  -5 -18   45.94    3.89
  -4   5  18   43.17    3.85
  -4   5  17   21.10    2.26
   4  -5 -17   21.29    2.01
   4   5 -17   22.02    1.99
   4  -5 -17   21.86    2.30
  -4   5  17   21.55    2.03
   4  -5 -17   20.51    2.10
   4  -5 -16    2.22    0.88
  -4   5  16    3.76    0.97
   4  -5 -16    3.57    0.75
   4   5 -16    3.48    0.64
   4  -5 -16    3.65    0.65
  -4   5  16    3.35    0.74
   4  -5 -15    0.69    0.70
  -4   5  15    0.18    0.69
   4   5 -15    0.48    0.42
  -4   5  15    0.58    0.59
   4  -5 -15    0.33    0.56
   4   5 -14    1.23    0.33
   4  -5 -14    0.83    0.60
   4  -5 -14    1.22    0.75
  -4   5  14    1.57    0.79
  -4   5  14    1.01    0.62
   4  -5 -14    1.86    0.50
   4   5 -14    1.24    0.46
  -4   5  13    6.62    1.12
   4  -5 -13    6.21    1.17
   4   5 -13    8.73    0.84
   4  -5 -13    7.15    1.07
  -4   5  13    7.92    1.09
   4  -5 -13    9.19    0.96
   4   5 -13    8.62    0.93
   4   5 -12    4.43    0.59
   4  -5 -12    3.85    0.93
   4  -5 -12    4.32    0.84
  -4   5  12    5.01    0.86
  -4   5  12    3.93    0.83
   4  -5 -12    4.43    0.67
   4   5 -12    4.36    0.66
   4   5 -11    3.05    0.51
   4  -5 -11    2.05    0.72
   4  -5 -11    3.12    0.53
   4   5 -11    2.52    0.51
   4  -5 -11    1.95    0.81
  -4   5  11    2.08    0.70
  -4   5  11    2.52    0.73
  -4   5  10   61.92    5.70
   4   5 -10   68.33    5.56
   4  -5 -10   57.70    5.72
  -4   5  10   65.45    5.67
   4  -5 -10   69.87    5.95
   4  -5 -10   74.57    5.57
   4   5 -10   71.05    5.54
  -4   5   9    6.04    0.89
   4  -5  -9    5.04    1.11
   4  -5  -9    5.70    0.72
   4   5  -9    5.98    0.72
  -4   5   9    5.05    0.97
   4   5  -8  124.33    9.35
   4  -5  -8  119.99    9.36
  -4   5   8  107.44    9.57
   4  -5  -8  105.98    9.75
  -4   5   8  112.45    9.46
  -4   5   7   45.02    4.02
   4   5  -7   49.65    3.92
   4  -5  -7   48.59    3.92
  -4   5   7   43.75    4.18
  -4   5   6    1.26    0.54
   4   5  -6    1.06    0.37
   4  -5  -6    1.05    0.36
   4  -5  -6    2.35    0.87
  -4   5   6    0.13    0.70
  -4   5   5   10.55    1.09
   4  -5  -5   10.11    1.47
  -4   5   5    8.71    1.33
   4  -5  -4   -0.25    0.77
  -4   5   4    0.22    0.77
  -4   5   4    0.34    0.42
  -4   5   3   47.52    3.88
   4  -5  -3   42.68    4.26
  -4   5   3   46.67    4.26
  -4   5   2    8.14    1.36
  -4  -5   2    7.17    0.77
  -4   5   2    7.86    0.78
  -4   5   2    8.25    0.87
   4  -5  -2    7.68    1.35
  -4   5   1    1.30    0.93
  -4   5   1    2.32    0.46
  -4   5   1    2.11    0.39
  -4  -5   1    2.09    0.39
   4  -5  -1    2.79    0.97
   4  -5   0   46.61    4.71
  -4   5   0   51.97    4.80
  -4   5   0   54.44    4.23
  -4  -5   0   50.82    4.23
   4  -5   1   15.44    1.96
  -4   5  -1   17.97    2.11
  -4  -5  -1   16.09    1.44
  -4   5  -1   15.91    1.43
  -4   5  -2   55.41    4.80
  -4  -5  -2   51.45    4.07
  -4   5  -2   51.62    4.06
   4   5   2   36.50    4.35
   4  -5   2   49.37    4.56
   4   5   3   20.81    2.70
  -4   5  -3   34.37    3.20
  -4  -5  -3   30.49    2.43
  -4   5  -3   29.63    2.42
   4  -5   3   25.10    2.84
   4   5   4   13.55    1.81
  -4   5  -4   19.39    2.28
  -4   5  -4   17.02    1.47
  -4  -5  -4   16.28    1.47
   4  -5   4   13.46    1.88
   4   5   5   22.26    2.79
   4  -5   5   27.00    2.95
  -4   5  -5   34.26    3.36
  -4  -5  -5   30.89    2.54
  -4   5  -5   31.88    2.54
   4   5   6   20.51    2.42
   4  -5   6   22.54    2.54
  -4  -5  -6   25.07    2.13
  -4   5  -6   24.88    2.13
   4   5   7   43.61    4.64
   4  -5   7   44.83    4.68
  -4   5  -7   65.60    5.28
  -4   5  -7   55.27    4.38
  -4  -5  -7   56.31    4.39
   4   5   8   22.06    2.38
   4  -5   8   25.04    2.48
   4   5   9    1.81    0.80
   4   5  10    0.38    0.70
   4   5  11   11.05    1.40
   4  -5  11    9.87    1.08
   4   5  11   11.62    1.11
   4   5  12    5.07    1.02
  -4   5 -12    8.27    1.70
   4   5  12    6.67    0.79
   4  -5  12    5.83    0.77
   4  -5  13    3.06    0.56
   4   5  13    3.33    0.58
  -4   5 -13    5.17    1.43
   4   5  13    3.63    0.88
   4  -5  14    3.86    0.63
   4   5  14    3.48    0.61
  -4   5 -14    4.64    1.44
   4   5  14    3.95    0.90
   4   5  15    9.31    1.12
   4  -5  15    9.71    1.14
   4   5  15   11.92    1.37
   4   5  16   19.06    1.87
   4  -5  16   15.28    1.66
   4   5  16   14.02    1.64
  -4   5 -16   19.47    1.64
   4   5  17   22.23    2.15
   4  -5  17   17.40    1.98
   4   5  17   18.24    1.98
  -4   5 -17   24.95    1.99
  -4   5 -18   18.47    2.20
   4  -5  18    9.66    1.32
   4   5  18    9.83    1.31
   4   5  18   13.03    1.50
   4  -5  18   15.33    1.39
  -4   5 -18   16.02    1.40
   4  -5  19    3.73    0.67
  -4   5 -19    2.87    0.72
   4   5  19    1.73    0.72
   4   5  19    2.28    0.65
   4  -5  19    1.38    0.56
   4   5  19    1.79    0.58
  -4   5 -20   24.21    2.32
   4  -5  20   10.06    1.48
   4   5  20   10.48    1.49
   4   5  20   14.99    1.58
   4  -5  20   19.85    1.47
   4   5  20   12.35    1.45
  -4   5 -20   20.33    1.63
   4   5  21    0.07    0.74
   4  -5  21    1.11    0.47
   4   5  21    1.58    0.61
   4   5  21    0.11    0.51
   4  -5  21    0.59    0.52
  -4   5 -21    1.68    1.32
  -4   5 -21    2.59    0.77
   4   5  21    1.12    0.64
   4  -5  22    2.78    0.44
  -4   5 -22    2.62    0.80
  -4   5 -22    3.59    1.34
   4  -5  22    0.74    0.53
   4   5  22    0.73    0.55
   4   5  22    2.06    0.65
   4   5  22    2.47    0.69
   4   5  22    2.31    0.84
   4  -5  23    0.08    0.22
   4   5  23   -0.52    0.78
  -4   5 -23    0.09    1.14
   4   5  23   -0.48    0.60
   4  -5  23   -0.42    0.58
   4   5  23   -0.04    0.54
   4   5  23    0.26    0.59
  -4   5 -23    0.04    0.71
   4   5  24    0.52    0.78
  -4   5 -24    0.98    1.20
   4  -5  24    0.38    0.53
   4   5  24   -0.26    0.62
   4   5  24    0.73    0.53
   4   5  24    0.13    0.61
  -4   5 -24    0.18    0.77
   4   5  25   -0.38    0.82
   4  -5  25    0.67    0.60
   4   5  25   -0.34    0.66
  -4   5 -25    1.31    1.29
   4   5  25    0.31    0.51
   4   5  25    0.18    0.60
  -4   5 -25    0.94    0.82
   4   5  26   -0.23    0.87
  -4   5 -26    2.34    1.29
   4   5  26    1.50    0.50
   4   5  26    1.95    0.68
  -4   5 -26    1.86    0.87
  -4   5 -27    5.33    1.02
   4   5  27    3.60    0.86
   4   5  27    2.94    0.61
  -4   5 -27    5.87    1.41
  -4   5 -28    9.38    1.67
   4   5  28    7.33    1.08
  -4   5 -28   11.67    1.28
   4   5  29    0.79    0.73
   4   5  29   -0.08    0.91
  -4   5 -29    0.20    0.85
   4   5  30    1.46    0.77
   4   5  30    0.08    1.05
  -4   5 -30    3.18    0.97
   4   5  31    0.73    0.76
   4   5  31   -0.08    0.94
   4   5  32    0.12    0.78
   4   5  32   -0.08    0.93
   4   5  33   -0.23    0.77
   4   6 -35    0.17    1.09
   4   6 -34    3.33    1.17
   4   6 -33    0.77    1.01
  -4   6  30    3.22    1.15
  -4   6  29    1.39    1.09
  -4   6  28    8.14    1.46
  -4   6  27    1.57    1.02
   4   6 -27    1.17    0.26
  -4   6  26    9.29    1.44
   4   6 -26    7.17    0.71
   4   6 -25    1.70    0.36
  -4   6  25    3.01    1.11
  -4   6  24   14.01    1.68
  -4   6  24    9.47    1.04
  -4   6  23    1.73    0.99
  -4   6  23    1.33    0.51
  -4   6  22   13.45    1.41
  -4   6  22   16.71    1.86
  -4   6  21    0.20    0.52
  -4   6  21   -0.29    0.89
  -4   6  20    2.06    0.67
  -4   6  20    4.37    1.07
  -4   6  19    1.34    0.71
  -4   6  19    1.95    0.99
   4  -6 -19    3.13    0.99
   4  -6 -19    2.49    0.82
  -4   6  18   11.01    1.31
   4  -6 -18   12.14    1.45
  -4   6  18   12.18    1.56
   4  -6 -18   12.63    1.66
  -4   6  17    2.69    0.93
  -4   6  17    2.98    0.73
   4  -6 -17    2.71    1.02
   4  -6 -17    2.08    0.74
   4  -6 -16    7.81    1.00
   4   6 -16    8.27    0.99
  -4   6  16    9.04    1.28
  -4   6  16    7.55    1.09
   4  -6 -16    8.81    1.37
   4  -6 -16    8.52    1.20
   4  -6 -15    7.60    1.10
  -4   6  15    6.55    1.01
   4  -6 -15    7.14    1.25
   4  -6 -15    7.12    0.91
   4   6 -15    7.31    0.89
  -4   6  15    6.95    1.18
  -4   6  14    8.99    1.25
   4  -6 -14   11.05    1.45
   4   6 -14    7.92    0.96
   4  -6 -14    7.89    0.97
   4  -6 -14    7.70    1.13
  -4   6  14    7.53    1.11
   4   6 -13    0.61    0.39
   4  -6 -13   -0.38    0.63
  -4   6  13    0.58    0.65
   4  -6 -13    0.98    0.84
   4  -6 -13    0.51    0.43
   4   6 -13    0.21    0.44
  -4   6  13    0.22    0.68
  -4   6  12   14.31    1.73
   4  -6 -12   17.83    2.02
   4  -6 -12   16.49    1.58
   4   6 -12   17.70    1.57
   4   6 -12   16.18    1.54
   4  -6 -12   14.62    1.79
  -4   6  12   16.78    1.74
  -4   6  11    9.49    1.33
  -4   6  11   10.79    1.29
   4  -6 -11    9.93    1.55
   4  -6 -11   11.09    1.12
   4   6 -11    9.92    1.09
   4   6 -11   11.40    1.13
  -4   6  10    5.20    0.93
  -4   6  10    5.18    1.04
   4   6 -10    5.75    0.80
   4  -6 -10    6.29    0.77
   4   6 -10    6.07    0.74
   4  -6 -10    5.02    1.18
  -4   6   9    2.39    0.87
  -4   6   9    2.80    0.73
   4  -6  -9    3.30    0.55
   4   6  -9    3.90    0.57
   4  -6  -9    3.56    1.09
   4   6  -9    3.21    0.66
  -4   6   8    7.78    1.33
   4  -6  -8    9.54    0.98
   4   6  -8    9.45    0.97
   4   6  -8    8.89    1.09
   4  -6  -8   10.69    1.52
  -4   6   8   10.01    1.17
   4  -6  -7    6.48    1.32
  -4   6   7    5.44    1.12
   4   6  -7    5.17    0.83
   4   6  -7    6.96    0.73
   4  -6  -7    5.84    0.72
  -4   6   7    6.39    0.93
  -4   6   6    1.31    0.85
   4   6  -6    1.86    0.59
   4  -6  -6    1.74    0.79
   4   6  -6    1.75    0.44
   4  -6  -6    1.53    0.40
   4  -6  -6    0.67    0.82
  -4   6   6    1.61    0.60
  -4   6   5    0.57    0.82
   4  -6  -5   -0.22    0.66
   4   6  -5    0.38    0.35
   4  -6  -5    0.14    0.31
  -4   6   5    0.42    0.52
   4   6  -5   -0.43    0.62
   4  -6  -5   -0.19    0.90
   4  -6  -4    3.37    0.91
  -4   6   4    1.83    0.98
   4  -6  -4    1.27    0.96
   4   6  -4    2.38    0.44
  -4   6   4    2.09    0.40
  -4  -6   4    1.99    0.39
   4  -6  -4    2.49    0.43
  -4   6   4    3.19    0.61
  -4   6   3    1.02    0.98
  -4   6   3   -0.03    0.44
  -4   6   3    0.09    0.30
  -4  -6   3    0.06    0.28
   4  -6  -3    0.10    0.94
   4  -6  -2    3.95    1.20
  -4  -6   2    3.97    0.50
  -4   6   2    3.45    0.48
  -4   6   1    4.54    1.29
   4  -6  -1    6.32    1.31
  -4   6   1    3.99    0.54
  -4  -6   1    4.52    0.55
  -4   6   0    0.22    1.12
   4  -6   0    0.69    0.99
  -4   6   0    0.63    0.34
  -4  -6   0    0.99    0.35
  -4   6  -1    1.42    1.16
   4  -6   1    1.56    1.03
  -4   6  -1    1.34    0.36
  -4  -6  -1    0.65    0.33
  -4   6  -2   10.03    1.02
  -4  -6  -2   11.02    1.04
   4  -6   2    8.74    1.59
  -4   6  -3    0.64    1.19
   4  -6   3    1.13    1.00
  -4   6  -3   -0.02    0.33
  -4  -6  -3   -0.02    0.33
  -4  -6  -4    0.57    0.37
  -4   6  -4    0.09    0.35
   4  -6   4    0.63    1.01
  -4   6  -4    2.10    1.35
  -4   6  -5   38.87    3.47
   4  -6   5   27.48    2.87
  -4   6  -5   29.36    2.37
  -4  -6  -5   28.53    2.37
   4   6   5   17.36    2.56
   4   6   6    0.44    0.75
   4  -6   6    0.08    0.88
   4   6   7    0.80    0.77
   4  -6   7    1.10    0.90
  -4   6  -7    2.88    1.57
   4   6   8   -0.36    0.82
   4  -6   8    0.81    0.84
  -4   6  -8    1.23    1.46
   4  -6   9    0.41    0.76
   4   6   9   -0.36    0.84
   4  -6  10    1.46    0.76
   4   6  10   -0.28    0.80
   4  -6  11    1.04    0.75
   4   6  11    0.07    0.74
   4   6  12    7.17    1.22
   4  -6  12    8.66    1.16
   4  -6  13   16.64    1.60
   4   6  13   12.64    1.67
   4  -6  13   12.92    1.38
   4   6  13   14.04    1.38
   4   6  14    0.50    0.74
   4  -6  14    0.80    0.44
   4   6  14    0.68    0.43
   4  -6  14    0.50    0.59
   4  -6  15   20.55    1.78
   4   6  15   17.42    1.96
   4   6  15   16.11    1.70
   4  -6  15   17.36    1.73
   4   6  16    3.19    0.89
   4  -6  16    4.57    0.67
   4  -6  16    3.28    0.64
   4   6  16    3.85    0.65
  -4   6 -16    5.93    1.66
   4  -6  17    7.52    1.00
   4   6  17    7.44    0.97
   4  -6  17   10.06    0.94
   4   6  17    7.20    1.19
   4   6  18    0.11    0.71
   4   6  18    0.16    0.79
   4  -6  18    0.63    0.37
   4   6  18    0.81    0.48
   4  -6  18    0.39    0.46
  -4   6 -18    0.22    1.32
  -4   6 -19   -0.21    1.28
   4  -6  19    0.05    0.43
   4   6  19    0.22    0.44
   4   6  19   -0.24    0.85
   4  -6  19   -0.11    0.31
   4   6  19    0.05    0.65
  -4   6 -19    0.03    0.59
   4   6  20    0.65    0.81
   4  -6  20    1.32    0.28
   4  -6  20    1.09    0.53
   4   6  20    1.29    0.56
  -4   6 -20    0.62    1.35
   4   6  20    1.93    0.64
   4   6  20    0.98    0.73
  -4   6 -20    2.43    0.68
   4   6  21    0.49    0.81
   4   6  21    0.45    0.49
  -4   6 -21    2.73    1.43
   4   6  21    1.15    0.61
   4   6  21    0.18    0.69
  -4   6 -21    1.91    0.75
   4  -6  21    1.30    0.57
  -4   6 -22    9.39    1.11
   4   6  22    6.65    0.96
   4   6  22    6.80    1.23
   4   6  22    5.80    0.96
   4   6  22    5.62    0.93
   4  -6  22    5.55    0.92
  -4   6 -23    5.38    0.96
   4  -6  23    2.50    0.69
   4   6  23    1.63    0.65
   4   6  23    3.88    0.80
   4   6  23    4.36    1.02
   4   6  23    3.35    0.77
  -4   6 -24    2.34    0.89
   4  -6  24    1.07    0.61
   4   6  24    1.41    0.64
   4   6  24    1.69    0.62
   4   6  24    1.69    0.71
   4   6  24    1.26    0.94
   4   6  25    7.97    1.27
   4  -6  25    9.50    1.30
   4   6  25   11.05    1.28
   4   6  25    8.97    1.14
   4   6  25   11.30    1.59
   4   6  26    4.82    0.93
  -4   6 -26    8.37    1.15
   4   6  27    8.46    1.13
  -4   6 -27   12.02    1.32
   4   6  28   -0.09    0.94
   4   6  28    0.86    0.71
   4   6  29    0.09    0.88
   4   6  29    1.05    0.74
   4   6  30    1.15    0.75
  -4   7  29    2.29    1.17
  -4   7  28    0.83    1.09
  -4   7  27    6.30    1.45
  -4   7  26    2.04    1.14
   4   7 -25    1.48    0.33
  -4   7  25    2.17    1.15
   4   7 -25    1.18    0.27
  -4   7  23    3.90    1.20
  -4   7  22   -0.30    0.63
  -4   7  22    0.56    0.99
  -4   7  21    0.28    0.63
  -4   7  21    0.80    0.97
  -4   7  20    2.32    0.73
  -4   7  20    2.60    1.03
  -4   7  19    2.18    0.78
  -4   7  19    1.83    1.01
  -4   7  18    1.60    0.78
  -4   7  18    1.20    0.93
  -4   7  17    9.48    1.29
   4  -7 -17    6.85    1.14
   4  -7 -16    5.37    1.28
  -4   7  16    4.29    1.08
   4  -7 -16    5.10    1.05
  -4   7  16    2.74    1.05
  -4   7  15    2.55    0.91
  -4   7  15    0.92    0.86
   4  -7 -15    2.69    0.85
  -4   7  14   38.39    3.15
   4  -7 -14   33.28    3.12
   4  -7 -13    1.22    0.76
  -4   7  13    0.96    0.93
   4  -7 -13    2.94    1.14
  -4   7  13    2.38    0.87
   4  -7 -13    1.51    0.55
  -4   7  12    1.74    1.00
   4   7 -12    3.01    0.58
   4  -7 -12    2.90    0.61
  -4   7  11    0.50    0.83
   4   7 -11    0.57    0.53
   4   7 -11    0.03    0.42
   4  -7 -11    0.34    0.41
  -4   7  11    0.94    0.72
   4  -7 -11    0.11    0.96
   4   7 -10    4.61    0.74
   4   7 -10    2.46    0.53
  -4   7  10    4.00    0.87
   4  -7 -10    2.76    1.18
  -4   7   9    0.16    0.92
   4   7  -9    0.39    0.56
   4   7  -9    0.50    0.39
   4  -7  -9    0.90    0.42
   4  -7  -9    0.67    1.03
  -4   7   9    0.78    0.70
   4   7  -8    6.24    0.71
   4  -7  -8    5.54    0.71
   4   7  -8    4.97    0.86
   4  -7  -8    4.19    1.03
   4  -7  -8    7.74    1.49
  -4   7   8    5.62    0.97
   4  -7  -7    5.30    0.65
   4   7  -7    5.53    0.64
   4   7  -7    4.45    0.83
   4  -7  -7    2.66    0.91
   4  -7  -7    3.81    1.29
  -4   7   7    5.05    0.90
  -4  -7   6    1.80    0.38
  -4   7   6    1.22    0.37
   4  -7  -6    0.93    0.82
   4   7  -6    1.75    0.67
   4  -7  -6    1.98    0.46
   4   7  -6    2.00    0.44
   4  -7  -6    2.69    1.26
  -4   7   6    1.88    0.70
  -4   7   5    1.82    0.42
  -4  -7   5    2.33    0.43
   4  -7  -5    2.29    0.84
   4   7  -5    3.29    0.76
  -4   7   5    2.53    1.23
   4  -7  -5    2.48    1.27
   4  -7  -5    2.56    0.47
   4   7  -5    3.03    0.49
  -4   7   5    2.42    0.74
   4  -7  -4   32.73    3.19
   4  -7  -4   18.97    2.63
   4   7  -4   25.63    2.56
  -4   7   4   27.93    3.07
  -4   7   4   27.43    2.29
  -4  -7   4   24.61    2.28
  -4   7   4   27.52    2.51
   4   7  -4   31.15    2.33
   4  -7  -4   28.79    2.34
  -4   7   3   -0.46    1.26
   4   7  -3   -0.04    0.36
   4  -7  -3    0.20    0.35
  -4  -7   3    0.14    0.32
  -4   7   3    0.43    0.32
   4  -7  -3   -0.84    1.08
   4   7  -3    0.57    0.66
   4  -7  -3   -0.08    0.76
   4  -7  -2   15.69    2.06
   4   7  -2   15.68    1.89
  -4   7   2   20.31    2.60
   4   7  -2   18.68    1.63
   4  -7  -2   18.79    1.64
   4  -7  -2   23.83    2.56
  -4   7   2   18.60    1.62
  -4  -7   2   18.67    1.63
  -4   7   1    1.65    0.40
  -4  -7   1    1.68    0.41
   4   7  -1    0.87    0.69
   4  -7  -1    2.67    0.97
   4  -7  -1    1.76    1.15
  -4   7   1    1.53    1.23
  -4   7   0    5.87    1.59
   4   7   0    2.48    0.85
   4  -7   0    3.78    1.07
  -4  -7   0    3.77    0.55
   4  -7   0    5.13    1.45
  -4   7   0    4.17    0.55
  -4   7  -1    0.29    0.37
  -4  -7  -1    0.16    0.36
   4  -7   1    1.10    1.16
  -4   7  -1    0.28    1.37
   4   7   1    0.07    0.77
   4  -7   2    9.27    1.63
  -4   7  -2   11.68    2.15
   4   7   2   10.56    1.42
  -4  -7  -2    8.32    0.95
  -4   7  -2    9.87    0.97
  -4   7  -3    2.38    0.49
  -4  -7  -3    1.65    0.48
  -4   7  -3    1.78    1.68
   4  -7   3    1.30    1.03
  -4   7  -4    8.20    1.98
   4  -7   4    7.42    1.45
  -4   7  -5    4.94    1.78
   4  -7   5    2.02    0.97
  -4   7  -6   27.36    3.21
   4  -7   6   19.30    2.34
   4  -7   7    0.89    0.82
  -4   7  -7    3.27    1.81
   4  -7   8    4.28    0.95
  -4   7  -8    7.43    1.89
   4  -7   9    1.27    0.75
   4   7   9   -0.23    0.82
   4   7  10    0.07    0.82
   4  -7  10    0.11    0.64
   4   7  11   -0.07    0.86
   4  -7  11    0.14    0.59
   4  -7  12   10.58    1.15
   4   7  12    7.34    1.34
   4  -7  13    2.93    0.64
   4   7  13    1.74    0.92
   4   7  14   10.82    1.59
   4  -7  14   13.16    1.32
   4  -7  15    3.15    0.55
   4   7  15    2.67    0.94
   4   7  15    1.31    0.88
   4   7  16    2.73    0.94
   4  -7  16    3.34    0.61
   4   7  16    3.96    0.62
   4   7  16    3.16    1.07
   4  -7  16    3.03    0.54
   4   7  17    2.46    0.91
   4  -7  17    2.74    0.56
   4   7  17    1.75    0.51
   4   7  17    1.96    1.00
   4  -7  17    2.11    0.41
   4   7  18    0.23    0.75
   4  -7  18    0.21    0.42
   4   7  18    0.30    0.46
   4   7  18   -0.65    0.94
   4   7  19    0.50    0.73
   4   7  19    0.16    0.45
   4  -7  19    0.18    0.45
   4   7  19    0.09    0.88
   4   7  20    1.34    0.75
   4  -7  20    1.21    0.52
   4   7  20    0.89    0.50
   4   7  20    2.22    0.97
   4  -7  21    1.56    0.62
   4   7  21    1.76    0.59
   4   7  21    2.27    0.71
   4   7  21    2.53    0.83
  -4   7 -21    2.27    0.73
   4   7  21    2.05    0.99
   4  -7  22    3.90    0.78
   4   7  22    4.18    0.77
   4   7  22    4.50    0.90
   4   7  22    4.22    0.92
  -4   7 -22    6.93    0.98
   4   7  22    4.58    1.16
   4  -7  23    2.61    0.66
   4   7  23    2.56    0.67
   4   7  23    2.49    0.79
   4   7  23    3.21    0.82
  -4   7 -23    3.32    0.89
   4   7  23    3.85    1.11
   4  -7  24    2.01    0.68
   4   7  24    1.70    0.66
  -4   7 -24    4.07    0.97
   4   7  24    3.30    0.74
   4   7  24    2.40    0.81
   4   7  24    3.59    1.11
   4   7  25    3.41    0.91
   4   7  25    4.86    1.20
   4   7  26    0.62    0.71
   4   7  27    1.48    0.74
  -4   8  26    6.96    1.63
  -4   8  25    0.09    1.16
  -4   8  24    5.99    1.49
   4   8 -23    1.30    0.39
  -4   8  23    1.20    1.21
   4   8 -22    0.39    0.43
  -4   8  22    0.27    1.17
   4   8 -21    1.06    0.48
  -4   8  21    0.17    1.09
   4   8 -20    2.22    0.62
  -4   8  20    2.98    1.16
   4   8 -19    1.72    0.63
  -4   8  19    1.61    1.09
  -4   8  19    1.76    0.87
  -4   8  18    9.32    1.40
  -4   8  18    1.37    1.15
  -4   8  17    0.91    1.05
  -4   8  17    0.57    0.90
  -4   8  16   16.26    1.78
  -4   8  16    7.15    1.70
  -4   8  15    0.56    0.93
  -4   8  15    0.63    0.96
  -4   8  14    8.73    1.30
  -4   8  14    4.30    1.43
  -4   8  13    2.02    0.97
  -4   8  13    0.08    0.96
  -4   8  12    6.10    1.09
  -4   8  12    0.90    1.21
  -4   8  11    0.77    0.87
  -4   8  11   -0.09    1.04
   4  -8 -11    1.07    1.31
   4  -8 -10    5.64    1.57
   4   8 -10    4.81    0.90
  -4   8  10    6.37    1.15
  -4   8   9   11.26    1.42
  -4   8   9    9.15    0.91
   4  -8  -9    7.96    0.98
   4  -8  -9   13.16    2.13
   4   8  -9   11.75    1.31
   4   8  -8   21.62    1.99
  -4   8   8   19.35    1.63
  -4  -8   8   17.03    1.62
   4  -8  -8   17.43    1.68
   4   8  -8   17.45    1.65
  -4   8   8   21.82    2.09
  -4   8   7    0.86    0.87
   4  -8  -7    0.38    0.41
   4   8  -7    0.47    0.39
  -4   8   7   -0.11    1.21
  -4   8   7    0.71    0.35
  -4  -8   7    1.01    0.37
   4  -8  -7    1.13    1.44
   4   8  -7    1.34    0.76
   4  -8  -7    0.66    0.84
   4  -8  -6   22.46    2.15
   4   8  -6   28.26    2.51
   4  -8  -6   19.55    2.51
  -4   8   6   30.54    3.09
  -4   8   6   25.87    2.12
  -4  -8   6   24.96    2.12
   4  -8  -6   34.13    3.37
  -4   8   6   25.31    2.48
   4  -8  -5    0.34    0.86
   4   8  -5    0.35    0.70
  -4   8   5   -0.85    1.41
   4  -8  -5    0.28    0.36
   4   8  -5   -0.12    0.35
  -4   8   5    0.05    0.34
  -4  -8   5    0.10    0.34
   4  -8  -5    1.27    1.46
  -4   8   5    0.70    0.77
   4  -8  -4   20.44    1.80
   4   8  -4   19.24    1.77
   4   8  -4   19.04    2.13
   4  -8  -4   14.01    2.17
  -4   8   4   22.54    2.81
  -4   8   4   21.85    1.78
  -4  -8   4   21.29    1.78
  -4   8   3    2.02    1.39
  -4   8   3    1.35    0.41
  -4  -8   3    1.65    0.43
   4   8  -3    1.50    0.38
   4  -8  -3    2.04    0.44
   4  -8  -3    2.31    1.37
   4   8  -3    1.20    0.78
   4  -8  -3    0.52    0.87
   4  -8  -2    4.45    1.13
   4   8  -2    6.15    1.12
  -4   8   2    4.25    1.76
   4  -8  -2    5.68    0.67
   4   8  -2    6.08    0.66
  -4  -8   2    5.91    0.70
  -4   8   2    5.82    0.68
   4  -8  -2    6.57    1.65
   4  -8  -1    2.10    0.96
   4   8  -1    2.57    0.90
  -4   8   1    4.59    1.75
   4   8  -1    3.49    0.51
   4  -8  -1    3.99    0.55
  -4   8   1    3.93    0.56
  -4  -8   1    3.57    0.55
   4  -8  -1    4.28    1.44
  -4   8   0    7.88    1.99
   4  -8   0    8.49    1.68
   4   8   0    6.69    0.70
   4  -8   0    5.94    0.72
   4  -8   0    3.45    1.14
   4   8   0    5.68    1.10
  -4  -8   0    6.95    0.78
   4  -8   1    0.04    0.37
   4  -8   1    1.35    1.07
  -4   8  -1    1.12    1.75
   4  -8   1    0.57    0.86
   4   8   1    0.29    0.77
   4  -8   2   27.74    2.74
   4  -8   2   17.89    2.41
   4   8   2   20.74    2.33
  -4   8  -2   28.28    3.40
   4  -8   3    1.35    1.08
  -4   8  -3    1.36    1.89
   4   8   3    0.48    0.87
   4  -8   3   -0.30    1.03
   4  -8   4   25.17    2.99
   4   8   4   22.68    2.81
   4  -8   5    1.94    0.97
  -4   8  -5    3.84    2.01
   4   8   5    0.69    0.85
   4  -8   5    1.15    1.20
   4  -8   6   20.09    2.40
   4   8   6   16.25    2.19
   4  -8   6   22.10    2.20
   4   8   7    8.71    1.58
   4  -8   7   10.97    1.78
   4  -8   7   11.68    1.47
   4   8   8    2.48    1.15
   4   8   8    3.33    1.15
   4  -8   8    4.94    0.95
   4   8   9    6.80    1.33
   4  -8   9    7.16    0.99
   4   8   9    5.29    1.25
   4   8   9    3.14    1.06
   4   8  10    6.19    1.35
   4  -8  10    6.10    0.92
   4   8  10    5.31    1.38
   4   8  10    3.05    1.12
   4   8  11    3.27    1.18
   4  -8  11    4.67    0.78
   4   8  11    2.30    0.94
   4   8  11    3.49    1.23
   4   8  12    4.38    1.34
   4   8  12    3.36    1.12
   4  -8  12    8.67    0.93
   4   8  12    7.03    1.54
   4  -8  13    0.48    0.46
   4   8  13    0.24    1.22
   4   8  13    0.54    0.88
   4   8  14   12.07    1.65
   4   8  15   -0.29    0.86
   4   8  16    6.44    1.19
   4   8  17    2.57    0.94
   4   8  17    2.70    1.17
   4   8  18    2.05    1.13
   4   8  18    4.06    1.55
   4   8  18    1.87    0.87
   4   8  19    7.43    1.51
   4   8  19    7.36    1.21
   4  -8  20    1.08    0.53
   4   8  20    0.65    1.09
   4   8  20    1.46    0.81
   4   8  20    1.31    1.52
   4  -8  21    5.18    0.84
   4   8  21    6.74    1.45
   4   8  21    5.20    1.03
   4   8  21    4.90    1.00
   4   8  22    2.65    0.81
   4  -8  22    2.93    0.69
   4   8  22    3.38    0.88
   4  -8  23    0.40    0.54
   4   8  23    1.08    0.75
   4  -8  24    4.35    0.82
   4  -8  29    2.82    1.06
   4  -8  30    0.99    0.98
  -4   9  23    0.50    1.27
  -4   9  22   -0.10    1.26
  -4   9  21   -0.28    1.21
  -4   9  20    2.15    1.21
   4   9 -19    1.50    0.58
  -4   9  19    1.29    1.22
   4   9 -18    1.15    0.61
  -4   9  18    2.91    1.29
   4   9 -17    1.02    0.67
  -4   9  17    2.64    1.16
  -4   9  17    1.30    1.03
   4   9 -16    0.98    0.72
  -4   9  16    0.66    1.07
  -4   9  16    1.69    1.11
   4   9 -15    7.51    1.08
  -4   9  15    8.45    1.47
   4   9 -14    5.45    1.02
  -4   9  14    4.89    1.22
  -4   9  13    0.93    1.23
  -4   9  13    4.17    1.21
   4   9 -13    2.29    0.89
  -4   9  12    0.77    1.18
   4   9 -12   -0.14    0.84
  -4   9  12    0.98    1.02
  -4   9  11    0.10    1.19
   4   9 -11    1.69    0.97
  -4   9  11    0.75    0.96
  -4  -9  11    1.11    0.38
  -4   9  10    0.32    1.27
  -4  -9  10    2.61    0.47
  -4   9  10    2.58    0.44
   4   9 -10    2.26    1.02
  -4   9  10    3.66    1.14
  -4   9   9    8.47    0.87
  -4  -9   9    9.54    0.89
   4   9  -9    8.11    1.49
  -4   9   9   10.27    1.51
  -4   9   8    3.48    1.49
   4   9  -8    2.70    1.10
  -4  -9   8    2.64    0.48
  -4   9   8    3.41    0.48
  -4   9   8    3.75    1.09
   4   9  -7    4.72    1.05
  -4   9   7    4.78    1.68
  -4  -9   7    5.76    0.65
  -4   9   7    5.68    0.62
  -4   9   7    5.74    1.14
   4   9  -7    5.04    1.25
  -4   9   6   -0.07    0.32
  -4  -9   6    0.27    0.36
   4   9  -6    0.47    0.86
   4   9  -6   -0.19    1.02
   4  -9  -6    0.92    1.53
  -4   9   6    0.45    0.81
  -4   9   5   12.20    1.66
   4   9  -5   13.47    1.72
  -4   9   5   13.71    1.23
  -4  -9   5   14.51    1.27
   4   9  -5   13.19    1.93
   4   9  -4    4.71    1.10
   4   9  -4    7.88    1.53
   4  -9  -4    8.69    1.88
   4   9  -3    2.65    0.96
   4   9  -3    3.65    1.27
   4  -9  -2    2.91    0.48
   4   9  -2    3.33    1.33
   4  -9  -2    4.05    1.52
   4   9  -2    5.12    1.09
   4   9  -1    6.26    1.40
   4  -9  -1    6.48    1.55
   4   9  -1    5.03    1.12
   4  -9  -1    4.96    0.60
   4  -9   0    0.84    0.35
   4   9   0    0.12    1.06
   4  -9   0    0.45    1.19
   4   9   0   -0.08    0.81
   4   9   1    6.91    1.51
   4  -9   1    6.78    1.37
   4   9   1    5.34    1.18
   4  -9   1    5.03    0.61
   4  -9   2    2.86    0.44
   4   9   2    3.27    1.32
   4  -9   2    4.39    1.22
   4   9   2    1.56    0.92
   4   9   3   10.24    1.83
   4   9   3   10.65    1.58
   4  -9   3   10.14    0.98
   4  -9   3   12.17    1.67
   4  -9   4    0.80    0.36
   4   9   4    0.09    0.85
   4   9   4    0.13    1.18
   4  -9   4    1.10    0.91
   4   9   5    7.44    1.43
   4   9   5    9.85    1.77
   4  -9   5    6.87    1.24
   4   9   6    3.15    1.22
   4  -9   6    5.62    1.03
   4   9   6    5.34    1.48
   4   9   7    2.08    1.11
   4  -9   7    2.08    0.79
   4   9   7    1.65    1.24
   4   9   8    2.47    1.05
   4  -9   8    2.06    0.70
   4   9   8    1.91    1.16
   4   9   9    1.18    1.08
   4  -9   9    1.52    0.64
   4   9   9    0.64    1.12
   4   9  10    0.79    0.92
   4   9  10    2.01    1.16
   4   9  10   -0.76    1.18
   4   9  11    1.91    1.03
   4   9  11    1.75    1.18
   4   9  11    3.57    1.28
   4   9  12   -0.09    0.94
   4   9  12   -0.72    1.14
   4   9  12    0.38    1.26
   4   9  13    4.52    1.20
   4   9  13    4.88    1.50
   4   9  13    7.02    1.57
   4   9  14    0.33    0.90
   4   9  14    0.52    1.25
   4   9  14   -0.25    1.22
   4   9  15    0.63    0.89
   4   9  15    0.53    1.21
   4   9  15    1.65    1.18
   4   9  16    0.90    0.93
   4   9  17    0.72    0.90
   4   9  18   -0.14    0.81
   4   9  19    0.51    0.76
   4   9  20    0.78    0.79
  -4  10  19    1.22    1.41
  -4  10  18    4.29    1.52
  -4  10  17    0.57    1.20
  -4  10  16   11.02    1.73
   4  10 -16    7.98    1.16
  -4  10  15    1.98    1.22
   4  10 -15    0.76    0.71
  -4  10  14    2.93    1.27
   4  10 -14    2.19    0.84
  -4  10  13   -0.35    1.16
   4  10 -13    0.18    0.83
  -4  10  12    0.25    1.09
   4  10 -12    0.07    0.82
  -4  10  11   -0.42    1.14
   4  10 -11    0.29    0.87
  -4  10  10    1.24    1.12
   4  10 -10   -0.08    0.90
  -4  10   9    2.38    1.08
   4  10  -9    2.64    1.10
  -4  10   8    6.80    1.46
   4  10  -8    9.26    1.56
  -4  10   7    1.47    1.06
   4  10  -7    0.77    1.05
   4  10  -6   16.04    2.12
  -4  10   6   14.26    1.84
   4  10  -5   -0.11    1.09
  -4  10   5    0.42    0.96
   4  10  -4    9.73    1.76
   4  10  -4    9.56    1.51
   4  10  -3    0.47    1.16
   4  10  -3    1.96    1.04
   4  10  -2    1.23    1.22
   4  10  -2    0.08    0.91
   4  10  -1   -1.15    1.32
   4  10  -1    0.26    0.94
   4  10   0    0.66    1.28
   4  10   0    1.38    0.95
   4  10   1    1.88    1.40
   4  10   1    2.65    1.12
   4  10   2    9.61    1.91
   4  10   2    6.58    1.36
   4  10   3    3.22    1.51
   4  10   3    2.68    1.14
   4  10   4   18.62    2.50
   4  10   4   12.40    1.92
   4  10   5    2.16    1.07
   4  10   5    3.74    1.55
   4  10   6   10.65    1.71
   4  10   6   11.78    2.13
   4  10   7    0.11    1.00
   4  10   7   -1.02    1.35
   4  10   8    0.54    0.97
   4  10   8   -1.77    1.45
   4  10   9   -0.34    1.06
   4  10   9    0.89    1.44
   4  10  10    0.94    1.16
   4  10  10    0.29    0.98
   4  10  10    2.51    1.55
   4  10  11    0.98    1.15
   4  10  11   -0.29    1.05
   4  10  11    1.46    1.42
   4  10  12    0.38    0.99
   4  10  13    2.31    1.08
   4  10  14    9.13    1.58
   4  10  15    1.22    1.02
   4  10  16    3.06    1.12
   4  10  17    0.87    0.95
  -4  11  14    0.67    1.21
  -4  11  13    2.33    1.30
  -4  11  12    1.01    1.23
   4  11 -11    0.75    0.87
  -4  11  11    0.63    1.15
   4  11 -10    0.96    0.94
  -4  11  10    2.39    1.25
   4  11  -9    1.04    1.01
  -4  11   9    1.71    1.18
   4  11  -8    3.34    1.12
  -4  11   8    2.00    1.13
   4  11  -7    0.37    1.00
  -4  11   7    0.40    1.04
   4  11  -6    0.20    1.06
  -4  11   6    0.15    1.03
   4  11  -5    2.20    1.30
  -4  11   5    1.73    1.03
   4  11  -4   -0.78    1.23
   4  11  -3    0.59    1.21
   4  11  -2    0.49    1.26
   4  11  -1    2.32    1.50
   4  11   0   -0.94    1.43
   4  11   0    1.72    1.18
   4  11   1    0.83    1.39
   4  11   1    2.74    1.25
   4  11   2    3.58    1.57
   4  11   2    1.40    1.14
   4  11   3    2.06    1.59
   4  11   3    2.37    1.21
   4  11   4   -0.15    1.40
   4  11   4    0.21    1.12
   4  11   5    0.92    1.44
   4  11   5    2.27    1.26
  -4  12   6    5.13    1.33
   4  12  -6    4.20    1.37
  -4  12   5    0.71    1.05
   4  12  -5    0.51    1.15
  -4  12   4    2.23    1.19
   4  12  -4    2.18    1.29
  -4  12   3    1.58    1.05
   4  12  -3    1.83    1.33
   4  12  -2   -0.24    1.36
   5   0 -37   -0.37    0.57
   5   0 -36   -0.13    0.57
   5   0 -35    0.21    0.55
   5   0 -34   -0.26    0.60
   5   0 -34   -0.34    0.42
   5   0 -33   -0.04    0.56
   5   0 -33    0.42    0.57
   5   0 -32    0.13    0.52
   5   0 -32    0.61    0.62
   5   0 -31    8.30    1.08
   5   0 -31    9.40    1.10
   5   0 -30    0.32    0.55
   5   0 -30    0.12    0.61
   5   0 -29    7.03    1.00
   5   0 -29    6.71    0.99
   5   0 -28    0.27    0.59
   5   0 -28   -0.05    0.53
   5   0 -27    0.05    0.59
   5   0 -27    1.89    1.17
   5   0 -27    1.08    0.58
   5   0 -26    0.15    0.60
   5   0 -26    0.50    1.03
   5   0 -26   -0.80    0.54
   5   0 -26    0.05    0.54
   5   0 -25    0.16    0.61
   5   0 -25    0.69    1.05
   5   0 -25   -0.31    0.54
   5   0 -25   -0.05    0.56
   5   0 -24    0.33    0.65
   5   0 -24   -0.38    0.98
   5   0 -24   -0.75    0.51
   5   0 -24   -0.16    0.55
   5   0 -23    1.24    0.68
   5   0 -23    1.75    1.03
   5   0 -23    1.41    0.52
   5   0 -23    0.96    0.61
   5   0 -22   -0.07    0.27
   5   0 -22   -0.17    0.64
   5   0 -22    0.11    0.55
   5   0 -22   -0.36    0.94
   5   0 -21   24.83    2.48
   5   0 -21   27.42    2.27
   5   0 -21   22.96    2.09
   5   0 -20    1.50    0.94
   5   0 -20    0.61    0.73
   5   0 -20    0.47    0.29
   5   0 -20    0.13    0.42
   5   0 -19   -0.24    0.78
   5   0 -19    0.06    0.62
   5   0 -19    0.23    0.26
   5   0 -19    0.06    0.41
   5   0 -18    0.38    0.77
   5   0 -18    0.09    0.38
   5   0 -18   -0.08    0.28
   5   0 -18   -0.13    0.65
   5   0 -17   10.45    1.37
   5   0 -17    9.94    1.42
   5   0 -17   11.48    1.12
   5   0 -16    0.67    0.37
   5   0 -16    0.71    0.64
   5   0 -16    1.07    0.72
   5   0 -15    1.09    0.36
   5   0 -15    0.84    0.66
   5   0 -15    1.21    0.62
   5   0 -14    0.39    0.32
   5   0 -14   -0.20    0.62
   5   0 -14    0.42    0.64
  -5   0  13    0.29    0.52
   5   0 -13    0.31    0.31
   5   0 -13    0.52    0.63
   5   0 -13    0.35    0.54
   5   0 -12   -0.19    0.62
   5   0 -12    0.78    0.33
  -5   0  12   -0.39    0.54
  -5   0  11    9.55    1.24
   5   0 -11   10.42    1.37
   5   0 -11   11.33    1.05
  -5   0  10    0.59    0.61
   5   0 -10    0.64    0.66
  -5   0   9    0.09    0.49
   5   0  -9   -0.06    0.60
  -5   0   8    0.33    0.54
   5   0  -8   -0.06    0.56
   5   0  -7   33.05    3.14
  -5   0   7   34.70    3.06
  -5   0   6    0.58    0.61
  -5   0   5    4.29    0.78
  -5   0   4    0.55    0.58
  -5   0   3   43.60    3.83
  -5   0   2    1.25    0.67
   5   0  -1    7.01    1.00
  -5   0   1    6.62    0.99
  -5   0   0    0.19    0.29
   5   0   0    0.56    0.53
  -5   0   0    0.44    0.58
  -5   0  -1    2.15    0.42
   5   0   1    3.44    0.74
  -5   0  -1    2.02    0.67
  -5   0  -2    0.05    0.29
   5   0   2    0.11    0.51
  -5   0  -2    0.40    0.55
  -5   0  -3    1.35    0.37
   5   0   3    0.82    0.57
   5   0   4   -0.22    0.54
  -5   0  -4    0.35    0.34
  -5   0  -5   87.11    6.67
   5   0   5   73.83    6.84
   5   0   6    0.58    0.59
  -5   0  -6    0.13    0.34
   5   0   7   60.14    5.31
  -5   0  -7   57.19    5.41
  -5   0  -7   65.97    5.12
  -5   0  -8    0.71    0.42
  -5   0  -8    1.56    0.84
   5   0   8    0.21    0.62
   5   0   9   56.25    4.88
  -5   0  -9   55.44    5.04
   5   0   9   58.45    4.58
  -5   0  -9   57.97    4.71
   5   0   9   53.39    4.74
   5   0  10    0.82    0.49
  -5   0 -10   -0.03    0.40
   5   0  10    0.73    0.61
  -5   0 -10    1.58    0.88
   5   0  10    0.29    0.27
  -5   0 -11    0.86    0.47
   5   0  11    1.12    0.46
  -5   0 -11    1.54    0.86
   5   0  11    1.26    0.33
   5   0  11    0.83    0.61
  -5   0 -12   -0.17    0.47
   5   0  12   -0.27    0.42
  -5   0 -12    0.32    0.75
   5   0  12    0.46    0.30
   5   0  12   -0.10    0.62
  -5   0 -13    2.72    0.62
  -5   0 -13    1.93    0.89
   5   0  13    2.88    0.48
   5   0  13    3.03    0.65
   5   0  13    2.55    0.76
  -5   0 -14    0.16    0.82
   5   0  14   -0.05    0.59
   5   0  14    0.10    0.35
   5   0  14   -0.29    0.50
   5   0  15   16.28    1.83
  -5   0 -15   17.33    2.12
   5   0  15   20.07    1.69
   5   0  15   18.50    1.89
  -5   0 -16    1.16    0.90
   5   0  16    0.85    0.74
   5   0  16    0.17    0.42
   5   0  16   -0.49    0.59
  -5   0 -17   59.79    5.40
   5   0  17   66.17    5.19
   5   0  17   56.17    5.15
   5   0  17   59.78    4.96
   5   0  18   -0.03    0.45
   5   0  18   -0.24    0.55
  -5   0 -18    0.99    0.94
   5   0  19   51.17    5.20
  -5   0 -19   59.45    5.45
   5   0  19   69.20    5.29
   5   0  19   63.62    5.05
   5   0  20   -0.06    0.52
  -5   0 -20    0.57    0.85
   5   0  20    0.73    0.76
   5   0  21   -0.40    0.58
  -5   0 -21   -0.08    0.90
   5   0  21    0.22    0.72
   5   0  22   -0.50    0.64
  -5   0 -22    0.40    0.88
   5   0  22    0.17    0.71
   5   0  23    0.97    0.61
  -5   0 -23    2.52    0.96
   5   0  24   -0.55    0.70
  -5   0 -24   -0.08    0.86
  -5   0 -25    1.00    0.93
  -5   0 -26    0.68    0.90
  -5   0 -27   45.91    4.23
  -5   0 -28    0.29    0.98
  -5   0 -29   14.51    1.85
  -5   0 -30    0.56    0.99
   5   0  30   -0.09    0.63
  -5   0 -31    2.27    1.08
   5   0  31    3.34    0.79
  -5   0 -32   -0.07    0.97
   5   0  32   -0.19    0.63
   5   1 -36    1.90    0.59
   5   1 -35    0.18    0.51
   5  -1 -34    6.48    0.98
   5   1 -34    3.85    0.78
   5   1 -34    6.02    0.92
   5   1 -33    0.96    0.52
   5  -1 -33    1.20    0.71
   5   1 -33    0.99    0.74
   5  -1 -32   20.90    1.95
   5   1 -32   20.13    1.96
   5   1 -32   16.95    1.80
   5   1 -31    0.39    0.72
   5  -1 -31    0.46    0.64
   5   1 -31    0.62    0.53
   5   1 -30    1.79    0.58
   5  -1 -30    4.25    0.75
   5   1 -30    2.74    0.85
   5  -1 -30    2.63    0.76
   5   1 -29    0.93    0.52
   5  -1 -29    0.18    0.63
   5   1 -29    0.39    0.70
   5  -1 -29    1.11    0.66
   5   1 -28    1.56    0.77
   5  -1 -28    1.54    0.62
   5   1 -28    0.97    0.51
   5  -1 -28    1.13    0.63
   5   1 -27   -0.20    1.04
   5  -1 -27    0.47    1.02
   5   1 -27    0.54    0.70
   5  -1 -27    0.16    0.57
   5   1 -27   -0.21    0.50
   5  -1 -27    0.13    0.57
   5  -1 -26    0.96    0.59
   5   1 -26    0.27    0.48
   5   1 -26   -0.20    0.54
   5   1 -26    0.19    0.69
   5   1 -26    1.17    1.09
   5  -1 -26    0.84    1.06
   5  -1 -26    0.44    0.62
   5   1 -25    0.32    0.49
   5   1 -25    0.29    1.07
   5  -1 -25    0.09    1.03
   5  -1 -25   -0.05    0.58
   5   1 -25    0.95    0.77
   5   1 -25    0.15    0.48
   5   1 -24   18.45    1.71
   5  -1 -24   14.74    1.76
   5   1 -24   18.01    1.96
   5   1 -24   17.32    1.74
   5  -1 -24   14.76    1.80
   5   1 -24   23.60    2.29
   5  -1 -24   21.43    2.26
   5  -1 -23    1.27    0.40
   5  -1 -23    0.89    0.62
   5   1 -23    0.76    0.49
   5   1 -23    1.56    0.85
   5  -1 -23    1.27    0.68
   5  -1 -23    1.71    1.05
   5   1 -23    2.28    1.05
   5  -1 -22   54.11    4.70
   5   1 -22   58.18    4.81
   5  -1 -22   51.43    4.91
   5   1 -22   62.00    5.13
   5  -1 -22   55.42    4.99
   5   1 -22   71.02    5.29
   5  -1 -22   72.66    5.37
   5   1 -21    0.49    0.80
   5  -1 -21    1.24    0.75
   5   1 -21    0.77    0.25
   5  -1 -21    0.79    0.37
   5  -1 -21    0.89    0.74
   5   1 -21    0.41    0.48
   5  -1 -21    1.63    1.07
   5   1 -21    2.33    0.99
   5  -1 -20   16.45    1.76
   5   1 -20   20.40    2.01
   5  -1 -20   18.27    2.00
   5   1 -20   17.39    1.90
   5   1 -20   18.44    1.59
   5  -1 -20   15.38    1.78
   5   1 -20   15.69    1.38
   5  -1 -20   14.94    1.47
   5   1 -19    0.07    0.71
   5  -1 -19    1.23    0.90
[truncated: 255,329 more chars]
