# Supplementary material for: Universal machine learning aided synthesis approach of two-dimensional perovskites in a typical laboratory
Source: Nat Commun. 2024 Jan 2;15:138. doi: 10.1038/s41467-023-44236-5 (PMC10761762; doi:10.1038/s41467-023-44236-5)
Supplement: Supplementary file 4 — Supplementary Data 1 [file 41467_2023_44236_MOESM4_ESM.zip › (BrC6H4CH4NH3)4AgBiI8.cif]

data_a
_audit_creation_date               2022-12-14
_audit_creation_method
;
Olex2 1.5-alpha
(compiled 2022.04.07 svn.rca3783a0 for OlexSys, GUI svn.r6498)
;
_shelx_SHELXL_version_number       '2018/1'
_audit_contact_author_address      ?
_audit_contact_author_email        ?
_audit_contact_author_name         ''
_audit_contact_author_phone        ?
_publ_contact_author_id_orcid      ?
_publ_section_references
;
Dolomanov, O.V., Bourhis, L.J., Gildea, R.J, Howard, J.A.K. & Puschmann, H.
 (2009), J. Appl. Cryst. 42, 339-341.

Sheldrick, G.M. (2008). Acta Cryst. A64, 112-122.

Sheldrick, G.M. (2015). Acta Cryst. C71, 3-8.
;
_chemical_name_common              ?
_chemical_name_systematic          ?
_chemical_formula_moiety          
 'C8 H11 Ag Bi Br I8 N, C8 H11 Br N, C16 H20 Br2 N2'
_chemical_formula_sum              'C32 H42 Ag Bi Br4 I8 N4'
_chemical_formula_weight           2134.38
_chemical_absolute_configuration   ?
_chemical_melting_point            ?
loop_
  _atom_type_symbol
  _atom_type_description
  _atom_type_scat_dispersion_real
  _atom_type_scat_dispersion_imag
  _atom_type_scat_source
 'C' 'C' 0.0033 0.0016 'International Tables Vol C Tables 4.2.6.8 and 6.1.1.4'
 'H' 'H' 0.0000 0.0000 'International Tables Vol C Tables 4.2.6.8 and 6.1.1.4'
 'Ag' 'Ag' -0.8971 1.1015
 'International Tables Vol C Tables 4.2.6.8 and 6.1.1.4'
 'Bi' 'Bi' -4.1077 10.2566
 'International Tables Vol C Tables 4.2.6.8 and 6.1.1.4'
 'Br' 'Br' -0.2901 2.4595
 'International Tables Vol C Tables 4.2.6.8 and 6.1.1.4'
 'I' 'I' -0.4742 1.8119 'International Tables Vol C Tables 4.2.6.8 and 6.1.1.4'
 'N' 'N' 0.0061 0.0033 'International Tables Vol C Tables 4.2.6.8 and 6.1.1.4'

_shelx_space_group_comment
;
The symmetry employed for this shelxl refinement is uniquely defined
by the following loop, which should always be used as a source of
symmetry information in preference to the above space-group names.
They are only intended as comments.
;
_space_group_crystal_system        'triclinic'
_space_group_IT_number             1
_space_group_name_H-M_alt          'P 1'
_space_group_name_Hall             'P 1'
loop_
  _space_group_symop_operation_xyz
 'x, y, z'

_cell_length_a                     9.109(5)
_cell_length_b                     9.139(6)
_cell_length_c                     15.977(10)
_cell_angle_alpha                  84.130(20)
_cell_angle_beta                   89.826(19)
_cell_angle_gamma                  89.975(16)
_cell_volume                       1323.1(14)
_cell_formula_units_Z              1
_cell_measurement_reflns_used      1039
_cell_measurement_temperature      293.0
_cell_measurement_theta_max        17.74
_cell_measurement_theta_min        2.56
_shelx_estimated_absorpt_T_max     ?
_shelx_estimated_absorpt_T_min     ?
_exptl_absorpt_coefficient_mu      11.403
_exptl_absorpt_correction_T_max    0.7446
_exptl_absorpt_correction_T_min    0.3415
_exptl_absorpt_correction_type     none
_exptl_absorpt_process_details
;
SADABS-2016/2 (Bruker,2016/2) was used for absorption correction.
wR2(int) was 0.1808 before and 0.1163 after correction.
The Ratio of minimum to maximum transmission is 0.4586.
The \l/2 correction factor is Not present.
;
_exptl_absorpt_special_details     ?
_exptl_crystal_colour              ?
_exptl_crystal_density_diffrn      2.679
_exptl_crystal_density_meas        ?
_exptl_crystal_density_method      ?
_exptl_crystal_description         ?
_exptl_crystal_F_000               956
_exptl_crystal_size_max            ?
_exptl_crystal_size_mid            ?
_exptl_crystal_size_min            ?
_exptl_transmission_factor_max     ?
_exptl_transmission_factor_min     ?
_diffrn_reflns_av_R_equivalents    0.1887
_diffrn_reflns_av_unetI/netI       0.2241
_diffrn_reflns_Laue_measured_fraction_full  0.992
_diffrn_reflns_Laue_measured_fraction_max  0.992
_diffrn_reflns_limit_h_max         9
_diffrn_reflns_limit_h_min         -8
_diffrn_reflns_limit_k_max         9
_diffrn_reflns_limit_k_min         -9
_diffrn_reflns_limit_l_max         16
_diffrn_reflns_limit_l_min         -16
_diffrn_reflns_number              14102
_diffrn_reflns_point_group_measured_fraction_full  0.992
_diffrn_reflns_point_group_measured_fraction_max  0.992
_diffrn_reflns_theta_full          21.039
_diffrn_reflns_theta_max           21.039
_diffrn_reflns_theta_min           2.236
_diffrn_ambient_temperature        293.0
_diffrn_detector_area_resol_mean   ?
_diffrn_measured_fraction_theta_full  0.992
_diffrn_measured_fraction_theta_max  0.992
_diffrn_measurement_device_type    'Bruker APEX-II CCD'
_diffrn_measurement_method         '\f and \w scans'
_diffrn_radiation_type             MoK\a
_diffrn_radiation_wavelength       0.71073
_diffrn_source                     ?
_diffrn_source_current             1.4
_diffrn_source_power               0.07
_diffrn_source_voltage             50.0
_diffrn_standards_number           0
_reflns_Friedel_coverage           1.000
_reflns_Friedel_fraction_full      0.992
_reflns_Friedel_fraction_max       0.992
_reflns_number_gt                  4092
_reflns_number_total               5509
_reflns_special_details
;
 Reflections were merged by SHELXL according to the crystal
 class for the calculation of statistics and refinement.
 
 _reflns_Friedel_fraction is defined as the number of unique
 Friedel pairs measured divided by the number that would be
 possible theoretically, ignoring centric projections and
 systematic absences.
;
_reflns_threshold_expression       'I > 2\s(I)'
_computing_cell_refinement         'SAINT V8.40B (?, 2016)'
_computing_data_collection         ?
_computing_data_reduction          'SAINT V8.40B (?, 2016)'
_computing_molecular_graphics      'Olex2 1.5-alpha (Dolomanov et al., 2009)'
_computing_publication_material    'Olex2 1.5-alpha (Dolomanov et al., 2009)'
_computing_structure_refinement    'SHELXL 2018/1 (Sheldrick, 2015)'
_computing_structure_solution      'SHELXS  (Sheldrick, 2008)'
_refine_diff_density_max           9.429
_refine_diff_density_min           -7.536
_refine_diff_density_rms           1.075
_refine_ls_abs_structure_details
;
 Refined as an inversion twin.
;
_refine_ls_abs_structure_Flack     0.51(10)
_refine_ls_extinction_coef         .
_refine_ls_extinction_method       none
_refine_ls_goodness_of_fit_ref     1.043
_refine_ls_hydrogen_treatment      constr
_refine_ls_matrix_type             full
_refine_ls_number_parameters       358
_refine_ls_number_reflns           5509
_refine_ls_number_restraints       1897
_refine_ls_R_factor_all            0.2857
_refine_ls_R_factor_gt             0.2604
_refine_ls_restrained_S_all        0.906
_refine_ls_shift/su_max            0.903
_refine_ls_shift/su_mean           0.062
_refine_ls_structure_factor_coef   Fsqd
_refine_ls_weighting_details      
 'w=1/[\s^2^(Fo^2^)+(0.1668P)^2^+2326.2693P] where P=(Fo^2^+2Fc^2^)/3'
_refine_ls_weighting_scheme        calc
_refine_ls_wR_factor_gt            0.5490
_refine_ls_wR_factor_ref           0.5713
_refine_special_details
;
 Refined as a 2-component inversion twin.
;
_olex2_refinement_description
;
1. Twinned data refinement
 Scales: 0.49(10)
 0.51(10)
2. Fixed Uiso
 At 1.2 times of:
  All C(H) groups, All N(H,H,H) groups
 At 1.5 times of:
  All C(H,H,H) groups
3. Restrained distances
 C3-C2 = C2-C1
 1.54 with sigma of 0.01
 N1-C2
 1.47 with sigma of 0.01
 N2-C32
 1.47 with sigma of 0.01
 C10-C32 = C32-C9
 1.54 with sigma of 0.01
 C26-C25 = C25-C24
 1.54 with sigma of 0.01
 N3-C25
 1.47 with sigma of 0.01
 C17-C18 = C17-C16
 1.54 with sigma of 0.01
 N4-C17
 1.47 with sigma of 0.01
 Br3-C21 = Br1-C6 = Br4-C29
 1.75 with sigma of 0.01
 C14-Br2
 2.8 with sigma of 0.02
 C12-Br2
 2.8 with sigma of 0.02
 C7-Br1
 2.8 with sigma of 0.02
 Br1-C5
 2.8 with sigma of 0.02
 Br4-C30
 2.8 with sigma of 0.02
 C28-Br4
 2.8 with sigma of 0.02
 Br3-C22
 2.8 with sigma of 0.02
 Br3-C20
 2.8 with sigma of 0.02
 C27-C25
 2.5 with sigma of 0.02
 C25-C31
 2.5 with sigma of 0.02
 C19-C17
 2.5 with sigma of 0.02
 C17-C23
 2.5 with sigma of 0.02
 C32-C11
 2.5 with sigma of 0.02
 C32-C15
 2.5 with sigma of 0.02
 C9-N2
 2.54 with sigma of 0.02
 N1-C1
 2.54 with sigma of 0.02
 C24-N3
 2.54 with sigma of 0.02
 N4-C16
 2.54 with sigma of 0.02
 N4-C18
 2.3 with sigma of 0.02
 C16-C18
 2.4 with sigma of 0.02
 C9-C10
 2.4 with sigma of 0.02
 C2-C8
 2.5 with sigma of 0.02
 C17-C23
 2.5 with sigma of 0.02
 C1-N1 = N2-C9
 2.55 with sigma of 0.02
4. Uiso/Uaniso restraints and constraints
All non-hydrogen atoms have similar U: within 6A with sigma of 0.02 and sigma
for terminal atoms of 0.04 within 6A
Uanis(Ag1) \\sim Ueq: with sigma of 0.005 and sigma for terminal atoms of 0.01
Uanis(I3) = Uanis(Bi1) = Uanis(I1) = Uanis(I2) = Uanis(I6) = Uanis(I5) =
Uanis(Ag1) = Uanis(I8) = Uanis(I7) = Uanis(I4)
5.a Ternary CH refined with riding coordinates:
 C2(H2), C25(H25), C32(H32), C17(H17)
5.b Aromatic/amide H refined with riding coordinates:
 C27(H27), C28(H28), C31(H31), C5(H5), C4(H4), C8(H8), C7(H7), C11(H11),
 C15(H15), C14(H14), C19(H19), C20(H20), C22(H22), C23(H23)
5.c Fitted hexagon refined as free rotating group:
 C27(C28,C29,C30,C31,C26), C6(C5,C4,C3,C8,C7), C11(C10,C15,C14,C13,C12),
 C18(C19,C20,C21,C22,C23)
5.d Idealised Me refined as rotating group:
 C1(H1A,H1B,H1C), N1(H1D,H1E,H1F), N2(H2A,H2B,H2C), C9(H9A,H9B,H9C), N3(H3A,
 H3B,H3C), C24(H24A,H24B,H24C), N4(H4A,H4B,H4C), C16(H16A,H16B,H16C)
;
_atom_sites_solution_hydrogens     geom
_atom_sites_solution_primary       direct
_atom_sites_solution_secondary     ?
loop_
  _atom_site_label
  _atom_site_type_symbol
  _atom_site_fract_x
  _atom_site_fract_y
  _atom_site_fract_z
  _atom_site_U_iso_or_equiv
  _atom_site_adp_type
  _atom_site_occupancy
  _atom_site_site_symmetry_order
  _atom_site_calc_flag
  _atom_site_refinement_flags_posn
  _atom_site_refinement_flags_adp
  _atom_site_refinement_flags_occupancy
  _atom_site_disorder_assembly
  _atom_site_disorder_group
 Bi1 Bi 0.597(3) 0.878(3) 0.3767(13) 0.0325(13) Uani 1 1 d . U . . .
 I4 I 0.927(3) 0.690(3) 0.3808(15) 0.0325(13) Uani 1 1 d . U . . .
 I1 I 0.601(3) 0.857(3) 0.5630(15) 0.0325(13) Uani 1 1 d . U . . .
 I8 I 0.097(3) 0.397(3) 0.2058(15) 0.0325(13) Uani 1 1 d . U . . .
 I2 I 0.817(3) 1.170(3) 0.3800(15) 0.0325(13) Uani 1 1 d . U . . .
 I6 I 0.436(3) 0.564(3) 0.3785(15) 0.0325(13) Uani 1 1 d . U . . .
 I3 I 0.329(3) 1.071(3) 0.3784(15) 0.0325(13) Uani 1 1 d . U . . .
 I7 I 0.101(3) 0.340(3) 0.5486(15) 0.0325(13) Uani 1 1 d . U . . .
 Ag1 Ag 0.153(4) 0.368(4) 0.3795(17) 0.0325(13) Uani 1 1 d . U . . .
 I5 I 0.605(3) 0.925(3) 0.1851(15) 0.0325(13) Uani 1 1 d . U . . .
 Br1 Br 0.488(5) 0.633(5) -0.217(2) 0.090(10) Uani 1 1 d D U . . .
 Br4 Br 0.468(5) 1.073(5) 0.973(2) 0.076(8) Uani 1 1 d D U . . .
 C2 C 0.197(17) 0.708(13) 0.114(4) 0.039(6) Uani 1 1 d D U . . .
 H2 H 0.093806 0.678196 0.114875 0.047 Uiso 1 1 calc R U . . .
 C25 C 0.494(16) 1.308(13) 0.609(3) 0.045(6) Uani 1 1 d D U . . .
 H25 H 0.389693 1.334090 0.604636 0.054 Uiso 1 1 calc R U . . .
 C27 C 0.365(11) 1.291(14) 0.748(4) 0.049(7) Uani 1 1 d DG U . . .
 H27 H 0.282107 1.332300 0.721722 0.059 Uiso 1 1 calc R U . . .
 C28 C 0.356(8) 1.221(16) 0.829(4) 0.050(6) Uani 1 1 d DG U . . .
 H28 H 0.266584 1.216620 0.857648 0.060 Uiso 1 1 calc R U . . .
 C29 C 0.481(6) 1.159(16) 0.868(4) 0.050(7) Uani 1 1 d DG U . . .
 C30 C 0.614(7) 1.166(18) 0.826(5) 0.049(7) Uani 1 1 d DG U . . .
 C31 C 0.624(10) 1.235(16) 0.745(4) 0.049(7) Uani 1 1 d DG U . . .
 H31 H 0.713076 1.239607 0.716369 0.059 Uiso 1 1 calc R U . . .
 C26 C 0.499(12) 1.297(11) 0.706(3) 0.049(7) Uani 1 1 d DG U . . .
 C6 C 0.377(12) 0.669(9) -0.130(6) 0.044(9) Uani 1 1 d DG U . . .
 C5 C 0.278(12) 0.563(11) -0.096(6) 0.044(8) Uani 1 1 d DG U . . .
 H5 H 0.261865 0.478892 -0.122305 0.053 Uiso 1 1 calc R U . . .
 C4 C 0.204(13) 0.583(13) -0.021(5) 0.043(8) Uani 1 1 d G U . . .
 H4 H 0.137873 0.512428 0.001345 0.051 Uiso 1 1 calc R U . . .
 C3 C 0.229(13) 0.709(14) 0.019(5) 0.044(8) Uani 1 1 d DG U . . .
 C8 C 0.328(15) 0.815(11) -0.015(6) 0.043(7) Uani 1 1 d DG U . . .
 H8 H 0.344365 0.898681 0.011336 0.052 Uiso 1 1 calc R U . . .
 C7 C 0.402(14) 0.794(9) -0.090(6) 0.044(7) Uani 1 1 d DG U . . .
 H7 H 0.468359 0.865147 -0.112315 0.053 Uiso 1 1 calc R U . . .
 C1 C 0.27(3) 0.555(14) 0.133(12) 0.040(11) Uani 1 1 d D U . . .
 H1A H 0.224820 0.485810 0.100167 0.060 Uiso 1 1 calc R U . . .
 H1B H 0.259912 0.522484 0.191727 0.060 Uiso 1 1 calc R U . . .
 H1C H 0.373291 0.562536 0.118978 0.060 Uiso 1 1 calc R U . . .
 N1 N 0.20(2) 0.800(15) 0.184(8) 0.035(10) Uani 1 1 d D U . . .
 H1D H 0.208612 0.743590 0.232336 0.042 Uiso 1 1 calc R U . . .
 H1E H 0.111804 0.848003 0.185173 0.042 Uiso 1 1 calc R U . . .
 H1F H 0.270037 0.864964 0.177400 0.042 Uiso 1 1 calc R U . . .
 N2 N 0.676(14) 1.510(16) 0.165(9) 0.039(12) Uani 1 1 d D U . . .
 H2A H 0.739660 1.471070 0.203720 0.047 Uiso 1 1 calc R U . . .
 H2B H 0.591940 1.528884 0.190611 0.047 Uiso 1 1 calc R U . . .
 H2C H 0.712907 1.593324 0.140016 0.047 Uiso 1 1 calc R U . . .
 C32 C 0.650(9) 1.406(17) 0.103(7) 0.042(7) Uani 1 1 d D U . . .
 H32 H 0.644920 1.320891 0.145397 0.050 Uiso 1 1 calc R U . . .
 C9 C 0.488(9) 1.39(2) 0.077(11) 0.042(11) Uani 1 1 d D U . . .
 H9A H 0.477149 1.419535 0.018016 0.063 Uiso 1 1 calc R U . . .
 H9B H 0.427384 1.451821 0.108330 0.063 Uiso 1 1 calc R U . . .
 H9C H 0.457341 1.289615 0.089173 0.063 Uiso 1 1 calc R U . . .
 C11 C 0.651(8) 1.299(13) -0.035(4) 0.044(8) Uani 1 1 d DG U . . .
 H11 H 0.549085 1.293005 -0.033018 0.053 Uiso 1 1 calc R U . . .
 C10 C 0.729(8) 1.317(11) 0.038(4) 0.043(8) Uani 1 1 d DG U . . .
 C15 C 0.881(8) 1.327(14) 0.036(3) 0.044(8) Uani 1 1 d DG U . . .
 H15 H 0.933095 1.339036 0.084590 0.052 Uiso 1 1 calc R U . . .
 C14 C 0.955(7) 1.319(17) -0.040(3) 0.044(8) Uani 1 1 d DG U . . .
 H14 H 1.057340 1.325201 -0.041331 0.053 Uiso 1 1 calc R U . . .
 C13 C 0.878(7) 1.301(17) -0.113(3) 0.045(9) Uani 1 1 d G U . . .
 C12 C 0.725(8) 1.291(16) -0.110(4) 0.044(8) Uani 1 1 d DG U . . .
 Br2 Br 0.962(5) 1.384(5) -0.215(2) 0.075(8) Uani 1 1 d D U . . .
 N3 N 0.50(2) 1.237(17) 0.530(7) 0.043(9) Uani 1 1 d D U . . .
 H3A H 0.517476 1.141924 0.541797 0.052 Uiso 1 1 calc R U . . .
 H3B H 0.569132 1.278643 0.496900 0.052 Uiso 1 1 calc R U . . .
 H3C H 0.412640 1.248940 0.504175 0.052 Uiso 1 1 calc R U . . .
 C24 C 0.55(3) 1.468(15) 0.601(12) 0.045(11) Uani 1 1 d D U . . .
 H24A H 0.581008 1.496146 0.543862 0.068 Uiso 1 1 calc R U . . .
 H24B H 0.630722 1.476464 0.638197 0.068 Uiso 1 1 calc R U . . .
 H24C H 0.471847 1.532379 0.614935 0.068 Uiso 1 1 calc R U . . .
 N4 N 0.088(18) 1.025(13) 0.590(7) 0.050(9) Uani 1 1 d D U . . .
 H4A H 0.019136 1.093539 0.581844 0.060 Uiso 1 1 calc R U . . .
 H4B H 0.151514 1.034807 0.546813 0.060 Uiso 1 1 calc R U . . .
 H4C H 0.135301 1.033738 0.637399 0.060 Uiso 1 1 calc R U . . .
 C17 C 0.019(12) 0.878(11) 0.594(3) 0.047(7) Uani 1 1 d D U . . .
 H17 H 0.071208 0.810624 0.559774 0.057 Uiso 1 1 calc R U . . .
 C18 C 0.032(10) 0.833(10) 0.689(2) 0.048(7) Uani 1 1 d DG U . . .
 C19 C -0.083(13) 0.753(11) 0.728(3) 0.050(8) Uani 1 1 d DG U . . .
 H19 H -0.141342 0.693951 0.697379 0.060 Uiso 1 1 calc R U . . .
 C20 C -0.112(13) 0.761(14) 0.813(3) 0.050(8) Uani 1 1 d DG U . . .
 H20 H -0.189418 0.707909 0.839025 0.060 Uiso 1 1 calc R U . . .
 C21 C -0.026(12) 0.850(15) 0.859(3) 0.051(7) Uani 1 1 d DG U . . .
 C22 C 0.090(12) 0.929(16) 0.820(3) 0.051(7) Uani 1 1 d DG U . . .
 H22 H 0.147775 0.988539 0.850134 0.061 Uiso 1 1 calc R U . . .
 C23 C 0.119(10) 0.921(15) 0.735(3) 0.050(6) Uani 1 1 d DG U . . .
 H23 H 0.195854 0.974583 0.708488 0.060 Uiso 1 1 calc R U . . .
 C16 C -0.148(13) 0.88(2) 0.580(8) 0.047(7) Uani 1 1 d D U . . .
 H16A H -0.194079 0.811737 0.621943 0.070 Uiso 1 1 calc R U . . .
 H16B H -0.168946 0.848627 0.524968 0.070 Uiso 1 1 calc R U . . .
 H16C H -0.185601 0.976061 0.582963 0.070 Uiso 1 1 calc R U . . .
 Br3 Br -0.062(5) 0.860(5) 0.967(2) 0.079(8) Uani 1 1 d D U . . .

loop_
  _atom_site_aniso_label
  _atom_site_aniso_U_11
  _atom_site_aniso_U_22
  _atom_site_aniso_U_33
  _atom_site_aniso_U_23
  _atom_site_aniso_U_13
  _atom_site_aniso_U_12
 Bi1 0.029(2) 0.0306(19) 0.037(2) -0.0006(13) -0.0012(13) 0.0000(13)
 I4 0.029(2) 0.0306(19) 0.037(2) -0.0006(13) -0.0012(13) 0.0000(13)
 I1 0.029(2) 0.0306(19) 0.037(2) -0.0006(13) -0.0012(13) 0.0000(13)
 I8 0.029(2) 0.0306(19) 0.037(2) -0.0006(13) -0.0012(13) 0.0000(13)
 I2 0.029(2) 0.0306(19) 0.037(2) -0.0006(13) -0.0012(13) 0.0000(13)
 I6 0.029(2) 0.0306(19) 0.037(2) -0.0006(13) -0.0012(13) 0.0000(13)
 I3 0.029(2) 0.0306(19) 0.037(2) -0.0006(13) -0.0012(13) 0.0000(13)
 I7 0.029(2) 0.0306(19) 0.037(2) -0.0006(13) -0.0012(13) 0.0000(13)
 Ag1 0.029(2) 0.0306(19) 0.037(2) -0.0006(13) -0.0012(13) 0.0000(13)
 I5 0.029(2) 0.0306(19) 0.037(2) -0.0006(13) -0.0012(13) 0.0000(13)
 Br1 0.10(2) 0.090(19) 0.073(18) 0.027(16) -0.004(16) -0.007(17)
 Br4 0.086(16) 0.066(15) 0.073(15) 0.003(14) 0.009(14) -0.021(14)
 C2 0.039(11) 0.036(11) 0.041(11) 0.001(11) -0.001(11) -0.001(11)
 C25 0.044(11) 0.042(11) 0.048(11) 0.001(11) 0.002(11) -0.004(11)
 C27 0.050(12) 0.046(12) 0.051(12) 0.001(11) 0.002(12) -0.005(11)
 C28 0.050(11) 0.047(11) 0.051(11) 0.001(11) 0.001(11) -0.006(11)
 C29 0.050(12) 0.047(12) 0.052(12) 0.001(12) 0.002(12) -0.006(12)
 C30 0.050(13) 0.047(13) 0.051(13) 0.001(13) 0.002(13) -0.006(13)
 C31 0.049(13) 0.046(13) 0.051(13) 0.002(13) 0.002(13) -0.005(13)
 C26 0.050(13) 0.046(13) 0.051(13) 0.001(13) 0.002(13) -0.006(13)
 C6 0.046(15) 0.041(15) 0.045(15) 0.002(14) 0.000(14) -0.002(14)
 C5 0.046(14) 0.040(14) 0.044(14) 0.002(14) 0.000(14) -0.002(14)
 C4 0.046(14) 0.039(14) 0.042(14) 0.001(14) 0.001(14) -0.001(14)
 C3 0.045(14) 0.040(14) 0.045(14) 0.003(14) 0.000(14) -0.001(14)
 C8 0.044(13) 0.040(13) 0.043(13) 0.002(12) 0.000(12) -0.002(12)
 C7 0.046(13) 0.041(13) 0.044(13) 0.001(13) -0.001(13) -0.002(13)
 C1 0.041(18) 0.038(18) 0.041(18) 0.000(18) 0.000(18) -0.003(18)
 N1 0.035(17) 0.030(17) 0.039(17) 0.000(17) -0.003(17) 0.001(17)
 N2 0.04(2) 0.03(2) 0.04(2) 0.00(2) 0.00(2) 0.00(2)
 C32 0.043(12) 0.039(12) 0.043(12) -0.002(12) -0.002(12) -0.003(12)
 C9 0.043(18) 0.038(18) 0.044(18) -0.003(18) -0.002(18) -0.003(18)
 C11 0.046(13) 0.040(13) 0.045(13) -0.002(13) -0.002(13) -0.004(13)
 C10 0.045(13) 0.040(13) 0.044(13) -0.001(13) -0.002(13) -0.003(13)
 C15 0.045(13) 0.041(13) 0.044(13) -0.002(13) -0.002(13) -0.003(13)
 C14 0.047(14) 0.041(14) 0.045(14) -0.003(14) -0.002(14) -0.004(14)
 C13 0.048(15) 0.041(15) 0.045(15) -0.003(15) -0.002(15) -0.004(15)
 C12 0.046(13) 0.041(13) 0.045(13) -0.002(13) -0.002(13) -0.003(13)
 Br2 0.089(18) 0.073(17) 0.065(16) -0.014(14) -0.008(15) -0.012(15)
 N3 0.042(16) 0.041(16) 0.045(16) 0.001(16) -0.001(16) -0.006(16)
 C24 0.045(18) 0.041(18) 0.048(18) -0.001(18) 0.004(18) -0.004(18)
 N4 0.050(16) 0.046(16) 0.052(16) 0.001(16) 0.002(16) -0.005(15)
 C17 0.047(11) 0.045(11) 0.049(11) 0.001(11) 0.001(11) -0.004(11)
 C18 0.048(11) 0.045(11) 0.050(11) 0.001(11) 0.002(11) -0.005(11)
 C19 0.050(13) 0.047(13) 0.051(13) 0.001(13) 0.001(13) -0.005(13)
 C20 0.051(13) 0.047(13) 0.052(13) 0.001(13) 0.002(13) -0.006(13)
 C21 0.052(12) 0.048(12) 0.052(12) 0.001(12) 0.002(12) -0.006(12)
 C22 0.051(12) 0.047(12) 0.052(12) 0.001(11) 0.002(11) -0.006(11)
 C23 0.050(11) 0.046(11) 0.051(11) 0.001(11) 0.002(11) -0.006(11)
 C16 0.047(13) 0.043(13) 0.049(13) 0.001(13) 0.002(13) -0.005(13)
 Br3 0.080(16) 0.076(15) 0.079(15) 0.005(14) 0.004(14) -0.010(14)

_geom_special_details
;
 All esds (except the esd in the dihedral angle between two l.s. planes)
 are estimated using the full covariance matrix.  The cell esds are taken
 into account individually in the estimation of esds in distances, angles
 and torsion angles; correlations between esds in cell parameters are only
 used when they are defined by crystal symmetry.  An approximate (isotropic)
 treatment of cell esds is used for estimating esds involving l.s. planes.
;
loop_
  _geom_bond_atom_site_label_1
  _geom_bond_atom_site_label_2
  _geom_bond_distance
  _geom_bond_site_symmetry_2
  _geom_bond_publ_flag
 Bi1 I1 2.965(19) . ?
 Bi1 I2 3.343(18) . ?
 Bi1 I6 3.214(18) . ?
 Bi1 I3 3.016(17) . ?
 Bi1 I5 3.048(19) . ?
 I8 Ag1 2.81(3) . ?
 I2 Ag1 3.56(2) 1_665 ?
 I6 Ag1 3.14(2) . ?
 I3 Ag1 3.16(2) 1_565 ?
 I7 Ag1 2.73(3) . ?
 Br1 C6 1.774(13) . ?
 Br4 C29 1.773(13) . ?
 C2 H2 0.9800 . ?
 C2 C3 1.546(16) . ?
 C2 C1 1.55(3) . ?
 C2 N1 1.472(15) . ?
 C25 H25 0.9800 . ?
 C25 C26 1.539(14) . ?
 C25 N3 1.472(16) . ?
 C25 C24 1.54(2) . ?
 C27 H27 0.9300 . ?
 C27 C28 1.3900 . ?
 C27 C26 1.3900(15) . ?
 C28 H28 0.9300 . ?
 C28 C29 1.3900 . ?
 C29 C30 1.3900(17) . ?
 C30 C31 1.3900 . ?
 C30 C12 1.9(7) 1_556 ?
 C31 H31 0.9300 . ?
 C31 C26 1.3900 . ?
 C6 C5 1.3900 . ?
 C6 C7 1.3900 . ?
 C5 H5 0.9300 . ?
 C5 C4 1.3900 . ?
 C4 H4 0.9300 . ?
 C4 C3 1.3900 . ?
 C3 C8 1.3900 . ?
 C8 H8 0.9300 . ?
 C8 C7 1.3900 . ?
 C7 H7 0.9300 . ?
 C1 H1A 1.0533 . ?
 C1 H1B 0.9970 . ?
 C1 H1C 1.0540 . ?
 N1 H1D 0.9772 . ?
 N1 H1E 0.9906 . ?
 N1 H1F 0.9719 . ?
 N2 H2A 0.9106 . ?
 N2 H2B 0.9109 . ?
 N2 H2C 0.9060 . ?
 N2 C32 1.473(17) . ?
 C32 H32 0.9800 . ?
 C32 C9 1.545(19) . ?
 C32 C10 1.547(15) . ?
 C9 H9A 0.9669 . ?
 C9 H9B 0.9648 . ?
 C9 H9C 0.9646 . ?
 C11 H11 0.9300 . ?
 C11 C10 1.3900 . ?
 C11 C12 1.3900 . ?
 C10 C15 1.3900 . ?
 C15 H15 0.9300 . ?
 C15 C14 1.3900 . ?
 C14 H14 0.9300 . ?
 C14 C13 1.3900 . ?
 C13 C12 1.3900 . ?
 C13 Br2 1.89(4) . ?
 N3 H3A 0.9547 . ?
 N3 H3B 0.9458 . ?
 N3 H3C 0.9465 . ?
 C24 H24A 1.0256 . ?
 C24 H24B 1.0666 . ?
 C24 H24C 1.0634 . ?
 N4 H4A 0.8926 . ?
 N4 H4B 0.8961 . ?
 N4 H4C 0.8933 . ?
 N4 C17 1.475(18) . ?
 C17 H17 0.9800 . ?
 C17 C18 1.540(13) . ?
 C17 C16 1.542(18) . ?
 C18 C19 1.3900 . ?
 C18 C23 1.3900 . ?
 C19 H19 0.9300 . ?
 C19 C20 1.3900 . ?
 C20 H20 0.9300 . ?
 C20 C21 1.3900 . ?
 C21 C22 1.3900 . ?
 C21 Br3 1.774(13) . ?
 C22 H22 0.9300 . ?
 C22 C23 1.3900 . ?
 C23 H23 0.9300 . ?
 C16 H16A 0.9696 . ?
 C16 H16B 0.9724 . ?
 C16 H16C 0.9768 . ?

loop_
  _geom_angle_atom_site_label_1
  _geom_angle_atom_site_label_2
  _geom_angle_atom_site_label_3
  _geom_angle
  _geom_angle_site_symmetry_1
  _geom_angle_site_symmetry_3
  _geom_angle_publ_flag
 I1 Bi1 I2 86.7(5) . . ?
 I1 Bi1 I6 91.9(5) . . ?
 I1 Bi1 I3 88.8(5) . . ?
 I1 Bi1 I5 175.0(6) . . ?
 I6 Bi1 I2 170.4(5) . . ?
 I3 Bi1 I2 90.9(5) . . ?
 I3 Bi1 I6 98.6(5) . . ?
 I3 Bi1 I5 90.1(5) . . ?
 I5 Bi1 I2 88.4(5) . . ?
 I5 Bi1 I6 93.1(5) . . ?
 Bi1 I2 Ag1 157.3(6) . 1_665 ?
 Ag1 I6 Bi1 152.0(6) . . ?
 Bi1 I3 Ag1 156.3(7) . 1_565 ?
 I8 Ag1 I4 84.5(6) . 1_455 ?
 I8 Ag1 I6 98.7(7) . . ?
 I8 Ag1 I3 94.7(7) . 1_545 ?
 I8 Ag1 I7 159.4(9) . . ?
 I6 Ag1 I4 90.2(6) . 1_455 ?
 I6 Ag1 I3 94.3(6) . 1_545 ?
 I3 Ag1 I4 175.5(7) 1_545 1_455 ?
 I7 Ag1 I4 83.8(6) . 1_455 ?
 I7 Ag1 I6 98.2(7) . . ?
 I7 Ag1 I3 95.6(7) . 1_545 ?
 C3 C2 H2 97.8 . . ?
 C1 C2 H2 104.3 . . ?
 C1 C2 C3 92(10) . . ?
 N1 C2 H2 98.9 . . ?
 N1 C2 C3 144(9) . . ?
 N1 C2 C1 115(2) . . ?
 C26 C25 H25 94.8 . . ?
 C26 C25 C24 92(9) . . ?
 N3 C25 H25 94.9 . . ?
 N3 C25 C26 150(10) . . ?
 N3 C25 C24 115(3) . . ?
 C24 C25 H25 96.9 . . ?
 C28 C27 H27 120.3 . . ?
 C28 C27 C26 120.00(8) . . ?
 C26 C27 H27 119.7 . . ?
 C27 C28 H28 120.0 . . ?
 C29 C28 C27 120.00(9) . . ?
 C29 C28 H28 120.0 . . ?
 C28 C29 Br4 119.7(16) . . ?
 C28 C29 C30 120.0 . . ?
 C30 C29 Br4 120.3(15) . . ?
 C29 C30 C12 102(10) . 1_556 ?
 C31 C30 C29 120.00(7) . . ?
 C31 C30 C12 103(10) . 1_556 ?
 C30 C31 H31 120.0 . . ?
 C30 C31 C26 120.00(10) . . ?
 C26 C31 H31 120.0 . . ?
 C27 C26 C25 117(2) . . ?
 C31 C26 C25 117(2) . . ?
 C31 C26 C27 120.0 . . ?
 C5 C6 Br1 119.8(17) . . ?
 C5 C6 C7 120.0 . . ?
 C7 C6 Br1 119.7(16) . . ?
 C6 C5 H5 120.0 . . ?
 C6 C5 C4 120.0 . . ?
 C4 C5 H5 120.0 . . ?
 C5 C4 H4 120.0 . . ?
 C3 C4 C5 120.0 . . ?
 C3 C4 H4 120.0 . . ?
 C4 C3 C2 120(5) . . ?
 C4 C3 C8 120.0 . . ?
 C8 C3 C2 116(2) . . ?
 C3 C8 H8 120.0 . . ?
 C3 C8 C7 120.0 . . ?
 C7 C8 H8 120.0 . . ?
 C6 C7 H7 120.0 . . ?
 C8 C7 C6 120.0 . . ?
 C8 C7 H7 120.0 . . ?
 C2 C1 H1A 119.7 . . ?
 C2 C1 H1B 109.2 . . ?
 C2 C1 H1C 119.8 . . ?
 H1A C1 H1B 101.2 . . ?
 H1A C1 H1C 99.9 . . ?
 H1B C1 H1C 104.6 . . ?
 C2 N1 H1D 118.1 . . ?
 C2 N1 H1E 120.1 . . ?
 C2 N1 H1F 117.3 . . ?
 H1D N1 H1E 98.4 . . ?
 H1D N1 H1F 99.5 . . ?
 H1E N1 H1F 99.4 . . ?
 H2A N2 H2B 107.3 . . ?
 H2A N2 H2C 107.2 . . ?
 H2B N2 H2C 107.9 . . ?
 C32 N2 H2A 113.5 . . ?
 C32 N2 H2B 111.5 . . ?
 C32 N2 H2C 109.2 . . ?
 N2 C32 H32 91.7 . . ?
 N2 C32 C9 114.9(19) . . ?
 N2 C32 C10 143(5) . . ?
 C9 C32 H32 95.8 . . ?
 C9 C32 C10 101.5(19) . . ?
 C10 C32 H32 92.9 . . ?
 C32 C9 H9A 112.5 . . ?
 C32 C9 H9B 108.9 . . ?
 C32 C9 H9C 108.5 . . ?
 H9A C9 H9B 109.2 . . ?
 H9A C9 H9C 108.6 . . ?
 H9B C9 H9C 109.0 . . ?
 C10 C11 H11 119.8 . . ?
 C10 C11 C12 120.0 . . ?
 C12 C11 H11 120.2 . . ?
 C11 C10 C32 116(2) . . ?
 C15 C10 C32 116(2) . . ?
 C15 C10 C11 120.0 . . ?
 C10 C15 H15 120.0 . . ?
 C10 C15 C14 120.0 . . ?
 C14 C15 H15 120.0 . . ?
 C15 C14 H14 120.0 . . ?
 C15 C14 C13 120.00(8) . . ?
 C13 C14 H14 120.0 . . ?
 C14 C13 Br2 117(3) . . ?
 C12 C13 C14 120.0 . . ?
 C12 C13 Br2 116(2) . . ?
 C11 C12 C30 107(10) . 1_554 ?
 C13 C12 C30 124(10) . 1_554 ?
 C13 C12 C11 120.0 . . ?
 C25 N3 H3A 116.5 . . ?
 C25 N3 H3B 114.8 . . ?
 C25 N3 H3C 114.9 . . ?
 H3A N3 H3B 103.1 . . ?
 H3A N3 H3C 102.5 . . ?
 H3B N3 H3C 103.2 . . ?
 C25 C24 H24A 114.2 . . ?
 C25 C24 H24B 120.4 . . ?
 C25 C24 H24C 120.0 . . ?
 H24A C24 H24B 101.1 . . ?
 H24A C24 H24C 99.3 . . ?
 H24B C24 H24C 98.1 . . ?
 H4A N4 H4B 108.4 . . ?
 H4A N4 H4C 109.3 . . ?
 H4B N4 H4C 109.5 . . ?
 C17 N4 H4A 107.7 . . ?
 C17 N4 H4B 113.9 . . ?
 C17 N4 H4C 107.9 . . ?
 N4 C17 H17 109.1 . . ?
 N4 C17 C18 99.2(19) . . ?
 N4 C17 C16 115(2) . . ?
 C18 C17 H17 114.3 . . ?
 C16 C17 H17 115.4 . . ?
 C16 C17 C18 103(2) . . ?
 C19 C18 C17 117.4(19) . . ?
 C19 C18 C23 120.0 . . ?
 C23 C18 C17 117.0(17) . . ?
 C18 C19 H19 120.0 . . ?
 C20 C19 C18 120.00(7) . . ?
 C20 C19 H19 120.0 . . ?
 C19 C20 H20 120.0 . . ?
 C19 C20 C21 120.00(8) . . ?
 C21 C20 H20 120.0 . . ?
 C20 C21 Br3 119.9(15) . . ?
 C22 C21 C20 120.0 . . ?
 C22 C21 Br3 120.1(15) . . ?
 C21 C22 H22 120.0 . . ?
 C21 C22 C23 120.00(6) . . ?
 C23 C22 H22 120.0 . . ?
 C18 C23 H23 120.0 . . ?
 C22 C23 C18 120.00(9) . . ?
 C22 C23 H23 120.0 . . ?
 I1 C16 H16A 67.7 1_455 . ?
 I1 C16 H16B 69.1 1_455 . ?
 I1 C16 H16C 71.1 1_455 . ?
 C17 C16 I1 175(10) . 1_455 ?
 C17 C16 H16A 108.0 . . ?
 C17 C16 H16B 110.4 . . ?
 C17 C16 H16C 113.6 . . ?
 H16A C16 H16B 108.1 . . ?
 H16A C16 H16C 108.9 . . ?
 H16B C16 H16C 107.6 . . ?

loop_
  _geom_torsion_atom_site_label_1
  _geom_torsion_atom_site_label_2
  _geom_torsion_atom_site_label_3
  _geom_torsion_atom_site_label_4
  _geom_torsion
  _geom_torsion_site_symmetry_1
  _geom_torsion_site_symmetry_2
  _geom_torsion_site_symmetry_3
  _geom_torsion_site_symmetry_4
  _geom_torsion_publ_flag
 Br1 C6 C5 C4 173(11) . . . . ?
 Br1 C6 C7 C8 -173(11) . . . . ?
 Br4 C29 C30 C31 -179(10) . . . . ?
 Br4 C29 C30 C12 -66(27) . . . 1_556 ?
 C2 C3 C8 C7 158(13) . . . . ?
 C27 C28 C29 Br4 179(10) . . . . ?
 C27 C28 C29 C30 0.0 . . . . ?
 C28 C27 C26 C25 153(7) . . . . ?
 C28 C27 C26 C31 0.0 . . . . ?
 C28 C29 C30 C31 0.0 . . . . ?
 C28 C29 C30 C12 113(27) . . . 1_556 ?
 C29 C30 C31 C26 0.0 . . . . ?
 C30 C31 C26 C25 -153(7) . . . . ?
 C30 C31 C26 C27 0.0 . . . . ?
 C26 C27 C28 C29 0.0 . . . . ?
 C6 C5 C4 C3 0.0 . . . . ?
 C5 C6 C7 C8 0.0 . . . . ?
 C5 C4 C3 C2 -157(13) . . . . ?
 C5 C4 C3 C8 0.0 . . . . ?
 C4 C3 C8 C7 0.0 . . . . ?
 C3 C8 C7 C6 0.0 . . . . ?
 C7 C6 C5 C4 0.0 . . . . ?
 C1 C2 C3 C4 44(14) . . . . ?
 C1 C2 C3 C8 -114(12) . . . . ?
 N1 C2 C3 C4 -177(18) . . . . ?
 N1 C2 C3 C8 25(26) . . . . ?
 N2 C32 C10 C11 -145(20) . . . . ?
 N2 C32 C10 C15 4(23) . . . . ?
 C32 C10 C15 C14 -148(7) . . . . ?
 C9 C32 C10 C11 22(13) . . . . ?
 C9 C32 C10 C15 171(12) . . . . ?
 C11 C10 C15 C14 0.0 . . . . ?
 C10 C11 C12 C30 148(30) . . . 1_554 ?
 C10 C11 C12 C13 0.0 . . . . ?
 C10 C15 C14 C13 0.0 . . . . ?
 C15 C14 C13 C12 0.0 . . . . ?
 C15 C14 C13 Br2 150(9) . . . . ?
 C14 C13 C12 C30 -143(31) . . . 1_554 ?
 C14 C13 C12 C11 0.0 . . . . ?
 C12 C30 C31 C26 -112(22) 1_556 . . . ?
 C12 C11 C10 C32 148(7) . . . . ?
 C12 C11 C10 C15 0.0 . . . . ?
 Br2 C13 C12 C30 67(31) . . . 1_554 ?
 Br2 C13 C12 C11 -150(9) . . . . ?
 N3 C25 C26 C27 -96(24) . . . . ?
 N3 C25 C26 C31 58(25) . . . . ?
 C24 C25 C26 C27 110(13) . . . . ?
 C24 C25 C26 C31 -96(13) . . . . ?
 N4 C17 C18 C19 143(9) . . . . ?
 N4 C17 C18 C23 -11(10) . . . . ?
 C17 C18 C19 C20 -153(6) . . . . ?
 C17 C18 C23 C22 153(6) . . . . ?
 C18 C19 C20 C21 0.0 . . . . ?
 C19 C18 C23 C22 0.0 . . . . ?
 C19 C20 C21 C22 0.0 . . . . ?
 C19 C20 C21 Br3 -180(10) . . . . ?
 C20 C21 C22 C23 0.0 . . . . ?
 C21 C22 C23 C18 0.0 . . . . ?
 C23 C18 C19 C20 0.0 . . . . ?
 C16 C17 C18 C19 25(9) . . . . ?
 C16 C17 C18 C23 -129(10) . . . . ?
 Br3 C21 C22 C23 180(10) . . . . ?

_shelx_res_file
;
TITL a in P1 #1
    a.res
    created by SHELXL-2018/1 at 19:27:59 on 14-Dec-2022
REM reset to P1 #1
CELL 0.71073 9.1094 9.139 15.9767 84.1303 89.8258 89.9754
ZERR 1 0.0053 0.0058 0.0104 0.0195 0.0189 0.0158
LATT -1
SFAC C H Ag Bi Br I N
UNIT 32 42 1 1 4 8 4
EQIV $1 1+X,1+Y,+Z
EQIV $2 -1+X,+Y,+Z
EQIV $3 +X,-1+Y,+Z
EQIV $4 1+X,+Y,+Z
ISOR 0.005 0.01 Ag1
DFIX 1.54 0.01 C3 C2 C2 C1
DFIX 1.47 0.01 N1 C2
SIMU 0.02 0.04 6
DFIX 1.47 0.01 N2 C32
DFIX 1.54 0.01 C10 C32 C32 C9
DFIX 1.54 0.01 C26 C25 C25 C24
DFIX 1.47 0.01 N3 C25
DFIX 1.54 0.01 C17 C18 C17 C16
DFIX 1.47 0.01 N4 C17
DANG 2.5 0.02 C2 C8
DANG 2.5 0.02 C17 C23
DFIX 1.75 0.01 Br3 C21 Br1 C6 Br4 C29
DANG 2.55 0.02 C1 N1 N2 C9
DFIX 2.8 C14 Br2
DFIX 2.8 C12 Br2
DFIX 2.8 C7 Br1
DFIX 2.8 Br1 C5
DFIX 2.8 Br4 C30
DFIX 2.8 C28 Br4
DFIX 2.8 Br3 C22
DFIX 2.8 Br3 C20
DFIX 2.5 C27 C25
DFIX 2.5 C25 C31
DFIX 2.5 C19 C17
DFIX 2.5 C17 C23
DFIX 2.5 C32 C11
DFIX 2.5 C32 C15
DFIX 2.54 C9 N2
DFIX 2.54 N1 C1
DFIX 2.54 C24 N3
DFIX 2.54 N4 C16
DFIX 2.3 N4 C18
DFIX 2.4 C16 C18
DFIX 2.4 C9 C10
EADP I3 Bi1 I1 I2 I6 I5 Ag1 I8 I7 I4

L.S. 5
PLAN  2
TEMP 26.85
CONF
FREE I1 C16_$4
FREE I8 C1
FREE I8 H1c
FREE I8 H1b
FREE I8 H1a
BIND I2 Ag1_$1
BIND Ag1 I6
BIND Ag1 I4_$2
BIND Ag1 I3_$3
LIST 6
MORE -1
BOND $H
fmap 2
acta
TWIN -1 0 0 0 -1 0 0 0 -1 2
REM <olex2.extras>
REM <HklSrc "%.\\a.hkl">
REM </olex2.extras>

WGHT    0.166800 2326.269287
BASF   0.51000
FVAR       0.03693
BI1   4    0.597378    0.877562    0.376668    11.00000    0.02926    0.03061 =
         0.03705   -0.00063   -0.00122   -0.00004
I4    6    0.927294    0.689708    0.380755    11.00000    0.02926    0.03061 =
         0.03705   -0.00063   -0.00122   -0.00004
I1    6    0.600989    0.857349    0.563029    11.00000    0.02926    0.03061 =
         0.03705   -0.00063   -0.00122   -0.00004
I8    6    0.096896    0.397466    0.205761    11.00000    0.02926    0.03061 =
         0.03705   -0.00063   -0.00122   -0.00004
I2    6    0.816645    1.170122    0.380014    11.00000    0.02926    0.03061 =
         0.03705   -0.00063   -0.00122   -0.00004
I6    6    0.436162    0.564448    0.378537    11.00000    0.02926    0.03061 =
         0.03705   -0.00063   -0.00122   -0.00004
I3    6    0.328897    1.070520    0.378418    11.00000    0.02926    0.03061 =
         0.03705   -0.00063   -0.00122   -0.00004
I7    6    0.100525    0.339738    0.548624    11.00000    0.02926    0.03061 =
         0.03705   -0.00063   -0.00122   -0.00004
AG1   3    0.152991    0.368437    0.379496    11.00000    0.02926    0.03061 =
         0.03705   -0.00063   -0.00122   -0.00004
I5    6    0.604887    0.925031    0.185054    11.00000    0.02926    0.03061 =
         0.03705   -0.00063   -0.00122   -0.00004
BR1   5    0.487933    0.633067   -0.216800    11.00000    0.10000    0.08981 =
         0.07341    0.02730   -0.00386   -0.00695
BR4   5    0.468191    1.073412    0.973000    11.00000    0.08637    0.06623 =
         0.07347    0.00328    0.00910   -0.02132
C2    1    0.197137    0.708152    0.113757    11.00000    0.03897    0.03600 =
         0.04100    0.00085   -0.00052   -0.00136
AFIX  13
H2    2    0.093806    0.678196    0.114875    11.00000   -1.20000
AFIX   0

C25   1    0.493984    1.308112    0.608860    11.00000    0.04410    0.04199 =
         0.04753    0.00107    0.00190   -0.00396
AFIX  13
H25   2    0.389693    1.334090    0.604636    11.00000   -1.20000
AFIX  66
C27   1    0.365375    1.290535    0.747893    11.00000    0.04959    0.04615 =
         0.05117    0.00087    0.00221   -0.00545
AFIX  43
H27   2    0.282107    1.332300    0.721722    11.00000   -1.20000
AFIX  65
C28   1    0.356075    1.221227    0.829331    11.00000    0.05002    0.04673 =
         0.05145    0.00069    0.00143   -0.00553
AFIX  43
H28   2    0.266584    1.216620    0.857648    11.00000   -1.20000
AFIX  65
C29   1    0.480528    1.158806    0.868446    11.00000    0.05029    0.04678 =
         0.05165    0.00086    0.00202   -0.00565
C30   1    0.614283    1.165692    0.826123    11.00000    0.04962    0.04660 =
         0.05064    0.00066    0.00209   -0.00586
C31   1    0.623585    1.235000    0.744685    11.00000    0.04906    0.04568 =
         0.05097    0.00166    0.00211   -0.00538
AFIX  43
H31   2    0.713076    1.239607    0.716369    11.00000   -1.20000
AFIX  65
C26   1    0.499132    1.297421    0.705569    11.00000    0.04976    0.04581 =
         0.05084    0.00120    0.00160   -0.00589
AFIX  66

C6    1    0.377404    0.668693   -0.129569    11.00000    0.04633    0.04105 =
         0.04475    0.00179    0.00037   -0.00195
C5    1    0.278401    0.563031   -0.095520    11.00000    0.04568    0.04048 =
         0.04447    0.00210    0.00023   -0.00211
AFIX  43
H5    2    0.261865    0.478892   -0.122305    11.00000   -1.20000
AFIX  65
C4    1    0.204113    0.583123   -0.021436    11.00000    0.04552    0.03884 =
         0.04238    0.00141    0.00052   -0.00123
AFIX  43
H4    2    0.137873    0.512428    0.001345    11.00000   -1.20000
AFIX  65
C3    1    0.228827    0.708879    0.018598    11.00000    0.04492    0.03959 =
         0.04489    0.00269   -0.00011   -0.00148
C8    1    0.327830    0.814542   -0.015450    11.00000    0.04440    0.03995 =
         0.04347    0.00181   -0.00014   -0.00227
AFIX  43
H8    2    0.344365    0.898681    0.011336    11.00000   -1.20000
AFIX  65
C7    1    0.402119    0.794451   -0.089534    11.00000    0.04569    0.04056 =
         0.04403    0.00117   -0.00109   -0.00201
AFIX  43
H7    2    0.468359    0.865147   -0.112315    11.00000   -1.20000
AFIX   0
C1    1    0.270828    0.555131    0.132994    11.00000    0.04071    0.03755 =
         0.04088    0.00021    0.00032   -0.00322
AFIX 137
H1A   2    0.224820    0.485810    0.100167    11.00000   -1.50000
H1B   2    0.259912    0.522484    0.191727    11.00000   -1.50000
H1C   2    0.373291    0.562536    0.118978    11.00000   -1.50000
AFIX   0
N1    7    0.196871    0.800282    0.184120    11.00000    0.03550    0.02996 =
         0.03878    0.00033   -0.00345    0.00096
AFIX 137
H1D   2    0.208612    0.743590    0.232336    11.00000   -1.20000
H1E   2    0.111804    0.848003    0.185173    11.00000   -1.20000
H1F   2    0.270037    0.864964    0.177400    11.00000   -1.20000
AFIX   0

N2    7    0.676199    1.510080    0.165473    11.00000    0.04311    0.03347 =
         0.03992   -0.00430   -0.00387   -0.00186
AFIX 137
H2A   2    0.739660    1.471070    0.203720    11.00000   -1.20000
H2B   2    0.591940    1.528884    0.190611    11.00000   -1.20000
H2C   2    0.712907    1.593324    0.140016    11.00000   -1.20000
AFIX   0
C32   1    0.649863    1.405720    0.102683    11.00000    0.04336    0.03887 =
         0.04313   -0.00213   -0.00169   -0.00323
AFIX  13
H32   2    0.644920    1.320891    0.145397    11.00000   -1.20000
AFIX   0
C9    1    0.487564    1.390203    0.077131    11.00000    0.04316    0.03848 =
         0.04410   -0.00261   -0.00167   -0.00314
AFIX 137
H9A   2    0.477149    1.419535    0.018016    11.00000   -1.50000
H9B   2    0.427384    1.451821    0.108330    11.00000   -1.50000
H9C   2    0.457341    1.289615    0.089173    11.00000   -1.50000
AFIX  66
C11   1    0.650955    1.299458   -0.034685    11.00000    0.04644    0.04022 =
         0.04493   -0.00199   -0.00178   -0.00355
AFIX  43
H11   2    0.549085    1.293005   -0.033018    11.00000   -1.20000
AFIX  65
C10   1    0.728773    1.317393    0.038269    11.00000    0.04536    0.03997 =
         0.04450   -0.00135   -0.00161   -0.00331
C15   1    0.881030    1.327037    0.035779    11.00000    0.04544    0.04052 =
         0.04433   -0.00179   -0.00222   -0.00343
AFIX  43
H15   2    0.933095    1.339036    0.084590    11.00000   -1.20000
AFIX  65
C14   1    0.955470    1.318748   -0.039665    11.00000    0.04721    0.04059 =
         0.04502   -0.00271   -0.00160   -0.00400
AFIX  43
H14   2    1.057340    1.325201   -0.041331    11.00000   -1.20000
AFIX  65
C13   1    0.877654    1.300813   -0.112619    11.00000    0.04758    0.04128 =
         0.04521   -0.00253   -0.00207   -0.00436
C12   1    0.725398    1.291169   -0.110130    11.00000    0.04630    0.04093 =
         0.04477   -0.00165   -0.00188   -0.00316
AFIX   0
BR2   5    0.961584    1.383672   -0.215126    11.00000    0.08863    0.07258 =
         0.06502   -0.01372   -0.00781   -0.01231

N3    7    0.498782    1.237418    0.530155    11.00000    0.04238    0.04093 =
         0.04550    0.00062   -0.00069   -0.00591
AFIX 137
H3A   2    0.517476    1.141924    0.541797    11.00000   -1.20000
H3B   2    0.569132    1.278643    0.496900    11.00000   -1.20000
H3C   2    0.412640    1.248940    0.504175    11.00000   -1.20000
AFIX   0
C24   1    0.549650    1.468423    0.600692    11.00000    0.04548    0.04144 =
         0.04788   -0.00126    0.00387   -0.00391
AFIX 137
H24A  2    0.581008    1.496146    0.543862    11.00000   -1.50000
H24B  2    0.630722    1.476464    0.638197    11.00000   -1.50000
H24C  2    0.471847    1.532379    0.614935    11.00000   -1.50000
AFIX   0

N4    7    0.088138    1.024537    0.589515    11.00000    0.05003    0.04633 =
         0.05154    0.00071    0.00206   -0.00510
AFIX 137
H4A   2    0.019136    1.093539    0.581844    11.00000   -1.20000
H4B   2    0.151514    1.034807    0.546813    11.00000   -1.20000
H4C   2    0.135301    1.033738    0.637399    11.00000   -1.20000
AFIX   0
C17   1    0.019274    0.877863    0.593642    11.00000    0.04720    0.04466 =
         0.04929    0.00058    0.00143   -0.00428
AFIX  13
H17   2    0.071208    0.810624    0.559774    11.00000   -1.20000
AFIX  66
C18   1    0.032021    0.832882    0.688890    11.00000    0.04836    0.04527 =
         0.05021    0.00113    0.00151   -0.00500
C19   1   -0.083393    0.752996    0.727996    11.00000    0.05040    0.04653 =
         0.05135    0.00091    0.00150   -0.00536
AFIX  43
H19   2   -0.141342    0.693951    0.697379    11.00000   -1.20000
AFIX  65
C20   1   -0.112198    0.761359    0.812861    11.00000    0.05073    0.04739 =
         0.05165    0.00124    0.00193   -0.00561
AFIX  43
H20   2   -0.189418    0.707909    0.839025    11.00000   -1.20000
AFIX  65
C21   1   -0.025587    0.849608    0.858622    11.00000    0.05156    0.04777 =
         0.05236    0.00108    0.00208   -0.00586
C22   1    0.089828    0.929495    0.819517    11.00000    0.05120    0.04745 =
         0.05203    0.00095    0.00170   -0.00551
AFIX  43
H22   2    0.147775    0.988539    0.850134    11.00000   -1.20000
AFIX  65
C23   1    0.118633    0.921133    0.734652    11.00000    0.05022    0.04630 =
         0.05123    0.00143    0.00197   -0.00554
AFIX  43
H23   2    0.195854    0.974583    0.708488    11.00000   -1.20000
AFIX   0
C16   1   -0.148137    0.878646    0.579549    11.00000    0.04695    0.04341 =
         0.04876    0.00092    0.00186   -0.00479
AFIX 137
H16A  2   -0.194079    0.811737    0.621943    11.00000   -1.50000
H16B  2   -0.168946    0.848627    0.524968    11.00000   -1.50000
H16C  2   -0.185601    0.976061    0.582963    11.00000   -1.50000
AFIX   0
BR3   5   -0.062333    0.859890    0.966989    11.00000    0.08017    0.07566 =
         0.07869    0.00463    0.00401   -0.00999
HKLF 4


REM  a in P1 #1
REM R1 =  0.2604 for    4092 Fo > 4sig(Fo)  and  0.2857 for all    5509 data
REM    358 parameters refined using   1897 restraints

END

WGHT      0.1764   2093.1792

REM Highest difference peak  9.429,  deepest hole -7.536,  1-sigma level  1.075
Q1    1   0.6134  1.2484  0.3798  11.00000  0.05    9.43
Q2    1   0.8739  1.0329  0.3756  11.00000  0.05    8.72
;
_shelx_res_checksum                72062
_shelx_hkl_file
;
  -1   0   0    1.06    0.38
  -1   0   0   -0.47    0.43
   1   0   0    0.42    0.25
   1   0   0    0.61    0.51
  -2   0   0   43.01    7.82
   2   0   0   39.59    7.79
  -3   0   0    2.21    0.87
   3   0   0    2.47    0.75
   3   0   0    0.24    0.98
  -4   0   0   39.30    8.97
   4   0   0   49.86    8.93
   4   0   0   52.22    9.47
   5   0   0    1.93    0.92
   5   0   0    2.08    1.53
   6   0   0   80.51   15.13
   6   0   0   72.09   14.31
   7   0   0   13.24    4.50
   7   0   0   13.48    3.17
   8   0   0    3.12    1.37
   8   0   0    2.31    2.36
   9   0   0    1.54    1.33
   9   0   0   -0.10    2.06
   9   1   0    3.24    1.52
   9   1   0    5.01    3.04
   8   1   0    1.79    1.24
   8   1   0    5.98    2.87
   7   1   0   33.11    7.28
   7   1   0   30.91    5.57
  -7  -1   0   18.56    5.77
   6   1   0   14.41    3.89
   6   1   0   11.37    2.78
  -6  -1   0    9.47    3.04
   5   1   0   33.99    6.09
   5   1   0   31.31    6.50
  -5  -1   0   26.39    6.20
   4   1   0   26.30    5.91
   4   1   0   25.77    5.59
  -4  -1   0   37.14    5.82
   3   1   0  113.15   21.73
  -3  -1   0  119.27   21.77
   2   1   0    5.29    1.52
   2   1   0    7.21    1.38
  -2  -1   0    4.68    1.62
  -2  -1   0    9.25    1.64
   1   1   0   45.16    8.22
   1   1   0   42.46    8.24
   1   1   0   42.15    8.34
   1   1   0   47.66    8.60
  -1  -1   0   43.30    8.21
  -1  -1   0   43.46    8.34
  -1  -1   0   43.89    8.24
   0   1   0   -0.13    0.27
   0   1   0   -0.44    0.20
   0   1   0   -0.06    0.19
   0   1   0   -0.11    0.62
   0  -1   0    0.14    0.24
   0  -1   0    0.61    0.76
   0  -1   0    0.39    0.30
   0  -1   0   -0.26    0.31
  -1   1   0   43.49    7.33
  -1   1   0   40.70    7.22
  -1   1   0   31.10    7.48
  -1   1   0   35.99    7.21
   1  -1   0   35.64    7.21
   1  -1   0   47.40    7.32
   1  -1   0   42.15    7.22
   1  -1   0   29.30    7.46
  -2   1   0    9.11    2.23
  -2   1   0    3.03    0.88
   2  -1   0    2.70    1.69
  -3   1   0   72.84   16.19
   3  -1   0   97.75   16.42
  -4   1   0   42.70    8.48
   4  -1   0   29.71    6.61
   4  -1   0   42.05    8.65
  -5   1   0   29.44    7.15
   5  -1   0   37.60    7.80
   5  -1   0   28.97    6.08
   6  -1   0   16.64    4.89
   6  -1   0    8.72    2.62
   7  -1   0   26.05    5.59
   7  -1   0   30.88    7.89
   8  -1   0    3.83    1.70
   8  -1   0    4.20    3.21
   9  -1   0    4.18    1.82
   9  -1   0    5.62    3.79
   8   2   0   21.27    4.87
   8   2   0   28.44    6.28
   8   2   0   14.66    7.41
   7   2   0   11.17    5.46
   7   2   0    5.29    1.73
   7   2   0    4.97    2.50
  -7  -2   0    5.92    2.29
   6   2   0    8.02    4.69
   6   2   0   16.08    3.29
   6   2   0   12.71    3.86
  -6  -2   0   15.58    3.67
   5   2   0    6.12    2.17
   5   2   0    5.46    3.20
   5   2   0    8.59    1.89
  -5  -2   0    6.01    1.99
  -5  -2   0    4.99    2.03
  -5  -2   0    6.49    1.74
   4   2   0   39.49    9.28
   4   2   0   42.20    8.43
  -4  -2   0   43.89    8.52
  -4  -2   0   46.04    8.33
  -4  -2   0   44.61    8.61
   3   2   0   20.24    3.78
   3   2   0   17.85    3.66
   3   2   0   21.87    5.40
   3   2   0   21.20    4.38
  -3  -2   0   17.55    3.77
  -3  -2   0   19.60    3.67
  -3  -2   0   15.23    4.05
   2   2   0  164.59   30.28
   2   2   0  151.98   30.61
   2   2   0  145.98   30.08
   2   2   0  177.13   30.06
  -2  -2   0  156.88   30.26
  -2  -2   0  150.02   30.08
  -2  -2   0  181.67   30.79
  -2  -2   0  165.36   30.05
   1   2   0   16.32    3.28
   1   2   0   33.96    5.72
   1   2   0   20.76    4.10
   1   2   0   17.79    3.30
  -1  -2   0   15.05    3.28
  -1  -2   0   17.88    3.85
  -1  -2   0   20.75    5.03
  -1  -2   0   14.11    3.25
   0   2   0   48.69    8.15
   0   2   0   47.41    8.14
   0   2   0   47.19    8.38
   0   2   0   33.58    8.53
   0  -2   0   43.81    8.12
   0  -2   0   39.53    8.13
   0  -2   0   46.68    8.37
   0  -2   0   31.44    8.55
  -1   2   0   13.19    2.72
  -1   2   0   14.25    3.22
  -1   2   0   18.87    4.20
  -1   2   0   12.09    2.69
   1  -2   0   12.41    2.71
   1  -2   0   17.21    4.16
   1  -2   0   13.01    2.72
   1  -2   0   20.72    3.43
  -2   2   0  182.95   31.56
  -2   2   0  173.56   30.85
  -2   2   0  166.21   30.84
  -2   2   0  170.66   31.04
   2  -2   0  172.81   30.97
   2  -2   0  156.65   31.44
   2  -2   0  154.16   30.85
   2  -2   0  153.22   30.83
  -3   2   0   17.04    3.52
  -3   2   0   28.56    5.71
  -3   2   0   23.77    4.31
   3  -2   0   19.20    3.67
   3  -2   0   14.85    3.50
   3  -2   0   18.02    3.58
   3  -2   0   24.60    5.62
  -4   2   0   46.76   10.57
  -4   2   0   47.20    9.01
  -4   2   0   42.01    8.73
   4  -2   0   44.48   10.56
   4  -2   0   51.91    8.89
  -5   2   0    5.44    2.93
   5  -2   0    4.89    2.90
  -6   2   0   15.18    5.32
   6  -2   0   16.65    3.87
   6  -2   0   12.36    5.01
   7  -2   0    5.66    3.66
   7  -2   0    5.17    1.96
   8  -2   0   18.16    4.64
   8  -2   0   26.27    7.36
   8   3   0    1.66    1.69
   8   3   0    3.67    1.57
   8   3   0    2.77    4.46
   7   3   0    6.60    2.65
   7   3   0    6.51    2.14
   7   3   0    4.36    4.17
  -7  -3   0    7.96    3.17
  -7  -3   0    9.69    3.28
  -7  -3   0    9.82    2.47
   6   3   0   17.20    4.22
   6   3   0   17.68    3.75
   6   3   0    7.11    4.75
  -6  -3   0   22.84    4.88
  -6  -3   0   19.13    3.62
  -6  -3   0   10.70    3.70
   5   3   0   86.77   16.38
  -5  -3   0   94.32   16.71
  -5  -3   0   83.90   16.25
  -5  -3   0   82.33   16.46
   4   3   0    8.66    3.92
   4   3   0    8.98    2.90
   4   3   0   12.37    2.60
   4   3   0   13.45    2.88
  -4  -3   0    9.47    2.54
  -4  -3   0   12.92    2.78
  -4  -3   0   11.47    3.29
   3   3   0   20.21    3.48
   3   3   0   16.61    3.33
   3   3   0   14.69    4.05
   3   3   0   12.51    4.72
  -3  -3   0   12.23    4.90
  -3  -3   0   19.51    4.18
  -3  -3   0   13.64    3.44
  -3  -3   0   17.20    3.56
   2   3   0   17.82    5.01
   2   3   0   17.29    3.20
   2   3   0   14.25    3.83
   2   3   0   17.19    3.41
  -2  -3   0   17.47    3.85
  -2  -3   0   10.48    3.20
  -2  -3   0   15.48    3.18
  -2  -3   0   22.00    5.48
   1   3   0  103.61   18.51
   1   3   0  115.75   19.43
   1   3   0  101.76   18.50
   1   3   0   77.74   18.69
  -1  -3   0   91.68   18.48
  -1  -3   0   94.47   19.41
  -1  -3   0  105.51   18.54
  -1  -3   0   98.46   18.80
   0   3   0    0.05    0.47
   0   3   0   -0.14    0.54
   0   3   0    0.54    1.62
   0   3   0    0.55    1.02
   0  -3   0    1.16    1.86
   0  -3   0    1.17    0.75
   0  -3   0    0.77    0.92
   0  -3   0    1.53    0.70
  -1   3   0  132.49   21.00
  -1   3   0   90.25   20.19
  -1   3   0   96.61   19.93
  -1   3   0  112.13   19.97
   1  -3   0  118.59   20.26
   1  -3   0   97.11   19.94
   1  -3   0  107.44   20.77
   1  -3   0  111.56   19.99
  -2   3   0   19.58    3.34
  -2   3   0   14.02    3.92
  -2   3   0   14.27    4.74
  -2   3   0   18.43    3.33
   2  -3   0   13.78    3.73
   2  -3   0   12.52    4.56
   2  -3   0   14.44    3.28
   2  -3   0   16.05    3.33
  -3   3   0   19.66    5.28
  -3   3   0   13.94    3.22
  -3   3   0   14.95    3.23
  -3   3   0   18.36    4.15
   3  -3   0   18.10    3.32
   3  -3   0   17.31    5.09
   3  -3   0   15.89    3.71
   3  -3   0   15.81    3.28
  -4   3   0   11.04    4.16
  -4   3   0   11.05    2.51
  -4   3   0   12.58    3.33
   4  -3   0   11.42    2.75
   4  -3   0   11.31    2.57
   4  -3   0    8.03    2.40
   4  -3   0   15.93    4.90
  -5   3   0   88.64   16.37
  -5   3   0   86.40   15.94
  -5   3   0   83.98   17.21
   5  -3   0   79.77   16.02
   5  -3   0   84.11   17.35
  -6   3   0   15.15    3.54
  -6   3   0   26.52    7.24
  -6   3   0   21.52    4.67
   6  -3   0   16.02    5.96
   6  -3   0   12.70    3.55
  -7   3   0    4.64    3.21
   7  -3   0    9.21    2.64
   7  -3   0    8.06    4.28
   7  -3   0    6.45    2.13
   8  -3   0    3.28    1.69
   8  -3   0    4.72    3.82
   8  -3   0    4.95    2.02
   8   4   0    7.28    2.79
   8   4   0   10.25    2.66
   8   4   0    5.33    4.11
  -8  -4   0    8.57    3.03
   7   4   0    7.33    2.25
   7   4   0    4.47    2.08
   7   4   0    6.06    3.98
  -7  -4   0    5.91    2.20
   6   4   0   14.35    6.27
   6   4   0   28.30    5.49
  -6  -4   0   35.01    7.26
  -6  -4   0   25.63    5.40
   5   4   0   11.76    3.60
   5   4   0    6.88    3.55
   5   4   0   12.31    2.93
   5   4   0   12.32    3.05
  -5  -4   0   11.94    2.84
  -5  -4   0   20.15    4.11
  -5  -4   0   13.38    3.14
   4   4   0   28.94    5.02
   4   4   0   20.21    5.72
   4   4   0   25.69    5.08
   4   4   0   11.56    5.71
  -4  -4   0   26.89    5.02
  -4  -4   0   34.35    6.20
  -4  -4   0   24.60    5.09
   3   4   0    7.09    3.24
   3   4   0    6.08    2.74
   3   4   0   11.90    2.42
   3   4   0   11.86    2.40
  -3  -4   0    9.58    2.31
  -3  -4   0   11.16    2.89
  -3  -4   0    1.31    3.15
  -3  -4   0   10.13    2.42
   2   4   0   33.70    6.70
   2   4   0   36.24    6.76
   2   4   0   47.98    9.42
   2   4   0   40.19    8.13
  -2  -4   0   33.24    6.69
  -2  -4   0   28.71    6.69
  -2  -4   0   40.63    9.69
  -2  -4   0   35.98    7.74
   1   4   0   41.73    7.25
   1   4   0   34.31    7.19
   1   4   0   41.29    9.40
   1   4   0   28.04    7.94
  -1  -4   0   31.73    9.15
  -1  -4   0   34.65    7.23
  -1  -4   0   39.87    7.67
  -1  -4   0   39.92    7.23
   0   4   0   73.88   11.94
   0   4   0   49.41   10.93
   0   4   0   54.33   10.57
   0   4   0   48.97   10.54
   0  -4   0   55.25   10.61
   0  -4   0   60.12   13.32
   0  -4   0   55.70   10.58
   0  -4   0   61.05   11.03
  -1   4   0   37.98    7.32
  -1   4   0   53.54   10.63
  -1   4   0   34.60    7.28
  -1   4   0   32.89    8.10
   1  -4   0   37.12    9.70
   1  -4   0   36.16    7.31
   1  -4   0   35.79    8.04
   1  -4   0   42.31    7.39
  -2   4   0   31.47    6.49
  -2   4   0   32.70    8.48
  -2   4   0   32.84    7.61
  -2   4   0   31.75    6.48
   2  -4   0   41.67    7.69
   2  -4   0   36.04    6.55
   2  -4   0   30.68    6.49
   2  -4   0   37.76    9.10
  -3   4   0    4.98    2.68
  -3   4   0    8.52    2.22
  -3   4   0   12.88    4.47
  -3   4   0    9.75    2.29
   3  -4   0   11.85    2.92
   3  -4   0    9.53    2.29
   3  -4   0   14.74    4.72
   3  -4   0    8.06    2.31
  -4   4   0   29.41    5.52
  -4   4   0   41.29    8.56
  -4   4   0   29.42    6.52
   4  -4   0   22.35    5.42
   4  -4   0   35.51    8.58
   4  -4   0   28.60    5.75
   4  -4   0   26.90    5.50
  -5   4   0   12.58    5.00
  -5   4   0   17.79    3.02
  -5   4   0   18.32    4.21
   5  -4   0   13.70    5.02
   5  -4   0    7.82    2.85
   5  -4   0   10.25    2.63
   5  -4   0    8.61    2.64
  -6   4   0   12.11    3.87
   6  -4   0   13.86    5.48
   6  -4   0   15.35    3.33
  -7   4   0    3.84    2.72
   7  -4   0    5.35    3.65
   7  -4   0    4.13    1.64
  -8   4   0    7.68    3.85
   8  -4   0    7.62    2.62
   8  -4   0   22.09    7.57
   8  -4   0   12.29    3.62
   7   5   0    9.89    3.08
   7   5   0    7.39    3.68
   7   5   0   12.51    3.22
  -7  -5   0   16.69    3.89
   6   5   0    4.87    2.91
   6   5   0    4.84    2.00
   6   5   0    5.88    1.82
   6   5   0    3.87    2.13
  -6  -5   0    7.17    2.33
   5   5   0    1.35    1.20
   5   5   0    1.57    1.89
   5   5   0    1.56    1.19
   5   5   0   -1.15    0.95
  -5  -5   0    1.25    1.19
   4   5   0    6.00    3.42
   4   5   0   15.91    3.12
   4   5   0   15.11    3.12
   4   5   0    4.89    3.19
  -4  -5   0   14.27    3.10
  -4  -5   0   14.71    3.08
  -4  -5   0   11.55    3.67
  -4  -5   0    5.44    4.31
   3   5   0   50.14   12.17
   3   5   0   56.61   11.45
   3   5   0   46.77   11.78
   3   5   0   69.08   11.49
  -3  -5   0   59.84   11.44
  -3  -5   0   58.37   11.50
  -3  -5   0   77.03   12.23
   2   5   0   12.68    2.86
   2   5   0   12.06    2.77
   2   5   0    7.81    3.87
   2   5   0    9.56    3.40
  -2  -5   0    7.22    2.98
  -2  -5   0    7.66    4.33
  -2  -5   0   11.32    2.79
  -2  -5   0   12.17    2.86
   1   5   0   28.27    5.78
   1   5   0   26.31    6.89
   1   5   0   32.00    5.81
   1   5   0   29.85    7.92
  -1  -5   0   28.44    5.83
  -1  -5   0   29.44    6.90
  -1  -5   0   27.17    5.77
  -1  -5   0   25.25    8.53
   0   5   0   10.00    2.22
   0   5   0    6.49    2.69
   0   5   0    7.66    2.13
   0   5   0    9.88    3.90
   0  -5   0   12.45    3.17
   0  -5   0    1.35    2.97
   0  -5   0    6.50    2.08
   0  -5   0    8.86    2.20
  -1   5   0   34.01    6.02
  -1   5   0   34.21    8.54
  -1   5   0   28.43    7.20
  -1   5   0   33.41    6.01
   1  -5   0   23.12    5.91
   1  -5   0   28.59    5.97
   1  -5   0   33.84    7.19
   1  -5   0   29.91    8.73
  -2   5   0    9.29    3.55
  -2   5   0   11.22    2.89
  -2   5   0   12.38    2.87
  -2   5   0   16.91    5.35
   2  -5   0   12.21    2.93
   2  -5   0   11.81    2.87
   2  -5   0    9.81    3.27
   2  -5   0   12.17    4.86
  -3   5   0   55.35   11.65
  -3   5   0   70.12   12.40
  -3   5   0   65.24   11.73
  -3   5   0   70.83   13.47
   3  -5   0   60.58   11.70
   3  -5   0   47.05   14.09
   3  -5   0   53.62   11.64
   3  -5   0   70.47   12.18
  -4   5   0    4.77    1.90
  -4   5   0    6.67    3.10
  -4   5   0   16.33    5.57
   4  -5   0    7.50    2.01
   4  -5   0    2.71    2.95
   4  -5   0   13.47    3.18
   4  -5   0   11.47    2.49
  -5   5   0    3.67    2.30
   5  -5   0   -0.76    0.87
   5  -5   0    0.80    0.88
   5  -5   0    0.97    1.30
   5  -5   0    0.75    2.30
  -6   5   0    1.91    2.64
   6  -5   0    6.20    4.10
   6  -5   0    5.08    2.16
   6  -5   0    4.43    1.79
   6  -5   0    5.73    1.67
  -7   5   0   18.00    6.02
   7  -5   0   16.00    6.87
   6   6   0    5.13    2.03
   6   6   0    2.28    2.40
   6   6   0    4.84    2.00
   6   6   0    5.92    2.61
  -6  -6   0    6.89    2.69
   5   6   0   11.04    2.77
   5   6   0    7.50    3.18
   5   6   0    4.22    2.68
   5   6   0    5.00    2.24
  -5  -6   0    6.65    2.50
   4   6   0   21.31    4.28
   4   6   0   12.63    4.90
   4   6   0   10.73    4.54
   4   6   0   22.80    4.60
  -4  -6   0   16.98    6.90
  -4  -6   0   16.43    4.30
   3   6   0   12.67    4.38
   3   6   0   12.63    3.11
   3   6   0   12.39    2.96
   3   6   0    8.15    3.64
  -3  -6   0    4.73    4.46
  -3  -6   0   11.08    3.01
   2   6   0    8.91    2.26
   2   6   0    7.68    2.11
   2   6   0    6.98    3.58
   2   6   0    6.56    2.92
  -2  -6   0    7.37    2.85
  -2  -6   0    6.68    2.22
  -2  -6   0    5.81    2.17
  -2  -6   0    1.03    3.21
   1   6   0   12.79    4.88
   1   6   0   14.41    5.75
   1   6   0   17.25    4.26
   1   6   0   27.15    4.72
  -1  -6   0   17.32    5.16
  -1  -6   0   20.97    4.43
  -1  -6   0   13.26    6.62
  -1  -6   0   20.31    4.54
   0   6   0   39.07    7.96
   0   6   0   42.43    7.97
   0   6   0   51.06   11.44
   0   6   0   42.84    9.86
   0  -6   0   31.84    7.88
   0  -6   0   38.65   11.22
   0  -6   0   58.55   10.23
   0  -6   0   42.27    8.05
  -1   6   0   14.19    5.67
  -1   6   0   16.48    3.98
  -1   6   0   20.55    4.27
  -1   6   0   11.09    4.44
   1  -6   0   18.17    4.22
   1  -6   0   22.08    5.18
   1  -6   0   16.28    6.42
   1  -6   0   21.30    4.40
  -2   6   0    4.86    3.77
  -2   6   0   14.21    2.65
  -2   6   0    6.01    3.10
  -2   6   0    4.30    2.06
   2  -6   0    5.71    2.69
   2  -6   0    6.47    2.11
   2  -6   0    8.50    4.50
   2  -6   0    9.02    2.56
  -3   6   0    9.11    2.62
  -3   6   0   14.33    4.18
   3  -6   0    9.94    3.28
   3  -6   0    8.52    2.64
   3  -6   0    8.95    2.57
   3  -6   0   10.55    4.82
  -4   6   0   19.47    5.63
  -4   6   0   14.62    3.90
   4  -6   0   23.10    7.72
   4  -6   0   17.28    4.29
   4  -6   0   22.57    5.22
   4  -6   0   15.09    3.85
  -5   6   0    3.86    2.99
   5  -6   0    3.66    3.62
   5  -6   0    4.19    1.63
   5  -6   0    5.95    2.25
   5  -6   0   12.04    3.62
  -6   6   0   10.56    4.97
   6  -6   0   10.98    2.88
   6  -6   0    6.22    3.03
   6  -6   0    6.34    2.20
   6  -6   0    9.37    5.61
   5   7   0    3.34    2.40
   5   7   0    6.05    2.24
   5   7   0    5.58    2.18
   5   7   0    5.90    2.70
  -5  -7   0    8.04    2.77
  -5  -7   0    3.97    4.12
   4   7   0    4.98    2.82
   4   7   0    6.18    3.12
   4   7   0    7.91    2.65
   4   7   0   10.72    2.59
  -4  -7   0    6.10    4.43
  -4  -7   0    2.85    2.13
   3   7   0    5.57    3.05
   3   7   0    3.83    2.27
   3   7   0    1.30    1.38
   3   7   0    4.09    1.84
  -3  -7   0    8.12    2.48
  -3  -7   0    3.10    3.84
   2   7   0    3.62    1.75
   2   7   0    0.62    2.04
   2   7   0    1.61    1.47
   2   7   0    4.81    1.75
  -2  -7   0    0.94    2.74
  -2  -7   0    5.11    1.97
   1   7   0    9.97    3.32
   1   7   0   14.83    3.51
   1   7   0   11.13    4.38
   1   7   0   15.31    5.70
  -1  -7   0   23.45    4.31
  -1  -7   0    7.95    5.44
   0   7   0   11.12    5.47
   0   7   0   12.60    4.68
   0   7   0   14.10    3.62
   0  -7   0   18.23    4.21
   0  -7   0   23.85    6.26
   0  -7   0   18.06    7.17
  -1   7   0   12.91    3.13
  -1   7   0    8.01    4.05
  -1   7   0    9.99    5.15
   1  -7   0   17.13    3.80
   1  -7   0   20.68    5.26
   1  -7   0    5.26    4.38
  -2   7   0    2.93    2.39
  -2   7   0    3.77    1.59
   2  -7   0    1.73    1.69
   2  -7   0    8.11    3.23
   2  -7   0    8.94    4.88
  -3   7   0    1.51    1.75
  -3   7   0    3.99    1.65
   3  -7   0    4.08    2.51
   3  -7   0    1.22    1.28
   3  -7   0    8.49    4.96
  -4   7   0    4.88    2.11
  -4   7   0    4.87    2.95
   4  -7   0    4.64    2.31
   4  -7   0    7.18    3.37
   4  -7   0    7.02    4.56
  -5   7   0   11.25    4.36
   5  -7   0    3.27    4.06
   5  -7   0    6.34    2.58
   5  -7   0    7.79    3.80
   4   8   0    6.03    2.33
   4   8   0    4.45    2.99
   4   8   0   10.66    3.33
   4   8   0    7.98    3.79
  -4  -8   0    5.70    2.88
  -4  -8   0    3.35    4.62
   3   8   0    7.42    3.76
   3   8   0    4.05    1.91
   3   8   0    1.18    1.73
   3   8   0    6.03    2.01
  -3  -8   0    0.23    1.54
  -3  -8   0    1.01    3.61
   2   8   0   15.14    3.93
   2   8   0   10.93    4.63
   2   8   0   17.71    6.02
  -2  -8   0   21.47    4.88
  -2  -8   0    8.69    6.34
   1   8   0    3.86    2.62
   1   8   0    1.34    2.84
   1   8   0    6.34    2.01
  -1  -8   0    6.33    2.41
  -1  -8   0    1.52    3.54
   0   8   0    1.74    1.49
   0   8   0    0.79    2.23
   0  -8   0    3.96    2.17
   0  -8   0    0.76    3.29
  -1   8   0    5.03    1.77
  -1   8   0    3.71    2.86
   1  -8   0    1.18    1.48
   1  -8   0    4.00    4.14
  -2   8   0   15.49    5.14
  -2   8   0   10.92    3.07
   2  -8   0    9.90    5.54
   2  -8   0    7.67    3.12
  -3   8   0    4.48    3.13
  -3   8   0    0.80    1.40
   3  -8   0    1.05    1.69
   3  -8   0    2.95    2.81
   3  -8   0    5.84    4.58
  -4   8   0    4.87    2.14
  -4   8   0    8.11    4.17
   4  -8   0    3.07    3.36
   4  -8   0    8.19    6.01
   4  -8   0    4.41    1.95
   1   9   0    2.43    2.52
   1   9   0    2.61    1.64
  -1  -9   0    0.07    1.65
  -1  -9   0    2.76    3.62
   0   9   0    6.56    2.22
   0   9   0    0.18    1.52
   0  -9   0    4.12    2.36
   0  -9   0    1.67    3.49
  -1   9   0    2.18    2.32
  -1   9   0    1.78    1.59
   1  -9   0    0.39    1.79
   1  -9   0    2.12    3.36
   1  -9   1    1.39    3.44
  -1   9  -1    1.92    2.07
   0  -9   1    3.61    2.19
   0  -9   1    2.21    3.70
   0   9  -1    1.35    1.78
   0   9  -1    0.86    1.39
  -1  -9   1    3.25    4.23
   4  -8   1    0.63    2.52
   4  -8   1    6.69    5.20
   4  -8   1    5.22    2.50
  -4   8  -1    3.70    2.05
  -4   8  -1    7.16    3.39
   3  -8   1    1.38    2.27
   3  -8   1    1.34    3.00
   3  -8   1    0.90    1.42
  -3   8  -1    2.91    1.68
  -3   8  -1    0.67    2.21
   2  -8   1    7.01    2.67
   2  -8   1    4.33    3.89
  -2   8  -1    3.92    2.76
  -2   8  -1    4.38    2.09
   1  -8   1    1.77    1.49
   1  -8   1    4.03    3.90
  -1   8  -1    1.84    1.47
  -1   8  -1    1.62    2.16
   0  -8   1    1.70    1.68
   0  -8   1    4.96    4.13
   0   8  -1    0.54    1.61
   0   8  -1    4.18    1.76
  -1  -8   1    1.78    4.06
  -1  -8   1    2.50    1.74
   1   8  -1    1.10    1.29
   1   8  -1    3.25    2.92
   1   8  -1    0.02    1.41
  -2  -8   1    6.57    2.75
  -2  -8   1    1.67    3.46
   2   8  -1    5.45    3.18
   2   8  -1    6.35    2.19
   2   8  -1    4.79    3.05
  -3  -8   1    2.12    3.47
  -3  -8   1    2.03    1.83
   3   8  -1    9.06    3.61
   3   8  -1    3.24    2.44
   3   8  -1    6.91    2.83
   3   8  -1    2.64    1.70
  -4  -8   1    4.26    2.22
  -4  -8   1   -0.75    3.29
   4   8  -1    1.82    1.99
   4   8  -1    1.00    1.52
   4   8  -1    9.33    2.97
   4   8  -1    3.96    2.51
   5  -7   1    1.58    3.05
   5  -7   1    2.31    2.33
   5  -7   1    4.05    1.91
  -5   7  -1    8.96    4.12
  -5   7  -1    3.25    1.76
   4  -7   1    3.13    1.86
   4  -7   1    1.74    2.23
   4  -7   1    4.94    2.11
   4  -7   1    1.40    2.83
  -4   7  -1    3.56    1.71
  -4   7  -1    0.71    2.11
   3  -7   1    5.95    2.84
   3  -7   1    5.81    4.10
   3  -7   1    5.43    2.09
   3  -7   1    3.59    1.66
  -3   7  -1    4.68    1.88
  -3   7  -1    3.38    2.82
   2  -7   1    7.20    3.40
   2  -7   1    2.80    3.77
   2  -7   1    4.85    2.04
  -2   7  -1    6.39    3.22
  -2   7  -1    7.96    2.25
   1  -7   1    3.12    1.75
   1  -7   1    5.31    2.80
   1  -7   1    5.92    3.67
  -1   7  -1    5.76    3.77
  -1   7  -1    2.12    2.18
  -1   7  -1    4.59    1.70
   0  -7   1    5.31    4.10
   0  -7   1    9.79    2.85
   0   7  -1    5.97    3.09
   0   7  -1   12.54    2.76
   0   7  -1   11.21    4.60
  -1  -7   1    1.79    2.75
  -1  -7   1    2.31    1.50
   1   7  -1    3.96    1.51
   1   7  -1    9.78    3.97
   1   7  -1    2.87    1.47
   1   7  -1    0.21    1.78
  -2  -7   1    3.71    1.94
  -2  -7   1    2.56    3.41
   2   7  -1    7.90    3.19
   2   7  -1    1.41    1.45
   2   7  -1    8.80    2.52
   2   7  -1    4.09    2.54
  -3  -7   1    2.63    3.45
  -3  -7   1    4.13    2.25
   3   7  -1    4.58    1.79
   3   7  -1    1.01    1.52
   3   7  -1    4.41    2.49
   3   7  -1    7.62    2.45
  -4  -7   1    7.16    4.68
  -4  -7   1    3.63    2.18
   4   7  -1    3.93    2.19
   4   7  -1    5.03    1.91
   4   7  -1    0.91    1.87
   4   7  -1    6.91    2.23
  -5  -7   1    0.85    3.34
  -5  -7   1    3.82    2.12
   5   7  -1    3.45    1.84
   5   7  -1    4.85    2.13
   5   7  -1    5.31    2.95
   5   7  -1    3.85    1.96
   6  -6   1    1.10    1.52
   6  -6   1   -0.74    1.68
   6  -6   1    1.73    2.57
   6  -6   1    1.15    1.01
  -6   6  -1    1.23    2.28
   5  -6   1    5.90    4.32
   5  -6   1    7.90    2.42
   5  -6   1    6.41    2.84
   5  -6   1    4.15    1.59
  -5   6  -1    1.97    2.42
   4  -6   1    5.51    2.27
   4  -6   1    2.87    1.25
   4  -6   1    7.02    2.18
   4  -6   1   -1.42    1.66
  -4   6  -1    3.74    2.55
  -4   6  -1    1.18    1.10
   3  -6   1   12.43    3.16
   3  -6   1   11.64    5.57
   3  -6   1   12.56    4.35
   3  -6   1   13.00    3.34
  -3   6  -1   12.38    3.24
  -3   6  -1   12.74    4.56
   2  -6   1    3.85    3.01
   2  -6   1    6.10    2.76
   2  -6   1    8.17    2.23
   2  -6   1    4.90    2.04
  -2   6  -1    7.06    2.84
  -2   6  -1    8.90    2.27
  -2   6  -1    6.13    2.07
  -2   6  -1    5.64    3.61
   1  -6   1    7.60    3.12
   1  -6   1   12.19    2.95
   1  -6   1   11.42    2.71
   1  -6   1    7.30    4.13
  -1   6  -1    8.71    2.46
  -1   6  -1    8.66    4.21
  -1   6  -1   13.41    2.90
  -1   6  -1    5.46    2.76
   0  -6   1   10.94    3.45
   0  -6   1    6.63    3.87
   0  -6   1    8.98    2.59
   0  -6   1    8.06    2.54
   0   6  -1    5.94    3.04
   0   6  -1   13.60    4.29
   0   6  -1    8.51    2.49
   0   6  -1   12.78    2.89
  -1  -6   1   14.06    3.31
  -1  -6   1    5.00    4.20
  -1  -6   1   17.42    4.51
  -1  -6   1   12.64    3.22
   1   6  -1   10.89    3.83
   1   6  -1   13.73    3.26
   1   6  -1   11.56    3.08
   1   6  -1   14.10    4.61
  -2  -6   1   11.30    4.88
  -2  -6   1    4.08    2.11
  -2  -6   1    7.90    2.41
  -2  -6   1    7.99    2.58
   2   6  -1    5.46    1.95
   2   6  -1    7.98    3.21
   2   6  -1    3.84    2.81
   2   6  -1   10.00    2.46
  -3  -6   1    9.60    5.08
  -3  -6   1   16.66    3.59
   3   6  -1   18.11    3.60
   3   6  -1    5.23    3.37
   3   6  -1   12.69    4.25
   3   6  -1   17.81    3.92
  -4  -6   1    4.71    3.75
  -4  -6   1    2.26    1.77
   4   6  -1    5.24    1.92
   4   6  -1    0.98    1.57
   4   6  -1    7.39    2.06
   4   6  -1    3.72    2.03
  -5  -6   1    7.65    2.28
   5   6  -1    4.56    1.98
   5   6  -1    4.76    1.90
   5   6  -1    6.06    1.93
   5   6  -1   -0.07    1.49
  -6  -6   1   -0.01    1.38
   6   6  -1    0.96    1.46
   6   6  -1    3.44    1.37
   6   6  -1    1.96    1.89
   6   6  -1    0.85    1.44
   7  -5   1    4.35    4.00
   7  -5   1    1.14    1.06
  -7   5  -1    8.23    3.91
   6  -5   1    3.14    1.61
   6  -5   1    8.03    4.76
   6  -5   1    3.45    1.40
   6  -5   1    5.98    2.29
  -6   5  -1    6.59    3.46
   5  -5   1    7.18    2.48
   5  -5   1    9.80    2.47
   5  -5   1    3.76    1.72
   5  -5   1   10.25    5.00
  -5   5  -1   13.02    4.02
   4  -5   1    7.15    4.20
   4  -5   1    5.65    2.29
   4  -5   1   13.02    3.61
   4  -5   1   13.37    2.93
  -4   5  -1   13.30    3.89
  -4   5  -1    9.27    2.52
  -4   5  -1   19.03    3.20
  -4   5  -1   13.21    6.64
   3  -5   1   24.08    5.08
   3  -5   1   20.89    5.45
   3  -5   1   22.31    4.91
   3  -5   1   22.53    7.15
  -3   5  -1   28.02    6.60
  -3   5  -1   29.38    7.93
  -3   5  -1   17.84    4.78
  -3   5  -1   25.56    5.10
   2  -5   1    8.52    3.69
   2  -5   1   11.21    3.18
   2  -5   1    8.16    2.19
   2  -5   1    5.60    2.04
  -2   5  -1    7.26    2.71
  -2   5  -1   10.11    2.36
  -2   5  -1   10.18    3.89
  -2   5  -1    8.37    2.17
   1  -5   1    9.25    3.94
   1  -5   1   12.79    3.37
   1  -5   1    8.69    2.39
   1  -5   1    9.75    2.40
  -1   5  -1   10.11    2.28
  -1   5  -1    6.76    3.24
  -1   5  -1    9.28    2.29
  -1   5  -1    4.21    2.43
   0  -5   1    8.57    3.94
   0  -5   1   10.57    3.21
   0  -5   1    8.66    2.56
   0  -5   1    9.22    2.55
   0   5  -1   13.03    2.59
   0   5  -1   10.44    3.37
   0   5  -1    7.49    2.38
   0   5  -1    9.09    3.65
  -1  -5   1    8.97    4.13
  -1  -5   1    7.74    2.12
  -1  -5   1    9.53    2.23
  -1  -5   1    7.70    2.62
   1   5  -1    8.00    2.10
   1   5  -1    7.94    2.05
   1   5  -1    5.93    2.55
   1   5  -1    4.30    2.66
  -2  -5   1    6.18    1.93
  -2  -5   1    3.33    2.87
  -2  -5   1   11.85    3.12
  -2  -5   1    7.68    2.04
   2   5  -1    6.67    2.81
   2   5  -1    8.06    2.09
   2   5  -1    4.02    2.36
   2   5  -1    6.62    1.94
  -3  -5   1   20.91    4.66
  -3  -5   1   11.56    5.76
  -3  -5   1   27.85    5.90
  -3  -5   1   22.86    4.33
   3   5  -1   26.07    4.95
   3   5  -1   19.31    4.53
   3   5  -1   21.42    5.49
   3   5  -1   12.27    4.96
  -4  -5   1   29.40    5.39
  -4  -5   1   17.81    3.94
  -4  -5   1    8.00    4.19
  -4  -5   1   15.35    3.45
   4   5  -1   15.41    3.41
   4   5  -1   11.73    3.23
   4   5  -1    9.37    3.47
   4   5  -1    8.65    3.74
  -5  -5   1    8.04    2.51
   5   5  -1    5.68    2.29
   5   5  -1    8.82    2.84
   5   5  -1    8.47    3.25
   5   5  -1   11.23    2.71
  -6  -5   1    1.31    1.39
   6   5  -1    2.52    1.30
   6   5  -1    2.63    2.01
   6   5  -1    6.85    1.99
  -7  -5   1    3.38    2.02
   7   5  -1    3.61    1.80
   8  -4   1    1.76    1.25
   8  -4   1    5.62    2.24
   8  -4   1    8.13    5.10
  -8   4  -1    5.97    3.35
   7  -4   1    7.57    2.15
   7  -4   1    7.13    4.17
  -7   4  -1    9.08    3.34
   6  -4   1    4.29    1.65
   6  -4   1    9.42    4.59
  -6   4  -1    9.02    2.24
  -6   4  -1    8.52    3.09
   5  -4   1   15.87    5.64
   5  -4   1   11.68    2.80
   5  -4   1    7.67    3.04
   5  -4   1   10.21    2.63
  -5   4  -1   18.15    5.79
  -5   4  -1   15.68    3.02
  -5   4  -1   10.62    3.61
   4  -4   1    5.13    1.51
   4  -4   1    2.72    1.42
   4  -4   1    4.60    1.83
   4  -4   1    5.30    3.04
  -4   4  -1    5.46    1.60
  -4   4  -1    4.70    2.10
  -4   4  -1    6.66    3.58
   3  -4   1   14.93    3.02
   3  -4   1   12.84    2.88
   3  -4   1    9.54    3.11
   3  -4   1   14.85    4.71
  -3   4  -1   11.35    2.82
  -3   4  -1   13.05    2.97
  -3   4  -1   17.86    5.09
  -3   4  -1   10.27    3.37
   2  -4   1    5.60    1.61
   2  -4   1    3.95    2.79
   2  -4   1    6.20    1.66
   2  -4   1    5.71    2.01
  -2   4  -1    4.53    2.77
  -2   4  -1    3.89    2.15
  -2   4  -1    5.78    1.64
  -2   4  -1    5.44    1.58
   1  -4   1   28.52    6.36
   1  -4   1   28.03    7.66
   1  -4   1   24.19    5.62
   1  -4   1   31.66    5.68
  -1   4  -1   31.27    7.61
  -1   4  -1   28.67    6.49
  -1   4  -1   27.71    5.64
  -1   4  -1   30.23    5.63
   0  -4   1    4.81    2.81
   0  -4   1   10.30    2.20
   0  -4   1    7.35    2.00
   0  -4   1   10.54    2.90
   0   4  -1    7.78    2.60
   0   4  -1    5.27    1.73
   0   4  -1   10.49    3.50
   0   4  -1    6.92    2.03
  -1  -4   1   27.13    5.79
  -1  -4   1   26.27    7.72
  -1  -4   1   33.43    6.73
  -1  -4   1   27.87    5.74
   1   4  -1   35.54    5.80
   1   4  -1   28.32    7.17
   1   4  -1   21.74    6.43
   1   4  -1   28.35    5.76
  -2  -4   1    5.32    2.21
  -2  -4   1    3.38    2.73
  -2  -4   1    4.31    1.60
  -2  -4   1    9.71    1.98
   2   4  -1    6.56    1.73
   2   4  -1    6.30    1.79
   2   4  -1    4.86    2.22
   2   4  -1    3.03    1.91
  -3  -4   1   14.93    2.95
  -3  -4   1   10.95    3.27
  -3  -4   1   14.53    2.92
  -3  -4   1    6.52    3.79
   3   4  -1    8.35    3.19
   3   4  -1   13.62    2.93
   3   4  -1   13.18    2.83
   3   4  -1    8.45    3.12
  -4  -4   1    5.90    1.67
  -4  -4   1    7.36    1.91
  -4  -4   1    8.81    2.71
   4   4  -1    3.91    1.98
   4   4  -1    3.43    1.52
   4   4  -1    2.44    1.78
   4   4  -1    6.07    1.79
  -5  -4   1   11.44    3.09
  -5  -4   1   13.61    2.98
  -5  -4   1   28.66    4.95
   5   4  -1    9.82    3.34
   5   4  -1   15.66    3.17
   5   4  -1    8.54    2.75
   5   4  -1    9.04    3.50
  -6  -4   1   10.38    3.83
  -6  -4   1    7.40    2.04
   6   4  -1    4.83    2.65
   6   4  -1    3.79    1.88
   6   4  -1    8.58    2.10
  -7  -4   1   11.86    3.26
   7   4  -1   13.78    3.19
   7   4  -1   11.50    3.23
   7   4  -1    8.07    3.64
  -8  -4   1    5.00    2.51
   8   4  -1    8.17    2.38
   8   4  -1    3.77    2.69
   8   4  -1    5.33    2.08
   8  -3   1    4.00    3.97
   8  -3   1    6.44    2.11
   8  -3   1    1.80    1.32
   7  -3   1    3.01    1.31
   7  -3   1    1.80    2.65
   7  -3   1    2.58    1.52
  -7   3  -1    2.31    1.20
  -7   3  -1    2.08    1.72
   6  -3   1   12.18    5.15
   6  -3   1    7.82    2.44
  -6   3  -1   11.96    2.65
  -6   3  -1   20.29    6.58
  -6   3  -1   10.78    3.25
   5  -3   1   34.66    9.03
   5  -3   1   31.49    6.66
  -5   3  -1   32.62    8.72
  -5   3  -1   34.51    6.68
  -5   3  -1   41.04    7.20
   4  -3   1   23.99    6.25
   4  -3   1   15.08    3.26
   4  -3   1   18.33    3.89
   4  -3   1   13.59    3.36
  -4   3  -1   13.36    4.01
  -4   3  -1   22.36    5.77
  -4   3  -1   18.48    3.57
   3  -3   1   12.01    2.55
   3  -3   1   13.06    2.52
   3  -3   1   11.54    2.80
   3  -3   1    7.75    3.68
  -3   3  -1   11.33    3.07
  -3   3  -1   14.01    4.21
  -3   3  -1   11.79    2.54
  -3   3  -1    8.23    2.32
   2  -3   1   21.74    4.31
   2  -3   1   25.72    4.63
   2  -3   1   17.03    4.28
   2  -3   1   21.01    5.71
  -2   3  -1   26.96    4.36
  -2   3  -1   18.55    5.62
  -2   3  -1   18.47    4.89
  -2   3  -1   22.69    4.33
   1  -3   1   45.02    7.65
   1  -3   1   38.25    7.61
   1  -3   1   36.11    7.83
   1  -3   1   40.43    8.31
  -1   3  -1   41.57    7.60
  -1   3  -1   37.37    7.61
  -1   3  -1   39.98    8.22
  -1   3  -1   36.59    7.91
   0  -3   1    0.41    1.43
   0  -3   1    3.11    0.84
   0  -3   1    2.88    1.15
   0  -3   1    3.15    0.88
   0   3  -1    1.40    0.81
   0   3  -1    3.77    0.88
   0   3  -1   -0.33    0.99
   0   3  -1    1.48    0.93
  -1  -3   1   34.32    7.67
  -1  -3   1   41.47    7.43
  -1  -3   1   43.21    8.21
  -1  -3   1   36.65    7.42
   1   3  -1   33.93    7.39
   1   3  -1   41.15    7.74
   1   3  -1   37.62    7.39
   1   3  -1   44.47    7.88
  -2  -3   1   13.24    3.77
  -2  -3   1   24.48    3.70
  -2  -3   1   13.13    4.04
  -2  -3   1   15.85    4.81
   2   3  -1   22.52    3.71
   2   3  -1   10.33    4.09
   2   3  -1   19.68    3.66
   2   3  -1   16.56    4.32
  -3  -3   1   16.77    2.86
  -3  -3   1   12.46    2.83
  -3  -3   1   15.84    3.95
  -3  -3   1   16.64    3.68
   3   3  -1    8.93    2.59
   3   3  -1   10.40    2.70
   3   3  -1    6.15    2.81
   3   3  -1   11.27    3.35
  -4  -3   1   17.33    3.72
  -4  -3   1   17.31    4.27
  -4  -3   1   19.59    3.61
   4   3  -1   10.72    4.05
   4   3  -1   13.10    3.42
   4   3  -1   16.07    4.03
   4   3  -1   17.23    3.72
  -5  -3   1   37.20    7.36
  -5  -3   1   32.02    6.56
  -5  -3   1   35.76    6.29
   5   3  -1   35.85    6.48
   5   3  -1   26.42    6.32
  -6  -3   1    9.70    3.03
  -6  -3   1   11.58    3.47
  -6  -3   1   11.72    2.60
   6   3  -1    9.81    2.88
   6   3  -1    6.00    3.55
   6   3  -1   13.48    2.90
  -7  -3   1    1.61    1.96
  -7  -3   1    3.56    1.35
   7   3  -1    4.74    1.96
   7   3  -1    4.41    1.61
   7   3  -1    1.94    2.68
   8   3  -1    5.11    4.36
   8   3  -1    2.92    2.05
   8   3  -1    4.85    1.84
   8  -2   1   13.23    2.88
   8  -2   1    7.34    4.60
   8  -2   1    9.12    2.76
   7  -2   1    3.05    1.71
   7  -2   1   10.81    4.35
   7  -2   1    7.36    1.93
   6  -2   1    5.79    1.69
   6  -2   1    3.75    1.65
   6  -2   1    7.58    3.63
   5  -2   1    7.45    1.88
   5  -2   1    8.31    3.62
   5  -2   1    9.23    2.22
  -5   2  -1    3.43    2.73
  -5   2  -1    6.49    2.11
  -5   2  -1    8.96    1.93
   4  -2   1   18.45    4.77
   4  -2   1   13.19    2.66
  -4   2  -1   11.34    3.13
  -4   2  -1   12.51    2.61
  -4   2  -1   11.20    4.00
   3  -2   1   15.81    3.50
   3  -2   1   15.43    3.52
   3  -2   1   20.43    3.73
   3  -2   1   32.88    6.15
  -3   2  -1   25.84    4.33
  -3   2  -1   27.15    5.63
  -3   2  -1   17.88    3.55
   2  -2   1   85.99   14.11
   2  -2   1   72.05   13.30
   2  -2   1   72.52   13.30
   2  -2   1   77.39   13.46
  -2   2  -1   70.55   13.50
  -2   2  -1   62.62   13.30
  -2   2  -1   62.59   13.27
  -2   2  -1   79.94   13.98
   1  -2   1   23.74    5.49
   1  -2   1   26.34    4.46
   1  -2   1   22.49    4.61
   1  -2   1   19.76    4.42
  -1   2  -1   22.68    5.40
  -1   2  -1   27.17    4.71
  -1   2  -1   22.85    4.44
  -1   2  -1   21.62    4.40
   0  -2   1   10.25    2.60
   0  -2   1   11.05    3.05
   0  -2   1   10.23    2.32
   0  -2   1   12.22    2.29
   0   2  -1   10.93    2.36
   0   2  -1   12.24    2.38
   0   2  -1   10.69    2.94
   0   2  -1    9.36    2.54
  -1  -2   1   28.39    5.07
  -1  -2   1   21.78    3.61
  -1  -2   1   18.87    3.60
  -1  -2   1   23.44    3.88
   1   2  -1   20.41    3.84
   1   2  -1   13.70    3.70
   1   2  -1   16.39    3.57
   1   2  -1   15.22    3.54
  -2  -2   1   76.43   14.27
  -2  -2   1   74.68   13.94
  -2  -2   1   68.40   13.98
  -2  -2   1   79.49   14.17
   2   2  -1   76.41   14.14
   2   2  -1   79.09   14.20
   2   2  -1   69.05   13.96
   2   2  -1   73.49   13.95
  -3  -2   1   19.21    3.63
  -3  -2   1   19.89    3.95
  -3  -2   1   23.47    4.40
   3   2  -1   13.94    3.61
   3   2  -1   25.63    4.30
   3   2  -1   16.12    3.67
   3   2  -1   20.19    4.26
  -4  -2   1   10.52    2.95
  -4  -2   1    9.75    2.45
  -4  -2   1   13.76    2.88
   4   2  -1   13.49    2.74
   4   2  -1   17.37    3.09
   4   2  -1    6.31    2.98
  -5  -2   1   11.85    2.87
  -5  -2   1    7.26    2.03
  -5  -2   1    9.17    2.57
   5   2  -1    8.18    2.61
   5   2  -1    6.25    3.56
   5   2  -1   14.72    2.65
  -6  -2   1    2.39    1.53
   6   2  -1    4.71    1.47
   6   2  -1    2.28    1.63
  -7  -2   1    3.94    2.02
   7   2  -1    7.35    2.55
   7   2  -1    4.97    1.87
   8   2  -1   10.34    3.16
   8   2  -1   17.82    4.53
   8   2  -1   11.82    6.15
   9  -1   1    4.65    3.26
   9  -1   1    2.12    1.39
   8  -1   1    3.92    1.53
   8  -1   1    5.67    3.33
   7  -1   1   22.05    5.79
   7  -1   1   13.34    3.31
   6  -1   1   18.02    4.32
   6  -1   1   34.27    7.44
   5  -1   1   23.35    4.92
   5  -1   1   31.62    6.75
   4  -1   1   34.41    8.07
   4  -1   1   32.07    6.31
   3  -1   1   31.10    7.16
  -3   1  -1   30.02    6.42
   2  -1   1   19.43    4.49
   2  -1   1   14.54    3.32
   2  -1   1   17.73    3.33
  -2   1  -1   17.75    4.37
  -2   1  -1   23.91    3.52
  -2   1  -1   17.18    3.35
   1  -1   1   16.76    3.37
   1  -1   1   21.83    3.81
   1  -1   1   19.74    3.49
   1  -1   1   17.87    3.35
  -1   1  -1   15.98    3.34
  -1   1  -1   16.09    3.38
  -1   1  -1   20.47    3.51
  -1   1  -1   17.65    3.73
   0  -1   1    0.10    0.46
   0  -1   1    1.00    0.51
   0  -1   1    0.54    0.28
   0  -1   1    0.64    0.31
   0   1  -1    0.59    0.44
   0   1  -1    0.74    0.59
   0   1  -1    0.15    0.29
   0   1  -1    0.25    0.24
  -1  -1   1   17.92    3.29
  -1  -1   1   16.40    3.37
  -1  -1   1   16.24    3.29
   1   1  -1   14.40    3.34
   1   1  -1   19.85    3.32
   1   1  -1   16.60    3.28
  -2  -1   1   19.65    3.42
  -2  -1   1   21.96    3.33
  -2  -1   1   16.49    3.40
   2   1  -1   12.16    3.27
   2   1  -1   14.23    3.37
   2   1  -1   22.92    3.42
  -3  -1   1   53.06   10.36
   3   1  -1   55.41   10.33
  -4  -1   1   36.63    6.54
   4   1  -1   25.99    6.92
   4   1  -1   33.97    6.41
  -5  -1   1   21.72    5.21
   5   1  -1   25.71    4.96
   5   1  -1   25.02    5.27
  -6  -1   1   17.62    5.11
   6   1  -1   26.54    5.16
   6   1  -1   25.59    6.11
  -7  -1   1    7.46    3.00
   7   1  -1   16.05    4.24
   7   1  -1   14.95    3.10
   8   1  -1    5.34    2.90
   8   1  -1    4.02    1.69
   9   1  -1    4.15    1.75
   9   1  -1    2.67    2.62
   9   0   1    3.16    2.86
   9   0   1    1.16    1.11
   8   0   1    3.41    2.72
   8   0   1    1.11    1.03
   7   0   1   18.80    4.23
   7   0   1   24.09    6.34
   6   0   1   39.95    7.36
   6   0   1   29.09    6.19
   5   0   1   10.06    2.29
   5   0   1   10.51    3.52
   4   0   1   78.38   13.63
   4   0   1   74.05   12.93
  -4   0  -1   56.96   12.97
   3   0   1    6.77    2.36
   3   0   1    4.51    1.11
  -3   0  -1    3.71    1.22
   2   0   1    3.35    0.81
   1   0   1    0.41    0.15
   1   0   1    0.51    0.35
   1   0   1   -0.06    0.32
  -1   0  -1    0.14    0.17
  -1   0  -1    0.17    0.38
  -1   0   1    0.30    0.63
  -1   0   1    1.06    0.35
  -1   0   1    0.33    0.43
   1   0  -1    0.56    0.28
   1   0  -1   -0.02    0.52
   1   0  -1    1.04    0.39
  -2   0   1    2.37    1.14
   2   0  -1    0.63    0.93
  -3   0   1    3.28    1.34
  -3   0   1    8.33    2.05
   3   0  -1    2.92    1.56
   3   0  -1    4.25    1.29
  -4   0   1   77.49   14.16
   4   0  -1   61.83   14.06
   4   0  -1   78.29   13.82
   5   0  -1    7.97    2.20
   5   0  -1    9.21    3.13
   6   0  -1   40.14    8.06
   6   0  -1   41.85    8.71
   7   0  -1   17.81    4.33
   7   0  -1   22.38    6.03
   8   0  -1    4.75    2.75
   9   0  -1    2.13    1.58
   9   0  -1    4.97    3.14
   9   1   1    4.63    2.78
   9   1   1    2.99    1.48
   8   1   1    4.13    1.59
   8   1   1    6.38    2.91
   7   1   1   24.71    6.39
   7   1   1   23.46    4.83
   6   1   1   13.09    2.78
   6   1   1   16.13    4.07
  -6  -1  -1    7.97    2.95
   5   1   1   28.96    5.76
   5   1   1   32.93    7.11
  -5  -1  -1   28.65    5.95
   4   1   1   40.18    7.95
  -4  -1  -1   43.58    8.06
  -3  -1  -1   66.17   12.71
  -3  -1  -1   67.54   12.62
   2   1   1   27.45    4.39
   2   1   1   24.77    4.11
   2   1   1   19.74    4.15
  -2  -1  -1   19.08    4.13
  -2  -1  -1   18.42    4.14
  -2  -1  -1   25.80    4.38
   1   1   1   36.53    6.15
   1   1   1   25.49    5.24
   1   1   1   28.98    5.26
   1   1   1   22.64    5.38
  -1  -1  -1   40.87    6.27
  -1  -1  -1   30.62    5.26
  -1  -1  -1   26.63    5.42
  -1  -1  -1   25.20    5.25
   0   1   1    0.13    0.27
   0   1   1    0.09    0.36
   0   1   1    1.82    1.47
   0   1   1    0.85    0.39
   0  -1  -1   -0.26    0.42
   0  -1  -1    0.32    0.28
   0  -1  -1    0.74    1.30
   0  -1  -1    0.72    0.36
  -1   1   1   25.18    5.23
  -1   1   1   21.56    4.62
  -1   1   1   24.93    4.73
   1  -1  -1   24.99    4.73
   1  -1  -1   21.71    4.62
   1  -1  -1   25.27    5.80
   1  -1  -1   28.64    4.65
  -2   1   1   22.48    4.27
  -2   1   1   20.31    5.23
   2  -1  -1   23.13    5.28
  -3   1   1   38.08    7.89
   3  -1  -1   39.03    7.97
  -4   1   1   50.49    9.56
   4  -1  -1   45.07    9.05
   4  -1  -1   44.08    9.52
  -5   1   1   33.42    7.40
   5  -1  -1   32.47    6.91
   5  -1  -1   41.04    8.64
  -6   1   1   13.22    4.34
   6  -1  -1   10.47    4.27
   6  -1  -1   13.26    3.26
   7  -1  -1   20.37    4.52
   7  -1  -1   16.41    5.84
   8  -1  -1    8.30    3.92
   8  -1  -1    3.68    1.90
   9  -1  -1    3.47    1.93
   9  -1  -1    9.70    4.50
   8   2   1   25.78    6.43
   8   2   1   24.88    5.14
   8   2   1   18.73    8.39
  -8  -2  -1   21.27    5.61
   7   2   1    5.02    1.65
   7   2   1    4.28    2.60
   7   2   1    5.34    4.21
  -7  -2  -1    6.65    2.28
   6   2   1   16.11    3.11
   6   2   1   19.27    4.39
   6   2   1    7.39    4.17
  -6  -2  -1    9.01    3.13
   5   2   1    8.08    2.34
   5   2   1    6.46    3.79
  -5  -2  -1   13.27    3.08
  -5  -2  -1   11.28    2.61
  -5  -2  -1   11.86    2.49
   4   2   1   24.55    8.65
   4   2   1   42.38    7.46
  -4  -2  -1   38.67    7.45
  -4  -2  -1   41.50    7.65
  -4  -2  -1   37.27    7.34
   3   2   1   18.27    3.55
   3   2   1   16.82    3.21
   3   2   1   18.05    3.98
   3   2   1   20.57    6.05
  -3  -2  -1   15.48    3.26
  -3  -2  -1   14.27    3.28
  -3  -2  -1   17.75    3.95
   2   2   1  162.61   29.99
   2   2   1  187.92   31.00
   2   2   1  148.93   30.18
   2   2   1  152.67   29.93
  -2  -2  -1  162.76   29.98
  -2  -2  -1  151.91   29.95
  -2  -2  -1  172.93   30.23
   1   2   1   16.96    5.68
   1   2   1   21.95    4.30
   1   2   1   16.25    4.28
   1   2   1   21.65    4.91
  -1  -2  -1   22.21    4.32
  -1  -2  -1   28.50    6.26
  -1  -2  -1   26.71    4.35
  -1  -2  -1   32.34    4.77
   0   2   1   26.28    4.59
   0   2   1   29.39    6.79
   0   2   1   22.30    4.52
   0   2   1   19.97    5.08
   0  -2  -1   22.38    4.55
   0  -2  -1   23.43    4.81
   0  -2  -1   30.68    7.12
   0  -2  -1   22.76    4.54
  -1   2   1   16.64    4.58
  -1   2   1   21.46    4.23
  -1   2   1   34.19    6.67
  -1   2   1   22.51    4.25
   1  -2  -1   28.01    6.13
   1  -2  -1   22.78    4.26
   1  -2  -1   19.17    4.24
   1  -2  -1   23.67    4.49
  -2   2   1  155.24   29.55
  -2   2   1  190.53   30.56
  -2   2   1  148.26   29.73
   2  -2  -1  180.37   29.62
   2  -2  -1  161.63   29.69
   2  -2  -1  150.16   30.27
   2  -2  -1  136.32   29.54
  -3   2   1   14.87    3.17
  -3   2   1   18.58    3.86
  -3   2   1   19.71    5.10
   3  -2  -1   17.64    3.29
   3  -2  -1   14.22    3.18
   3  -2  -1   17.12    5.00
   3  -2  -1   15.41    3.25
  -4   2   1   46.79    9.55
  -4   2   1   40.76    7.20
  -4   2   1   32.19    7.39
   4  -2  -1   31.17    8.91
  -5   2   1   10.97    4.08
   5  -2  -1   10.94    4.34
  -6   2   1   16.00    5.06
   6  -2  -1   13.63    5.02
   6  -2  -1    8.94    3.01
  -7   2   1   10.18    4.57
   7  -2  -1    5.80    4.15
   7  -2  -1   11.34    3.14
   8  -2  -1   23.50    8.00
   8  -2  -1   29.88    6.45
   8   3   1    2.19    1.88
   8   3   1    4.23    1.58
   8   3   1    6.29    5.12
   7   3   1    4.54    2.33
   7   3   1    3.64    4.03
   7   3   1    7.41    2.00
  -7  -3  -1    7.66    2.33
  -7  -3  -1    7.19    3.09
  -7  -3  -1    6.16    2.46
   6   3   1   20.21    4.20
  -6  -3  -1   17.70    4.16
  -6  -3  -1   24.88    5.28
  -6  -3  -1   15.29    4.26
   5   3   1   63.47   17.65
   5   3   1   91.34   16.69
  -5  -3  -1   86.55   16.98
  -5  -3  -1   95.66   16.65
  -5  -3  -1   89.98   16.75
   4   3   1   10.43    2.39
   4   3   1   12.18    2.25
   4   3   1    5.08    2.40
   4   3   1    2.18    2.89
  -4  -3  -1   10.85    2.42
  -4  -3  -1   11.94    3.00
  -4  -3  -1   11.88    2.45
   3   3   1   25.00    6.68
   3   3   1   11.28    3.96
   3   3   1   15.05    3.54
   3   3   1   23.52    4.09
  -3  -3  -1   24.17    4.73
  -3  -3  -1   20.52    3.93
  -3  -3  -1   22.27    6.63
  -3  -3  -1   17.83    3.90
   2   3   1   11.44    4.87
   2   3   1   19.44    3.65
   2   3   1   11.80    4.04
   2   3   1   18.51    3.71
  -2  -3  -1   20.01    3.70
  -2  -3  -1   19.18    3.68
  -2  -3  -1   18.04    5.50
  -2  -3  -1   18.19    4.10
   1   3   1   99.88   19.13
   1   3   1  109.89   20.42
   1   3   1  111.75   19.20
   1   3   1   79.07   19.36
  -1  -3  -1  108.78   19.52
  -1  -3  -1   95.43   19.14
  -1  -3  -1  110.29   19.18
  -1  -3  -1  102.55   20.37
   0   3   1    1.41    0.75
   0   3   1    0.19    0.96
   0   3   1    0.89    1.92
   0   3   1    0.28    0.64
   0  -3  -1    3.78    1.47
   0  -3  -1    1.01    0.70
   0  -3  -1   -0.63    1.61
   0  -3  -1   -0.35    0.57
  -1   3   1   98.48   18.02
  -1   3   1   88.75   18.31
  -1   3   1   98.26   18.06
   1  -3  -1  113.06   18.39
   1  -3  -1   80.17   18.00
   1  -3  -1  105.35   18.06
   1  -3  -1   89.65   18.97
  -2   3   1   12.16    4.24
  -2   3   1   24.99    6.34
  -2   3   1   21.27    3.87
  -2   3   1   22.33    3.86
   2  -3  -1   17.71    3.84
   2  -3  -1   14.97    4.16
   2  -3  -1   15.47    5.41
   2  -3  -1   19.96    3.86
  -3   3   1   19.13    4.66
  -3   3   1   18.39    3.75
  -3   3   1   23.92    6.04
   3  -3  -1   21.35    4.11
   3  -3  -1   16.44    3.77
   3  -3  -1   15.83    5.40
   3  -3  -1   19.72    4.25
  -4   3   1   10.99    4.24
  -4   3   1    9.22    2.98
  -4   3   1   11.10    2.33
   4  -3  -1   11.55    4.33
   4  -3  -1   12.14    2.51
   4  -3  -1    6.31    2.18
   4  -3  -1    8.86    2.44
  -5   3   1   82.62   18.61
  -5   3   1   97.45   17.44
  -5   3   1   90.56   17.82
   5  -3  -1   92.63   17.61
  -6   3   1   22.95    6.72
  -6   3   1   20.57    4.09
  -6   3   1   18.09    4.96
   6  -3  -1   14.91    4.25
   6  -3  -1   18.00    6.70
   7  -3  -1   12.00    5.13
   7  -3  -1    5.30    2.33
   7  -3  -1    6.66    2.26
   8  -3  -1    3.37    3.39
   8  -3  -1    2.59    1.89
   8  -3  -1    3.87    1.91
   8   4   1   10.48    2.71
   8   4   1    7.83    3.09
   8   4   1    3.93    4.37
  -8  -4  -1   19.22    4.63
   7   4   1    2.82    3.30
   7   4   1    1.96    1.77
   7   4   1    3.86    1.60
  -7  -4  -1    5.23    2.28
   6   4   1   29.22    6.10
  -6  -4  -1   25.57    6.37
  -6  -4  -1   44.89    8.30
  -6  -4  -1   31.11    6.54
   5   4   1    7.16    3.52
   5   4   1   18.40    3.40
   5   4   1    7.88    4.61
   5   4   1   15.94    3.52
  -5  -4  -1   19.22    4.30
  -5  -4  -1   12.10    3.37
  -5  -4  -1   18.97    3.54
   4   4   1   15.75    7.27
   4   4   1   35.14    6.14
   4   4   1   33.08    6.25
   4   4   1   22.33    6.73
  -4  -4  -1   28.50    6.18
  -4  -4  -1   19.85    7.83
  -4  -4  -1   43.48    7.64
  -4  -4  -1   39.89    6.26
   3   4   1    4.59    2.72
   3   4   1   11.52    2.45
   3   4   1    9.19    4.20
   3   4   1   10.58    2.54
  -3  -4  -1   11.51    2.51
  -3  -4  -1    4.69    3.84
  -3  -4  -1   10.49    3.20
  -3  -4  -1   10.03    2.49
   2   4   1   51.63   11.73
   2   4   1   44.46    8.56
   2   4   1   44.97    9.00
   2   4   1   44.11    8.48
  -2  -4  -1   42.09    8.52
  -2  -4  -1   42.53    8.92
  -2  -4  -1   48.89   12.06
  -2  -4  -1   43.19    8.50
   1   4   1   23.61    8.08
   1   4   1   30.25    6.23
   1   4   1   37.84    6.36
   1   4   1   24.16    6.96
  -1  -4  -1   28.26    6.83
  -1  -4  -1   30.71    6.26
  -1  -4  -1   37.29    6.33
  -1  -4  -1   27.77    8.70
   0   4   1   37.38    7.33
   0   4   1   36.88    8.50
   0   4   1   53.22   10.92
   0   4   1   37.99    7.38
   0  -4  -1   38.90    7.37
   0  -4  -1   44.23   10.58
   0  -4  -1   41.68    8.44
   0  -4  -1   32.86    7.33
  -1   4   1   35.28    8.66
  -1   4   1   29.74    5.75
  -1   4   1   24.74    5.74
  -1   4   1   21.81    6.44
   1  -4  -1   34.71    5.85
   1  -4  -1   29.50    8.25
   1  -4  -1   29.97    6.54
   1  -4  -1   29.53    5.80
  -2   4   1   42.28    8.95
  -2   4   1   55.98    9.02
  -2   4   1   50.61    9.50
  -2   4   1   55.34   12.05
   2  -4  -1   41.11    8.93
   2  -4  -1   43.93   11.32
   2  -4  -1   44.43    8.97
   2  -4  -1   47.06    9.33
  -3   4   1    6.75    3.16
  -3   4   1   13.18    4.76
  -3   4   1   10.49    2.56
  -3   4   1   12.81    2.74
   3  -4  -1   10.60    2.78
   3  -4  -1    8.39    4.16
   3  -4  -1    9.69    2.56
   3  -4  -1   13.86    3.23
  -4   4   1   66.73   11.58
  -4   4   1   40.73    6.71
  -4   4   1   32.59    7.83
   4  -4  -1   26.70    6.61
   4  -4  -1   34.08    9.68
   4  -4  -1   37.57    6.92
   4  -4  -1   29.83    6.65
  -5   4   1   18.48    3.01
  -5   4   1   14.51    3.70
  -5   4   1   16.06    5.43
   5  -4  -1    8.17    2.88
   5  -4  -1   10.70    4.99
   5  -4  -1    7.50    2.53
   5  -4  -1    9.39    2.71
  -6   4   1   20.91    5.80
  -6   4   1   33.62    5.43
   6  -4  -1   17.56    4.75
   6  -4  -1   22.49    7.33
  -7   4   1    5.35    3.08
   7  -4  -1    5.62    4.14
   7  -4  -1    3.91    1.69
  -8   4   1   10.25    4.79
   8  -4  -1   13.84    3.34
   8  -4  -1   13.16    6.00
   8  -4  -1    5.46    3.13
   7   5   1   15.15    3.74
   7   5   1    7.14    4.70
  -7  -5  -1   22.62    4.81
   6   5   1    6.38    3.69
   6   5   1    2.65    1.35
   6   5   1    1.78    1.31
   6   5   1   -0.09    1.30
  -6  -5  -1    2.06    1.65
   5   5   1    6.09    1.97
   5   5   1    3.74    3.03
   5   5   1    5.79    1.82
   5   5   1    1.23    1.81
  -5  -5  -1    7.20    1.99
   4   5   1    8.16    3.88
   4   5   1   17.67    3.68
   4   5   1    8.85    4.74
   4   5   1   20.01    3.86
  -4  -5  -1   21.33    3.95
  -4  -5  -1    6.65    4.93
  -4  -5  -1   18.33    3.81
  -4  -5  -1   19.53    4.74
   3   5   1   64.74   18.34
   3   5   1   91.67   17.43
   3   5   1  104.77   17.57
  -3  -5  -1   95.23   18.02
  -3  -5  -1   95.52   17.51
  -3  -5  -1   91.13   17.46
   2   5   1    0.14    0.96
   2   5   1    2.54    2.64
   2   5   1    1.03    1.00
   2   5   1    4.17    1.15
  -2  -5  -1    7.05    1.74
  -2  -5  -1    1.33    0.96
  -2  -5  -1    5.46    3.78
  -2  -5  -1    2.23    1.47
   1   5   1   25.25    6.99
   1   5   1   35.81    6.03
   1   5   1   23.88    5.94
   1   5   1   35.93    9.40
  -1  -5  -1   33.24    6.04
  -1  -5  -1   22.12    8.46
  -1  -5  -1   28.23    6.00
  -1  -5  -1   36.24    7.30
   0   5   1    2.68    1.97
   0   5   1    3.11    1.40
   0   5   1    3.15    1.22
   0   5   1    1.69    2.54
   0  -5  -1    8.78    4.65
   0  -5  -1    3.65    1.82
   0  -5  -1    5.23    1.61
   0  -5  -1    4.23    1.48
  -1   5   1   41.58    9.54
  -1   5   1   27.32    5.70
  -1   5   1   27.34    6.98
  -1   5   1   28.01    5.76
   1  -5  -1   26.38    5.74
   1  -5  -1   30.37    5.80
   1  -5  -1   37.74    7.13
   1  -5  -1   20.93    8.23
  -2   5   1    1.57    1.68
  -2   5   1    3.11    3.10
  -2   5   1    3.55    1.36
  -2   5   1    3.19    1.24
   2  -5  -1    3.61    1.35
   2  -5  -1    5.49    2.00
   2  -5  -1    6.38    3.22
   2  -5  -1    1.55    1.20
  -3   5   1   95.15   14.36
  -3   5   1   98.02   15.92
  -3   5   1   63.98   13.44
   3  -5  -1   68.69   13.46
   3  -5  -1   48.00   15.63
   3  -5  -1   67.72   13.47
  -4   5   1   21.09    6.85
  -4   5   1   13.56    4.89
  -4   5   1   20.58    4.19
   4  -5  -1   18.87    4.02
   4  -5  -1   16.73    4.44
   4  -5  -1   15.78    4.18
   4  -5  -1   15.53    5.96
  -5   5   1    5.85    2.80
   5  -5  -1    6.36    2.52
   5  -5  -1   10.10    4.99
   5  -5  -1    5.80    1.92
   5  -5  -1    5.17    2.06
  -6   5   1   -1.21    1.93
   6  -5  -1    0.52    1.36
   6  -5  -1   -0.28    1.09
   6  -5  -1    2.76    3.03
   6  -5  -1    3.03    1.31
  -7   5   1   16.33    5.70
   7  -5  -1   18.13    4.08
   7  -5  -1   11.26    6.29
   6   6   1   12.91    3.14
   6   6   1    8.40    3.91
   6   6   1    3.26    2.80
   6   6   1   10.69    2.96
  -6  -6  -1   20.46    4.46
   5   6   1    1.12    1.31
   5   6   1    1.70    1.92
   5   6   1    1.29    2.52
   5   6   1    2.02    1.40
  -5  -6  -1    5.28    3.90
  -5  -6  -1    3.71    1.99
   4   6   1   39.22    7.42
   4   6   1   26.08    7.91
   4   6   1   31.44    9.11
   4   6   1   33.08    6.90
  -4  -6  -1   20.99    9.39
  -4  -6  -1   43.45    7.79
   3   6   1   13.51    3.04
   3   6   1   11.00    4.98
   3   6   1   17.58    3.38
   3   6   1    9.53    3.85
  -3  -6  -1   10.32    2.99
  -3  -6  -1    3.28    3.82
   2   6   1   14.09    5.08
   2   6   1   13.73    4.60
   2   6   1   17.88    3.69
   2   6   1   21.10    3.80
  -2  -6  -1    7.72    3.77
  -2  -6  -1   15.75    3.67
  -2  -6  -1   11.71    3.46
  -2  -6  -1   13.32    6.25
   1   6   1    5.93    3.22
   1   6   1   11.50    4.99
   1   6   1   12.66    3.09
   1   6   1   17.86    3.28
  -1  -6  -1   12.54    3.00
  -1  -6  -1   12.24    3.64
  -1  -6  -1   16.56    3.43
  -1  -6  -1    4.55    4.12
   0   6   1   62.59   11.91
   0   6   1   59.04   11.90
   0   6   1   77.96   14.11
   0   6   1   59.74   12.49
   0  -6  -1   50.62   11.86
   0  -6  -1   64.21   12.57
   0  -6  -1   71.46   12.03
   0  -6  -1   53.55   15.31
  -1   6   1    7.52    4.53
  -1   6   1   11.76    2.94
  -1   6   1   17.53    3.10
  -1   6   1    6.45    3.36
   1  -6  -1    6.10    4.20
   1  -6  -1   12.70    3.04
   1  -6  -1   14.80    3.87
   1  -6  -1   10.77    2.89
  -2   6   1   19.10    7.05
  -2   6   1   12.25    4.23
  -2   6   1   10.19    3.05
  -2   6   1   16.68    3.34
   2  -6  -1   12.06    3.26
   2  -6  -1   16.17    4.50
   2  -6  -1    9.52    3.03
   2  -6  -1   14.38    5.70
  -3   6   1    7.53    3.36
  -3   6   1   10.27    2.87
   3  -6  -1   16.65    4.08
   3  -6  -1   11.81    3.05
   3  -6  -1    6.76    4.32
   3  -6  -1    8.66    2.64
  -4   6   1   28.37    6.69
  -4   6   1   45.86    9.37
   4  -6  -1   32.67   10.06
   4  -6  -1   32.67    7.58
   4  -6  -1   29.28    6.30
   4  -6  -1   32.22    7.00
  -5   6   1    0.59    2.24
   5  -6  -1    2.50    1.44
   5  -6  -1    2.40    1.24
   5  -6  -1    0.24    2.48
   5  -6  -1    3.66    2.28
  -6   6   1   20.22    5.79
   6  -6  -1    9.90    3.34
   6  -6  -1    5.99    2.70
   6  -6  -1   12.10    5.82
   5   7   1    9.29    4.10
   5   7   1    5.51    3.79
   5   7   1   18.52    3.51
   5   7   1   15.74    3.73
  -5  -7  -1    1.45    4.13
  -5  -7  -1   11.33    3.65
   4   7   1    5.18    2.70
   4   7   1    2.22    1.69
   4   7   1    5.78    2.22
   4   7   1    7.72    3.81
  -4  -7  -1    2.97    4.05
  -4  -7  -1    6.14    2.46
   3   7   1    5.65    3.89
   3   7   1    6.87    2.28
   3   7   1    9.44    2.65
   3   7   1    7.57    3.10
  -3  -7  -1    7.16    2.60
  -3  -7  -1    0.42    3.40
   2   7   1    0.87    1.63
   2   7   1    3.06    1.69
   2   7   1    3.95    3.23
   2   7   1    5.25    1.78
  -2  -7  -1    3.12    1.62
  -2  -7  -1    3.91    3.80
   1   7   1   20.62    7.08
   1   7   1   29.83    6.34
   1   7   1   32.52    6.13
   1   7   1   26.95    9.06
  -1  -7  -1   35.09    6.99
  -1  -7  -1   18.84    8.42
   0   7   1   11.71    5.27
   0   7   1   10.20    3.83
   0   7   1   10.68    2.99
   0  -7  -1   19.29    4.90
   0  -7  -1    7.18    5.06
   0  -7  -1   11.85    3.30
  -1   7   1   27.90    8.54
  -1   7   1   23.95    5.59
  -1   7   1   26.29    7.17
   1  -7  -1   15.23    7.35
   1  -7  -1   27.66    6.03
   1  -7  -1   28.46    6.73
  -2   7   1    1.10    1.65
  -2   7   1    3.59    1.67
   2  -7  -1    4.25    1.93
   2  -7  -1    5.32    2.90
   2  -7  -1    3.95    3.53
  -3   7   1    5.26    3.35
  -3   7   1    9.42    2.60
   3  -7  -1    7.31    3.36
   3  -7  -1    4.70    2.32
   3  -7  -1   11.30    6.08
  -4   7   1    3.14    1.50
  -4   7   1    1.20    2.37
   4  -7  -1    1.36    1.59
   4  -7  -1    1.98    2.89
   4  -7  -1    2.60    2.50
  -5   7   1   11.97    5.15
   5  -7  -1   13.32    4.67
   5  -7  -1    7.28    4.81
   5  -7  -1   14.59    3.88
   4   8   1    2.52    2.81
   4   8   1    9.07    2.75
   4   8   1    8.10    4.16
   4   8   1    9.44    2.95
  -4  -8  -1    8.42    5.60
  -4  -8  -1    8.22    3.32
   3   8   1   -0.22    1.47
   3   8   1    2.57    1.68
   3   8   1    3.15    1.82
   3   8   1    2.27    2.58
  -3  -8  -1    1.48    1.79
  -3  -8  -1    2.06    3.88
   2   8   1   25.02    5.93
   2   8   1   25.78    8.21
   2   8   1   24.03    7.57
  -2  -8  -1   18.30    9.04
  -2  -8  -1   32.25    7.01
   1   8   1    3.80    1.61
   1   8   1    2.74    2.22
   1   8   1    1.19    2.41
  -1  -8  -1   -1.05    2.63
  -1  -8  -1    2.72    1.85
   0   8   1   -0.09    1.18
   0   8   1    2.31    1.46
   0  -8  -1    1.93    1.52
   0  -8  -1    0.08    3.73
  -1   8   1    4.00    1.73
  -1   8   1    1.01    2.05
   1  -8  -1    0.72    3.02
   1  -8  -1    4.83    1.98
  -2   8   1   40.45    8.95
  -2   8   1   21.33    5.59
   2  -8  -1   25.04    6.34
   2  -8  -1   24.16    9.42
  -3   8   1    1.57    1.35
  -3   8   1   -1.62    1.69
   3  -8  -1    3.06    3.90
   3  -8  -1    2.85    1.64
   3  -8  -1    4.75    3.18
  -4   8   1    6.40    3.88
  -4   8   1    5.82    2.52
   4  -8  -1    6.58    5.26
   4  -8  -1   13.26    4.61
   4  -8  -1    9.26    3.15
   1   9   1    5.83    3.55
   1   9   1    3.99    2.02
  -1  -9  -1    6.59    5.30
  -1  -9  -1    3.72    2.64
   0   9   1    4.57    1.95
   0   9   1    0.47    1.50
   0  -9  -1    4.51    4.60
   0  -9  -1    0.95    1.62
  -1   9   1    3.67    3.09
  -1   9   1    5.28    2.25
   1  -9  -1    7.44    5.69
   1  -9  -1    5.68    2.94
   4  -8   2    3.86    2.28
   4  -8   2    1.78    2.79
   4  -8   2    2.93    3.98
  -4   8  -2   10.28    4.66
   3  -8   2    4.52    2.22
   3  -8   2    2.17    2.68
   3  -8   2    2.58    3.42
  -3   8  -2    7.25    3.98
  -3   8  -2    6.14    2.25
   2  -8   2    5.24    2.36
   2  -8   2    2.38    3.48
  -2   8  -2    4.91    2.77
  -2   8  -2    5.00    1.94
   1  -8   2    0.07    2.48
   1  -8   2    5.16    2.32
  -1   8  -2    2.43    1.53
  -1   8  -2    0.93    1.77
   0  -8   2    0.78    1.58
   0  -8   2    3.07    3.58
   0   8  -2    5.34    1.98
   0   8  -2    4.46    2.45
  -1  -8   2    6.19    2.66
  -1  -8   2    3.13    3.60
   1   8  -2    3.73    3.16
   1   8  -2    4.82    1.98
   1   8  -2    9.59    3.97
  -2  -8   2    5.01    4.58
  -2  -8   2    3.57    2.21
   2   8  -2    3.94    2.91
   2   8  -2    6.41    2.17
   2   8  -2    2.42    2.53
  -3  -8   2    3.00    2.21
  -3  -8   2    1.69    3.23
   3   8  -2    0.57    1.58
   3   8  -2    3.85    1.85
   3   8  -2    3.50    2.46
  -4  -8   2    4.31    4.25
  -4  -8   2    4.59    2.30
   4   8  -2    5.05    2.29
   4   8  -2    3.41    2.29
   4   8  -2    2.37    2.36
   5  -7   2    2.41    1.25
   5  -7   2    0.03    2.42
   5  -7   2    0.12    1.94
   5  -7   2   -0.11    1.49
  -5   7  -2    4.34    1.75
  -5   7  -2    1.81    2.50
   4  -7   2    9.82    3.02
   4  -7   2    9.98    5.52
   4  -7   2    6.13    3.37
   4  -7   2    7.79    2.42
  -4   7  -2   10.91    4.54
  -4   7  -2    7.94    2.61
   3  -7   2    6.41    1.94
   3  -7   2    0.63    2.03
   3  -7   2    2.95    2.94
   3  -7   2    4.73    1.99
  -3   7  -2    4.19    1.81
  -3   7  -2    7.12    3.34
   2  -7   2    3.38    1.71
   2  -7   2    2.93    2.77
   2  -7   2    6.01    3.73
   2  -7   2    3.66    1.75
  -2   7  -2    2.36    1.49
  -2   7  -2    2.64    1.97
   1  -7   2    3.59    2.23
   1  -7   2    3.97    3.48
   1  -7   2    3.37    1.55
  -1   7  -2   -0.06    1.31
  -1   7  -2    2.67    1.43
  -1   7  -2    1.39    2.32
   0  -7   2   13.39    3.66
   0  -7   2   17.49    6.14
   0   7  -2   11.97    4.75
   0   7  -2   14.15    4.48
   0   7  -2   13.03    3.37
  -1  -7   2    1.92    3.55
  -1  -7   2    5.29    2.11
   1   7  -2    4.39    2.04
   1   7  -2    5.31    1.82
   1   7  -2    1.68    2.30
   1   7  -2    2.96    2.16
  -2  -7   2    2.53    1.73
  -2  -7   2    5.43    4.13
   2   7  -2    2.72    2.17
   2   7  -2    2.45    1.60
   2   7  -2    3.76    2.32
   2   7  -2    6.29    2.32
  -3  -7   2    5.86    2.28
  -3  -7   2    5.94    4.04
   3   7  -2    1.96    2.12
   3   7  -2    2.57    2.12
   3   7  -2    5.51    2.03
   3   7  -2    6.64    2.20
  -4  -7   2   12.49    3.30
  -4  -7   2    4.24    4.21
   4   7  -2    9.07    2.91
   4   7  -2    9.53    2.83
   4   7  -2    4.22    3.01
   4   7  -2    7.92    2.77
  -5  -7   2    1.46    1.72
   5   7  -2    6.05    2.35
   5   7  -2    0.59    1.50
   5   7  -2    2.96    1.44
   5   7  -2   -0.35    1.46
   6  -6   2    0.65    2.99
   6  -6   2    2.03    2.01
   6  -6   2    0.67    0.88
   6  -6   2    1.26    1.40
  -6   6  -2    1.43    2.60
   5  -6   2    3.00    1.34
   5  -6   2    5.22    2.53
   5  -6   2    4.54    3.90
   5  -6   2    2.47    1.59
  -5   6  -2    4.30    3.23
   4  -6   2    2.47    1.36
   4  -6   2    3.20    2.12
   4  -6   2    3.56    3.38
   4  -6   2    2.33    1.18
  -4   6  -2    0.39    1.76
  -4   6  -2    1.41    1.23
   3  -6   2   15.08    3.70
   3  -6   2   17.24    6.69
   3  -6   2   13.70    3.72
   3  -6   2   22.88    5.34
  -3   6  -2   13.83    3.68
  -3   6  -2   18.35    5.22
   2  -6   2    8.64    2.24
   2  -6   2    9.98    2.38
   2  -6   2    2.65    2.83
   2  -6   2    4.54    2.41
  -2   6  -2    4.11    2.62
  -2   6  -2   11.15    4.45
  -2   6  -2    5.72    1.93
   1  -6   2   10.38    3.51
   1  -6   2   11.25    5.01
   1  -6   2   11.01    2.82
   1  -6   2   12.84    3.11
  -1   6  -2    6.78    3.17
  -1   6  -2   15.83    5.07
  -1   6  -2    9.33    2.64
  -1   6  -2    9.75    2.75
   0  -6   2    6.09    2.86
   0  -6   2    5.68    2.08
   0  -6   2    3.13    3.30
   0  -6   2    7.51    2.25
   0   6  -2   10.80    3.77
   0   6  -2    4.23    1.97
   0   6  -2    9.14    2.14
   0   6  -2    3.80    2.54
  -1  -6   2    9.50    2.99
  -1  -6   2   13.64    4.05
  -1  -6   2   10.63    4.83
  -1  -6   2   12.23    3.14
   1   6  -2   12.54    4.22
   1   6  -2    9.99    2.86
   1   6  -2   13.53    3.24
   1   6  -2   10.51    3.98
  -2  -6   2    9.08    4.84
  -2  -6   2    8.57    2.71
   2   6  -2   11.93    3.03
   2   6  -2   10.46    2.76
   2   6  -2   10.42    3.48
   2   6  -2    7.58    3.03
  -3  -6   2   19.65    4.68
  -3  -6   2    9.04    5.23
   3   6  -2   14.33    5.08
   3   6  -2   23.12    5.25
   3   6  -2   23.17    4.48
   3   6  -2   18.01    4.63
  -4  -6   2    4.75    3.41
  -4  -6   2    3.81    1.66
   4   6  -2    1.44    1.33
   4   6  -2    3.34    1.73
   4   6  -2    1.18    1.76
   4   6  -2    2.61    1.50
  -5  -6   2    2.62    1.63
   5   6  -2    3.00    1.77
   5   6  -2    7.26    2.16
   5   6  -2    0.91    1.63
  -6  -6   2    0.33    1.64
   6   6  -2    3.25    1.61
   6   6  -2   -0.77    1.25
   6   6  -2   -0.21    1.40
   7  -5   2    5.64    4.14
   7  -5   2    1.35    0.98
  -7   5  -2    1.58    2.37
   6  -5   2    5.34    2.17
   6  -5   2    1.89    1.35
   6  -5   2    5.16    4.08
   6  -5   2    2.18    1.13
  -6   5  -2    3.53    2.45
   5  -5   2    8.78    2.79
   5  -5   2   13.14    3.51
   5  -5   2   11.64    2.67
   5  -5   2   11.04    5.49
  -5   5  -2   11.14    4.21
   4  -5   2   15.03    5.83
   4  -5   2   12.95    3.29
   4  -5   2   16.36    4.33
   4  -5   2   16.62    3.58
  -4   5  -2   14.10    4.62
  -4   5  -2   22.78    4.00
  -4   5  -2   11.28    3.23
   3  -5   2   11.41    2.60
   3  -5   2   12.12    5.02
   3  -5   2    8.81    2.98
   3  -5   2    9.96    2.53
  -3   5  -2   13.88    2.76
  -3   5  -2    4.50    3.35
  -3   5  -2    7.56    2.34
  -3   5  -2    8.63    3.25
   2  -5   2    7.48    1.88
   2  -5   2    6.96    2.37
   2  -5   2    4.21    1.73
   2  -5   2    4.05    2.95
  -2   5  -2    3.91    1.67
  -2   5  -2    8.03    1.93
  -2   5  -2    6.49    3.28
  -2   5  -2    6.32    2.67
   1  -5   2   22.96    5.78
   1  -5   2   34.98    7.95
   1  -5   2   22.84    4.95
   1  -5   2   24.71    4.93
  -1   5  -2   24.82    4.96
  -1   5  -2   22.28    5.96
  -1   5  -2   21.84    4.84
  -1   5  -2   29.66    7.09
   0  -5   2    3.10    1.76
   0  -5   2    1.17    0.91
   0  -5   2    5.07    1.40
   0  -5   2    5.36    2.78
   0   5  -2    0.87    1.56
   0   5  -2    4.31    1.35
   0   5  -2    3.38    1.75
   0   5  -2    3.67    1.26
  -1  -5   2   27.95    7.61
  -1  -5   2   36.99    6.86
  -1  -5   2   24.04    5.49
  -1  -5   2   26.06    5.58
   1   5  -2   26.08    5.62
   1   5  -2   22.21    6.24
   1   5  -2   22.98    5.10
   1   5  -2   25.44    6.46
  -2  -5   2    8.54    2.29
  -2  -5   2    4.66    1.93
  -2  -5   2    9.76    2.96
  -2  -5   2    2.71    2.78
   2   5  -2    9.89    2.84
   2   5  -2    4.82    1.84
   2   5  -2    8.74    2.29
   2   5  -2    5.67    2.68
  -3  -5   2    6.40    3.71
  -3  -5   2    9.55    2.78
  -3  -5   2   11.47    3.45
  -3  -5   2   10.57    2.74
   3   5  -2   11.40    2.92
   3   5  -2   14.23    2.79
   3   5  -2   13.12    3.26
   3   5  -2    4.47    2.88
  -4  -5   2   10.92    3.91
  -4  -5   2   24.96    5.39
  -4  -5   2    7.26    2.93
   4   5  -2   12.86    3.20
   4   5  -2    8.16    3.73
   4   5  -2   17.24    3.44
   4   5  -2   14.51    3.13
  -5  -5   2    7.00    2.30
   5   5  -2    7.59    2.44
   5   5  -2   10.81    2.72
   5   5  -2    8.19    3.16
  -6  -5   2    2.60    1.51
   6   5  -2    3.45    1.69
   6   5  -2    1.44    1.31
   6   5  -2    3.61    2.39
  -7  -5   2    0.10    1.33
   7   5  -2    0.37    1.38
   8  -4   2    1.77    3.15
   8  -4   2    2.54    1.20
   8  -4   2    2.96    1.59
  -8   4  -2    1.75    2.44
   7  -4   2    3.49    3.67
   7  -4   2    4.36    1.39
  -7   4  -2    2.83    2.40
   6  -4   2    5.48    3.45
   6  -4   2    4.23    1.32
  -6   4  -2    3.49    2.43
  -6   4  -2    2.73    1.61
   5  -4   2   13.63    3.80
   5  -4   2   15.46    5.79
   5  -4   2   13.27    3.30
   5  -4   2   13.96    3.13
  -5   4  -2   16.01    3.55
  -5   4  -2   14.57    4.34
   4  -4   2    4.22    1.80
   4  -4   2    4.12    1.30
   4  -4   2    4.08    1.38
   4  -4   2    2.65    2.76
  -4   4  -2    6.27    1.72
  -4   4  -2    2.44    2.57
  -4   4  -2    4.94    2.04
  -4   4  -2    3.75    1.31
   3  -4   2    6.23    1.67
   3  -4   2    5.87    3.36
   3  -4   2    5.37    1.60
   3  -4   2    3.36    1.76
  -3   4  -2   10.61    3.72
  -3   4  -2    7.16    2.36
  -3   4  -2    7.84    1.97
  -3   4  -2    4.99    1.56
   2  -4   2    3.56    1.29
   2  -4   2    7.48    3.25
   2  -4   2    7.80    1.64
   2  -4   2    6.01    1.93
  -2   4  -2   11.49    3.52
  -2   4  -2    5.42    1.82
  -2   4  -2    2.45    1.18
  -2   4  -2    3.74    1.28
   1  -4   2   36.19    6.68
   1  -4   2   33.24    8.11
   1  -4   2   29.12    6.26
   1  -4   2   35.88    6.30
  -1   4  -2   27.65    6.96
  -1   4  -2   27.96    6.17
  -1   4  -2   39.97    8.16
  -1   4  -2   32.76    6.29
   0  -4   2    2.58    1.39
   0  -4   2    1.01    0.82
   0  -4   2    1.65    0.90
   0  -4   2    0.62    1.50
   0   4  -2    0.41    0.61
   0   4  -2    1.17    1.02
   0   4  -2    2.08    1.54
   0   4  -2    1.91    0.85
  -1  -4   2   33.45    6.61
  -1  -4   2   30.10    5.68
  -1  -4   2   29.60    5.64
  -1  -4   2   25.06    6.96
   1   4  -2   30.67    5.68
   1   4  -2   30.13    5.61
   1   4  -2   21.21    6.17
   1   4  -2   23.11    5.86
  -2  -4   2    8.19    2.75
  -2  -4   2    4.63    3.03
  -2  -4   2    7.31    1.96
  -2  -4   2    5.95    1.99
   2   4  -2   10.77    2.17
   2   4  -2    8.62    2.42
   2   4  -2    4.65    2.15
   2   4  -2    8.22    2.15
  -3  -4   2    1.88    2.20
  -3  -4   2    6.28    1.81
  -3  -4   2    3.46    1.42
  -3  -4   2    7.60    2.24
   3   4  -2    4.48    1.56
   3   4  -2    6.73    2.16
   3   4  -2    9.85    2.02
   3   4  -2    6.94    1.83
  -4  -4   2    4.35    1.59
  -4  -4   2    5.17    1.80
  -4  -4   2    8.71    2.57
   4   4  -2    6.13    2.35
   4   4  -2    5.44    1.85
   4   4  -2    4.59    1.69
  -5  -4   2   15.28    3.51
  -5  -4   2   17.59    3.96
  -5  -4   2   14.12    3.08
   5   4  -2   13.44    3.29
   5   4  -2   10.23    2.98
   5   4  -2    7.07    3.28
  -6  -4   2    4.68    2.78
  -6  -4   2    2.83    1.45
   6   4  -2    4.93    1.80
  -7  -4   2    3.05    1.73
   7   4  -2    7.50    2.22
  -8  -4   2    3.51    1.91
   8   4  -2    4.31    1.99
   8  -3   2    2.53    1.11
   8  -3   2   -0.56    2.26
   8  -3   2    0.88    1.19
  -8   3  -2    4.09    2.76
   7  -3   2    3.02    1.29
   7  -3   2    4.58    1.80
   7  -3   2    8.43    4.00
  -7   3  -2    6.17    2.18
  -7   3  -2    3.76    1.53
   6  -3   2   12.66    4.94
   6  -3   2    8.86    2.14
  -6   3  -2    7.45    2.32
  -6   3  -2   11.14    3.05
   5  -3   2   23.74    5.67
   5  -3   2    9.97    2.35
   5  -3   2    5.56    2.49
   5  -3   2    9.09    2.25
  -5   3  -2   11.89    3.35
  -5   3  -2   16.54    4.72
  -5   3  -2   12.91    2.71
   4  -3   2    6.87    1.73
   4  -3   2    7.70    3.42
   4  -3   2    6.86    2.19
   4  -3   2    8.09    1.91
  -4   3  -2    6.69    2.50
  -4   3  -2    6.92    3.40
  -4   3  -2    7.13    1.91
   3  -3   2   14.00    3.24
   3  -3   2   18.78    3.96
   3  -3   2   20.54    3.34
   3  -3   2   14.71    4.84
  -3   3  -2   17.86    5.02
  -3   3  -2   15.56    3.48
  -3   3  -2   11.96    3.73
  -3   3  -2   15.88    3.25
   2  -3   2   10.46    2.53
   2  -3   2   11.92    2.79
   2  -3   2   15.08    2.53
   2  -3   2   14.34    4.13
  -2   3  -2    7.08    2.74
  -2   3  -2   12.73    2.43
  -2   3  -2   10.48    3.71
  -2   3  -2    9.55    2.54
   1  -3   2    4.62    1.65
   1  -3   2    5.10    1.31
   1  -3   2    4.62    1.28
   1  -3   2    4.12    2.21
  -1   3  -2    4.81    1.20
  -1   3  -2    5.11    1.38
  -1   3  -2    4.96    2.16
  -1   3  -2    1.47    1.30
   0  -3   2    2.78    1.17
   0  -3   2    3.82    1.13
   0  -3   2    4.08    1.09
   0  -3   2    1.63    1.42
   0   3  -2    4.12    1.76
   0   3  -2    2.31    1.23
   0   3  -2    2.32    0.88
   0   3  -2    2.66    0.98
  -1  -3   2    4.43    1.36
  -1  -3   2    7.36    1.96
  -1  -3   2    3.83    1.33
  -1  -3   2    7.29    2.43
   1   3  -2    4.43    1.72
   1   3  -2    4.99    1.79
   1   3  -2    3.92    1.26
   1   3  -2    3.53    1.26
  -2  -3   2   16.06    2.47
  -2  -3   2    5.64    3.00
  -2  -3   2    9.16    2.69
  -2  -3   2   10.46    2.52
   2   3  -2    6.91    2.58
   2   3  -2   12.48    2.59
   2   3  -2    9.13    2.53
   2   3  -2   13.78    2.62
  -3  -3   2   15.78    3.84
  -3  -3   2   18.56    3.62
  -3  -3   2   13.29    3.95
   3   3  -2   13.44    3.99
   3   3  -2   21.32    3.72
   3   3  -2   19.60    3.92
  -4  -3   2    5.94    1.83
  -4  -3   2    7.32    2.19
  -4  -3   2    7.25    2.49
   4   3  -2    7.47    2.14
   4   3  -2    9.26    2.27
   4   3  -2    9.02    2.69
  -5  -3   2   10.40    2.63
  -5  -3   2   13.39    3.40
  -5  -3   2   10.61    3.01
   5   3  -2   12.18    2.90
  -6  -3   2   10.57    2.46
  -6  -3   2   13.51    3.47
  -6  -3   2   15.15    3.34
   6   3  -2    8.52    2.52
   6   3  -2    7.84    3.02
   6   3  -2    9.54    2.61
  -7  -3   2    3.51    1.42
  -7  -3   2    7.77    2.83
   7   3  -2    4.87    1.79
   7   3  -2    2.87    2.41
   7   3  -2    4.67    1.86
   8   3  -2    2.28    2.72
   8   3  -2    1.14    1.32
   8   3  -2    1.25    1.27
   8  -2   2    8.79    4.23
   8  -2   2    5.40    1.66
   8  -2   2    3.49    1.48
   7  -2   2    7.66    4.04
   7  -2   2    3.69    1.34
   7  -2   2    3.56    1.37
   6  -2   2    5.66    1.42
   6  -2   2    5.88    1.50
   6  -2   2    4.77    2.87
  -6   2  -2    2.46    1.37
  -6   2  -2    2.72    1.76
   5  -2   2    3.28    1.10
   5  -2   2    5.53    1.38
   5  -2   2    6.27    2.87
  -5   2  -2    5.95    1.74
  -5   2  -2    2.52    1.27
   4  -2   2    4.72    1.33
   4  -2   2    7.35    1.83
   4  -2   2    9.33    3.61
  -4   2  -2    6.56    1.94
  -4   2  -2    6.39    2.84
  -4   2  -2    5.83    1.55
   3  -2   2   13.15    2.77
   3  -2   2   13.21    2.78
   3  -2   2   14.71    4.33
   3  -2   2   19.08    3.51
  -3   2  -2   12.01    3.25
  -3   2  -2   15.58    4.39
  -3   2  -2   15.54    3.08
   2  -2   2    6.54    1.47
   2  -2   2    5.67    1.34
   2  -2   2    7.70    1.81
   2  -2   2    7.10    2.81
  -2   2  -2    3.85    1.35
  -2   2  -2    7.10    1.88
  -2   2  -2    5.18    2.36
  -2   2  -2    6.27    1.34
   1  -2   2   30.52    5.09
   1  -2   2   23.90    5.49
   1  -2   2   22.74    4.99
  -1   2  -2   24.47    5.98
  -1   2  -2   31.57    5.33
  -1   2  -2   33.95    5.14
  -1   2  -2   22.15    4.96
   0  -2   2   26.74    5.41
   0  -2   2   28.62    5.62
   0  -2   2   36.04    5.84
   0   2  -2   26.66    5.47
   0   2  -2   33.76    5.70
   0   2  -2   24.74    5.38
  -1  -2   2   29.14    4.34
  -1  -2   2   18.44    4.15
  -1  -2   2   18.21    4.02
   1   2  -2   17.49    4.05
   1   2  -2   29.08    4.33
  -2  -2   2    8.52    1.89
  -2  -2   2    7.76    1.79
  -2  -2   2    5.83    1.90
   2   2  -2    5.68    1.78
   2   2  -2    7.82    1.82
   2   2  -2    7.46    1.86
  -3  -2   2   12.02    3.23
  -3  -2   2   15.37    3.49
  -3  -2   2   13.49    2.98
   3   2  -2   16.39    3.25
   3   2  -2   15.70    3.29
   3   2  -2   16.76    3.52
  -4  -2   2    8.05    2.16
  -4  -2   2    8.63    2.15
  -4  -2   2    6.07    1.64
   4   2  -2    4.25    2.02
   4   2  -2    5.83    1.65
   4   2  -2    8.93    1.94
  -5  -2   2    4.65    1.33
  -5  -2   2    6.33    1.99
  -5  -2   2    8.85    2.15
   5   2  -2    3.41    1.50
   5   2  -2    4.95    1.75
  -6  -2   2    3.94    1.91
   6   2  -2    5.99    1.77
   6   2  -2    4.04    1.93
  -7  -2   2    3.11    1.98
   7   2  -2    5.06    2.27
   7   2  -2    6.32    1.95
   8   2  -2    6.21    2.16
   8   2  -2    5.14    2.55
   9  -1   2    2.70    2.88
   8  -1   2    3.07    1.15
   8  -1   2    5.95    3.43
   7  -1   2    5.35    1.46
   7  -1   2    4.27    3.00
   6  -1   2    8.97    2.22
   6  -1   2   13.58    4.53
   5  -1   2   15.76    3.23
   5  -1   2   18.79    5.29
   4  -1   2   40.45    8.02
   4  -1   2   31.74    5.83
  -4   1  -2   27.39    5.85
   3  -1   2    7.24    3.04
   3  -1   2   10.34    1.84
   3  -1   2    8.29    1.77
  -3   1  -2    7.43    2.05
  -3   1  -2    9.13    1.97
   2  -1   2   37.38    6.56
   2  -1   2   34.02    6.39
   2  -1   2   29.80    7.45
  -2   1  -2   31.75    6.43
  -2   1  -2   33.55    6.52
   1  -1   2    7.48    2.21
   1  -1   2    4.69    1.06
   1  -1   2    9.32    1.62
   1  -1   2    6.05    1.30
  -1   1  -2    5.47    1.32
  -1   1  -2    9.30    1.67
  -1   1  -2    3.88    1.02
   0  -1   2    3.51    0.93
   0  -1   2    2.77    0.95
   0  -1   2    2.54    0.73
   0   1  -2    1.97    0.68
   0   1  -2    2.83    0.95
   0   1  -2    2.32    0.90
  -1  -1   2    7.92    1.71
  -1  -1   2    6.08    1.58
  -1  -1   2    6.23    1.65
   1   1  -2    7.68    1.70
   1   1  -2    5.68    1.65
   1   1  -2    7.30    1.61
  -2  -1   2   30.44    6.34
  -2  -1   2   32.18    6.34
  -2  -1   2   36.90    6.35
   2   1  -2   32.85    6.33
   2   1  -2   35.24    6.36
   2   1  -2   29.39    6.34
  -3  -1   2    8.91    2.01
  -3  -1   2   10.66    2.16
  -3  -1   2    7.63    1.97
   3   1  -2    5.49    2.22
   3   1  -2   12.81    2.28
  -4  -1   2   34.67    7.30
   4   1  -2   38.87    7.26
  -5  -1   2   17.72    3.80
   5   1  -2   18.07    3.59
   5   1  -2   10.66    3.72
  -6  -1   2   11.18    3.29
   6   1  -2   12.87    3.15
   6   1  -2   11.45    3.69
   7   1  -2    3.09    1.57
   7   1  -2    5.26    2.44
   8   1  -2    3.41    2.23
   8   1  -2    2.86    1.49
   9   1  -2    0.55    1.97
   9   0   2    0.85    0.97
   9   0   2    3.82    3.09
   8   0   2    4.82    3.05
   8   0   2    3.64    1.30
   7   0   2   15.34    5.06
   7   0   2   16.26    3.46
   6   0   2   12.06    4.00
   6   0   2   10.01    2.31
   5   0   2    5.24    1.43
   5   0   2   10.44    3.45
   4   0   2    1.94    1.94
   4   0   2    4.80    1.02
  -4   0  -2    2.54    1.06
   3   0   2   12.85    2.62
  -3   0  -2   13.23    2.70
  -3   0  -2   17.33    3.15
   2   0   2   23.79    4.85
   2   0   2   23.52    4.83
  -2   0  -2   23.71    4.94
  -2   0  -2   26.85    4.71
   1   0   2    3.06    0.95
  -1   0  -2    1.81    0.75
  -1   0  -2    1.55    0.39
  -1   0  -2    1.28    0.65
   0   0   2  116.28   25.41
   0   0   2  151.61   25.22
   0   0   2  131.59   25.10
   0   0  -2  139.72   25.52
   0   0  -2  140.22   25.11
   0   0  -2  125.97   25.16
  -1   0   2    3.35    0.92
  -1   0   2    2.51    1.02
  -1   0   2    1.38    1.65
   1   0  -2    0.15    1.25
   1   0  -2    3.00    0.95
   1   0  -2    4.84    1.03
   1   0  -2    3.18    1.15
  -2   0   2   16.97    5.21
  -2   0   2   27.11    4.65
  -3   0   2   17.56    3.76
   3   0  -2   14.15    3.26
   3   0  -2   11.33    3.61
  -4   0   2    5.05    2.16
   4   0  -2    3.47    2.10
   4   0  -2    7.95    1.81
  -5   0   2    9.03    2.88
   5   0  -2    5.92    2.64
   5   0  -2    6.88    2.10
   6   0  -2    5.55    2.56
   6   0  -2    6.81    2.05
   7   0  -2   14.91    5.03
   7   0  -2   15.99    3.86
   8   0  -2    2.63    1.54
   8   0  -2    1.03    1.87
   9   0  -2    0.84    1.44
   9   0  -2    3.99    3.13
   9   1   2    3.50    2.94
   8   1   2    2.15    1.19
   8   1   2    7.18    3.23
   7   1   2    6.67    1.63
   7   1   2    2.67    2.19
  -7  -1  -2    5.59    1.97
   6   1   2   13.08    3.89
   6   1   2    9.01    2.27
  -6  -1  -2    9.18    2.62
   5   1   2    8.09    3.11
   5   1   2    7.97    1.90
  -5  -1  -2    8.54    2.14
   4   1   2   25.50    5.16
  -4  -1  -2   29.80    5.24
  -4  -1  -2   24.01    5.39
   3   1   2   20.74    4.60
  -3  -1  -2   26.15    4.68
  -3  -1  -2   24.44    4.62
  -3  -1  -2   27.30    5.00
   2   1   2    2.65    2.20
   2   1   2    4.55    0.88
   2   1   2    1.83    0.75
   2   1   2    1.99    1.04
  -2  -1  -2    2.86    0.91
  -2  -1  -2    2.92    1.13
  -2  -1  -2    2.41    0.72
   1   1   2    1.74    0.80
   1   1   2    3.79    2.22
   1   1   2    1.48    0.54
   1   1   2   -0.33    0.38
  -1  -1  -2    0.26    0.50
  -1  -1  -2   -0.01    0.52
  -1  -1  -2    0.92    2.23
  -1  -1  -2    0.01    0.35
   0   1   2    5.78    2.52
   0   1   2    2.61    0.74
   0   1   2    2.65    0.89
   0   1   2    1.55    0.84
   0  -1  -2    2.13    0.96
   0  -1  -2    2.68    0.86
   0  -1  -2    3.42    2.23
   0  -1  -2    2.05    0.65
  -1   1   2    0.41    1.64
  -1   1   2    0.32    0.57
  -1   1   2    1.91    0.66
   1  -1  -2    1.36    1.64
   1  -1  -2   -0.05    0.68
   1  -1  -2    0.61    0.61
  -2   1   2    2.45    2.00
  -2   1   2    6.36    1.27
  -2   1   2    2.99    1.03
   2  -1  -2    1.76    1.92
   2  -1  -2    2.33    1.06
  -3   1   2   28.20    4.98
  -3   1   2   22.21    6.01
   3  -1  -2   19.82    6.05
  -4   1   2   31.81    6.90
   4  -1  -2   43.89    8.57
   4  -1  -2   27.31    6.71
  -5   1   2    9.81    3.37
   5  -1  -2   11.20    2.84
   5  -1  -2    6.87    3.31
  -6   1   2   11.33    4.06
   6  -1  -2    6.02    3.36
   6  -1  -2   10.20    2.80
  -7   1   2   12.70    4.44
   7  -1  -2    6.97    2.39
   7  -1  -2    5.08    3.28
   8  -1  -2    9.75    4.03
   8  -1  -2    2.39    1.64
   9  -1  -2    3.10    2.82
   8   2   2   10.63    2.58
   8   2   2   10.18    3.73
   8   2   2   13.19    6.84
  -8  -2  -2    7.73    2.87
   7   2   2    5.35    2.69
   7   2   2    3.20    3.70
   7   2   2    3.28    1.48
  -7  -2  -2    8.32    2.31
   6   2   2    4.73    1.51
   6   2   2    4.21    3.34
   6   2   2    3.73    2.07
  -6  -2  -2    5.85    1.96
  -6  -2  -2    4.64    1.86
   5   2   2    9.46    2.45
   5   2   2    8.65    4.23
  -5  -2  -2    9.57    2.52
  -5  -2  -2   12.56    2.67
  -5  -2  -2   12.96    3.20
   4   2   2    2.70    2.76
   4   2   2   10.42    2.01
  -4  -2  -2    8.14    1.95
  -4  -2  -2    9.28    1.97
  -4  -2  -2    5.04    2.10
   3   2   2    5.03    2.44
   3   2   2   10.91    4.62
   3   2   2   11.29    2.51
   3   2   2   12.41    2.29
  -3  -2  -2   12.15    2.92
  -3  -2  -2   14.44    2.59
  -3  -2  -2   11.50    2.41
   2   2   2   21.32    5.15
   2   2   2   30.74    5.17
   2   2   2   24.15    5.91
   2   2   2   33.26    7.79
  -2  -2  -2   24.57    5.13
  -2  -2  -2   27.78    5.55
  -2  -2  -2   31.01    5.23
   1   2   2   10.94    4.26
   1   2   2   16.03    2.53
   1   2   2    6.56    2.71
   1   2   2   13.52    2.68
  -1  -2  -2   11.78    2.45
  -1  -2  -2   11.60    4.35
  -1  -2  -2   11.68    2.98
  -1  -2  -2   10.30    2.54
   0   2   2   18.25    3.45
   0   2   2   32.50    7.11
   0   2   2   21.79    3.52
   0   2   2   14.76    4.08
   0  -2  -2   26.52    6.86
   0  -2  -2   22.70    4.40
   0  -2  -2   13.13    3.40
   0  -2  -2   15.18    3.40
  -1   2   2   10.74    4.62
  -1   2   2   16.92    2.99
  -1   2   2   15.24    3.09
   1  -2  -2   13.44    3.09
   1  -2  -2   12.41    3.33
   1  -2  -2   13.91    2.95
   1  -2  -2   16.20    5.04
  -2   2   2   36.73    5.69
  -2   2   2   36.47    8.31
  -2   2   2   26.91    6.25
   2  -2  -2   30.20    7.98
   2  -2  -2   23.88    5.62
   2  -2  -2   27.87    5.65
   2  -2  -2   28.55    5.82
  -3   2   2    9.30    3.61
  -3   2   2   17.42    2.52
  -3   2   2    5.27    2.37
   3  -2  -2    9.99    2.38
   3  -2  -2    4.68    3.13
   3  -2  -2   11.61    2.40
   3  -2  -2   10.20    2.35
  -4   2   2    5.48    1.98
  -4   2   2    9.69    1.96
  -4   2   2   12.62    4.03
   4  -2  -2    4.40    2.66
  -5   2   2   13.49    4.62
   5  -2  -2   12.19    4.59
  -6   2   2    8.54    3.62
   6  -2  -2    3.62    1.96
   6  -2  -2    8.75    3.96
  -7   2   2    9.04    4.35
   7  -2  -2    5.30    2.35
   7  -2  -2    5.03    3.67
   8  -2  -2   11.86    3.22
   8  -2  -2    5.34    3.75
   8   3   2    6.18    2.82
   8   3   2    1.28    4.17
   8   3   2    2.97    1.56
  -8  -3  -2    9.57    3.04
   7   3   2    8.14    1.94
   7   3   2    6.84    5.34
   7   3   2    1.79    1.86
  -7  -3  -2    6.79    3.00
  -7  -3  -2    6.32    2.30
  -7  -3  -2    6.48    2.38
   6   3   2    3.02    3.97
   6   3   2   13.54    2.90
  -6  -3  -2   10.50    3.02
  -6  -3  -2   15.75    4.02
  -6  -3  -2   14.76    3.36
   5   3   2   14.97    8.25
   5   3   2   31.41    6.68
   5   3   2   40.72    6.97
  -5  -3  -2   41.98    6.99
  -5  -3  -2   35.33    6.95
  -5  -3  -2   39.45    7.37
   4   3   2    7.77    4.61
   4   3   2   13.65    2.95
   4   3   2   15.60    3.32
   4   3   2    8.58    3.53
  -4  -3  -2   21.25    3.51
  -4  -3  -2   17.86    3.34
  -4  -3  -2   13.40    3.78
   3   3   2   12.41    2.23
   3   3   2    8.43    1.96
   3   3   2    3.72    2.76
   3   3   2    6.59    2.47
  -3  -3  -2    9.71    2.06
  -3  -3  -2    9.79    2.20
  -3  -3  -2    2.29    3.07
  -3  -3  -2    7.19    2.32
   2   3   2   25.20    4.65
   2   3   2   26.21    4.58
   2   3   2   23.00    6.79
  -2  -3  -2   26.46    4.60
  -2  -3  -2   18.53    5.01
  -2  -3  -2   25.21    7.22
  -2  -3  -2   16.88    4.54
   1   3   2   34.66    8.30
   1   3   2   57.26    9.97
   1   3   2   42.76    8.04
   1   3   2   44.19    7.99
  -1  -3  -2   42.78    7.99
  -1  -3  -2   44.21    8.44
  -1  -3  -2   45.93   11.23
  -1  -3  -2   35.15    7.98
   0   3   2    0.18    0.57
   0   3   2    0.01    0.92
   0   3   2    0.79    2.37
   0   3   2    0.33    0.69
   0  -3  -2    0.96    2.55
   0  -3  -2    1.44    0.92
   0  -3  -2   -0.59    0.67
   0  -3  -2    1.67    0.77
  -1   3   2   43.33    7.80
  -1   3   2   37.21    8.13
  -1   3   2   55.60    9.77
  -1   3   2   39.45    7.80
   1  -3  -2   40.12    7.78
   1  -3  -2   33.69    7.76
   1  -3  -2   43.07    8.17
   1  -3  -2   63.02   12.00
  -2   3   2   14.21    4.78
  -2   3   2   25.67    4.34
  -2   3   2   21.42    6.92
  -2   3   2   29.79    4.39
   2  -3  -2   20.08    4.32
   2  -3  -2    7.24    5.35
   2  -3  -2   17.36    4.25
   2  -3  -2   28.87    4.75
  -3   3   2   13.82    5.07
  -3   3   2    9.23    3.05
  -3   3   2   11.13    2.47
   3  -3  -2   10.09    2.49
   3  -3  -2   12.05    4.60
   3  -3  -2    9.46    2.61
   3  -3  -2   13.55    2.95
  -4   3   2   18.85    4.55
  -4   3   2   20.16    6.15
  -4   3   2   19.40    3.76
   4  -3  -2   13.69    3.74
   4  -3  -2   18.04    3.92
   4  -3  -2   16.27    3.82
   4  -3  -2   12.12    5.26
  -5   3   2   46.07    7.52
  -5   3   2   39.99    7.91
  -5   3   2   39.63    9.87
   5  -3  -2   29.14    9.32
   5  -3  -2   30.87    7.62
  -6   3   2   12.28    5.22
  -6   3   2    9.72    3.56
  -6   3   2   15.98    3.16
   6  -3  -2   12.48    3.32
   6  -3  -2    8.39    4.55
   7  -3  -2    4.93    2.00
   7  -3  -2    3.93    2.11
   7  -3  -2    0.55    2.55
   8  -3  -2    0.45    2.20
   8  -3  -2    4.72    2.22
   8  -3  -2    5.94    2.36
   8   4   2    5.91    1.99
   8   4   2    5.78    2.84
   8   4   2    2.50    4.19
  -8  -4  -2    9.38    3.24
   7   4   2    4.26    4.67
   7   4   2    5.39    1.91
  -7  -4  -2   11.24    3.29
   6   4   2   19.07    4.09
   6   4   2   11.47    6.23
  -6  -4  -2   20.91    5.21
  -6  -4  -2   18.19    4.11
  -6  -4  -2   14.77    4.07
   5   4   2   17.95    3.58
   5   4   2   15.82    3.25
   5   4   2   12.05    5.31
   5   4   2    6.48    3.60
  -5  -4  -2   12.43    3.33
  -5  -4  -2   14.27    4.30
  -5  -4  -2   16.38    3.42
   4   4   2    5.39    1.36
   4   4   2    3.63    1.50
   4   4   2    3.89    3.57
   4   4   2    1.48    1.52
  -4  -4  -2    7.75    1.68
  -4  -4  -2    2.87    1.29
  -4  -4  -2    3.03    3.50
  -4  -4  -2    9.28    2.52
   3   4   2   11.84    4.04
   3   4   2   17.29    3.46
   3   4   2   11.13    5.13
   3   4   2   14.96    3.27
  -3  -4  -2   14.70    4.03
  -3  -4  -2   12.54    3.27
  -3  -4  -2   13.18    6.11
  -3  -4  -2   13.96    3.22
   2   4   2   15.82    6.31
   2   4   2   15.93    3.63
   2   4   2   16.81    3.59
   2   4   2   22.39    5.13
  -2  -4  -2   21.49    4.83
  -2  -4  -2    6.83    4.55
  -2  -4  -2   14.12    3.45
  -2  -4  -2   16.33    3.68
   1   4   2   20.91    5.39
   1   4   2   25.16    7.47
   1   4   2   28.40    4.49
   1   4   2   23.40    4.50
  -1  -4  -2   23.62    4.75
  -1  -4  -2   11.95    4.84
  -1  -4  -2   18.47    4.53
  -1  -4  -2   15.67    6.52
   0   4   2   22.98    7.53
   0   4   2   27.70    6.36
   0   4   2   32.19    5.17
   0   4   2   20.76    5.10
   0  -4  -2   26.54    5.15
   0  -4  -2   25.97    8.34
   0  -4  -2   22.45    5.81
   0  -4  -2   23.79    5.40
  -1   4   2   17.43    7.08
  -1   4   2   25.64    4.69
  -1   4   2   24.58    5.01
  -1   4   2   15.24    5.40
   1  -4  -2   22.10    5.42
   1  -4  -2   25.22    4.73
   1  -4  -2   29.35    8.24
   1  -4  -2   21.04    4.68
  -2   4   2   11.44    2.88
  -2   4   2   15.75    5.47
  -2   4   2   11.12    3.76
  -2   4   2   17.04    3.09
   2  -4  -2   11.86    3.59
   2  -4  -2   10.17    4.87
   2  -4  -2   13.24    2.99
   2  -4  -2   10.45    2.99
  -3   4   2   16.90    4.59
  -3   4   2   18.58    3.68
  -3   4   2   14.59    3.58
  -3   4   2   24.56    7.11
   3  -4  -2   21.46    4.46
   3  -4  -2   12.72    5.40
   3  -4  -2   11.80    3.42
   3  -4  -2   18.81    3.99
  -4   4   2    7.39    2.44
  -4   4   2    6.54    3.81
  -4   4   2    7.15    1.64
   4  -4  -2    6.89    1.87
   4  -4  -2    5.39    3.43
   4  -4  -2    3.41    1.47
   4  -4  -2    3.78    1.64
  -5   4   2   14.05    5.74
  -5   4   2   14.26    4.25
  -5   4   2   20.31    3.67
   5  -4  -2   16.95    3.51
   5  -4  -2    9.62    3.37
   5  -4  -2    8.79    4.88
   5  -4  -2   12.96    3.51
  -6   4   2   11.34    3.71
   6  -4  -2   11.90    2.84
   6  -4  -2    5.24    4.19
  -7   4   2    7.23    3.53
   7  -4  -2    5.64    2.10
   7  -4  -2    2.07    3.17
  -8   4   2    5.56    3.31
   8  -4  -2    4.27    2.59
   8  -4  -2    6.20    4.21
   7   5   2   10.09    2.97
   7   5   2    8.35    4.89
  -7  -5  -2   14.76    4.14
   6   5   2    3.34    2.57
   6   5   2    7.55    2.16
   6   5   2    8.02    4.30
   6   5   2    6.25    2.20
  -6  -5  -2   10.40    3.16
   5   5   2    2.45    1.88
   5   5   2    1.69    1.22
   5   5   2    1.65    1.30
   5   5   2    1.73    2.99
  -5  -5  -2    0.01    1.28
   4   5   2   12.98    4.26
   4   5   2   21.74    3.84
   4   5   2    7.37    4.89
   4   5   2   15.42    3.46
  -4  -5  -2   13.95    3.37
  -4  -5  -2   13.21    3.49
  -4  -5  -2    5.87    5.33
  -4  -5  -2   23.87    5.16
   3   5   2   34.27   10.28
   3   5   2   36.91    9.30
   3   5   2   41.75   12.04
   3   5   2   54.19    9.35
  -3  -5  -2   29.88   12.16
  -3  -5  -2   52.96    9.43
  -3  -5  -2   56.35    9.43
  -3  -5  -2   56.87   10.06
   2   5   2   15.52    6.39
   2   5   2   15.42    3.19
   2   5   2    8.38    3.41
   2   5   2   14.84    2.96
  -2  -5  -2   11.96    3.85
  -2  -5  -2    9.93    2.93
  -2  -5  -2    9.60    2.75
  -2  -5  -2    7.16    4.74
   1   5   2   29.59    5.29
   1   5   2   35.41    9.47
   1   5   2   14.44    5.90
   1   5   2   29.04    5.70
  -1  -5  -2   25.38    5.31
  -1  -5  -2   23.90    5.26
  -1  -5  -2   33.99    6.88
  -1  -5  -2   21.53    8.34
   0   5   2    7.99    3.20
   0   5   2    9.12    2.60
   0   5   2   11.31    4.98
   0   5   2   11.72    2.59
   0  -5  -2    8.92    2.54
   0  -5  -2    7.93    2.97
   0  -5  -2    5.51    4.05
   0  -5  -2   10.87    2.55
  -1   5   2   28.84    8.75
  -1   5   2   27.53    5.16
  -1   5   2   26.07    6.56
  -1   5   2   25.23    5.18
   1  -5  -2   20.17    7.95
   1  -5  -2   28.29    5.74
   1  -5  -2   23.04    6.15
   1  -5  -2   22.26    5.10
  -2   5   2    8.84    2.62
  -2   5   2    8.15    3.33
  -2   5   2   15.30    2.84
  -2   5   2   15.92    6.20
   2  -5  -2    5.58    4.28
   2  -5  -2    7.61    2.58
   2  -5  -2   11.56    2.68
   2  -5  -2   11.46    3.36
  -3   5   2   34.28    6.63
  -3   5   2   48.97   11.40
  -3   5   2   36.15    8.02
   3  -5  -2   30.22    6.55
   3  -5  -2   31.37    6.60
   3  -5  -2   31.84    9.62
  -4   5   2   19.05    3.58
  -4   5   2   21.62    6.86
  -4   5   2    7.95    3.73
   4  -5  -2   13.86    3.57
   4  -5  -2   16.44    6.13
   4  -5  -2   16.31    3.98
   4  -5  -2   10.22    3.11
  -5   5   2    0.35    1.59
   5  -5  -2    2.69    1.62
   5  -5  -2    2.74    3.22
   5  -5  -2    1.73    1.28
   5  -5  -2    1.18    1.19
  -6   5   2    4.44    3.43
   6  -5  -2    6.52    2.46
   6  -5  -2    6.17    2.22
   6  -5  -2    8.29    2.58
   6  -5  -2    8.60    5.09
  -7   5   2   16.82    5.47
   7  -5  -2    9.38    5.95
   6   6   2    1.39    2.84
   6   6   2   10.42    2.41
   6   6   2    0.77    1.71
   6   6   2    7.43    2.32
  -6  -6  -2    6.90    2.94
   5   6   2    8.38    3.35
   5   6   2    6.58    2.31
   5   6   2    3.50    3.77
   5   6   2    9.68    2.63
  -5  -6  -2    2.72    4.46
  -5  -6  -2    7.88    2.81
   4   6   2   25.27    5.02
   4   6   2   22.13    7.13
   4   6   2   11.65    5.03
   4   6   2   23.98    4.97
  -4  -6  -2   11.08    7.04
  -4  -6  -2   21.88    4.87
   3   6   2   20.14    3.46
   3   6   2    3.73    3.05
   3   6   2    7.80    4.35
   3   6   2   13.46    3.14
  -3  -6  -2   10.38    5.53
  -3  -6  -2   13.76    3.25
   2   6   2   12.61    5.24
   2   6   2   14.17    2.69
   2   6   2    7.10    2.36
   2   6   2    2.96    2.44
  -2  -6  -2    7.51    2.31
  -2  -6  -2    1.42    3.48
  -2  -6  -2   16.43    4.22
  -2  -6  -2    8.59    2.46
   1   6   2   10.80    4.42
   1   6   2   16.61    3.99
   1   6   2   16.04    6.31
   1   6   2   19.37    4.03
  -1  -6  -2   11.73    6.53
  -1  -6  -2   21.01    5.10
  -1  -6  -2   16.35    3.95
  -1  -6  -2   17.72    4.06
   0   6   2   35.25    7.12
   0   6   2   36.47    7.08
   0   6   2   28.99    8.24
   0   6   2   42.92   11.54
   0  -6  -2   24.34    9.65
   0  -6  -2   48.89    9.06
   0  -6  -2   38.19    7.14
   0  -6  -2   31.47    7.07
  -1   6   2   18.55    3.68
  -1   6   2   18.87    3.79
  -1   6   2   25.62    8.20
  -1   6   2    6.29    3.75
   1  -6  -2   16.60    7.35
   1  -6  -2   12.33    3.48
   1  -6  -2   15.31    3.64
   1  -6  -2   14.61    4.31
  -2   6   2    4.56    2.43
  -2   6   2    8.31    4.87
  -2   6   2    7.82    2.23
  -2   6   2    5.16    1.93
   2  -6  -2    8.23    2.15
   2  -6  -2   16.46    3.97
   2  -6  -2    6.55    2.31
   2  -6  -2    1.47    2.85
  -3   6   2   10.08    2.53
  -3   6   2    7.97    3.16
   3  -6  -2   13.55    3.88
   3  -6  -2    8.60    2.35
   3  -6  -2    3.62    3.71
   3  -6  -2    7.34    2.45
  -4   6   2   18.21    4.58
  -4   6   2   21.24    6.40
   4  -6  -2   26.03    5.86
   4  -6  -2   20.46    4.49
   4  -6  -2   20.05    7.57
   4  -6  -2   16.28    4.67
  -5   6   2    9.00    3.96
   5  -6  -2    8.00    3.26
   5  -6  -2   10.61    5.69
   5  -6  -2    5.40    2.53
  -6   6   2    9.10    4.37
   6  -6  -2    1.75    3.35
   6  -6  -2   10.17    3.01
   6  -6  -2    5.82    2.81
   5   7   2    5.70    4.05
   5   7   2    4.38    3.32
   5   7   2   10.09    2.79
   5   7   2   10.84    3.10
  -5  -7  -2    4.08    4.91
  -5  -7  -2    9.12    3.14
   4   7   2    8.36    2.60
   4   7   2    8.31    2.78
   4   7   2    7.89    4.32
   4   7   2    6.12    3.44
  -4  -7  -2    6.92    2.97
  -4  -7  -2    6.70    5.67
   3   7   2    5.16    2.92
   3   7   2    4.41    1.99
   3   7   2    3.37    3.13
   3   7   2    8.26    2.47
  -3  -7  -2    9.01    2.73
  -3  -7  -2    3.55    4.53
   2   7   2   11.84    5.37
   2   7   2    4.45    2.98
   2   7   2    9.98    2.87
   2   7   2    9.49    2.83
  -2  -7  -2    8.47    2.80
  -2  -7  -2   10.46    6.26
   1   7   2   28.41    4.95
   1   7   2   16.21    4.26
   1   7   2   20.27    7.75
   1   7   2   19.09    5.77
  -1  -7  -2    6.22    6.05
  -1  -7  -2   18.86    4.62
   0   7   2   11.19    6.14
   0   7   2   12.53    4.28
   0   7   2   12.30    3.45
   0  -7  -2   12.42    6.59
   0  -7  -2   14.29    3.64
   0  -7  -2   21.11    5.12
  -1   7   2   15.38    3.68
  -1   7   2    6.54    3.71
   1  -7  -2   21.26    4.17
   1  -7  -2   20.08    4.96
   1  -7  -2   12.54    6.58
  -2   7   2    6.16    2.15
  -2   7   2    8.69    3.60
   2  -7  -2    9.23    3.63
   2  -7  -2    5.52    2.28
   2  -7  -2    4.33    4.45
  -3   7   2    3.05    2.51
  -3   7   2    6.56    2.17
   3  -7  -2    6.01    4.01
   3  -7  -2    2.54    1.86
   3  -7  -2   11.38    3.98
  -4   7   2    5.90    2.24
  -4   7   2    2.42    2.72
   4  -7  -2    5.72    2.50
   4  -7  -2    4.86    4.20
   4  -7  -2    9.22    3.74
  -5   7   2    8.21    4.54
   5  -7  -2    4.93    4.62
   5  -7  -2   12.82    3.53
   5  -7  -2    6.97    3.50
   4   8   2    9.50    2.90
   4   8   2   10.07    4.78
   4   8   2   11.14    3.37
   4   8   2    5.28    3.25
  -4  -8  -2    8.15    3.02
  -4  -8  -2   -0.71    4.19
   3   8   2    3.82    1.93
   3   8   2    4.40    3.70
   3   8   2    5.19    3.34
   3   8   2    5.12    1.93
  -3  -8  -2    1.67    1.95
  -3  -8  -2    0.45    4.13
   2   8   2   17.92    6.70
   2   8   2   39.46    9.66
   2   8   2   24.80    5.82
  -2  -8  -2   29.98    6.80
  -2  -8  -2   15.26    8.61
   1   8   2    5.10    1.88
   1   8   2    3.72    2.48
  -1  -8  -2    5.79    2.58
  -1  -8  -2    1.01    3.56
   0   8   2    4.07    1.77
   0   8   2    0.35    1.54
   0  -8  -2    3.74    2.14
   0  -8  -2    2.99    4.13
  -1   8   2    2.64    2.54
  -1   8   2    3.63    1.93
   1  -8  -2    6.87    5.44
   1  -8  -2   10.10    3.22
  -2   8   2   20.13    5.19
  -2   8   2   30.34    7.78
   2  -8  -2   21.00    9.03
   2  -8  -2   21.75    5.88
  -3   8   2   -0.55    1.05
  -3   8   2    5.22    3.58
   3  -8  -2    4.62    4.39
   3  -8  -2    3.50    3.04
   3  -8  -2   -0.26    0.98
  -4   8   2   10.34    4.74
  -4   8   2    6.84    2.42
   4  -8  -2    5.43    4.44
   4  -8  -2    3.58    2.24
   4  -8  -2   10.13    3.99
   1   9   2    1.74    2.17
   1   9   2    4.59    2.10
  -1  -9  -2   10.55    6.97
  -1  -9  -2    5.49    2.84
   0   9   2    1.31    1.62
   0   9   2    0.25    1.95
   0  -9  -2   -0.11    3.48
   0  -9  -2    0.06    1.70
  -1   9   2    2.61    2.74
  -1   9   2    3.03    1.83
   1  -9  -2    3.98    4.52
   1  -9  -2    6.86    2.82
   3  -8   3    1.30    1.36
   3  -8   3    2.18    4.52
  -3   8  -3    3.57    1.95
  -3   8  -3    5.80    3.60
   2  -8   3   11.17    5.55
   2  -8   3   15.10    3.81
  -2   8  -3    8.22    2.90
  -2   8  -3    9.17    4.28
   1  -8   3    5.82    2.41
   1  -8   3    5.30    4.10
  -1   8  -3    6.09    2.10
  -1   8  -3    6.62    3.43
   0  -8   3    1.93    2.87
   0  -8   3    1.64    1.73
   0   8  -3    6.49    3.21
   0   8  -3    2.60    1.41
  -1  -8   3    3.81    3.40
  -1  -8   3    5.48    2.32
   1   8  -3    3.82    2.74
   1   8  -3    7.71    3.48
   1   8  -3    5.93    2.07
  -2  -8   3   16.75    4.55
  -2  -8   3   11.80    6.13
   2   8  -3   18.88    4.30
   2   8  -3   12.66    4.75
   2   8  -3   11.16    4.89
  -3  -8   3    3.19    2.10
  -3  -8   3    1.47    3.40
   3   8  -3    4.45    2.76
   3   8  -3    3.38    1.84
   3   8  -3    4.34    2.52
   5  -7   3    6.12    4.78
   5  -7   3    3.34    2.66
   5  -7   3    3.83    2.00
   5  -7   3    4.58    1.77
  -5   7  -3    5.99    2.09
  -5   7  -3    5.19    3.76
   4  -7   3    5.21    4.17
   4  -7   3    9.61    3.70
   4  -7   3    7.51    2.63
   4  -7   3    5.03    2.09
  -4   7  -3    9.38    2.58
  -4   7  -3    9.23    3.96
   3  -7   3    6.34    2.30
   3  -7   3    3.69    1.75
   3  -7   3    2.41    2.99
   3  -7   3    6.78    3.13
  -3   7  -3    3.64    1.69
  -3   7  -3    1.53    2.20
   2  -7   3   10.50    3.55
   2  -7   3    5.89    3.56
   2  -7   3    7.87    2.30
   2  -7   3    7.23    2.45
  -2   7  -3    5.56    2.10
  -2   7  -3    5.80    2.99
   1  -7   3    4.75    2.12
   1  -7   3    3.87    3.14
   1  -7   3    7.67    4.15
  -1   7  -3    7.83    2.11
  -1   7  -3    7.53    3.81
  -1   7  -3    7.53    3.35
   0  -7   3   11.47    5.40
   0  -7   3   12.68    3.82
   0   7  -3   18.90    5.64
   0   7  -3   18.04    3.81
   0   7  -3   13.37    4.86
  -1  -7   3    8.14    4.35
  -1  -7   3    5.11    2.01
   1   7  -3   10.62    2.21
   1   7  -3    4.55    2.66
   1   7  -3    1.42    1.89
   1   7  -3    3.35    2.21
  -2  -7   3    6.90    4.32
  -2  -7   3    4.78    2.35
   2   7  -3   13.22    2.93
   2   7  -3   11.29    3.05
   2   7  -3    6.25    2.93
   2   7  -3    6.74    2.91
  -3  -7   3    2.19    1.75
  -3  -7   3    2.60    2.98
   3   7  -3    5.67    2.36
   3   7  -3    1.12    1.62
   3   7  -3    3.70    1.67
   3   7  -3    2.31    1.85
  -4  -7   3    4.07    3.78
  -4  -7   3    7.91    3.13
   4   7  -3   10.46    3.35
   4   7  -3    7.87    2.79
   4   7  -3   14.05    3.22
   4   7  -3    9.46    3.88
  -5  -7   3    5.67    2.45
   5   7  -3    3.28    1.93
   5   7  -3    2.98    2.44
   5   7  -3    7.69    2.66
   6  -6   3    3.42    4.15
   6  -6   3    2.99    1.75
   6  -6   3    3.65    2.36
   6  -6   3    1.85    1.17
  -6   6  -3    3.44    2.58
   5  -6   3    1.97    3.39
   5  -6   3    2.28    2.26
   5  -6   3    3.88    2.07
   5  -6   3    5.62    1.69
  -5   6  -3    9.40    3.58
  -5   6  -3    5.82    1.88
   4  -6   3    6.02    4.03
   4  -6   3   10.06    3.25
   4  -6   3    7.54    2.07
   4  -6   3    6.69    2.23
  -4   6  -3    6.38    2.98
  -4   6  -3    5.75    2.08
   3  -6   3   16.19    6.30
   3  -6   3   22.12    5.38
   3  -6   3   12.78    3.78
   3  -6   3   21.90    4.00
  -3   6  -3   17.04    3.85
  -3   6  -3    9.69    4.31
   2  -6   3    5.88    1.86
   2  -6   3    2.66    3.16
   2  -6   3    6.20    2.55
   2  -6   3    4.68    1.74
  -2   6  -3    5.94    3.32
  -2   6  -3    2.56    2.25
  -2   6  -3    3.38    1.52
   1  -6   3   23.19    6.72
   1  -6   3   16.06    4.46
   1  -6   3   23.90    4.43
   1  -6   3   11.60    3.82
  -1   6  -3   12.34    4.56
  -1   6  -3   21.40    4.30
  -1   6  -3   21.14    5.86
  -1   6  -3   14.11    3.75
   0  -6   3   22.51    5.39
   0  -6   3   22.78    4.63
   0  -6   3   19.41    4.49
   0  -6   3   20.88    6.40
   0   6  -3   20.15    5.77
   0   6  -3   17.31    4.47
   0   6  -3   13.19    4.75
   0   6  -3   16.22    4.16
  -1  -6   3   21.90    4.38
  -1  -6   3   11.55    5.30
  -1  -6   3   24.18    5.36
  -1  -6   3   14.24    4.04
   1   6  -3   20.51    5.25
   1   6  -3   17.32    4.16
   1   6  -3   14.98    3.75
   1   6  -3   12.05    4.33
  -2  -6   3    3.91    1.76
  -2  -6   3    2.69    2.81
   2   6  -3    6.72    1.98
   2   6  -3    5.86    2.03
   2   6  -3    3.21    2.07
   2   6  -3    5.74    2.41
  -3  -6   3   12.23    3.74
  -3  -6   3    5.87    4.32
   3   6  -3   10.21    4.21
   3   6  -3   23.43    4.65
   3   6  -3   24.37    4.61
   3   6  -3   22.83    4.09
  -4  -6   3    6.09    2.26
  -4  -6   3    6.75    3.43
   4   6  -3    6.93    3.33
   4   6  -3    8.12    2.74
   4   6  -3    9.36    2.71
   4   6  -3    7.47    2.15
  -5  -6   3    4.17    2.01
   5   6  -3    2.22    1.69
   5   6  -3    1.99    1.74
   5   6  -3    4.89    2.05
  -6  -6   3   -0.50    1.30
   6   6  -3    2.05    1.32
   6   6  -3    0.60    1.79
   6   6  -3    0.89    1.47
   7  -5   3    6.50    4.98
   7  -5   3    5.53    1.66
  -7   5  -3    7.63    3.67
   6  -5   3    7.79    2.33
   6  -5   3    6.51    4.91
   6  -5   3    5.75    2.53
   6  -5   3    6.37    1.78
  -6   5  -3    3.80    2.97
   5  -5   3    1.08    1.70
   5  -5   3    0.33    2.54
   5  -5   3    1.37    1.17
   5  -5   3    1.83    0.98
  -5   5  -3    3.53    2.52
   4  -5   3   17.22    6.30
   4  -5   3   23.56    3.97
   4  -5   3   16.66    4.08
   4  -5   3   14.47    4.59
  -4   5  -3   18.78    5.23
  -4   5  -3   16.17    3.99
   3  -5   3   18.37    4.42
   3  -5   3   18.58    5.21
   3  -5   3   23.58    4.39
   3  -5   3   22.18    6.98
  -3   5  -3   19.22    5.57
  -3   5  -3   31.27    4.64
  -3   5  -3   14.37    4.33
  -3   5  -3   19.81    6.43
   2  -5   3   12.08    3.11
   2  -5   3    8.78    2.50
   2  -5   3    5.21    3.57
   2  -5   3    8.54    2.46
  -2   5  -3   10.11    2.44
  -2   5  -3   14.80    2.89
  -2   5  -3    8.33    3.18
  -2   5  -3   10.54    4.03
   1  -5   3   12.03    2.53
   1  -5   3    5.47    2.51
   1  -5   3    8.00    2.37
   1  -5   3    7.03    3.53
  -1   5  -3   13.03    2.71
  -1   5  -3    6.16    2.86
  -1   5  -3    9.87    2.26
  -1   5  -3    7.65    3.18
   0  -5   3   21.33    3.87
   0  -5   3   13.53    3.53
   0  -5   3   17.74    4.52
   0  -5   3   13.77    5.00
   0   5  -3    8.49    3.76
   0   5  -3   18.05    3.84
   0   5  -3   15.59    3.39
   0   5  -3   11.58    4.32
  -1  -5   3    8.68    3.31
  -1  -5   3    6.98    2.18
  -1  -5   3    3.23    1.95
  -1  -5   3   11.46    2.99
   1   5  -3   11.39    3.20
   1   5  -3   10.89    2.46
   1   5  -3    6.80    2.82
   1   5  -3   10.42    2.23
  -2  -5   3   15.74    3.70
  -2  -5   3    8.52    2.63
  -2  -5   3    9.02    2.57
  -2  -5   3    8.49    4.09
   2   5  -3    7.96    2.88
   2   5  -3   10.53    2.67
   2   5  -3    5.77    2.77
   2   5  -3   13.70    2.73
  -3  -5   3   15.82    4.53
  -3  -5   3   10.29    5.07
  -3  -5   3   22.31    4.79
  -3  -5   3   31.33    5.66
   3   5  -3   24.53    4.58
   3   5  -3   19.96    4.68
   3   5  -3   22.55    4.72
   3   5  -3   17.77    5.29
  -4  -5   3   17.22    4.06
   4   5  -3   10.74    4.29
   4   5  -3   22.06    4.51
   4   5  -3   20.76    4.34
  -5  -5   3    0.47    1.31
   5   5  -3    1.62    1.27
   5   5  -3    1.81    1.57
   5   5  -3    4.91    1.67
  -6  -5   3    2.91    1.71
   6   5  -3    5.59    2.10
   6   5  -3    4.43    2.30
   6   5  -3    3.71    1.79
  -7  -5   3    5.95    2.21
   7   5  -3    3.03    1.91
   7  -4   3    6.40    4.45
   7  -4   3    5.39    1.47
   7  -4   3    6.62    2.05
  -7   4  -3    3.13    2.46
   6  -4   3    1.63    1.57
   6  -4   3    6.43    1.43
   6  -4   3   10.24    4.23
   6  -4   3    6.49    1.66
  -6   4  -3    2.56    2.04
   5  -4   3   14.80    4.28
   5  -4   3   16.36    3.51
   5  -4   3   19.78    3.88
   5  -4   3   16.20    6.04
  -5   4  -3   18.41    4.07
  -5   4  -3   16.70    4.77
   4  -4   3    3.46    1.56
   4  -4   3    0.64    1.83
   4  -4   3    1.42    0.89
   4  -4   3    1.76    0.87
  -4   4  -3    3.89    1.46
  -4   4  -3    0.06    1.44
  -4   4  -3    1.21    0.82
  -4   4  -3    3.69    1.99
   3  -4   3   18.89    4.53
   3  -4   3   17.60    3.88
   3  -4   3   18.07    3.73
   3  -4   3   20.37    6.02
  -3   4  -3   17.32    4.61
  -3   4  -3   14.78    3.64
  -3   4  -3   16.51    5.47
  -3   4  -3   16.77    3.99
   2  -4   3    4.70    1.53
   2  -4   3    6.56    3.09
   2  -4   3    6.35    1.78
   2  -4   3    6.04    2.26
  -2   4  -3    3.46    2.54
  -2   4  -3    6.07    2.23
  -2   4  -3    5.12    1.53
  -2   4  -3    6.91    1.95
   1  -4   3   40.82    7.25
   1  -4   3   35.36    6.18
   1  -4   3   26.10    6.04
  -1   4  -3   28.06    5.98
  -1   4  -3   30.01    7.57
  -1   4  -3   31.64    6.17
  -1   4  -3   34.15    7.29
   0  -4   3    7.49    2.24
   0  -4   3   13.91    2.69
   0  -4   3   10.69    3.42
   0  -4   3    6.84    2.41
   0   4  -3    8.02    2.23
   0   4  -3   10.04    3.23
   0   4  -3   12.05    2.26
   0   4  -3    4.30    2.36
  -1  -4   3   36.91    8.30
  -1  -4   3   30.37    6.69
  -1  -4   3   34.29    6.71
  -1  -4   3   43.51    7.20
   1   4  -3   26.84    7.46
   1   4  -3   36.27    6.65
   1   4  -3   29.83    7.51
   1   4  -3   33.34    6.73
  -2  -4   3    2.13    1.61
  -2  -4   3    6.06    1.84
  -2  -4   3    5.63    1.73
  -2  -4   3    5.61    2.60
   2   4  -3    6.77    1.86
   2   4  -3    3.35    1.45
   2   4  -3    4.35    1.71
   2   4  -3    7.50    1.96
  -3  -4   3   16.49    3.47
  -3  -4   3    8.11    3.47
  -3  -4   3   16.22    3.51
  -3  -4   3   21.64    4.61
   3   4  -3   16.96    3.70
   3   4  -3   15.02    3.30
   3   4  -3   10.58    3.51
  -4  -4   3    4.12    1.91
  -4  -4   3    0.86    1.00
  -4  -4   3    0.43    1.08
   4   4  -3    2.20    1.38
   4   4  -3    2.43    1.21
   4   4  -3   -0.27    0.94
  -5  -4   3   15.57    3.64
  -5  -4   3   22.02    4.75
   5   4  -3   11.27    3.51
   5   4  -3   19.36    3.94
   5   4  -3   12.98    3.97
  -6  -4   3    5.23    1.78
   6   4  -3    6.26    2.09
  -7  -4   3    2.66    1.47
   7   4  -3    5.98    2.03
   8  -3   3    4.51    1.31
   8  -3   3    4.39    1.39
   8  -3   3    1.38    3.14
  -8   3  -3    4.98    2.24
   7  -3   3    3.46    3.22
   7  -3   3    2.67    1.00
   7  -3   3    4.68    1.46
  -7   3  -3    4.86    1.77
  -7   3  -3    1.14    1.47
   6  -3   3   20.81    6.33
   6  -3   3   14.86    3.22
   6  -3   3   12.89    2.95
  -6   3  -3   13.04    3.37
  -6   3  -3   13.86    3.98
   5  -3   3   14.91    2.70
   5  -3   3    9.81    4.62
   5  -3   3    8.82    3.23
   5  -3   3   13.27    2.64
  -5   3  -3   12.51    3.05
  -5   3  -3    9.85    3.29
   4  -3   3   15.61    3.07
   4  -3   3   32.67    7.16
   4  -3   3   19.07    4.08
   4  -3   3   12.37    2.99
  -4   3  -3   16.12    3.57
  -4   3  -3   11.73    3.81
  -4   3  -3   22.73    5.70
   3  -3   3   25.74    4.72
   3  -3   3   25.67    5.07
   3  -3   3   25.53    4.78
   3  -3   3   38.96    7.55
  -3   3  -3   23.92    4.86
  -3   3  -3   17.56    5.89
  -3   3  -3   18.38    5.25
  -3   3  -3   22.87    4.67
   2  -3   3   34.33    7.77
   2  -3   3   23.38    5.88
   2  -3   3   35.01    6.04
   2  -3   3   32.90    6.26
  -2   3  -3   31.79    6.35
  -2   3  -3   34.93    6.10
  -2   3  -3   24.20    7.27
  -2   3  -3   32.42    5.90
   1  -3   3   18.69    4.81
   1  -3   3   16.85    3.48
   1  -3   3   16.10    3.24
   1  -3   3   19.05    3.88
  -1   3  -3   15.79    3.51
  -1   3  -3   11.63    2.93
  -1   3  -3   16.85    4.00
  -1   3  -3   15.46    4.43
   0  -3   3    1.13    0.92
   0  -3   3    1.62    1.25
   0  -3   3    1.82    0.82
   0  -3   3    0.28    0.62
   0   3  -3    1.09    1.13
   0   3  -3    2.17    0.85
   0   3  -3    2.08    1.16
   0   3  -3   -0.05    0.46
  -1  -3   3   17.44    4.02
  -1  -3   3   19.74    4.68
  -1  -3   3   19.67    4.51
  -1  -3   3   17.48    3.99
   1   3  -3   18.03    4.30
   1   3  -3   14.82    4.29
   1   3  -3   19.35    4.12
   1   3  -3   17.68    3.87
  -2  -3   3   38.04    6.96
  -2  -3   3   36.31    6.67
  -2  -3   3   24.38    6.77
   2   3  -3   36.88    6.94
   2   3  -3   38.31    6.68
   2   3  -3   33.36    6.69
  -3  -3   3   24.42    4.79
  -3  -3   3   22.64    5.03
  -3  -3   3   30.00    5.69
   3   3  -3   22.59    5.10
   3   3  -3   17.28    5.08
   3   3  -3   26.92    4.88
  -4  -3   3   13.42    3.91
  -4  -3   3   21.47    4.73
  -4  -3   3   17.29    3.88
   4   3  -3   20.91    4.63
   4   3  -3   13.57    3.89
   4   3  -3   18.75    3.96
  -5  -3   3   11.58    2.87
  -5  -3   3   18.83    3.69
  -5  -3   3   16.55    3.57
   5   3  -3    6.80    2.87
   5   3  -3   18.78    3.36
  -6  -3   3   11.65    3.04
  -6  -3   3   17.92    4.29
   6   3  -3   14.28    3.48
  -7  -3   3    2.07    1.13
  -7  -3   3    5.09    2.27
   7   3  -3    1.75    1.55
  -8  -3   3    2.57    1.35
   8   3  -3    2.86    1.70
   8  -2   3    8.32    4.68
   8  -2   3    6.22    1.72
   8  -2   3    6.34    1.68
   7  -2   3    3.82    1.13
   7  -2   3    1.38    2.18
   7  -2   3    3.30    1.12
  -7   2  -3    1.24    1.40
   6  -2   3    7.56    1.36
   6  -2   3    4.30    1.18
   6  -2   3    7.02    3.67
  -6   2  -3    1.89    1.39
  -6   2  -3    2.96    1.61
   5  -2   3   10.23    1.89
   5  -2   3   16.33    4.86
   5  -2   3    8.21    1.98
  -5   2  -3    4.36    2.12
  -5   2  -3   12.99    2.82
   4  -2   3    1.60    2.04
   4  -2   3    3.58    1.41
   4  -2   3    1.48    0.65
   4  -2   3    3.56    0.81
  -4   2  -3    1.30    1.19
  -4   2  -3    1.99    1.03
   3  -2   3   12.75    2.85
   3  -2   3   17.23    3.00
   3  -2   3   15.62    3.57
   3  -2   3   18.64    4.90
  -3   2  -3   13.20    3.46
  -3   2  -3   15.61    3.30
   2  -2   3   16.86    4.42
   2  -2   3   13.98    3.01
   2  -2   3   15.03    2.52
   2  -2   3    9.03    2.35
  -2   2  -3   10.17    2.35
  -2   2  -3   13.31    3.11
  -2   2  -3   13.39    2.75
   1  -2   3   11.65    3.84
   1  -2   3   13.24    2.88
   1  -2   3   19.74    3.12
   1  -2   3   21.91    3.32
  -1   2  -3   18.43    3.14
  -1   2  -3   10.48    2.82
  -1   2  -3   22.08    3.38
   0  -2   3   35.79    5.76
   0  -2   3   29.34    5.85
   0  -2   3   23.78    5.44
   0   2  -3   32.66    5.64
   0   2  -3   33.49    5.77
   0   2  -3   24.84    5.42
  -1  -2   3   10.02    3.07
  -1  -2   3   14.42    3.19
  -1  -2   3   20.37    3.11
  -1  -2   3   13.42    3.05
   1   2  -3   12.24    3.10
   1   2  -3   13.30    2.86
   1   2  -3   19.11    3.33
  -2  -2   3   11.61    3.11
  -2  -2   3   11.95    3.09
  -2  -2   3   13.89    3.14
   2   2  -3   10.32    3.13
   2   2  -3   14.96    3.33
   2   2  -3   15.60    2.86
  -3  -2   3   16.01    3.49
  -3  -2   3   17.32    3.61
  -3  -2   3   15.95    3.69
   3   2  -3   10.12    3.36
   3   2  -3   19.61    3.35
   3   2  -3   13.41    3.47
  -4  -2   3    3.77    1.30
  -4  -2   3    3.93    1.34
  -4  -2   3    2.07    0.97
   4   2  -3    6.58    1.50
   4   2  -3    1.47    1.28
   4   2  -3    2.79    1.18
  -5  -2   3   11.77    3.14
  -5  -2   3    9.70    2.50
  -5  -2   3   14.93    3.30
   5   2  -3    9.71    2.81
  -6  -2   3    8.53    2.23
  -6  -2   3    5.60    2.24
  -6  -2   3    6.32    1.58
   6   2  -3    8.59    2.22
   6   2  -3    3.65    1.89
   7   2  -3    3.09    1.55
   7   2  -3    1.97    1.52
   8   2  -3    3.58    1.90
   8   2  -3    4.92    2.30
   8  -1   3    4.21    1.25
   8  -1   3    3.10    3.22
   7  -1   3    3.23    1.04
   7  -1   3    4.31    2.98
   6  -1   3    9.47    2.15
   6  -1   3   15.99    5.11
   5  -1   3   16.15    2.77
   5  -1   3   20.06    5.02
  -5   1  -3   11.31    3.14
  -5   1  -3    9.03    3.10
   4  -1   3   24.89    4.82
   4  -1   3   35.18    7.54
  -4   1  -3   23.49    5.08
  -4   1  -3   31.41    5.78
   3  -1   3   10.94    3.58
   3  -1   3    8.99    1.95
  -3   1  -3    7.19    2.09
  -3   1  -3    8.61    2.33
   2  -1   3    7.74    1.73
   2  -1   3    5.49    1.82
  -2   1  -3    8.50    2.06
  -2   1  -3    9.33    1.93
   1  -1   3   17.72    2.80
   1  -1   3   18.08    2.86
   1  -1   3    7.40    1.93
  -1   1  -3    9.53    1.92
  -1   1  -3   15.31    2.65
  -1   1  -3   21.26    3.15
   0  -1   3   15.25    2.72
   0  -1   3   15.53    2.89
   0  -1   3    8.13    2.29
   0   1  -3   14.63    2.87
   0   1  -3    9.23    2.19
   0   1  -3   16.68    2.97
  -1  -1   3   16.79    3.49
  -1  -1   3   14.70    3.31
  -1  -1   3   16.98    4.18
  -1  -1   3   11.04    3.10
   1   1  -3   16.54    3.50
   1   1  -3   14.80    3.16
   1   1  -3   17.46    3.44
  -2  -1   3    4.78    2.22
  -2  -1   3   12.16    2.23
  -2  -1   3   11.21    2.45
  -2  -1   3   12.39    2.34
   2   1  -3    6.72    2.04
   2   1  -3   16.21    2.31
   2   1  -3    8.82    2.36
  -3  -1   3    9.80    1.93
  -3  -1   3    8.26    1.92
  -3  -1   3   10.54    1.99
  -3  -1   3    6.82    1.89
   3   1  -3   11.80    2.08
   3   1  -3    6.17    1.66
   3   1  -3    3.19    1.66
   3   1  -3    2.24    2.02
  -4  -1   3   24.45    5.75
  -4  -1   3   25.21    6.16
  -4  -1   3   32.99    5.84
  -4  -1   3   31.73    5.94
   4   1  -3   36.06    6.03
   4   1  -3   24.97    6.60
  -5  -1   3   16.41    3.54
   5   1  -3    7.99    3.43
   5   1  -3   19.29    3.45
  -6  -1   3    3.71    2.18
   6   1  -3   11.70    2.73
   6   1  -3   10.91    3.31
   7   1  -3    4.22    2.43
   7   1  -3    4.67    1.90
   8   1  -3    4.11    2.58
   8   1  -3    3.87    1.89
   9   0   3   -0.88    1.91
   8   0   3    3.35    1.16
   8   0   3    3.46    2.40
   7   0   3   12.71    2.83
   7   0   3   14.91    4.81
   6   0   3    3.66    1.09
   6   0   3    5.25    2.66
   5   0   3    2.26    0.78
   5   0   3    1.33    1.94
  -5   0  -3    2.97    1.43
   4   0   3    1.58    0.55
  -4   0  -3    1.66    0.74
  -4   0  -3    0.91    0.89
  -4   0  -3    0.73    0.85
   3   0   3    5.23    1.21
   3   0   3    3.86    0.78
   3   0   3    6.74    1.21
  -3   0  -3    1.27    0.82
  -3   0  -3    2.66    1.07
   2   0   3   19.71    4.64
   2   0   3   28.25    4.76
  -2   0  -3   23.87    4.76
  -2   0  -3   21.95    4.71
   1   0   3    6.14    1.73
  -1   0  -3    1.57    0.92
  -1   0  -3    3.34    1.23
   0   0   3   54.72    9.08
   0   0   3   32.74    6.46
   0   0   3   26.92    6.24
   0   0  -3   35.86    6.35
   0   0  -3   28.70    6.37
   0   0  -3   34.45    7.10
  -1   0   3    5.81    2.57
  -1   0   3    3.83    1.20
  -1   0   3    3.53    1.49
   1   0  -3    3.07    1.42
   1   0  -3    5.42    1.43
   1   0  -3    5.37    1.41
   1   0  -3    1.61    2.03
  -2   0   3   23.83    4.32
  -2   0   3   12.38    4.46
  -2   0   3   24.50    5.67
   2   0  -3   18.32    5.66
   2   0  -3   25.11    4.28
  -3   0   3    7.52    2.64
  -3   0   3    9.66    2.04
  -3   0   3    5.14    2.02
   3   0  -3    7.76    2.88
   3   0  -3    9.46    2.33
  -4   0   3    1.21    1.34
   4   0  -3    3.15    1.25
   4   0  -3   -0.15    1.08
  -5   0   3    4.12    2.29
   5   0  -3    1.16    1.43
   5   0  -3    4.60    1.71
  -6   0   3    8.11    2.69
   6   0  -3    5.21    2.81
   6   0  -3    6.69    2.32
   7   0  -3   16.61    3.86
   7   0  -3   10.71    4.47
   8   0  -3    3.87    2.51
   8   0  -3    2.12    1.67
   9   0  -3    0.59    2.13
   8   1   3    2.24    1.01
   8   1   3    1.65    2.13
   7   1   3    0.82    1.85
   7   1   3    3.07    1.09
  -7  -1  -3    3.22    1.42
   6   1   3   13.85    4.21
   6   1   3    7.84    1.95
  -6  -1  -3    5.91    2.09
   5   1   3   21.05    4.08
  -5  -1  -3   16.29    4.82
  -5  -1  -3   21.65    4.24
  -5  -1  -3   20.10    4.55
   4   1   3   24.63    4.59
  -4  -1  -3   26.06    5.74
  -4  -1  -3   20.93    4.75
   3   1   3    5.24    1.76
   3   1   3    7.68    1.43
   3   1   3    6.05    1.28
   3   1   3    2.59    2.25
  -3  -1  -3    1.41    1.33
  -3  -1  -3    5.57    1.63
  -3  -1  -3    5.50    1.21
   2   1   3   40.84    9.88
   2   1   3   39.78    7.89
   2   1   3   31.57    7.45
   2   1   3   44.05    7.60
  -2  -1  -3   45.86    7.68
  -2  -1  -3   41.48    7.97
  -2  -1  -3   40.31    7.43
   1   1   3    2.36    0.80
   1   1   3   -0.73    2.20
   1   1   3    0.04    0.41
   1   1   3    0.09    0.69
  -1  -1  -3    0.50    1.01
  -1  -1  -3    0.56    1.87
  -1  -1  -3    1.01    0.47
  -1  -1  -3    1.16    0.85
   0   1   3    0.80    2.14
   0   1   3    0.60    0.88
   0   1   3    4.01    1.13
   0  -1  -3    3.92    0.77
   0  -1  -3    0.35    0.75
   0  -1  -3    0.97    2.31
   0  -1  -3    2.17    1.02
  -1   1   3    1.05    0.84
  -1   1   3    4.03    2.62
  -1   1   3   -0.04    0.63
   1  -1  -3    0.84    0.82
   1  -1  -3    3.66    2.46
   1  -1  -3    0.34    0.62
  -2   1   3   40.67    8.34
  -2   1   3   43.77    8.41
  -2   1   3   39.25    9.83
   2  -1  -3   56.29    8.49
   2  -1  -3   27.50    9.53
   2  -1  -3   42.21    8.33
  -3   1   3    2.94    1.35
  -3   1   3    5.04    2.68
  -3   1   3    4.48    1.37
   3  -1  -3    5.80    2.88
  -4   1   3   24.01    5.70
  -4   1   3   37.36    6.70
   4  -1  -3   32.79    6.54
   4  -1  -3   31.76    7.86
  -5   1   3   38.77    7.61
   5  -1  -3   25.82    6.13
   5  -1  -3   21.58    6.94
  -6   1   3   12.28    3.97
   6  -1  -3    4.12    2.81
   6  -1  -3    6.12    2.44
  -7   1   3    3.96    2.90
   7  -1  -3    1.66    1.67
   7  -1  -3    1.69    2.28
   8  -1  -3    0.98    1.52
   8  -1  -3    4.33    2.99
   8   2   3    6.69    6.03
   8   2   3    7.04    1.73
   8   2   3    1.88    2.47
  -8  -2  -3    5.21    2.14
   7   2   3    3.87    2.44
   7   2   3    4.69    1.48
   7   2   3   11.03    6.25
  -7  -2  -3    3.45    2.04
  -7  -2  -3    2.38    1.82
  -7  -2  -3    4.78    1.88
   6   2   3    2.05    3.33
   6   2   3    6.71    1.85
  -6  -2  -3    6.30    2.60
  -6  -2  -3    8.12    2.29
  -6  -2  -3    8.53    2.24
   5   2   3    1.22    2.52
   5   2   3    5.86    1.57
  -5  -2  -3    8.07    1.83
  -5  -2  -3    4.24    2.02
  -5  -2  -3    8.48    2.15
   4   2   3   10.00    1.92
   4   2   3    6.46    2.49
   4   2   3    8.50    1.99
   4   2   3    4.45    3.34
  -4  -2  -3    6.12    1.99
  -4  -2  -3    7.81    1.87
  -4  -2  -3    8.80    2.52
   3   2   3   16.08    3.04
   3   2   3   14.96    2.81
   3   2   3    9.37    3.27
   3   2   3    9.48    4.78
  -3  -2  -3   11.57    3.48
  -3  -2  -3   21.21    3.41
  -3  -2  -3   11.56    2.72
   2   2   3    7.97    1.52
   2   2   3    1.63    1.38
   2   2   3    8.12    1.51
   2   2   3    2.28    2.65
  -2  -2  -3    7.15    3.84
  -2  -2  -3    3.34    1.11
  -2  -2  -3    3.25    1.56
  -2  -2  -3    4.49    1.34
   1   2   3   18.58    6.36
   1   2   3   37.94    6.14
   1   2   3   34.13    6.10
   1   2   3   34.05    8.49
  -1  -2  -3   47.13    6.74
  -1  -2  -3   25.65    5.99
  -1  -2  -3   30.67    6.13
  -1  -2  -3   42.63    9.15
   0   2   3   30.17    6.28
   0   2   3   28.93    6.57
   0   2   3   41.79    6.44
   0   2   3   42.47    9.57
   0  -2  -3   34.19    6.38
   0  -2  -3   41.61    9.92
   0  -2  -3   26.17    6.22
   0  -2  -3   40.46    6.79
  -1   2   3   29.48    5.98
  -1   2   3   37.89    6.14
  -1   2   3   23.99    7.77
  -1   2   3   20.06    6.33
   1  -2  -3   42.72    6.52
   1  -2  -3   23.39    8.28
   1  -2  -3   31.24    6.08
  -2   2   3    5.50    1.39
  -2   2   3    1.62    1.25
  -2   2   3    5.14    2.95
   2  -2  -3    1.51    2.47
   2  -2  -3    2.64    1.41
   2  -2  -3    6.54    1.51
   2  -2  -3    3.58    1.25
  -3   2   3   11.36    3.44
  -3   2   3   13.65    5.03
  -3   2   3   20.72    3.54
   3  -2  -3   20.67    3.72
   3  -2  -3   11.66    3.36
   3  -2  -3   10.96    4.77
  -4   2   3    6.55    2.11
  -4   2   3    8.64    3.60
  -4   2   3    7.21    1.95
   4  -2  -3    5.78    3.16
  -5   2   3    7.98    2.15
  -5   2   3    8.51    1.90
  -5   2   3    4.69    2.85
   5  -2  -3    3.18    2.51
  -6   2   3   11.04    4.15
   6  -2  -3    6.34    2.60
   6  -2  -3    5.77    3.44
  -7   2   3    3.79    3.47
   7  -2  -3    3.13    2.07
   7  -2  -3    8.32    3.98
   8  -2  -3    4.77    3.67
   8  -2  -3    5.90    2.55
   8   3   3    2.23    1.25
   8   3   3    1.64    1.80
   8   3   3    4.23    4.59
  -8  -3  -3    3.34    2.13
  -8  -3  -3    3.18    1.92
   7   3   3    4.97    4.86
   7   3   3    5.83    1.90
  -7  -3  -3   10.59    3.45
  -7  -3  -3   10.55    2.94
  -7  -3  -3    3.91    2.20
   6   3   3    5.83    4.79
   6   3   3   14.26    3.00
  -6  -3  -3   13.59    3.17
  -6  -3  -3   11.16    3.85
  -6  -3  -3   10.74    3.26
   5   3   3   10.26    5.57
   5   3   3   11.91    2.65
   5   3   3    8.81    3.32
   5   3   3   12.84    2.93
  -5  -3  -3   19.92    3.65
  -5  -3  -3    7.70    3.22
  -5  -3  -3   12.88    2.88
   4   3   3    3.39    3.45
   4   3   3    8.38    1.84
   4   3   3    7.16    1.91
   4   3   3    5.62    2.49
  -4  -3  -3    5.65    1.75
  -4  -3  -3    7.69    2.98
  -4  -3  -3    6.63    2.08
   3   3   3   15.99    6.42
   3   3   3   18.07    3.87
   3   3   3   23.13    4.27
   3   3   3   11.75    4.39
  -3  -3  -3   19.61    4.87
  -3  -3  -3   20.27    3.88
  -3  -3  -3   21.13    4.04
  -3  -3  -3   18.86    7.19
   2   3   3   10.69    4.32
   2   3   3    4.83    2.50
   2   3   3   13.13    2.52
   2   3   3   11.17    2.29
  -2  -3  -3   11.04    2.93
  -2  -3  -3    7.64    4.69
  -2  -3  -3    7.53    2.16
  -2  -3  -3   10.55    2.39
   1   3   3    5.66    3.91
   1   3   3    3.49    1.29
   1   3   3    6.51    1.61
   1   3   3    3.32    1.83
  -1  -3  -3    5.29    1.54
  -1  -3  -3    6.72    3.97
  -1  -3  -3    2.75    1.74
  -1  -3  -3    3.74    1.21
   0   3   3    3.42    1.17
   0   3   3    0.25    1.11
   0   3   3    2.57    1.14
   0   3   3    0.61    2.61
   0  -3  -3    3.46    1.42
   0  -3  -3    3.41    1.14
   0  -3  -3    1.22    2.43
   0  -3  -3    3.30    1.04
  -1   3   3    4.06    3.02
  -1   3   3    1.40    1.28
  -1   3   3    5.32    1.45
  -1   3   3    3.56    1.18
   1  -3  -3    3.22    1.63
   1  -3  -3    3.54    3.53
   1  -3  -3    4.42    1.39
   1  -3  -3    4.49    1.24
  -2   3   3   10.17    2.33
  -2   3   3    5.54    3.68
  -2   3   3    7.91    2.76
  -2   3   3   13.20    2.45
   2  -3  -3   11.85    2.57
   2  -3  -3    7.28    2.16
   2  -3  -3   10.35    2.79
   2  -3  -3    9.90    4.37
  -3   3   3   20.38    3.99
  -3   3   3   21.64    6.43
  -3   3   3   10.68    4.35
   3  -3  -3   23.07    4.35
   3  -3  -3   22.77    4.08
   3  -3  -3   11.59    5.56
   3  -3  -3   18.72    4.49
  -4   3   3   10.02    2.25
  -4   3   3   13.77    4.76
  -4   3   3   10.14    2.99
   4  -3  -3    3.24    2.93
   4  -3  -3    5.61    2.18
   4  -3  -3    8.28    2.27
   4  -3  -3    6.27    2.19
  -5   3   3   13.54    5.14
  -5   3   3   15.82    3.08
  -5   3   3   13.83    3.63
   5  -3  -3    6.28    4.03
   5  -3  -3    9.18    2.94
  -6   3   3   12.02    3.77
  -6   3   3   14.05    3.18
  -6   3   3    8.78    4.57
   6  -3  -3    9.34    4.69
   6  -3  -3   12.51    3.40
  -7   3   3    9.03    3.03
  -7   3   3    6.81    2.22
   7  -3  -3    9.63    4.59
   7  -3  -3    4.30    2.30
   7  -3  -3    3.02    2.29
   8  -3  -3    5.69    2.55
   8  -3  -3   -0.16    2.39
   8   4   3   -0.02    4.04
   8   4   3    3.98    1.69
   8   4   3    3.66    2.58
  -8  -4  -3    7.09    2.79
   7   4   3   -0.60    3.06
   7   4   3    4.45    1.64
  -7  -4  -3    6.81    2.86
   6   4   3    6.06    1.50
   6   4   3    1.53    1.68
   6   4   3    2.76    3.24
   6   4   3    3.49    1.47
  -6  -4  -3    0.63    2.69
  -6  -4  -3    4.51    1.66
  -6  -4  -3    3.84    2.12
   5   4   3   17.59    3.55
   5   4   3   11.58    3.90
   5   4   3    5.83    4.87
   5   4   3   14.81    3.22
  -5  -4  -3   16.92    4.60
  -5  -4  -3   14.09    3.58
  -5  -4  -3   13.19    3.31
   4   4   3    2.89    1.16
   4   4   3    4.56    1.43
   4   4   3    0.15    2.31
   4   4   3    2.09    1.73
  -4  -4  -3    0.66    3.37
  -4  -4  -3    3.24    1.36
  -4  -4  -3    7.90    2.86
  -4  -4  -3    2.90    1.23
   3   4   3    1.98    2.59
   3   4   3   11.60    2.20
   3   4   3    4.04    2.03
   3   4   3    3.69    1.51
  -3  -4  -3    4.35    2.04
  -3  -4  -3    7.64    2.01
  -3  -4  -3    6.19    4.46
  -3  -4  -3    7.74    1.76
   2   4   3    5.80    1.62
   2   4   3    2.62    1.64
   2   4   3    1.79    2.50
   2   4   3    3.51    1.28
  -2  -4  -3    1.22    1.34
  -2  -4  -3    1.50    1.01
  -2  -4  -3    3.78    3.26
  -2  -4  -3    4.31    1.38
   1   4   3   19.28    6.11
   1   4   3   20.63    7.26
   1   4   3   24.77    5.45
   1   4   3   28.43    5.41
  -1  -4  -3   32.89    5.47
  -1  -4  -3   21.62    8.15
  -1  -4  -3   30.34    5.52
  -1  -4  -3   22.23    5.98
   0   4   3    4.57    1.46
   0   4   3    3.68    3.79
   0   4   3    4.42    2.02
   0   4   3    4.68    1.39
   0  -4  -3    3.02    1.14
   0  -4  -3    2.62    3.82
   0  -4  -3    0.60    1.23
   0  -4  -3    2.08    1.15
  -1   4   3   40.33    5.85
  -1   4   3   31.52    6.94
  -1   4   3   27.04    5.73
  -1   4   3   28.18    8.76
   1  -4  -3   13.91    7.63
   1  -4  -3   23.83    5.69
   1  -4  -3   28.01    5.69
   1  -4  -3   30.41    6.59
  -2   4   3    2.97    3.31
  -2   4   3    5.04    1.45
  -2   4   3    0.59    1.62
  -2   4   3    3.63    1.35
   2  -4  -3    4.04    1.29
   2  -4  -3    0.27    2.54
   2  -4  -3    6.12    1.72
   2  -4  -3    3.53    1.76
  -3   4   3    8.50    1.96
  -3   4   3    2.21    1.99
  -3   4   3    5.54    3.88
   3  -4  -3    8.48    4.16
   3  -4  -3    7.80    2.29
   3  -4  -3    5.56    1.78
   3  -4  -3    6.50    1.86
  -4   4   3    1.96    1.97
  -4   4   3    4.77    3.72
  -4   4   3    3.70    1.37
   4  -4  -3    1.03    2.54
   4  -4  -3    1.59    1.19
   4  -4  -3    3.73    1.55
   4  -4  -3    6.68    2.13
  -5   4   3   16.22    4.57
  -5   4   3   19.83    3.79
  -5   4   3   15.46    6.08
   5  -4  -3    7.73    4.87
   5  -4  -3   12.79    3.64
   5  -4  -3   19.49    3.91
   5  -4  -3   11.50    3.56
  -6   4   3    5.51    2.19
  -6   4   3    2.44    2.47
   6  -4  -3    6.24    2.16
   6  -4  -3    6.54    4.23
  -7   4   3    3.09    2.63
   7  -4  -3    3.09    3.37
  -8   4   3    6.14    3.74
   8  -4  -3    8.11    4.82
   8  -4  -3    6.99    3.21
   7   5   3    4.09    1.83
   7   5   3    7.40    5.02
  -7  -5  -3    8.41    3.32
   6   5   3    6.50    4.74
   6   5   3    4.90    2.67
   6   5   3    5.88    2.02
   6   5   3    7.47    2.25
  -6  -5  -3    6.55    2.70
   5   5   3    9.79    2.39
   5   5   3    6.40    2.03
   5   5   3    5.84    4.19
   5   5   3    2.06    2.21
  -5  -5  -3    6.45    2.24
  -5  -5  -3    7.71    2.31
   4   5   3    9.23    5.38
   4   5   3   13.89    3.19
   4   5   3   10.22    3.13
   4   5   3    7.69    3.49
  -4  -5  -3    5.86    5.52
  -4  -5  -3   17.74    3.69
  -4  -5  -3   15.27    4.25
  -4  -5  -3   14.26    3.15
   3   5   3    6.45    4.71
   3   5   3   15.11    3.35
   3   5   3   18.69    3.33
  -3  -5  -3    2.42    4.44
  -3  -5  -3   11.59    2.99
  -3  -5  -3   16.55    4.11
  -3  -5  -3   14.14    3.26
   2   5   3    8.19    2.02
   2   5   3    4.33    2.52
   2   5   3    4.50    4.08
   2   5   3    4.70    1.76
  -2  -5  -3    3.94    1.67
  -2  -5  -3    4.97    2.43
  -2  -5  -3    6.62    2.00
  -2  -5  -3    4.56    3.67
   1   5   3   15.35    7.01
   1   5   3   20.94    4.26
   1   5   3   15.60    4.98
   1   5   3   18.28    4.08
  -1  -5  -3   16.62    3.93
  -1  -5  -3   28.41    5.94
  -1  -5  -3   11.23    6.60
  -1  -5  -3   14.16    4.01
   0   5   3    7.10    1.98
   0   5   3    6.68    4.82
   0   5   3    3.90    2.22
   0   5   3    7.05    1.82
   0  -5  -3    7.82    2.79
   0  -5  -3    1.64    3.05
   0  -5  -3    5.51    1.82
   0  -5  -3    5.04    1.74
  -1   5   3   22.22    7.65
  -1   5   3   16.86    3.59
  -1   5   3   14.95    3.55
  -1   5   3   20.99    5.04
   1  -5  -3   11.66    6.30
   1  -5  -3   12.43    3.46
   1  -5  -3   15.48    3.47
   1  -5  -3    9.22    3.87
  -2   5   3    4.94    2.75
  -2   5   3    3.04    1.59
  -2   5   3    5.31    1.79
  -2   5   3    7.49    4.73
   2  -5  -3    6.24    1.77
   2  -5  -3    4.56    2.45
   2  -5  -3    2.95    3.58
   2  -5  -3    5.09    1.79
  -3   5   3   16.60    6.85
  -3   5   3    8.43    3.65
  -3   5   3   11.92    3.02
  -3   5   3   13.29    3.00
   3  -5  -3   12.18    3.00
   3  -5  -3   14.05    3.59
   3  -5  -3   11.30    5.73
   3  -5  -3   11.52    3.34
  -4   5   3   19.64    3.43
  -4   5   3    5.45    3.18
  -4   5   3    6.91    5.43
   4  -5  -3    5.05    3.92
   4  -5  -3   14.92    3.58
   4  -5  -3    8.02    2.72
   4  -5  -3    9.92    2.69
  -5   5   3    5.13    3.08
   5  -5  -3    6.38    2.04
   5  -5  -3    6.67    2.52
   5  -5  -3    1.20    2.90
   5  -5  -3    4.65    1.97
  -6   5   3   14.42    4.94
   6  -5  -3    5.99    2.38
   6  -5  -3    2.75    3.29
   6  -5  -3    5.40    2.16
  -7   5   3    4.20    3.58
   7  -5  -3    1.28    3.05
   6   6   3    0.80    1.57
   6   6   3    4.61    1.90
   6   6   3    3.92    1.71
   6   6   3    1.73    3.07
  -6  -6  -3    2.38    2.16
   5   6   3    9.85    2.56
   5   6   3    6.33    2.20
   5   6   3    6.28    4.18
   5   6   3    4.12    2.64
  -5  -6  -3    5.79    5.47
  -5  -6  -3    3.05    2.10
   4   6   3    1.68    2.19
   4   6   3   10.20    2.50
   4   6   3    5.44    2.10
   4   6   3    5.85    4.42
  -4  -6  -3    2.13    4.12
  -4  -6  -3    6.35    2.47
   3   6   3   21.36    4.19
   3   6   3   14.09    6.40
   3   6   3   19.67    4.10
   3   6   3    7.87    4.22
  -3  -6  -3   21.44    4.34
  -3  -6  -3    5.70    5.42
   2   6   3    5.21    2.68
   2   6   3    8.11    2.26
   2   6   3    7.56    4.63
   2   6   3    3.35    1.97
  -2  -6  -3    3.71    2.55
  -2  -6  -3    3.68    5.03
  -2  -6  -3    5.84    1.97
  -2  -6  -3    6.96    2.30
   1   6   3    4.39    2.90
   1   6   3   12.19    3.07
   1   6   3   11.40    2.84
   1   6   3   16.39    6.41
  -1  -6  -3    4.37    4.53
  -1  -6  -3   14.08    3.31
  -1  -6  -3   13.15    4.14
  -1  -6  -3   11.37    2.89
   0   6   3   11.18    5.84
   0   6   3    6.16    3.13
   0   6   3   13.16    2.95
   0   6   3   15.15    3.09
   0  -6  -3    5.35    2.93
   0  -6  -3    9.11    2.57
   0  -6  -3   13.76    6.69
   0  -6  -3    7.82    2.78
  -1   6   3   11.34    2.92
  -1   6   3    8.10    3.52
  -1   6   3   10.59    2.62
  -1   6   3   13.56    6.40
   1  -6  -3   11.32    3.57
   1  -6  -3    7.10    2.53
   1  -6  -3    3.93    4.45
   1  -6  -3    7.67    2.48
  -2   6   3    7.51    2.16
  -2   6   3    3.45    1.67
  -2   6   3    5.43    4.87
  -2   6   3    3.63    2.24
   2  -6  -3    5.81    2.05
   2  -6  -3    4.98    2.48
   2  -6  -3    2.74    3.38
   2  -6  -3    3.30    1.57
  -3   6   3   16.72    5.19
  -3   6   3   12.85    3.93
   3  -6  -3   14.89    4.22
   3  -6  -3   18.79    7.71
   3  -6  -3   20.14    5.32
   3  -6  -3   19.11    4.05
  -4   6   3    3.94    2.83
   4  -6  -3    4.09    1.70
   4  -6  -3    3.22    2.23
   4  -6  -3   -1.14    1.75
  -5   6   3    6.37    3.71
   5  -6  -3    9.34    5.07
   5  -6  -3    3.17    2.44
   5  -6  -3    3.68    2.10
  -6   6   3    0.40    2.82
   6  -6  -3    2.24    1.80
   6  -6  -3    1.00    1.86
   6  -6  -3    1.70    3.08
   5   7   3    3.95    2.83
   5   7   3    3.18    1.81
   5   7   3    3.57    3.68
   5   7   3    2.05    1.64
  -5  -7  -3    6.45    2.49
  -5  -7  -3    3.26    4.83
   4   7   3   11.18    3.17
   4   7   3    8.41    5.34
   4   7   3    3.33    3.02
   4   7   3   11.32    3.01
  -4  -7  -3   10.00    3.55
  -4  -7  -3    9.82    6.54
   3   7   3    2.33    2.76
   3   7   3    3.97    1.78
   3   7   3   -0.35    1.27
   3   7   3    2.06    1.59
  -3  -7  -3    0.71    3.26
  -3  -7  -3    5.33    2.07
   2   7   3    1.90    2.00
   2   7   3    6.81    2.39
   2   7   3    7.31    4.58
   2   7   3    5.08    1.99
  -2  -7  -3    9.61    2.85
  -2  -7  -3    4.03    5.23
   1   7   3   12.23    5.62
   1   7   3    2.33    2.06
   1   7   3   11.94    2.71
   1   7   3    6.49    2.31
  -1  -7  -3    5.91    4.88
  -1  -7  -3    7.61    2.32
   0   7   3    7.99    5.36
   0   7   3   14.71    3.36
   0   7   3    5.83    3.27
   0  -7  -3   16.64    4.96
   0  -7  -3   12.33    7.07
   0  -7  -3   13.96    3.78
  -1   7   3    6.71    2.27
  -1   7   3    4.74    2.94
   1  -7  -3    7.84    2.42
   1  -7  -3   10.82    6.34
   1  -7  -3    5.11    3.31
  -2   7   3    4.86    2.64
  -2   7   3    1.44    1.57
   2  -7  -3    5.05    4.61
   2  -7  -3    3.55    1.90
   2  -7  -3    8.84    3.59
  -3   7   3    1.23    1.22
  -3   7   3    0.38    1.92
   3  -7  -3    4.25    2.10
   3  -7  -3    1.67    3.17
   3  -7  -3    8.29    3.41
  -4   7   3    6.38    2.35
  -4   7   3    7.23    3.63
   4  -7  -3    5.41    2.56
   4  -7  -3   10.18    6.36
   4  -7  -3    4.74    3.04
  -5   7   3    0.57    2.85
   5  -7  -3    6.51    3.43
   5  -7  -3    7.05    2.82
   5  -7  -3    4.49    4.30
   4   8   3    0.40    2.52
   4   8   3    4.58    3.13
   4   8   3    7.32    2.40
   4   8   3    7.40    2.62
  -4  -8  -3    3.11    2.49
  -4  -8  -3    6.69    5.41
   3   8   3    2.30    2.14
   3   8   3    6.65    2.27
   3   8   3    3.31    3.39
  -3  -8  -3    1.77    4.25
  -3  -8  -3    6.56    2.83
   2   8   3   10.73    4.43
   2   8   3    8.80    2.98
  -2  -8  -3   15.77    4.34
  -2  -8  -3    4.82    5.35
   1   8   3    4.81    2.07
   1   8   3    3.78    2.73
  -1  -8  -3    2.99    4.45
  -1  -8  -3    6.11    2.57
   0   8   3    0.02    1.31
   0   8   3    2.97    1.65
   0  -8  -3    0.49    1.45
   0  -8  -3    2.23    3.69
  -1   8   3    5.89    2.12
  -1   8   3    2.87    2.76
   1  -8  -3    5.72    5.09
   1  -8  -3    6.20    2.71
  -2   8   3   11.12    4.22
  -2   8   3   11.43    3.00
   2  -8  -3   10.74    6.12
   2  -8  -3    4.25    2.42
  -3   8   3    4.90    3.58
  -3   8   3    4.61    2.14
   3  -8  -3    8.79    3.24
   3  -8  -3    4.08    4.01
   3  -8  -3    1.30    3.00
  -4   8   3    0.63    2.43
  -4   8   3    4.71    2.18
   4  -8  -3    2.91    3.47
   4  -8  -3    5.14    3.56
   4  -8  -3    5.22    2.27
   1   9   3    3.46    1.93
   1   9   3    4.34    2.97
  -1  -9  -3    0.98    2.07
  -1  -9  -3    5.90    5.37
   0   9   3    3.75    2.84
   0   9   3    3.05    1.88
   0  -9  -3    2.14    1.94
   0  -9  -3    4.27    5.22
  -1   9   3    1.32    2.29
  -1   9   3    2.78    1.72
   1  -9  -3    2.16    3.85
   1  -9  -3    1.53    1.65
   3  -8   4   -0.66    1.11
   3  -8   4    9.58    6.09
  -3   8  -4    4.09    1.80
  -3   8  -4    3.37    2.86
   2  -8   4   14.39    4.46
   2  -8   4   23.37    7.78
  -2   8  -4   22.22    6.65
  -2   8  -4   15.60    4.23
   1  -8   4    3.83    3.67
   1  -8   4    0.95    1.36
  -1   8  -4    4.16    3.06
  -1   8  -4    2.72    1.51
   0  -8   4    1.95    1.70
   0  -8   4    1.38    2.87
   0   8  -4    3.22    2.51
   0   8  -4    2.20    1.60
  -1  -8   4    2.20    2.22
  -1  -8   4    3.77    3.64
   1   8  -4    5.49    3.00
   1   8  -4    3.85    1.78
   1   8  -4    7.02    3.37
  -2  -8   4   16.48    4.62
  -2  -8   4    8.59    5.37
   2   8  -4   18.72    4.34
   2   8  -4   16.04    5.56
   2   8  -4   20.39    5.39
  -3  -8   4    2.63    1.94
  -3  -8   4    6.50    4.12
   3   8  -4    1.26    1.45
   3   8  -4    2.36    2.06
   3   8  -4    1.68    1.91
   5  -7   4    9.12    2.50
   5  -7   4    9.39    5.43
   5  -7   4    4.49    3.36
   5  -7   4   10.41    3.04
  -5   7  -4   11.23    2.83
  -5   7  -4    3.20    3.41
   4  -7   4    6.82    1.93
   4  -7   4    5.55    2.86
   4  -7   4    3.06    1.84
   4  -7   4    3.06    3.43
  -4   7  -4    4.44    3.41
  -4   7  -4    3.09    1.83
   3  -7   4    7.49    2.08
   3  -7   4    2.95    3.03
   3  -7   4   10.73    3.75
   3  -7   4    2.04    1.65
  -3   7  -4    1.93    2.15
  -3   7  -4    6.69    2.02
   2  -7   4    4.01    2.55
   2  -7   4    2.25    1.50
   2  -7   4    3.34    1.61
   2  -7   4    2.48    2.93
  -2   7  -4    3.17    1.55
  -2   7  -4    6.72    3.08
   1  -7   4   22.02    6.69
   1  -7   4   18.17    4.35
  -1   7  -4   14.05    3.63
  -1   7  -4   11.53    5.01
  -1   7  -4   14.22    4.80
   0  -7   4    9.51    4.02
   0  -7   4    5.18    2.43
   0   7  -4    9.43    2.51
   0   7  -4    9.22    3.61
   0   7  -4   14.08    4.45
  -1  -7   4   12.16    5.16
  -1  -7   4   10.62    3.67
   1   7  -4   17.51    5.18
   1   7  -4   17.17    3.75
   1   7  -4   14.93    4.81
  -2  -7   4    3.52    3.33
  -2  -7   4    0.87    1.23
   2   7  -4    1.90    1.34
   2   7  -4    1.27    1.52
   2   7  -4    2.15    1.36
   2   7  -4    3.78    2.31
  -3  -7   4    2.97    1.93
  -3  -7   4    3.05    3.40
   3   7  -4    6.82    2.20
   3   7  -4    2.79    2.07
   3   7  -4    6.63    2.54
   3   7  -4    8.92    2.87
  -4  -7   4    2.78    1.70
  -4  -7   4    5.03    3.31
   4   7  -4    6.24    2.38
   4   7  -4    6.36    2.28
   4   7  -4   -0.02    1.34
  -5  -7   4    9.00    3.03
   5   7  -4    9.14    2.73
   5   7  -4    2.09    2.45
   5   7  -4    5.81    2.51
   6  -6   4    5.22    1.66
   6  -6   4    5.91    2.23
   6  -6   4    2.41    2.67
   6  -6   4    8.97    5.29
  -6   6  -4    9.26    4.16
   5  -6   4    3.33    1.46
   5  -6   4    8.18    5.08
   5  -6   4    3.05    1.72
   5  -6   4    4.55    2.60
  -5   6  -4    1.46    2.44
  -5   6  -4    3.23    1.65
   4  -6   4   14.38    5.04
   4  -6   4   20.55    4.37
   4  -6   4   19.94    7.41
   4  -6   4   21.62    4.73
  -4   6  -4   19.71    4.49
  -4   6  -4   16.72    5.73
   3  -6   4   15.41    4.15
   3  -6   4   26.42    7.66
   3  -6   4   14.61    3.95
   3  -6   4   23.71    5.62
  -3   6  -4   19.00    4.13
  -3   6  -4   17.21    5.47
   2  -6   4    5.74    2.58
   2  -6   4    8.63    2.39
   2  -6   4    7.40    2.11
   2  -6   4    6.00    3.86
  -2   6  -4    1.62    2.25
  -2   6  -4    7.58    3.77
  -2   6  -4    5.78    1.87
   1  -6   4    9.55    2.96
   1  -6   4    9.61    3.89
   1  -6   4   11.13    3.63
   1  -6   4   10.52    2.91
  -1   6  -4   12.20    2.72
  -1   6  -4   16.35    4.72
  -1   6  -4    6.99    3.09
   0  -6   4   34.80    8.18
   0  -6   4   50.39    8.44
   0  -6   4   58.44   11.75
   0  -6   4   64.55   10.57
   0   6  -4   38.88    8.10
   0   6  -4   38.34    8.27
   0   6  -4   31.51    8.98
   0   6  -4   41.33    8.83
  -1  -6   4   15.43    4.88
  -1  -6   4    7.92    2.88
  -1  -6   4   16.31    3.31
   1   6  -4    9.07    3.58
   1   6  -4   15.14    4.09
   1   6  -4    8.91    2.59
   1   6  -4    8.86    2.91
  -2  -6   4   10.43    2.92
  -2  -6   4    5.81    3.53
   2   6  -4    6.88    3.09
   2   6  -4    8.86    2.67
   2   6  -4    7.87    2.43
   2   6  -4    7.88    2.90
  -3  -6   4    8.08    4.19
  -3  -6   4    8.21    3.08
   3   6  -4    8.70    3.62
   3   6  -4   15.85    3.40
   3   6  -4   23.17    4.50
  -4  -6   4   18.39    4.28
   4   6  -4   19.31    4.31
   4   6  -4   13.65    4.20
   4   6  -4   12.95    4.75
  -5  -6   4    2.37    1.69
   5   6  -4    0.75    1.45
   5   6  -4    2.62    2.12
   5   6  -4    4.88    2.17
  -6  -6   4    5.10    2.30
   6   6  -4    3.69    2.04
   6   6  -4   10.99    3.09
   6   6  -4    3.18    2.54
   7  -5   4    6.40    5.22
   7  -5   4    7.06    1.85
   7  -5   4    9.21    3.19
   7  -5   4    7.09    2.40
  -7   5  -4   11.27    3.83
   6  -5   4   -0.46    1.00
   6  -5   4    9.32    5.73
   6  -5   4    3.33    2.17
   6  -5   4    1.58    0.89
  -6   5  -4    2.62    2.16
   5  -5   4    3.31    1.30
   5  -5   4    1.02    2.77
   5  -5   4    7.35    2.48
   5  -5   4    3.34    1.63
  -5   5  -4    5.73    2.83
   4  -5   4   18.20    4.79
   4  -5   4   22.22    4.53
   4  -5   4   46.50   10.04
   4  -5   4   24.42    5.80
  -4   5  -4   21.10    4.54
  -4   5  -4   26.45    6.42
   3  -5   4   42.60    9.04
   3  -5   4   49.63    9.51
   3  -5   4   45.87    8.99
   3  -5   4   51.24   12.07
  -3   5  -4   47.83    9.35
  -3   5  -4   51.63   11.54
  -3   5  -4   44.80    8.97
  -3   5  -4   47.09   10.60
   2  -5   4    7.99    2.18
   2  -5   4    6.01    3.00
   2  -5   4    3.57    1.77
   2  -5   4    5.69    2.21
  -2   5  -4    7.99    1.85
  -2   5  -4    3.71    2.73
  -2   5  -4    6.64    2.60
  -2   5  -4    9.06    2.10
   1  -5   4   16.15    3.97
   1  -5   4   13.24    5.14
   1  -5   4   19.35    4.70
   1  -5   4   18.74    4.04
  -1   5  -4   11.79    4.72
  -1   5  -4   20.62    3.91
  -1   5  -4   24.01    5.34
  -1   5  -4   15.74    4.10
   0  -5   4   14.06    3.74
   0  -5   4   10.61    4.07
   0  -5   4   10.91    3.08
   0  -5   4   12.38    3.10
   0   5  -4    8.31    3.37
   0   5  -4   12.27    2.95
   0   5  -4   14.58    3.49
   0   5  -4   18.64    4.55
  -1  -5   4   14.42    4.01
  -1  -5   4   21.74    5.52
  -1  -5   4   18.51    4.17
  -1  -5   4   12.96    4.31
   1   5  -4   12.47    4.28
   1   5  -4   19.76    4.90
   1   5  -4   25.99    4.61
   1   5  -4   18.22    3.98
  -2  -5   4   10.90    2.58
  -2  -5   4    6.26    2.92
  -2  -5   4   10.90    2.87
  -2  -5   4    5.12    1.98
   2   5  -4    5.07    2.30
   2   5  -4    4.36    2.17
   2   5  -4    7.50    2.13
   2   5  -4    8.23    2.16
  -3  -5   4   57.09    9.51
  -3  -5   4   23.66    8.94
  -3  -5   4   41.46    8.48
  -3  -5   4   66.23    9.52
   3   5  -4   40.10    8.53
   3   5  -4   54.61    8.65
   3   5  -4   32.98    9.23
  -4  -5   4   24.27    4.81
   4   5  -4   12.03    4.66
   4   5  -4   18.20    4.48
   4   5  -4   27.58    5.09
  -5  -5   4    2.27    1.46
   5   5  -4    8.01    3.12
   5   5  -4    1.16    1.36
   5   5  -4    2.46    1.60
  -6  -5   4    0.97    1.46
   6   5  -4    3.65    1.63
   6   5  -4    2.11    1.57
   6   5  -4    4.41    2.26
  -7  -5   4    8.80    2.85
   7   5  -4    9.34    3.00
   7  -4   4    5.19    1.33
   7  -4   4    5.49    1.67
   7  -4   4    7.05    4.80
  -7   4  -4    2.46    2.34
   6  -4   4    9.67    2.40
   6  -4   4   13.76    2.31
   6  -4   4   10.56    4.69
   6  -4   4    4.13    2.61
  -6   4  -4    6.76    3.11
   5  -4   4   20.51    4.30
   5  -4   4   16.08    4.68
   5  -4   4   22.55    6.89
   5  -4   4   19.85    3.87
  -5   4  -4   18.89    5.30
  -5   4  -4   16.30    4.95
   4  -4   4   20.04    4.08
   4  -4   4   17.22    4.56
   4  -4   4   20.15    3.70
   4  -4   4   26.36    7.28
  -4   4  -4   14.56    4.13
  -4   4  -4   18.71    4.89
  -4   4  -4   16.08    3.67
   3  -4   4   13.08    3.56
   3  -4   4   14.04    3.03
   3  -4   4   10.03    2.64
   3  -4   4   10.16    4.25
  -3   4  -4   10.21    4.06
  -3   4  -4   12.11    2.97
  -3   4  -4   12.53    2.71
  -3   4  -4   12.82    3.87
   2  -4   4   24.53    6.34
   2  -4   4   22.29    5.20
   2  -4   4   26.01    4.64
   2  -4   4   16.45    4.51
  -2   4  -4   17.75    5.84
  -2   4  -4   20.88    4.39
  -2   4  -4   22.60    5.58
  -2   4  -4   31.27    4.83
   1  -4   4   32.36    6.90
   1  -4   4   40.40    8.79
   1  -4   4   34.19    6.99
   1  -4   4   46.02    7.46
  -1   4  -4   36.72    6.85
  -1   4  -4   27.05    7.52
  -1   4  -4   32.84    8.24
  -1   4  -4   35.77    7.07
   0  -4   4   20.79    4.85
   0  -4   4   24.93    6.24
   0  -4   4   26.66    4.97
   0  -4   4   26.76    5.74
   0   4  -4   16.28    5.33
   0   4  -4   26.27    4.81
   0   4  -4   24.19    4.96
   0   4  -4   24.66    5.94
  -1  -4   4   28.98    7.21
  -1  -4   4   33.59    7.27
  -1  -4   4   54.31    7.88
  -1  -4   4   39.91    7.76
   1   4  -4   23.32    7.65
   1   4  -4   42.85    7.25
   1   4  -4   39.45    7.37
  -2  -4   4   31.91    5.94
  -2  -4   4   20.10    5.06
  -2  -4   4   23.06    5.14
  -2  -4   4   24.68    5.91
   2   4  -4   20.51    5.52
   2   4  -4   24.20    5.25
  -3  -4   4   15.89    3.49
  -3  -4   4   13.25    3.29
  -3  -4   4   17.36    4.24
   3   4  -4   11.39    3.32
   3   4  -4   15.63    3.32
   3   4  -4    8.73    3.32
  -4  -4   4   19.00    4.35
  -4  -4   4   27.49    5.40
  -4  -4   4   13.94    4.00
   4   4  -4   21.62    4.30
   4   4  -4   17.71    4.72
   4   4  -4   15.32    4.25
  -5  -4   4   14.65    3.99
  -5  -4   4   30.37    6.06
   5   4  -4   12.60    4.32
   5   4  -4   23.55    4.38
   5   4  -4   17.11    4.35
  -6  -4   4    6.05    1.79
   6   4  -4   13.01    2.56
   6   4  -4    2.60    1.63
   6   4  -4    2.18    1.50
  -7  -4   4    3.79    1.48
   7   4  -4    0.80    1.29
   8  -3   4    8.84    4.63
  -8   3  -4    2.00    2.06
   7  -3   4    3.73    3.31
   7  -3   4    2.30    0.77
  -7   3  -4    2.45    1.91
   6  -3   4   16.28    3.29
   6  -3   4   31.76    8.30
   6  -3   4   16.24    3.38
  -6   3  -4   14.48    4.36
  -6   3  -4   19.85    4.32
   5  -3   4   32.51    8.25
   5  -3   4   50.92   10.97
   5  -3   4   41.62    7.38
   5  -3   4   40.22    7.50
  -5   3  -4   32.02    7.68
  -5   3  -4   38.20    8.03
   4  -3   4   14.91    3.75
   4  -3   4   15.87    5.63
   4  -3   4   11.70    2.65
   4  -3   4   12.40    2.91
  -4   3  -4   12.89    3.72
  -4   3  -4   15.08    3.41
   3  -3   4    2.81    1.08
   3  -3   4    3.68    1.73
   3  -3   4    2.21    0.85
   3  -3   4    2.94    2.41
  -3   3  -4    2.81    0.88
  -3   3  -4    4.56    1.34
  -3   3  -4    1.62    1.41
   2  -3   4   34.07    6.35
   2  -3   4   31.05    6.18
   2  -3   4   33.62    6.59
   2  -3   4   38.49    7.43
  -2   3  -4   31.09    6.14
  -2   3  -4   29.68    6.38
  -2   3  -4   31.61    6.64
   1  -3   4   42.15    8.28
   1  -3   4   46.16    8.44
   1  -3   4   51.53    9.20
   1  -3   4   50.76    8.68
  -1   3  -4   38.31    8.61
  -1   3  -4   38.66    8.20
  -1   3  -4   44.10    8.47
   0  -3   4    3.58    1.41
   0  -3   4    4.30    1.94
   0  -3   4    5.31    1.46
   0  -3   4    6.09    1.73
   0   3  -4    5.08    1.52
   0   3  -4    1.58    1.26
   0   3  -4    7.59    1.38
  -1  -3   4   43.53    8.49
  -1  -3   4   36.78    8.36
  -1  -3   4   47.82    8.71
  -1  -3   4   41.77    8.62
   1   3  -4   41.47    8.66
   1   3  -4   40.03    8.49
   1   3  -4   53.83    8.43
  -2  -3   4   35.21    5.92
  -2  -3   4   23.70    5.51
  -2  -3   4   25.16    5.54
  -2  -3   4   29.62    5.62
   2   3  -4   21.39    5.78
   2   3  -4   32.58    5.56
   2   3  -4   28.39    5.62
  -3  -3   4    2.83    1.31
  -3  -3   4    3.77    1.77
  -3  -3   4    1.65    1.20
   3   3  -4    4.82    1.82
   3   3  -4    4.55    1.46
   3   3  -4    2.61    1.27
  -4  -3   4   12.53    3.39
  -4  -3   4   13.97    3.15
  -4  -3   4   14.24    3.72
   4   3  -4   11.77    3.14
   4   3  -4   13.15    3.48
   4   3  -4   11.38    3.28
  -5  -3   4   36.60    8.13
  -5  -3   4   48.69    8.61
  -5  -3   4   58.86    8.82
   5   3  -4   28.51    8.49
   5   3  -4   43.28    8.38
   5   3  -4   43.42    8.42
  -6  -3   4   27.58    5.58
  -6  -3   4   17.23    4.45
   6   3  -4   22.71    4.92
  -7  -3   4    2.47    1.33
   7   3  -4    6.09    2.07
  -8  -3   4    1.66    1.19
   8   3  -4    3.40    1.86
   8  -2   4   12.82    4.99
   8  -2   4    9.11    2.03
   7  -2   4   18.48    6.08
  -7   2  -4    5.88    2.41
  -7   2  -4    8.95    2.60
   6  -2   4    8.96    4.06
  -6   2  -4    5.42    2.04
  -6   2  -4    6.45    2.31
   5  -2   4   14.01    4.75
   5  -2   4   11.75    2.37
  -5   2  -4    9.51    2.86
  -5   2  -4   11.48    3.16
   4  -2   4   18.32    3.66
   4  -2   4   29.36    6.65
   4  -2   4   13.19    3.96
  -4   2  -4   15.24    3.90
  -4   2  -4   17.23    4.19
   3  -2   4   26.70    4.93
   3  -2   4   38.46    7.63
   3  -2   4   30.17    5.80
  -3   2  -4   17.12    5.33
  -3   2  -4   22.46    5.01
   2  -2   4   68.40   11.88
   2  -2   4   56.65   11.63
   2  -2   4   68.08   12.05
  -2   2  -4   64.44   11.93
  -2   2  -4   69.75   12.09
  -2   2  -4   58.50   11.61
   1  -2   4   33.14    6.46
   1  -2   4   30.19    6.98
   1  -2   4   33.47    6.57
  -1   2  -4   34.89    6.52
  -1   2  -4   33.01    6.62
  -1   2  -4   31.98    6.22
   0  -2   4    4.04    1.41
   0  -2   4    2.57    1.73
   0  -2   4    2.93    1.15
   0  -2   4    4.59    1.35
   0   2  -4    3.84    1.44
   0   2  -4    4.99    1.42
   0   2  -4    4.20    1.11
  -1  -2   4   22.71    6.17
  -1  -2   4   31.12    6.36
  -1  -2   4   38.35    6.50
  -1  -2   4   34.58    6.48
   1   2  -4   31.13    6.43
   1   2  -4   40.22    6.28
   1   2  -4   30.23    6.36
  -2  -2   4   85.68   14.07
  -2  -2   4   72.14   13.93
  -2  -2   4   68.28   14.08
  -2  -2   4   76.96   13.77
  -2  -2   4   64.01   13.85
   2   2  -4   72.25   13.99
   2   2  -4   59.71   13.90
   2   2  -4   85.73   13.92
  -3  -2   4   25.61    5.60
  -3  -2   4   25.71    5.33
  -3  -2   4   38.64    5.62
   3   2  -4   21.75    5.67
   3   2  -4   17.85    5.39
   3   2  -4   29.63    5.37
  -4  -2   4   16.29    4.06
  -4  -2   4   19.60    4.33
  -4  -2   4   29.80    4.92
   4   2  -4    9.88    3.94
   4   2  -4   27.00    4.64
   4   2  -4   18.52    4.27
  -5  -2   4   11.41    3.17
  -5  -2   4    9.72    3.43
  -5  -2   4   28.98    4.32
   5   2  -4   13.40    3.41
  -6  -2   4    4.60    1.62
  -6  -2   4    9.02    2.89
  -6  -2   4    7.32    2.26
   6   2  -4    6.51    2.21
  -7  -2   4    7.24    1.80
  -7  -2   4    8.95    2.61
   7   2  -4    4.09    2.16
   7   2  -4    5.52    2.35
   8   2  -4    5.04    2.41
   8   2  -4   12.06    3.04
   8  -1   4    3.07    3.27
   8  -1   4    7.22    1.61
   7  -1   4    6.30    1.35
   7  -1   4   10.56    4.24
  -7   1  -4    3.15    1.77
  -7   1  -4    4.38    2.01
   6  -1   4   12.87    4.58
   6  -1   4   12.04    2.08
  -6   1  -4    6.11    2.47
  -6   1  -4    7.13    2.64
   5  -1   4   12.54    4.53
  -5   1  -4   10.16    2.86
  -5   1  -4    9.51    2.83
   4  -1   4   46.22    7.72
   4  -1   4   35.32    7.90
  -4   1  -4   40.08    7.96
  -4   1  -4   35.96    7.96
   3  -1   4   19.65    4.02
  -3   1  -4   22.47    4.77
  -3   1  -4   18.91    4.36
   2  -1   4   26.00    5.73
   2  -1   4   34.91    5.71
  -2   1  -4   25.53    5.67
  -2   1  -4   26.47    5.75
   1  -1   4   21.66    3.97
   1  -1   4   14.20    3.56
   1  -1   4   26.05    4.50
  -1   1  -4   19.42    3.56
  -1   1  -4   20.57    4.26
  -1   1  -4   25.48    4.56
   0  -1   4    8.56    2.26
   0  -1   4   15.07    2.74
   0  -1   4   10.77    2.78
   0   1  -4    9.10    2.62
   0   1  -4   13.00    2.80
  -1  -1   4   14.36    4.27
  -1  -1   4   27.84    6.16
  -1  -1   4   18.52    4.76
  -1  -1   4   25.99    4.80
   1   1  -4   23.65    4.74
   1   1  -4   20.11    4.72
   1   1  -4   23.34    4.23
  -2  -1   4   28.10    5.72
  -2  -1   4   30.29    5.61
  -2  -1   4   25.41    5.54
  -2  -1   4   18.85    5.98
   2   1  -4   29.55    5.58
   2   1  -4   25.59    5.67
   2   1  -4   31.37    6.04
   2   1  -4   32.57    5.62
  -3  -1   4   17.08    4.42
  -3  -1   4   28.25    4.46
  -3  -1   4   22.77    4.47
  -3  -1   4   20.53    4.76
   3   1  -4   25.58    4.50
   3   1  -4   14.03    4.89
   3   1  -4   18.51    4.25
  -4  -1   4   38.62    9.27
  -4  -1   4   50.66    9.24
  -4  -1   4   47.09    9.26
  -4  -1   4   55.61    9.27
   4   1  -4   38.53    9.60
   4   1  -4   50.31    9.37
  -5  -1   4    7.26    2.31
  -5  -1   4    6.65    2.47
  -5  -1   4   10.75    2.61
  -5  -1   4   13.83    3.09
   5   1  -4    5.52    2.84
   5   1  -4   14.47    3.06
  -6  -1   4    8.32    2.76
   6   1  -4    7.06    3.06
   6   1  -4   11.70    2.89
   7   1  -4   10.66    2.92
   7   1  -4    5.78    2.92
   8   1  -4    5.08    2.77
   8   1  -4    5.57    2.30
   8   0   4    2.47    0.97
   8   0   4    5.64    3.50
   7   0   4   32.41    7.68
   7   0   4   23.26    4.72
   6   0   4   16.46    2.79
   6   0   4   15.77    4.89
  -6   0  -4    8.62    3.25
  -6   0  -4    8.52    3.52
   5   0   4   13.73    4.06
  -5   0  -4    2.74    1.81
  -5   0  -4    5.14    1.95
   4   0   4   24.73    4.63
   4   0   4   25.89    4.46
  -4   0  -4   20.90    5.21
  -4   0  -4   12.23    5.00
  -4   0  -4   23.11    4.52
   3   0   4    5.91    1.49
   3   0   4    4.90    1.48
  -3   0  -4    2.32    1.13
  -3   0  -4    4.96    1.51
   2   0   4    6.89    2.02
   2   0   4    3.02    1.61
  -2   0  -4    2.13    1.34
  -2   0  -4    1.21    1.01
  -2   0  -4    4.82    0.83
   1   0   4    8.03    2.21
   1   0   4    6.55    3.05
  -1   0  -4    4.38    1.79
   0   0   4   87.11   16.76
   0   0   4   70.43   17.37
   0   0   4  107.52   17.09
   0   0  -4   91.85   16.82
   0   0  -4   88.75   17.63
   0   0  -4   84.12   16.89
  -1   0   4    2.09    1.04
  -1   0   4    3.22    2.49
  -1   0   4    3.65    1.66
   1   0  -4    7.34    1.64
   1   0  -4    2.70    1.37
   1   0  -4    4.51    2.64
   1   0  -4    5.92    1.41
  -2   0   4    2.77    1.17
  -2   0   4    1.90    1.87
  -2   0   4    2.45    1.29
   2   0  -4    0.89    1.16
   2   0  -4    6.18    1.42
   2   0  -4    2.91    2.43
   2   0  -4    9.13    1.66
  -3   0   4   10.54    2.99
  -3   0   4    4.34    1.84
  -3   0   4    5.76    1.63
   3   0  -4    4.82    2.75
   3   0  -4    8.67    1.77
   3   0  -4    3.78    1.72
   3   0  -4    6.88    2.04
  -4   0   4   28.22    5.57
  -4   0   4   20.56    5.21
  -4   0   4   23.81    5.78
   4   0  -4   33.05    5.87
   4   0  -4   20.61    6.40
  -5   0   4   11.05    3.23
   5   0  -4   10.14    2.67
   5   0  -4    3.33    2.64
  -6   0   4   35.34    6.55
   6   0  -4   12.45    5.19
   6   0  -4   20.05    4.86
  -7   0   4   31.65    6.80
   7   0  -4   22.86    5.63
   7   0  -4   18.01    6.47
   8   0  -4    1.98    2.36
   8   0  -4   -0.20    1.31
   8   1   4    5.47    1.48
   8   1   4    2.37    2.45
   7   1   4    3.26    2.63
   7   1   4    5.43    1.35
  -7  -1  -4    3.16    1.49
   6   1   4   16.83    3.40
  -6  -1  -4   19.79    5.05
  -6  -1  -4   15.46    3.76
   5   1   4    8.42    1.65
  -5  -1  -4    3.47    1.84
  -5  -1  -4    2.34    1.87
  -5  -1  -4    9.40    1.87
   4   1   4   29.36    5.84
   4   1   4   34.43    5.57
   4   1   4   14.85    7.13
   4   1   4   24.15    5.47
  -4  -1  -4   23.82    5.92
  -4  -1  -4   16.05    6.14
  -4  -1  -4   36.55    5.52
   3   1   4    9.45    3.29
   3   1   4   16.35    2.71
   3   1   4   14.98    3.01
   3   1   4   11.38    5.10
  -3  -1  -4   13.19    2.59
  -3  -1  -4    8.15    3.21
  -3  -1  -4   10.17    3.05
   2   1   4   17.88    6.30
   2   1   4   25.23    4.76
   2   1   4   26.51    4.53
  -2  -1  -4   12.99    5.09
  -2  -1  -4   26.69    4.86
  -2  -1  -4   21.98    4.44
   1   1   4    4.62    3.47
   1   1   4    2.62    0.92
   1   1   4    8.41    1.82
   1   1   4    2.74    1.60
  -1  -1  -4    2.65    2.77
  -1  -1  -4    4.68    1.01
  -1  -1  -4    2.25    1.37
  -1  -1  -4    3.33    1.41
   0   1   4   11.03    2.51
   0   1   4    5.52    3.55
   0   1   4    9.11    2.61
   0  -1  -4    5.90    2.24
   0  -1  -4   11.55    2.58
   0  -1  -4    9.06    4.09
  -1   1   4    3.52    1.37
  -1   1   4    2.59    2.69
  -1   1   4    2.27    1.29
   1  -1  -4    0.52    0.92
   1  -1  -4    0.57    2.52
  -2   1   4   24.52    7.08
   2  -1  -4   30.27    5.55
   2  -1  -4   24.17    7.53
   2  -1  -4   24.34    5.29
  -3   1   4    8.28    2.67
  -3   1   4    7.52    2.71
  -3   1   4   10.24    4.07
   3  -1  -4   11.78    4.23
   3  -1  -4   14.15    2.84
   3  -1  -4   13.12    2.83
  -4   1   4   13.88    3.83
  -4   1   4   13.66    3.83
  -4   1   4   35.58    6.35
   4  -1  -4   18.46    4.33
   4  -1  -4   20.91    6.08
  -5   1   4    1.45    1.37
  -5   1   4   11.65    3.33
   5  -1  -4   10.41    2.55
   5  -1  -4    4.48    2.68
  -6   1   4   36.42    7.98
   6  -1  -4   20.46    6.14
   6  -1  -4   27.23    7.81
  -7   1   4    8.93    3.94
   7  -1  -4    7.69    3.57
   7  -1  -4    3.07    2.23
  -8   1   4   11.77    4.11
   8  -1  -4    7.65    2.64
   8  -1  -4    1.48    2.42
   8   2   4    7.56    1.83
   8   2   4    2.88    2.53
   8   2   4   13.37    7.49
  -8  -2  -4    8.97    2.47
  -8  -2  -4    2.98    1.97
   7   2   4    0.88    3.15
   7   2   4    3.50    1.29
  -7  -2  -4    3.55    1.75
  -7  -2  -4    6.72    2.67
  -7  -2  -4    3.32    1.78
   6   2   4    4.77    1.40
   6   2   4    4.13    4.04
  -6  -2  -4    4.15    1.55
  -6  -2  -4    2.37    1.91
  -6  -2  -4    2.05    1.63
   5   2   4    9.45    5.48
   5   2   4   16.92    2.99
  -5  -2  -4    8.89    3.38
  -5  -2  -4   10.97    2.74
  -5  -2  -4   12.61    3.33
   4   2   4    1.84    1.70
   4   2   4    3.87    1.33
   4   2   4    0.90    2.45
   4   2   4    4.97    1.44
  -4  -2  -4    5.52    1.29
  -4  -2  -4    3.22    2.02
  -4  -2  -4    7.41    1.98
   3   2   4   24.48    4.81
   3   2   4   23.65    5.60
   3   2   4   18.06    6.75
   3   2   4   25.08    4.82
  -3  -2  -4   24.19    4.96
  -3  -2  -4   24.16    5.79
  -3  -2  -4   24.07    4.69
   2   2   4   30.08    5.03
   2   2   4   21.43    5.66
   2   2   4   21.43    7.95
   2   2   4   23.15    5.01
  -2  -2  -4   23.90    4.88
  -2  -2  -4   24.49    5.99
  -2  -2  -4   17.76    7.04
  -2  -2  -4   32.80    5.75
   1   2   4   13.02    4.35
   1   2   4   14.25    5.71
   1   2   4   27.27    4.17
   1   2   4   18.48    3.92
  -1  -2  -4   11.95    4.27
  -1  -2  -4   29.05    8.06
  -1  -2  -4   21.00    3.88
  -1  -2  -4   22.20    4.12
   0   2   4   34.76   10.16
   0   2   4   45.54    7.75
   0  -2  -4   42.16    8.10
   0  -2  -4   39.12    7.52
   0  -2  -4   33.68    7.63
   0  -2  -4   39.75   10.91
  -1   2   4   17.53    6.36
  -1   2   4   13.73    4.65
  -1   2   4   23.86    4.56
   1  -2  -4   10.77    5.84
   1  -2  -4   22.77    4.52
   1  -2  -4   30.06    4.46
   1  -2  -4   20.05    5.05
  -2   2   4   31.63    5.69
  -2   2   4   42.50    8.85
  -2   2   4   19.72    5.38
   2  -2  -4   27.31    5.83
   2  -2  -4   29.06    5.55
   2  -2  -4   20.10    4.87
   2  -2  -4   27.92    8.30
  -3   2   4   27.31    6.39
  -3   2   4   29.09    6.27
  -3   2   4   40.67    9.37
   3  -2  -4   29.52    8.49
   3  -2  -4   27.98    6.35
  -4   2   4   10.80    3.52
  -4   2   4    1.58    1.33
  -4   2   4    8.13    1.80
   4  -2  -4    0.97    2.36
   4  -2  -4    2.04    1.13
   4  -2  -4    2.25    1.23
  -5   2   4   16.37    4.78
  -5   2   4    8.89    2.33
  -5   2   4    6.73    2.47
   5  -2  -4    3.78    3.07
  -6   2   4    5.42    1.82
  -6   2   4    8.55    3.82
   6  -2  -4    2.86    2.01
   6  -2  -4    2.89    2.76
  -7   2   4    8.83    4.05
   7  -2  -4    4.00    3.20
   7  -2  -4    1.92    2.24
   8  -2  -4    7.14    2.84
   8  -2  -4    4.70    3.26
   8   3   4    1.62    2.30
   8   3   4    0.28    3.66
   8   3   4    6.65    1.66
  -8  -3  -4    3.34    2.19
  -8  -3  -4    2.71    2.07
   7   3   4    3.37    1.38
   7   3   4    1.37    4.56
  -7  -3  -4    4.59    2.26
  -7  -3  -4    4.59    2.00
   6   3   4   10.69    6.25
   6   3   4   18.50    3.94
  -6  -3  -4   16.39    3.89
  -6  -3  -4   15.30    4.43
  -6  -3  -4   24.15    5.79
   5   3   4   20.25    3.83
   5   3   4   15.13    6.81
   5   3   4   16.02    3.53
   5   3   4   10.17    4.05
  -5  -3  -4   12.87    4.50
  -5  -3  -4   16.54    3.63
  -5  -3  -4   22.88    4.38
   4   3   4   21.70    4.28
   4   3   4   18.17    5.08
   4   3   4   15.09    6.61
   4   3   4   20.57    4.36
  -4  -3  -4   14.95    5.09
  -4  -3  -4   23.49    4.81
  -4  -3  -4   17.64    4.12
   3   3   4   32.04    5.47
   3   3   4   27.23    5.50
   3   3   4   16.53    6.02
  -3  -3  -4   27.66    6.67
  -3  -3  -4   26.17    5.33
  -3  -3  -4   37.86   10.82
  -3  -3  -4   27.61    5.57
   2   3   4   23.44    4.81
   2   3   4   10.55    5.80
   2   3   4   12.80    4.99
  -2  -3  -4   21.03    5.23
  -2  -3  -4   17.98    7.71
  -2  -3  -4   28.00    4.73
  -2  -3  -4   26.69    4.48
   1   3   4    7.46    3.23
   1   3   4   13.15    5.78
   1   3   4   15.00    3.17
   1   3   4   15.28    3.08
  -1  -3  -4   12.00    2.86
  -1  -3  -4   12.43    3.21
  -1  -3  -4   17.35    6.53
  -1  -3  -4   13.54    3.70
   0   3   4   -0.34    2.30
   0   3   4    0.44    1.04
   0   3   4    1.83    0.96
   0   3   4    3.96    1.03
   0  -3  -4   -1.09    2.08
   0  -3  -4    2.65    0.94
   0  -3  -4    2.83    1.50
   0  -3  -4    2.59    1.06
  -1   3   4    7.08    2.95
  -1   3   4   15.16    5.92
  -1   3   4   14.45    2.86
  -1   3   4    9.85    2.61
   1  -3  -4    6.85    4.72
   1  -3  -4   10.84    2.55
   1  -3  -4   14.45    3.85
   1  -3  -4   11.49    2.92
  -2   3   4   21.20    6.31
  -2   3   4   31.30    5.85
  -2   3   4   25.36    8.80
   2  -3  -4   33.24    5.90
   2  -3  -4   25.41    6.33
  -3   3   4   22.97    7.75
  -3   3   4   26.12    5.26
  -3   3   4   20.42    5.89
   3  -3  -4   32.22    6.30
   3  -3  -4   28.62    5.32
   3  -3  -4   25.83    5.62
   3  -3  -4   16.38    7.33
  -4   3   4   15.18    6.18
  -4   3   4   24.67    4.31
  -4   3   4   11.34    4.13
   4  -3  -4   13.60    3.87
   4  -3  -4   13.24    5.64
   4  -3  -4   19.83    4.24
   4  -3  -4   16.23    4.00
  -5   3   4   17.65    3.73
  -5   3   4   15.42    5.40
  -5   3   4   15.40    4.05
   5  -3  -4   14.65    3.78
   5  -3  -4    9.36    5.32
  -6   3   4   24.71    7.39
  -6   3   4   19.77    4.93
  -6   3   4   19.96    4.27
   6  -3  -4    9.94    5.49
   6  -3  -4   14.44    4.35
  -7   3   4    5.08    2.12
  -7   3   4    6.29    2.77
   7  -3  -4    1.73    2.10
   7  -3  -4    5.29    3.66
   8  -3  -4    4.63    3.74
   8  -3  -4    6.36    3.04
   8   4   4    4.49    5.55
  -8  -4  -4    2.73    2.43
   7   4   4    5.09    5.60
   7   4   4   10.00    2.73
  -7  -4  -4   13.62    4.03
  -7  -4  -4   10.14    3.02
   6   4   4    4.61    5.32
   6   4   4    6.05    1.73
   6   4   4    7.00    2.70
   6   4   4    8.07    2.07
  -6  -4  -4    5.30    2.46
  -6  -4  -4    3.75    1.78
   5   4   4    7.92    3.90
   5   4   4   16.56    3.42
   5   4   4    5.16    4.59
   5   4   4   15.32    3.57
  -5  -4  -4   18.38    4.16
  -5  -4  -4   19.42    5.13
  -5  -4  -4   17.43    3.49
   4   4   4    4.24    1.54
   4   4   4    1.80    1.14
   4   4   4    0.39    1.14
   4   4   4    2.58    3.13
  -4  -4  -4    2.86    1.15
  -4  -4  -4    1.68    1.52
  -4  -4  -4   -0.46    3.02
  -4  -4  -4    4.45    1.77
   3   4   4    9.51    2.34
   3   4   4    5.37    2.76
   3   4   4   10.08    2.56
   3   4   4    3.08    3.52
  -3  -4  -4    3.00    4.40
  -3  -4  -4    7.18    2.94
  -3  -4  -4   10.03    2.27
  -3  -4  -4   14.82    3.01
   2   4   4    3.54    3.44
   2   4   4    1.60    1.44
   2   4   4    5.65    1.81
   2   4   4    5.19    1.44
  -2  -4  -4    4.52    1.95
  -2  -4  -4    5.18    1.43
  -2  -4  -4    5.37    4.05
  -2  -4  -4    3.34    1.39
   1   4   4   28.57    9.09
   1   4   4   41.08    6.61
   1   4   4   33.52    6.62
  -1  -4  -4   18.71    8.76
  -1  -4  -4   29.82    6.94
  -1  -4  -4   31.85    6.47
  -1  -4  -4   30.01    7.56
   0   4   4    1.76    1.58
   0   4   4    4.33    1.50
   0   4   4    0.96    2.79
   0   4   4    2.15    1.15
   0  -4  -4    4.49    1.50
   0  -4  -4    2.02    1.05
   0  -4  -4   -0.09    3.11
   0  -4  -4    4.44    1.99
  -1   4   4   22.64    6.41
  -1   4   4   40.56    5.81
  -1   4   4   31.52    9.33
  -1   4   4   22.63    5.56
   1  -4  -4   28.51    6.59
   1  -4  -4   19.99    8.59
   1  -4  -4   26.81    5.54
   1  -4  -4   27.34    5.64
  -2   4   4    1.28    0.98
  -2   4   4    0.99    1.45
  -2   4   4    6.41    1.67
  -2   4   4    7.51    4.14
   2  -4  -4    4.29    1.56
   2  -4  -4   -0.24    2.15
   2  -4  -4    5.25    2.05
   2  -4  -4    2.83    1.13
  -3   4   4   10.92    2.70
  -3   4   4    7.92    4.73
  -3   4   4    6.79    2.94
   3  -4  -4    8.61    4.76
   3  -4  -4   12.14    2.86
   3  -4  -4   10.15    3.00
   3  -4  -4    8.97    2.51
  -4   4   4    3.52    1.44
  -4   4   4    2.96    2.93
  -4   4   4    2.88    1.92
   4  -4  -4    3.25    1.53
   4  -4  -4    2.35    3.05
   4  -4  -4    1.87    1.46
   4  -4  -4    1.16    1.08
  -5   4   4   21.41    7.16
  -5   4   4   17.82    4.73
  -5   4   4   22.03    4.19
   5  -4  -4   12.60    3.87
   5  -4  -4   14.57    6.16
   5  -4  -4   12.67    3.91
   5  -4  -4   15.83    4.14
  -6   4   4    9.51    3.64
  -6   4   4    6.46    2.35
   6  -4  -4    2.31    3.03
   6  -4  -4    6.67    2.57
  -7   4   4    9.08    4.10
   7  -4  -4    7.92    4.77
  -8   4   4    4.08    2.84
   8  -4  -4    4.48    3.72
   7   5   4    3.44    4.50
   7   5   4    3.06    1.38
   7   5   4    0.76    1.30
  -7  -5  -4    0.53    1.77
   6   5   4    2.83    1.59
   6   5   4    0.97    1.22
   6   5   4    1.23    1.93
   6   5   4    3.95    3.98
  -6  -5  -4    3.88    2.33
   5   5   4    8.56    5.56
   5   5   4   17.10    3.58
   5   5   4   11.85    3.11
   5   5   4   10.06    3.99
  -5  -5  -4   11.11    3.08
  -5  -5  -4   14.28    3.90
   4   5   4   21.15    3.95
   4   5   4   10.16    5.98
   4   5   4   16.28    3.60
   4   5   4    8.96    4.12
  -4  -5  -4   11.96    3.34
  -4  -5  -4   16.55    4.00
  -4  -5  -4    9.82    6.57
   3   5   4    7.17    3.41
   3   5   4   11.50    3.08
   3   5   4   12.70    2.97
   3   5   4    7.90    4.82
  -3  -5  -4   11.02    6.27
  -3  -5  -4   11.44    4.01
  -3  -5  -4   19.98    4.03
  -3  -5  -4   11.51    2.86
   2   5   4    6.30    1.89
   2   5   4    2.24    1.99
   2   5   4   14.40    2.55
   2   5   4   10.64    5.36
  -2  -5  -4    6.14    4.82
  -2  -5  -4    5.43    1.81
  -2  -5  -4    7.23    2.88
  -2  -5  -4    4.77    1.92
   1   5   4   14.23    4.42
   1   5   4    7.49    5.05
   1   5   4   21.68    3.77
   1   5   4   18.17    3.79
  -1  -5  -4   10.17    3.96
  -1  -5  -4   17.29    3.62
  -1  -5  -4   18.85    8.01
  -1  -5  -4   10.34    3.47
   0   5   4    2.66    1.47
   0   5   4    2.77    1.45
   0   5   4    2.85    1.90
   0   5   4    4.78    4.09
   0  -5  -4    3.88    1.42
   0  -5  -4    1.46    3.58
   0  -5  -4    4.61    1.47
   0  -5  -4    2.71    1.85
  -1   5   4   12.08    4.32
  -1   5   4   15.02    3.67
  -1   5   4   14.38    6.48
  -1   5   4   18.27    3.67
   1  -5  -4   21.53    4.95
   1  -5  -4   15.64    3.55
   1  -5  -4   12.39    3.62
   1  -5  -4   10.80    6.54
  -2   5   4    5.65    2.34
  -2   5   4    5.96    1.82
  -2   5   4    6.58    1.80
  -2   5   4    0.36    2.57
   2  -5  -4    2.76    2.00
   2  -5  -4    5.35    4.25
   2  -5  -4    6.13    1.73
   2  -5  -4   10.74    2.50
  -3   5   4   32.61    9.39
  -3   5   4   15.71    3.11
  -3   5   4    6.23    3.05
   3  -5  -4    6.59    4.57
   3  -5  -4   10.23    3.07
   3  -5  -4    8.13    2.59
   3  -5  -4   12.51    3.49
  -4   5   4   15.97    3.92
  -4   5   4   13.46    4.62
   4  -5  -4   13.86    3.89
   4  -5  -4   20.84    4.74
   4  -5  -4   12.97    6.54
   4  -5  -4   15.50    3.80
  -5   5   4    9.76    3.89
   5  -5  -4    7.47    2.76
   5  -5  -4    3.81    2.19
   5  -5  -4    8.50    4.56
  -6   5   4   -0.53    2.16
   6  -5  -4    5.69    4.12
   6  -5  -4    0.60    1.57
   6  -5  -4    1.31    1.58
  -7   5   4    7.06    4.20
   7  -5  -4    2.67    3.83
   6   6   4    0.56    3.06
   6   6   4    2.17    1.46
   6   6   4    0.61    1.48
   6   6   4    0.59    1.61
  -6  -6  -4    1.26    1.95
   5   6   4    0.09    1.48
   5   6   4    2.46    1.70
   5   6   4    4.32    1.88
   5   6   4    1.16    3.38
  -5  -6  -4    3.63    2.07
  -5  -6  -4    3.17    5.10
   4   6   4    1.90    2.32
   4   6   4    5.48    1.98
   4   6   4    1.52    3.28
   4   6   4    5.63    1.95
  -4  -6  -4    5.67    4.90
  -4  -6  -4    3.22    2.14
   3   6   4    8.81    4.26
   3   6   4    8.97    5.37
   3   6   4   18.95    4.06
   3   6   4   16.23    3.87
  -3  -6  -4   18.10    4.34
  -3  -6  -4   14.73    7.61
   2   6   4    7.25    2.29
   2   6   4    2.43    3.41
   2   6   4    8.40    3.50
   2   6   4   12.49    2.89
  -2  -6  -4    8.02    2.67
  -2  -6  -4   11.76    4.42
  -2  -6  -4   10.75    2.58
  -2  -6  -4    3.42    4.13
   1   6   4    5.86    4.50
   1   6   4    8.79    2.76
   1   6   4   10.16    3.67
   1   6   4   11.18    2.85
  -1  -6  -4    8.47    3.53
  -1  -6  -4    8.73    2.83
  -1  -6  -4   10.13    2.67
  -1  -6  -4    6.60    5.71
   0   6   4    3.37    4.39
   0   6   4    5.78    2.00
   0   6   4    1.71    1.48
   0   6   4    7.42    1.95
   0  -6  -4    3.69    2.37
   0  -6  -4    4.68    2.10
   0  -6  -4    5.54    4.60
   0  -6  -4    3.77    1.63
  -1   6   4    6.10    2.63
  -1   6   4    7.57    2.30
  -1   6   4    9.69    2.39
  -1   6   4    7.35    4.49
   1  -6  -4    6.40    1.95
   1  -6  -4    1.13    2.09
   1  -6  -4    8.17    2.47
   1  -6  -4    6.16    5.69
  -2   6   4   10.58    3.60
  -2   6   4    6.31    5.55
  -2   6   4    9.82    2.51
   2  -6  -4    3.65    4.44
   2  -6  -4    6.05    2.29
   2  -6  -4   11.43    3.57
   2  -6  -4    4.84    1.88
  -3   6   4   11.38    4.28
  -3   6   4   12.84    3.32
   3  -6  -4   11.05    3.70
   3  -6  -4   15.94    4.66
   3  -6  -4    9.83    5.85
  -4   6   4    6.77    3.55
   4  -6  -4    5.07    3.92
   4  -6  -4    6.30    2.54
   4  -6  -4    3.03    1.94
  -5   6   4    2.49    2.45
   5  -6  -4    3.68    1.84
   5  -6  -4    4.73    2.72
   5  -6  -4    0.75    2.84
  -6   6   4   -2.49    1.93
   6  -6  -4    3.55    2.23
   6  -6  -4    3.04    4.12
   6  -6  -4    2.22    1.72
   5   7   4    3.30    3.95
   5   7   4    4.31    2.01
   5   7   4    2.86    1.87
   5   7   4    3.00    2.44
  -5  -7  -4    5.41    5.67
  -5  -7  -4    1.82    2.13
   4   7   4    0.23    3.08
   4   7   4    2.30    2.39
   4   7   4    7.78    2.38
   4   7   4    5.99    2.16
  -4  -7  -4   -1.81    3.81
  -4  -7  -4    4.94    2.52
   3   7   4    8.77    2.52
   3   7   4    3.92    2.87
   3   7   4    3.79    4.46
   3   7   4    5.24    2.17
  -3  -7  -4    0.42    4.26
  -3  -7  -4    8.83    3.03
   2   7   4    5.16    4.52
   2   7   4    2.12    1.73
   2   7   4    1.73    1.93
   2   7   4    6.49    2.07
  -2  -7  -4    3.36    1.69
  -2  -7  -4    1.88    3.74
   1   7   4    0.66    2.74
   1   7   4    3.77    1.78
   1   7   4   -0.44    1.02
   1   7   4    3.03    2.30
  -1  -7  -4    2.90    1.60
  -1  -7  -4   -0.95    2.80
   0   7   4    3.34    2.50
   0   7   4   10.59    2.61
   0  -7  -4    8.07    2.68
   0  -7  -4    2.95    4.52
  -1   7   4    4.47    2.80
  -1   7   4    1.03    1.25
   1  -7  -4    3.06    3.96
   1  -7  -4    1.06    1.86
   1  -7  -4    2.66    1.67
  -2   7   4    6.80    3.27
  -2   7   4    5.12    2.07
   2  -7  -4    2.22    2.93
   2  -7  -4    3.19    4.07
   2  -7  -4    1.52    1.63
  -3   7   4    7.31    3.47
  -3   7   4    9.13    2.38
   3  -7  -4    5.44    3.34
   3  -7  -4    1.99    3.18
   3  -7  -4    1.75    1.51
  -4   7   4    4.64    3.49
   4  -7  -4    7.29    2.69
   4  -7  -4    2.02    3.27
   4  -7  -4    6.98    3.39
  -5   7   4   -0.61    2.50
   5  -7  -4    1.33    1.73
   5  -7  -4    0.88    2.67
   5  -7  -4    0.00    2.31
   4   8   4    7.29    2.52
   4   8   4    8.38    2.98
   4   8   4    1.67    2.16
  -4  -8  -4    6.36    3.01
  -4  -8  -4    4.95    5.35
   3   8   4   -0.35    1.28
   3   8   4    3.36    1.85
  -3  -8  -4    6.97    3.19
  -3  -8  -4   -0.49    3.57
   2   8   4    2.74    2.54
   2   8   4    3.82    2.02
  -2  -8  -4    5.83    5.52
  -2  -8  -4    7.44    3.09
   1   8   4    7.63    2.46
   1   8   4    0.71    1.95
  -1  -8  -4    2.94    5.05
  -1  -8  -4    5.31    2.51
   0   8   4   -0.61    1.35
   0   8   4    4.25    1.81
   0  -8  -4    2.40    1.75
   0  -8  -4    5.92    5.92
  -1   8   4    2.80    1.54
  -1   8   4    1.97    2.44
   1  -8  -4    0.96    3.21
   1  -8  -4    0.88    1.66
  -2   8   4    5.86    3.72
  -2   8   4    5.53    2.17
   2  -8  -4    4.17    2.04
   2  -8  -4    5.85    4.91
  -3   8   4    0.96    1.44
  -3   8   4    0.94    2.49
   3  -8  -4    0.54    2.56
   3  -8  -4    1.18    1.46
   3  -8  -4    3.01    3.75
  -4   8   4    6.34    2.18
  -4   8   4    2.00    2.50
   4  -8  -4    2.15    3.16
   4  -8  -4    3.16    3.67
   4  -8  -4    1.45    1.60
   1   9   4    3.09    2.24
  -1  -9  -4    0.71    4.45
  -1  -9  -4    0.56    1.89
   0   9   4    0.60    1.40
   0   9   4    1.88    2.25
   0  -9  -4    0.29    1.48
   0  -9  -4    4.00    4.63
  -1   9   4    0.91    2.38
   1  -9  -4    0.82    4.05
   1  -9  -4    0.41    1.54
   2  -8   5   16.76    6.62
   2  -8   5    6.31    3.12
  -2   8  -5   14.80    5.32
  -2   8  -5   16.84    3.61
   1  -8   5    1.44    1.49
   1  -8   5    0.56    2.58
  -1   8  -5    3.37    2.79
  -1   8  -5    5.10    1.94
   0  -8   5    0.45    2.44
   0  -8   5    0.19    1.40
   0   8  -5    1.64    1.47
   0   8  -5   -1.20    1.37
  -1  -8   5    1.54    1.71
  -1  -8   5    2.29    2.82
   1   8  -5    3.41    2.77
   1   8  -5    1.14    1.41
   1   8  -5   -0.04    1.96
  -2  -8   5    8.71    3.16
  -2  -8   5    9.63    4.66
   2   8  -5   11.09    3.10
   2   8  -5    3.35    2.46
   4  -7   5    4.73    4.10
   4  -7   5    1.96    2.53
   4  -7   5    2.72    1.71
   4  -7   5    2.56    1.52
  -4   7  -5    4.65    1.84
  -4   7  -5    5.98    3.50
   3  -7   5    1.90    2.22
   3  -7   5    2.61    3.09
   3  -7   5    3.86    1.64
   3  -7   5    1.74    1.55
  -3   7  -5    5.54    1.79
  -3   7  -5    2.80    2.00
   2  -7   5    4.61    3.77
   2  -7   5    3.45    1.64
   2  -7   5    0.66    1.28
  -2   7  -5    3.06    1.41
  -2   7  -5    2.17    1.71
   1  -7   5   10.77    3.50
   1  -7   5   10.96    4.74
  -1   7  -5   13.93    4.85
  -1   7  -5   28.25    9.53
  -1   7  -5   10.27    2.99
   0  -7   5    7.04    2.82
   0  -7   5    7.81    4.01
   0   7  -5    8.04    2.36
   0   7  -5    7.25    3.48
   0   7  -5    8.87    3.53
  -1  -7   5    8.65    4.26
  -1  -7   5    8.31    3.01
   1   7  -5   13.18    2.99
   1   7  -5   16.03    4.53
   1   7  -5    4.80    2.86
  -2  -7   5    0.81    1.46
  -2  -7   5    1.60    2.30
   2   7  -5    0.64    1.47
   2   7  -5    2.51    1.48
  -3  -7   5    2.61    2.73
  -3  -7   5    2.41    1.57
   3   7  -5    4.37    2.08
   3   7  -5    0.80    1.90
   3   7  -5    6.36    2.09
  -4  -7   5    1.06    1.96
   4   7  -5    2.97    1.99
   4   7  -5    4.03    2.73
   4   7  -5    3.32    2.06
   6  -6   5   10.57    3.23
   6  -6   5   13.13    6.20
   5  -6   5    2.84    2.34
   5  -6   5    2.01    1.11
   5  -6   5    2.90    4.41
   5  -6   5    0.80    1.19
  -5   6  -5    0.75    2.27
  -5   6  -5    1.65    1.19
   4  -6   5   21.39    5.27
   4  -6   5   15.49    4.23
   4  -6   5   17.11    3.84
   4  -6   5   27.01    8.30
  -4   6  -5   14.73    3.94
  -4   6  -5   17.37    5.73
   3  -6   5    2.49    1.42
   3  -6   5    4.84    3.78
   3  -6   5    3.10    1.75
   3  -6   5    4.74    2.71
  -3   6  -5    6.26    2.87
  -3   6  -5    4.98    1.65
   2  -6   5   10.12    3.76
   2  -6   5    9.16    2.69
   2  -6   5    7.37    4.05
   2  -6   5    9.28    2.95
  -2   6  -5   10.70    4.28
  -2   6  -5    9.48    2.52
  -2   6  -5    7.79    3.58
   1  -6   5   13.56    3.79
   1  -6   5   15.65    3.15
   1  -6   5    6.54    2.58
   1  -6   5   12.94    4.44
  -1   6  -5   10.62    3.89
  -1   6  -5    4.10    2.60
  -1   6  -5   10.37    2.52
   0  -6   5   52.95    8.80
   0  -6   5   38.73    8.62
   0  -6   5   45.90   10.29
   0  -6   5   50.12   11.24
   0   6  -5   47.05   10.35
   0   6  -5   33.64    9.58
   0   6  -5   42.62    8.45
   0   6  -5   37.00    8.59
  -1  -6   5    8.58    2.66
  -1  -6   5   15.29    4.53
   1   6  -5    8.48    2.88
   1   6  -5    8.22    2.42
   1   6  -5    7.97    3.03
  -2  -6   5    3.65    1.98
  -2  -6   5    8.45    3.61
   2   6  -5    3.46    2.48
   2   6  -5    6.96    2.42
   2   6  -5    9.98    2.53
  -3  -6   5    1.74    1.59
  -3  -6   5    3.80    2.69
   3   6  -5    8.22    2.52
   3   6  -5    0.80    1.68
   3   6  -5    3.07    1.60
  -4  -6   5   17.38    4.47
   4   6  -5   16.29    4.16
   4   6  -5   23.04    4.98
   4   6  -5   11.46    4.51
  -5  -6   5    2.07    1.60
   5   6  -5    2.23    1.82
   5   6  -5    3.03    1.71
   5   6  -5    3.10    2.44
   6  -5   5    1.60    0.89
   6  -5   5    2.49    3.03
   6  -5   5    5.24    1.86
   6  -5   5    2.15    2.12
  -6   5  -5    4.79    2.52
   5  -5   5    0.18    2.40
   5  -5   5    2.58    1.05
   5  -5   5    3.55    1.52
   5  -5   5    1.44    1.81
  -5   5  -5    2.48    2.12
   4  -5   5    4.86    1.88
   4  -5   5    7.91    1.93
   4  -5   5    6.82    2.68
   4  -5   5    8.69    4.40
  -4   5  -5    7.51    3.19
  -4   5  -5    6.36    1.92
   3  -5   5   45.89    9.71
   3  -5   5   67.12   11.78
   3  -5   5   52.33    9.59
   3  -5   5   49.19   10.18
  -3   5  -5   52.12   10.39
  -3   5  -5   44.41    9.53
   2  -5   5    2.44    2.71
   2  -5   5    6.07    2.36
   2  -5   5    5.90    1.88
   2  -5   5    5.87    1.69
  -2   5  -5    3.95    1.76
  -2   5  -5    5.66    1.50
  -2   5  -5    1.74    2.03
   1  -5   5   38.08    8.91
   1  -5   5   35.03    6.84
   1  -5   5   34.27    6.92
   1  -5   5   33.11    7.88
  -1   5  -5   33.88    6.99
  -1   5  -5   33.82    6.70
  -1   5  -5   27.24    7.84
   0  -5   5    3.34    1.69
   0  -5   5    3.61    2.03
   0  -5   5    7.30    3.40
   0  -5   5    5.11    1.97
   0   5  -5    3.55    1.46
   0   5  -5    3.52    1.69
   0   5  -5    4.49    2.49
  -1  -5   5   38.22    7.73
  -1  -5   5   49.20    7.72
  -1  -5   5   37.40    7.13
  -1  -5   5   30.82    7.01
   1   5  -5   27.95    7.83
   1   5  -5   30.27    7.47
   1   5  -5   32.39    6.91
  -2  -5   5    2.94    1.85
  -2  -5   5    1.97    1.51
  -2  -5   5    5.22    1.91
   2   5  -5    5.07    2.18
   2   5  -5    2.47    1.63
   2   5  -5    5.74    1.61
  -3  -5   5   38.85    8.10
  -3  -5   5   30.46    8.21
   3   5  -5   55.11    8.30
   3   5  -5   45.67    8.31
   3   5  -5   33.84    8.83
  -4  -5   5    7.42    2.54
   4   5  -5    8.21    2.59
   4   5  -5    5.83    2.64
   4   5  -5    7.95    2.60
  -5  -5   5    7.31    2.13
   5   5  -5    2.23    1.94
   5   5  -5    2.25    1.69
   5   5  -5    1.01    1.46
  -6  -5   5    1.39    1.53
   6   5  -5    3.42    2.18
   6   5  -5    3.39    1.84
   6   5  -5    3.41    1.86
   7  -4   5    3.70    3.61
  -7   4  -5    2.76    2.30
   6  -4   5   19.39    5.94
   6  -4   5    4.07    2.80
   6  -4   5   11.85    2.56
  -6   4  -5   11.39    3.27
   5  -4   5   17.33    6.16
   5  -4   5    8.08    2.94
   5  -4   5    9.67    1.83
   5  -4   5    7.41    2.13
  -5   4  -5    1.27    2.26
   4  -4   5   24.92    4.61
   4  -4   5   28.08    4.39
   4  -4   5   19.67    5.16
   4  -4   5   22.75    6.95
  -4   4  -5   17.61    4.32
  -4   4  -5   21.52    4.97
  -4   4  -5   14.57    5.14
   3  -4   5    5.02    2.09
   3  -4   5    1.46    2.14
   3  -4   5    4.18    1.24
   3  -4   5    4.64    1.55
  -3   4  -5    3.61    1.60
  -3   4  -5    4.11    1.23
  -3   4  -5    3.55    2.22
   2  -4   5   29.76    5.77
   2  -4   5   48.58    7.58
   2  -4   5   26.20    5.56
   2  -4   5   25.09    6.32
  -2   4  -5   19.76    6.31
  -2   4  -5   24.62    5.48
  -2   4  -5   36.89    5.96
   1  -4   5   30.34    6.60
   1  -4   5   36.27    7.55
   1  -4   5   27.93    5.55
   1  -4   5   23.27    5.34
  -1   4  -5   23.82    6.32
  -1   4  -5   25.83    5.27
  -1   4  -5   31.75    6.11
   0  -4   5   55.14   10.96
   0  -4   5   54.21   11.05
   0  -4   5   67.86   11.76
   0  -4   5   63.99   11.36
   0   4  -5   56.53   10.87
   0   4  -5   43.89   11.22
   0   4  -5   59.24   11.13
  -1  -4   5   28.46    6.69
  -1  -4   5   28.52    6.55
  -1  -4   5   30.82    7.01
  -1  -4   5   34.17    6.65
   1   4  -5   28.78    7.12
   1   4  -5   32.59    6.38
   1   4  -5   31.46    6.17
  -2  -4   5   21.62    5.68
  -2  -4   5   39.04    6.12
  -2  -4   5   33.03    5.86
  -2  -4   5   25.41    5.75
   2   4  -5   24.64    5.94
   2   4  -5   27.50    5.52
   2   4  -5   16.49    5.82
  -3  -4   5    8.86    2.12
  -3  -4   5    1.18    1.45
  -3  -4   5    9.14    2.50
   3   4  -5    6.33    2.23
   3   4  -5    3.49    1.66
   3   4  -5    5.66    1.67
  -4  -4   5   31.61    6.20
  -4  -4   5   22.34    5.35
   4   4  -5   31.79    5.35
   4   4  -5   18.16    5.40
   4   4  -5   20.33    5.45
  -5  -4   5    5.91    2.32
   5   4  -5    9.18    2.64
   5   4  -5   10.51    3.05
   5   4  -5    6.37    2.49
  -6  -4   5    8.64    2.74
   6   4  -5    8.45    2.90
   6   4  -5   11.22    3.33
   6   4  -5   19.59    3.61
  -7  -4   5    1.68    1.53
   7   4  -5    5.34    2.23
   8  -3   5    0.91    2.72
  -8   3  -5    0.86    1.65
   7  -3   5    5.05    3.46
  -7   3  -5    3.27    2.23
   6  -3   5   11.73    2.88
   6  -3   5   19.52    6.52
  -6   3  -5   11.92    3.77
   5  -3   5   75.97   12.75
   5  -3   5   44.95   10.70
   5  -3   5   59.53   10.36
  -5   3  -5   50.54   10.79
  -5   3  -5   48.48   10.58
   4  -3   5    7.49    2.76
   4  -3   5    6.25    3.48
   4  -3   5    5.58    1.73
  -4   3  -5    7.02    2.14
  -4   3  -5    3.72    2.34
   3  -3   5   13.81    3.57
   3  -3   5   13.65    4.63
   3  -3   5   10.24    2.77
   3  -3   5   12.01    2.51
  -3   3  -5   11.93    2.43
  -3   3  -5   11.32    2.99
  -3   3  -5   12.86    3.55
   2  -3   5   11.47    3.26
   2  -3   5   13.52    3.06
   2  -3   5   10.00    2.68
   2  -3   5   20.90    5.06
  -2   3  -5   12.75    3.03
  -2   3  -5   16.07    2.64
  -2   3  -5    7.52    3.04
   1  -3   5   90.96   20.41
   1  -3   5  112.35   20.67
   1  -3   5  144.56   21.68
   1  -3   5  109.11   20.80
  -1   3  -5  101.99   20.67
  -1   3  -5  116.62   20.42
  -1   3  -5  106.11   20.87
   0  -3   5    4.38    1.58
   0  -3   5    5.03    1.80
   0  -3   5    7.79    2.59
   0  -3   5    5.36    1.88
   0   3  -5    8.05    1.96
   0   3  -5    6.22    1.50
   0   3  -5    4.16    1.78
  -1  -3   5  134.73   21.86
  -1  -3   5  124.03   21.78
  -1  -3   5   97.88   21.43
  -1  -3   5  112.43   21.61
   1   3  -5  123.63   21.46
   1   3  -5  107.87   21.74
   1   3  -5   99.35   21.56
  -2  -3   5   15.30    3.40
  -2  -3   5   17.89    3.13
  -2  -3   5   12.58    3.23
  -2  -3   5   10.26    3.10
   2   3  -5   14.54    3.12
   2   3  -5   11.06    3.19
   2   3  -5    9.88    3.29
  -3  -3   5   11.07    3.11
  -3  -3   5   15.58    3.48
  -3  -3   5   14.41    3.76
   3   3  -5   10.74    3.39
   3   3  -5   11.27    3.31
   3   3  -5   13.46    3.06
  -4  -3   5    5.57    2.05
  -4  -3   5    7.57    2.52
  -4  -3   5    5.54    2.19
   4   3  -5    5.02    2.33
   4   3  -5    9.27    2.39
   4   3  -5    7.32    2.34
  -5  -3   5   72.79   13.10
  -5  -3   5   60.73   12.61
   5   3  -5   72.28   12.93
   5   3  -5   60.48   12.76
  -6  -3   5   11.17    3.17
  -6  -3   5   13.76    4.01
   6   3  -5   13.72    3.57
  -7  -3   5    4.15    1.65
   7   3  -5    3.06    1.88
  -8  -3   5    1.63    1.33
   8  -2   5   18.32    6.27
  -8   2  -5   11.16    3.42
   7  -2   5    6.67    3.98
  -7   2  -5    2.18    1.64
   6  -2   5    9.14    3.92
  -6   2  -5    4.28    2.12
  -6   2  -5    6.27    2.35
   5  -2   5    8.94    3.66
   5  -2   5    7.84    1.74
  -5   2  -5    3.76    1.84
  -5   2  -5    5.79    2.36
   4  -2   5   33.28    6.73
   4  -2   5   54.18    8.87
   4  -2   5   25.16    7.31
  -4   2  -5   32.76    7.49
  -4   2  -5   37.25    7.02
   3  -2   5   16.48    4.23
   3  -2   5   19.20    3.94
   3  -2   5   29.92    6.53
  -3   2  -5   15.28    4.22
  -3   2  -5   14.48    3.89
   2  -2   5  127.82   23.91
   2  -2   5  115.43   23.47
   2  -2   5  133.32   23.80
  -2   2  -5  131.93   23.46
  -2   2  -5  138.39   24.01
  -2   2  -5  114.17   23.79
   1  -2   5   11.11    3.41
   1  -2   5   14.21    3.11
   1  -2   5   14.45    3.61
  -1   2  -5   19.63    4.03
  -1   2  -5   15.61    3.59
  -1   2  -5   15.54    2.96
   0  -2   5   29.95    6.24
   0  -2   5   26.01    6.55
   0   2  -5   25.65    6.17
   0   2  -5   29.37    6.71
   0   2  -5   36.47    5.99
  -1  -2   5   17.93    4.33
  -1  -2   5   18.50    4.44
   1   2  -5   19.73    4.50
   1   2  -5   20.57    3.91
   1   2  -5   16.29    4.30
  -2  -2   5  102.64   24.93
  -2  -2   5  116.81   24.58
  -2  -2   5  139.47   24.77
  -2  -2   5  160.25   24.85
   2   2  -5  109.52   24.67
   2   2  -5  158.81   24.68
   2   2  -5  134.37   24.75
  -3  -2   5   22.13    4.36
  -3  -2   5   16.23    3.95
  -3  -2   5   23.35    4.45
   3   2  -5   14.50    3.94
   3   2  -5   16.16    3.92
   3   2  -5   14.91    4.19
  -4  -2   5   43.64    7.91
  -4  -2   5   35.39    7.82
  -4  -2   5   33.56    7.68
   4   2  -5   44.48    7.94
   4   2  -5   39.78    7.76
  -5  -2   5    7.64    2.35
  -5  -2   5    4.63    2.03
  -5  -2   5    4.42    1.93
   5   2  -5    7.99    2.22
   5   2  -5    6.70    1.98
  -6  -2   5    9.42    2.60
  -6  -2   5    6.28    2.04
   6   2  -5    7.60    2.41
  -7  -2   5    1.58    1.20
  -7  -2   5    2.03    1.90
   7   2  -5    2.36    1.53
   8   2  -5   19.30    4.93
   8  -1   5    8.42    4.45
  -8   1  -5    4.31    2.02
   7  -1   5   17.28    5.22
  -7   1  -5    8.39    2.69
  -7   1  -5    6.85    2.73
   6  -1   5    5.87    3.14
  -6   1  -5    4.60    1.76
  -6   1  -5    1.11    1.31
   5  -1   5   12.19    2.96
   5  -1   5   15.11    4.93
  -5   1  -5    9.97    2.94
  -5   1  -5    8.89    2.96
   4  -1   5   21.90    6.10
   4  -1   5   47.95    9.32
   4  -1   5   28.61    5.57
  -4   1  -5   32.36    6.71
  -4   1  -5   24.93    6.40
   3  -1   5   76.76   14.26
  -3   1  -5   79.67   14.49
  -3   1  -5   67.87   14.34
   2  -1   5    7.52    3.14
   2  -1   5    9.53    3.11
  -2   1  -5   15.41    2.57
  -2   1  -5   11.24    3.18
  -2   1  -5   12.59    3.57
   1  -1   5   69.96   12.09
   1  -1   5   53.05   11.91
  -1   1  -5   65.10   12.02
  -1   1  -5   60.61   12.01
   0  -1   5    8.11    2.59
   0  -1   5    5.67    1.83
   0  -1   5    2.67    2.76
   0  -1   5    9.65    2.60
   0   1  -5   11.30    2.04
   0   1  -5   11.19    2.80
   0   1  -5   10.30    2.61
  -1  -1   5   42.31   11.79
  -1  -1   5   65.07   11.56
  -1  -1   5   62.40   11.33
  -1  -1   5   58.60   11.15
   1   1  -5   66.78   11.39
   1   1  -5   53.64   11.37
  -2  -1   5   13.98    3.20
  -2  -1   5   14.34    2.73
  -2  -1   5    7.43    2.22
  -2  -1   5    8.22    3.15
   2   1  -5   12.52    2.70
   2   1  -5   10.21    3.18
   2   1  -5   15.32    2.66
   2   1  -5    3.41    2.20
  -3  -1   5  104.54   16.28
  -3  -1   5   81.37   16.33
  -3  -1   5   87.29   16.46
  -3  -1   5   80.31   16.17
   3   1  -5   83.78   16.13
   3   1  -5   71.50   16.53
  -4  -1   5   36.14    6.04
  -4  -1   5   24.73    6.24
  -4  -1   5   25.85    5.85
  -4  -1   5   38.35    6.93
   4   1  -5   17.36    6.57
   4   1  -5   34.06    6.57
   4   1  -5   32.11    7.09
   4   1  -5   27.48    5.77
  -5  -1   5   24.18    3.80
  -5  -1   5    9.35    2.87
  -5  -1   5    9.87    2.97
  -5  -1   5   14.87    2.94
   5   1  -5   16.72    3.27
   5   1  -5    2.70    2.56
  -6  -1   5    5.12    1.59
  -6  -1   5    4.51    1.80
   6   1  -5    0.91    2.00
   6   1  -5    6.69    2.28
   7   1  -5   19.30    4.13
   7   1  -5    9.04    3.76
   8   1  -5    1.58    2.04
   8   1  -5    4.00    2.19
   8   0   5    1.15    0.70
   8   0   5    1.42    2.49
  -8   0  -5    2.87    2.02
   7   0   5   18.20    5.61
   7   0   5   15.12    2.89
  -7   0  -5    9.40    3.99
  -7   0  -5   12.42    3.68
   6   0   5   42.02    9.30
  -6   0  -5   34.70    6.86
  -6   0  -5   24.08    7.39
  -5   0  -5    4.31    1.75
  -5   0  -5    2.91    1.73
   4   0   5   24.48    5.15
   4   0   5   28.36    5.18
  -4   0  -5   15.11    5.50
  -4   0  -5   40.41    6.77
   3   0   5    6.73    1.89
   3   0   5    6.05    1.90
  -3   0  -5    4.71    1.96
   2   0   5   11.05    3.17
   2   0   5   15.77    3.61
  -2   0  -5    6.43    2.86
  -2   0  -5    7.45    2.83
  -2   0  -5   13.33    2.30
   1   0   5    5.75    1.83
   1   0   5    4.39    3.08
  -1   0  -5    1.31    1.09
  -1   0  -5    5.41    1.66
   0   0   5  778.83  157.18
   0   0   5  739.53  157.97
   0   0   5  941.26  157.54
   0   0  -5  793.38  157.36
   0   0  -5 1000.00  158.49
  -1   0   5    3.16    1.78
  -1   0   5    2.52    2.47
  -1   0   5    3.91    1.37
   1   0  -5    2.91    1.61
   1   0  -5    5.41    1.70
   1   0  -5    3.38    2.74
  -2   0   5    4.69    1.89
  -2   0   5    6.64    2.47
  -2   0   5   10.92    3.93
   2   0  -5   14.01    2.75
   2   0  -5    6.94    2.41
   2   0  -5   11.33    2.61
   2   0  -5    9.15    3.77
  -3   0   5    3.48    1.93
  -3   0   5    1.76    1.11
  -3   0   5    5.14    2.46
   3   0  -5    1.31    1.42
   3   0  -5   12.23    2.45
   3   0  -5    5.47    2.83
   3   0  -5    7.11    1.58
  -4   0   5   21.72    6.72
  -4   0   5   46.27    7.46
  -4   0   5   39.55    7.90
   4   0  -5   34.86    7.41
   4   0  -5   32.22    8.65
   4   0  -5   31.78    6.43
  -5   0   5    0.48    1.63
  -5   0   5    8.07    2.69
  -5   0   5    3.81    1.54
   5   0  -5    5.82    2.85
   5   0  -5    3.70    1.92
  -6   0   5   55.63   10.74
   6   0  -5   46.16   10.90
  -7   0   5   25.33    5.43
   7   0  -5    8.24    4.16
   7   0  -5   12.25    3.75
   8   0  -5    0.43    1.44
   8   0  -5    0.05    1.72
   8   1   5    3.71    3.02
   8   1   5    5.02    1.36
  -8  -1  -5    2.96    1.85
  -8  -1  -5    2.12    2.73
   7   1   5   21.01    6.26
   7   1   5   15.95    3.18
  -7  -1  -5   16.27    3.56
  -7  -1  -5   11.83    4.26
  -7  -1  -5   11.64    3.85
   6   1   5   17.64    3.39
  -6  -1  -5   19.24    5.40
  -6  -1  -5   12.95    3.40
   5   1   5    5.49    3.54
  -5  -1  -5    3.50    2.04
   4   1   5   30.06    5.46
   4   1   5   38.35    6.67
   4   1   5   21.63    5.22
   4   1   5   13.40    6.64
  -4  -1  -5   32.28    5.24
  -4  -1  -5   26.66    6.67
  -4  -1  -5   29.19    6.13
   3   1   5   32.33   11.07
   3   1   5   52.66    9.88
   3   1   5   49.55    9.22
   3   1   5   49.37    9.50
  -3  -1  -5   46.44    9.63
  -3  -1  -5   53.02    9.17
  -3  -1  -5   33.96   10.16
   2   1   5   19.86    3.77
   2   1   5   24.91    4.55
   2   1   5   10.07    5.18
  -2  -1  -5   22.26    3.75
  -2  -1  -5   16.74    4.42
  -2  -1  -5    9.67    4.33
   1   1   5   62.49   11.01
   1   1   5   50.47   11.15
   1   1   5   37.31   12.44
  -1  -1  -5   79.57   13.26
  -1  -1  -5   46.09   10.88
  -1  -1  -5   60.96   11.38
  -1  -1  -5   59.19   10.57
   0   1   5   11.83    4.18
   0   1   5    7.43    2.36
   0   1   5    9.12    2.93
   0  -1  -5    8.52    4.46
   0  -1  -5    5.73    2.40
  -1   1   5   70.72   12.32
  -1   1   5   47.94   10.78
  -1   1   5   43.61   10.54
   1  -1  -5   57.84   10.67
   1  -1  -5   63.37   11.07
   1  -1  -5   62.63   14.10
  -2   1   5   10.88    4.71
  -2   1   5   11.97    3.21
  -2   1   5   16.23    3.55
   2  -1  -5   13.00    3.47
   2  -1  -5   13.44    3.27
   2  -1  -5   11.15    5.32
  -3   1   5   36.16    9.26
  -3   1   5   63.70   10.83
  -3   1   5   48.94    9.60
   3  -1  -5   55.41    9.57
   3  -1  -5   41.39   11.50
   3  -1  -5   48.97    9.36
  -4   1   5   26.30    6.15
  -4   1   5   47.70    8.76
  -4   1   5   17.98    5.43
   4  -1  -5   28.26    5.24
   4  -1  -5   25.16    7.80
   4  -1  -5   26.16    5.30
   4  -1  -5   23.24    5.81
  -5   1   5    7.26    2.46
  -5   1   5    4.62    2.12
   5  -1  -5   18.78    3.38
   5  -1  -5    5.37    2.94
  -6   1   5   14.06    3.84
  -6   1   5   17.99    4.72
  -6   1   5   22.43    6.03
   6  -1  -5   15.25    4.54
   6  -1  -5   13.92    5.24
  -7   1   5   33.53    7.34
   7  -1  -5   15.17    4.92
   7  -1  -5   15.69    6.11
  -8   1   5    7.01    3.90
   8  -1  -5    2.39    2.57
   8  -1  -5    4.07    2.40
   8   2   5   16.13    3.19
   8   2   5   14.61    5.14
  -8  -2  -5    9.44    3.15
   7   2   5    9.87    2.06
   7   2   5    2.19    3.76
  -7  -2  -5    7.59    2.23
  -7  -2  -5    6.78    2.48
  -7  -2  -5    4.04    2.57
   6   2   5    2.95    3.82
   6   2   5    8.97    1.90
  -6  -2  -5    5.54    1.88
  -6  -2  -5    3.86    2.66
  -6  -2  -5    5.33    2.34
   5   2   5   10.68    5.91
   5   2   5   17.67    2.94
   5   2   5   15.30    2.95
   5   2   5    9.15    3.31
  -5  -2  -5    5.65    3.34
  -5  -2  -5    6.39    3.01
  -5  -2  -5   12.98    2.72
   4   2   5   18.67    3.87
   4   2   5   20.41    3.93
   4   2   5    8.38    5.34
  -4  -2  -5   20.02    3.76
  -4  -2  -5   22.88    4.46
  -4  -2  -5   13.67    4.64
   3   2   5   17.36    7.09
   3   2   5   24.77    4.76
   3   2   5   25.52    4.88
   3   2   5   11.64    5.25
  -3  -2  -5   22.96    6.31
  -3  -2  -5   26.85    5.48
  -3  -2  -5   25.95    4.65
   2   2   5   71.88   15.93
   2   2   5   89.22   15.65
   2   2   5   67.96   17.07
   2   2   5   73.68   15.43
  -2  -2  -5  103.21   18.24
  -2  -2  -5   96.12   16.34
  -2  -2  -5   75.98   15.63
  -2  -2  -5   88.33   15.40
   1   2   5   21.85    4.44
   1   2   5   14.49    6.64
   1   2   5   25.21    4.75
   1   2   5   24.90    5.54
  -1  -2  -5   20.40    5.43
  -1  -2  -5   16.85    4.81
  -1  -2  -5   24.15    4.42
  -1  -2  -5   34.60    9.74
   0   2   5   12.03    2.42
   0   2   5    5.95    4.05
   0   2   5   19.15    3.38
   0   2   5    5.38    2.73
   0  -2  -5   10.11    2.27
   0  -2  -5   10.00    5.20
   0  -2  -5   10.80    2.77
   0  -2  -5    6.74    2.92
  -1   2   5   17.50    5.19
  -1   2   5   25.80    7.68
  -1   2   5   26.03    5.34
   1  -2  -5   22.54    5.69
   1  -2  -5   20.22    5.04
   1  -2  -5   20.40    7.78
   1  -2  -5   24.66    4.59
  -2   2   5   75.32   15.12
  -2   2   5   69.14   14.92
  -2   2   5   89.23   16.66
   2  -2  -5   94.28   15.33
   2  -2  -5   77.14   18.53
   2  -2  -5   73.48   14.91
  -3   2   5   15.91    5.13
  -3   2   5   31.82    5.62
  -3   2   5   24.56    7.51
   3  -2  -5   25.80    7.73
   3  -2  -5   24.03    5.32
  -4   2   5   10.72    3.14
  -4   2   5   23.36    6.00
  -4   2   5   18.09    3.62
   4  -2  -5   11.34    3.20
   4  -2  -5   16.17    3.43
   4  -2  -5   10.37    5.07
  -5   2   5   11.73    3.00
  -5   2   5   15.71    4.99
  -5   2   5    5.44    2.35
   5  -2  -5    5.74    3.85
  -6   2   5    7.25    3.53
  -6   2   5    5.17    2.29
  -6   2   5    6.84    2.19
   6  -2  -5    5.71    3.59
   6  -2  -5    5.42    2.67
  -7   2   5    7.61    2.28
  -7   2   5   11.94    4.96
   7  -2  -5    2.19    2.41
   7  -2  -5    6.08    3.73
   8  -2  -5   11.56    4.09
   8  -2  -5    9.83    4.91
   8   3   5    3.14    1.49
  -8  -3  -5    3.46    2.06
  -8  -3  -5    5.84    2.65
   7   3   5    2.54    1.41
   7   3   5    8.78    6.40
  -7  -3  -5    6.25    2.61
  -7  -3  -5    4.21    1.95
   6   3   5   25.92    4.74
   6   3   5    9.58    7.22
   6   3   5   20.86    5.31
  -6  -3  -5   20.97    5.90
  -6  -3  -5   20.08    5.21
  -6  -3  -5   18.71    4.41
   5   3   5   46.01    7.83
   5   3   5   25.09    8.55
   5   3   5   39.72    7.91
  -5  -3  -5   39.34    8.16
  -5  -3  -5   28.04    8.76
  -5  -3  -5   45.37    7.89
   4   3   5    2.02    3.64
   4   3   5    8.66    3.48
   4   3   5   17.50    3.16
   4   3   5   16.26    3.15
  -4  -3  -5   14.53    3.35
  -4  -3  -5   17.60    4.81
  -4  -3  -5   10.72    2.71
   3   3   5    4.63    1.38
   3   3   5   -0.14    1.22
   3   3   5   -0.25    2.18
   3   3   5    1.50    1.03
  -3  -3  -5    1.93    1.69
  -3  -3  -5    1.47    0.79
  -3  -3  -5    3.32    1.49
  -3  -3  -5   -0.24    2.76
   2   3   5   26.18    4.72
   2   3   5   23.54    4.67
   2   3   5    8.48    5.66
   2   3   5   16.65    5.44
  -2  -3  -5   24.43    5.03
  -2  -3  -5   12.91    6.79
  -2  -3  -5   19.06    5.54
  -2  -3  -5   27.63    4.54
   1   3   5   43.05    9.47
   1   3   5   46.63    8.10
   1   3   5   39.20   11.75
   1   3   5   46.15    8.17
  -1  -3  -5   39.52    7.93
  -1  -3  -5   37.16   12.01
  -1  -3  -5   53.85   10.43
  -1  -3  -5   32.42    8.04
   0   3   5    5.43    2.22
   0   3   5    4.96    3.58
   0   3   5    6.89    2.00
   0   3   5    8.10    1.90
   0  -3  -5    5.48    1.63
   0  -3  -5    5.89    2.60
   0  -3  -5    4.97    4.55
   0  -3  -5    8.81    2.11
  -1   3   5   39.36    8.26
  -1   3   5   54.85   13.00
  -1   3   5   45.37    8.17
  -1   3   5   42.72    9.30
   1  -3  -5   42.25   12.55
   1  -3  -5   36.92    8.22
   1  -3  -5   48.91    9.79
   1  -3  -5   40.96    8.11
  -2   3   5   12.62    4.94
  -2   3   5   29.76    4.88
  -2   3   5   14.03    6.28
   2  -3  -5   22.49    5.29
   2  -3  -5   20.70    4.87
   2  -3  -5   26.84    4.67
  -3   3   5    2.90    2.74
  -3   3   5    1.03    1.18
  -3   3   5    0.51    1.18
   3  -3  -5    4.54    2.09
   3  -3  -5    1.18    3.11
   3  -3  -5    1.71    1.11
   3  -3  -5    1.51    1.41
  -4   3   5   13.60    5.72
  -4   3   5   10.24    3.48
  -4   3   5   20.80    4.59
   4  -3  -5   13.92    3.85
   4  -3  -5   11.89    5.72
   4  -3  -5   14.41    3.55
  -5   3   5   44.34    8.68
  -5   3   5   47.13    9.04
  -5   3   5   50.93   12.06
   5  -3  -5   40.83    8.58
   5  -3  -5   42.80   11.64
   5  -3  -5   41.13    8.86
  -6   3   5   19.73    4.53
  -6   3   5   21.67    7.33
  -6   3   5   18.06    5.09
   6  -3  -5   14.62    6.40
  -7   3   5    3.53    1.81
  -7   3   5    1.93    1.90
   7  -3  -5    2.91    2.62
   7  -3  -5    4.61    3.57
   8  -3  -5    4.58    3.97
   8  -3  -5    3.33    2.46
   7   4   5    7.03    2.18
   7   4   5    8.58    6.07
  -7  -4  -5    5.29    2.19
  -7  -4  -5   12.12    3.74
   6   4   5    6.05    3.21
   6   4   5   16.60    3.19
   6   4   5    4.35    4.50
   6   4   5   13.68    2.85
  -6  -4  -5   10.43    2.85
  -6  -4  -5   11.74    3.76
   5   4   5   28.75    5.24
   5   4   5   23.90    4.64
   5   4   5   12.96    5.42
   5   4   5   12.95    7.66
  -5  -4  -5   31.46    6.03
  -5  -4  -5   22.94    4.82
  -5  -4  -5   12.90    5.89
   4   4   5   14.40    2.70
   4   4   5    5.33    2.86
   4   4   5    2.89    4.14
   4   4   5   11.36    2.73
  -4  -4  -5    9.08    2.40
  -4  -4  -5    6.42    5.61
  -4  -4  -5    7.09    3.28
  -4  -4  -5   14.01    3.12
   3   4   5   12.86    2.94
   3   4   5   10.07    5.69
   3   4   5   10.94    3.70
   3   4   5   16.00    3.15
  -3  -4  -5   13.78    3.25
  -3  -4  -5   10.69    2.63
  -3  -4  -5    8.62    3.46
  -3  -4  -5    0.99    3.99
   2   4   5   10.54    5.99
   2   4   5   26.45    4.46
   2   4   5   13.73    4.53
   2   4   5   22.86    4.42
  -2  -4  -5   15.21    4.92
  -2  -4  -5   15.53    3.83
  -2  -4  -5   17.21    4.34
  -2  -4  -5   10.35    6.07
   1   4   5   36.92   11.67
   1   4   5   49.01    8.53
   1   4   5   45.69    8.55
   1   4   5   35.01    9.45
  -1  -4  -5   39.79    9.77
  -1  -4  -5   50.63    8.42
  -1  -4  -5   35.09    8.44
  -1  -4  -5   28.11   11.26
   0   4   5   27.42    5.13
   0   4   5   28.39    5.52
   0   4   5   26.13    6.57
   0   4   5   21.36    8.40
   0  -4  -5   21.93    5.99
   0  -4  -5   30.24    5.88
   0  -4  -5   20.54    8.36
   0  -4  -5   18.80    5.03
  -1   4   5   44.44    8.17
  -1   4   5   28.24    8.77
  -1   4   5   41.45    8.09
  -1   4   5   47.42   12.47
   1  -4  -5   36.62    8.10
   1  -4  -5   40.87    8.02
   1  -4  -5   31.46   11.11
   1  -4  -5   60.67    9.09
  -2   4   5   12.09    4.18
  -2   4   5   17.44    3.87
  -2   4   5   19.59    7.10
   2  -4  -5   11.08    3.35
   2  -4  -5   18.30    3.95
   2  -4  -5   18.59    4.88
   2  -4  -5    9.27    5.50
  -3   4   5   12.37    2.91
  -3   4   5    9.55    3.39
  -3   4   5   11.15    5.51
   3  -4  -5    9.84    2.62
   3  -4  -5    7.43    4.62
   3  -4  -5   10.68    3.21
   3  -4  -5    9.01    3.35
  -4   4   5    9.56    4.76
  -4   4   5   13.16    3.47
  -4   4   5    9.66    2.32
   4  -4  -5    7.14    2.27
   4  -4  -5    1.04    2.73
   4  -4  -5    7.62    2.48
   4  -4  -5    6.01    2.14
  -5   4   5   30.32    9.44
  -5   4   5   28.24    5.35
  -5   4   5   21.24    5.77
   5  -4  -5   11.11    6.39
   5  -4  -5   19.79    5.07
   5  -4  -5   22.43    5.24
  -6   4   5    9.43    3.53
   6  -4  -5    6.35    4.27
  -7   4   5   13.72    4.20
   7  -4  -5    3.00    3.32
   7   5   5    4.02    1.82
   7   5   5    2.55    4.93
   7   5   5    8.37    2.32
   7   5   5    6.18    2.98
  -7  -5  -5   13.53    4.38
   6   5   5    7.87    2.45
   6   5   5    5.26    5.14
   6   5   5    7.47    3.00
   6   5   5    9.13    2.41
  -6  -5  -5    2.21    2.41
   5   5   5    1.83    1.27
   5   5   5    3.99    1.64
   5   5   5    0.47    1.88
   5   5   5    5.19    4.48
  -5  -5  -5    3.07    1.44
  -5  -5  -5    4.42    2.18
   4   5   5   12.94    5.26
   4   5   5   25.22    4.91
   4   5   5   25.29    4.70
   4   5   5   12.77    6.98
  -4  -5  -5   19.84    4.44
  -4  -5  -5   22.81    5.20
  -4  -5  -5    7.57    6.31
   3   5   5   37.79    6.43
   3   5   5   12.77    7.99
   3   5   5   31.25    6.19
   3   5   5   23.95    7.37
  -3  -5  -5   32.67    6.14
  -3  -5  -5   23.63    7.16
  -3  -5  -5   42.83    7.27
  -3  -5  -5   15.59    9.06
   2   5   5    2.40    3.27
   2   5   5   16.41    3.30
   2   5   5   11.53    3.83
   2   5   5   14.59    2.95
  -2  -5  -5   11.28    2.68
  -2  -5  -5   15.25    3.45
  -2  -5  -5    6.16    3.08
  -2  -5  -5    6.94    4.93
   1   5   5    4.04    2.66
   1   5   5    7.89    2.33
   1   5   5   15.31    2.99
   1   5   5    4.72    4.12
  -1  -5  -5    7.92    3.13
  -1  -5  -5    6.62    5.22
  -1  -5  -5   10.32    2.35
  -1  -5  -5    6.85    2.31
   0   5   5    8.34    2.26
   0   5   5    5.55    2.19
   0   5   5    7.53    5.02
   0   5   5    6.54    2.95
   0  -5  -5    7.51    2.08
   0  -5  -5    5.57    2.75
   0  -5  -5   10.01    2.61
   0  -5  -5    7.30    5.31
  -1   5   5   12.22    2.73
  -1   5   5   10.51    2.63
  -1   5   5    7.42    3.05
  -1   5   5    5.27    4.13
   1  -5  -5   10.52    3.82
   1  -5  -5    7.32    2.29
   1  -5  -5    8.53    5.38
   1  -5  -5    8.14    2.53
  -2   5   5   16.17    6.69
  -2   5   5   12.48    3.19
  -2   5   5    4.22    2.98
  -2   5   5   14.50    3.08
   2  -5  -5   11.74    3.80
   2  -5  -5    7.65    5.35
   2  -5  -5   10.81    2.78
   2  -5  -5   11.08    3.06
  -3   5   5   39.96    6.23
  -3   5   5   33.06    7.50
  -3   5   5   38.80   11.40
   3  -5  -5   28.65    7.05
   3  -5  -5   19.70    5.97
   3  -5  -5   24.04    8.97
   3  -5  -5   27.53    6.53
  -4   5   5   22.44    5.95
   4  -5  -5   16.60    4.69
   4  -5  -5   18.44    4.81
   4  -5  -5   17.88    5.07
   4  -5  -5   19.52    7.71
  -5   5   5    4.04    2.69
   5  -5  -5    2.35    1.88
   5  -5  -5    2.36    1.80
   5  -5  -5    3.39    3.91
  -6   5   5    2.82    2.77
   6  -5  -5    4.75    2.17
   6  -5  -5    2.20    3.50
  -7   5   5   10.01    4.33
   7  -5  -5    3.46    4.17
   6   6   5    1.74    1.47
   6   6   5    0.84    1.81
   6   6   5    3.46    4.18
   6   6   5    1.78    1.40
  -6  -6  -5    3.50    2.76
   5   6   5   -0.10    2.88
   5   6   5    4.09    1.89
   5   6   5    6.95    3.31
   5   6   5    5.33    2.12
  -5  -6  -5    7.19    7.78
  -5  -6  -5    5.24    2.68
   4   6   5   10.05    2.78
   4   6   5    6.81    2.45
   4   6   5    5.16    4.58
   4   6   5    4.88    3.32
  -4  -6  -5    3.63    4.77
  -4  -6  -5    9.61    3.34
   3   6   5   16.40    3.69
   3   6   5   23.76    4.14
   3   6   5    6.53    5.27
   3   6   5    8.03    4.26
  -3  -6  -5    3.72    5.33
  -3  -6  -5   14.78    3.78
   2   6   5    3.74    4.22
   2   6   5    1.61    1.55
   2   6   5    2.56    2.33
   2   6   5    5.34    1.95
  -2  -6  -5    1.58    3.87
  -2  -6  -5    3.29    1.90
   1   6   5   12.24    6.99
   1   6   5   10.30    4.39
   1   6   5   16.10    4.12
   1   6   5   20.82    4.23
  -1  -6  -5   20.89    4.59
  -1  -6  -5   15.01    5.00
  -1  -6  -5   15.94    3.94
  -1  -6  -5    5.79    5.96
   0   6   5   42.27   11.51
   0   6   5   29.65    5.54
   0   6   5   16.58    5.99
   0   6   5   19.85    5.09
   0  -6  -5   19.15    4.96
   0  -6  -5   13.58    8.15
   0  -6  -5   20.14    5.45
   0  -6  -5   26.69    6.79
  -1   6   5   17.58    7.30
  -1   6   5   17.80    5.60
  -1   6   5   18.62    4.28
  -1   6   5   23.84    4.53
   1  -6  -5   17.47    5.31
   1  -6  -5    9.23    6.42
   1  -6  -5   15.06    4.68
   1  -6  -5   14.06    4.25
  -2   6   5    4.19    1.80
  -2   6   5    0.50    1.52
   2  -6  -5   -1.48    3.10
   2  -6  -5    0.80    1.74
   2  -6  -5    2.02    1.56
  -3   6   5   11.49    3.44
  -3   6   5   12.15    4.72
   3  -6  -5   15.28    4.64
   3  -6  -5   16.00    4.05
   3  -6  -5   11.81    6.53
  -4   6   5    3.81    2.99
   4  -6  -5    5.06    2.65
   4  -6  -5    5.95    4.50
   4  -6  -5    6.32    2.48
  -5   6   5    4.05    3.17
   5  -6  -5    6.35    4.28
   5  -6  -5    4.43    2.55
   5  -6  -5   10.37    2.99
  -6   6   5    0.75    2.39
   6  -6  -5   -0.84    2.46
   6  -6  -5    4.98    1.92
   6  -6  -5    3.01    2.32
   5   7   5    2.76    1.97
   5   7   5    5.53    3.27
   5   7   5    3.80    2.00
   5   7   5    4.52    4.66
  -5  -7  -5    5.87    3.23
  -5  -7  -5    0.71    5.22
   4   7   5    7.16    2.45
   4   7   5   10.97    6.00
   4   7   5    5.82    2.36
   4   7   5    0.18    1.99
  -4  -7  -5    7.49    3.19
  -4  -7  -5    6.54    6.49
   3   7   5    7.33    2.36
   3   7   5   -0.07    2.52
   3   7   5    2.52    1.82
   3   7   5    4.11    2.54
  -3  -7  -5    9.72    6.44
  -3  -7  -5    2.38    1.66
   2   7   5    2.06    2.12
   2   7   5    7.18    2.34
   2   7   5    3.52    4.00
   2   7   5    4.16    1.83
  -2  -7  -5    0.38    2.97
  -2  -7  -5    2.94    1.61
   1   7   5    5.23    3.24
   1   7   5    7.01    2.67
  -1  -7  -5   10.35    3.13
  -1  -7  -5    5.94    5.87
   0   7   5   14.52    5.26
   0   7   5   21.97    4.85
   0  -7  -5   14.89    7.95
   0  -7  -5   19.27    4.74
  -1   7   5    8.93    2.43
  -1   7   5    3.11    2.54
   1  -7  -5    1.95    4.02
   1  -7  -5    2.40    2.52
   1  -7  -5    7.36    2.62
  -2   7   5    5.46    1.90
  -2   7   5    1.43    2.25
   2  -7  -5    1.12    2.79
   2  -7  -5    2.28    1.66
   2  -7  -5   10.66    4.05
  -3   7   5    7.67    3.61
  -3   7   5    6.66    2.28
   3  -7  -5    3.78    2.09
   3  -7  -5    3.21    3.05
   3  -7  -5    2.12    3.90
  -4   7   5    9.40    4.15
   4  -7  -5    7.42    5.32
   4  -7  -5    1.44    2.24
   4  -7  -5    4.41    2.32
  -5   7   5    3.86    3.62
   5  -7  -5    3.09    4.02
   5  -7  -5    6.00    2.88
   5  -7  -5    2.81    2.81
  -4  -8  -5    6.71    6.68
   3   8   5    6.83    2.38
   3   8   5    1.33    2.15
  -3  -8  -5    6.32    2.81
  -3  -8  -5   -0.16    4.24
   2   8   5    3.88    2.07
   2   8   5    2.37    2.14
  -2  -8  -5    2.71    4.37
  -2  -8  -5    8.98    3.18
   1   8   5    4.47    3.02
   1   8   5    2.30    1.63
  -1  -8  -5    3.24    1.92
  -1  -8  -5    3.73    4.48
   0   8   5    6.80    3.23
   0   8   5    0.67    1.46
   0  -8  -5    2.17    4.57
   0  -8  -5    1.62    1.54
  -1   8   5    4.16    2.64
  -1   8   5    4.35    2.15
   1  -8  -5    3.19    1.90
   1  -8  -5    7.32    5.80
  -2   8   5    4.64    2.10
  -2   8   5   10.79    4.27
   2  -8  -5    4.67    2.39
   2  -8  -5    8.18    5.73
  -3   8   5    2.01    1.88
  -3   8   5    1.15    2.06
   3  -8  -5    3.48    2.92
   3  -8  -5    4.09    2.23
   3  -8  -5    2.52    3.65
   4  -8  -5    0.62    3.18
   1  -8   6    2.26    2.83
   1  -8   6    1.69    1.84
  -1   8  -6    0.92    2.23
  -1   8  -6    1.30    1.35
   0  -8   6    1.77    1.94
   0  -8   6    2.64    3.31
   0   8  -6    6.45    3.29
   0   8  -6    1.84    1.63
  -1  -8   6    2.55    2.32
  -1  -8   6    2.61    3.31
   1   8  -6    3.76    1.95
   1   8  -6    0.09    1.67
   4  -7   6    2.76    1.90
   4  -7   6    4.29    2.59
   4  -7   6    3.94    4.32
   4  -7   6    2.02    1.45
  -4   7  -6    0.64    2.12
  -4   7  -6    5.66    1.94
   3  -7   6    2.67    3.18
   3  -7   6    4.09    1.86
   3  -7   6    2.48    3.65
   3  -7   6    2.00    1.62
  -3   7  -6    5.98    1.82
  -3   7  -6    4.27    2.88
   2  -7   6   10.64    3.29
   2  -7   6    6.10    4.04
   2  -7   6    7.17    2.85
  -2   7  -6    7.11    2.30
  -2   7  -6    3.89    3.31
   1  -7   6    2.01    2.17
   1  -7   6    8.04    4.44
  -1   7  -6    5.26    1.89
  -1   7  -6    7.06    3.41
   0  -7   6    3.12    1.88
   0  -7   6    1.94    2.67
   0   7  -6    4.19    1.82
   0   7  -6    3.07    2.12
  -1  -7   6    7.07    2.66
  -1  -7   6    8.85    4.16
   1   7  -6    3.49    2.11
   1   7  -6    2.62    1.86
  -2  -7   6    6.36    3.58
  -2  -7   6    3.64    2.23
   2   7  -6    4.55    2.75
   2   7  -6    3.00    1.86
  -3  -7   6    0.07    1.46
  -3  -7   6    2.43    2.61
   3   7  -6    1.47    1.65
   3   7  -6    2.45    2.14
   3   7  -6    1.96    1.83
  -4  -7   6    2.47    2.13
   4   7  -6    1.27    1.86
   4   7  -6    2.80    2.04
   4   7  -6    5.66    2.40
   5  -6   6    9.66    5.66
   5  -6   6    4.54    1.54
   5  -6   6    8.04    3.39
   5  -6   6    1.55    1.73
  -5   6  -6    7.11    1.82
  -5   6  -6    2.18    2.29
   4  -6   6    5.60    2.14
   4  -6   6    7.98    3.12
   4  -6   6    8.84    2.88
   4  -6   6    8.44    5.18
  -4   6  -6   10.20    2.48
  -4   6  -6   14.66    4.43
   3  -6   6    8.51    2.28
   3  -6   6    7.54    3.33
   3  -6   6    8.59    4.91
   3  -6   6    6.06    2.42
  -3   6  -6    3.40    2.83
  -3   6  -6    6.91    2.19
   2  -6   6    6.04    2.52
   2  -6   6    9.40    2.40
   2  -6   6    3.30    2.44
   2  -6   6    4.44    3.77
  -2   6  -6    4.54    1.78
  -2   6  -6    4.69    2.66
   1  -6   6    8.50    2.76
   1  -6   6    8.96    3.15
   1  -6   6    8.58    4.27
   1  -6   6    8.57    2.49
  -1   6  -6    2.38    2.45
  -1   6  -6    5.35    1.86
   0  -6   6   17.99    5.49
   0  -6   6   20.69    4.05
   0  -6   6   14.48    3.86
   0   6  -6    9.25    3.14
   0   6  -6   14.26    4.62
  -1  -6   6    3.50    2.08
  -1  -6   6    8.30    3.74
   1   6  -6    4.19    1.78
   1   6  -6   10.04    2.83
   1   6  -6    9.15    3.16
  -2  -6   6    6.25    2.54
  -2  -6   6    4.04    2.73
   2   6  -6    4.85    1.93
   2   6  -6    1.79    2.01
   2   6  -6   10.50    3.29
  -3  -6   6    4.30    2.84
  -3  -6   6    5.73    2.37
   3   6  -6    5.82    2.20
   3   6  -6    7.38    3.40
   3   6  -6    8.20    3.03
  -4  -6   6    6.20    2.58
   4   6  -6    4.82    2.44
   4   6  -6    9.96    2.70
   4   6  -6    7.56    3.17
  -5  -6   6    2.46    1.76
   5   6  -6    4.75    2.05
   5   6  -6    3.13    1.79
   5   6  -6    2.68    2.08
   6  -5   6    4.78    1.89
   6  -5   6    3.24    1.07
   6  -5   6    4.95    2.71
   6  -5   6    3.77    3.75
  -6   5  -6    2.71    2.47
   5  -5   6    0.39    1.19
   5  -5   6    2.27    0.96
   5  -5   6    2.03    2.02
   5  -5   6    7.15    4.32
  -5   5  -6    3.04    2.26
   4  -5   6    3.55    3.30
   4  -5   6    3.22    1.75
   4  -5   6    5.14    2.57
   4  -5   6    2.14    1.09
  -4   5  -6    3.52    1.25
  -4   5  -6   -1.20    1.16
   3  -5   6   18.99    6.36
   3  -5   6   30.08    8.33
   3  -5   6   28.81    5.46
   3  -5   6   28.08    6.13
  -3   5  -6   28.24    7.33
  -3   5  -6   26.01    5.39
   2  -5   6    6.08    2.60
   2  -5   6    4.39    1.54
   2  -5   6    4.66    3.18
   2  -5   6    4.35    1.84
  -2   5  -6    3.95    2.51
  -2   5  -6    2.24    1.23
   1  -5   6    3.66    1.75
   1  -5   6    3.95    2.84
   1  -5   6    5.17    2.13
   1  -5   6    4.62    1.71
  -1   5  -6    1.94    1.16
  -1   5  -6    3.96    2.34
  -1   5  -6    6.14    1.94
   0  -5   6    8.77    2.71
   0  -5   6    7.33    3.07
   0  -5   6   11.22    4.08
   0  -5   6    8.98    2.53
   0   5  -6    5.62    2.48
   0   5  -6    6.50    2.13
   0   5  -6    7.43    2.91
  -1  -5   6    9.38    2.35
  -1  -5   6    6.20    3.04
  -1  -5   6    3.52    1.90
  -1  -5   6    8.94    2.88
   1   5  -6    3.52    1.70
   1   5  -6    3.09    2.41
   1   5  -6    4.78    2.32
  -2  -5   6    1.59    1.68
  -2  -5   6    3.96    1.73
  -2  -5   6    3.78    2.37
   2   5  -6    4.06    1.45
   2   5  -6    2.41    1.69
   2   5  -6    3.44    1.87
  -3  -5   6   27.90    6.06
  -3  -5   6   22.85    5.90
   3   5  -6   24.53    5.58
   3   5  -6   29.48    6.33
   3   5  -6   19.93    6.15
  -4  -5   6    4.60    1.97
   4   5  -6    4.12    1.78
   4   5  -6    2.06    1.92
   4   5  -6    5.07    2.11
  -5  -5   6    3.45    1.84
   5   5  -6    2.03    1.74
   5   5  -6    1.37    1.61
   5   5  -6    5.32    2.22
  -6  -5   6    1.86    1.72
   6   5  -6    1.81    1.60
   6   5  -6    4.91    2.12
   6   5  -6    3.90    2.40
   7  -4   6    0.44    3.06
  -7   4  -6    5.09    2.85
   6  -4   6    9.06    3.16
   6  -4   6    5.95    1.87
   6  -4   6    5.59    4.37
  -6   4  -6    2.96    2.46
   5  -4   6    3.58    3.23
   5  -4   6    3.14    0.87
   5  -4   6    3.70    1.48
   5  -4   6   -1.12    1.43
  -5   4  -6    3.88    2.21
   4  -4   6   12.50    4.05
   4  -4   6    8.77    4.93
   4  -4   6   16.83    3.56
   4  -4   6   14.02    2.82
  -4   4  -6   11.80    2.84
  -4   4  -6   11.55    4.04
   3  -4   6    9.42    2.15
   3  -4   6    8.82    3.96
   3  -4   6    8.01    2.52
   3  -4   6    6.13    2.69
  -3   4  -6    8.87    2.06
  -3   4  -6    9.47    2.79
  -3   4  -6   11.20    3.39
   2  -4   6   11.26    2.90
   2  -4   6    8.76    3.18
   2  -4   6    7.33    2.44
   2  -4   6   16.97    4.59
  -2   4  -6   12.89    3.13
  -2   4  -6   12.48    2.51
  -2   4  -6   15.10    4.13
   1  -4   6   19.25    4.86
   1  -4   6   26.40    5.95
   1  -4   6   23.60    4.19
   1  -4   6   14.69    4.17
  -1   4  -6   17.10    4.41
  -1   4  -6   17.06    3.73
  -1   4  -6   13.92    4.63
   0  -4   6   17.43    5.27
   0  -4   6   25.19    4.96
   0  -4   6   25.56    5.43
   0  -4   6   32.58    6.63
   0   4  -6   19.14    5.48
   0   4  -6   19.59    4.49
   0   4  -6   23.32    5.29
  -1  -4   6   26.37    5.18
  -1  -4   6   20.57    4.74
  -1  -4   6   18.59    4.27
  -1  -4   6   19.65    4.17
   1   4  -6   15.86    3.75
   1   4  -6   16.74    4.28
   1   4  -6    9.10    3.94
  -2  -4   6   10.07    3.12
  -2  -4   6   10.89    3.04
  -2  -4   6   16.43    3.78
  -2  -4   6   16.32    3.52
   2   4  -6   11.41    3.22
   2   4  -6    8.46    3.21
   2   4  -6   11.06    2.86
  -3  -4   6   12.77    2.67
  -3  -4   6    2.09    2.01
  -3  -4   6    8.06    2.28
  -3  -4   6    9.97    2.61
  -3  -4   6   13.99    3.31
   3   4  -6    4.83    2.26
   3   4  -6    6.58    2.01
   3   4  -6    8.91    2.91
  -4  -4   6   17.50    3.96
   4   4  -6   13.04    3.40
   4   4  -6    9.53    3.40
   4   4  -6    9.84    3.39
  -5  -4   6    0.77    1.29
   5   4  -6    3.10    1.60
   5   4  -6    2.66    1.79
   5   4  -6    2.68    1.69
  -6  -4   6    2.58    1.70
   6   4  -6    9.50    2.42
   6   4  -6    1.22    1.65
   6   4  -6    5.94    2.29
  -7  -4   6    4.56    1.96
   7   4  -6    4.27    2.38
   7  -3   6    1.75    3.31
  -7   3  -6   -0.96    1.64
   6  -3   6    3.44    3.42
   6  -3   6    5.15    1.64
  -6   3  -6    5.50    2.43
   5  -3   6   19.09    6.47
   5  -3   6   31.85    5.91
   5  -3   6   37.45    8.97
  -5   3  -6   32.30    7.81
  -5   3  -6   30.61    7.04
   4  -3   6    8.72    2.98
   4  -3   6   13.27    4.74
   4  -3   6   10.37    2.60
  -4   3  -6    8.77    3.23
  -4   3  -6    9.43    2.91
   3  -3   6    5.31    1.80
   3  -3   6    4.05    1.22
   3  -3   6    2.34    1.96
   3  -3   6   10.56    4.30
  -3   3  -6    4.62    2.43
  -3   3  -6    7.63    2.31
  -3   3  -6    5.30    1.26
   2  -3   6   24.01    5.57
   2  -3   6   16.56    2.96
   2  -3   6   10.92    3.35
   2  -3   6   12.22    3.26
  -2   3  -6   16.38    2.89
  -2   3  -6    6.70    3.25
  -2   3  -6   13.57    3.41
   1  -3   6   66.41   12.35
   1  -3   6   56.02   12.00
   1  -3   6   73.43   12.53
  -1   3  -6   53.03   12.41
  -1   3  -6   69.93   12.01
  -1   3  -6   62.17   12.35
   0  -3   6    6.98    1.94
   0  -3   6    8.05    2.43
   0  -3   6   11.88    3.69
   0  -3   6    7.20    2.34
   0   3  -6    7.06    1.76
   0   3  -6    9.77    2.46
   0   3  -6    4.83    2.20
  -1  -3   6   62.75   11.95
  -1  -3   6   58.41   11.72
  -1  -3   6   72.64   12.12
   1   3  -6   62.75   12.08
   1   3  -6   58.33   11.68
   1   3  -6   55.36   11.89
  -2  -3   6    4.27    3.23
  -2  -3   6   16.67    3.44
  -2  -3   6   14.41    2.93
  -2  -3   6   10.15    2.85
   2   3  -6   13.36    2.71
   2   3  -6    9.92    2.92
   2   3  -6    9.43    2.78
  -3  -3   6    7.40    2.39
  -3  -3   6    4.09    1.94
  -3  -3   6    6.59    1.90
   3   3  -6    4.91    2.19
   3   3  -6    1.67    1.47
   3   3  -6    1.15    1.26
  -4  -3   6   11.64    2.84
  -4  -3   6   12.88    3.38
  -4  -3   6    7.14    2.27
   4   3  -6    4.02    2.18
   4   3  -6    7.34    2.57
   4   3  -6    8.46    2.55
  -5  -3   6   53.26    8.60
  -5  -3   6   31.21    7.91
   5   3  -6   40.46    8.21
   5   3  -6   41.95    8.18
  -6  -3   6    3.91    1.90
   6   3  -6    5.42    2.33
   6   3  -6    4.85    2.32
   6   3  -6    5.20    2.13
  -7  -3   6    3.16    1.64
   7   3  -6    1.73    1.76
   8  -2   6   15.25    5.98
  -8   2  -6    7.14    2.84
   7  -2   6    5.52    3.72
  -7   2  -6   -0.02    1.42
   6  -2   6    4.38    3.00
   6  -2   6    5.32    1.44
  -6   2  -6    2.34    1.80
  -6   2  -6    6.03    2.47
   5  -2   6    3.50    1.32
   5  -2   6    3.96    3.26
  -5   2  -6    3.60    1.97
  -5   2  -6    1.74    1.66
   4  -2   6   25.54    4.62
   4  -2   6   18.41    5.11
   4  -2   6   32.68    7.51
  -4   2  -6   16.30    4.64
  -4   2  -6   15.27    4.74
   3  -2   6   11.61    3.43
   3  -2   6   18.62    5.78
   3  -2   6   11.84    3.89
  -3   2  -6   21.74    4.56
  -3   2  -6   17.95    4.18
   2  -2   6   77.28   15.14
   2  -2   6   80.90   15.29
   2  -2   6   69.14   14.75
  -2   2  -6   72.67   15.16
  -2   2  -6   83.27   15.35
  -2   2  -6   88.48   14.74
   1  -2   6   27.03    5.75
   1  -2   6   34.86    6.11
   1  -2   6   20.31    4.82
  -1   2  -6   26.17    4.82
  -1   2  -6   26.85    5.76
  -1   2  -6   25.41    5.79
   0  -2   6    9.74    2.26
   0  -2   6   11.17    3.05
   0  -2   6    5.10    2.43
   0   2  -6    5.29    2.52
   0   2  -6   12.47    2.24
   0   2  -6    9.66    2.74
  -1  -2   6   16.46    6.19
  -1  -2   6   23.40    5.50
  -1  -2   6   33.07    6.27
  -1  -2   6   30.94    6.25
   1   2  -6   27.30    6.29
   1   2  -6   27.87    5.34
   1   2  -6   32.50    6.39
  -2  -2   6   64.31   15.37
  -2  -2   6   60.42   15.95
  -2  -2   6   97.44   15.80
  -2  -2   6   99.87   15.72
   2   2  -6   92.62   15.49
   2   2  -6   70.03   15.57
   2   2  -6   91.47   15.69
  -3  -2   6   25.51    5.02
  -3  -2   6   13.23    4.40
  -3  -2   6   14.88    4.13
  -3  -2   6   30.00    5.40
   3   2  -6   17.11    4.46
   3   2  -6   14.70    4.43
   3   2  -6   21.14    4.49
  -4  -2   6   25.32    5.80
  -4  -2   6   26.15    5.88
  -4  -2   6   27.67    6.05
   4   2  -6   23.41    5.79
   4   2  -6   26.45    5.87
  -5  -2   6    8.53    2.50
  -5  -2   6    3.92    2.41
  -5  -2   6    2.50    1.73
   5   2  -6    5.24    2.01
   5   2  -6    4.08    2.11
   5   2  -6    3.82    1.94
  -6  -2   6    5.76    2.07
  -6  -2   6    4.04    2.37
   6   2  -6    4.55    2.08
  -7  -2   6    2.77    1.44
   7   2  -6    4.93    2.32
  -8  -2   6    5.47    1.78
   8   2  -6    9.93    3.30
   8  -1   6    5.05    3.86
  -8   1  -6    1.31    1.69
   7  -1   6   16.50    6.08
   6  -1   6   16.67    5.84
  -6   1  -6   16.10    4.27
  -6   1  -6   10.53    3.65
   5  -1   6   22.64    4.76
   5  -1   6   32.88    8.05
   5  -1   6   31.07    5.71
  -5   1  -6   25.52    5.61
  -5   1  -6   16.96    5.38
   4  -1   6   23.84    4.66
   4  -1   6   14.32    4.67
  -4   1  -6   22.36    5.25
  -4   1  -6   22.98    5.43
   3  -1   6   51.86    9.30
  -3   1  -6   44.68    9.41
  -3   1  -6   43.03    9.31
   2  -1   6   11.56    3.54
   2  -1   6   18.81    4.05
  -2   1  -6   10.38    3.58
  -2   1  -6   18.14    2.94
  -2   1  -6    8.41    3.38
   1  -1   6   16.42    4.84
   1  -1   6   32.31    5.96
  -1   1  -6   23.77    5.39
  -1   1  -6   22.57    5.20
   0  -1   6    5.76    3.31
   0  -1   6    2.57    1.84
   0  -1   6    4.90    1.70
   0   1  -6    2.94    1.22
   0   1  -6    2.25    1.50
   0   1  -6    6.78    2.12
  -1  -1   6   33.46    6.00
  -1  -1   6   23.12    4.90
  -1  -1   6   20.59    4.22
  -1  -1   6   13.63    5.76
   1   1  -6   25.34    5.18
   1   1  -6   14.62    4.63
  -2  -1   6   12.78    3.18
  -2  -1   6    9.40    3.47
  -2  -1   6   14.71    3.43
  -2  -1   6    8.31    4.25
   2   1  -6   23.40    5.56
   2   1  -6   15.86    3.52
   2   1  -6    9.02    3.51
   2   1  -6   20.17    3.59
  -3  -1   6   61.34   11.51
  -3  -1   6   54.44   11.93
  -3  -1   6   53.35   11.67
  -3  -1   6   48.59   11.37
   3   1  -6   75.04   11.72
   3   1  -6   62.30   11.48
   3   1  -6   61.21   12.22
  -4  -1   6   26.10    5.19
  -4  -1   6   27.94    5.55
  -4  -1   6   16.26    5.03
  -4  -1   6   22.15    5.59
   4   1  -6   24.92    5.18
   4   1  -6   18.73    5.51
   4   1  -6   24.55    5.47
  -5  -1   6   30.49    6.05
  -5  -1   6   23.35    5.45
   5   1  -6   25.28    5.57
   5   1  -6   21.60    5.54
  -6  -1   6   10.50    3.21
  -6  -1   6   11.49    3.27
  -6  -1   6   12.50    3.33
   6   1  -6    9.49    3.32
  -7  -1   6    6.50    2.29
  -7  -1   6    4.34    1.77
   7   1  -6    2.55    2.24
   7   1  -6   10.44    3.13
   8   1  -6    4.18    2.61
   8   1  -6    0.08    1.79
   8   0   6    0.60    2.58
  -8   0  -6    0.71    1.51
   7   0   6   10.68    5.05
  -7   0  -6    5.46    2.51
  -7   0  -6    7.56    3.27
   6   0   6   34.17    7.90
  -6   0  -6   23.38    5.49
  -6   0  -6   18.23    5.70
   5   0   6    5.94    1.74
   5   0   6    3.82    1.72
  -5   0  -6    1.90    2.12
  -5   0  -6    1.87    1.74
   4   0   6   55.70   10.85
  -4   0  -6   60.64   11.16
  -4   0  -6   49.89   11.05
   3   0   6    2.55    1.56
   3   0   6   -0.39    1.14
  -3   0  -6   -0.06    0.87
  -3   0  -6    1.20    1.14
   2   0   6    6.59    3.64
   2   0   6   12.85    3.00
   2   0   6    5.00    2.13
  -2   0  -6    3.29    1.84
  -2   0  -6    7.60    2.23
   1   0   6    1.82    2.39
   1   0   6    3.82    1.95
  -1   0  -6    2.11    1.31
  -1   0  -6    2.38    1.43
   0   0   6  263.16   51.94
   0   0   6  244.26   50.77
   0   0   6  322.16   51.31
   0   0  -6  323.88   52.42
   0   0  -6  227.82   50.57
   0   0  -6  241.81   50.96
   0   0  -6  321.85   51.02
  -1   0   6    1.67    1.20
  -1   0   6    4.58    3.39
  -1   0   6    1.23    1.12
   1   0  -6    3.02    1.50
   1   0  -6    2.57    2.90
   1   0  -6    1.58    1.21
   1   0  -6    5.70    1.66
  -2   0   6    7.25    2.36
  -2   0   6    6.77    2.60
  -2   0   6    8.06    3.53
   2   0  -6    6.14    3.70
   2   0  -6    2.78    2.02
   2   0  -6   13.30    2.84
   2   0  -6   15.16    2.75
  -3   0   6    0.49    0.91
  -3   0   6   -1.01    0.85
  -3   0   6    1.26    1.72
   3   0  -6    3.48    1.64
   3   0  -6    0.52    0.95
   3   0  -6    2.14    2.58
   3   0  -6   -0.83    0.96
  -4   0   6   48.31   12.78
  -4   0   6   89.11   13.87
  -4   0   6   60.80   13.18
   4   0  -6   64.93   14.08
   4   0  -6   68.62   12.80
   4   0  -6   80.58   13.37
   4   0  -6   67.88   13.10
  -5   0   6    2.73    2.17
  -5   0   6    9.48    3.49
  -5   0   6    1.14    1.40
   5   0  -6    1.57    2.29
   5   0  -6    6.70    2.53
  -6   0   6   26.36    5.68
   6   0  -6   42.04    6.67
   6   0  -6   12.09    6.06
  -7   0   6    5.90    2.49
  -7   0   6   14.70    3.92
   7   0  -6   11.51    3.43
   7   0  -6    3.46    3.04
  -8   0   6    1.50    2.33
   8   0  -6    3.12    2.20
   8   0  -6    0.51    1.97
   8   1   6    4.56    3.61
   8   1   6    2.96    1.03
  -8  -1  -6    2.89    2.12
   7   1   6    7.76    4.35
  -7  -1  -6   12.78    3.77
  -7  -1  -6   12.26    2.78
  -7  -1  -6   12.27    4.07
   6   1   6    9.25    1.89
   6   1   6    1.82    3.95
  -6  -1  -6    5.18    3.11
  -6  -1  -6    7.87    2.03
   5   1   6   25.48    6.90
   5   1   6   33.54    6.55
   5   1   6   33.05    6.33
  -5  -1  -6   39.48    6.42
  -5  -1  -6   18.49    7.36
   4   1   6   22.06    5.10
   4   1   6   32.52    5.97
   4   1   6   31.21    6.52
   4   1   6   20.33    8.33
  -4  -1  -6   32.97    5.13
  -4  -1  -6   13.89    5.93
   3   1   6   65.33   13.22
   3   1   6   58.79   13.89
   3   1   6   67.37   13.61
   3   1   6   47.34   15.94
  -3  -1  -6   83.86   13.22
   2   1   6   19.77    4.22
   2   1   6   14.68    4.35
   2   1   6   14.63    5.78
  -2  -1  -6   17.74    3.10
  -2  -1  -6    6.38    3.64
   1   1   6   37.96   11.79
   1   1   6   46.30    9.95
   1   1   6   46.47    9.65
  -1  -1  -6   64.60   14.24
  -1  -1  -6   50.00    9.21
  -1  -1  -6   49.89   10.09
   0   1   6    3.59    1.97
   0   1   6    2.24    1.20
   0   1   6    1.20    2.84
   0  -1  -6    2.86    2.96
   0  -1  -6    4.45    1.83
   0  -1  -6    0.38    1.23
  -1   1   6   50.93   11.90
  -1   1   6   44.93    9.17
  -1   1   6   36.61    8.79
   1  -1  -6   43.27    9.90
   1  -1  -6   53.73    9.03
   1  -1  -6   39.35   11.44
  -2   1   6   13.57    5.21
  -2   1   6   20.71    4.51
  -2   1   6    8.98    3.19
   2  -1  -6   18.93    3.87
   2  -1  -6   12.55    3.75
   2  -1  -6    8.37    4.60
  -3   1   6   40.88   10.82
  -3   1   6   66.79   11.44
  -3   1   6   56.49   12.21
   3  -1  -6   60.13   11.02
   3  -1  -6   69.40   11.38
   3  -1  -6   49.76   13.65
  -4   1   6   20.69    6.27
  -4   1   6   29.64    6.92
  -4   1   6   32.78    8.59
   4  -1  -6   33.03    6.76
   4  -1  -6   21.75    8.14
   4  -1  -6   36.52    7.32
   4  -1  -6   32.01    6.41
  -5   1   6   16.80    4.43
  -5   1   6   12.56    3.85
   5  -1  -6   25.90    4.97
   5  -1  -6   17.55    5.82
  -6   1   6    3.97    1.99
  -6   1   6   17.61    4.91
  -6   1   6    5.24    2.51
   6  -1  -6    5.85    2.90
   6  -1  -6    5.61    3.45
  -7   1   6    8.11    2.95
   7  -1  -6   12.72    3.89
   7  -1  -6    7.00    4.09
  -8   1   6    3.73    3.29
   8  -1  -6    4.74    2.76
   8  -1  -6    4.67    3.38
   8   2   6   21.14    3.84
   8   2   6   16.46    6.25
  -8  -2  -6   12.46    3.79
   7   2   6    4.48    1.49
  -7  -2  -6    4.36    1.65
   6   2   6    8.94    5.80
   6   2   6   12.89    2.64
  -6  -2  -6    9.84    3.25
  -6  -2  -6   10.86    2.70
  -6  -2  -6    5.03    3.38
   5   2   6    2.04    2.06
   5   2   6    7.94    1.85
   5   2   6    4.71    3.91
   5   2   6    6.61    1.64
  -5  -2  -6    6.04    2.55
  -5  -2  -6    4.72    1.40
  -5  -2  -6    1.63    2.06
   4   2   6   34.14    6.77
   4   2   6   37.36    6.68
   4   2   6   15.26    8.46
  -4  -2  -6   34.05    7.42
  -4  -2  -6   34.86    6.54
   3   2   6   12.45    2.95
   3   2   6   14.61    6.55
   3   2   6    5.54    3.29
   3   2   6   16.15    3.52
  -3  -2  -6   13.94    2.70
  -3  -2  -6   17.16    4.93
  -3  -2  -6   15.65    3.73
   2   2   6   83.66   23.79
   2   2   6  129.58   22.27
   2   2   6  114.67   22.50
   2   2   6   99.78   22.79
  -2  -2  -6  112.78   23.11
  -2  -2  -6  113.75   22.53
  -2  -2  -6  131.07   22.21
  -2  -2  -6  144.65   25.30
   1   2   6   17.35    3.90
   1   2   6   20.17    5.22
   1   2   6   11.99    5.99
   1   2   6   26.02    4.78
  -1  -2  -6   15.95    5.07
  -1  -2  -6   14.81    6.88
  -1  -2  -6   22.75    3.93
  -1  -2  -6   18.20    4.51
   0   2   6   12.41    6.88
   0   2   6   25.60    5.80
   0   2   6   20.95    5.83
   0  -2  -6   19.14    6.20
   0  -2  -6   29.77    4.98
   0  -2  -6   18.36    7.88
   0  -2  -6   28.96    5.89
  -1   2   6   18.43    3.89
  -1   2   6   13.03    5.37
  -1   2   6   11.59    3.51
   1  -2  -6   11.99    3.44
   1  -2  -6   16.37    6.26
   1  -2  -6   15.86    4.14
   1  -2  -6   14.93    3.25
  -2   2   6  106.81   22.93
  -2   2   6  106.09   21.47
  -2   2   6  128.39   21.81
   2  -2  -6  106.95   23.45
  -3   2   6   11.33    3.19
  -3   2   6   11.32    4.89
  -3   2   6   19.28    3.65
   3  -2  -6    1.59    3.45
   3  -2  -6    8.66    2.65
   3  -2  -6    6.11    2.69
  -4   2   6   27.13    5.97
  -4   2   6   21.24    6.05
  -4   2   6   32.10    8.78
   4  -2  -6   19.19    7.48
   4  -2  -6   21.50    5.71
   4  -2  -6   36.45    5.87
  -5   2   6    4.43    1.99
  -5   2   6    4.61    1.98
  -5   2   6    3.42    2.96
   5  -2  -6    0.38    2.25
   5  -2  -6    0.03    1.66
  -6   2   6    7.51    4.19
  -6   2   6    9.29    3.20
  -6   2   6    8.91    2.87
   6  -2  -6   13.42    4.02
   6  -2  -6    9.68    4.70
  -7   2   6    1.85    2.10
  -7   2   6    4.06    1.90
  -7   2   6    8.25    4.63
   7  -2  -6    7.55    3.16
   7  -2  -6    2.31    2.76
   8  -2  -6    6.81    4.44
   8  -2  -6   14.75    4.29
   8   3   6    3.09    1.45
  -8  -3  -6    4.96    2.41
  -8  -3  -6    4.65    2.29
   7   3   6    5.62    1.86
  -7  -3  -6    3.94    2.48
  -7  -3  -6    7.04    2.30
   6   3   6    5.27    5.77
   6   3   6    7.05    3.53
   6   3   6   13.06    3.01
   6   3   6   20.06    3.40
  -6  -3  -6   15.77    4.23
  -6  -3  -6   12.54    3.07
   5   3   6   70.41   11.83
   5   3   6   33.99   14.74
   5   3   6   49.06   12.25
   5   3   6   69.76   11.87
  -5  -3  -6   50.52   12.08
  -5  -3  -6   64.79   11.75
  -5  -3  -6   60.42   12.69
   4   3   6   -0.91    2.23
   4   3   6    3.24    1.46
   4   3   6    3.52    2.15
   4   3   6    5.28    1.68
  -4  -3  -6    5.39    1.92
  -4  -3  -6    4.69    2.63
  -4  -3  -6    4.07    1.29
   3   3   6    8.58    3.49
   3   3   6   16.65    3.33
   3   3   6    4.12    4.28
   3   3   6   12.64    3.29
  -3  -3  -6   14.87    4.61
  -3  -3  -6   14.23    2.96
  -3  -3  -6   18.27    8.10
  -3  -3  -6   15.65    3.58
   2   3   6   16.61    3.26
   2   3   6    4.97    3.04
   2   3   6    3.84    4.22
   2   3   6   14.11    3.07
  -2  -3  -6   10.98    3.03
  -2  -3  -6   17.37    2.77
  -2  -3  -6   13.32    4.01
  -2  -3  -6    8.50    5.96
   1   3   6   94.82   18.41
   1   3   6   66.64   20.58
   1   3   6   98.59   17.84
   1   3   6   81.42   17.91
  -1  -3  -6   98.21   18.66
  -1  -3  -6   94.69   18.00
  -1  -3  -6   98.85   20.51
  -1  -3  -6  101.65   17.76
   0   3   6   10.77    2.66
   0   3   6    5.53    2.26
   0   3   6    7.90    1.92
   0   3   6    0.20    2.67
   0  -3  -6    7.93    2.89
   0  -3  -6    9.09    1.90
   0  -3  -6    5.03    1.98
   0  -3  -6    2.99    4.16
  -1   3   6   87.66   16.77
  -1   3   6   87.68   17.06
  -1   3   6  100.27   19.08
   1  -3  -6   99.45   17.37
   1  -3  -6   81.36   16.67
   1  -3  -6  105.17   23.00
   1  -3  -6   80.38   16.49
  -2   3   6    9.81    2.61
  -2   3   6   11.23    2.94
  -2   3   6    9.51    4.64
   2  -3  -6    5.80    2.24
   2  -3  -6    8.06    5.09
   2  -3  -6   10.87    2.40
   2  -3  -6   10.65    3.06
  -3   3   6   19.51    3.85
  -3   3   6   12.45    3.69
  -3   3   6    9.73    5.36
   3  -3  -6   12.89    3.15
   3  -3  -6   19.55    4.43
   3  -3  -6    8.22    5.18
   3  -3  -6    6.68    2.85
  -4   3   6    6.64    4.43
  -4   3   6    7.19    2.42
  -4   3   6    6.87    2.85
   4  -3  -6    6.09    2.19
   4  -3  -6    2.66    3.39
   4  -3  -6    6.04    2.37
  -5   3   6   53.92   11.57
  -5   3   6   76.11   13.95
  -5   3   6   64.85   12.04
   5  -3  -6   67.73   11.63
   5  -3  -6   45.60   14.11
   5  -3  -6   48.67   11.49
   5  -3  -6   61.68   11.77
  -6   3   6   17.23    6.61
  -6   3   6   12.23    3.33
  -6   3   6   11.66    4.06
   6  -3  -6    6.65    5.01
  -7   3   6    5.34    2.57
   7  -3  -6    4.14    3.52
   7  -3  -6    4.55    2.61
  -8   3   6    5.06    2.55
   8  -3  -6    0.63    2.59
   7   4   6    3.37    1.71
  -7  -4  -6    4.80    2.68
  -7  -4  -6    5.02    1.91
   6   4   6   24.37    4.12
   6   4   6    6.81    3.80
   6   4   6   20.09    3.79
   6   4   6    6.30    5.85
  -6  -4  -6   14.52    4.35
  -6  -4  -6   15.60    3.61
   5   4   6    3.77    4.42
   5   4   6   13.69    3.09
   5   4   6   10.21    3.97
   5   4   6   12.88    3.15
  -5  -4  -6   13.38    2.95
  -5  -4  -6    9.16    3.49
   4   4   6   11.80    5.28
   4   4   6   29.79    5.11
   4   4   6   26.97    5.17
  -4  -4  -6   12.65    8.02
  -4  -4  -6   22.82    5.56
  -4  -4  -6   21.33    6.27
  -4  -4  -6   24.85    4.81
   3   4   6    1.77    3.18
   3   4   6    6.03    2.10
   3   4   6   10.23    2.45
   3   4   6    3.90    2.32
  -3  -4  -6    3.68    4.58
  -3  -4  -6    6.99    1.87
  -3  -4  -6    8.58    2.58
  -3  -4  -6    6.66    2.96
   2   4   6   40.37   12.31
   2   4   6   42.95    8.26
   2   4   6   46.18    8.28
   2   4   6   44.19    9.81
  -2  -4  -6   55.99   15.04
  -2  -4  -6   39.13    8.02
  -2  -4  -6   51.76   10.65
  -2  -4  -6   33.89    8.20
   1   4   6   10.84    6.87
   1   4   6   31.30    5.60
   1   4   6   18.09    6.14
   1   4   6   30.67    5.56
  -1  -4  -6   30.49    5.64
  -1  -4  -6   26.49    5.32
  -1  -4  -6   20.20    8.86
  -1  -4  -6   26.04    6.64
   0   4   6   31.99    5.70
   0   4   6   17.25    5.98
   0   4   6   24.00    5.72
   0   4   6   17.26    7.73
   0  -4  -6   28.81    5.42
   0  -4  -6   30.52    5.69
   0  -4  -6   28.83    7.17
   0  -4  -6   22.88    9.67
  -1   4   6   27.79    5.85
  -1   4   6   14.93    7.27
  -1   4   6   32.18    5.41
  -1   4   6   17.83    6.06
   1  -4  -6   23.08    9.53
   1  -4  -6   33.03    7.05
   1  -4  -6   22.85    5.56
   1  -4  -6   25.76    5.25
  -2   4   6   43.62   11.64
  -2   4   6   37.20    7.42
  -2   4   6   36.39    8.53
   2  -4  -6   27.19   11.05
   2  -4  -6   37.28    7.30
   2  -4  -6   44.75    9.41
   2  -4  -6   32.61    7.36
  -3   4   6    8.41    5.32
  -3   4   6    6.95    2.67
  -3   4   6    8.99    2.50
   3  -4  -6    3.56    1.65
   3  -4  -6    6.53    2.98
   3  -4  -6    2.85    1.77
   3  -4  -6    8.19    5.20
  -4   4   6   20.09    8.07
  -4   4   6   21.78    5.00
  -4   4   6   22.79    5.64
   4  -4  -6   24.96    5.41
   4  -4  -6   19.01    5.02
   4  -4  -6   11.17    6.41
   4  -4  -6   23.36    5.05
  -5   4   6   12.08    3.71
   5  -4  -6    4.10    3.99
   5  -4  -6    9.93    3.07
  -6   4   6   14.44    4.68
   6  -4  -6   18.00    4.02
   6  -4  -6   11.07    5.72
  -7   4   6    5.46    3.00
   7  -4  -6    0.09    2.19
   7   5   6    6.92    2.39
   7   5   6   10.98    2.90
   7   5   6   10.65    3.79
  -7  -5  -6   16.44    5.10
   6   5   6    2.35    1.51
   6   5   6    4.80    2.71
   6   5   6    3.77    1.79
   6   5   6    0.68    3.41
  -6  -5  -6    0.75    1.96
   5   5   6    2.09    1.42
   5   5   6    1.83    4.17
   5   5   6    0.64    1.64
   5   5   6    2.42    1.53
  -5  -5  -6    4.86    1.63
  -5  -5  -6    6.06    2.74
   4   5   6    9.25    6.54
   4   5   6   23.67    4.63
   4   5   6   13.32    4.96
   4   5   6   28.63    4.78
  -4  -5  -6   16.62    4.11
  -4  -5  -6   13.37    8.56
  -4  -5  -6   14.62    4.88
   3   5   6   30.44   11.08
   3   5   6   57.38   10.32
   3   5   6   29.91   12.72
   3   5   6   57.44   10.48
  -3  -5  -6   57.12   10.21
  -3  -5  -6   55.11   10.48
   2   5   6    8.99    2.51
   2   5   6    2.10    3.46
   2   5   6    2.32    1.90
   2   5   6    5.95    1.98
  -2  -5  -6    7.32    3.37
  -2  -5  -6    4.95    4.96
  -2  -5  -6    5.66    2.16
  -2  -5  -6    7.57    1.89
   1   5   6   23.30    8.95
   1   5   6   28.02    4.92
   1   5   6   10.52    4.76
   1   5   6   20.10    4.53
  -1  -5  -6   20.38    4.32
  -1  -5  -6   15.55    4.38
  -1  -5  -6   22.73    6.38
  -1  -5  -6    8.23    6.29
   0   5   6    0.57    2.71
   0   5   6    8.68    2.28
   0   5   6    7.15    2.12
   0   5   6    2.38    1.97
   0  -5  -6    4.40    4.80
   0  -5  -6    3.13    2.36
   0  -5  -6    5.89    1.71
   0  -5  -6    5.99    2.15
  -1   5   6   18.04    3.89
  -1   5   6   18.53    4.08
  -1   5   6    8.45    3.99
  -1   5   6   20.01    8.38
   1  -5  -6   12.84    3.50
   1  -5  -6   13.63    7.80
   1  -5  -6   22.87    5.68
   1  -5  -6   15.80    3.91
  -2   5   6    5.33    2.07
  -2   5   6    6.74    4.88
  -2   5   6    5.72    2.83
  -2   5   6   11.47    2.77
   2  -5  -6    5.46    1.94
   2  -5  -6    7.98    2.35
   2  -5  -6    9.24    3.53
   2  -5  -6    0.91    3.38
  -3   5   6   58.79   19.26
  -3   5   6   57.87   10.29
  -3   5   6   68.52   11.92
   3  -5  -6   25.84   12.14
   3  -5  -6   40.51    9.47
   3  -5  -6   61.92   11.40
   3  -5  -6   45.78    9.53
  -4   5   6   14.30    4.85
   4  -5  -6   10.30    6.17
   4  -5  -6   11.30    3.64
   4  -5  -6   20.24    4.75
  -5   5   6    6.05    3.08
   5  -5  -6    3.70    2.32
   5  -5  -6    4.28    2.00
   5  -5  -6    1.73    3.02
  -6   5   6    3.07    2.90
   6  -5  -6    3.62    2.31
   6  -5  -6    2.15    3.41
  -7   5   6   16.32    5.25
   7  -5  -6    8.13    5.59
   6   6   6    7.04    2.38
   6   6   6    7.39    2.44
   6   6   6    4.77    2.45
  -6  -6  -6    1.43    2.46
   5   6   6    1.81    4.79
   5   6   6    3.28    1.78
   5   6   6    0.10    1.92
   5   6   6    2.23    1.77
  -5  -6  -6    2.14    2.19
  -5  -6  -6    2.57    5.54
   4   6   6   17.06    8.80
   4   6   6   14.92    5.94
   4   6   6   29.81    5.84
   4   6   6   30.35    5.77
  -4  -6  -6   13.49    8.27
  -4  -6  -6   23.06    6.16
   3   6   6   22.59    4.23
   3   6   6   13.93    3.98
   3   6   6    5.94    5.29
   3   6   6   18.83    5.80
  -3  -6  -6    6.30    5.96
  -3  -6  -6   17.95    4.52
   2   6   6   13.01    2.98
   2   6   6    9.78    2.60
   2   6   6    0.99    3.42
   2   6   6    2.66    2.49
  -2  -6  -6    5.90    5.74
  -2  -6  -6    7.28    2.63
   1   6   6    6.69    3.70
   1   6   6   18.99    3.88
   1   6   6   12.05    3.39
   1   6   6   18.51    7.84
  -1  -6  -6   10.26    6.85
  -1  -6  -6   12.49    3.49
  -1  -6  -6   16.29    5.04
   0   6   6   54.54    8.81
   0   6   6   37.74   12.77
   0   6   6   36.25   10.07
   0   6   6   37.89    8.50
   0  -6  -6   51.65   11.02
   0  -6  -6   25.01   12.24
   0  -6  -6   41.13    9.37
  -1   6   6   14.73    2.95
  -1   6   6    5.07    2.86
   1  -6  -6    2.19    4.32
   1  -6  -6    8.46    3.77
   1  -6  -6   12.84    3.31
  -2   6   6    8.84    2.63
  -2   6   6    4.69    3.03
   2  -6  -6    1.68    3.95
   2  -6  -6   10.83    3.27
   2  -6  -6   14.55    4.51
  -3   6   6   17.34    5.59
   3  -6  -6   12.93    3.75
   3  -6  -6   11.02    4.03
   3  -6  -6    7.90    5.84
  -4   6   6   17.17    5.92
   4  -6  -6   17.50    8.32
   4  -6  -6   26.11    6.21
   4  -6  -6   11.53    4.07
  -5   6   6   -0.77    2.04
   5  -6  -6    4.90    2.81
   5  -6  -6    2.29    3.80
   5  -6  -6    2.23    2.02
  -6   6   6   10.40    4.99
   6  -6  -6    7.02    3.33
   6  -6  -6    4.22    4.65
   6  -6  -6   10.05    3.08
   5   7   6   10.49    2.88
   5   7   6    3.01    2.04
   5   7   6    4.06    2.87
  -5  -7  -6    3.82    5.92
  -5  -7  -6    7.15    3.24
   4   7   6    6.98    2.46
   4   7   6    2.30    2.64
   4   7   6    4.72    2.23
  -4  -7  -6   -0.43    3.55
  -4  -7  -6    5.69    3.09
   3   7   6    5.06    2.40
   3   7   6    3.98    2.80
   3   7   6    6.57    2.50
  -3  -7  -6    6.27    2.92
  -3  -7  -6    3.53    4.81
   2   7   6    3.11    1.92
   2   7   6    2.49    2.28
   2   7   6    8.62    2.54
  -2  -7  -6    2.26    5.21
  -2  -7  -6    5.18    2.72
   1   7   6   18.78    4.35
   1   7   6    9.44    4.26
  -1  -7  -6   24.24    5.23
  -1  -7  -6    5.99    6.64
   0   7   6   17.49    4.19
   0   7   6   12.76    4.91
   0  -7  -6   10.09    7.29
   0  -7  -6   16.59    4.46
  -1   7   6   16.54    4.21
   1  -7  -6   12.15    5.30
   1  -7  -6   14.44    7.99
   1  -7  -6   20.22    5.11
  -2   7   6    3.16    1.62
  -2   7   6    5.42    3.07
   2  -7  -6    3.13    4.62
   2  -7  -6    2.56    2.58
   2  -7  -6    0.18    1.13
  -3   7   6    1.51    2.48
   3  -7  -6    2.38    2.71
   3  -7  -6   10.64    6.93
   3  -7  -6    5.47    2.50
  -4   7   6    5.34    3.44
   4  -7  -6    4.94    5.76
   4  -7  -6    2.95    2.13
   4  -7  -6    3.42    2.80
  -5   7   6   13.10    5.53
   5  -7  -6    7.93    3.13
   5  -7  -6    3.25    5.01
   5  -7  -6    6.49    3.15
   3   8   6    2.38    2.45
   3   8   6    3.64    2.06
  -3  -8  -6    3.06    2.02
  -3  -8  -6   -1.31    3.19
   2   8   6   11.15    3.60
   2   8   6   13.48    5.32
  -2  -8  -6   14.15    4.18
  -2  -8  -6    6.94    7.23
   1   8   6    3.52    2.95
   1   8   6    8.81    2.77
  -1  -8  -6    5.59    2.87
  -1  -8  -6    4.83    5.43
   0   8   6   -1.16    1.34
   0   8   6    2.86    1.97
   0  -8  -6    0.43    3.88
   0  -8  -6    0.72    1.44
  -1   8   6    5.98    2.22
  -1   8   6    2.50    2.52
   1  -8  -6    2.20    4.39
   1  -8  -6    4.44    2.64
  -2   8   6   15.54    3.93
  -2   8   6    8.05    4.69
   2  -8  -6   12.71    7.81
   2  -8  -6   11.01    4.10
  -3   8   6    4.94    2.20
  -3   8   6    1.33    2.33
   3  -8  -6    3.45    2.02
   3  -8  -6    0.36    3.48
   3  -8  -6    2.42    3.28
   3  -7   7    1.13    1.45
   3  -7   7    4.53    4.54
   3  -7   7    0.52    1.42
  -3   7  -7    2.11    1.39
  -3   7  -7    2.37    2.26
   2  -7   7    1.86    2.96
   2  -7   7    2.53    1.88
  -2   7  -7    0.99    1.25
  -2   7  -7    0.94    2.38
   1  -7   7    5.61    3.97
   1  -7   7    4.50    2.19
  -1   7  -7    1.69    1.47
  -1   7  -7    2.94    2.31
   0  -7   7    6.87    2.94
   0  -7   7   11.65    4.89
   0   7  -7    3.15    2.54
   0   7  -7    7.82    2.43
  -1  -7   7    2.62    2.12
  -1  -7   7    9.01    4.56
   1   7  -7    0.87    1.87
   1   7  -7    4.55    2.11
  -2  -7   7    1.92    2.67
  -2  -7   7    2.14    2.24
   2   7  -7    0.07    1.20
   2   7  -7   -1.33    1.16
  -3  -7   7    1.59    1.83
  -3  -7   7    4.13    3.02
   3   7  -7    4.54    3.01
   3   7  -7    2.65    1.78
   5  -6   7    2.20    1.15
   5  -6   7    1.26    2.13
   5  -6   7    1.30    1.48
   5  -6   7    7.35    5.48
  -5   6  -7    2.66    1.25
  -5   6  -7    3.76    3.01
   4  -6   7    0.64    1.31
   4  -6   7    3.31    1.41
   4  -6   7    2.58    3.68
   4  -6   7    4.53    2.79
  -4   6  -7    2.68    1.48
  -4   6  -7    3.63    2.74
   3  -6   7    3.80    3.77
   3  -6   7    7.01    2.97
   3  -6   7    5.07    1.89
   3  -6   7    5.62    2.34
  -3   6  -7    5.46    1.83
  -3   6  -7    5.78    3.56
   2  -6   7    4.07    3.24
   2  -6   7    7.27    2.05
   2  -6   7    0.84    1.76
   2  -6   7    2.64    2.01
  -2   6  -7    1.24    2.17
  -2   6  -7    5.43    1.72
   1  -6   7    5.06    2.40
   1  -6   7   13.61    4.99
   1  -6   7    8.60    2.45
  -1   6  -7    5.87    1.96
  -1   6  -7    2.41    2.49
   0  -6   7   11.77    3.58
   0  -6   7    6.31    2.72
   0  -6   7    4.79    3.28
   0   6  -7    9.97    2.48
   0   6  -7    2.21    2.25
  -1  -6   7    6.51    3.16
  -1  -6   7    2.76    2.03
   1   6  -7    6.41    1.99
   1   6  -7    3.70    2.16
  -2  -6   7    4.53    2.38
  -2  -6   7    4.72    2.89
   2   6  -7    4.88    2.46
   2   6  -7    4.39    2.78
   2   6  -7    6.66    2.25
  -3  -6   7    5.35    2.72
  -3  -6   7    8.14    2.87
   3   6  -7    4.62    2.35
   3   6  -7    4.83    2.21
   3   6  -7    9.23    3.66
  -4  -6   7    3.92    2.10
   4   6  -7    0.27    1.64
   4   6  -7    2.29    1.78
   4   6  -7    0.81    1.53
  -5  -6   7    0.97    1.67
   5   6  -7    3.13    1.99
   5   6  -7    2.42    2.44
   5   6  -7    1.23    1.64
   6  -5   7    2.34    1.68
   6  -5   7    4.81    2.70
   6  -5   7    6.23    5.52
  -6   5  -7    5.11    2.93
   5  -5   7    4.35    4.56
   5  -5   7    9.19    3.47
   5  -5   7    4.00    1.25
   5  -5   7    2.72    1.77
  -5   5  -7    5.46    2.92
   4  -5   7    3.35    2.40
   4  -5   7    1.12    2.70
   4  -5   7    3.49    1.21
   4  -5   7    3.03    1.71
  -4   5  -7    1.52    1.76
  -4   5  -7    3.42    1.32
   3  -5   7   12.84    3.41
   3  -5   7   10.55    2.59
   3  -5   7   15.33    6.04
   3  -5   7   11.88    3.85
  -3   5  -7    8.03    2.47
  -3   5  -7   15.69    4.66
   2  -5   7    6.17    2.22
   2  -5   7    6.47    3.64
   2  -5   7    4.54    1.49
   2  -5   7    1.37    1.43
  -2   5  -7    2.09    1.15
  -2   5  -7    1.40    1.54
   1  -5   7    9.91    3.04
   1  -5   7   21.37    5.88
   1  -5   7   11.21    3.68
   1  -5   7   12.31    2.94
  -1   5  -7    8.97    2.52
  -1   5  -7    6.14    3.13
   0  -5   7    9.33    2.65
   0  -5   7    9.12    3.14
   0  -5   7    3.46    1.82
   0  -5   7    5.06    3.14
   0   5  -7    5.82    1.86
   0   5  -7    3.98    2.27
   0   5  -7    5.36    2.36
  -1  -5   7   14.80    4.47
  -1  -5   7   10.29    3.24
  -1  -5   7   14.84    3.92
   1   5  -7   11.42    3.12
   1   5  -7    9.04    3.62
   1   5  -7   14.20    3.85
  -2  -5   7    2.12    1.78
  -2  -5   7    4.85    2.27
   2   5  -7    4.28    1.97
   2   5  -7    3.63    2.19
   2   5  -7    3.11    1.65
  -3  -5   7    9.14    2.86
  -3  -5   7    2.32    2.40
  -3  -5   7   10.09    3.03
   3   5  -7    9.92    3.06
   3   5  -7    5.54    2.07
   3   5  -7    4.21    2.48
  -4  -5   7    5.65    2.29
   4   5  -7    0.21    1.36
   4   5  -7    3.04    2.15
   4   5  -7    1.50    1.60
  -5  -5   7    4.83    2.05
   5   5  -7    3.39    1.89
   5   5  -7    2.17    1.63
   5   5  -7    2.45    2.05
  -6  -5   7    1.42    1.80
   6   5  -7    2.71    1.84
   6   5  -7    3.10    2.02
   6   5  -7    3.80    2.32
   6  -4   7    2.33    1.47
   6  -4   7   10.91    5.32
   6  -4   7    4.39    2.55
  -6   4  -7    1.70    2.14
   5  -4   7    2.20    1.76
   5  -4   7    3.06    1.58
   5  -4   7    5.31    3.60
  -5   4  -7    1.06    1.79
   4  -4   7    6.77    4.32
   4  -4   7    2.53    0.89
   4  -4   7    2.49    1.49
   4  -4   7    3.31    2.27
  -4   4  -7    2.76    0.96
  -4   4  -7    0.54    1.44
   3  -4   7    7.41    2.34
   3  -4   7    4.53    3.28
   3  -4   7    6.80    2.71
   3  -4   7    4.94    1.59
  -3   4  -7    6.14    2.84
  -3   4  -7    8.22    1.78
   2  -4   7    0.91    1.22
   2  -4   7    0.75    1.17
   2  -4   7    1.51    2.50
   2  -4   7    2.28    1.03
  -2   4  -7    0.83    0.78
  -2   4  -7    1.31    1.39
  -2   4  -7    2.83    1.30
   1  -4   7   35.98    7.75
   1  -4   7   21.94    4.56
   1  -4   7   23.16    5.32
   1  -4   7   24.06    5.83
  -1   4  -7   19.40    4.42
  -1   4  -7   24.12    5.62
  -1   4  -7   20.27    5.71
   0  -4   7    2.59    2.30
   0  -4   7    1.89    1.17
   0  -4   7    1.08    1.31
   0  -4   7    1.71    1.70
   0   4  -7    2.24    1.08
   0   4  -7    2.73    1.67
   0   4  -7    2.32    1.78
  -1  -4   7   19.26    4.62
  -1  -4   7   25.00    5.37
  -1  -4   7   19.75    4.93
  -1  -4   7   30.40    6.08
   1   4  -7   26.23    5.40
   1   4  -7   17.36    4.26
   1   4  -7   13.12    4.61
  -2  -4   7    3.65    1.73
  -2  -4   7    1.32    1.52
  -2  -4   7    3.86    1.55
  -2  -4   7   -0.74    1.08
   2   4  -7    3.14    1.76
   2   4  -7    1.66    1.71
   2   4  -7    1.24    1.13
  -3  -4   7    3.90    2.49
  -3  -4   7   10.94    2.43
  -3  -4   7    5.35    2.35
   3   4  -7    8.32    2.78
   3   4  -7    3.36    2.14
   3   4  -7    5.55    2.04
  -4  -4   7   -0.64    1.26
   4   4  -7    2.42    1.55
   4   4  -7    1.11    1.33
   4   4  -7    1.22    1.52
  -5  -4   7    2.81    1.77
   5   4  -7    4.10    2.29
   5   4  -7    2.86    1.83
   5   4  -7    3.06    1.74
  -6  -4   7    3.87    2.12
   6   4  -7    4.02    2.13
   6   4  -7    5.36    2.19
   6   4  -7    3.98    2.20
   7  -3   7    0.40    2.76
  -7   3  -7   -0.58    1.69
   6  -3   7    5.22    1.54
   6  -3   7    0.13    2.52
  -6   3  -7    4.11    2.29
   5  -3   7   13.86    4.96
   5  -3   7    3.99    2.81
   5  -3   7   13.88    2.99
  -5   3  -7   17.67    4.30
   4  -3   7   13.54    4.87
   4  -3   7    5.86    1.87
   4  -3   7    3.87    2.27
  -4   3  -7    0.90    1.43
  -4   3  -7    3.42    2.11
   3  -3   7    4.92    1.89
   3  -3   7    3.46    2.90
   3  -3   7    4.52    1.24
   3  -3   7   10.93    3.13
  -3   3  -7    4.98    1.92
  -3   3  -7    4.67    2.31
  -3   3  -7    4.52    1.20
   2  -3   7   10.43    3.86
   2  -3   7    6.26    2.29
   2  -3   7    4.22    2.17
   2  -3   7    6.24    1.50
  -2   3  -7    4.87    1.31
  -2   3  -7    5.28    2.21
  -2   3  -7    1.70    1.82
   1  -3   7    4.25    2.08
   1  -3   7    5.21    2.22
   1  -3   7    4.52    1.58
   1  -3   7    8.68    3.90
  -1   3  -7    4.79    1.46
  -1   3  -7    5.69    2.34
  -1   3  -7    7.01    2.68
   0  -3   7    2.41    1.23
   0  -3   7    3.79    1.57
   0  -3   7    3.84    1.77
   0  -3   7    9.95    2.79
   0   3  -7    3.91    1.24
   0   3  -7    3.47    1.63
   0   3  -7    5.93    1.66
  -1  -3   7    5.59    2.69
  -1  -3   7    5.46    2.26
  -1  -3   7    4.50    1.68
  -1  -3   7    3.30    1.79
   1   3  -7    5.75    1.63
   1   3  -7    5.87    2.20
   1   3  -7    2.19    1.60
  -2  -3   7    6.51    2.27
  -2  -3   7    4.69    3.23
  -2  -3   7    5.99    2.31
  -2  -3   7    9.70    2.81
  -2  -3   7    5.46    2.50
   2   3  -7    7.70    2.29
   2   3  -7    7.48    2.64
   2   3  -7    6.33    2.61
  -3  -3   7    7.00    2.38
  -3  -3   7    9.18    2.57
  -3  -3   7    7.24    2.00
  -3  -3   7    3.94    2.62
  -3  -3   7    6.16    2.19
   3   3  -7    3.43    2.03
   3   3  -7    3.89    2.01
   3   3  -7    5.11    1.98
  -4  -3   7    5.02    2.22
  -4  -3   7    5.78    2.32
   4   3  -7    9.03    2.52
   4   3  -7    5.63    2.30
   4   3  -7    4.07    2.21
  -5  -3   7   12.21    3.67
   5   3  -7   17.59    4.13
   5   3  -7   14.93    3.77
   5   3  -7   10.20    3.79
  -6  -3   7    4.05    1.92
   6   3  -7    0.70    1.74
   6   3  -7    3.84    2.05
   6   3  -7    3.25    1.80
  -7  -3   7    2.80    1.60
   7   3  -7    0.10    1.55
   7  -2   7    3.64    3.67
  -7   2  -7    1.53    1.84
   6  -2   7    2.96    1.27
   6  -2   7    3.78    1.86
   6  -2   7    3.49    3.39
  -6   2  -7    0.69    1.77
   5  -2   7    1.49    2.88
   5  -2   7    1.67    1.34
  -5   2  -7    4.76    2.08
  -5   2  -7    2.64    1.67
   4  -2   7    2.83    2.85
   4  -2   7   -0.26    1.06
   4  -2   7    2.01    1.27
  -4   2  -7    1.73    1.32
  -4   2  -7    0.16    1.57
   3  -2   7   10.49    2.77
   3  -2   7    5.19    3.45
   3  -2   7    5.49    2.31
  -3   2  -7    5.99    2.28
  -3   2  -7    7.91    2.77
   2  -2   7   15.90    4.34
   2  -2   7   13.07    3.24
   2  -2   7   22.87    4.79
  -2   2  -7   19.34    4.76
  -2   2  -7   30.01    5.78
  -2   2  -7   17.27    3.22
   1  -2   7   15.61    3.66
   1  -2   7   14.30    4.37
   1  -2   7   20.04    4.61
  -1   2  -7   17.36    3.49
  -1   2  -7   18.89    4.73
  -1   2  -7   19.34    4.68
   0  -2   7   12.58    3.45
   0  -2   7   15.31    3.40
   0  -2   7    7.99    2.39
   0   2  -7   11.74    2.56
   0   2  -7    6.92    2.88
   0   2  -7   11.08    3.23
  -1  -2   7   14.73    3.75
  -1  -2   7   15.36    4.58
  -1  -2   7   20.90    4.57
  -1  -2   7   11.28    4.99
   1   2  -7   19.97    3.84
   1   2  -7   16.32    4.50
   1   2  -7   16.35    4.23
  -2  -2   7   20.64    4.64
  -2  -2   7    6.45    4.52
  -2  -2   7   17.22    4.10
  -2  -2   7   20.77    4.99
   2   2  -7   16.52    4.40
   2   2  -7   21.60    4.33
   2   2  -7   21.43    5.06
  -3  -2   7   10.24    3.08
  -3  -2   7   11.03    2.82
  -3  -2   7   15.37    3.91
  -3  -2   7    3.75    2.88
   3   2  -7   12.92    2.96
   3   2  -7    5.96    3.01
   3   2  -7    6.08    2.50
  -4  -2   7    3.77    1.86
  -4  -2   7    3.09    1.41
  -4  -2   7    3.75    1.95
  -4  -2   7    2.19    1.50
   4   2  -7    1.88    1.45
   4   2  -7    1.50    1.60
   4   2  -7    3.15    1.46
  -5  -2   7    4.33    2.39
  -5  -2   7   -1.33    1.55
   5   2  -7    2.45    1.68
   5   2  -7    3.70    1.94
   5   2  -7    4.34    2.02
  -6  -2   7    1.66    1.47
   6   2  -7    0.97    1.53
  -7  -2   7    0.33    1.41
   7   2  -7    3.55    2.02
   8  -1   7    5.73    4.52
  -8   1  -7    2.87    2.19
   7  -1   7    4.08    3.20
  -7   1  -7    1.21    1.86
   6  -1   7    4.34    1.96
   6  -1   7    7.54    4.26
   6  -1   7    6.55    1.72
  -6   1  -7    4.27    2.41
   5  -1   7    1.28    1.61
   5  -1   7    3.76    3.70
   5  -1   7    3.42    1.49
  -5   1  -7    2.43    1.77
  -5   1  -7    4.39    2.10
   4  -1   7   15.53    3.87
   4  -1   7   15.31    3.55
  -4   1  -7    7.88    2.96
  -4   1  -7   13.70    3.71
   3  -1   7    7.73    2.38
  -3   1  -7   10.52    3.06
  -3   1  -7    3.76    2.16
   2  -1   7   14.79    4.04
  -2   1  -7   12.97    3.94
  -2   1  -7   18.05    3.20
  -2   1  -7   11.56    3.85
   1  -1   7   16.48    6.53
   1  -1   7   22.58    5.76
   1  -1   7   48.24    7.68
  -1   1  -7   24.34    4.97
  -1   1  -7   31.73    6.29
   0  -1   7    1.77    1.40
   0  -1   7    6.11    3.74
   0  -1   7    9.94    3.09
   0   1  -7    2.79    1.60
   0   1  -7    6.39    1.76
   0   1  -7    9.57    3.06
  -1  -1   7   24.32    6.12
  -1  -1   7   33.93    7.47
  -1  -1   7   29.91    8.16
   1   1  -7   29.61    6.06
   1   1  -7   18.42    6.08
   1   1  -7   40.69    7.18
  -2  -1   7   17.41    3.63
  -2  -1   7    8.84    4.65
  -2  -1   7    5.94    3.04
   2   1  -7   20.54    3.76
   2   1  -7   12.78    3.23
  -3  -1   7    5.15    3.11
  -3  -1   7   14.02    3.54
  -3  -1   7    5.50    2.19
   3   1  -7   10.20    2.78
   3   1  -7    5.80    2.68
   3   1  -7   10.28    2.60
   3   1  -7    5.62    3.33
  -4  -1   7   17.91    4.42
  -4  -1   7   27.14    5.40
  -4  -1   7   20.42    5.15
   4   1  -7   16.55    4.21
   4   1  -7    8.43    4.64
   4   1  -7   20.14    4.64
   4   1  -7   14.04    4.66
  -5  -1   7    2.68    2.06
  -5  -1   7    7.22    2.44
  -5  -1   7    6.49    2.20
   5   1  -7    2.78    2.16
   5   1  -7    5.53    1.90
   5   1  -7    3.39    2.24
   5   1  -7    3.05    2.51
  -6  -1   7    4.78    2.36
  -6  -1   7    7.44    2.51
  -6  -1   7    3.45    2.09
   6   1  -7    3.39    2.07
   6   1  -7    3.84    2.81
  -7  -1   7    5.77    1.97
  -7  -1   7    7.01    2.70
   7   1  -7    3.85    2.31
   7   1  -7    1.45    2.28
  -8  -1   7    1.99    1.42
   8   1  -7    1.28    2.16
   8   1  -7   -0.73    1.53
   8   0   7    1.39    3.03
  -8   0  -7    1.18    1.92
   7   0   7    6.82    4.67
  -7   0  -7    5.29    2.64
   6   0   7   17.59    3.43
   6   0   7   15.81    3.08
  -6   0  -7    5.83    3.38
  -6   0  -7    9.29    3.78
   5   0   7    2.57    1.55
   5   0   7    4.89    1.96
  -5   0  -7    3.31    2.24
  -5   0  -7    0.28    1.49
   4   0   7   10.68    3.11
   4   0   7    8.87    2.95
  -4   0  -7    5.77    3.00
  -4   0  -7    8.10    3.12
   3   0   7    2.54    3.82
   3   0   7    8.32    3.27
   3   0   7   10.87    3.50
  -3   0  -7   14.52    2.44
  -3   0  -7   11.66    3.55
   2   0   7    3.35    2.02
   2   0   7    2.01    2.42
   2   0   7    1.02    1.82
  -2   0  -7    0.34    0.97
  -2   0  -7    3.61    0.84
  -2   0  -7    2.16    1.52
   1   0   7    4.32    2.22
   1   0   7    2.01    3.10
  -1   0  -7    1.80    1.57
  -1   0  -7    0.56    0.88
   0   0   7  156.80   37.94
   0   0   7  227.18   37.54
   0   0   7  170.65   36.91
   0   0  -7  227.01   37.21
   0   0  -7  195.02   36.78
   0   0  -7  256.59   39.10
   0   0  -7  170.81   37.13
  -1   0   7    6.63    2.82
  -1   0   7   -1.08    2.32
  -1   0   7    0.82    1.02
   1   0  -7    2.45    3.25
   1   0  -7    1.79    1.39
   1   0  -7    4.04    1.75
   1   0  -7    4.52    2.01
  -2   0   7    1.95    1.34
  -2   0   7    4.32    2.30
  -2   0   7    7.34    3.94
   2   0  -7    9.79    2.37
   2   0  -7   -0.66    2.32
   2   0  -7    6.95    2.08
   2   0  -7    2.78    2.03
  -3   0   7   10.37    4.30
  -3   0   7    8.25    2.84
  -3   0   7    8.31    3.41
   3   0  -7    8.61    4.38
   3   0  -7   14.80    3.67
   3   0  -7    8.88    3.51
   3   0  -7   20.62    3.75
  -4   0   7    3.97    2.03
  -4   0   7   11.85    4.51
  -4   0   7    7.41    2.83
   4   0  -7   12.03    2.82
   4   0  -7   10.15    3.06
   4   0  -7    3.15    2.93
   4   0  -7    5.44    2.62
  -5   0   7    3.89    2.04
  -5   0   7    9.01    3.70
  -5   0   7    7.14    3.02
   5   0  -7    4.77    1.86
   5   0  -7    5.30    2.60
   5   0  -7    2.13    2.85
   5   0  -7    2.21    1.83
  -6   0   7    6.98    2.75
   6   0  -7   12.34    3.28
   6   0  -7    2.11    2.96
  -7   0   7   12.12    3.90
   7   0  -7    2.18    2.79
   7   0  -7   10.99    3.59
  -8   0   7    1.09    2.40
  -8   0   7    1.51    1.55
   8   0  -7    2.16    2.04
   8   0  -7   -0.36    1.81
   8   1   7   -0.31    2.32
  -8  -1  -7    7.81    2.99
  -7  -1  -7   11.35    3.82
   6   1   7    5.24    1.27
   6   1   7    4.24    1.88
   6   1   7    6.13    1.84
  -6  -1  -7    5.70    2.83
  -6  -1  -7    3.82    2.58
  -6  -1  -7    4.34    1.48
   5   1   7    3.47    1.03
   5   1   7    5.26    1.65
   5   1   7    4.06    2.11
   5   1   7    4.87    4.15
  -5  -1  -7    4.66    1.15
  -5  -1  -7    3.53    2.38
  -5  -1  -7    2.14    1.85
   4   1   7   18.91    4.16
   4   1   7   11.78    4.38
   4   1   7   15.71    3.21
  -4  -1  -7   18.60    3.21
  -4  -1  -7    6.67    4.09
   3   1   7   47.10   10.02
   3   1   7   45.71   10.63
   3   1   7   31.98   11.99
  -3  -1  -7   51.21    8.80
  -3  -1  -7   28.27   10.14
   2   1   7    8.12    3.20
   2   1   7    7.84    4.51
   2   1   7    3.94    2.37
  -2  -1  -7    4.44    2.41
  -2  -1  -7    4.12    2.17
  -2  -1  -7   10.75    1.81
   1   1   7   -0.98    2.30
   1   1   7    4.55    1.85
   1   1   7    0.48    1.06
  -1  -1  -7    4.01    1.61
  -1  -1  -7    2.32    3.23
  -1  -1  -7    2.89    1.84
   0   1   7    2.61    1.72
   0   1   7    2.91    1.85
   0   1   7    0.06    3.25
   0  -1  -7    0.79    1.37
   0  -1  -7    3.92    4.09
   0  -1  -7    0.71    1.18
  -1   1   7    3.69    3.38
  -1   1   7    2.17    1.62
  -1   1   7    2.33    1.65
   1  -1  -7    4.40    1.60
   1  -1  -7    2.11    1.75
   1  -1  -7    8.37    4.48
  -2   1   7    7.61    4.14
  -2   1   7    6.24    2.82
  -2   1   7    1.25    1.74
   2  -1  -7    3.41    3.65
   2  -1  -7    5.93    2.81
   2  -1  -7    6.30    2.24
  -3   1   7   24.37    8.22
  -3   1   7   27.11    6.73
  -3   1   7   29.69    7.30
   3  -1  -7   26.28    8.78
   3  -1  -7   31.61    6.90
   3  -1  -7   31.30    7.44
   3  -1  -7   37.27    7.17
  -4   1   7   16.36    5.86
  -4   1   7    9.62    3.66
  -4   1   7   15.46    4.45
   4  -1  -7   15.69    4.17
   4  -1  -7   15.29    4.40
   4  -1  -7   10.02    5.47
   4  -1  -7   18.55    3.97
  -5   1   7    3.81    1.83
  -5   1   7    5.71    2.63
  -5   1   7    3.01    3.20
   5  -1  -7    7.06    2.15
   5  -1  -7    6.71    4.19
   5  -1  -7    4.05    1.76
   5  -1  -7    5.27    2.51
  -6   1   7   10.11    4.12
  -6   1   7    3.76    2.00
  -6   1   7    2.93    2.22
   6  -1  -7    3.45    2.52
   6  -1  -7    1.93    2.94
  -7   1   7   11.37    4.81
  -7   1   7    3.82    2.51
  -7   1   7    8.20    2.44
   7  -1  -7    9.44    3.63
   7  -1  -7    6.25    3.79
  -8   1   7    1.81    1.62
  -8   1   7    5.61    3.39
   8  -1  -7    1.56    2.62
   8  -1  -7    5.91    3.64
   8   2   7   14.22    2.92
  -8  -2  -7   10.10    3.06
   7   2   7    3.06    1.29
  -7  -2  -7    6.33    1.87
   6   2   7    3.31    1.50
   6   2   7    2.95    1.23
   6   2   7    3.03    2.03
  -6  -2  -7    5.06    1.46
   5   2   7    5.08    2.57
   5   2   7    3.98    1.28
   5   2   7    8.98    2.08
   5   2   7    5.48    4.40
  -5  -2  -7    2.50    2.27
  -5  -2  -7    0.53    2.01
  -5  -2  -7    3.17    1.19
   4   2   7   10.18    5.86
   4   2   7   13.60    4.63
   4   2   7   16.48    3.49
   4   2   7   14.68    3.83
  -4  -2  -7   19.41    3.32
  -4  -2  -7   14.53    4.12
  -4  -2  -7    9.56    4.51
   3   2   7   12.28    2.47
   3   2   7    6.86    3.20
   3   2   7   12.53    3.25
   3   2   7    2.03    4.07
  -3  -2  -7   12.69    2.45
  -3  -2  -7    8.16    3.85
  -3  -2  -7    9.57    3.11
   2   2   7   32.10    8.95
   2   2   7   41.56    8.26
  -2  -2  -7   49.34    8.38
  -2  -2  -7   29.73    9.47
  -2  -2  -7   38.42   11.33
   1   2   7   11.02    3.31
   1   2   7   15.63    3.00
   1   2   7    5.68    3.40
  -1  -2  -7    2.85    2.13
  -1  -2  -7    7.34    2.38
  -1  -2  -7    4.67    4.20
   0   2   7    6.23    4.22
   0   2   7    3.40    1.80
   0   2   7   -0.48    0.85
   0  -2  -7    1.76    1.53
   0  -2  -7    2.01    3.76
   0  -2  -7    2.92    0.91
   0  -2  -7    1.72    1.75
  -1   2   7   12.18    3.06
  -1   2   7   10.12    3.41
  -1   2   7    1.78    3.42
   1  -2  -7    3.87    3.84
   1  -2  -7   12.74    3.90
   1  -2  -7   11.27    2.38
  -2   2   7   37.39   12.03
  -2   2   7   40.28    9.43
  -2   2   7   66.96    9.63
   2  -2  -7   44.28   10.34
   2  -2  -7   39.41    8.88
   2  -2  -7   30.75   12.24
  -3   2   7    9.85    3.02
  -3   2   7   11.96    3.35
  -3   2   7    5.34    3.65
   3  -2  -7   10.26    3.55
   3  -2  -7    7.21    4.71
   3  -2  -7    5.60    2.34
  -4   2   7   13.88    3.86
  -4   2   7    8.30    3.12
  -4   2   7    7.87    4.41
   4  -2  -7   16.72    4.15
   4  -2  -7   11.76    6.00
   4  -2  -7   12.67    3.30
  -5   2   7    3.27    2.13
  -5   2   7    5.19    2.55
  -5   2   7    6.08    3.99
   5  -2  -7    5.17    2.08
   5  -2  -7    1.08    1.62
   5  -2  -7    3.92    3.43
   5  -2  -7    6.85    2.66
  -6   2   7    0.54    3.19
  -6   2   7    3.59    1.86
  -6   2   7    0.82    1.71
   6  -2  -7    6.23    4.12
   6  -2  -7    2.31    2.26
  -7   2   7    1.74    1.95
  -7   2   7    3.54    3.72
   7  -2  -7    4.63    3.63
   7  -2  -7    7.05    3.32
  -8   2   7    4.72    2.35
   8  -2  -7    3.35    3.29
   8  -2  -7   10.07    3.80
   7   3   7    2.41    1.32
  -7  -3  -7    4.45    1.70
  -7  -3  -7    5.11    2.56
   6   3   7    5.48    1.74
   6   3   7    5.90    1.78
   6   3   7    8.69    3.24
  -6  -3  -7    3.85    1.61
  -6  -3  -7    3.88    2.31
   5   3   7   36.97    7.50
   5   3   7   26.42    8.42
   5   3   7   41.66    7.61
   5   3   7   16.70   10.06
  -5  -3  -7   41.34    7.44
  -5  -3  -7   48.11    8.91
   4   3   7    2.24    3.68
   4   3   7    6.32    3.01
   4   3   7   11.50    2.52
   4   3   7    9.36    2.66
  -4  -3  -7    8.44    3.02
  -4  -3  -7    9.83    2.26
  -4  -3  -7   10.67    3.97
   3   3   7    7.53    2.00
   3   3   7    5.23    2.71
   3   3   7    7.52    2.42
   3   3   7    2.81    3.36
  -3  -3  -7    7.84    3.79
  -3  -3  -7    6.29    5.36
  -3  -3  -7    6.69    1.78
  -3  -3  -7    9.15    2.84
   2   3   7   20.89    3.51
   2   3   7   18.44    3.84
   2   3   7    9.45    3.76
   2   3   7    3.47    4.73
  -2  -3  -7   10.88    3.38
  -2  -3  -7   17.48    3.03
  -2  -3  -7    9.07    5.84
  -2  -3  -7    8.21    3.58
   1   3   7   60.66   10.84
   1   3   7   41.30   13.64
   1   3   7   53.91   11.06
   1   3   7   58.28   12.36
  -1  -3  -7   60.90   13.44
  -1  -3  -7   58.28   11.09
  -1  -3  -7   54.02   10.72
  -1  -3  -7   50.96   15.14
   0   3   7    8.36    2.30
   0   3   7    2.24    1.87
   0   3   7    1.25    3.10
   0  -3  -7    6.62    2.45
   0  -3  -7    8.15    2.34
   0  -3  -7    1.48    3.34
   0  -3  -7    3.97    1.43
  -1   3   7   47.51   14.32
  -1   3   7   55.07   10.55
  -1   3   7   50.54   10.72
   1  -3  -7   50.21   15.11
   1  -3  -7   43.71   10.30
   1  -3  -7   54.20   10.15
   1  -3  -7   67.86   11.33
  -2   3   7   10.83    3.51
  -2   3   7    9.15    5.27
  -2   3   7   18.51    3.79
   2  -3  -7    6.66    5.10
   2  -3  -7   11.85    3.36
   2  -3  -7   11.98    3.06
   2  -3  -7   17.83    4.32
  -3   3   7    5.46    2.46
  -3   3   7    4.59    2.07
  -3   3   7    8.24    4.84
   3  -3  -7    4.83    1.88
   3  -3  -7    7.52    2.67
   3  -3  -7   -1.22    3.07
  -4   3   7    6.69    2.53
  -4   3   7    9.55    4.78
  -4   3   7    9.59    2.78
   4  -3  -7    2.99    1.90
   4  -3  -7    4.03    2.01
   4  -3  -7   10.11    3.28
   4  -3  -7    9.61    5.44
  -5   3   7   40.59    6.82
  -5   3   7   31.36    7.31
  -5   3   7   40.88   10.46
   5  -3  -7   16.06    8.59
   5  -3  -7   32.00    7.00
   5  -3  -7   26.12    6.76
  -6   3   7    2.14    1.94
  -6   3   7    0.33    3.50
   6  -3  -7    3.65    3.44
  -7   3   7    1.95    2.27
   7  -3  -7    2.71    2.41
   7  -3  -7    0.88    2.91
   7   4   7    3.04    1.41
   7   4   7    2.69    1.28
   7   4   7    0.91    1.90
  -7  -4  -7    2.09    1.51
  -7  -4  -7    3.23    2.46
   6   4   7   25.36    4.77
   6   4   7   20.09    4.62
   6   4   7   15.59    5.48
  -6  -4  -7   18.93    5.14
  -6  -4  -7   18.49    4.42
   5   4   7    9.09    3.28
   5   4   7    6.18    2.05
   5   4   7    1.65    4.03
   5   4   7    6.19    2.00
  -5  -4  -7    3.06    2.10
  -5  -4  -7    4.78    1.71
   4   4   7    7.11    2.07
   4   4   7   -0.53    2.78
   4   4   7    1.74    1.74
   4   4   7   17.47    2.71
  -4  -4  -7    2.72    4.33
  -4  -4  -7    7.33    2.35
  -4  -4  -7    6.94    1.76
   3   4   7    3.44    4.22
   3   4   7   10.03    2.52
   3   4   7   13.45    2.82
   3   4   7    4.20    2.64
  -3  -4  -7    7.55    2.08
  -3  -4  -7    2.13    3.92
  -3  -4  -7   11.09    3.15
  -3  -4  -7    6.62    3.44
   2   4   7   16.95    8.00
   2   4   7   15.86    6.07
   2   4   7   33.64    5.51
   2   4   7   31.01    6.06
  -2  -4  -7   21.33   10.40
  -2  -4  -7   24.75    6.00
  -2  -4  -7   28.22    7.87
  -2  -4  -7   23.94    5.17
   1   4   7   14.00    3.76
   1   4   7   14.70    6.43
   1   4   7   22.60    3.92
   1   4   7   10.14    3.70
  -1  -4  -7   13.43    3.35
  -1  -4  -7   15.74    4.62
  -1  -4  -7   16.77    3.82
  -1  -4  -7   16.07    7.48
   0   4   7   25.82    5.97
   0   4   7   26.80    5.49
   0   4   7   18.49    6.23
   0   4   7   15.92    8.16
   0  -4  -7   34.80    5.87
   0  -4  -7   28.02    7.06
   0  -4  -7   29.50    5.43
   0  -4  -7   14.23    8.09
  -1   4   7    9.85    3.56
  -1   4   7    9.10    5.24
  -1   4   7   14.53    3.46
   1  -4  -7   15.37    4.47
   1  -4  -7   12.00    2.93
   1  -4  -7   10.74    3.02
   1  -4  -7   18.12    8.41
  -2   4   7   27.20    5.63
  -2   4   7   22.28    8.58
   2  -4  -7   11.59    7.37
   2  -4  -7   23.15    5.33
   2  -4  -7   25.29    6.36
   2  -4  -7   20.13    4.90
  -3   4   7   12.89    6.09
  -3   4   7    4.45    2.25
  -3   4   7    4.09    2.12
   3  -4  -7    6.92    2.83
   3  -4  -7    3.19    1.87
   3  -4  -7    4.93    1.90
   3  -4  -7    1.45    2.91
  -4   4   7    8.15    2.86
  -4   4   7    4.22    3.98
  -4   4   7    9.55    3.81
   4  -4  -7    5.85    2.36
   4  -4  -7   10.25    3.08
   4  -4  -7    4.60    4.08
  -5   4   7    5.09    3.05
   5  -4  -7    4.27    4.03
   5  -4  -7    4.38    2.36
  -6   4   7    9.96    3.99
   6  -4  -7   17.59    3.60
   6  -4  -7    6.30    2.67
   6  -4  -7   12.77    5.92
  -7   4   7    4.77    3.33
   7  -4  -7    0.43    3.04
   6   5   7    3.29    1.71
   6   5   7    4.34    1.95
   6   5   7    3.06    2.51
  -6  -5  -7    5.34    2.81
   5   5   7    1.59    1.48
   5   5   7    1.06    2.13
   5   5   7    2.67    1.63
  -5  -5  -7    1.91    2.18
  -5  -5  -7    1.49    1.24
   4   5   7    8.84    5.92
   4   5   7    2.42    2.61
   4   5   7    9.27    2.61
   4   5   7    9.15    2.72
  -4  -5  -7    9.24    7.65
  -4  -5  -7    6.39    2.12
  -4  -5  -7    7.75    2.79
   3   5   7   46.07    8.86
   3   5   7   27.31   11.53
   3   5   7   31.98    9.85
   3   5   7   44.90    8.78
  -3  -5  -7   46.88    8.59
  -3  -5  -7   46.04    8.99
  -3  -5  -7   35.14   13.43
   2   5   7    1.43    1.71
   2   5   7    6.00    2.03
   2   5   7    6.33    2.16
   2   5   7    2.44    4.14
  -2  -5  -7    4.33    1.51
  -2  -5  -7    5.61    2.17
  -2  -5  -7   -0.88    1.38
  -2  -5  -7    8.81    5.85
   1   5   7   19.48    9.24
   1   5   7   17.34    6.93
   1   5   7   35.06    6.41
   1   5   7   36.51    7.05
  -1  -5  -7   27.18    6.85
  -1  -5  -7   43.87    8.97
  -1  -5  -7   30.45   10.78
  -1  -5  -7   29.94    6.07
   0   5   7    4.61    1.92
   0   5   7    2.96    1.97
   0   5   7    3.12    1.58
   0   5   7    1.14    3.53
   0  -5  -7    2.30    1.56
   0  -5  -7    4.92    5.30
   0  -5  -7    3.78    2.73
   0  -5  -7    2.65    1.28
  -1   5   7   24.37    8.96
  -1   5   7   22.22    5.08
  -1   5   7   25.87    5.58
  -1   5   7   17.30    5.78
   1  -5  -7   24.52    6.25
   1  -5  -7   29.48   10.35
   1  -5  -7   21.90    5.40
   1  -5  -7   20.62    4.96
  -2   5   7    4.29    2.35
  -2   5   7    1.96    1.71
  -2   5   7    3.31    3.27
   2  -5  -7    7.30    3.26
   2  -5  -7    5.80    2.00
   2  -5  -7    3.12    1.68
   2  -5  -7   -0.34    2.78
  -3   5   7   41.36    9.69
   3  -5  -7   24.38   10.80
   3  -5  -7   53.78   10.22
   3  -5  -7   40.23    8.71
  -4   5   7    5.40    2.81
   4  -5  -7    8.62    3.58
   4  -5  -7    6.97    4.78
   4  -5  -7    7.53    2.69
  -5   5   7    6.41    3.13
   5  -5  -7    4.17    2.15
   5  -5  -7   -1.62    1.97
   5  -5  -7    0.59    1.62
  -6   5   7    7.79    4.14
   6  -5  -7    3.96    2.35
   6  -5  -7    3.80    4.32
   6   6   7    7.71    3.72
   6   6   7    9.57    2.77
  -6  -6  -7    4.24    3.13
   5   6   7    1.30    1.46
   5   6   7    1.85    1.84
   5   6   7    4.94    2.78
  -5  -6  -7    2.47    5.45
  -5  -6  -7    4.72    2.75
   4   6   7   12.22    5.91
   4   6   7   39.74    6.54
   4   6   7   28.25    5.83
  -4  -6  -7   24.19    6.78
  -4  -6  -7   13.25    8.54
   3   6   7   12.14    3.24
   3   6   7   12.39    3.33
  -3  -6  -7    8.48    7.10
  -3  -6  -7    8.09    3.29
   2   6   7    8.19    3.68
   2   6   7    5.65    2.22
   2   6   7    6.29    2.52
  -2  -6  -7    6.30    6.35
  -2  -6  -7    7.86    2.77
   1   6   7   11.77    3.17
   1   6   7   13.97    3.42
   1   6   7    9.27    3.99
  -1  -6  -7    8.47    3.27
  -1  -6  -7    8.42    6.03
   0   6   7   68.27   12.23
   0   6   7   50.42    9.64
   0   6   7   39.36   11.07
   0  -6  -7   40.47   10.25
   0  -6  -7   34.49   15.00
   0  -6  -7   50.28   11.87
  -1   6   7   14.55    3.01
  -1   6   7    6.61    3.16
   1  -6  -7    3.52    1.96
   1  -6  -7    2.37    4.50
   1  -6  -7    7.40    3.69
  -2   6   7    9.61    2.52
  -2   6   7    1.68    2.00
   2  -6  -7    2.70    4.53
   2  -6  -7    4.33    2.26
   2  -6  -7   10.30    3.86
  -3   6   7    1.36    2.01
   3  -6  -7    6.88    5.05
   3  -6  -7    4.53    2.19
   3  -6  -7    0.58    2.41
  -4   6   7   20.99    6.03
   4  -6  -7   22.04    6.00
   4  -6  -7   13.74    4.20
   4  -6  -7    7.48    6.21
  -5   6   7    5.47    3.78
   5  -6  -7    8.86    3.11
   5  -6  -7    6.35    3.48
   5  -6  -7    5.97    5.34
  -6   6   7   11.97    5.15
   6  -6  -7    7.73    3.61
   6  -6  -7   11.65    6.45
   4   7   7    6.94    2.52
   4   7   7    3.52    2.29
   4   7   7    3.85    3.01
  -4  -7  -7    8.45    3.64
  -4  -7  -7    5.17    6.71
   3   7   7    5.19    3.45
   3   7   7    8.67    3.01
   3   7   7    9.57    3.16
  -3  -7  -7   10.66    8.10
  -3  -7  -7    8.78    3.49
   2   7   7   11.50    4.65
   2   7   7    5.23    2.58
  -2  -7  -7    6.23    2.92
  -2  -7  -7    4.10    5.69
   1   7   7   18.20    4.51
   1   7   7   20.19    6.33
  -1  -7  -7   19.12    5.37
  -1  -7  -7    7.11    7.40
   0   7   7    7.24    3.14
   0   7   7   13.76    3.03
   0  -7  -7    1.10    3.89
   0  -7  -7    5.78    2.17
  -1   7   7    8.76    4.17
  -1   7   7   17.89    3.86
   1  -7  -7    8.63    6.45
   1  -7  -7   10.59    3.94
  -2   7   7    4.49    2.78
  -2   7   7    6.71    2.35
   2  -7  -7    7.09    6.27
   2  -7  -7   10.53    4.39
   2  -7  -7    4.58    2.37
  -3   7   7    0.97    2.39
   3  -7  -7   12.33    7.54
   3  -7  -7    7.71    3.52
   3  -7  -7    1.71    1.96
  -4   7   7   -0.06    1.87
   4  -7  -7    2.65    3.09
   4  -7  -7    1.72    3.29
   4  -7  -7    3.65    2.16
   3   8   7    4.37    2.10
   3   8   7   -0.18    1.53
  -3  -8  -7    4.33    6.12
  -3  -8  -7    1.15    1.87
   2   8   7   27.14    5.56
   2   8   7   11.26    5.72
  -2  -8  -7   16.59    5.49
  -2  -8  -7   13.03    9.81
   1   8   7   -0.36    1.36
   1   8   7   -0.07    1.49
  -1  -8  -7    2.10    1.74
  -1  -8  -7   10.70    7.15
   0   8   7   -0.40    1.48
   0   8   7    0.20    1.63
   0  -8  -7   -0.32    3.55
   0  -8  -7    1.40    1.61
  -1   8   7    1.55    2.20
  -1   8   7    3.19    1.73
   1  -8  -7    3.64    2.28
   1  -8  -7   -0.31    3.39
  -2   8   7   21.73    6.47
  -2   8   7   11.71    3.82
   2  -8  -7   13.78    4.36
   2  -8  -7   17.04    8.86
  -3   8   7    2.51    2.52
   3  -8  -7    1.79    1.67
   3  -8  -7    1.15    3.89
   2  -7   8    2.21    3.00
   2  -7   8    4.73    2.46
  -2   7  -8    0.38    1.91
  -2   7  -8    6.39    1.96
   1  -7   8    2.85    2.17
   1  -7   8    6.98    4.38
  -1   7  -8    2.66    1.49
  -1   7  -8    2.56    2.60
   0  -7   8    7.64    3.10
   0  -7   8    9.08    4.32
   0   7  -8    6.49    3.72
   0   7  -8   10.86    2.87
  -1  -7   8    3.77    2.10
  -1  -7   8    5.01    3.18
   1   7  -8    2.57    1.63
   1   7  -8    5.79    3.11
  -2  -7   8    8.87    3.15
  -2  -7   8    3.40    3.19
   2   7  -8    3.57    2.21
   2   7  -8    2.04    2.23
   4  -6   8    8.69    2.70
   4  -6   8    4.47    4.76
   4  -6   8    3.21    1.50
   4  -6   8    3.41    2.56
  -4   6  -8    2.59    2.70
  -4   6  -8    3.36    1.62
   3  -6   8   12.16    5.71
   3  -6   8    9.27    2.58
   3  -6   8    5.57    2.78
   3  -6   8    7.74    3.87
  -3   6  -8   11.12    2.69
  -3   6  -8    9.33    4.08
   2  -6   8    2.11    1.44
   2  -6   8    3.42    3.10
   2  -6   8    3.52    2.20
  -2   6  -8    3.65    2.93
  -2   6  -8    3.00    1.37
   1  -6   8    7.90    2.49
   1  -6   8   13.15    5.05
   1  -6   8    6.30    2.64
  -1   6  -8    6.46    2.22
   0  -6   8    7.32    4.09
   0  -6   8    8.49    3.24
   0   6  -8    7.77    3.40
   0   6  -8    7.13    2.37
  -1  -6   8   10.27    3.48
  -1  -6   8   13.86    4.85
   1   6  -8    6.12    3.17
   1   6  -8   10.18    2.90
  -2  -6   8    4.71    2.63
  -2  -6   8    3.92    2.65
   2   6  -8    3.95    1.85
   2   6  -8    2.25    2.12
  -3  -6   8    7.97    3.20
  -3  -6   8    7.81    2.98
  -3  -6   8    0.97    2.89
   3   6  -8    6.56    3.39
   3   6  -8   12.29    3.46
   3   6  -8   11.42    3.06
  -4  -6   8    2.36    2.14
   4   6  -8    8.94    3.48
   4   6  -8    6.84    3.29
   4   6  -8    7.17    2.70
   5  -5   8    1.50    4.09
   5  -5   8    1.45    0.82
   5  -5   8    1.91    2.29
   5  -5   8    1.35    1.50
  -5   5  -8    1.15    1.93
   4  -5   8   15.02    2.38
   4  -5   8    5.26    2.92
   4  -5   8   12.16    6.13
   4  -5   8    5.72    2.51
  -4   5  -8    1.86    2.30
  -4   5  -8   10.86    2.34
   3  -5   8    9.07    3.07
   3  -5   8   14.34    5.94
   3  -5   8    7.18    3.17
   3  -5   8    7.73    2.11
  -3   5  -8    9.58    2.20
  -3   5  -8    2.92    2.55
   2  -5   8    4.93    1.81
   2  -5   8    2.58    2.29
   2  -5   8    4.29    1.97
   2  -5   8   10.69    5.05
  -2   5  -8    6.36    2.95
  -2   5  -8    9.08    1.99
   1  -5   8    4.96    1.75
   1  -5   8    5.22    2.29
   1  -5   8    2.92    1.81
   1  -5   8    6.41    3.71
  -1   5  -8    1.29    1.74
  -1   5  -8    3.96    1.41
   0  -5   8    4.20    2.66
   0  -5   8    3.09    2.30
   0  -5   8    6.49    2.05
   0   5  -8    5.91    1.85
   0   5  -8    2.95    1.97
  -1  -5   8    5.95    2.88
  -1  -5   8    2.25    1.96
  -1  -5   8    3.36    1.74
   1   5  -8    3.55    2.41
   1   5  -8    5.83    1.93
   1   5  -8    4.31    2.23
  -2  -5   8    7.55    2.72
  -2  -5   8    9.44    3.26
   2   5  -8    7.14    2.60
   2   5  -8    4.54    2.41
   2   5  -8    7.35    2.38
  -3  -5   8   12.62    3.53
  -3  -5   8    3.66    3.05
  -3  -5   8   13.14    3.56
   3   5  -8   12.82    4.04
   3   5  -8   11.72    3.04
   3   5  -8    8.36    3.28
  -4  -5   8    5.68    2.59
   4   5  -8   13.55    3.37
   4   5  -8    7.58    3.23
   4   5  -8    9.21    3.12
  -5  -5   8    1.18    1.64
   5   5  -8    0.39    1.56
   5   5  -8    3.96    2.35
   5   5  -8    3.86    2.14
   6  -4   8    0.82    3.03
   6  -4   8    2.04    1.50
   6  -4   8    6.15    3.03
  -6   4  -8    4.12    2.78
   5  -4   8    7.19    4.47
   5  -4   8    3.50    2.74
   5  -4   8    4.78    1.91
  -5   4  -8    2.11    2.61
   4  -4   8    2.20    2.00
   4  -4   8   -0.71    2.26
   4  -4   8    0.51    1.42
   4  -4   8    1.80    0.82
  -4   4  -8    1.70    1.98
  -4   4  -8    2.84    0.92
   3  -4   8   15.72    6.14
   3  -4   8    6.67    1.85
   3  -4   8    8.10    2.56
   3  -4   8    6.40    2.93
  -3   4  -8    6.66    1.83
  -3   4  -8    9.84    3.38
   2  -4   8    5.51    2.30
   2  -4   8    3.16    1.86
   2  -4   8    2.84    1.33
   2  -4   8    3.57    3.15
  -2   4  -8    1.70    2.02
  -2   4  -8    3.54    1.20
   1  -4   8   17.69    3.86
   1  -4   8   11.21    4.16
   1  -4   8   22.62    6.66
   1  -4   8   15.92    4.54
  -1   4  -8   14.06    4.56
  -1   4  -8   17.72    3.73
  -1   4  -8   17.90    4.60
   0  -4   8   10.11    4.05
   0  -4   8    6.32    2.57
   0  -4   8    3.91    1.74
   0  -4   8    6.33    2.66
   0   4  -8    7.28    1.86
   0   4  -8    1.54    1.52
   0   4  -8    5.75    2.43
  -1  -4   8   23.71    5.30
  -1  -4   8   20.46    5.04
  -1  -4   8   23.90    5.71
  -1  -4   8   19.34    4.56
   1   4  -8   13.74    4.78
   1   4  -8   12.42    4.48
   1   4  -8   17.98    4.16
  -2  -4   8    1.73    1.52
  -2  -4   8    7.76    2.77
  -2  -4   8    8.79    2.97
  -2  -4   8    2.36    2.96
   2   4  -8    1.81    1.74
   2   4  -8    5.15    2.42
   2   4  -8    3.13    1.58
  -3  -4   8    9.84    3.08
  -3  -4   8    4.67    2.98
  -3  -4   8   10.41    2.72
   3   4  -8    4.06    2.35
   3   4  -8    9.49    3.25
   3   4  -8    7.11    2.51
  -4  -4   8    4.68    2.10
   4   4  -8    1.31    1.77
   4   4  -8    2.83    1.87
   4   4  -8    1.48    1.54
  -5  -4   8    7.74    2.60
   5   4  -8    0.41    1.63
   5   4  -8    7.66    2.37
   5   4  -8   10.67    3.46
  -6  -4   8    0.36    1.72
   6   4  -8    2.29    2.01
   6   4  -8    4.34    2.11
   6   4  -8    5.74    2.44
   7  -3   8    4.28    4.57
   7  -3   8    5.01    1.72
   7  -3   8    4.27    2.30
  -7   3  -8    1.10    1.86
   6  -3   8    7.28    5.21
   6  -3   8    7.33    2.27
  -6   3  -8    6.53    3.15
   5  -3   8    3.66    2.25
   5  -3   8    4.75    3.73
   5  -3   8    4.20    1.84
  -5   3  -8    7.81    2.79
   4  -3   8   19.71    6.60
   4  -3   8    6.12    2.87
   4  -3   8    8.88    2.66
  -4   3  -8    5.42    3.16
   3  -3   8    7.96    2.83
   3  -3   8    8.13    3.12
   3  -3   8    9.07    2.17
   3  -3   8   10.42    4.90
  -3   3  -8    7.26    2.99
  -3   3  -8   12.73    2.13
  -3   3  -8    6.06    2.87
   2  -3   8   18.62    5.89
   2  -3   8   15.76    3.19
   2  -3   8   10.13    3.57
   2  -3   8   12.71    3.81
  -2   3  -8   13.70    3.76
  -2   3  -8   17.87    3.07
  -2   3  -8    8.03    3.74
   1  -3   8   19.48    6.20
   1  -3   8    8.20    3.20
   1  -3   8   13.74    3.71
   1  -3   8   10.29    2.66
  -1   3  -8    8.86    3.51
  -1   3  -8   10.82    2.65
  -1   3  -8   12.29    3.67
   0  -3   8    4.62    1.70
   0  -3   8    0.69    0.99
   0  -3   8    1.26    2.27
   0  -3   8    1.50    0.97
   0   3  -8    0.13    0.79
   0   3  -8    2.14    1.86
   0   3  -8    0.40    1.22
  -1  -3   8   17.95    4.22
  -1  -3   8   13.09    2.95
  -1  -3   8    6.54    4.12
  -1  -3   8   12.41    3.86
   1   3  -8    5.45    2.89
   1   3  -8    7.10    3.08
   1   3  -8   12.57    2.97
  -2  -3   8   15.96    3.45
  -2  -3   8    7.87    4.37
  -2  -3   8    6.62    3.13
  -2  -3   8   14.68    3.57
   2   3  -8   18.44    3.36
   2   3  -8    8.92    3.04
   2   3  -8    9.84    3.30
  -3  -3   8    5.43    3.26
  -3  -3   8   10.79    3.39
  -3  -3   8    6.19    2.35
  -3  -3   8    7.42    2.86
  -3  -3   8   16.77    3.22
   3   3  -8    7.30    2.82
   3   3  -8    5.34    2.43
   3   3  -8    9.76    2.72
  -4  -3   8    6.17    2.59
   4   3  -8    3.04    2.28
   4   3  -8    8.00    2.58
   4   3  -8    6.91    2.50
  -5  -3   8    9.10    2.90
   5   3  -8    4.16    2.25
   5   3  -8    4.65    2.23
   5   3  -8    3.89    2.03
  -6  -3   8    3.17    2.21
   6   3  -8    7.39    3.27
   6   3  -8    6.57    2.49
   6   3  -8    7.95    2.88
  -7  -3   8    1.83    1.86
   7   3  -8    1.97    2.05
   7  -2   8    2.25    3.86
   7  -2   8    2.67    1.23
  -7   2  -8   -0.08    1.90
   6  -2   8    2.72    1.54
   6  -2   8    3.43    3.91
   6  -2   8    3.78    2.30
  -6   2  -8    4.75    2.43
   5  -2   8    0.85    1.12
   5  -2   8    6.30    4.44
  -5   2  -8    2.09    1.71
   4  -2   8    0.10    1.08
   4  -2   8    0.47    1.02
   4  -2   8    1.51    2.72
  -4   2  -8    0.16    1.00
  -4   2  -8    1.42    1.52
   3  -2   8    4.51    2.37
   3  -2   8    5.05    2.23
  -3   2  -8    3.15    1.72
  -3   2  -8    5.09    2.56
  -3   2  -8    7.62    1.38
   2  -2   8    8.74    2.81
   2  -2   8    5.96    2.41
  -2   2  -8    2.36    1.85
  -2   2  -8    5.16    2.62
  -2   2  -8    7.00    1.54
   1  -2   8    6.35    2.45
   1  -2   8    7.10    1.78
   1  -2   8    2.52    1.75
  -1   2  -8    4.82    2.21
  -1   2  -8    9.77    1.82
  -1   2  -8    7.64    2.70
   0  -2   8   16.12    3.83
   0  -2   8    9.11    4.97
   0  -2   8   15.78    4.43
   0  -2   8   20.17    4.85
   0   2  -8   19.72    4.99
   0   2  -8   21.38    4.92
   0   2  -8   19.91    3.99
  -1  -2   8    8.00    2.43
  -1  -2   8    2.01    3.09
  -1  -2   8    7.55    2.63
  -1  -2   8    7.33    2.05
   1   2  -8    7.26    2.43
   1   2  -8    5.92    2.47
   1   2  -8    8.73    2.33
  -2  -2   8    6.42    2.51
  -2  -2   8    3.96    2.99
  -2  -2   8    3.48    2.04
  -2  -2   8    5.65    1.81
   2   2  -8    3.53    1.98
   2   2  -8    5.42    2.07
   2   2  -8    1.54    1.23
  -3  -2   8    9.42    2.97
  -3  -2   8    7.63    2.47
  -3  -2   8    4.46    1.85
  -3  -2   8    3.84    2.98
   3   2  -8    1.09    1.78
   3   2  -8    4.02    2.04
   3   2  -8   11.68    2.76
  -4  -2   8    1.88    1.61
  -4  -2   8    2.56    1.91
  -4  -2   8    4.97    2.31
   4   2  -8    1.73    2.10
   4   2  -8    5.32    2.07
   4   2  -8    2.07    1.32
  -5  -2   8    1.47    1.85
   5   2  -8    3.20    2.02
   5   2  -8    2.64    2.25
   5   2  -8    4.30    1.83
  -6  -2   8    5.14    2.49
   6   2  -8    2.36    2.08
   6   2  -8    3.26    2.26
   6   2  -8    3.29    1.80
  -7  -2   8    3.33    1.82
   7   2  -8    1.62    2.13
   7  -1   8    2.37    3.63
  -7   1  -8    1.89    1.85
   6  -1   8    5.56    2.10
   6  -1   8   12.56    3.13
   6  -1   8   13.35    5.73
  -6   1  -8    4.04    2.79
   5  -1   8    4.49    2.14
   5  -1   8    4.67    1.78
  -5   1  -8    3.39    2.43
   4  -1   8   13.40    3.40
   4  -1   8    9.95    3.40
  -4   1  -8   14.68    3.97
  -4   1  -8    5.19    2.73
   3  -1   8    5.02    1.94
  -3   1  -8    8.17    2.80
  -3   1  -8    1.10    1.13
   2  -1   8    4.70    2.11
   2  -1   8    2.05    1.46
   2  -1   8    0.86    2.35
  -2   1  -8    0.41    0.68
  -2   1  -8    3.43    0.84
  -2   1  -8    3.35    1.74
   1  -1   8   10.44    3.42
   1  -1   8   13.39    5.55
   1  -1   8    5.26    2.32
  -1   1  -8    7.47    2.05
  -1   1  -8    3.81    2.20
  -1   1  -8   15.61    3.90
   0  -1   8    5.82    2.67
   0  -1   8    6.33    3.83
   0  -1   8    4.55    1.95
   0   1  -8    6.62    1.95
   0   1  -8    3.52    1.89
   0   1  -8   10.70    3.09
  -1  -1   8    4.65    2.25
  -1  -1   8    8.19    3.40
  -1  -1   8    2.36    3.21
   1   1  -8   12.16    2.72
   1   1  -8    7.12    2.82
   1   1  -8   11.94    3.26
  -2  -1   8    2.43    1.36
  -2  -1   8    1.57    2.02
  -2  -1   8    0.65    2.77
   2   1  -8    5.40    1.66
   2   1  -8    2.84    1.58
   2   1  -8    0.96    1.42
  -3  -1   8    5.23    1.88
  -3  -1   8    2.08    2.40
  -3  -1   8    8.11    2.92
   3   1  -8    7.60    2.32
   3   1  -8    2.86    1.66
   3   1  -8    2.99    1.91
   3   1  -8    2.18    2.64
  -4  -1   8   12.59    3.88
  -4  -1   8   19.60    4.93
  -4  -1   8   11.54    4.32
   4   1  -8   12.98    3.69
   4   1  -8    8.13    4.32
   4   1  -8   12.62    4.53
   4   1  -8   14.52    3.78
  -5  -1   8   11.23    3.23
  -5  -1   8    2.13    1.77
  -5  -1   8    5.64    2.52
   5   1  -8    7.15    2.38
   5   1  -8   -0.81    2.32
   5   1  -8    4.78    2.81
   5   1  -8    3.80    1.64
  -6  -1   8   12.10    3.25
  -6  -1   8    7.77    2.95
   6   1  -8    2.71    2.85
   6   1  -8    9.09    3.31
  -7  -1   8    2.47    2.15
  -7  -1   8    5.64    2.27
   7   1  -8    1.07    2.25
   7   1  -8    4.24    2.48
   7   0   8    8.10    4.99
  -7   0  -8    6.11    2.79
   6   0   8    2.00    1.47
   6   0   8    5.85    1.87
  -6   0  -8    2.42    2.15
   5   0   8    2.54    1.75
   5   0   8    2.89    1.66
  -5   0  -8   -1.15    1.48
  -5   0  -8    1.13    1.82
   4   0   8    1.45    1.47
   4   0   8   -1.80    1.50
   4   0   8   -1.22    1.92
  -4   0  -8    0.02    1.08
  -4   0  -8    1.38    1.93
   3   0   8    2.62    3.40
   3   0   8    0.61    1.75
   3   0   8    4.78    2.32
  -3   0  -8    2.18    1.58
  -3   0  -8    1.60    0.63
  -3   0  -8    0.15    0.77
   2   0   8    8.68    3.21
   2   0   8    2.99    2.13
   2   0   8    4.57    3.37
  -2   0  -8    2.72    1.74
  -2   0  -8    6.36    2.38
   1   0   8    1.40    1.98
   1   0   8    6.96    4.26
  -1   0  -8    4.57    2.21
  -1   0  -8    4.53    1.80
  -1   0  -8    4.42    2.40
   0   0   8   10.81    6.34
   0   0   8   28.41    6.96
   0   0  -8   27.82    5.68
   0   0  -8   32.86    6.69
   0   0  -8   17.52    5.71
  -1   0   8    2.03    1.13
  -1   0   8    5.44    2.97
  -1   0   8    1.26    2.63
   1   0  -8    5.05    2.19
   1   0  -8    1.94    1.75
   1   0  -8    1.72    1.90
   1   0  -8    1.31    3.30
  -2   0   8    6.03    4.39
  -2   0   8    7.62    3.31
  -2   0   8    5.41    2.14
   2   0  -8    7.46    3.00
   2   0  -8    1.95    3.29
   2   0  -8    4.70    2.28
   2   0  -8   11.24    2.67
  -3   0   8    1.51    1.03
  -3   0   8    3.71    3.33
  -3   0   8    1.56    2.08
   3   0  -8    1.20    1.90
   3   0  -8   -1.35    2.05
   3   0  -8    3.47    1.96
   3   0  -8    1.24    1.21
  -4   0   8    0.01    0.96
  -4   0   8    1.98    2.70
  -4   0   8    2.63    2.32
   4   0  -8   -1.34    1.74
   4   0  -8    1.13    1.87
   4   0  -8    0.00    1.89
   4   0  -8    2.27    1.41
  -5   0   8    3.73    2.80
  -5   0   8   -0.32    1.85
   5   0  -8    6.35    4.09
   5   0  -8    3.29    2.14
   5   0  -8    1.51    1.33
   5   0  -8   -0.18    1.77
  -6   0   8    1.40    2.06
  -6   0   8   12.22    3.92
   6   0  -8    2.19    2.86
   6   0  -8    3.80    2.43
  -7   0   8    7.16    2.95
  -7   0   8   10.88    3.71
   7   0  -8    6.20    3.32
   7   0  -8    6.33    3.57
  -7  -1  -8    3.41    2.33
   6   1   8    5.19    2.31
   6   1   8    5.19    1.99
  -6  -1  -8    5.46    2.90
   5   1   8   13.81    3.37
   5   1   8    8.65    3.45
  -5  -1  -8    7.04    3.40
  -5  -1  -8   11.97    2.36
   4   1   8   11.38    6.37
   4   1   8   18.60    4.77
   4   1   8   17.95    5.26
  -4  -1  -8   19.62    3.60
  -4  -1  -8   14.85    5.11
  -4  -1  -8   14.90    5.28
   3   1   8    1.03    2.83
   3   1   8    5.31    2.46
   3   1   8    0.04    1.51
  -3  -1  -8    4.07    0.99
  -3  -1  -8    2.58    1.69
  -3  -1  -8    0.33    1.22
   2   1   8   21.27    5.44
   2   1   8   17.16    7.40
   2   1   8   20.42    5.06
  -2  -1  -8   21.73    5.68
  -2  -1  -8   15.06    4.52
  -2  -1  -8   16.04    3.42
   1   1   8    2.07    1.62
   1   1   8    3.67    2.22
   1   1   8   -0.23    2.55
  -1  -1  -8    3.10    0.95
  -1  -1  -8    2.93    4.06
  -1  -1  -8    0.36    1.34
  -1  -1  -8    1.73    1.30
   0   1   8    5.91    2.71
   0   1   8    2.74    3.60
   0   1   8    2.37    1.56
   0  -1  -8    8.51    2.72
   0  -1  -8    2.59    1.96
   0  -1  -8    1.59    3.20
  -1   1   8    3.17    3.88
  -1   1   8    2.89    2.19
  -1   1   8    1.96    1.60
   1  -1  -8   -0.57    1.26
   1  -1  -8    8.71    4.63
   1  -1  -8    4.14    1.79
  -2   1   8   16.01    4.62
  -2   1   8   17.44    5.13
  -2   1   8   13.82    6.09
   2  -1  -8   13.40    6.08
   2  -1  -8   17.78    4.74
   2  -1  -8   26.12    6.14
  -3   1   8    5.21    2.06
  -3   1   8    6.82    4.14
  -3   1   8    1.33    1.63
   3  -1  -8    1.28    1.66
   3  -1  -8   -0.99    2.51
   3  -1  -8    1.40    1.28
   3  -1  -8    4.53    2.46
  -4   1   8   19.36    6.58
  -4   1   8   13.98    4.84
  -4   1   8   12.39    4.16
   4  -1  -8   16.69    4.35
   4  -1  -8   19.72    7.63
   4  -1  -8   19.47    5.20
   4  -1  -8   17.91    4.90
  -5   1   8    4.71    2.52
  -5   1   8    9.95    4.89
  -5   1   8    6.04    3.03
   5  -1  -8    7.42    3.42
   5  -1  -8    7.62    4.52
   5  -1  -8   11.78    3.20
   5  -1  -8   12.06    3.03
  -6   1   8    8.04    4.20
  -6   1   8    0.95    1.73
   6  -1  -8    1.20    2.65
   6  -1  -8    5.53    2.78
  -7   1   8    8.64    3.95
  -7   1   8    2.60    2.07
   7  -1  -8   -1.01    2.15
   7  -1  -8    4.60    3.00
   7   2   8    1.99    0.98
  -7  -2  -8    2.26    1.22
   6   2   8    4.91    1.76
   6   2   8    2.28    0.96
   6   2   8    0.81    1.81
  -6  -2  -8    4.28    1.42
   5   2   8    4.55    1.30
   5   2   8   -0.46    3.65
   5   2   8    3.02    1.67
   5   2   8    2.18    2.18
  -5  -2  -8    5.13    1.31
   4   2   8    2.16    3.23
   4   2   8    2.91    0.93
   4   2   8    1.87    2.24
   4   2   8   -0.15    1.33
  -4  -2  -8    2.50    2.65
  -4  -2  -8    1.68    0.86
   3   2   8    1.67    1.85
   3   2   8    6.88    1.58
   3   2   8    1.03    2.45
   3   2   8    8.80    2.69
  -3  -2  -8    6.46    1.51
  -3  -2  -8    2.52    2.04
  -3  -2  -8    8.01    2.52
   2   2   8    8.28    2.75
   2   2   8    7.64    3.18
   2   2   8    7.49    4.45
  -2  -2  -8    7.88    5.69
  -2  -2  -8   10.70    1.89
  -2  -2  -8    3.45    2.26
  -2  -2  -8    1.03    2.16
   1   2   8    4.25    3.28
   1   2   8   13.29    3.04
   1   2   8    8.14    3.24
  -1  -2  -8    9.58    5.34
  -1  -2  -8    8.57    3.54
   0   2   8   13.81    4.38
   0   2   8   10.76    3.56
   0   2   8   11.93    6.12
   0  -2  -8   11.07    2.73
   0  -2  -8   10.13    4.21
   0  -2  -8    9.15    5.67
  -1   2   8    6.08    4.10
  -1   2   8    4.90    2.65
  -1   2   8    8.78    2.98
   1  -2  -8   11.53    2.34
   1  -2  -8   12.52    6.44
   1  -2  -8    5.19    2.65
  -2   2   8    3.36    2.17
  -2   2   8    6.30    2.34
  -2   2   8    3.17    2.91
   2  -2  -8    7.97    3.10
   2  -2  -8    2.45    1.42
   2  -2  -8    7.60    5.32
  -3   2   8    1.58    2.83
  -3   2   8    2.18    1.86
  -3   2   8    3.65    2.34
   3  -2  -8    3.04    2.08
   3  -2  -8    4.15    3.79
   3  -2  -8    6.63    2.21
  -4   2   8   -0.85    1.51
  -4   2   8   -1.37    1.84
  -4   2   8    1.45    1.83
   4  -2  -8    1.26    3.46
   4  -2  -8    2.63    2.18
   4  -2  -8   -0.46    0.98
  -5   2   8    1.07    1.29
  -5   2   8    3.32    2.13
  -5   2   8    4.49    3.56
   5  -2  -8    4.08    2.49
   5  -2  -8    1.37    1.67
   5  -2  -8    4.05    1.97
   5  -2  -8    2.40    3.18
  -6   2   8    7.57    4.55
  -6   2   8    2.68    2.45
   6  -2  -8    2.25    3.24
   6  -2  -8    5.19    2.76
  -7   2   8    0.85    2.08
  -7   2   8    0.46    2.83
   7  -2  -8    4.66    2.93
   7  -2  -8    3.29    3.56
   7   3   8    3.27    1.39
   7   3   8    3.64    1.52
   7   3   8    2.03    1.83
  -7  -3  -8    3.79    1.68
  -7  -3  -8    5.28    2.66
   6   3   8    2.84    2.19
   6   3   8    5.42    1.92
   6   3   8    7.60    1.88
  -6  -3  -8    5.35    1.68
  -6  -3  -8    6.03    2.69
   5   3   8   13.87    3.63
   5   3   8   14.71    3.36
   5   3   8   10.23    4.30
  -5  -3  -8   11.98    4.12
  -5  -3  -8   15.11    3.26
   4   3   8    5.48    1.98
   4   3   8    5.68    1.67
   4   3   8    1.71    3.48
   4   3   8    3.82    2.42
  -4  -3  -8    5.70    2.48
  -4  -3  -8    6.39    5.77
  -4  -3  -8    4.81    1.48
   3   3   8    7.47    2.31
   3   3   8    0.18    1.42
   3   3   8    4.51    1.39
   3   3   8    2.26    3.29
  -3  -3  -8    7.41    6.47
  -3  -3  -8    3.35    1.22
  -3  -3  -8    1.37    2.05
  -3  -3  -8    3.63    2.06
   2   3   8    7.09    3.01
   2   3   8    2.66    1.82
   2   3   8    5.25    1.60
   2   3   8    1.07    3.54
  -2  -3  -8    5.77    2.36
  -2  -3  -8   -0.98    3.05
  -2  -3  -8   13.60    4.30
  -2  -3  -8    5.99    1.51
   1   3   8    0.26    2.07
   1   3   8   -0.46    0.84
   1   3   8    4.74    2.13
  -1  -3  -8   -0.78    2.92
  -1  -3  -8    2.02    1.58
  -1  -3  -8    0.37    1.73
  -1  -3  -8    3.34    1.14
   0   3   8    1.08    1.58
   0   3   8    2.98    3.40
   0   3   8    0.11    1.02
   0  -3  -8    4.81    1.24
   0  -3  -8    2.40    1.53
   0  -3  -8   -0.20    2.67
   0  -3  -8    1.36    1.41
  -1   3   8    6.85    4.35
  -1   3   8    3.53    2.10
  -1   3   8    0.94    1.47
   1  -3  -8    8.76    3.48
   1  -3  -8    4.61    1.47
   1  -3  -8    5.37    4.70
   1  -3  -8    6.28    2.11
  -2   3   8    4.83    1.92
  -2   3   8    1.10    1.51
  -2   3   8    5.01    4.59
   2  -3  -8    3.25    1.53
   2  -3  -8    3.71    2.67
   2  -3  -8    1.06    3.63
  -3   3   8    1.35    1.93
  -3   3   8    2.72    3.58
  -3   3   8    3.38    2.06
   3  -3  -8    3.56    1.41
   3  -3  -8    2.16    2.24
   3  -3  -8    6.54    5.10
  -4   3   8    2.21    1.56
  -4   3   8    9.73    5.30
  -4   3   8    3.78    1.96
   4  -3  -8    1.07    2.86
   4  -3  -8    1.16    1.32
   4  -3  -8    8.82    2.96
  -5   3   8    5.65    3.25
  -5   3   8   16.02    7.12
   5  -3  -8    7.68    5.20
   5  -3  -8   13.78    3.76
   5  -3  -8   10.16    3.19
  -6   3   8    5.07    2.48
   6  -3  -8    2.78    2.28
   6  -3  -8   -0.33    2.37
   6  -3  -8    1.99    1.54
   6  -3  -8    3.85    1.85
  -7   3   8    2.83    2.17
   7  -3  -8   -1.09    2.17
   7  -3  -8   -0.72    1.83
   7   4   8    5.07    1.64
   7   4   8    1.35    1.81
   7   4   8    2.11    1.45
  -7  -4  -8    0.52    1.34
  -7  -4  -8    4.69    2.73
   6   4   8    3.57    2.70
   6   4   8    8.35    2.21
   6   4   8    6.79    2.31
  -6  -4  -8    4.87    1.88
  -6  -4  -8    4.49    2.81
   5   4   8    5.61    2.11
   5   4   8    6.12    1.99
   5   4   8    4.46    2.88
  -5  -4  -8    4.72    1.68
  -5  -4  -8    4.30    2.65
   4   4   8    3.79    1.44
   4   4   8    1.32    1.41
   4   4   8   -1.09    1.38
   4   4   8    0.25    2.70
  -4  -4  -8    3.22    2.42
  -4  -4  -8    3.83    1.31
  -4  -4  -8    3.66    4.96
   3   4   8    3.99    2.84
   3   4   8    2.26    3.12
   3   4   8    9.41    2.41
   3   4   8    9.51    2.67
  -3  -4  -8    4.96    5.93
  -3  -4  -8    8.42    2.17
  -3  -4  -8   11.86    3.04
   2   4   8    1.88    1.26
   2   4   8    3.61    2.36
   2   4   8    2.82    1.78
   2   4   8    2.27    3.44
  -2  -4  -8    2.07    1.13
  -2  -4  -8    3.18    2.32
  -2  -4  -8    1.03    1.29
  -2  -4  -8   -0.79    3.48
   1   4   8   13.25    2.97
   1   4   8   14.80    3.34
   1   4   8    4.17    3.98
   1   4   8    7.36    3.19
  -1  -4  -8   11.95    2.70
  -1  -4  -8    9.24    5.95
  -1  -4  -8    9.83    3.76
  -1  -4  -8   13.35    3.23
   0   4   8    2.05    1.27
   0   4   8    1.67    1.90
   0   4   8    4.44    4.67
   0   4   8    4.92    1.84
   0  -4  -8    0.74    0.95
   0  -4  -8   -2.15    2.36
   0  -4  -8    3.50    2.61
   0  -4  -8    4.93    1.61
  -1   4   8    7.12    4.38
  -1   4   8   12.43    3.94
  -1   4   8   13.36    3.32
   1  -4  -8   15.75    4.67
   1  -4  -8    6.71    5.52
   1  -4  -8   12.78    3.41
   1  -4  -8    8.94    2.62
  -2   4   8    3.83    2.03
  -2   4   8    4.63    4.67
  -2   4   8    1.77    1.66
   2  -4  -8    2.15    4.45
   2  -4  -8    3.10    1.79
   2  -4  -8    2.53    2.14
   2  -4  -8    2.18    1.23
  -3   4   8    4.45    3.08
  -3   4   8    5.06    2.34
  -3   4   8    4.60    4.11
   3  -4  -8    3.95    4.04
   3  -4  -8    8.12    2.72
   3  -4  -8   10.35    3.91
  -4   4   8    0.95    1.53
   4  -4  -8    1.50    1.69
   4  -4  -8    0.41    3.34
  -5   4   8    3.51    2.61
   5  -4  -8    1.25    3.13
   5  -4  -8    3.28    1.99
   5  -4  -8    5.93    2.74
  -6   4   8    5.26    2.96
   6  -4  -8    4.44    2.17
   6  -4  -8    3.15    3.92
   6  -4  -8    4.03    2.44
  -7   4   8    2.41    2.64
   7  -4  -8    1.32    3.19
   6   5   8    2.40    1.73
   6   5   8    3.20    1.81
   6   5   8    7.15    3.32
  -6  -5  -8    5.14    3.08
   5   5   8    4.57    1.96
   5   5   8    1.41    1.53
   5   5   8    1.85    2.31
  -5  -5  -8    2.65    2.60
  -5  -5  -8    2.85    1.59
   4   5   8    4.49    2.02
   4   5   8    2.34    2.30
   4   5   8    5.65    2.16
  -4  -5  -8    4.47    6.02
  -4  -5  -8    5.29    2.82
  -4  -5  -8    3.21    1.49
   3   5   8   23.65    4.59
   3   5   8   19.76    4.43
   3   5   8   11.00    4.70
  -3  -5  -8   17.45    3.93
  -3  -5  -8   17.17    4.78
  -3  -5  -8    4.40    7.00
   2   5   8    0.47    1.42
   2   5   8    2.94    2.51
   2   5   8    3.05    3.50
   2   5   8    3.75    1.72
  -2  -5  -8    1.78    1.19
  -2  -5  -8    3.91    5.42
  -2  -5  -8    3.34    2.15
   1   5   8   -0.76    2.16
   1   5   8    0.35    1.63
   1   5   8    3.88    1.61
   1   5   8   -0.81    1.21
  -1  -5  -8    4.18    1.56
  -1  -5  -8    2.71    4.91
  -1  -5  -8    2.50    1.60
  -1  -5  -8    1.22    1.93
   0   5   8   -0.20    1.30
   0   5   8    3.40    1.54
   0   5   8    4.60    2.10
   0   5   8    2.55    3.43
   0  -5  -8    3.33    1.32
   0  -5  -8    2.59    1.56
   0  -5  -8    0.55    2.37
   0  -5  -8    3.53    4.68
  -1   5   8    0.94    1.40
  -1   5   8    2.82    1.78
   1  -5  -8    8.00    5.88
   1  -5  -8    1.53    1.94
   1  -5  -8    1.61    1.34
  -2   5   8    0.01    1.42
   2  -5  -8    0.98    3.60
   2  -5  -8    4.14    2.22
   2  -5  -8   -1.88    1.87
  -3   5   8   21.87    5.64
   3  -5  -8   20.53    5.93
   3  -5  -8   17.50    8.78
   3  -5  -8   17.38    5.00
  -4   5   8    1.81    2.23
   4  -5  -8    5.49    2.96
   4  -5  -8    6.78    5.31
   4  -5  -8    2.99    2.15
  -5   5   8   -0.53    1.86
   5  -5  -8    2.02    2.20
   5  -5  -8    1.33    4.20
  -6   5   8    7.50    4.14
   6  -5  -8    3.01    2.27
   6  -5  -8    1.46    3.74
   6  -5  -8    5.85    3.03
   5   6   8    2.94    2.16
   5   6   8    1.07    1.86
   5   6   8    6.93    2.46
  -5  -6  -8    5.90    3.33
  -5  -6  -8   12.91    8.99
   4   6   8    9.59    3.01
   4   6   8    4.71    3.35
   4   6   8   15.62    3.54
  -4  -6  -8    5.29    2.86
  -4  -6  -8   15.07    8.70
   3   6   8   11.92    3.09
   3   6   8    8.17    2.64
   3   6   8    6.28    3.31
  -3  -6  -8    1.00    4.31
  -3  -6  -8    5.36    2.97
   2   6   8    5.09    2.29
   2   6   8    5.07    2.89
   2   6   8    4.08    2.30
  -2  -6  -8    4.58    2.44
  -2  -6  -8    5.85    6.56
   1   6   8    5.80    2.78
   1   6   8    7.53    2.45
   1   6   8    1.32    1.92
  -1  -6  -8    4.72    5.66
  -1  -6  -8    5.97    2.49
   0   6   8   16.37    4.06
   0   6   8   19.75    5.43
   0  -6  -8   10.34    3.87
   0  -6  -8   14.53    8.99
  -1   6   8    4.61    2.70
  -1   6   8    9.37    2.56
   1  -6  -8    3.81    4.77
   1  -6  -8    2.03    2.71
   1  -6  -8    5.16    2.33
  -2   6   8    8.08    3.94
   2  -6  -8    8.52    4.01
   2  -6  -8    4.94    2.54
   2  -6  -8   13.90    7.88
  -3   6   8    6.01    3.47
   3  -6  -8    5.87    2.81
   3  -6  -8   11.37    4.29
   3  -6  -8    7.13    5.84
  -4   6   8    5.18    3.27
   4  -6  -8    3.72    4.55
   4  -6  -8   10.38    3.30
   4  -6  -8    5.91    3.48
  -5   6   8    1.91    2.99
   5  -6  -8    2.50    2.84
   5  -6  -8   -0.16    3.13
   5  -6  -8    6.02    2.64
   4   7   8    6.68    2.82
   4   7   8    5.58    2.63
   4   7   8    5.62    3.59
  -4  -7  -8    6.68    3.47
  -4  -7  -8    9.62    7.33
   3   7   8    9.35    2.99
   3   7   8    4.03    3.22
  -3  -7  -8    3.41    6.10
  -3  -7  -8    3.91    2.52
   2   7   8    3.86    2.91
   2   7   8    5.44    2.47
  -2  -7  -8    7.48    6.49
  -2  -7  -8    4.63    2.54
   1   7   8   11.07    3.04
   1   7   8    2.34    2.77
  -1  -7  -8    8.14    3.30
  -1  -7  -8    2.90    5.13
   0   7   8    2.89    1.65
   0   7   8    0.42    1.81
   0  -7  -8    7.99    7.56
   0  -7  -8    1.66    1.62
  -1   7   8    8.89    2.78
  -1   7   8    5.18    3.40
   1  -7  -8    8.64    7.57
   1  -7  -8    5.66    2.43
  -2   7   8    4.85    2.80
   2  -7  -8    5.12    6.17
   2  -7  -8    0.39    2.59
   2  -7  -8    3.28    2.02
  -3   7   8    3.80    2.71
   3  -7  -8    2.42    3.34
   3  -7  -8    0.83    1.68
   3  -7  -8    1.02    3.51
  -4   7   8    4.75    3.24
   4  -7  -8    5.88    5.93
   4  -7  -8    8.22    4.37
   4  -7  -8    7.73    3.08
   2   8   8   16.37    4.60
  -2  -8  -8   14.05    5.17
  -2  -8  -8   12.97    9.59
   1   8   8    3.79    3.03
   1   8   8    1.48    1.79
  -1  -8  -8    1.04    4.40
  -1  -8  -8    1.47    1.98
   0   8   8    0.17    2.16
   0   8   8    1.90    1.97
   0  -8  -8    0.51    1.62
   0  -8  -8    2.28    4.85
  -1   8   8    1.92    2.63
  -1   8   8    2.25    1.74
   1  -8  -8   -1.31    3.75
   1  -8  -8    1.22    1.82
  -2   8   8    8.46    4.15
  -2   8   8   10.48    3.12
   2  -8  -8    4.20    2.41
   2  -8  -8   12.46    8.60
   1  -7   9    5.17    4.83
   0  -7   9    7.88    4.08
   0  -7   9    5.97    2.97
   0   7  -9    2.63    2.59
  -1  -7   9    7.43    4.09
   3  -6   9   15.01    3.45
   3  -6   9   10.56    4.04
   3  -6   9   11.94    6.44
  -3   6  -9   11.91    5.00
  -3   6  -9   16.09    3.50
   2  -6   9    3.15    1.65
   2  -6   9    2.16    1.90
   2  -6   9    1.74    2.98
  -2   6  -9    3.73    1.50
  -2   6  -9    1.11    2.16
   1  -6   9    7.62    3.71
   1  -6   9    7.97    2.98
   1  -6   9   10.36    2.47
  -1   6  -9    3.69    1.77
  -1   6  -9    2.14    2.20
   0  -6   9   23.15    6.89
   0  -6   9   13.44    4.91
   0   6  -9   21.55    6.32
   0   6  -9   18.45    4.54
  -1  -6   9   10.21    3.94
  -1  -6   9    6.53    2.63
   1   6  -9    1.31    1.96
   1   6  -9    4.93    1.91
  -2  -6   9    2.84    2.42
  -2  -6   9    1.41    1.86
   2   6  -9    0.71    1.94
   2   6  -9    0.55    1.34
  -3  -6   9   17.96    5.10
  -3  -6   9   15.37    4.74
   3   6  -9   14.25    4.29
   3   6  -9   17.80    5.47
   3   6  -9   16.61    5.41
   5  -5   9    0.66    1.73
   5  -5   9    6.77    5.33
   5  -5   9    1.97    2.43
  -5   5  -9   -0.30    1.81
   4  -5   9   12.78    4.65
   4  -5   9   26.00    5.02
   4  -5   9   21.30    7.97
   4  -5   9   14.89    3.49
  -4   5  -9   15.56    3.61
  -4   5  -9   15.70    5.32
   3  -5   9   14.67    4.80
   3  -5   9   14.46    3.48
   3  -5   9   16.93    6.82
   3  -5   9   19.11    4.49
  -3   5  -9   12.79    4.89
  -3   5  -9   15.65    3.57
   2  -5   9    9.20    4.61
   2  -5   9    5.47    2.48
   2  -5   9    5.98    3.16
   2  -5   9    6.66    2.01
  -2   5  -9    8.64    2.13
  -2   5  -9    3.43    2.66
   1  -5   9    3.97    2.03
   1  -5   9    7.83    2.08
   1  -5   9    4.63    3.08
  -1   5  -9    2.08    2.05
  -1   5  -9    4.58    1.54
   0  -5   9    9.21    3.60
   0  -5   9   10.80    2.86
   0  -5   9   12.72    4.35
   0   5  -9   10.73    2.72
   0   5  -9    4.42    2.71
  -1  -5   9   10.02    3.23
  -1  -5   9   12.26    3.93
   1   5  -9    4.01    2.46
   1   5  -9    4.39    1.95
  -2  -5   9   11.99    3.62
  -2  -5   9    7.47    3.11
  -2  -5   9    2.00    3.38
   2   5  -9    3.70    2.28
   2   5  -9    7.16    2.40
   2   5  -9    7.78    2.89
  -3  -5   9   18.84    4.10
  -3  -5   9   11.53    3.88
  -3  -5   9    6.18    3.89
   3   5  -9   10.22    3.98
   3   5  -9    7.01    3.32
   3   5  -9   20.10    3.98
  -4  -5   9   27.16    5.99
   4   5  -9   18.53    5.44
   4   5  -9   18.83    5.80
   4   5  -9   17.77    4.89
  -5  -5   9    0.30    1.80
   5   5  -9    1.53    1.99
   5   5  -9    0.89    1.65
   5   5  -9    2.62    2.37
   6  -4   9    2.06    3.61
   6  -4   9    1.93    1.55
   6  -4   9    5.60    3.41
  -6   4  -9   -0.29    1.75
   5  -4   9   15.19    4.72
   5  -4   9   22.96    8.22
   5  -4   9   15.54    4.00
  -5   4  -9    9.85    4.22
   4  -4   9    1.23    1.89
   4  -4   9    8.83    5.59
   4  -4   9    3.12    1.97
  -4   4  -9    3.98    1.15
  -4   4  -9    3.01    2.82
   3  -4   9   12.10    5.52
   3  -4   9    7.26    1.86
   3  -4   9    2.09    2.24
   3  -4   9    5.33    2.40
  -3   4  -9   10.64    1.98
  -3   4  -9    5.94    2.90
   2  -4   9    5.08    3.63
   2  -4   9    7.20    1.82
   2  -4   9    4.50    2.37
   2  -4   9    3.83    1.96
  -2   4  -9    7.59    1.75
  -2   4  -9    0.96    1.60
   1  -4   9   25.55    5.75
   1  -4   9   32.95    8.95
   1  -4   9   32.13    7.21
   1  -4   9   21.68    6.53
  -1   4  -9   27.22    5.49
  -1   4  -9   25.15    7.31
   0  -4   9   12.39    4.88
   0  -4   9    3.87    2.28
   0  -4   9    7.45    2.26
   0  -4   9    4.94    2.56
   0   4  -9    7.05    2.08
   0   4  -9    7.04    2.82
   0   4  -9    9.66    3.87
  -1  -4   9   24.34    5.66
  -1  -4   9   42.10    8.20
  -1  -4   9   27.92    6.66
   1   4  -9   20.53    6.00
   1   4  -9   18.42    6.13
   1   4  -9   24.52    5.50
  -2  -4   9    4.93    2.50
  -2  -4   9    5.21    3.59
  -2  -4   9   13.78    3.78
   2   4  -9    4.35    2.55
   2   4  -9    5.74    2.46
   2   4  -9    6.33    2.22
  -3  -4   9   11.85    3.03
  -3  -4   9    1.98    2.12
  -3  -4   9    5.92    3.47
   3   4  -9    5.97    2.82
   3   4  -9    4.62    2.39
   3   4  -9    7.97    2.52
  -4  -4   9    3.40    2.04
   4   4  -9    1.57    1.68
   4   4  -9    5.14    2.48
   4   4  -9    2.47    1.75
  -5  -4   9    8.91    3.16
   5   4  -9    7.34    2.85
   5   4  -9    8.85    2.99
   5   4  -9    8.11    3.31
  -6  -4   9    2.77    2.05
   6   4  -9    2.90    2.24
   6   4  -9    1.78    2.05
   6  -3   9   17.01    4.17
   6  -3   9   15.90    7.03
  -6   3  -9   14.05    4.97
   5  -3   9   19.96    4.27
   5  -3   9    9.66    4.20
   5  -3   9   22.28    8.08
  -5   3  -9   13.89    4.67
   4  -3   9   12.08    5.81
   4  -3   9    4.68    2.16
   4  -3   9    3.50    2.32
  -4   3  -9    2.03    2.00
   3  -3   9    0.71    1.42
   3  -3   9    1.39    1.76
   3  -3   9   -0.75    2.19
  -3   3  -9    2.52    2.17
  -3   3  -9    1.73    0.74
   2  -3   9   18.96    4.30
   2  -3   9   21.75    5.44
   2  -3   9   28.04    7.73
   2  -3   9   26.34    5.85
  -2   3  -9   10.60    5.40
  -2   3  -9   18.84    5.42
  -2   3  -9   25.01    4.37
   1  -3   9    5.37    2.00
   1  -3   9   10.59    3.36
   1  -3   9    6.78    3.18
   1  -3   9   25.56    7.39
  -1   3  -9    6.33    2.95
  -1   3  -9    9.32    2.23
  -1   3  -9    9.58    3.39
   0  -3   9    9.00    2.28
   0  -3   9    3.72    2.17
   0  -3   9    9.08    2.90
   0   3  -9   10.06    3.29
   0   3  -9   10.37    2.27
   0   3  -9    6.05    2.65
  -1  -3   9   12.23    3.35
  -1  -3   9    9.86    3.46
  -1  -3   9    6.70    2.38
  -1  -3   9    4.01    3.69
   1   3  -9   10.27    3.19
   1   3  -9    8.34    2.58
   1   3  -9    5.78    2.73
  -2  -3   9   18.66    4.87
  -2  -3   9    5.78    4.46
  -2  -3   9   18.69    4.11
   2   3  -9   14.10    4.48
   2   3  -9   23.90    4.28
   2   3  -9   18.77    4.59
  -3  -3   9    1.52    3.07
  -3  -3   9    1.98    2.07
   3   3  -9    1.04    1.22
   3   3  -9    1.60    1.36
   3   3  -9   -0.04    1.22
  -4  -3   9    2.71    2.18
  -4  -3   9   13.03    2.54
  -4  -3   9    3.81    2.25
   4   3  -9    5.11    2.58
   4   3  -9    5.45    2.42
   4   3  -9    2.79    2.04
  -5  -3   9   17.72    4.61
   5   3  -9   12.42    4.03
   5   3  -9    8.47    3.87
   5   3  -9   16.60    4.03
  -6  -3   9   18.89    5.10
   6   3  -9   20.26    5.06
   6   3  -9   15.35    4.62
   6   3  -9   12.71    4.96
   7  -2   9    7.49    2.76
   7  -2   9    3.47    4.41
   7  -2   9    6.82    2.01
  -7   2  -9    2.04    2.22
   6  -2   9    5.12    2.40
   6  -2   9    3.32    3.93
   6  -2   9    1.69    1.39
  -6   2  -9    1.39    2.26
   5  -2   9   12.61    5.68
   5  -2   9    7.79    2.59
  -5   2  -9    5.40    2.52
   4  -2   9    6.84    4.70
  -4   2  -9    7.68    3.21
   3  -2   9    8.70    4.00
   3  -2   9   14.61    4.31
  -3   2  -9   15.63    4.73
  -3   2  -9   15.17    4.70
  -3   2  -9   17.69    3.16
   2  -2   9   18.12    5.44
   2  -2   9   15.59    5.17
  -2   2  -9   21.94    5.67
  -2   2  -9   25.32    5.88
  -2   2  -9   21.28    4.15
   1  -2   9    4.02    3.69
   1  -2   9   13.29    3.60
   1  -2   9   10.75    3.10
  -1   2  -9   12.40    4.01
  -1   2  -9   13.75    3.35
   0  -2   9    1.06    1.38
   0  -2   9    0.40    2.62
   0  -2   9    0.98    1.16
   0   2  -9    1.44    1.40
   0   2  -9    0.13    1.04
   0   2  -9    0.32    0.90
  -1  -2   9   16.74    3.56
  -1  -2   9   10.45    4.06
  -1  -2   9    6.92    4.73
  -1  -2   9   15.80    3.92
   1   2  -9   19.07    3.67
   1   2  -9   13.50    3.95
  -2  -2   9   27.36    5.54
  -2  -2   9   20.52    4.55
  -2  -2   9   15.64    5.13
  -2  -2   9    8.06    5.13
   2   2  -9   13.29    4.81
   2   2  -9   25.34    4.92
   2   2  -9   17.63    4.82
  -3  -2   9   14.43    3.53
  -3  -2   9    5.28    4.24
  -3  -2   9   14.51    4.25
  -3  -2   9   16.57    4.76
   3   2  -9   13.39    3.77
   3   2  -9   14.80    3.92
   3   2  -9   12.22    4.19
  -4  -2   9    3.28    2.65
  -4  -2   9    0.94    2.06
   4   2  -9    5.73    2.42
   4   2  -9    4.31    2.44
   4   2  -9    7.36    2.84
  -5  -2   9   13.27    3.25
  -5  -2   9   11.85    3.74
   5   2  -9    5.67    3.04
   5   2  -9   18.12    4.36
   5   2  -9    6.79    2.66
  -6  -2   9    7.34    2.90
   6   2  -9    9.56    3.43
   6   2  -9    0.80    1.72
   6   2  -9    4.54    2.48
  -7  -2   9    3.99    2.25
   7   2  -9    1.36    2.11
   7  -1   9    2.57    1.52
   7  -1   9    3.24    4.42
   7  -1   9    6.65    2.27
  -7   1  -9    5.96    3.10
   6  -1   9    3.54    4.10
   6  -1   9    4.28    2.38
   6  -1   9    3.26    1.70
  -6   1  -9    3.75    2.38
   5  -1   9    2.70    1.52
   5  -1   9    1.39    1.90
  -5   1  -9    1.37    2.38
   4  -1   9   20.50    5.91
   4  -1   9   26.31    6.13
  -4   1  -9   24.94    6.58
   3  -1   9    6.67    2.68
   3  -1   9    1.68    3.24
  -3   1  -9    5.18    1.01
  -3   1  -9    3.20    0.87
  -3   1  -9    0.11    0.96
  -3   1  -9    4.24    2.32
   2  -1   9    6.86    2.52
   2  -1   9    3.69    3.79
   2  -1   9   16.04    3.58
  -2   1  -9    3.08    1.79
  -2   1  -9   10.90    3.55
   1  -1   9    8.59    3.39
   1  -1   9    5.27    4.11
  -1   1  -9    7.15    2.76
  -1   1  -9    8.94    2.24
   0  -1   9   10.06    4.98
   0  -1   9    7.43    3.06
   0  -1   9    9.78    3.59
   0   1  -9   12.17    3.72
   0   1  -9   14.87    2.96
  -1  -1   9    6.60    2.54
  -1  -1   9    4.48    3.83
  -1  -1   9    7.18    3.06
   1   1  -9   10.25    2.86
   1   1  -9    5.39    2.52
   1   1  -9   11.05    3.12
  -2  -1   9   18.40    4.81
  -2  -1   9   11.28    3.11
  -2  -1   9    7.23    4.61
   2   1  -9   10.80    3.27
   2   1  -9    6.35    2.99
   2   1  -9   15.36    3.24
  -3  -1   9    8.36    4.15
  -3  -1   9    3.63    1.98
  -3  -1   9    7.74    3.17
   3   1  -9    4.93    2.02
   3   1  -9    2.35    1.92
   3   1  -9    5.78    3.12
   3   1  -9    4.81    3.78
  -4  -1   9   22.71    6.62
  -4  -1   9   21.75    6.87
  -4  -1   9   15.77    6.03
   4   1  -9   29.43    6.27
   4   1  -9   32.88    6.59
   4   1  -9   28.35    7.68
   4   1  -9   23.73    6.75
  -5  -1   9    4.71    2.59
  -5  -1   9    7.84    3.15
   5   1  -9    2.91    2.06
   5   1  -9    2.44    3.09
   5   1  -9    4.04    2.59
   5   1  -9    5.29    2.58
  -6  -1   9    2.73    2.37
  -6  -1   9    7.96    2.97
   6   1  -9    2.25    3.06
   6   1  -9    7.07    2.34
   6   1  -9    6.92    2.92
   6   1  -9    5.94    2.99
  -7  -1   9    0.31    1.54
  -7  -1   9   -0.18    1.55
   7   1  -9    2.03    2.91
   7   1  -9    6.99    2.95
   7   0   9    8.49    2.90
   7   0   9   10.74    2.90
   7   0   9   15.66    6.77
  -7   0  -9   19.46    4.93
   6   0   9    4.32    2.16
   6   0   9    8.93    2.84
  -6   0  -9    4.81    3.05
   5   0   9    2.75    2.26
   5   0   9    3.21    2.37
  -5   0  -9    2.96    2.32
   4   0   9    6.11    2.89
   4   0   9   14.08    3.79
  -4   0  -9    7.04    2.96
  -4   0  -9    4.02    2.60
   3   0   9    2.47    3.24
   3   0   9    8.07    3.13
   3   0   9    8.35    3.31
  -3   0  -9    7.50    1.73
  -3   0  -9   11.62    2.08
  -3   0  -9    7.29    2.82
  -3   0  -9    3.53    2.29
   2   0   9    3.30    3.81
   2   0   9    6.51    2.95
   2   0   9    5.75    2.57
  -2   0  -9    3.56    2.09
  -2   0  -9    3.93    1.53
  -2   0  -9    4.47    1.17
  -2   0  -9    1.41    1.53
   1   0   9    3.70    3.49
   1   0   9    7.95    3.36
  -1   0  -9    2.16    1.95
  -1   0  -9   11.01    2.35
  -1   0  -9    7.22    2.81
   0   0   9   20.39    9.32
   0   0   9   65.89   11.01
   0   0  -9   38.05    7.96
   0   0  -9   62.38   10.16
   0   0  -9   38.16    9.12
  -1   0   9    1.93    1.43
  -1   0   9   10.39    3.80
  -1   0   9    1.78    3.20
   1   0  -9   12.51    4.98
   1   0  -9    7.05    2.65
   1   0  -9    3.01    2.02
  -2   0   9    5.28    3.12
  -2   0   9    1.31    1.40
  -2   0   9    2.08    3.09
   2   0  -9    4.42    3.84
   2   0  -9    1.09    1.46
   2   0  -9    1.28    1.88
   2   0  -9    3.71    1.61
  -3   0   9   11.36    3.69
  -3   0   9    8.91    5.00
   3   0  -9    7.88    2.62
   3   0  -9    4.80    3.43
   3   0  -9    1.12    1.98
   3   0  -9   11.04    3.07
  -4   0   9    5.79    2.61
  -4   0   9    9.84    4.57
  -4   0   9   16.74    4.59
   4   0  -9    2.42    2.93
   4   0  -9    7.21    2.98
   4   0  -9    4.32    3.21
   4   0  -9    7.15    2.62
  -5   0   9    2.86    3.10
  -5   0   9    5.38    3.14
   5   0  -9    3.98    2.48
   5   0  -9    4.31    2.90
   5   0  -9    2.14    2.00
   5   0  -9    4.21    3.76
  -6   0   9   15.94    5.03
  -6   0   9    2.41    2.63
   6   0  -9    8.84    2.57
   6   0  -9    3.15    2.08
   6   0  -9   -0.14    2.05
   6   0  -9    3.67    3.33
  -7   0   9   21.95    5.33
  -7   0   9    9.48    3.54
   7   0  -9    5.46    4.13
   7   0  -9    9.98    3.97
   7   1   9    4.37    1.69
   7   1   9    3.03    1.57
  -7  -1  -9    0.86    2.05
   6   1   9    9.87    3.44
   6   1   9    9.19    3.14
  -6  -1  -9   13.44    4.77
   5   1   9    8.42    2.80
   5   1   9    4.48    2.52
  -5  -1  -9    6.08    1.40
  -5  -1  -9    4.17    2.59
   4   1   9   11.89    3.79
   4   1   9    7.63    3.73
  -4  -1  -9   10.87    4.16
  -4  -1  -9   13.50    2.58
   3   1   9    7.91    5.03
   3   1   9    4.28    2.54
   3   1   9    7.76    3.12
  -3  -1  -9    6.74    1.57
  -3  -1  -9    6.42    2.49
  -3  -1  -9    3.82    2.36
   2   1   9   13.68    3.69
   2   1   9   10.87    3.85
   2   1   9   10.29    5.27
  -2  -1  -9    7.90    3.18
  -2  -1  -9    9.52    2.25
   1   1   9    3.13    3.79
   1   1   9   21.28    5.44
   1   1   9   15.59    4.00
  -1  -1  -9    8.32    2.21
  -1  -1  -9   13.78    7.00
  -1  -1  -9    7.92    3.32
  -1  -1  -9    9.46    3.56
   0   1   9    8.70    5.11
   0   1   9   12.16    3.87
   0   1   9    8.28    2.65
   0  -1  -9    6.79    2.58
   0  -1  -9    4.77    2.81
   0  -1  -9   13.29    6.71
  -1   1   9    6.87    4.69
  -1   1   9    8.89    3.88
  -1   1   9    9.39    3.28
   1  -1  -9    9.47    3.79
   1  -1  -9    7.08    4.85
   1  -1  -9   11.31    3.54
  -2   1   9    5.76    2.55
  -2   1   9    7.31    3.29
  -2   1   9   10.83    5.63
   2  -1  -9    7.00    4.69
   2  -1  -9   18.34    4.13
   2  -1  -9   14.83    4.45
  -3   1   9    4.11    2.33
  -3   1   9    8.16    5.06
  -3   1   9    5.14    2.42
   3  -1  -9    4.80    4.60
   3  -1  -9    5.24    3.27
   3  -1  -9    6.64    2.68
   3  -1  -9    7.54    2.68
  -4   1   9    6.45    2.53
  -4   1   9   18.50    6.38
  -4   1   9    8.96    3.42
   4  -1  -9    5.35    2.79
   4  -1  -9   16.04    4.46
   4  -1  -9   10.88    3.57
   4  -1  -9   10.10    5.64
  -5   1   9    4.26    3.75
  -5   1   9    7.39    3.31
   5  -1  -9    7.02    3.05
   5  -1  -9    1.36    3.11
   5  -1  -9    4.69    2.33
   5  -1  -9    0.87    1.85
  -6   1   9   23.53    6.86
  -6   1   9   10.72    4.72
   6  -1  -9   11.61    3.26
   6  -1  -9   10.74    3.05
   6  -1  -9    2.55    3.53
   6  -1  -9    7.04    3.54
  -7   1   9    4.22    2.40
  -7   1   9    6.94    4.19
   7  -1  -9    0.26    2.68
   7  -1  -9   -0.26    2.19
   7   2   9    2.23    0.90
   7   2   9    1.99    1.43
   7   2   9    1.48    1.69
  -7  -2  -9    2.58    2.47
  -7  -2  -9    1.73    1.21
   6   2   9    3.29    1.81
   6   2   9    4.26    1.22
   6   2   9    2.53    2.58
  -6  -2  -9    3.23    1.25
   5   2   9    4.29    1.26
   5   2   9    2.82    2.23
   5   2   9    3.26    1.92
  -5  -2  -9    5.05    1.38
   4   2   9    3.65    2.37
   4   2   9    2.64    1.90
  -4  -2  -9    2.59    1.11
   3   2   9   14.65    4.42
   3   2   9   16.61    4.46
  -3  -2  -9   16.63    3.25
  -3  -2  -9    6.69    4.05
   2   2   9    1.79    2.98
   2   2   9    5.40    2.37
   2   2   9    2.93    1.89
  -2  -2  -9    6.61    1.60
  -2  -2  -9    3.49    4.56
  -2  -2  -9    5.56    3.13
   1   2   9    3.07    3.77
   1   2   9   10.90    3.32
   1   2   9    4.75    2.59
  -1  -2  -9    5.65    1.71
  -1  -2  -9    7.71    3.58
  -1  -2  -9    6.19    5.69
   0   2   9   10.60    5.78
   0   2   9   16.03    4.93
   0   2   9   20.61    4.93
   0  -2  -9   10.21    4.04
   0  -2  -9   15.64    5.43
   0  -2  -9   16.64    3.56
   0  -2  -9   16.15    7.37
  -1   2   9    7.90    3.40
  -1   2   9    3.79    3.67
  -1   2   9    4.12    2.40
   1  -2  -9    3.70    4.12
   1  -2  -9    4.90    3.12
   1  -2  -9    6.71    2.50
   1  -2  -9    8.05    2.06
  -2   2   9    2.59    1.87
  -2   2   9    8.45    5.18
  -2   2   9    6.63    2.99
   2  -2  -9    2.89    1.74
   2  -2  -9    6.56    3.54
   2  -2  -9    2.42    3.80
  -3   2   9   19.74    7.02
  -3   2   9    7.63    3.30
  -3   2   9   12.82    4.03
   3  -2  -9   11.45    3.39
   3  -2  -9   14.92    4.61
   3  -2  -9    6.11    4.88
  -4   2   9    2.19    3.22
  -4   2   9    5.32    3.06
  -4   2   9    4.15    2.37
   4  -2  -9    1.70    1.82
   4  -2  -9    3.25    3.98
   4  -2  -9    3.17    2.50
  -5   2   9    3.03    3.78
  -5   2   9    2.53    2.39
   5  -2  -9    6.28    4.67
   5  -2  -9    7.30    2.90
   5  -2  -9    2.93    1.86
   5  -2  -9    5.88    2.85
  -6   2   9   11.00    5.70
  -6   2   9    1.31    2.14
   6  -2  -9    7.84    5.11
   6  -2  -9    5.12    2.41
   6  -2  -9    3.77    2.16
   6  -2  -9    6.20    2.93
  -7   2   9    1.58    2.19
   7  -2  -9    1.88    2.24
   7  -2  -9    2.95    3.61
   7   3   9    6.08    1.64
   7   3   9    3.26    2.33
   7   3   9    3.50    1.79
  -7  -3  -9    3.54    1.74
   6   3   9    6.18    1.78
   6   3   9    6.76    3.21
   6   3   9    3.09    1.95
  -6  -3  -9    6.59    2.83
  -6  -3  -9    5.40    1.70
   5   3   9    2.93    2.08
   5   3   9    4.64    2.63
   5   3   9    8.58    2.01
  -5  -3  -9    8.12    2.92
  -5  -3  -9    6.86    1.86
   4   3   9    9.13    2.95
   4   3   9    7.65    3.71
   4   3   9    5.60    2.05
  -4  -3  -9    9.95    2.19
  -4  -3  -9    7.76    3.23
   3   3   9   10.89    3.64
   3   3   9   13.83    3.08
   3   3   9   12.27    4.71
   3   3   9    9.52    5.96
  -3  -3  -9   11.07    5.37
  -3  -3  -9   12.74    4.06
  -3  -3  -9    9.17    6.99
  -3  -3  -9   13.83    3.04
   2   3   9    3.06    3.95
   2   3   9    6.15    2.92
   2   3   9   13.00    3.39
  -2  -3  -9   13.70    7.25
  -2  -3  -9   12.43    3.21
  -2  -3  -9   10.03    2.21
  -2  -3  -9    2.51    2.73
   1   3   9    7.74    5.30
   1   3   9    4.20    2.47
   1   3   9   10.49    3.16
  -1  -3  -9    6.03    5.31
  -1  -3  -9    6.80    2.60
  -1  -3  -9    3.58    2.75
  -1  -3  -9    4.83    1.65
   0   3   9    0.51    1.20
   0   3   9    2.48    1.88
   0   3   9    4.46    4.31
   0  -3  -9    1.47    1.01
   0  -3  -9    4.21    4.97
   0  -3  -9    2.65    1.60
   0  -3  -9    5.27    3.00
  -1   3   9   11.41    3.10
  -1   3   9    4.02    4.20
  -1   3   9    3.35    2.43
   1  -3  -9    0.66    1.90
   1  -3  -9    7.70    1.94
   1  -3  -9    6.17    5.45
  -2   3   9    3.87    2.36
  -2   3   9    9.20    3.10
  -2   3   9   10.61    5.94
   2  -3  -9    8.97    3.87
   2  -3  -9    4.38    4.90
   2  -3  -9    9.58    2.36
  -3   3   9    9.18    3.70
  -3   3   9    9.01    3.39
  -3   3   9   12.12    6.09
   3  -3  -9   12.84    4.55
   3  -3  -9    9.10    6.34
   3  -3  -9   10.00    3.47
   3  -3  -9    6.44    2.77
  -4   3   9    8.71    5.23
  -4   3   9    8.74    3.64
   4  -3  -9    6.46    4.95
   4  -3  -9    4.18    2.14
   4  -3  -9    5.55    2.94
  -5   3   9    6.72    2.95
  -5   3   9    6.30    6.90
   5  -3  -9    2.17    1.71
   5  -3  -9   11.61    3.56
   5  -3  -9    2.19    3.52
  -6   3   9    4.44    2.37
   6  -3  -9    3.49    2.27
   6  -3  -9    4.56    2.27
   6  -3  -9    7.09    3.09
   6  -3  -9    0.64    3.15
  -7   3   9    0.33    2.17
   7  -3  -9    4.16    2.56
   7  -3  -9    1.96    3.29
   6   4   9    4.30    2.09
   6   4   9    5.91    1.90
   6   4   9    5.67    2.90
  -6  -4  -9    4.46    2.78
  -6  -4  -9    4.33    1.71
   5   4   9    7.82    2.75
   5   4   9    7.94    3.56
   5   4   9    9.24    2.52
  -5  -4  -9    6.57    2.18
  -5  -4  -9    9.15    3.76
   4   4   9   -0.69    1.38
   4   4   9    0.13    0.99
   4   4   9   -0.63    1.35
  -4  -4  -9    1.81    1.14
  -4  -4  -9    1.95    1.81
  -4  -4  -9    4.29    6.02
   3   4   9    5.33    3.22
   3   4   9    5.89    1.87
   3   4   9    7.81    2.86
  -3  -4  -9    7.07    2.82
  -3  -4  -9    3.62    1.52
  -3  -4  -9    2.99    4.58
   2   4   9    0.33    3.14
   2   4   9    5.05    1.71
   2   4   9    4.47    2.64
   2   4   9    1.29    1.76
  -2  -4  -9    1.84    3.13
  -2  -4  -9    3.39    1.78
  -2  -4  -9    4.01    1.46
  -2  -4  -9    3.82    5.69
   1   4   9   12.07    3.13
   1   4   9   17.21    4.07
   1   4   9   14.07    4.59
   1   4   9    7.74    5.36
  -1  -4  -9   16.77    4.02
  -1  -4  -9    7.75    5.76
  -1  -4  -9   14.79    5.32
  -1  -4  -9   10.30    2.93
   0   4   9    1.45    3.19
   0   4   9    3.63    1.94
   0   4   9   -0.72    0.90
   0  -4  -9    1.99    4.17
   0  -4  -9    1.48    1.12
   0  -4  -9   -1.96    1.51
   0  -4  -9    3.48    2.06
  -1   4   9   21.10    4.61
  -1   4   9    6.42    5.37
  -1   4   9    8.91    3.68
   1  -4  -9   10.74    2.75
   1  -4  -9    5.66    6.31
   1  -4  -9   12.00    4.66
   1  -4  -9    8.58    3.01
  -2   4   9   -0.28    2.34
  -2   4   9    0.83    1.47
   2  -4  -9    1.51    2.99
   2  -4  -9    3.66    2.17
   2  -4  -9   -0.71    3.30
  -3   4   9    6.10    2.94
   3  -4  -9    3.64    4.72
   3  -4  -9    0.07    1.98
  -4   4   9    1.15    2.35
   4  -4  -9    0.39    3.38
   4  -4  -9    6.03    3.08
  -5   4   9   -0.17    1.74
   5  -4  -9   11.24    6.64
   5  -4  -9    5.11    2.78
   5  -4  -9    7.96    2.90
  -6   4   9    5.40    3.54
   6  -4  -9    4.65    4.84
   6  -4  -9    4.31    2.35
   6  -4  -9    5.04    2.80
   6   5   9    3.27    2.54
   6   5   9   -1.30    1.31
   6   5   9    4.10    1.71
  -6  -5  -9    4.17    3.03
   5   5   9   10.52    2.71
   5   5   9    5.82    2.68
   5   5   9    3.13    2.81
  -5  -5  -9    5.53    3.18
   4   5   9    2.70    2.25
   4   5   9    3.99    2.18
   4   5   9    6.48    2.04
  -4  -5  -9    7.37    7.19
  -4  -5  -9    2.42    1.38
  -4  -5  -9    4.81    2.70
   3   5   9    3.35    2.30
   3   5   9    5.40    2.27
   3   5   9    9.75    2.44
  -3  -5  -9    5.86    2.90
  -3  -5  -9   -1.20    3.37
  -3  -5  -9    7.09    1.96
   2   5   9    2.09    1.38
   2   5   9    0.36    1.41
   2   5   9    2.98    2.01
  -2  -5  -9    1.65    1.25
  -2  -5  -9    4.00    5.02
  -2  -5  -9    5.07    2.19
   1   5   9    7.79    2.21
   1   5   9    3.75    2.43
   1   5   9    7.17    3.26
  -1  -5  -9    5.62    5.25
  -1  -5  -9    5.12    2.32
  -1  -5  -9    7.26    2.19
   0   5   9    4.69    1.72
   0   5   9    1.95    2.25
   0   5   9    4.48    2.68
   0  -5  -9    0.95    1.44
   0  -5  -9    6.12    6.32
   0  -5  -9    3.54    2.65
  -1   5   9    3.40    1.98
   1  -5  -9    4.32    2.23
   1  -5  -9    1.06    3.66
   1  -5  -9    2.62    3.00
  -2   5   9    1.86    1.67
   2  -5  -9    2.13    2.59
   2  -5  -9    1.02    1.54
   2  -5  -9   -0.97    3.26
  -3   5   9    5.46    2.95
   3  -5  -9    4.87    2.71
   3  -5  -9    5.25    2.37
   3  -5  -9   -0.41    3.57
  -4   5   9    1.91    2.40
   4  -5  -9    6.64    5.65
   4  -5  -9   10.80    4.20
  -5   5   9    1.78    2.42
   5  -5  -9    6.73    5.57
   5  -5  -9    9.53    3.89
  -6   5   9    2.51    3.07
   6  -5  -9    2.46    1.88
   6  -5  -9   -0.61    2.51
   6  -5  -9    3.37    2.50
   5   6   9    3.12    1.89
   5   6   9    0.47    1.57
   5   6   9    3.62    2.98
  -5  -6  -9    3.29    2.85
  -5  -6  -9   -1.35    5.12
   4   6   9    3.44    2.23
   4   6   9    3.25    1.90
   4   6   9    2.24    2.24
  -4  -6  -9    8.08    6.47
  -4  -6  -9    4.09    2.91
   3   6   9    3.87    2.10
   3   6   9    5.96    2.61
   3   6   9    2.37    2.61
  -3  -6  -9    7.50    2.91
  -3  -6  -9    0.71    4.81
   2   6   9    2.76    1.88
   2   6   9    4.74    2.54
   2   6   9    3.06    2.33
  -2  -6  -9    3.94    2.41
  -2  -6  -9   -0.89    3.88
   1   6   9    2.27    2.39
   1   6   9    6.89    2.45
  -1  -6  -9    8.63    3.25
  -1  -6  -9    3.80    6.93
   0   6   9    5.78    2.97
   0   6   9    7.67    2.42
   0  -6  -9    5.30    2.55
   0  -6  -9   -1.51    4.07
  -1   6   9    2.11    1.86
   1  -6  -9   10.85    7.87
   1  -6  -9    2.42    1.87
   1  -6  -9   -1.04    1.75
  -2   6   9    2.13    2.21
   2  -6  -9    1.50    4.47
   2  -6  -9    5.74    2.58
   2  -6  -9    3.91    3.00
  -3   6   9    3.19    2.70
   3  -6  -9    0.37    2.44
   3  -6  -9    7.46    6.02
   3  -6  -9    3.20    2.34
  -4   6   9    1.30    3.07
   4  -6  -9    4.04    2.35
   4  -6  -9    1.57    4.52
   4  -6  -9    5.86    3.84
  -5   6   9    2.79    3.60
   5  -6  -9    1.17    2.62
   5  -6  -9   -1.28    2.61
   3   7   9    1.77    2.68
   3   7   9    2.85    1.89
  -3  -7  -9    3.36    4.70
  -3  -7  -9    2.50    2.04
   2   7   9    1.49    1.97
   2   7   9    3.02    1.95
  -2  -7  -9    5.94    7.48
  -2  -7  -9    2.45    1.92
   1   7   9    4.41    2.18
   1   7   9    1.11    2.38
  -1  -7  -9    2.42    4.90
  -1  -7  -9    5.58    2.60
   0   7   9    5.23    2.08
   0   7   9    0.70    1.55
   0  -7  -9    8.18    6.82
   0  -7  -9    2.56    1.88
  -1   7   9    3.49    2.08
  -1   7   9    1.49    1.92
   1  -7  -9    2.93    2.07
   1  -7  -9    2.47    4.67
  -2   7   9    2.99    2.97
   2  -7  -9    0.23    1.35
   2  -7  -9    2.71    4.50
  -3   7   9    1.82    2.31
   3  -7  -9    5.68    2.52
   3  -7  -9    0.13    3.76
   3  -7  -9   -0.74    2.60
   1   8   9    2.03    2.65
  -1  -8  -9    3.89    6.60
   0   8   9   -0.04    1.56
   0   8   9    0.84    1.58
   0  -8  -9    7.12    8.55
   0  -8  -9    1.22    1.54
  -1   8   9    1.85    2.32
   1  -8  -9    2.87    5.21
   2  -6  10    5.26    1.74
   2  -6  10   -0.88    1.63
   2  -6  10    7.85    4.43
  -2   6 -10    2.17    1.38
  -2   6 -10   -0.98    1.46
   1  -6  10    5.87    2.94
   1  -6  10    6.77    3.82
  -1   6 -10    3.20    2.89
  -1   6 -10    4.18    1.86
   0  -6  10   39.77    9.37
   0  -6  10   23.64    6.38
   0   6 -10   21.73    5.33
   0   6 -10   16.87    6.46
  -1  -6  10    6.55    2.99
  -1  -6  10   10.36    4.08
   1   6 -10    4.38    2.17
   1   6 -10    3.40    2.84
  -2  -6  10    6.77    3.43
  -2  -6  10    7.99    3.20
  -2  -6  10   -0.60    3.56
   2   6 -10    3.05    2.47
   2   6 -10    5.15    2.35
   4  -5  10    5.31    2.70
   4  -5  10    6.47    1.83
   4  -5  10    1.86    2.55
   4  -5  10    5.96    5.03
  -4   5 -10   10.03    2.08
  -4   5 -10   12.56    4.45
   3  -5  10   15.53    3.53
   3  -5  10   10.02    4.58
   3  -5  10   26.67    9.29
   3  -5  10   15.39    4.72
  -3   5 -10   11.63    4.54
  -3   5 -10   16.86    3.57
   2  -5  10    5.09    2.47
   2  -5  10    4.05    1.63
   2  -5  10   11.19    5.58
  -2   5 -10    5.68    3.11
  -2   5 -10    4.02    1.57
   1  -5  10   18.33    6.22
   1  -5  10   13.78    3.14
   1  -5  10    6.86    3.56
  -1   5 -10    6.79    4.00
  -1   5 -10   10.36    2.90
   0  -5  10    5.00    3.49
   0  -5  10    1.99    1.55
   0  -5  10    3.94    2.35
   0   5 -10    1.04    1.78
   0   5 -10    4.03    1.74
  -1  -5  10   15.26    5.06
  -1  -5  10   12.16    3.91
   1   5 -10    4.49    3.28
   1   5 -10   14.57    3.46
  -2  -5  10    4.51    2.65
  -2  -5  10    0.82    3.04
  -2  -5  10    2.08    2.24
   2   5 -10    1.31    1.48
   2   5 -10    1.62    1.98
  -3  -5  10   21.03    5.63
  -3  -5  10    7.88    4.89
  -3  -5  10   29.67    5.59
   3   5 -10   17.67    5.11
   3   5 -10   13.55    4.09
   3   5 -10   12.70    5.02
  -4  -5  10    4.45    2.87
   4   5 -10    9.37    3.10
   4   5 -10    5.22    2.45
   4   5 -10    2.23    2.38
   5  -4  10    8.00    3.35
   5  -4  10    9.20    3.04
   5  -4  10   11.99    5.59
  -5   4 -10    1.60    2.36
   4  -4  10    7.06    2.86
   4  -4  10    4.31    3.14
   4  -4  10   17.78    6.82
  -4   4 -10    9.25    1.96
  -4   4 -10    6.11    3.52
   3  -4  10    3.13    2.36
   3  -4  10    6.85    2.69
   3  -4  10    7.49    4.62
   3  -4  10    5.76    1.47
  -3   4 -10    1.61    2.15
  -3   4 -10    4.24    1.39
   2  -4  10    2.89    2.68
   2  -4  10   19.55    6.49
   2  -4  10    7.13    2.01
   2  -4  10    7.88    2.92
  -2   4 -10    9.06    2.14
  -2   4 -10    6.36    3.30
   1  -4  10   34.20    8.85
   1  -4  10   17.19    4.35
   1  -4  10   18.17    5.19
  -1   4 -10   14.31    5.45
  -1   4 -10   21.60    4.48
   0  -4  10   37.22    9.19
   0  -4  10   22.33    5.72
   0  -4  10   20.51    6.38
   0   4 -10   26.40    6.97
   0   4 -10   30.28    5.94
  -1  -4  10   13.07    3.64
  -1  -4  10   24.28    5.27
  -1  -4  10    3.16    4.39
  -1  -4  10   44.15    8.42
   1   4 -10   20.17    3.91
   1   4 -10   10.82    4.07
   1   4 -10   10.48    3.70
  -2  -4  10    6.32    2.90
  -2  -4  10    2.59    3.78
  -2  -4  10   17.40    4.20
   2   4 -10    3.77    2.17
   2   4 -10    5.39    2.53
   2   4 -10    9.88    2.85
  -3  -4  10    4.38    2.16
  -3  -4  10    1.96    2.00
  -3  -4  10    1.93    3.00
   3   4 -10   -0.82    1.21
   3   4 -10    3.19    1.75
   3   4 -10    6.66    2.95
  -4  -4  10    8.31    3.15
   4   4 -10    3.89    2.28
   4   4 -10    6.91    2.94
   4   4 -10    9.72    3.08
  -5  -4  10    6.09    2.64
   5   4 -10    3.10    2.37
   5   4 -10    6.32    3.00
   5   4 -10    6.41    3.06
   6  -3  10   11.48    3.28
   6  -3  10    6.65    5.76
  -6   3 -10    9.53    4.22
   5  -3  10   19.35    4.67
   5  -3  10   12.39    6.24
  -5   3 -10   19.39    5.34
   4  -3  10   12.33    6.25
   4  -3  10    2.31    2.32
   4  -3  10    4.78    2.27
  -4   3 -10    0.47    2.23
   3  -3  10   -0.26    1.39
   3  -3  10   13.45    6.17
   3  -3  10    1.61    2.10
  -3   3 -10    3.10    1.01
  -3   3 -10    1.67    2.04
   2  -3  10    7.92    3.05
   2  -3  10    9.64    3.18
   2  -3  10   13.05    5.66
  -2   3 -10    8.73    3.71
   1  -3  10   42.05    8.91
   1  -3  10   31.34    8.24
   1  -3  10   30.02    6.99
  -1   3 -10   39.16    8.81
  -1   3 -10   40.75    7.11
   0  -3  10    5.12    2.28
   0  -3  10    6.54    1.78
   0  -3  10    2.04    2.09
   0  -3  10    5.11    4.47
   0   3 -10    5.17    1.70
   0   3 -10    1.63    2.08
   0   3 -10    5.14    2.47
  -1  -3  10   18.11    8.51
  -1  -3  10   49.93    9.14
  -1  -3  10   34.50    7.14
   1   3 -10   32.95    8.27
   1   3 -10   43.99    9.29
   1   3 -10   38.21    7.23
  -2  -3  10   17.90    4.50
  -2  -3  10    2.54    3.52
  -2  -3  10    8.71    3.07
   2   3 -10   12.73    3.91
   2   3 -10    5.40    2.49
   2   3 -10   12.46    2.94
  -3  -3  10    4.89    3.68
  -3  -3  10    7.58    2.97
   3   3 -10    3.10    1.92
   3   3 -10    1.85    1.80
   3   3 -10    0.43    1.69
  -4  -3  10    3.52    2.59
  -4  -3  10    6.02    2.89
   4   3 -10    7.27    2.96
   4   3 -10    1.53    1.94
   4   3 -10    2.57    2.10
  -5  -3  10   19.64    5.02
   5   3 -10    9.79    4.62
   5   3 -10   19.83    4.92
   5   3 -10   16.22    4.66
  -6  -3  10   11.19    3.89
   6   3 -10    8.89    3.98
   6   3 -10   15.45    4.46
   6   3 -10   10.53    4.10
   6  -2  10    4.77    2.58
   6  -2  10    3.98    1.88
   6  -2  10    7.18    5.15
  -6   2 -10    0.24    1.94
   5  -2  10   16.65    7.30
   5  -2  10    5.17    2.46
  -5   2 -10    8.58    3.29
   4  -2  10   10.37    3.26
  -4   2 -10    7.48    3.72
   3  -2  10   11.32    3.57
   3  -2  10    7.43    3.18
  -3   2 -10   13.13    4.06
   2  -2  10   49.02   10.18
   2  -2  10   35.02    9.46
  -2   2 -10   48.93   10.50
  -2   2 -10   42.80    8.05
  -2   2 -10   22.91   10.91
   1  -2  10    7.58    3.27
   1  -2  10   12.55    3.70
   1  -2  10    3.74    4.49
  -1   2 -10    5.14    2.82
  -1   2 -10   20.59    3.08
  -1   2 -10   12.75    3.92
   0  -2  10    7.72    2.45
   0  -2  10    4.61    2.67
   0  -2  10    1.58    2.80
   0   2 -10    1.28    1.64
   0   2 -10    4.52    2.18
   0   2 -10   12.08    2.43
  -1  -2  10   11.10    3.44
  -1  -2  10   15.54    4.32
  -1  -2  10    5.80    4.52
   1   2 -10    6.01    2.94
   1   2 -10   14.04    3.33
   1   2 -10   15.06    3.91
  -2  -2  10   60.78   11.21
  -2  -2  10   23.82   10.22
   2   2 -10   42.02    9.67
   2   2 -10   53.52    8.74
   2   2 -10   29.93    9.30
  -3  -2  10    8.78    4.96
  -3  -2  10   10.95    4.11
   3   2 -10   14.94    3.79
   3   2 -10   11.93    3.91
   3   2 -10   11.16    4.11
  -4  -2  10   11.22    4.79
  -4  -2  10   12.82    4.43
   4   2 -10   12.41    4.47
   4   2 -10   14.25    4.28
   4   2 -10   11.92    3.75
  -5  -2  10    6.38    2.92
  -5  -2  10   12.49    4.00
   5   2 -10    8.14    3.54
   5   2 -10    9.44    3.39
   5   2 -10    8.39    3.20
  -6  -2  10    6.78    2.75
   6   2 -10    5.23    2.50
   6   2 -10    1.53    2.33
   6   2 -10    3.19    2.69
   7  -1  10    3.27    2.17
   7  -1  10    2.47    1.52
   7  -1  10    3.64    4.44
   6  -1  10    6.64    2.55
   6  -1  10    6.59    5.57
   6  -1  10    2.74    2.42
  -6   1 -10    0.82    1.77
   5  -1  10    3.87    2.40
   5  -1  10    5.00    2.35
  -5   1 -10    3.06    2.58
   4  -1  10   10.92    4.53
   4  -1  10   22.50    5.32
  -4   1 -10   25.34    5.98
   3  -1  10   23.17    5.63
  -3   1 -10   15.76    3.22
  -3   1 -10   15.03    4.91
   2  -1  10   16.07    4.82
   2  -1  10    3.31    4.09
  -2   1 -10    3.26    2.84
  -2   1 -10   20.48    2.80
  -2   1 -10   10.56    3.88
   1  -1  10   15.61    7.01
   1  -1  10   20.08    5.69
   1  -1  10   13.04    4.99
  -1   1 -10   18.66    5.55
  -1   1 -10   21.61    4.43
   0  -1  10    7.36    3.07
   0  -1  10   12.58    5.90
   0  -1  10   16.12    5.12
   0   1 -10   17.00    3.70
   0   1 -10   15.66    4.43
   0   1 -10    5.49    3.00
  -1  -1  10   18.64    5.04
  -1  -1  10    6.64    4.75
  -1  -1  10    6.62    3.04
   1   1 -10    9.85    3.59
   1   1 -10   15.37    4.51
   1   1 -10   14.47    3.44
  -2  -1  10    2.48    1.74
  -2  -1  10   13.25    4.05
  -2  -1  10    1.93    3.15
   2   1 -10    7.76    3.23
   2   1 -10    9.47    3.11
   2   1 -10   16.50    3.20
  -3  -1  10   13.18    5.76
  -3  -1  10   21.13    6.04
   3   1 -10   32.03    5.74
   3   1 -10    7.90    4.15
   3   1 -10   19.65    4.92
  -4  -1  10   13.89    5.96
  -4  -1  10   18.84    5.86
   4   1 -10   21.06    6.08
   4   1 -10   28.63    5.81
   4   1 -10   12.91    5.94
   4   1 -10   18.14    5.00
  -5  -1  10    1.91    2.19
  -5  -1  10    6.42    3.54
   5   1 -10    2.61    2.06
   5   1 -10    3.41    3.78
   5   1 -10    4.80    3.26
   5   1 -10    4.48    2.42
  -6  -1  10   13.15    3.86
  -6  -1  10    3.58    2.72
   6   1 -10    2.16    2.57
   6   1 -10    7.37    2.70
   6   1 -10    5.41    4.11
   6   1 -10    3.79    2.73
  -7  -1  10    8.29    3.46
   7   1 -10    5.35    4.28
   7   0  10   12.97    3.48
   7   0  10   14.12    3.77
  -7   0 -10    9.00    4.28
   6   0  10   15.60    4.06
   6   0  10   12.42    3.81
  -6   0 -10   10.03    3.87
   5   0  10   11.86    3.79
   5   0  10    6.13    3.23
  -5   0 -10   11.96    4.11
   4   0  10    6.38    3.33
   4   0  10    6.98    3.26
  -4   0 -10   14.21    4.33
   3   0  10   10.69    3.76
   3   0  10    5.96    2.83
  -3   0 -10    5.40    3.00
  -3   0 -10   10.68    3.36
  -3   0 -10   13.34    2.49
  -3   0 -10    9.81    2.17
   2   0  10   -1.57    1.47
   2   0  10    0.10    2.46
   2   0  10    5.33    2.30
  -2   0 -10    1.01    0.77
  -2   0 -10    0.72    1.93
  -2   0 -10    0.03    0.94
  -2   0 -10    3.19    1.51
   1   0  10    9.65    4.78
   1   0  10   14.18    4.42
  -1   0 -10   13.12    3.03
  -1   0 -10   10.13    3.41
  -1   0 -10    6.26    3.29
   0   0  10  226.00   37.47
   0   0 -10  153.96   36.74
   0   0 -10  191.15   36.40
   0   0 -10  209.42   36.90
  -1   0  10    6.09    3.44
  -1   0  10    5.39    4.56
   1   0 -10   11.33    3.65
   1   0 -10   14.26    5.84
   1   0 -10    9.92    3.79
   1   0 -10   11.91    3.22
  -2   0  10    6.06    2.83
  -2   0  10    0.13    3.01
   2   0 -10    0.84    1.75
   2   0 -10    1.66    1.66
   2   0 -10    1.71    1.74
   2   0 -10    0.10    3.14
  -3   0  10   10.32    4.38
  -3   0  10   13.60    5.90
   3   0 -10    7.90    3.97
   3   0 -10   11.28    3.29
   3   0 -10   11.92    3.68
   3   0 -10    9.75    5.48
  -4   0  10   14.64    5.82
  -4   0  10    8.33    3.76
   4   0 -10    5.64    3.70
   4   0 -10    8.12    4.76
   4   0 -10   11.22    3.72
   4   0 -10    7.16    3.03
  -5   0  10    6.01    3.15
  -5   0  10   13.56    5.24
   5   0 -10    4.92    3.08
   5   0 -10    1.38    3.03
   5   0 -10    3.57    2.67
   5   0 -10    7.21    2.66
  -6   0  10   17.55    5.46
  -6   0  10    9.69    3.79
   6   0 -10    5.43    3.09
   6   0 -10    5.45    2.64
   6   0 -10   11.76    3.65
   6   0 -10    9.64    5.26
  -7   0  10   17.27    5.27
  -7   0  10    6.74    3.15
   7   0 -10   14.60    4.20
   7   0 -10    3.09    3.85
   7   1  10    4.54    2.08
   7   1  10    4.25    2.07
  -7  -1 -10    1.72    2.52
   6   1  10   15.80    4.22
   6   1  10   11.45    4.34
  -6  -1 -10   15.70    5.28
   5   1  10    5.38    2.61
   5   1  10    2.76    1.95
  -5  -1 -10    3.87    2.31
   4   1  10   19.20    6.23
   4   1  10   13.73    5.16
  -4  -1 -10   23.58    4.26
  -4  -1 -10   21.29    5.94
   3   1  10   12.61    3.50
   3   1  10    8.68    3.46
   3   1  10    4.25    5.63
  -3  -1 -10    8.23    3.02
  -3  -1 -10    1.47    1.83
  -3  -1 -10    8.46    1.75
   2   1  10   16.89    4.63
   2   1  10   11.52    5.96
   2   1  10   20.16    5.69
  -2  -1 -10   17.53    3.55
  -2  -1 -10   17.78    4.92
  -2  -1 -10   16.97    5.39
   1   1  10    4.20    3.94
   1   1  10   17.01    5.01
   1   1  10   16.29    4.17
  -1  -1 -10    3.24    2.84
  -1  -1 -10    9.66    2.32
  -1  -1 -10   11.53    6.55
  -1  -1 -10   14.66    4.02
   0   1  10    7.53    3.40
   0   1  10   11.37    6.12
   0   1  10   13.88    3.51
   0  -1 -10    7.53    2.87
   0  -1 -10   10.40    4.79
   0  -1 -10    6.15    3.57
  -1   1  10    5.88    4.72
  -1   1  10    6.55    3.10
  -1   1  10   12.18    4.23
   1  -1 -10    9.86    6.03
   1  -1 -10   14.85    3.95
   1  -1 -10   11.88    4.07
  -2   1  10   15.53    4.51
  -2   1  10   11.52    6.27
  -2   1  10   21.29    5.52
   2  -1 -10   13.14    5.33
   2  -1 -10   24.72    5.13
   2  -1 -10   11.35    5.97
   2  -1 -10   14.75    4.58
  -3   1  10    5.54    2.36
  -3   1  10   12.89    5.81
  -3   1  10    1.22    2.29
   3  -1 -10   10.06    3.45
   3  -1 -10   -0.06    2.97
   3  -1 -10   15.36    3.70
   3  -1 -10   13.77    4.92
  -4   1  10   16.78    5.24
  -4   1  10   21.06    7.60
   4  -1 -10   21.07    5.16
   4  -1 -10   17.84    5.98
   4  -1 -10   11.12    6.43
   4  -1 -10   22.67    5.60
  -5   1  10    5.46    2.85
  -5   1  10    1.80    3.16
   5  -1 -10    1.43    3.23
   5  -1 -10    1.35    1.70
   5  -1 -10    3.95    2.37
   5  -1 -10    9.18    3.67
  -6   1  10    9.46    5.43
  -6   1  10   12.63    4.43
   6  -1 -10   11.81    3.54
   6  -1 -10   15.78    4.03
   6  -1 -10    6.75    3.69
   6  -1 -10    2.69    3.92
  -7   1  10    6.23    3.08
  -7   1  10    8.40    4.74
   7  -1 -10    4.79    4.14
   7  -1 -10    8.98    3.72
   7   2  10    3.32    2.13
   7   2  10    2.79    1.77
  -7  -2 -10    3.93    2.76
   6   2  10    4.75    2.48
   6   2  10    2.73    2.06
  -6  -2 -10    2.79    1.18
  -6  -2 -10    1.75    2.62
   5   2  10    9.61    4.02
   5   2  10   13.88    3.80
  -5  -2 -10   11.98    2.68
  -5  -2 -10    9.30    4.03
   4   2  10    1.92    2.07
   4   2  10    0.59    1.84
  -4  -2 -10    6.50    1.40
  -4  -2 -10    0.28    1.52
   3   2  10   15.41    5.40
   3   2  10   14.21    4.64
  -3  -2 -10   21.58    3.98
   2   2  10   21.04    5.76
   2   2  10   21.71    6.59
  -2  -2 -10   23.93    4.45
  -2  -2 -10   17.82    6.39
  -2  -2 -10   11.03    7.54
  -2  -2 -10   20.51    5.59
   1   2  10   21.64    5.68
   1   2  10   16.08    5.28
   1   2  10    7.35    5.64
  -1  -2 -10   27.08    7.10
  -1  -2 -10   21.89    8.72
  -1  -2 -10   16.03    4.79
  -1  -2 -10   18.95    3.95
   0   2  10   -0.94    1.21
   0   2  10    1.81    3.26
   0   2  10   -1.29    1.30
   0  -2 -10   -2.20    2.40
   0  -2 -10   -0.48    1.51
   0  -2 -10    2.27    1.57
   0  -2 -10    1.60    1.01
  -1   2  10   20.52    5.48
  -1   2  10    8.36    5.72
  -1   2  10   30.80    5.83
   1  -2 -10    9.62    3.75
   1  -2 -10   20.73    6.36
   1  -2 -10   14.68    3.67
   1  -2 -10   22.26    8.99
  -2   2  10   15.28    7.78
  -2   2  10   32.35    6.78
  -2   2  10   26.33    6.57
   2  -2 -10   22.49    6.15
   2  -2 -10   25.75    7.36
   2  -2 -10   13.51    7.76
  -3   2  10   22.85    7.67
  -3   2  10    6.28    3.41
   3  -2 -10   17.12    5.57
   3  -2 -10    5.71    5.34
   3  -2 -10   14.43    3.97
  -4   2  10   -0.70    1.45
  -4   2  10   11.52    5.50
   4  -2 -10    1.77    3.60
   4  -2 -10    3.05    2.44
   4  -2 -10    3.66    2.06
   4  -2 -10    0.73    2.19
  -5   2  10   16.26    6.70
  -5   2  10   13.66    4.44
   5  -2 -10    5.32    2.92
   5  -2 -10    4.58    2.55
   5  -2 -10   11.35    3.88
   5  -2 -10    2.04    3.59
  -6   2  10   -0.33    1.70
  -6   2  10    0.94    2.94
   6  -2 -10    0.64    2.37
   6  -2 -10    3.02    2.05
   6  -2 -10   -1.06    1.43
   6  -2 -10    0.46    2.81
  -7   2  10    4.67    2.57
   7  -2 -10    3.38    4.14
   6   3  10   16.10    4.01
   6   3  10   17.01    5.18
   6   3  10   13.01    3.11
  -6  -3 -10   12.22    3.06
   5   3  10   12.15    3.00
   5   3  10   16.47    4.18
   5   3  10    7.97    4.14
  -5  -3 -10   14.86    3.14
   4   3  10    8.89    3.05
   4   3  10    6.90    3.51
   4   3  10    7.79    1.93
  -4  -3 -10    5.75    2.82
  -4  -3 -10    4.54    1.71
   3   3  10   -0.44    1.95
   3   3  10    2.82    2.17
  -3  -3 -10    5.10    5.60
  -3  -3 -10    2.27    1.09
  -3  -3 -10    0.85    1.72
   2   3  10    6.46    3.83
   2   3  10   14.75    3.94
  -2  -3 -10    6.70    5.97
  -2  -3 -10   14.25    3.95
  -2  -3 -10   14.07    2.95
  -2  -3 -10    5.58    4.34
   1   3  10   -0.58    2.71
   1   3  10    6.41    2.88
   1   3  10    2.34    2.28
  -1  -3 -10   12.44    7.32
  -1  -3 -10    7.81    1.87
  -1  -3 -10    9.08    4.56
   0   3  10    8.51    2.97
   0   3  10    4.91    4.73
   0   3  10    6.07    2.89
   0  -3 -10    9.90    2.34
   0  -3 -10    4.84    5.64
   0  -3 -10    6.94    3.84
  -1   3  10    9.73    3.64
  -1   3  10    4.85    4.90
  -1   3  10    8.12    3.81
   1  -3 -10    9.60    7.81
   1  -3 -10   12.77    5.12
   1  -3 -10    7.23    2.42
  -2   3  10    9.35    5.67
  -2   3  10    9.01    3.67
   2  -3 -10   12.72    4.96
   2  -3 -10   14.42    7.58
   2  -3 -10   10.84    3.03
   2  -3 -10    9.44    3.20
  -3   3  10   -1.85    2.26
  -3   3  10    4.76    2.87
   3  -3 -10    0.80    2.52
   3  -3 -10    0.85    1.45
   3  -3 -10   -0.10    3.58
  -4   3  10    4.13    3.38
  -4   3  10    4.18    6.66
   4  -3 -10    6.99    3.66
   4  -3 -10    7.12    5.93
   4  -3 -10    5.09    2.58
  -5   3  10   10.16    4.21
   5  -3 -10    4.38    5.29
   5  -3 -10   17.96    4.65
   5  -3 -10    9.72    3.57
  -6   3  10   23.86    6.48
   6  -3 -10   15.11    4.92
   6  -3 -10   16.26    4.79
   6  -3 -10   11.76    6.85
   6  -3 -10   24.62    6.13
   6   4  10    5.95    3.10
   6   4  10    2.26    1.90
   6   4  10    3.56    1.50
  -6  -4 -10    2.08    1.46
  -6  -4 -10    3.29    2.68
   5   4  10   18.20    4.47
   5   4  10   15.05    3.54
   5   4  10   13.56    4.90
  -5  -4 -10    7.73    3.98
  -5  -4 -10   16.59    3.60
   4   4  10    1.05    1.90
   4   4  10    3.50    1.44
   4   4  10    0.90    1.89
  -4  -4 -10    2.27    1.26
  -4  -4 -10    5.93    2.54
   3   4  10    7.29    2.07
   3   4  10    1.99    2.18
   3   4  10    8.45    3.93
  -3  -4 -10    9.08    3.02
  -3  -4 -10    4.83    5.84
  -3  -4 -10    4.66    1.76
   2   4  10    0.92    1.84
   2   4  10    2.91    2.78
   2   4  10    5.46    1.81
  -2  -4 -10    6.74    2.63
  -2  -4 -10    0.91    4.03
  -2  -4 -10    2.75    1.37
   1   4  10   28.73    5.95
   1   4  10   24.99    6.60
  -1  -4 -10   19.10    4.69
  -1  -4 -10   12.54    8.91
  -1  -4 -10   22.45    5.80
  -1  -4 -10   21.86    7.89
   0   4  10    7.21    3.17
   0   4  10   10.69    3.27
   0  -4 -10    2.51    5.16
   0  -4 -10    4.44    1.76
   0  -4 -10    5.62    3.88
   0  -4 -10    6.16    2.86
  -1   4  10   12.41    4.81
   1  -4 -10   22.14    4.83
   1  -4 -10   12.32    7.73
   1  -4 -10   17.19    6.04
  -2   4  10    1.42    1.86
   2  -4 -10    6.77    5.75
   2  -4 -10    1.36    2.65
  -3   4  10    0.87    1.88
   3  -4 -10    6.56    5.67
   3  -4 -10    0.62    2.77
  -4   4  10    1.37    2.19
   4  -4 -10    0.93    2.45
   4  -4 -10    1.47    1.41
   4  -4 -10    0.73    3.88
  -5   4  10   17.26    5.26
   5  -4 -10    8.58    6.03
   5  -4 -10   11.13    3.87
   5  -4 -10   11.98    4.33
  -6   4  10    7.89    3.02
   6  -4 -10    2.95    2.80
   6  -4 -10    2.50    3.98
   6  -4 -10    1.94    1.96
   5   5  10    3.18    1.58
   5   5  10    3.92    2.76
   5   5  10    2.38    2.09
  -5  -5 -10    3.76    2.65
   4   5  10    9.57    4.64
   4   5  10   14.01    3.89
   4   5  10   17.72    4.54
  -4  -5 -10   21.80    5.71
  -4  -5 -10   16.37    9.74
   3   5  10    9.52    4.03
   3   5  10   13.33    3.32
   3   5  10   11.85    3.57
  -3  -5 -10   10.51    3.86
  -3  -5 -10    6.36    6.75
   2   5  10    9.81    2.65
   2   5  10    5.98    3.05
   2   5  10    3.28    2.56
  -2  -5 -10    8.29    6.65
  -2  -5 -10    7.23    3.05
   1   5  10    6.24    2.15
   1   5  10    5.34    3.11
  -1  -5 -10    5.33    6.59
  -1  -5 -10    4.49    2.46
   0   5  10    2.02    2.23
   0  -5 -10    2.93    5.31
   0  -5 -10    7.86    3.04
  -1   5  10    4.07    2.43
   1  -5 -10   -1.33    3.28
   1  -5 -10    8.01    3.93
   1  -5 -10    5.01    2.31
  -2   5  10    4.06    2.80
   2  -5 -10    6.07    2.62
   2  -5 -10   11.49    5.09
   2  -5 -10    1.42    5.39
  -3   5  10   14.45    4.42
   3  -5 -10    7.36    6.17
   3  -5 -10    9.34    3.08
   3  -5 -10    3.45    3.34
  -4   5  10    6.11    3.41
   4  -5 -10   18.60    5.67
   4  -5 -10    9.00    6.93
  -5   5  10    2.66    2.52
   5  -5 -10    2.31    2.66
   5  -5 -10    0.48    1.35
   5  -5 -10    7.85    5.97
   4   6  10    1.60    1.49
   4   6  10    4.50    2.33
   4   6  10    1.58    2.11
  -4  -6 -10   17.16   11.16
  -4  -6 -10    3.03    2.47
   3   6  10    4.00    3.00
   3   6  10    2.48    2.70
   3   6  10   15.03    3.28
  -3  -6 -10   11.14    7.37
  -3  -6 -10    6.57    3.27
   2   6  10    2.56    2.03
   2   6  10    3.45    1.92
  -2  -6 -10   -1.79    3.46
  -2  -6 -10    4.08    2.64
   1   6  10    4.63    3.24
   1   6  10    8.00    2.86
  -1  -6 -10   12.22    3.84
  -1  -6 -10    8.40    6.76
   0   6  10    2.37    2.28
   0   6  10    7.63    2.62
   0  -6 -10   17.26   10.02
   0  -6 -10    5.54    2.91
  -1   6  10   11.11    4.39
   1  -6 -10   10.58    8.27
   1  -6 -10    5.14    2.72
  -2   6  10    2.25    2.49
   2  -6 -10    2.18    4.85
   2  -6 -10    5.80    2.49
   2  -6 -10    4.11    3.17
  -3   6  10    5.79    3.35
   3  -6 -10    2.29    3.39
   3  -6 -10    4.80    6.12
   3  -6 -10   11.73    3.26
  -4   6  10    0.37    1.94
   4  -6 -10    5.08    2.35
   4  -6 -10   -0.74    3.25
   4  -6 -10    2.91    3.45
   3   7  10    3.69    2.91
   3   7  10    5.60    2.39
  -3  -7 -10    4.48    6.33
  -3  -7 -10    1.96    2.31
   2   7  10    2.98    2.05
   2   7  10   -0.45    1.69
  -2  -7 -10    2.99    2.13
  -2  -7 -10    2.12    4.95
   1   7  10    1.87    2.33
   1   7  10    5.47    2.35
  -1  -7 -10    3.96    2.52
  -1  -7 -10    5.37    7.08
   0   7  10   20.04    3.82
   0   7  10    5.21    3.07
   0  -7 -10    3.65    2.72
   0  -7 -10    4.10    6.76
  -1   7  10    1.64    2.23
   1  -7 -10    2.87    5.38
   1  -7 -10    2.52    1.73
  -2   7  10    1.18    2.45
   2  -7 -10    4.15    2.34
   2  -7 -10   -2.86    3.50
  -3   7  10    5.12    3.17
   3  -7 -10    1.54    4.57
   3  -7 -10    2.68    2.11
   1  -6  11    6.01    5.03
   0  -6  11   13.20    5.51
   0  -6  11    6.24    3.33
   0   6 -11    9.17    4.27
  -1  -6  11    2.47    3.04
   3  -5  11    9.55    2.65
   3  -5  11    7.61    3.53
   3  -5  11   20.24    7.88
  -3   5 -11   15.33    2.96
  -3   5 -11    6.85    3.78
   2  -5  11    2.64    3.91
   2  -5  11    1.72    1.96
   2  -5  11    1.75    1.22
  -2   5 -11   -0.18    1.78
  -2   5 -11    2.32    1.29
   1  -5  11    6.13    4.27
   1  -5  11    5.16    1.77
   1  -5  11    3.62    2.83
  -1   5 -11    2.91    1.62
  -1   5 -11    1.00    1.95
   0  -5  11    1.03    3.00
   0  -5  11    2.92    2.54
   0   5 -11    3.53    1.76
   0   5 -11    2.00    2.15
  -1  -5  11    2.14    2.79
  -1  -5  11    2.97    2.36
  -1  -5  11   13.97    7.22
   1   5 -11    2.10    1.70
   1   5 -11    0.53    1.31
  -2  -5  11    1.59    3.49
  -2  -5  11    2.47    2.41
  -2  -5  11    3.22    2.75
   2   5 -11    3.41    1.78
   2   5 -11    0.79    1.99
  -3  -5  11    4.26    4.01
  -3  -5  11   13.09    4.13
  -3  -5  11   21.34    4.60
   3   5 -11    2.09    2.68
   3   5 -11    9.94    3.09
   4  -4  11    8.35    3.80
   4  -4  11   12.30    3.91
   4  -4  11    6.69    5.80
  -4   4 -11    5.43    3.59
   3  -4  11   -0.11    1.59
   3  -4  11    3.36    4.36
   3  -4  11    1.55    2.13
  -3   4 -11    0.64    2.45
  -3   4 -11    4.01    1.20
   2  -4  11    9.71    4.83
   2  -4  11    2.64    1.96
   2  -4  11    7.43    1.81
  -2   4 -11    1.53    2.22
  -2   4 -11    4.41    1.65
   1  -4  11    5.30    1.96
   1  -4  11    4.54    2.94
   1  -4  11   12.84    6.13
  -1   4 -11    9.79    2.34
  -1   4 -11    6.87    3.38
   0  -4  11   11.64    2.77
   0  -4  11   16.81    4.28
   0  -4  11   14.15    6.01
   0  -4  11   -0.72    3.87
   0   4 -11   10.54    2.68
   0   4 -11    3.43    2.98
  -1  -4  11   10.25    4.64
  -1  -4  11    6.35    5.55
  -1  -4  11    6.87    3.44
   1   4 -11   10.93    4.26
   1   4 -11    4.09    2.06
  -2  -4  11   14.70    3.99
  -2  -4  11    1.23    2.07
  -2  -4  11    0.62    2.86
   2   4 -11    4.01    2.15
   2   4 -11    0.63    1.66
   2   4 -11    6.95    2.28
  -3  -4  11    1.67    3.33
  -3  -4  11    4.22    2.89
  -3  -4  11   -0.08    2.18
   3   4 -11    5.52    2.43
   3   4 -11    3.87    2.47
   3   4 -11    3.47    2.71
  -4  -4  11   11.90    2.90
  -4  -4  11    4.97    3.08
  -4  -4  11    9.23    3.76
   4   4 -11    2.19    2.35
   4   4 -11    9.28    3.32
   4   4 -11    4.78    2.94
   5  -3  11   26.21   10.47
   5  -3  11   30.17    7.06
   4  -3  11    5.40    2.70
   4  -3  11    9.57    5.95
   4  -3  11    6.55    3.07
  -4   3 -11    2.36    2.75
   3  -3  11    3.80    2.52
   3  -3  11    4.50    5.21
   3  -3  11    0.73    1.66
  -3   3 -11    7.65    3.45
  -3   3 -11    5.55    1.38
   2  -3  11   14.90    6.68
   2  -3  11    2.88    1.98
   2  -3  11    4.33    2.33
  -2   3 -11    6.98    1.71
  -2   3 -11    3.20    2.76
   1  -3  11   28.44    8.05
  -1   3 -11   45.73    9.92
  -1   3 -11   32.89    6.72
   0  -3  11    3.42    4.26
   0  -3  11    4.34    1.58
   0  -3  11    4.45    2.92
   0   3 -11    3.81    1.56
   0   3 -11    1.07    1.88
  -1  -3  11   25.38    5.39
  -1  -3  11   11.85    6.93
  -1  -3  11   38.62    7.68
   1   3 -11   15.64    5.95
   1   3 -11   31.44    5.89
   1   3 -11   20.09    5.95
[truncated: 49,692 more chars]
