# Supplementary material for: Universal machine learning aided synthesis approach of two-dimensional perovskites in a typical laboratory
Source: Nat Commun. 2024 Jan 2;15:138. doi: 10.1038/s41467-023-44236-5 (PMC10761762; doi:10.1038/s41467-023-44236-5)
Supplement: Supplementary file 4 — Supplementary Data 1 [file 41467_2023_44236_MOESM4_ESM.zip › (C6H11NH3)4AgBiI8.cif]

data_mo_biagi_mach_red_0m_a
_audit_creation_date               2023-03-20
_audit_creation_method
;
Olex2 1.5
(compiled 2023.03.06 svn.rbb2c1857 for OlexSys, GUI svn.r6748)
;
_shelx_SHELXL_version_number       '2018/3'
_audit_contact_author_address      ?
_audit_contact_author_email        ?
_audit_contact_author_name         ''
_audit_contact_author_phone        ?
_publ_contact_author_id_orcid      ?
_publ_section_references
;
Dolomanov, O.V., Bourhis, L.J., Gildea, R.J, Howard, J.A.K. & Puschmann, H.
 (2009), J. Appl. Cryst. 42, 339-341.

Sheldrick, G.M. (2015). Acta Cryst. C71, 3-8.
;
_chemical_name_common              ?
_chemical_name_systematic          ?
_chemical_formula_moiety           'Ag Bi I8, 4(C6 H14 N)'
_chemical_formula_sum              'C24 H56 Ag Bi I8 N4'
_chemical_formula_weight           1732.77
_chemical_melting_point            ?
loop_
  _atom_type_symbol
  _atom_type_description
  _atom_type_scat_dispersion_real
  _atom_type_scat_dispersion_imag
  _atom_type_scat_source
 'C' 'C' 0.0033 0.0016 'International Tables Vol C Tables 4.2.6.8 and 6.1.1.4'
 'H' 'H' 0.0000 0.0000 'International Tables Vol C Tables 4.2.6.8 and 6.1.1.4'
 'Ag' 'Ag' -0.8971 1.1015
 'International Tables Vol C Tables 4.2.6.8 and 6.1.1.4'
 'Bi' 'Bi' -4.1077 10.2566
 'International Tables Vol C Tables 4.2.6.8 and 6.1.1.4'
 'I' 'I' -0.4742 1.8119 'International Tables Vol C Tables 4.2.6.8 and 6.1.1.4'
 'N' 'N' 0.0061 0.0033 'International Tables Vol C Tables 4.2.6.8 and 6.1.1.4'

_shelx_space_group_comment
;
The symmetry employed for this shelxl refinement is uniquely defined
by the following loop, which should always be used as a source of
symmetry information in preference to the above space-group names.
They are only intended as comments.
;
_space_group_crystal_system        'monoclinic'
_space_group_IT_number             14
_space_group_name_H-M_alt          'P 1 21/c 1'
_space_group_name_Hall             '-P 2ybc'
loop_
  _space_group_symop_operation_xyz
 'x, y, z'
 '-x, y+1/2, -z+1/2'
 '-x, -y, -z'
 'x, -y-1/2, z-1/2'

_cell_length_a                     9.346(2)
_cell_length_b                     8.946(2)
_cell_length_c                     26.529(5)
_cell_angle_alpha                  90.00(3)
_cell_angle_beta                   90.51(3)
_cell_angle_gamma                  90.00(3)
_cell_volume                       2217.9(8)
_cell_formula_units_Z              2
_cell_measurement_reflns_used      9951
_cell_measurement_temperature      300(2)
_cell_measurement_theta_max        27.26
_cell_measurement_theta_min        2.18
_shelx_estimated_absorpt_T_max     0.166
_shelx_estimated_absorpt_T_min     0.154
_exptl_absorpt_coefficient_mu      9.991
_exptl_absorpt_correction_T_max    ?
_exptl_absorpt_correction_T_min    ?
_exptl_absorpt_correction_type     none
_exptl_absorpt_process_details     ?
_exptl_absorpt_special_details     ?
_exptl_crystal_colour              red
_exptl_crystal_colour_primary      red
_exptl_crystal_density_diffrn      2.595
_exptl_crystal_density_meas        .
_exptl_crystal_density_method      ?
_exptl_crystal_description         BLOCK
_exptl_crystal_F_000               1564
_exptl_crystal_size_max            0.3
_exptl_crystal_size_mid            0.29
_exptl_crystal_size_min            0.28
_exptl_transmission_factor_max     ?
_exptl_transmission_factor_min     ?
_diffrn_reflns_av_R_equivalents    0.1394
_diffrn_reflns_av_unetI/netI       0.0645
_diffrn_reflns_Laue_measured_fraction_full  0.994
_diffrn_reflns_Laue_measured_fraction_max  0.994
_diffrn_reflns_limit_h_max         11
_diffrn_reflns_limit_h_min         -11
_diffrn_reflns_limit_k_max         10
_diffrn_reflns_limit_k_min         -10
_diffrn_reflns_limit_l_max         31
_diffrn_reflns_limit_l_min         -31
_diffrn_reflns_number              45083
_diffrn_reflns_point_group_measured_fraction_full  0.994
_diffrn_reflns_point_group_measured_fraction_max  0.994
_diffrn_reflns_theta_full          24.997
_diffrn_reflns_theta_max           24.997
_diffrn_reflns_theta_min           2.179
_diffrn_ambient_temperature        300.00
_diffrn_detector_area_resol_mean   ?
_diffrn_measured_fraction_theta_full  0.994
_diffrn_measured_fraction_theta_max  0.994
_diffrn_measurement_device_type    'CCD area detector'
_diffrn_measurement_method         'phi and omega scans'
_diffrn_radiation_type             MoK\a
_diffrn_radiation_wavelength       0.71073
_diffrn_source                     ?
_reflns_Friedel_coverage           0.000
_reflns_Friedel_fraction_full      .
_reflns_Friedel_fraction_max       .
_reflns_number_gt                  3144
_reflns_number_total               3883
_reflns_special_details
;
 Reflections were merged by SHELXL according to the crystal
 class for the calculation of statistics and refinement.
 
 _reflns_Friedel_fraction is defined as the number of unique
 Friedel pairs measured divided by the number that would be
 possible theoretically, ignoring centric projections and
 systematic absences.
;
_reflns_threshold_expression       'I > 2\s(I)'
_computing_cell_refinement         ?
_computing_data_collection         ?
_computing_data_reduction          ?
_computing_molecular_graphics      'Olex2 1.5 (Dolomanov et al., 2009)'
_computing_publication_material    'Olex2 1.5 (Dolomanov et al., 2009)'
_computing_structure_refinement    'SHELXL 2018/3 (Sheldrick, 2015)'
_computing_structure_solution      'SHELXT 2018/2 (Sheldrick, 2018)'
_refine_diff_density_max           2.113
_refine_diff_density_min           -1.482
_refine_diff_density_rms           0.299
_refine_ls_extinction_coef         .
_refine_ls_extinction_method       none
_refine_ls_goodness_of_fit_ref     1.088
_refine_ls_hydrogen_treatment      constr
_refine_ls_matrix_type             full
_refine_ls_number_parameters       252
_refine_ls_number_reflns           3883
_refine_ls_number_restraints       454
_refine_ls_R_factor_all            0.0916
_refine_ls_R_factor_gt             0.0752
_refine_ls_restrained_S_all        1.050
_refine_ls_shift/su_max            0.000
_refine_ls_shift/su_mean           0.000
_refine_ls_structure_factor_coef   Fsqd
_refine_ls_weighting_details      
 'w=1/[\s^2^(Fo^2^)+(0.0576P)^2^+87.2803P] where P=(Fo^2^+2Fc^2^)/3'
_refine_ls_weighting_scheme        calc
_refine_ls_wR_factor_gt            0.1902
_refine_ls_wR_factor_ref           0.1968
_refine_special_details            ?
_olex2_refinement_description
;
1. Fixed Uiso
 At 1.2 times of:
  All C(H) groups, All C(H,H) groups, All C(H,H,H,H) groups, All N(H,H,H,H,H,
  H) groups
2. Restrained distances
 C10B-C9B
 1.5 with sigma of 0.02
 C7B-C12B
 1.5 with sigma of 0.02
 C9B-C8 \\sim C9A-C8 \\sim C9A-C10A \\sim C9B-C10B \\sim C11-C10A \\sim
C11-C10B \\sim C12B-C11 \\sim C12A-
 C11 \\sim C7B-C12B \\sim C7A-C12A \\sim C8-C7B \\sim C8-C7A \\sim N2-C7B \\sim
N2-C7A
 with sigma of 0.02
 C4A-C3 \\sim C4B-C3 \\sim C5A-C4A \\sim C5B-C4B \\sim C6-C5A \\sim C6-C5B
\\sim C6-C1A \\sim C6-C1B \\sim C3-
 C2A \\sim C3-C2B \\sim C2A-C1A \\sim C2B-C1B \\sim N1-C1A \\sim N1-C1B
 with sigma of 0.02
3. Uiso/Uaniso restraints and constraints
N1 \\sim C1B \\sim C1A \\sim C2B \\sim C6 \\sim C2A \\sim C3 \\sim C5B \\sim
C5A \\sim C4B \\sim C4A: within 2A with sigma of 0.01 and sigma for terminal
atoms of 0.02 within 2A
C8 \\sim N2 \\sim C7B \\sim C7A \\sim C12B \\sim C12A \\sim C11 \\sim C9B \\sim
C9A \\sim C10B \\sim C10A: within 2A with sigma of 0.01 and sigma for terminal
atoms of 0.02 within 2A
Ag2 \\sim Bi0A \\sim I2 \\sim I1 \\sim I3 \\sim I4: within 2A with sigma of
0.01 and sigma for terminal atoms of 0.02 within 2A
Uanis(Ag2) \\sim Ueq: with sigma of 0.005 and sigma for terminal atoms of 0.01
4. Others
 Sof(H2BF)=Sof(H2BG)=Sof(H2BH)=Sof(H11C)=Sof(H11D)=Sof(C12B)=Sof(H12A)=
 Sof(H12B)=Sof(C7B)=Sof(H7B)=Sof(C9B)=Sof(H9BA)=Sof(H9BB)=Sof(C10B)=Sof(H10A)=
 Sof(H10B)=Sof(H8BC)=Sof(H8BD)=1-FVAR(1)
 Sof(H2AC)=Sof(H2AD)=Sof(H2AE)=Sof(H11A)=Sof(H11B)=Sof(H8AA)=Sof(H8AB)=
 Sof(C9A)=Sof(H9AA)=Sof(H9AB)=Sof(C10A)=Sof(H10C)=Sof(H10D)=Sof(C7A)=Sof(H7A)=
 Sof(C12A)=Sof(H12C)=Sof(H12D)=FVAR(1)
 Sof(H1BD)=Sof(H1BE)=Sof(H1BF)=Sof(H3BC)=Sof(H3BD)=Sof(C4B)=Sof(H4BA)=
 Sof(H4BB)=Sof(C2B)=Sof(H2BA)=Sof(H2BB)=Sof(C5B)=Sof(H5BA)=Sof(H5BB)=Sof(H6BC)=
 Sof(H6BD)=Sof(C1B)=Sof(H1B)=1-FVAR(2)
 Sof(H1AA)=Sof(H1AB)=Sof(H1AC)=Sof(H3AA)=Sof(H3AB)=Sof(H6AA)=Sof(H6AB)=
 Sof(C1A)=Sof(H1A)=Sof(C2A)=Sof(H2AA)=Sof(H2AB)=Sof(C5A)=Sof(H5AA)=Sof(H5AB)=
 Sof(C4A)=Sof(H4AA)=Sof(H4AB)=FVAR(2)
 Fixed Sof: Ag2(0.5)
5.a Riding coordinates:
 N1(H1BD,H1BE,H1BF), N1(H1AA,H1AB,H1AC), N2(H2BF,H2BG,H2BH), N2(H2AC,H2AD,H2AE)
5.b Ternary CH refined with riding coordinates:
 C7B(H7B), C1B(H1B), C7A(H7A), C1A(H1A)
5.c Secondary CH2 refined with riding coordinates:
 C11(H11C,H11D), C11(H11A,H11B), C3(H3BC,H3BD), C3(H3AA,H3AB), C4B(H4BA,H4BB),
 C2B(H2BA,H2BB), C12B(H12A,H12B), C5B(H5BA,H5BB), C6(H6BC,H6BD), C6(H6AA,H6AB),
 C9B(H9BA,H9BB), C10B(H10A,H10B), C8(H8BC,H8BD), C8(H8AA,H8AB), C9A(H9AA,H9AB),
 C10A(H10C,H10D), C12A(H12C,H12D), C2A(H2AA,H2AB), C5A(H5AA,H5AB), C4A(H4AA,
 H4AB)
;
_atom_sites_solution_hydrogens     mixed
_atom_sites_solution_primary       ?
_atom_sites_solution_secondary     ?
loop_
  _atom_site_label
  _atom_site_type_symbol
  _atom_site_fract_x
  _atom_site_fract_y
  _atom_site_fract_z
  _atom_site_U_iso_or_equiv
  _atom_site_adp_type
  _atom_site_occupancy
  _atom_site_site_symmetry_order
  _atom_site_calc_flag
  _atom_site_refinement_flags_posn
  _atom_site_refinement_flags_adp
  _atom_site_refinement_flags_occupancy
  _atom_site_disorder_assembly
  _atom_site_disorder_group
 Bi0A Bi 0.000000 0.500000 0.500000 0.0419(3) Uani 1 2 d S . P . .
 I2 I 0.18208(14) 0.21313(15) 0.50503(5) 0.0551(4) Uani 1 1 d . . . . .
 I3 I 0.27663(14) 0.68869(16) 0.50613(5) 0.0578(4) Uani 1 1 d . . . . .
 I1 I 0.03547(16) 0.50860(17) 0.38452(5) 0.0615(4) Uani 1 1 d . . . . .
 I4 I 0.52794(16) 0.99180(18) 0.60045(6) 0.0667(4) Uani 1 1 d . . . . .
 N1 N 0.901(2) 1.074(3) 0.5917(6) 0.076(4) Uani 1 1 d D U . . .
 H1BD H 0.923275 1.027104 0.563319 0.092 Uiso 0.73(5) 1 d R U P A 2
 H1BE H 0.806935 1.088714 0.592789 0.092 Uiso 0.73(5) 1 d R U P A 2
 H1BF H 0.945645 1.162174 0.592789 0.092 Uiso 0.73(5) 1 d R U P A 2
 H1AA H 0.935465 1.036264 0.563299 0.092 Uiso 0.27(5) 1 d R U P A 1
 H1AB H 0.807025 1.059194 0.592809 0.092 Uiso 0.27(5) 1 d R U P A 1
 H1AC H 0.918975 1.171964 0.592809 0.092 Uiso 0.27(5) 1 d R U P A 1
 N2 N 0.588(2) 0.591(3) 0.5889(7) 0.085(5) Uani 1 1 d D U . . .
 H2BF H 0.542359 0.572169 0.560092 0.102 Uiso 0.45(3) 1 d R U P B 2
 H2BG H 0.609689 0.688299 0.590402 0.102 Uiso 0.45(3) 1 d R U P B 2
 H2BH H 0.668469 0.537879 0.590402 0.102 Uiso 0.45(3) 1 d R U P B 2
 H2AC H 0.568759 0.539459 0.561072 0.102 Uiso 0.55(3) 1 d R U P B 1
 H2AD H 0.535039 0.673919 0.589342 0.102 Uiso 0.55(3) 1 d R U P B 1
 H2AE H 0.680479 0.616379 0.589342 0.102 Uiso 0.55(3) 1 d R U P B 1
 C11 C 0.360(3) 0.353(3) 0.6737(7) 0.094(5) Uani 1 1 d D U . . .
 H11C H 0.444211 0.289253 0.675033 0.113 Uiso 0.45(3) 1 calc R U P B 2
 H11D H 0.276401 0.289318 0.670104 0.113 Uiso 0.45(3) 1 calc R U P B 2
 H11A H 0.264115 0.393205 0.670715 0.113 Uiso 0.55(3) 1 calc R U P B 1
 H11B H 0.351090 0.244674 0.674215 0.113 Uiso 0.55(3) 1 calc R U P B 1
 C3 C 1.167(3) 0.878(3) 0.6764(7) 0.088(4) Uani 1 1 d D U . . .
 H3BC H 1.150651 0.771226 0.673079 0.105 Uiso 0.73(5) 1 calc R U P A 2
 H3BD H 1.270115 0.893202 0.676277 0.105 Uiso 0.73(5) 1 calc R U P A 2
 H3AA H 1.100921 0.794512 0.676368 0.105 Uiso 0.27(5) 1 calc R U P A 1
 H3AB H 1.263249 0.837929 0.672740 0.105 Uiso 0.27(5) 1 calc R U P A 1
 C4B C 1.112(4) 0.927(5) 0.7265(11) 0.088(5) Uani 0.73(5) 1 d D U P A 2
 H4BA H 1.131089 0.848430 0.750840 0.106 Uiso 0.73(5) 1 calc R U P A 2
 H4BB H 1.165007 1.014675 0.737128 0.106 Uiso 0.73(5) 1 calc R U P A 2
 C2B C 1.105(3) 0.954(6) 0.6309(14) 0.085(5) Uani 0.73(5) 1 d D U P A 2
 H2BA H 1.152660 1.049003 0.625976 0.102 Uiso 0.73(5) 1 calc R U P A 2
 H2BB H 1.121709 0.892835 0.601333 0.102 Uiso 0.73(5) 1 calc R U P A 2
 C12B C 0.369(6) 0.456(7) 0.6305(18) 0.090(5) Uani 0.45(3) 1 d D U P B 2
 H12A H 0.283342 0.516553 0.629288 0.108 Uiso 0.45(3) 1 calc R U P B 2
 H12B H 0.372145 0.397498 0.599666 0.108 Uiso 0.45(3) 1 calc R U P B 2
 C7B C 0.495(4) 0.556(8) 0.6321(8) 0.089(5) Uani 0.45(3) 1 d D U P B 2
 H7B H 0.440300 0.648880 0.630368 0.107 Uiso 0.45(3) 1 calc R U P B 2
 C5B C 0.956(4) 0.963(5) 0.7277(12) 0.088(5) Uani 0.73(5) 1 d D U P A 2
 H5BA H 0.934844 1.013918 0.758994 0.106 Uiso 0.73(5) 1 calc R U P A 2
 H5BB H 0.901637 0.870699 0.726799 0.106 Uiso 0.73(5) 1 calc R U P A 2
 C6 C 0.913(3) 1.060(3) 0.6839(7) 0.086(4) Uani 1 1 d D U . . .
 H6BC H 0.810849 1.080532 0.685196 0.103 Uiso 0.73(5) 1 calc R U P A 2
 H6BD H 0.963517 1.154459 0.685416 0.103 Uiso 0.73(5) 1 calc R U P A 2
 H6AA H 0.824811 1.006606 0.690976 0.103 Uiso 0.27(5) 1 calc R U P A 1
 H6AB H 0.889754 1.165253 0.680221 0.103 Uiso 0.27(5) 1 calc R U P A 1
 C9B C 0.459(6) 0.561(8) 0.7216(17) 0.093(5) Uani 0.45(3) 1 d D U P B 2
 H9BA H 0.514373 0.546140 0.752260 0.112 Uiso 0.45(3) 1 calc R U P B 2
 H9BB H 0.406993 0.653813 0.725936 0.112 Uiso 0.45(3) 1 calc R U P B 2
 C10B C 0.350(7) 0.441(7) 0.7207(16) 0.094(5) Uani 0.45(3) 1 d D U P B 2
 H10A H 0.255553 0.485258 0.722989 0.113 Uiso 0.45(3) 1 calc R U P B 2
 H10B H 0.364220 0.376297 0.749557 0.113 Uiso 0.45(3) 1 calc R U P B 2
 C1B C 0.947(4) 0.981(4) 0.6358(7) 0.083(4) Uani 0.73(5) 1 d D U P A 2
 H1B H 0.896744 0.884590 0.634769 0.100 Uiso 0.73(5) 1 calc R U P A 2
 C8 C 0.564(3) 0.589(3) 0.6813(7) 0.092(5) Uani 1 1 d D U . . .
 H8BC H 0.647502 0.526139 0.686218 0.110 Uiso 0.45(3) 1 calc R U P B 2
 H8BD H 0.594785 0.692771 0.682310 0.110 Uiso 0.45(3) 1 calc R U P B 2
 H8AA H 0.656474 0.638420 0.683337 0.110 Uiso 0.55(3) 1 calc R U P B 1
 H8AB H 0.491032 0.666169 0.680141 0.110 Uiso 0.55(3) 1 calc R U P B 1
 C9A C 0.544(6) 0.497(6) 0.7271(14) 0.094(5) Uani 0.55(3) 1 d D U P B 1
 H9AA H 0.628731 0.436873 0.732743 0.112 Uiso 0.55(3) 1 calc R U P B 1
 H9AB H 0.533159 0.562957 0.755949 0.112 Uiso 0.55(3) 1 calc R U P B 1
 C10A C 0.419(6) 0.400(7) 0.7232(12) 0.094(5) Uani 0.55(3) 1 d D U P B 1
 H10C H 0.341729 0.448504 0.741091 0.113 Uiso 0.55(3) 1 calc R U P B 1
 H10D H 0.441438 0.309112 0.741761 0.113 Uiso 0.55(3) 1 calc R U P B 1
 C7A C 0.557(6) 0.500(4) 0.6344(8) 0.089(5) Uani 0.55(3) 1 d D U P B 1
 H7A H 0.640493 0.435061 0.637197 0.107 Uiso 0.55(3) 1 calc R U P B 1
 C12A C 0.439(5) 0.394(6) 0.6275(12) 0.091(5) Uani 0.55(3) 1 d D U P B 1
 H12C H 0.476692 0.303414 0.612623 0.109 Uiso 0.55(3) 1 calc R U P B 1
 H12D H 0.370852 0.436273 0.603528 0.109 Uiso 0.55(3) 1 calc R U P B 1
 C1A C 0.975(9) 1.003(10) 0.6358(8) 0.083(4) Uani 0.27(5) 1 d D U P A 1
 H1A H 0.938533 0.900220 0.634477 0.100 Uiso 0.27(5) 1 calc R U P A 1
 C2A C 1.134(8) 0.979(16) 0.633(4) 0.085(5) Uani 0.27(5) 1 d D U P A 1
 H2AA H 1.184694 1.072903 0.635906 0.102 Uiso 0.27(5) 1 calc R U P A 1
 H2AB H 1.159011 0.932113 0.601100 0.102 Uiso 0.27(5) 1 calc R U P A 1
 C5A C 1.017(9) 1.039(15) 0.727(3) 0.087(5) Uani 0.27(5) 1 d D U P A 1
 H5AA H 1.037964 1.139378 0.738851 0.105 Uiso 0.27(5) 1 calc R U P A 1
 H5AB H 0.962742 0.991174 0.753262 0.105 Uiso 0.27(5) 1 calc R U P A 1
 C4A C 1.157(9) 0.960(13) 0.725(2) 0.088(5) Uani 0.27(5) 1 d D U P A 1
 H4AA H 1.164443 0.890176 0.753282 0.106 Uiso 0.27(5) 1 calc R U P A 1
 H4AB H 1.234977 1.031414 0.728387 0.106 Uiso 0.27(5) 1 calc R U P A 1
 Ag2 Ag 0.4715(8) 1.0148(12) 0.5009(4) 0.106(2) Uani 0.5 1 d . U P . .

loop_
  _atom_site_aniso_label
  _atom_site_aniso_U_11
  _atom_site_aniso_U_22
  _atom_site_aniso_U_33
  _atom_site_aniso_U_23
  _atom_site_aniso_U_13
  _atom_site_aniso_U_12
 Bi0A 0.0488(5) 0.0445(6) 0.0324(5) 0.0000(4) -0.0016(4) -0.0006(4)
 I2 0.0578(7) 0.0512(8) 0.0565(7) 0.0036(6) 0.0082(6) 0.0122(6)
 I3 0.0551(7) 0.0585(8) 0.0595(8) 0.0046(6) -0.0113(6) -0.0143(6)
 I1 0.0727(9) 0.0772(10) 0.0345(6) -0.0023(6) -0.0044(6) 0.0022(7)
 I4 0.0613(8) 0.0846(11) 0.0544(8) -0.0024(7) 0.0037(6) -0.0011(7)
 N1 0.064(8) 0.106(10) 0.059(8) 0.012(8) 0.004(7) 0.012(8)
 N2 0.081(10) 0.122(12) 0.053(7) 0.009(8) -0.008(7) -0.012(9)
 C11 0.094(10) 0.127(12) 0.060(7) 0.008(8) -0.003(8) -0.020(9)
 C3 0.075(9) 0.118(11) 0.071(7) 0.014(8) 0.004(7) 0.010(8)
 C4B 0.077(10) 0.120(11) 0.068(8) 0.015(8) 0.003(8) 0.009(9)
 C2B 0.073(9) 0.115(11) 0.067(8) 0.013(8) 0.005(7) 0.011(8)
 C12B 0.090(10) 0.125(12) 0.057(8) 0.007(9) -0.005(8) -0.017(9)
 C7B 0.087(10) 0.125(12) 0.056(7) 0.006(8) -0.005(7) -0.016(9)
 C5B 0.077(9) 0.120(11) 0.067(8) 0.013(8) 0.006(8) 0.008(9)
 C6 0.076(8) 0.116(10) 0.066(7) 0.013(8) 0.006(7) 0.009(8)
 C9B 0.095(11) 0.128(13) 0.057(8) 0.006(9) -0.005(9) -0.015(10)
 C10B 0.094(11) 0.128(13) 0.059(8) 0.007(9) -0.003(9) -0.016(10)
 C1B 0.070(8) 0.112(10) 0.067(7) 0.014(7) 0.004(6) 0.011(8)
 C8 0.091(10) 0.127(12) 0.057(7) 0.006(8) -0.006(7) -0.015(9)
 C9A 0.094(11) 0.128(13) 0.059(8) 0.007(9) -0.003(9) -0.015(10)
 C10A 0.095(11) 0.129(13) 0.058(8) 0.008(9) -0.004(9) -0.018(10)
 C7A 0.088(10) 0.125(12) 0.056(7) 0.007(8) -0.006(7) -0.014(9)
 C12A 0.091(10) 0.125(12) 0.057(8) 0.007(8) -0.005(8) -0.017(9)
 C1A 0.071(9) 0.113(10) 0.066(7) 0.013(8) 0.005(7) 0.011(8)
 C2A 0.072(9) 0.115(11) 0.068(8) 0.013(8) 0.005(7) 0.011(8)
 C5A 0.077(10) 0.119(11) 0.067(8) 0.013(9) 0.005(8) 0.009(9)
 C4A 0.077(10) 0.119(11) 0.069(8) 0.014(9) 0.004(8) 0.009(9)
 Ag2 0.115(5) 0.137(4) 0.067(2) 0.002(3) -0.005(4) 0.034(4)

_geom_special_details
;
 All esds (except the esd in the dihedral angle between two l.s. planes)
 are estimated using the full covariance matrix.  The cell esds are taken
 into account individually in the estimation of esds in distances, angles
 and torsion angles; correlations between esds in cell parameters are only
 used when they are defined by crystal symmetry.  An approximate (isotropic)
 treatment of cell esds is used for estimating esds involving l.s. planes.
;
loop_
  _geom_bond_atom_site_label_1
  _geom_bond_atom_site_label_2
  _geom_bond_distance
  _geom_bond_site_symmetry_2
  _geom_bond_publ_flag
 Bi0A I2 3.0814(15) . ?
 Bi0A I2 3.0815(15) 3_566 ?
 Bi0A I3 3.0906(16) . ?
 Bi0A I3 3.0906(15) 3_566 ?
 Bi0A I1 3.0853(14) 3_566 ?
 Bi0A I1 3.0853(14) . ?
 I2 Ag2 3.238(6) 1_545 ?
 I4 Ag2 2.695(11) . ?
 I4 Ag2 2.690(11) 3_676 ?
 N1 H1BD 0.8902 . ?
 N1 H1BE 0.8899 . ?
 N1 H1BF 0.8900 . ?
 N1 H1AA 0.8903 . ?
 N1 H1AB 0.8900 . ?
 N1 H1AC 0.8900 . ?
 N1 C1B 1.499(17) . ?
 N1 C1A 1.498(19) . ?
 N2 H2BF 0.8901 . ?
 N2 H2BG 0.8900 . ?
 N2 H2BH 0.8901 . ?
 N2 H2AC 0.8901 . ?
 N2 H2AD 0.8901 . ?
 N2 H2AE 0.8899 . ?
 N2 C7B 1.478(16) . ?
 N2 C7A 1.488(16) . ?
 C11 H11C 0.9700 . ?
 C11 H11D 0.9700 . ?
 C11 H11A 0.9700 . ?
 C11 H11B 0.9700 . ?
 C11 C12B 1.476(17) . ?
 C11 C10B 1.480(17) . ?
 C11 C10A 1.478(16) . ?
 C11 C12A 1.482(16) . ?
 C3 H3BC 0.9700 . ?
 C3 H3BD 0.9700 . ?
 C3 H3AA 0.9700 . ?
 C3 H3AB 0.9700 . ?
 C3 C4B 1.496(17) . ?
 C3 C2B 1.501(17) . ?
 C3 C2A 1.500(19) . ?
 C3 C4A 1.497(19) . ?
 C4B H4BA 0.9700 . ?
 C4B H4BB 0.9700 . ?
 C4B C5B 1.489(18) . ?
 C2B H2BA 0.9700 . ?
 C2B H2BB 0.9700 . ?
 C2B C1B 1.497(17) . ?
 C12B H12A 0.9700 . ?
 C12B H12B 0.9700 . ?
 C12B C7B 1.481(13) . ?
 C7B H7B 0.9800 . ?
 C7B C8 1.481(17) . ?
 C5B H5BA 0.9700 . ?
 C5B H5BB 0.9700 . ?
 C5B C6 1.507(18) . ?
 C6 H6BC 0.9700 . ?
 C6 H6BD 0.9700 . ?
 C6 H6AA 0.9700 . ?
 C6 H6AB 0.9700 . ?
 C6 C1B 1.497(17) . ?
 C6 C1A 1.498(19) . ?
 C6 C5A 1.501(19) . ?
 C9B H9BA 0.9700 . ?
 C9B H9BB 0.9700 . ?
 C9B C10B 1.476(13) . ?
 C9B C8 1.479(17) . ?
 C10B H10A 0.9700 . ?
 C10B H10B 0.9700 . ?
 C1B H1B 0.9800 . ?
 C8 H8BC 0.9700 . ?
 C8 H8BD 0.9700 . ?
 C8 H8AA 0.9700 . ?
 C8 H8AB 0.9700 . ?
 C8 C9A 1.479(17) . ?
 C8 C7A 1.479(17) . ?
 C9A H9AA 0.9700 . ?
 C9A H9AB 0.9700 . ?
 C9A C10A 1.465(17) . ?
 C10A H10C 0.9700 . ?
 C10A H10D 0.9700 . ?
 C7A H7A 0.9800 . ?
 C7A C12A 1.466(17) . ?
 C12A H12C 0.9700 . ?
 C12A H12D 0.9700 . ?
 C1A H1A 0.9800 . ?
 C1A C2A 1.498(19) . ?
 C2A H2AA 0.9700 . ?
 C2A H2AB 0.9700 . ?
 C5A H5AA 0.9700 . ?
 C5A H5AB 0.9700 . ?
 C5A C4A 1.496(19) . ?
 C4A H4AA 0.9700 . ?
 C4A H4AB 0.9700 . ?
 Ag2 Ag2 0.597(12) 3_676 ?

loop_
  _geom_angle_atom_site_label_1
  _geom_angle_atom_site_label_2
  _geom_angle_atom_site_label_3
  _geom_angle
  _geom_angle_site_symmetry_1
  _geom_angle_site_symmetry_3
  _geom_angle_publ_flag
 I2 Bi0A I2 180.0 . 3_566 ?
 I2 Bi0A I3 89.50(4) . . ?
 I2 Bi0A I3 90.50(4) 3_566 . ?
 I2 Bi0A I3 90.50(4) . 3_566 ?
 I2 Bi0A I3 89.50(4) 3_566 3_566 ?
 I2 Bi0A I1 90.02(5) . 3_566 ?
 I2 Bi0A I1 89.98(5) . . ?
 I2 Bi0A I1 90.02(5) 3_566 . ?
 I2 Bi0A I1 89.98(5) 3_566 3_566 ?
 I3 Bi0A I3 180.0 3_566 . ?
 I1 Bi0A I3 86.64(5) . . ?
 I1 Bi0A I3 86.64(5) 3_566 3_566 ?
 I1 Bi0A I3 93.36(5) 3_566 . ?
 I1 Bi0A I3 93.36(5) . 3_566 ?
 I1 Bi0A I1 180.0 3_566 . ?
 Bi0A I2 Ag2 156.4(2) . 1_545 ?
 Ag2 I4 Ag2 12.7(3) 3_676 . ?
 H1BD N1 H1BE 109.5 . . ?
 H1BD N1 H1BF 109.4 . . ?
 H1BE N1 H1BF 109.5 . . ?
 H1AA N1 H1AB 109.5 . . ?
 H1AA N1 H1AC 109.5 . . ?
 H1AB N1 H1AC 109.5 . . ?
 C1B N1 H1BD 109.1 . . ?
 C1B N1 H1BE 109.6 . . ?
 C1B N1 H1BF 109.8 . . ?
 C1A N1 H1AA 109.3 . . ?
 C1A N1 H1AB 111.2 . . ?
 C1A N1 H1AC 108.0 . . ?
 H2BF N2 H2BG 109.5 . . ?
 H2BF N2 H2BH 109.5 . . ?
 H2BG N2 H2BH 109.5 . . ?
 H2AC N2 H2AD 109.5 . . ?
 H2AC N2 H2AE 109.5 . . ?
 H2AD N2 H2AE 109.5 . . ?
 C7B N2 H2BF 110.0 . . ?
 C7B N2 H2BG 108.0 . . ?
 C7B N2 H2BH 110.4 . . ?
 C7A N2 H2AC 110.2 . . ?
 C7A N2 H2AD 109.2 . . ?
 C7A N2 H2AE 109.1 . . ?
 H11C C11 H11D 108.3 . . ?
 H11A C11 H11B 107.0 . . ?
 C12B C11 H11C 109.9 . . ?
 C12B C11 H11D 109.9 . . ?
 C12B C11 C10B 109(4) . . ?
 C10B C11 H11C 109.9 . . ?
 C10B C11 H11D 109.9 . . ?
 C10A C11 H11A 107.6 . . ?
 C10A C11 H11B 107.6 . . ?
 C10A C11 C12A 119(3) . . ?
 C12A C11 H11A 107.6 . . ?
 C12A C11 H11B 107.6 . . ?
 H3BC C3 H3BD 107.3 . . ?
 H3AA C3 H3AB 108.0 . . ?
 C4B C3 H3BC 108.2 . . ?
 C4B C3 H3BD 108.2 . . ?
 C4B C3 C2B 116(3) . . ?
 C2B C3 H3BC 108.2 . . ?
 C2B C3 H3BD 108.2 . . ?
 C2A C3 H3AA 109.4 . . ?
 C2A C3 H3AB 109.4 . . ?
 C4A C3 H3AA 109.4 . . ?
 C4A C3 H3AB 109.4 . . ?
 C4A C3 C2A 111(8) . . ?
 C3 C4B H4BA 108.4 . . ?
 C3 C4B H4BB 108.4 . . ?
 H4BA C4B H4BB 107.5 . . ?
 C5B C4B C3 115(3) . . ?
 C5B C4B H4BA 108.4 . . ?
 C5B C4B H4BB 108.4 . . ?
 C3 C2B H2BA 109.2 . . ?
 C3 C2B H2BB 109.2 . . ?
 H2BA C2B H2BB 107.9 . . ?
 C1B C2B C3 112(2) . . ?
 C1B C2B H2BA 109.2 . . ?
 C1B C2B H2BB 109.2 . . ?
 C11 C12B H12A 108.7 . . ?
 C11 C12B H12B 108.7 . . ?
 C11 C12B C7B 114(4) . . ?
 H12A C12B H12B 107.6 . . ?
 C7B C12B H12A 108.7 . . ?
 C7B C12B H12B 108.7 . . ?
 N2 C7B C12B 126(3) . . ?
 N2 C7B H7B 95.4 . . ?
 N2 C7B C8 113(2) . . ?
 C12B C7B H7B 95.4 . . ?
 C8 C7B C12B 119(3) . . ?
 C8 C7B H7B 95.4 . . ?
 C4B C5B H5BA 109.3 . . ?
 C4B C5B H5BB 109.3 . . ?
 C4B C5B C6 111(3) . . ?
 H5BA C5B H5BB 108.0 . . ?
 C6 C5B H5BA 109.3 . . ?
 C6 C5B H5BB 109.3 . . ?
 C5B C6 H6BC 109.9 . . ?
 C5B C6 H6BD 109.9 . . ?
 H6BC C6 H6BD 108.3 . . ?
 H6AA C6 H6AB 108.1 . . ?
 C1B C6 C5B 109(2) . . ?
 C1B C6 H6BC 109.9 . . ?
 C1B C6 H6BD 109.9 . . ?
 C1A C6 H6AA 109.6 . . ?
 C1A C6 H6AB 109.6 . . ?
 C1A C6 C5A 110(4) . . ?
 C5A C6 H6AA 109.6 . . ?
 C5A C6 H6AB 109.6 . . ?
 H9BA C9B H9BB 106.3 . . ?
 C10B C9B H9BA 106.1 . . ?
 C10B C9B H9BB 106.1 . . ?
 C10B C9B C8 125(4) . . ?
 C8 C9B H9BA 106.1 . . ?
 C8 C9B H9BB 106.1 . . ?
 C11 C10B H10A 109.5 . . ?
 C11 C10B H10B 109.5 . . ?
 C9B C10B C11 111(4) . . ?
 C9B C10B H10A 109.5 . . ?
 C9B C10B H10B 109.5 . . ?
 H10A C10B H10B 108.1 . . ?
 N1 C1B H1B 109.4 . . ?
 C2B C1B N1 107(2) . . ?
 C2B C1B C6 112(3) . . ?
 C2B C1B H1B 109.4 . . ?
 C6 C1B N1 110(2) . . ?
 C6 C1B H1B 109.4 . . ?
 C7B C8 H8BC 110.0 . . ?
 C7B C8 H8BD 110.0 . . ?
 C9B C8 C7B 108(3) . . ?
 C9B C8 H8BC 110.0 . . ?
 C9B C8 H8BD 110.0 . . ?
 H8BC C8 H8BD 108.4 . . ?
 H8AA C8 H8AB 107.8 . . ?
 C9A C8 H8AA 109.0 . . ?
 C9A C8 H8AB 109.0 . . ?
 C9A C8 C7A 113(3) . . ?
 C7A C8 H8AA 109.0 . . ?
 C7A C8 H8AB 109.0 . . ?
 C8 C9A H9AA 109.1 . . ?
 C8 C9A H9AB 109.1 . . ?
 H9AA C9A H9AB 107.9 . . ?
 C10A C9A C8 112(3) . . ?
 C10A C9A H9AA 109.1 . . ?
 C10A C9A H9AB 109.1 . . ?
 C11 C10A H10C 107.0 . . ?
 C11 C10A H10D 107.0 . . ?
 C9A C10A C11 121(4) . . ?
 C9A C10A H10C 107.0 . . ?
 C9A C10A H10D 107.0 . . ?
 H10C C10A H10D 106.7 . . ?
 N2 C7A H7A 102.9 . . ?
 C8 C7A N2 112(2) . . ?
 C8 C7A H7A 102.9 . . ?
 C12A C7A N2 114(3) . . ?
 C12A C7A C8 119(3) . . ?
 C12A C7A H7A 102.9 . . ?
 C11 C12A H12C 108.3 . . ?
 C11 C12A H12D 108.3 . . ?
 C7A C12A C11 116(3) . . ?
 C7A C12A H12C 108.3 . . ?
 C7A C12A H12D 108.3 . . ?
 H12C C12A H12D 107.4 . . ?
 N1 C1A H1A 102.2 . . ?
 C6 C1A N1 110(2) . . ?
 C6 C1A H1A 102.2 . . ?
 C6 C1A C2A 119(8) . . ?
 C2A C1A N1 118(4) . . ?
 C2A C1A H1A 102.2 . . ?
 C3 C2A H2AA 110.9 . . ?
 C3 C2A H2AB 110.9 . . ?
 C1A C2A C3 104(3) . . ?
 C1A C2A H2AA 110.9 . . ?
 C1A C2A H2AB 110.9 . . ?
 H2AA C2A H2AB 108.9 . . ?
 C6 C5A H5AA 105.5 . . ?
 C6 C5A H5AB 105.5 . . ?
 H5AA C5A H5AB 106.1 . . ?
 C4A C5A C6 127(7) . . ?
 C4A C5A H5AA 105.5 . . ?
 C4A C5A H5AB 105.5 . . ?
 C3 C4A H4AA 110.0 . . ?
 C3 C4A H4AB 110.0 . . ?
 C5A C4A C3 108(6) . . ?
 C5A C4A H4AA 110.0 . . ?
 C5A C4A H4AB 110.0 . . ?
 H4AA C4A H4AB 108.4 . . ?
 I4 Ag2 I2 99.5(3) . 1_565 ?
 I4 Ag2 I2 93.1(3) 3_676 1_565 ?
 I4 Ag2 I4 167.3(3) 3_676 . ?
 Ag2 Ag2 I2 173(3) 3_676 1_565 ?
 Ag2 Ag2 I4 84(2) 3_676 3_676 ?
 Ag2 Ag2 I4 83(2) 3_676 . ?

loop_
  _geom_torsion_atom_site_label_1
  _geom_torsion_atom_site_label_2
  _geom_torsion_atom_site_label_3
  _geom_torsion_atom_site_label_4
  _geom_torsion
  _geom_torsion_site_symmetry_1
  _geom_torsion_site_symmetry_2
  _geom_torsion_site_symmetry_3
  _geom_torsion_site_symmetry_4
  _geom_torsion_publ_flag
 N1 C1A C2A C3 -168(7) . . . . ?
 N2 C7B C8 C9B 176(5) . . . . ?
 N2 C7A C12A C11 -153(4) . . . . ?
 C11 C12B C7B N2 137(6) . . . . ?
 C11 C12B C7B C8 -24(9) . . . . ?
 C3 C4B C5B C6 -46(5) . . . . ?
 C3 C2B C1B N1 173(3) . . . . ?
 C3 C2B C1B C6 53(5) . . . . ?
 C4B C3 C2B C1B -39(6) . . . . ?
 C4B C5B C6 C1B 59(5) . . . . ?
 C2B C3 C4B C5B 37(6) . . . . ?
 C12B C11 C10B C9B -47(7) . . . . ?
 C12B C7B C8 C9B -22(8) . . . . ?
 C5B C6 C1B N1 179(3) . . . . ?
 C5B C6 C1B C2B -63(4) . . . . ?
 C6 C1A C2A C3 55(13) . . . . ?
 C6 C5A C4A C3 -11(15) . . . . ?
 C10B C11 C12B C7B 61(7) . . . . ?
 C10B C9B C8 C7B 35(9) . . . . ?
 C8 C9B C10B C11 0(9) . . . . ?
 C8 C9A C10A C11 24(8) . . . . ?
 C8 C7A C12A C11 -17(7) . . . . ?
 C9A C8 C7A N2 -175(3) . . . . ?
 C9A C8 C7A C12A 47(6) . . . . ?
 C10A C11 C12A C7A -10(8) . . . . ?
 C7A C8 C9A C10A -49(6) . . . . ?
 C12A C11 C10A C9A 6(8) . . . . ?
 C1A C6 C5A C4A -6(15) . . . . ?
 C2A C3 C4A C5A 51(10) . . . . ?
 C5A C6 C1A N1 -158(7) . . . . ?
 C5A C6 C1A C2A -18(11) . . . . ?
 C4A C3 C2A C1A -72(11) . . . . ?

_shelx_res_file
;
TITL mo_BiAgI_MACH_Red_0m_a.res in P2(1)/c
    mo_biagi_mach_red_0m_a.res
    created by SHELXL-2018/3 at 11:34:07 on 20-Mar-2023
REM Old TITL Integration of BiAgI_MACH_Red
REM SHELXT solution in P2(1)/c: R1 0.194, Rweak 0.015, Alpha 0.034
REM <I/s> 1.009 for 307 systematic absences, Orientation as input
REM Formula found by SHELXT: C16 Bi I8 N
CELL 0.71073 9.3456 8.9459 26.5292 90 90.507 90
ZERR 2 0.002 0.002 0.005 0.03 0.03 0.03
LATT 1
SYMM -X,0.5+Y,0.5-Z
SFAC C H Ag Bi I N
UNIT 48 112 2 2 16 8
DFIX 1.5 C10B C9B
SADI C9B C8 C9A C8 C9A C10A C9B C10B C11 C10A C11 C10B C12B C11 C12A C11 =
 C7B C12B C7A C12A C8 C7B C8 C7A N2 C7B N2 C7A
SADI C4A C3 C4B C3 C5A C4A C5B C4B C6 C5A C6 C5B C6 C1A C6 C1B C3 C2A C3 =
 C2B C2A C1A C2B C1B N1 C1A N1 C1B
SIMU 0.01 0.02 2 N1 C1B C1A C2B C6 C2A C3 C5B C5A C4B C4A
SIMU 0.01 0.02 2 C8 N2 C7B C7A C12B C12A C11 C9B C9A C10B C10A
DFIX 1.5 C7B C12B
SIMU 0.01 0.02 2 Ag2 Bi0A I2 I1 I3 I4
ISOR 0.005 0.01 Ag2

L.S. 10
PLAN  17
SIZE 0.28 0.29 0.3
TEMP 26.85
CONF
LIST 6
MORE -1
BOND $H
fmap 2
acta
OMIT 0 50
OMIT 0 0 4
OMIT 4 1 7
OMIT 0 0 12
OMIT 0 0 6
OMIT 0 2 4
OMIT 0 2 0
OMIT 0 4 0
OMIT 1 3 9
OMIT -1 3 9
OMIT -1 0 6
OMIT -1 1 9
OMIT 1 1 9
OMIT 0 0 10
OMIT 2 2 10
OMIT -1 10 2
REM <olex2.extras>
REM <HklSrc "%.\\mo_biagi_mach_red_0m_a.hkl">
REM </olex2.extras>

WGHT    0.057600   87.280296
FVAR       0.12528   0.54935   0.26856
BI0A  4    0.000000    0.500000    0.500000    10.50000    0.04884    0.04455 =
         0.03242   -0.00003   -0.00162   -0.00057
I2    5    0.182077    0.213130    0.505033    11.00000    0.05783    0.05122 =
         0.05646    0.00361    0.00818    0.01216
I3    5    0.276627    0.688685    0.506127    11.00000    0.05512    0.05845 =
         0.05947    0.00459   -0.01130   -0.01435
I1    5    0.035474    0.508601    0.384520    11.00000    0.07269    0.07724 =
         0.03447   -0.00226   -0.00443    0.00223
I4    5    0.527936    0.991799    0.600450    11.00000    0.06135    0.08458 =
         0.05438   -0.00244    0.00367   -0.00107
N1    6    0.901075    1.074294    0.591739    11.00000    0.06362    0.10589 =
         0.05931    0.01199    0.00427    0.01152
PART 2
AFIX   3
H1BD  2    0.923275    1.027104    0.563319   -31.00000   -1.20000
H1BE  2    0.806935    1.088714    0.592789   -31.00000   -1.20000
H1BF  2    0.945645    1.162174    0.592789   -31.00000   -1.20000
AFIX   3
PART 1
H1AA  2    0.935465    1.036264    0.563299    31.00000   -1.20000
H1AB  2    0.807025    1.059194    0.592809    31.00000   -1.20000
H1AC  2    0.918975    1.171964    0.592809    31.00000   -1.20000
AFIX   0

PART 0
N2    6    0.588289    0.591449    0.588902    11.00000    0.08073    0.12215 =
         0.05316    0.00856   -0.00807   -0.01171
PART 2
AFIX   3
H2BF  2    0.542359    0.572169    0.560092   -21.00000   -1.20000
H2BG  2    0.609689    0.688299    0.590402   -21.00000   -1.20000
H2BH  2    0.668469    0.537879    0.590402   -21.00000   -1.20000
AFIX   3
PART 1
H2AC  2    0.568759    0.539459    0.561072    21.00000   -1.20000
H2AD  2    0.535039    0.673919    0.589342    21.00000   -1.20000
H2AE  2    0.680479    0.616379    0.589342    21.00000   -1.20000
AFIX   0
PART 0
C11   1    0.360081    0.352686    0.673739    11.00000    0.09448    0.12692 =
         0.05987    0.00794   -0.00334   -0.02018
PART 2
AFIX  23
H11C  2    0.444211    0.289253    0.675033   -21.00000   -1.20000
H11D  2    0.276401    0.289318    0.670104   -21.00000   -1.20000
AFIX  23
PART 1
H11A  2    0.264115    0.393205    0.670715    21.00000   -1.20000
H11B  2    0.351090    0.244674    0.674215    21.00000   -1.20000
AFIX   0

PART 0
C3    1    1.167379    0.877800    0.676392    11.00000    0.07503    0.11811 =
         0.07067    0.01375    0.00442    0.01048
PART 2
AFIX  23
H3BC  2    1.150651    0.771226    0.673079   -31.00000   -1.20000
H3BD  2    1.270115    0.893202    0.676277   -31.00000   -1.20000
AFIX  23
PART 1
H3AA  2    1.100921    0.794512    0.676368    31.00000   -1.20000
H3AB  2    1.263249    0.837929    0.672740    31.00000   -1.20000
AFIX   0
PART 2
C4B   1    1.111879    0.926883    0.726465   -31.00000    0.07658    0.12014 =
         0.06819    0.01476    0.00285    0.00928
AFIX  23
H4BA  2    1.131089    0.848430    0.750840   -31.00000   -1.20000
H4BB  2    1.165007    1.014675    0.737128   -31.00000   -1.20000
AFIX   0
C2B   1    1.104719    0.954003    0.630872   -31.00000    0.07306    0.11493 =
         0.06719    0.01327    0.00510    0.01133
AFIX  23
H2BA  2    1.152660    1.049003    0.625976   -31.00000   -1.20000
H2BB  2    1.121709    0.892835    0.601333   -31.00000   -1.20000
AFIX   0

C12B  1    0.369280    0.455805    0.630467   -21.00000    0.08960    0.12467 =
         0.05679    0.00698   -0.00510   -0.01651
AFIX  23
H12A  2    0.283342    0.516553    0.629288   -21.00000   -1.20000
H12B  2    0.372145    0.397498    0.599666   -21.00000   -1.20000
AFIX   0
C7B   1    0.495483    0.555839    0.632079   -21.00000    0.08713    0.12481 =
         0.05574    0.00586   -0.00533   -0.01555
AFIX  13
H7B   2    0.440300    0.648880    0.630368   -21.00000   -1.20000
AFIX   0

C5B   1    0.956409    0.962776    0.727728   -31.00000    0.07710    0.12010 =
         0.06747    0.01286    0.00625    0.00849
AFIX  23
H5BA  2    0.934844    1.013918    0.758994   -31.00000   -1.20000
H5BB  2    0.901637    0.870699    0.726799   -31.00000   -1.20000
AFIX   0
PART 0
C6    1    0.912663    1.060027    0.683856    11.00000    0.07579    0.11579 =
         0.06644    0.01342    0.00602    0.00936
PART 2
AFIX  23
H6BC  2    0.810849    1.080532    0.685196   -31.00000   -1.20000
H6BD  2    0.963517    1.154459    0.685416   -31.00000   -1.20000
AFIX  23
PART 1
H6AA  2    0.824811    1.006606    0.690976    31.00000   -1.20000
H6AB  2    0.889754    1.165253    0.680221    31.00000   -1.20000
AFIX   0

PART 2
C9B   1    0.459010    0.560951    0.721565   -21.00000    0.09458    0.12775 =
         0.05710    0.00641   -0.00456   -0.01547
AFIX  23
H9BA  2    0.514373    0.546140    0.752260   -21.00000   -1.20000
H9BB  2    0.406993    0.653813    0.725936   -21.00000   -1.20000
AFIX   0
C10B  1    0.350172    0.441352    0.720684   -21.00000    0.09446    0.12841 =
         0.05856    0.00670   -0.00314   -0.01616
AFIX  23
H10A  2    0.255553    0.485258    0.722989   -21.00000   -1.20000
H10B  2    0.364220    0.376297    0.749557   -21.00000   -1.20000
AFIX   0

C1B   1    0.947283    0.980540    0.635817   -31.00000    0.07038    0.11215 =
         0.06685    0.01358    0.00428    0.01087
AFIX  13
H1B   2    0.896744    0.884590    0.634769   -31.00000   -1.20000
AFIX   0

PART 0
C8    1    0.564108    0.589219    0.681326    11.00000    0.09127    0.12664 =
         0.05655    0.00610   -0.00562   -0.01525
PART 2
AFIX  23
H8BC  2    0.647502    0.526139    0.686218   -21.00000   -1.20000
H8BD  2    0.594785    0.692771    0.682310   -21.00000   -1.20000
AFIX  23
PART 1
H8AA  2    0.656474    0.638420    0.683337    21.00000   -1.20000
H8AB  2    0.491032    0.666169    0.680141    21.00000   -1.20000
AFIX   0
C9A   1    0.544022    0.497466    0.727095    21.00000    0.09403    0.12825 =
         0.05854    0.00669   -0.00315   -0.01494
AFIX  23
H9AA  2    0.628731    0.436873    0.732743    21.00000   -1.20000
H9AB  2    0.533159    0.562957    0.755949    21.00000   -1.20000
AFIX   0
C10A  1    0.418730    0.399583    0.723192    21.00000    0.09507    0.12885 =
         0.05794    0.00760   -0.00396   -0.01782
AFIX  23
H10C  2    0.341729    0.448504    0.741091    21.00000   -1.20000
H10D  2    0.441438    0.309112    0.741761    21.00000   -1.20000
AFIX   0
C7A   1    0.556570    0.500304    0.634363    21.00000    0.08751    0.12458 =
         0.05627    0.00720   -0.00554   -0.01429
AFIX  13
H7A   2    0.640493    0.435061    0.637197    21.00000   -1.20000
AFIX   0
C12A  1    0.438618    0.393982    0.627481    21.00000    0.09059    0.12455 =
         0.05736    0.00679   -0.00496   -0.01745
AFIX  23
H12C  2    0.476692    0.303414    0.612623    21.00000   -1.20000
H12D  2    0.370852    0.436273    0.603528    21.00000   -1.20000
AFIX   0

C1A   1    0.975343    1.002732    0.635822    31.00000    0.07106    0.11291 =
         0.06583    0.01337    0.00493    0.01105
AFIX  13
H1A   2    0.938533    0.900220    0.634477    31.00000   -1.20000
AFIX   0
C2A   1    1.133672    0.978890    0.632776    31.00000    0.07219    0.11470 =
         0.06760    0.01339    0.00476    0.01091
AFIX  23
H2AA  2    1.184694    1.072903    0.635906    31.00000   -1.20000
H2AB  2    1.159011    0.932113    0.601100    31.00000   -1.20000
AFIX   0
C5A   1    1.016605    1.039451    0.726749    31.00000    0.07674    0.11865 =
         0.06700    0.01303    0.00525    0.00888
AFIX  23
H5AA  2    1.037964    1.139378    0.738851    31.00000   -1.20000
H5AB  2    0.962742    0.991174    0.753262    31.00000   -1.20000
AFIX   0
C4A   1    1.157306    0.959954    0.725386    31.00000    0.07668    0.11946 =
         0.06869    0.01400    0.00428    0.00867
AFIX  23
H4AA  2    1.164443    0.890176    0.753282    31.00000   -1.20000
H4AB  2    1.234977    1.031414    0.728387    31.00000   -1.20000
AFIX   0

PART 0
AG2   3    0.471533    1.014761    0.500942    10.50000    0.11480    0.13697 =
         0.06730    0.00182   -0.00515    0.03437
HKLF 4


REM  mo_BiAgI_MACH_Red_0m_a.res in P2(1)/c
REM wR2 = 0.1968, GooF = S = 1.088, Restrained GooF = 1.050 for all data
REM R1 = 0.0752 for 3144 Fo > 4sig(Fo) and 0.0916 for all 3883 data
REM 252 parameters refined using 454 restraints

END

WGHT      0.0575     87.2976

REM Highest difference peak  2.113,  deepest hole -1.482,  1-sigma level  0.299
Q1    1   0.1500  0.8010  0.5073  11.00000  0.05    2.11
Q2    1   0.2469  0.2862  0.5201  11.00000  0.05    2.04
Q3    1   0.0749  0.5504  0.4969  11.00000  0.05    1.96
Q4    1  -0.0688  0.5523  0.5018  11.00000  0.05    1.66
Q5    1   0.5004  1.0817  0.5014  11.00000  0.05    1.60
Q6    1  -0.0600  0.4872  0.3822  11.00000  0.05    1.59
Q7    1   0.5431  0.5970  0.4905  11.00000  0.05    1.49
Q8    1   0.9061  1.0281  0.4981  11.00000  0.05    1.44
Q9    1   1.1573  1.2007  0.6157  11.00000  0.05    1.35
Q10   1   0.0605  0.5035  0.4084  11.00000  0.05    1.25
Q11   1   0.3221  0.2872  0.5985  11.00000  0.05    1.20
Q12   1   0.4204  0.9798  0.5019  11.00000  0.05    1.19
Q13   1   0.4486  1.0203  0.6017  11.00000  0.05    1.16
Q14   1   0.3637  0.5569  0.7213  11.00000  0.05    1.16
Q15   1   0.5931  1.0505  0.5981  11.00000  0.05    1.14
Q16   1   1.2147  0.8030  0.6051  11.00000  0.05    1.12
Q17   1   0.0813  0.4954  0.4587  11.00000  0.05    1.05
;
_shelx_res_checksum                19910
_shelx_hkl_file
;
  -1   0   0  137.91   17.30
   2   0   0 2754.38  309.11
  -2   0   0 2444.49  308.99
   3   0   0   49.51   16.61
  -3   0   0   21.28   16.62
  -4   0   0 2000.30  255.32
   4   0   0 2280.66  255.63
  -5   0   0   38.40    6.04
  -5   0   0   54.28   10.39
   5   0   0   59.68   11.38
  -5   0   0   54.53   10.43
   5   0   0   42.50    6.08
   5   0   0   78.91   13.58
  -5   0   0   38.66    6.17
   5   0   0   34.36    6.15
   6   0   0  379.43   45.29
  -6   0   0  362.48   42.68
  -6   0   0  337.20   42.54
  -6   0   0  309.68   44.41
   6   0   0  370.67   45.63
   6   0   0  330.39   42.62
   6   0   0  387.95   42.65
  -6   0   0  342.49   45.34
   7   0   0  118.56   16.25
   7   0   0  105.95   19.46
  -7   0   0  126.49   16.17
  -7   0   0  122.22   16.10
  -7   0   0  184.33   25.05
   7   0   0  153.38   23.45
   7   0   0  121.83   16.06
  -7   0   0  120.54   21.86
  -8   0   0   -6.24    8.72
  -8   0   0    2.67    3.02
  -8   0   0    0.20    2.67
  -8   0   0   -1.50    4.37
   8   0   0   -1.20    2.53
   8   0   0    2.00    3.22
  -9   0   0   20.42    5.31
  -9   0   0   24.35   12.67
  -9   0   0   20.80    9.34
   9   0   0   23.09    5.49
 -10   0   0   23.12   14.42
 -10   0   0    6.62    4.13
 -10   0   0    1.76    2.95
 -10   0   0   15.90   11.93
 -10   0   0   14.70    5.04
  10   0   0    6.83    4.08
  10   0   0    8.91    4.89
 -11   0   0   79.59   17.29
  11   0   0   38.74    9.71
 -11   0   0   52.32   13.99
 -11   0   0   52.85    9.76
 -11   0   0   91.56   26.26
 -11   0   0   52.26   18.82
  12   0   0   -5.59    3.62
 -12   0   0   -4.11    4.32
 -12   0   0   -1.45    4.37
 -12   0   0  -33.01   27.33
 -12   0   0  -59.26   27.30
 -12   0   0   -0.95    5.34
   0  -1   0   -0.13    0.34
   0  -1   0   -0.32    0.77
   0  -1   0    0.40    0.41
   0   1   0    0.08    0.37
   0   1   0   -0.13    0.78
   0   1   0   -0.13    0.43
   1  -1   0   -0.13    0.62
  -1  -1   0    0.45    0.39
   1  -1   0   -1.64    1.06
   1  -1   0    0.35    0.34
  -1  -1   0   -0.34    0.39
  -1  -1   0    1.54    0.82
  -1  -1   0    0.27    0.72
   1  -1   0   -1.09    0.41
  -1  -1   0    0.06    0.41
  -1   1   0    0.11    0.34
   1   1   0    0.93    0.86
  -1   1   0    0.12    0.94
  -1   1   0   -0.24    0.46
  -1   1   0   -0.79    0.44
   1   1   0    0.43    0.39
   1   1   0    0.30    0.34
  -2  -1   0  120.10   13.82
   2  -1   0  116.52   13.80
  -2  -1   0  112.59   13.82
   2  -1   0  113.66   14.69
  -2  -1   0  109.21   14.57
   2  -1   0   98.66   14.42
   2  -1   0  122.88   13.91
   2   1   0  114.28   14.59
  -2   1   0  112.77   13.86
  -2   1   0  124.07   13.83
   2   1   0  124.17   13.86
   2   1   0  107.57   13.80
  -2   1   0  104.86   14.49
  -2   1   0  111.96   14.67
   3  -1   0  104.07   16.68
  -3  -1   0  105.02   16.18
  -3  -1   0  128.55   15.19
  -3  -1   0  113.40   16.62
   3  -1   0   95.87   16.20
   3  -1   0  129.10   15.17
  -3  -1   0  140.56   15.24
   3  -1   0  132.40   15.30
  -3   1   0  125.59   15.20
  -3   1   0  139.54   15.30
  -3   1   0  127.23   16.74
   3   1   0  124.24   15.19
   3   1   0  131.97   15.24
   3   1   0  151.18   17.00
  -3   1   0  100.05   16.12
  -4  -1   0  600.37   75.05
   4  -1   0  585.37   75.11
  -4  -1   0  555.31   74.91
   4  -1   0  602.19   75.21
   4  -1   0  696.64   73.90
  -4   1   0  625.03   75.25
   4   1   0  655.67   75.36
  -4   1   0  605.07   75.11
   4   1   0  625.51   75.28
   5  -1   0  207.81   26.15
   5  -1   0  183.48   22.59
  -5  -1   0  185.08   22.61
   5  -1   0  202.56   25.56
  -5  -1   0  184.66   22.66
  -5  -1   0  182.93   24.98
   5  -1   0  188.75   22.79
  -5  -1   0  150.73   24.10
   5   1   0  189.69   22.67
   5   1   0  182.71   25.52
  -5   1   0  202.27   22.78
   5   1   0  181.85   22.65
   5   1   0  188.09   24.91
  -5   1   0  191.45   22.67
  -5   1   0  184.56   25.52
  -5   1   0  149.30   24.16
   6  -1   0  230.57   27.79
   6  -1   0  168.44   23.28
  -6  -1   0  197.82   23.30
   6  -1   0  204.38   26.96
  -6  -1   0  161.47   25.02
  -6  -1   0  182.04   23.13
   6  -1   0  190.07   23.14
  -6  -1   0  170.35   26.24
   6   1   0  196.80   23.25
  -6   1   0  198.12   23.32
  -6   1   0  204.22   25.70
  -6   1   0  192.94   26.61
  -6   1   0  177.19   23.16
   6   1   0  182.39   23.22
  -7  -1   0  108.95   19.53
   7  -1   0  140.52   20.85
   7  -1   0  138.33   17.26
   7  -1   0  157.64   22.96
   7  -1   0  115.97   17.42
  -7  -1   0  146.21   22.58
  -7  -1   0  145.07   17.41
  -7  -1   0  128.30   17.24
  -7   1   0  126.66   20.04
  -7   1   0  137.99   17.42
   7   1   0  140.33   17.43
   7   1   0  136.67   17.34
  -7   1   0  153.75   24.38
  -7   1   0  131.28   17.34
   8  -1   0   11.31    6.98
   8  -1   0   46.38   14.33
  -8  -1   0   39.09   10.99
  -8  -1   0   12.65    9.02
   8  -1   0   23.88    5.39
  -8  -1   0   23.42    4.97
   8  -1   0   26.84    4.97
  -8  -1   0   17.25    4.67
  -8   1   0   18.87    4.76
  -8   1   0   19.19    4.81
  -8   1   0   30.67    9.85
   8   1   0   17.74    4.63
   8   1   0   16.92    4.86
  -8   1   0   25.99   12.58
  -9  -1   0    7.41    5.26
   9  -1   0   18.26    4.58
  -9  -1   0   16.92    4.93
  -9  -1   0   23.02   15.77
   9  -1   0   18.99    5.46
  -9  -1   0   14.49    6.65
  -9   1   0   16.54    8.88
   9   1   0   11.96    4.52
  -9   1   0   14.18    4.55
  -9   1   0   21.83   12.82
  10  -1   0    0.54    4.30
  10  -1   0   -1.21    3.18
 -10  -1   0    4.47    5.81
 -10  -1   0    2.34   14.69
 -10  -1   0   -4.77    3.82
 -10  -1   0   -0.43    3.56
 -10  -1   0   -2.26    3.53
 -10  -1   0    5.52   11.80
 -10   1   0    2.49    5.90
  10   1   0    1.77    3.60
  10   1   0    2.56    4.32
 -10   1   0   -1.53    3.29
 -10   1   0    1.95    3.88
 -10   1   0    3.20   14.88
 -11  -1   0    2.11    6.14
 -11  -1   0   -8.02   15.12
  11  -1   0   -7.84    3.28
 -11  -1   0   25.47   19.18
 -11  -1   0    1.52    4.31
 -11  -1   0    2.44    6.82
  11   1   0   -1.65    3.88
 -11   1   0   -6.39    3.38
 -11   1   0   -4.74    3.59
 -11   1   0   27.49   16.20
 -12  -1   0   -4.35    4.13
 -12  -1   0    2.14    0.75
 -12  -1   0   16.94   29.14
  12  -1   0   -3.95    3.61
 -12  -1   0   17.30   22.06
 -12  -1   0    0.05    5.89
 -12   1   0  -12.86   23.00
  12   1   0   -3.51    3.70
 -12   1   0   -3.24    5.77
 -12   1   0   -4.12    3.83
 -12   1   0  -13.47   19.32
   0  -2   0 1621.66  192.88
   1  -2   0   20.34    3.59
   1  -2   0   23.01    4.03
  -1  -2   0   25.43    3.78
  -1  -2   0   27.45    3.70
  -1  -2   0   22.01    3.47
   1   2   0   29.50    3.18
   1   2   0   28.56    3.73
  -1   2   0   22.58    3.77
   1   2   0   25.78    3.50
   1   2   0   25.44    3.31
  -1   2   0   26.06    4.48
   1   2   0   21.20    3.57
   2  -2   0 9999.00 1124.66
  -2   2   0 8953.49 1124.65
  -3  -2   0  232.24   34.31
  -3  -2   0  345.34   35.31
  -3  -2   0  261.54   33.87
   3  -2   0  249.23   34.00
  -3  -2   0  274.35   33.94
  -3  -2   0  314.49   34.74
   3  -2   0  269.03   33.83
  -3  -2   0  304.77   34.71
  -3   2   0  268.70   33.96
  -3   2   0  327.30   35.24
   3   2   0  295.04   33.97
   3   2   0  250.71   33.86
  -3   2   0  329.98   35.42
  -3   2   0  274.51   33.91
  -4  -2   0  627.28   80.30
   4  -2   0  710.34   79.27
  -4  -2   0  612.30   80.26
   4  -2   0  679.33   80.49
  -4  -2   0  618.94   79.03
   4  -2   0  659.22   80.48
  -4   2   0  697.88   80.59
  -4   2   0  700.33   80.70
  -5  -2   0    5.16    2.25
   5  -2   0    9.67    4.78
  -5  -2   0    1.13    2.85
   5  -2   0    4.31    5.98
   5  -2   0    2.28    1.87
  -5  -2   0    6.36    2.40
  -5  -2   0    9.73    6.14
   5  -2   0    2.27    2.41
  -5   2   0    6.86    2.33
  -5   2   0    0.31    2.12
   5   2   0    5.08    2.27
  -5   2   0    0.95    2.47
  -5   2   0   -0.71    5.43
   5   2   0    4.64    2.09
  -6  -2   0  145.69   18.39
  -6  -2   0  158.22   21.76
  -6  -2   0  149.68   18.58
   6  -2   0  166.82   22.60
   6  -2   0  153.33   21.16
   6  -2   0  156.16   18.38
   6  -2   0  136.06   18.72
  -6  -2   0  138.54   21.42
  -6   2   0  147.88   22.53
   6   2   0  149.39   18.52
  -6   2   0  151.59   18.53
  -6   2   0  130.51   20.54
  -6   2   0  145.83   18.58
   6   2   0  138.08   18.44
  -7  -2   0   -0.60    2.79
   7  -2   0   -1.06    3.12
   7  -2   0   -1.45    9.31
   7  -2   0   -5.04    2.12
  -7  -2   0   -4.93    2.25
  -7  -2   0   -0.95    4.29
  -7  -2   0   -3.23    6.31
  -7  -2   0    0.14    5.46
   7  -2   0  -12.48    8.26
  -7  -2   0  -13.46    7.09
   7   2   0   -0.37    2.77
  -7   2   0   -4.69    8.22
  -7   2   0   -2.98    2.52
  -7   2   0   -1.07    3.63
   7   2   0   -3.37    2.52
  -7   2   0   -1.81    2.68
   8  -2   0   66.62   15.04
  -8  -2   0   77.15   14.38
  -8  -2   0  108.01   19.71
  -8  -2   0  118.26   20.40
   8  -2   0   88.66   12.14
   8  -2   0   84.52   13.01
  -8  -2   0  126.17   18.89
  -8  -2   0   97.14   12.61
  -8  -2   0   88.94   12.31
   8  -2   0  124.69   22.77
   8   2   0   86.13   12.40
  -8   2   0   91.02   12.52
  -8   2   0   88.26   18.54
  -8   2   0   87.21   12.51
   8   2   0   63.37   12.41
  -8   2   0  102.93   16.97
  -9  -2   0  107.07   19.56
  -9  -2   0   89.97   12.70
   9  -2   0   72.02   16.42
   9  -2   0   78.69   13.46
   9  -2   0  154.25   25.33
  -9  -2   0   87.53   18.07
  -9  -2   0   81.81   17.57
  -9  -2   0  158.11   25.32
   9  -2   0   81.23   12.09
  -9   2   0   79.11   12.55
  -9   2   0   75.81   12.48
   9   2   0   76.26   12.42
  -9   2   0   93.25   22.01
 -10  -2   0    0.63    3.37
 -10  -2   0   -6.51   17.88
 -10  -2   0   -1.30    3.87
 -10  -2   0    4.63    4.10
 -10  -2   0   -3.41    3.35
  10  -2   0    5.53    4.60
  10  -2   0   -2.99    2.94
 -10  -2   0    1.91   13.43
 -10   2   0    7.45    4.82
 -10   2   0   -3.23    3.32
 -10   2   0    5.08    4.41
  10   2   0   -3.22    3.33
 -10   2   0   18.79   15.13
  10   2   0    0.43    4.48
  11  -2   0    4.25    4.06
 -11  -2   0   -0.09   17.96
 -11  -2   0   -1.83    4.00
 -11  -2   0   -2.22    4.30
 -11  -2   0    2.53   15.94
 -11  -2   0    1.59    0.77
  11   2   0   -0.24    4.27
 -11   2   0   53.38   19.21
 -11   2   0    3.58    5.06
 -11   2   0    2.28    4.14
   0  -3   0   -2.05    1.36
   0  -3   0   -1.50    1.00
   0  -3   0   -3.98    2.52
   0   3   0    1.61    2.17
   0   3   0   -0.61    1.82
   0   3   0    0.32    1.23
  -1  -3   0   45.64    6.29
  -1  -3   0   50.30    6.45
   1  -3   0   42.61    6.72
   1  -3   0   40.62    6.15
  -1  -3   0   58.35    6.87
  -1   3   0   39.80    7.97
   1   3   0   49.49    6.36
   1   3   0   38.82    5.92
   1   3   0   44.32    6.18
  -1   3   0   36.77    6.64
   2  -3   0  447.14   55.58
  -2  -3   0  479.46   55.32
  -2  -3   0  441.64   55.27
  -2   3   0  498.00   54.94
  -2   3   0  429.09   55.66
  -2   3   0  416.64   55.73
   2   3   0  506.72   55.36
  -3  -3   0    7.66    2.76
  -3  -3   0    3.29    2.36
   3  -3   0   -1.61    1.59
  -3  -3   0    5.11    1.92
  -3  -3   0    0.78    1.63
  -3  -3   0    2.83    1.40
  -3  -3   0    3.98    2.81
   3  -3   0    2.19    1.11
   3  -3   0    2.39    2.25
   3  -3   0    3.33    3.41
  -3  -3   0    0.70    4.35
  -3   3   0    1.39    3.21
   3   3   0    2.39    1.50
  -3   3   0    1.64    2.01
   3   3   0    3.56    1.43
  -3   3   0    1.89    1.39
  -3   3   0   -0.35    1.52
  -4  -3   0   58.46    9.29
  -4  -3   0   44.26    9.66
   4  -3   0   47.35    7.66
   4  -3   0   64.13   11.34
  -4  -3   0   59.74    8.51
  -4  -3   0   55.23    7.29
  -4  -3   0   55.02    8.51
   4  -3   0   53.83    7.17
  -4  -3   0   59.04   10.63
   4  -3   0   51.96    9.06
  -4  -3   0   60.86    7.62
  -4   3   0   54.86    9.11
  -4   3   0   50.48    7.39
   4   3   0   54.20    7.33
  -4   3   0   58.92   10.57
   4   3   0   63.75    7.55
  -4   3   0   54.31    7.54
  -5  -3   0  116.89   14.26
  -5  -3   0  107.61   17.19
   5  -3   0  105.17   13.86
  -5  -3   0  108.33   16.19
   5  -3   0   99.61   14.38
   5  -3   0  102.29   18.08
  -5  -3   0  113.07   14.00
  -5   3   0  122.97   14.21
  -5   3   0  107.69   17.72
   5   3   0  105.25   14.03
  -5   3   0  119.23   14.29
   5   3   0  111.10   14.19
  -6  -3   0   55.22    9.14
  -6  -3   0   55.81   12.26
   6  -3   0   68.01    9.78
  -6  -3   0   64.16   11.16
   6  -3   0   74.45    9.07
  -6  -3   0   73.74   10.80
   6  -3   0   40.56   10.59
  -6  -3   0   59.36   13.65
   6  -3   0   69.28   14.62
  -6  -3   0   77.21   12.91
  -6  -3   0   67.50    9.45
   6   3   0   67.41    9.44
  -6   3   0   64.15   13.39
  -6   3   0   66.67   13.35
   6   3   0   66.63    9.30
  -6   3   0   79.95    9.60
  -6   3   0   67.33    9.43
  -7  -3   0   79.26   18.58
  -7  -3   0   56.74   11.67
   7  -3   0   44.79   12.58
   7  -3   0   35.46    6.51
  -7  -3   0   41.25    9.03
  -7  -3   0   48.72    6.99
  -7  -3   0   44.85    7.39
  -7  -3   0   51.56   12.18
  -7  -3   0   42.02    9.13
   7  -3   0   43.61    7.96
   7  -3   0   45.22   11.65
  -7   3   0   41.03    7.18
   7   3   0   49.96    7.31
   7   3   0   45.19    7.31
  -7   3   0   25.61   10.88
  -7   3   0   40.25    7.29
  -7   3   0   47.94   11.72
   8  -3   0  -11.66    9.13
  -8  -3   0    1.24    3.23
  -8  -3   0    1.31    7.73
   8  -3   0   -3.47    3.18
  -8  -3   0    3.25    2.89
  -8  -3   0    0.54    3.83
   8  -3   0    0.02    5.23
   8  -3   0   -3.00    2.34
  -8  -3   0   -2.06    9.52
  -8  -3   0    0.61    3.07
  -8   3   0   -3.32    2.89
   8   3   0    1.24    3.05
  -8   3   0  -10.33   10.41
  -8   3   0   -0.39    3.12
  -8   3   0    1.11    3.14
   8   3   0   -0.65    2.83
  -9  -3   0    6.50    4.19
   9  -3   0   24.95   15.90
  -9  -3   0   18.68    6.92
  -9  -3   0   25.04   11.33
  -9  -3   0   20.82   13.53
   9  -3   0   13.68    8.40
   9  -3   0   12.92    5.12
   9  -3   0   19.35    5.95
  -9  -3   0   13.93    5.16
  -9   3   0   18.60    5.10
  -9   3   0   15.99   14.36
   9   3   0    9.70    4.89
   9   3   0    9.28    4.37
  -9   3   0    7.76    4.69
  -9   3   0   13.89    6.88
 -10  -3   0    3.63    5.71
 -10  -3   0    8.31   13.49
 -10  -3   0   -1.14    3.50
 -10  -3   0    1.44    4.15
 -10  -3   0   -4.13    4.17
 -10  -3   0   -9.50   12.41
  10  -3   0   -1.11    3.14
  10  -3   0    5.11    5.45
 -10  -3   0    1.07    0.67
 -10   3   0    1.96    5.15
 -10   3   0   -2.68    3.43
  10   3   0   -3.28    3.55
 -10   3   0    2.05    4.57
 -10   3   0    3.70   15.61
 -11  -3   0    7.83   16.05
 -11  -3   0   -5.98    4.13
  11  -3   0    9.29    4.21
  11  -3   0   -3.00    3.39
 -11  -3   0  -12.64    7.71
 -11  -3   0    0.03    5.79
 -11  -3   0    0.79   17.95
 -11  -3   0    1.96    0.91
 -11   3   0   -4.34    3.86
  11   3   0   -0.55    4.09
 -11   3   0  -37.37   23.87
   0  -4   0 1951.56  232.53
   1  -4   0  236.23   31.19
  -1  -4   0  207.54   30.90
   1  -4   0  271.18   31.08
  -1  -4   0  244.79   31.61
   1   4   0  245.98   30.86
  -1   4   0  295.01   31.78
   1   4   0  292.91   30.90
   1   4   0  243.36   31.06
  -2  -4   0 1303.29  144.41
   2  -4   0 1185.47  144.41
  -2  -4   0 1157.54  144.27
   2   4   0 1181.51  144.24
  -3  -4   0    5.69    4.19
  -3  -4   0    4.31    3.22
  -3  -4   0    1.35    2.10
  -3  -4   0    7.74    3.04
   3  -4   0    3.12    2.53
   3  -4   0   -0.07    4.37
  -3  -4   0    3.10    2.21
   3   4   0    2.71    1.62
   3   4   0    5.32    1.92
  -3   4   0    5.84    4.61
  -3   4   0    2.86    2.54
  -3   4   0    0.88    1.53
   3   4   0    4.09    3.13
  -3   4   0    0.82    1.88
   4  -4   0  748.33   94.89
  -4  -4   0  753.54   93.33
  -4  -4   0  789.83   94.50
  -4  -4   0  811.74   93.71
  -4  -4   0  747.51   94.91
   4  -4   0  812.82   94.88
  -4  -4   0  795.60   94.48
  -4  -4   0  719.96   94.26
  -4  -4   0  780.63   94.85
  -4   4   0  804.86   95.18
   4   4   0  766.59   93.45
  -4   4   0  811.97   93.49
  -4   4   0  833.61   93.61
   5  -4   0  113.43   17.63
  -5  -4   0  133.74   15.97
   5  -4   0  118.07   19.13
  -5  -4   0  125.75   17.87
   5  -4   0  134.15   15.34
  -5  -4   0  126.87   17.13
  -5  -4   0  120.32   15.48
  -5  -4   0  104.04   16.82
   5  -4   0   99.40   15.94
  -5   4   0  132.19   15.94
  -5   4   0  121.55   17.74
  -5   4   0  125.71   15.76
  -5   4   0  103.56   18.64
   5   4   0  134.51   15.84
   5   4   0  136.41   15.66
  -6  -4   0  169.65   26.95
   6  -4   0  237.78   25.14
  -6  -4   0  209.40   27.07
   6  -4   0  185.34   25.81
  -6  -4   0  200.47   27.78
   6  -4   0  193.23   29.00
  -6  -4   0  177.41   26.30
  -6  -4   0  201.76   28.59
   6  -4   0  187.11   27.63
  -6  -4   0  218.64   25.21
  -6  -4   0  229.66   25.69
   6   4   0  199.00   25.28
  -6   4   0  211.83   25.56
  -6   4   0  202.45   29.05
  -6   4   0  195.46   27.63
  -6   4   0  216.34   25.55
  -7  -4   0   12.21    8.79
  -7  -4   0   14.25    9.54
   7  -4   0    5.07    5.32
  -7  -4   0    5.41    3.56
  -7  -4   0    2.23    2.75
  -7  -4   0    6.43    4.74
  -7  -4   0    7.15    4.48
   7  -4   0   10.11    9.52
  -7  -4   0    6.12    4.61
   7  -4   0    7.50    2.84
   7  -4   0    4.26    3.64
   7   4   0    3.50    3.12
  -7   4   0    3.48    4.85
   7   4   0   10.28    3.46
  -7   4   0    4.91    3.48
  -7   4   0    9.49    7.90
  -7   4   0    4.91    3.60
  -8  -4   0    3.63    9.02
   8  -4   0    8.31    3.37
  -8  -4   0   13.21    6.83
  -8  -4   0    3.84    4.74
  -8  -4   0    9.76    4.73
  -8  -4   0    5.47    5.80
   8  -4   0   21.60    5.48
  -8  -4   0    9.93    3.81
   8  -4   0   19.06   12.66
   8  -4   0    6.53    5.76
  -8  -4   0    0.52   10.10
  -8   4   0   13.89    7.29
  -8   4   0   18.18    4.69
  -8   4   0    9.67    4.19
  -8   4   0    4.24   10.37
   8   4   0   11.07    4.20
   8   4   0   11.73    4.49
   9  -4   0    3.21    3.38
  -9  -4   0    2.05    3.89
  -9  -4   0    0.93    1.02
   9  -4   0   -5.64   16.29
  -9  -4   0    0.64    5.38
  -9  -4   0   -1.97   11.40
  -9  -4   0    3.70    5.30
  -9  -4   0   -3.53   11.27
   9  -4   0    9.09    4.86
  -9  -4   0    0.67    3.93
   9  -4   0   -0.59    6.28
  -9   4   0    3.44    4.12
   9   4   0    4.77    4.45
  -9   4   0   -1.53    3.72
   9   4   0    3.09    4.12
  -9   4   0    2.85    4.64
  -9   4   0    1.06   16.40
 -10  -4   0  -12.33   17.79
 -10  -4   0    0.96   15.09
  10  -4   0   -0.51    3.78
 -10  -4   0    1.28    0.80
 -10  -4   0    1.24    4.55
 -10  -4   0   -0.52    4.84
 -10  -4   0   11.91    6.95
 -10  -4   0    3.27    4.29
 -10   4   0    5.45    7.73
 -10   4   0   25.72   17.89
 -10   4   0   -0.65    3.97
  10   4   0   -1.73    3.87
 -11  -4   0    9.72   17.49
 -11  -4   0    8.26    6.28
  11  -4   0   25.65    5.88
  11  -4   0   14.71    5.28
 -11  -4   0    2.17   22.78
 -11  -4   0    9.56    7.57
 -11   4   0    5.32    4.83
  11   4   0    6.25    5.17
   0  -5   0   -3.00    4.34
   0  -5   0   -1.26    1.49
   0   5   0   -1.54    3.32
   0   5   0    1.08    1.60
   0   5   0    2.71    2.67
  -1  -5   0   67.05    9.16
   1  -5   0   55.42    8.59
  -1  -5   0   46.69   10.73
   1  -5   0   75.73    9.85
  -1   5   0   70.56   11.41
  -1   5   0   78.70   10.20
   1   5   0   75.43    9.54
   1   5   0   65.12    8.83
  -1   5   0   54.24    9.49
   1   5   0   57.19    8.41
   2  -5   0    5.53    2.65
  -2  -5   0   10.55    4.77
  -2  -5   0    8.52    3.16
  -2  -5   0    5.51    3.52
   2  -5   0    1.80    4.21
   2   5   0    7.76    3.63
  -2   5   0   -0.72    2.64
   2   5   0    7.72    2.11
  -2   5   0   -5.25    7.13
   2   5   0    3.82    1.50
  -2   5   0    7.26    4.42
  -3  -5   0   81.49   12.55
  -3  -5   0  103.65   12.34
   3  -5   0   55.30   11.80
  -3  -5   0   55.18   10.68
  -3  -5   0   84.74   11.76
   3  -5   0   81.25   12.86
   3   5   0   75.04    9.77
  -3   5   0   68.16    9.86
   3   5   0   81.05    9.90
  -4  -5   0   27.07    6.43
  -4  -5   0   16.53    6.53
  -4  -5   0   13.75    7.41
  -4  -5   0   29.67    6.34
   4  -5   0   25.87    6.96
  -4  -5   0   37.28    7.57
   4  -5   0   18.69    7.50
   4   5   0   26.41    4.61
  -4   5   0   27.27    4.90
  -4   5   0   19.09    6.51
   4   5   0   21.47    4.25
  -4   5   0   22.07    4.37
  -4   5   0   25.56    8.56
   5  -5   0    1.16    3.13
  -5  -5   0   -0.80    2.58
  -5  -5   0    0.24    3.01
  -5  -5   0   -5.68    3.15
  -5  -5   0    0.23    2.58
  -5  -5   0    4.10    5.63
   5  -5   0    0.76    6.43
  -5  -5   0    0.50    1.84
  -5  -5   0    4.39    5.92
  -5   5   0   -2.09    2.01
  -5   5   0    0.87    3.05
  -5   5   0   -2.17    2.16
   5   5   0   -1.01    2.11
   5   5   0    1.02    2.05
  -5   5   0   -3.24    7.14
  -6  -5   0    0.76    3.48
  -6  -5   0    0.86    6.37
   6  -5   0   14.34    8.59
   6  -5   0    4.41    4.46
  -6  -5   0    4.48    4.61
  -6  -5   0    6.53    3.50
  -6  -5   0    3.46    2.59
  -6   5   0    2.20    3.93
  -6   5   0    7.08    7.89
   6   5   0    0.54    2.89
  -6   5   0    5.61    3.04
  -6   5   0   -2.34    2.71
   6   5   0    2.56    2.79
  -7  -5   0   12.61    3.67
  -7  -5   0   19.41    4.58
  -7  -5   0    8.42    4.70
   7  -5   0    5.80    6.22
   7  -5   0    7.61   10.75
  -7  -5   0   13.11    5.80
  -7  -5   0    3.85    3.28
   7  -5   0    9.01    2.99
   7  -5   0   16.24    4.88
  -7  -5   0   15.43    8.22
  -7  -5   0    5.11    9.04
   7   5   0   17.20    4.04
  -7   5   0   11.12    4.22
   7   5   0   10.18    3.98
  -7   5   0    2.79   11.05
  -7   5   0   12.35    4.28
  -7   5   0    5.17    4.53
  -8  -5   0    3.72    4.60
  -8  -5   0    8.49    6.03
   8  -5   0    4.87    3.12
  -8  -5   0    3.57   12.28
  -8  -5   0   -1.30    4.54
   8  -5   0   14.12    4.99
  -8  -5   0    0.06    4.12
  -8  -5   0   -0.11    3.56
   8  -5   0    1.49    5.65
  -8  -5   0    0.66    9.55
   8  -5   0  -10.71   11.65
  -8   5   0    3.75    3.77
  -8   5   0    5.57    4.19
  -8   5   0    2.14    5.09
   8   5   0   -1.10    3.49
   8   5   0    7.57    4.11
  -9  -5   0    0.97    0.62
   9  -5   0    0.08    4.06
  -9  -5   0    5.71    5.56
  -9  -5   0   11.33   14.44
   9  -5   0    7.01   16.28
  -9  -5   0    4.99   11.35
  -9  -5   0    4.77    3.92
  -9  -5   0   -4.70    4.06
   9  -5   0    0.56    6.23
   9  -5   0    3.27    3.32
  -9  -5   0   -5.56    5.29
  -9   5   0    3.03    4.24
   9   5   0    0.26    4.26
  -9   5   0   -7.18   14.95
  -9   5   0   -0.62    3.97
  -9   5   0    3.50    5.12
   9   5   0   -0.20    3.49
 -10  -5   0  -12.31   15.77
 -10  -5   0    4.44    6.19
 -10  -5   0    1.53    0.92
 -10  -5   0   -0.79    4.94
  10  -5   0   18.57    5.67
 -10  -5   0    4.08   16.43
  10  -5   0    1.73    3.69
 -10  -5   0   11.58    4.67
  10   5   0   -0.18    4.00
 -10   5   0    5.86    4.93
   0  -6   0  779.66  110.70
   0   6   0  970.91  110.50
   0   6   0 1049.55  111.67
   1  -6   0   55.96    8.71
   1  -6   0   52.06    7.16
  -1  -6   0   36.21    8.10
  -1   6   0   49.67    9.59
   1   6   0   48.32    8.62
   1   6   0   39.58    7.42
   1   6   0   43.86    6.92
  -2  -6   0  334.18   47.03
  -2  -6   0  378.67   48.55
   2  -6   0  383.79   47.36
   2  -6   0  428.27   46.99
  -2  -6   0  457.35   48.14
   2   6   0  348.93   47.23
  -2   6   0  400.68   48.03
  -2   6   0  359.11   48.31
   2   6   0  362.82   46.34
   2   6   0  387.10   46.08
  -3  -6   0  146.76   20.10
   3  -6   0  135.67   18.97
  -3  -6   0  128.23   18.98
  -3  -6   0  132.93   19.31
  -3  -6   0  159.48   19.64
   3  -6   0  136.06   20.28
  -3  -6   0  159.39   20.78
  -3   6   0  152.29   18.06
  -3   6   0  129.48   20.39
   3   6   0  153.47   17.98
  -3   6   0  138.14   18.33
   3   6   0  161.24   18.15
   3   6   0  139.80   19.33
  -4  -6   0  415.92   47.72
  -4  -6   0  351.02   46.66
  -4  -6   0  350.79   46.73
   4  -6   0  334.29   46.54
  -4  -6   0  413.99   47.05
  -4  -6   0  350.58   47.22
   4  -6   0  323.52   47.07
  -4   6   0  391.50   45.61
  -4   6   0  364.87   47.79
   4   6   0  428.17   45.58
   4   6   0  392.21   45.52
  -4   6   0  390.25   45.73
   5  -6   0    5.44    7.22
  -5  -6   0    2.34    6.12
  -5  -6   0   -2.47    3.05
  -5  -6   0   -1.23    3.85
  -5  -6   0    0.10    6.33
   5  -6   0    8.57    5.12
  -5  -6   0    1.24    3.36
  -5   6   0    3.39    3.85
  -5   6   0   -2.27    7.97
  -5   6   0    6.46    3.21
   5   6   0   -1.59    2.31
   5   6   0   -2.49    2.12
  -5   6   0    1.88    2.67
  -6  -6   0   55.64   10.83
   6  -6   0   58.08   12.25
  -6  -6   0   50.53   11.82
   6  -6   0   48.78   13.29
  -6  -6   0   61.55   11.70
  -6  -6   0   79.10   13.54
  -6   6   0   53.42    8.65
   6   6   0   49.32    8.34
  -6   6   0   51.10    8.63
   6   6   0   53.00    8.44
  -7  -6   0   47.75   12.76
  -7  -6   0   59.09    8.94
   7  -6   0   53.48   15.11
  -7  -6   0   91.04   15.88
  -7  -6   0   44.26   11.00
   7  -6   0   61.08   13.46
  -7  -6   0   62.99   12.08
  -7  -6   0   62.08   10.08
  -7  -6   0   53.89   16.00
  -7   6   0   39.00   16.14
  -7   6   0   51.27   12.38
  -7   6   0   60.13    9.60
   7   6   0   70.25    9.77
   7   6   0   70.11    9.69
  -7   6   0   50.43    9.58
  -8  -6   0   -7.54   12.14
  -8  -6   0   12.93    6.92
  -8  -6   0   10.08    6.55
  -8  -6   0   17.35    5.71
   8  -6   0   23.27    8.63
   8  -6   0   23.07   14.58
  -8  -6   0   22.37    4.74
  -8  -6   0   18.30   12.18
  -8   6   0    9.59    5.17
   8   6   0   15.59    5.02
   8   6   0   11.52    4.81
  -8   6   0   13.83    8.20
  -8   6   0   51.59   16.99
  -8   6   0   18.54    5.64
  -9  -6   0    1.51    0.81
  -9  -6   0   -6.01    3.96
  -9  -6   0   21.16   14.14
  -9  -6   0   -1.47    5.12
  -9  -6   0    0.21   13.33
  -9  -6   0    4.82    3.50
  -9   6   0    4.31    4.51
  -9   6   0   -3.11    3.73
   9   6   0    2.16    3.87
 -10  -6   0    2.90    6.71
 -10  -6   0   17.21   21.45
 -10  -6   0    4.88    3.97
 -10  -6   0    1.82    5.74
 -10  -6   0    2.00    1.11
  10   6   0    0.61    4.19
 -10   6   0    2.50    4.74
   0  -7   0   -0.10    2.05
   0   7   0    1.03    1.86
   0   7   0   -4.15    4.79
   0   7   0    8.51    3.36
   1  -7   0   47.78    8.52
   1  -7   0   80.18   10.95
  -1  -7   0   46.77   11.81
  -1  -7   0   53.91   10.44
   1   7   0   85.79   11.28
  -1   7   0   77.98   12.50
  -1   7   0   62.61    8.70
  -2  -7   0    3.44    2.89
  -2  -7   0    5.23    4.62
   2  -7   0    9.54    3.44
   2  -7   0   11.63    6.08
  -2  -7   0   -2.97    2.98
  -2  -7   0  -10.61    9.76
  -2   7   0   -5.37    5.01
  -2   7   0   -3.95    8.38
   2   7   0    5.10    5.30
  -2   7   0    6.27    4.10
   2   7   0    2.33    2.05
  -3  -7   0   24.66    6.03
   3  -7   0   24.25    5.74
  -3  -7   0   19.32   10.60
  -3  -7   0   20.35    6.64
  -3  -7   0   24.43    7.72
   3  -7   0   16.60    7.47
  -3  -7   0   20.48    6.58
   3   7   0   23.71    4.14
  -3   7   0    8.24    6.03
  -3   7   0   17.75   11.67
  -3   7   0   25.59    7.72
   3   7   0   23.04    6.84
   3   7   0   35.76    4.93
  -3   7   0   17.99    4.75
  -4  -7   0   21.40    8.19
  -4  -7   0   31.84   10.97
   4  -7   0   35.83    7.67
   4  -7   0   23.62    8.67
  -4  -7   0   26.41    7.30
  -4  -7   0   21.21    6.05
  -4  -7   0   42.88    8.89
   4   7   0   33.68    5.40
  -4   7   0   22.71   13.55
   4   7   0   26.91    5.07
  -4   7   0   26.91    5.17
  -4   7   0   31.02    5.76
  -4   7   0   36.02    9.59
  -5  -7   0   53.59   12.01
  -5  -7   0   32.00   10.00
   5  -7   0   16.95    9.84
  -5  -7   0   38.44    8.53
  -5  -7   0   13.81    5.47
   5  -7   0   15.67    7.06
  -5  -7   0   23.49    7.86
  -5   7   0   22.89    5.38
   5   7   0   36.50    5.69
   5   7   0   24.19    5.32
  -5   7   0   34.28    6.17
  -6  -7   0   -0.49    4.71
  -6  -7   0   -7.10    9.07
   6  -7   0   -1.31    6.41
   6  -7   0    8.05   11.19
  -6  -7   0   13.13    6.73
  -6  -7   0    5.42    9.33
  -6  -7   0   12.07    6.36
  -6   7   0    4.72    4.01
   6   7   0   11.01    4.36
  -6   7   0    8.72    4.21
   6   7   0    2.81    3.32
  -7  -7   0    0.35    0.60
  -7  -7   0   -1.20    4.51
   7  -7   0    2.15    5.36
  -7  -7   0   -8.30   12.10
   7  -7   0   -2.39   12.24
  -7  -7   0   -2.23    4.21
  -7  -7   0   12.82   11.14
  -7   7   0    5.52    3.91
   7   7   0    0.86    4.02
   7   7   0   -1.01    3.30
  -7   7   0   -2.82    3.55
  -7   7   0    0.51   13.92
  -8  -7   0   12.20    6.31
  -8  -7   0   -4.79   13.55
  -8  -7   0   15.07   15.07
  -8   7   0    6.40    4.47
   8   7   0    7.20    4.64
   8   7   0    6.61    4.03
  -8   7   0    4.49    4.84
  -9  -7   0   -1.81    4.53
  -9  -7   0    1.24    1.24
  -9  -7   0   -0.22   22.80
  -9   7   0    3.94    4.59
   9   7   0    0.27    3.87
   0   8   0   21.38    8.74
  -1  -8   0   16.43    4.46
  -1  -8   0   15.89    8.73
  -1   8   0   16.84    8.06
   2  -8   0  346.67   41.07
  -2  -8   0  317.45   41.16
  -2  -8   0  357.44   42.11
  -2  -8   0  295.96   41.91
  -2   8   0  356.25   43.19
   3  -8   0   17.07    4.65
  -3  -8   0   19.50    5.33
  -3  -8   0   18.45    7.70
  -3  -8   0   14.04    6.60
  -3  -8   0   13.72    6.17
   3  -8   0   22.77    7.78
  -3  -8   0   18.90   13.52
  -3   8   0   14.73   12.47
   3   8   0   28.14    5.01
  -3   8   0   16.03    5.94
   3   8   0   20.96    4.17
  -3   8   0   18.39    7.86
  -4  -8   0   32.08    9.99
  -4  -8   0   35.76    9.49
  -4  -8   0   44.54   15.79
  -4  -8   0   50.57   10.95
  -4  -8   0   29.49    7.67
   4  -8   0   48.06    8.99
   4  -8   0   24.80   10.02
  -4   8   0   30.43    9.41
  -4   8   0   44.89    7.15
  -4   8   0    2.35   15.24
   4   8   0   60.22    7.60
  -4   8   0   45.67    7.69
   4   8   0   47.83    6.82
  -5  -8   0   47.66   11.07
  -5  -8   0   40.71   16.17
  -5  -8   0   34.34   12.08
  -5  -8   0   37.73    8.97
   5  -8   0   28.18   12.09
  -5  -8   0   38.56    9.84
   5  -8   0   44.63    9.93
  -5   8   0   35.36    7.13
  -5   8   0   43.20   10.25
   5   8   0   51.76    7.47
   5   8   0   54.83    7.33
  -5   8   0   34.83   18.57
  -5   8   0   38.69    7.68
  -5   8   0   35.27   10.78
   6  -8   0   22.91   13.36
  -6  -8   0   45.10   17.12
  -6  -8   0   34.81    9.13
  -6  -8   0   42.76    9.62
  -6  -8   0   31.74   12.36
   6   8   0   38.58    7.03
  -6   8   0   34.63    6.67
  -6   8   0   23.49    6.71
  -6   8   0   25.37   18.19
   6   8   0   33.68    6.69
  -7  -8   0    8.51   12.03
  -7  -8   0   -3.15    5.48
  -7  -8   0    1.02    0.71
   7   8   0   -1.59    3.78
  -7   8   0    2.25    4.00
   7   8   0   -0.95    3.24
  -7   8   0   -0.03    3.71
  -8  -8   0    5.78   15.34
  -8  -8   0   12.16    6.21
  -8  -8   0    1.63    0.85
   8   8   0    2.11    4.00
  -8   8   0    0.11    3.85
  -8   8   0   11.39    5.23
  -1   9   0    6.52    7.84
  -2  -9   0    7.01    3.62
  -2  -9   0   -4.59   11.01
  -2  -9   0   18.58    7.34
  -2  -9   0   10.91    3.79
   2   9   0   20.60    3.78
  -2   9   0   24.41    9.05
  -3  -9   0   19.95    7.30
  -3  -9   0   12.49    8.52
  -3  -9   0   14.10    4.76
  -3  -9   0    5.65   15.40
   3   9   0   20.43    8.94
   3   9   0   22.91    5.32
  -3   9   0   23.05    9.12
   3   9   0   12.73    3.84
  -4  -9   0    7.88   18.27
  -4  -9   0   15.53    6.23
  -4  -9   0    7.08    9.00
   4  -9   0    8.10    9.28
   4  -9   0   10.41    4.45
  -4  -9   0    8.15    4.29
   4   9   0    2.87    6.66
  -4   9   0   11.19    4.06
   4   9   0    4.08    3.20
  -4   9   0    6.70    4.17
   4   9   0   14.54    4.75
  -4   9   0   12.77    6.75
  -4   9   0    7.47   14.73
  -4   9   0    9.25    6.76
   5  -9   0    3.95   11.76
  -5  -9   0    8.17    4.59
  -5  -9   0  -22.22   27.04
  -5  -9   0   16.64    6.93
  -5  -9   0    6.68   11.42
  -5   9   0   15.28    5.05
   5   9   0   12.19    4.04
   5   9   0   19.41    5.14
  -5   9   0    7.58   20.39
  -5   9   0    9.62    4.11
  -6  -9   0    5.14    5.93
  -6  -9   0    3.13   12.78
   6   9   0    8.90    4.91
   6   9   0   12.86    4.55
  -6   9   0   16.64    4.77
  -6   9   0    8.05    4.41
  -7  -9   0    2.16    1.39
  -7  -9   0    8.30    6.51
  -7  -9   0   12.55   18.29
   7   9   0    4.59    4.44
  -7   9   0   12.22    5.18
   7   9   0    5.03    5.20
  -7   9   0   15.94    4.93
   0  10   0  173.14   29.58
  -3 -10   0    1.45    8.89
  -3 -10   0   -0.93    6.09
  -3 -10   0    2.73    2.96
   3  10   0    5.83    4.98
   3  10   0    5.35    3.34
  -4 -10   0   48.01   10.80
  -4 -10   0   28.39    7.06
  -4 -10   0   21.74   13.83
  -4  10   0   39.55    7.16
  -4  10   0   34.77    7.02
   4  10   0   42.49    7.84
   4  10   0   32.19    6.42
  -5 -10   0    1.17   15.76
  -5 -10   0    9.67    4.88
  -5 -10   0   14.58    6.34
   5  10   0   15.20    5.65
   5  10   0    7.60    4.10
  -5  10   0   11.58    4.80
  -5  10   0   14.47    4.80
  -6 -10   0   15.39    7.50
  -6 -10   0   -8.24   16.19
  -6  10   0    9.81    4.81
   6  10   0   11.00    4.63
  -6  10   0   11.91    5.06
   6  10   0   16.04    6.29
   3  11   0    0.86    3.73
   3  11   0    1.24    5.32
 -12   0   1    1.07    8.59
 -12   0   1    1.64   20.61
 -12   0   1    0.23    4.91
 -12   0   1   -0.88    3.24
  12   0  -1   -1.74    4.04
 -12   0   1   38.06   27.18
 -11   0   1    3.11   14.91
 -11   0   1    4.39    5.12
  11   0  -1   -1.01    4.13
 -11   0   1    4.93    4.80
 -11   0   1    6.89    7.02
 -11   0   1    4.84   18.18
  10   0  -1    0.87    4.24
 -10   0   1  -14.77   10.80
 -10   0   1    7.01    4.14
 -10   0   1   20.16   15.03
 -10   0   1   -2.38    2.05
 -10   0   1   -0.24    3.71
  10   0  -1   -0.89    3.27
 -10   0   1   -2.96    3.13
  -9   0   1   -0.55    2.87
  -9   0   1   -1.09    5.30
  -9   0   1   -0.07    3.82
   9   0  -1   -0.77    2.79
  -9   0   1    3.14   10.84
  -8   0   1   -0.42    2.61
  -8   0   1   -1.02    2.71
  -8   0   1   -2.06    3.11
  -8   0   1   -9.09   11.29
   8   0  -1   -5.17    2.23
   8   0  -1   -2.55    2.95
  -7   0   1   -0.64    2.54
   7   0  -1   -5.45    2.15
  -7   0   1   -0.91    2.49
  -7   0   1   -0.52    4.26
  -7   0   1   -2.53    6.80
   7   0  -1   -2.89    2.81
  -6   0   1    7.15    6.31
   6   0  -1    6.09    2.50
  -6   0   1    3.80    2.18
   6   0  -1   -0.87    3.42
   6   0  -1   10.28    6.98
   6   0  -1    0.67    1.91
  -6   0   1    4.28    2.26
  -6   0   1   -1.21    3.87
   5   0  -1   -1.41    1.76
   5   0  -1    6.09    5.41
  -5   0   1   -3.52    1.55
  -5   0   1   -2.83    2.42
  -5   0   1   -1.33    1.51
   5   0  -1   -0.88    1.73
  -5   0   1   -1.38    5.31
   5   0  -1    0.12    3.41
  -4   0   1   16.16    4.77
  -4   0   1    5.74    1.56
   4   0  -1    3.26    1.43
  -4   0   1    4.31    3.49
  -4   0   1    4.74    1.47
   4   0  -1    4.36    4.14
   4   0  -1   -1.59    4.75
   3   0  -1   -0.80    0.91
  -3   0   1   -1.15    0.85
   3   0  -1    2.16    2.57
   3   0  -1   -0.44    0.81
  -3   0   1   -1.10    1.43
  -3   0   1    0.54    0.88
   3   0  -1    3.85    2.87
  -3   0   1    2.82    2.88
   2   0  -1    0.11    0.48
  -2   0   1    0.57    0.51
  -2   0   1   -0.74    1.44
   2   0  -1   -0.67    1.13
   2   0  -1   -0.86    1.75
  -2   0   1   -1.04    1.66
   2   0  -1    0.38    0.55
  -2   0   1    0.64    0.56
   1   0  -1    0.84    0.32
   1   0  -1    0.20    0.26
  -1   0   1    1.77    1.08
  -1   0   1    0.48    0.86
  -1   0   1    0.00    0.25
  -1   0   1    0.30    0.25
  -1   0  -1    0.56    0.34
  -1   0  -1   -0.58    0.86
   1   0   1   -0.15    0.47
  -1   0  -1   -0.06    0.26
   1   0   1    0.19    0.32
  -1   0  -1    0.45    0.51
   1   0   1    0.69    0.90
   1   0   1   -0.03    0.27
   2   0   1    0.47    1.85
  -2   0  -1    0.11    0.63
   2   0   1   -0.71    1.31
  -2   0  -1    0.64    0.66
  -2   0  -1   -0.28    0.94
   2   0   1   -0.61    0.51
  -2   0  -1    1.24    1.67
   2   0   1   -1.07    0.54
  -3   0  -1    1.26    1.01
   3   0   1    2.85    3.45
  -3   0  -1   -0.88    0.71
   3   0   1   -1.70    1.37
   3   0   1    0.23    0.95
   3   0   1   -0.06    0.81
  -3   0  -1   -2.25    2.57
  -3   0  -1    1.22    2.14
  -4   0  -1   10.93    4.59
   4   0   1    5.08    1.84
  -4   0  -1    4.19    1.62
  -4   0  -1    5.25    5.34
   4   0   1   -1.09    3.81
   4   0   1    2.83    1.45
   4   0   1    7.25    5.16
  -4   0  -1    2.36    1.56
  -5   0  -1    2.64    1.87
  -5   0  -1    1.81    4.98
   5   0   1    1.02    3.37
   5   0   1    2.45    1.79
   5   0   1   -0.41    1.46
  -5   0  -1    0.13    2.74
   5   0   1    5.14    5.28
  -5   0  -1    4.12    1.88
   6   0   1    3.91    5.65
   6   0   1    4.15    2.68
   6   0   1    3.83    6.75
  -6   0  -1    3.90    2.21
  -6   0  -1    3.47    2.28
  -6   0  -1    7.69    7.31
  -6   0  -1   -0.57    2.48
   6   0   1    1.14    2.06
   7   0   1    6.02    2.76
  -7   0  -1    7.40    8.57
   7   0   1    3.60    5.01
  -7   0  -1    7.50    2.76
   7   0   1   11.08    9.75
  -7   0  -1   -3.25    3.49
  -7   0  -1   10.57    3.10
   7   0   1   12.92    3.39
  -8   0  -1   -2.65    4.35
   8   0   1    1.30    3.06
  -8   0  -1   -1.75    2.58
  -8   0  -1    2.24    2.78
   8   0   1   -7.24   10.74
   8   0   1    0.57    2.70
   8   0   1    2.13    5.24
  -8   0  -1   -5.66    9.42
  -9   0  -1   -0.05    3.30
   9   0   1   -2.93    2.85
  -9   0  -1    5.36   12.32
  -9   0  -1   -1.69    3.99
  10   0   1    4.24    4.17
  10   0   1    0.97    3.74
 -10   0  -1    2.13    3.71
 -10   0  -1    3.13    4.32
 -10   0  -1    7.13    4.22
 -10   0  -1    6.26   13.77
 -11   0  -1    6.74   17.28
 -11   0  -1    7.97    4.50
 -11   0  -1    0.71   15.46
  11   0   1    3.66    4.71
 -11   0  -1    6.60    5.86
 -12   0  -1   -2.32    5.33
 -12   0  -1    5.98   19.93
  12   0   1   -1.55    4.12
 -12   0  -1   -5.14    4.12
 -12  -1   1    2.90    1.45
 -12  -1   1   -3.76    4.95
 -12  -1   1   -4.28    4.54
  12  -1  -1   -5.16    3.76
 -12  -1   1  -27.10   23.53
 -12  -1   1   13.54   21.83
 -12   1   1   -6.70   26.01
 -12   1   1    4.45    6.20
  12   1  -1   -2.13    3.41
 -12   1   1   -4.60    3.98
 -12   1   1    2.85    4.92
 -12   1   1  -26.62   27.12
 -11  -1   1    4.66   19.89
 -11  -1   1    3.95   16.18
 -11  -1   1    2.61    4.22
 -11  -1   1   -3.18    4.65
  11  -1  -1   -2.69    3.65
 -11  -1   1    4.40    7.20
 -11   1   1    0.91    6.32
  11   1  -1    3.21    3.79
 -11   1   1   -5.89   15.71
 -11   1   1   -2.37    3.88
 -10  -1   1  -14.97   11.05
  10  -1  -1    4.20    4.55
 -10  -1   1   -7.30   16.40
 -10  -1   1    0.70    3.88
 -10  -1   1   -1.76    3.96
 -10  -1   1    0.02    3.84
  10  -1  -1   -3.04    2.97
 -10  -1   1   -0.63    3.53
  10   1  -1   -1.32    3.48
 -10   1   1    1.28    3.62
 -10   1   1    9.79   13.31
 -10   1   1   -0.04    3.51
 -10   1   1    1.79    4.37
 -10   1   1   -0.20    4.07
  10   1  -1    1.60    4.59
  -9  -1   1    6.04    3.79
  -9  -1   1    6.95    3.94
   9  -1  -1    6.99    3.64
  -9  -1   1   -0.14    9.28
  -9  -1   1    4.53    5.65
   9  -1  -1   11.31    4.55
  -9  -1   1   -8.02   14.12
   9   1  -1    9.75    4.16
  -9   1   1   13.93    4.44
  -9   1   1   30.76   13.93
  -9   1   1   22.12    9.11
  -8  -1   1    7.30   10.00
  -8  -1   1    9.76    3.46
  -8  -1   1    6.75    5.61
   8  -1  -1    7.63    3.11
  -8  -1   1    5.17    4.97
  -8  -1   1   -1.39    7.26
   8  -1  -1    4.23    3.42
  -8  -1   1    8.40    3.53
  -8   1   1    8.45    3.40
  -8   1   1   10.03    3.48
   8   1  -1    4.37    3.42
  -8   1   1    6.80    5.08
   8   1  -1    3.31    3.06
  -8   1   1    4.31    9.77
   7  -1  -1  193.83   26.19
   7  -1  -1  179.27   22.59
  -7  -1   1  164.14   25.15
   7  -1  -1  155.57   22.81
   7  -1  -1  216.04   27.88
  -7  -1   1  188.13   26.96
  -7  -1   1  192.92   22.73
  -7  -1   1  182.08   22.72
  -7   1   1  153.71   24.98
   7   1  -1  201.64   22.79
  -7   1   1  192.64   27.83
  -7   1   1  179.48   22.75
  -7   1   1  178.34   22.74
   7   1  -1  177.07   22.80
   6  -1  -1   81.60   13.86
  -6  -1   1   61.82    8.84
  -6  -1   1   42.04   10.13
  -6  -1   1   66.66    8.80
   6  -1  -1   64.07    8.71
   6  -1  -1   53.05    8.96
   6  -1  -1   77.19   14.43
  -6  -1   1   74.30   13.95
  -6   1   1  106.75   16.22
  -6   1   1   85.34   14.57
   6   1  -1   67.49    8.84
   6   1  -1   61.41    8.87
  -6   1   1   62.25    8.96
  -6   1   1   61.66    8.79
   5  -1  -1  404.00   46.89
   5  -1  -1  381.55   48.74
  -5  -1   1  376.53   46.89
  -5  -1   1  399.09   46.96
  -5  -1   1  381.57   49.29
   5  -1  -1  378.13   47.02
   5  -1  -1  388.40   48.99
  -5  -1   1  357.44   48.64
   5   1  -1  434.56   47.01
  -5   1   1  396.61   46.94
   5   1  -1  366.82   46.92
  -5   1   1  381.22   48.99
  -5   1   1  414.15   47.02
  -4  -1   1   50.37    6.94
   4  -1  -1   48.94    7.04
  -4  -1   1   58.19    8.69
   4   1  -1   48.94    6.96
  -4   1   1   49.97    6.99
  -4   1   1   66.66    8.98
   3  -1  -1 3234.20  368.98
  -3  -1   1 3045.02  368.91
  -3   1   1 3022.91  368.92
  -2  -1   1  101.88   11.97
  -2  -1   1  102.66   12.49
   2  -1  -1   94.41   11.99
   2  -1  -1   99.73   11.92
  -2  -1   1   90.29   11.96
  -2  -1   1  106.61   12.48
  -2   1   1  104.92   12.00
   2   1  -1   90.39   11.95
   2   1  -1   98.35   11.97
  -2   1   1  100.36   11.95
   1  -1  -1 2566.22  274.29
  -1  -1   1 2136.06  274.20
   1   1  -1 2111.60  274.20
  -1   1   1 2425.33  274.29
   0  -1  -1  108.41   13.34
   0  -1   1  119.40   13.40
   0   1  -1  116.67   13.40
   0   1   1  105.04   13.34
   0   1  -1  118.33   13.74
   0   1  -1   98.26   13.67
   1  -1   1 2358.45  285.57
   1   1   1 2718.06  285.48
  -1   1  -1 2132.18  285.53
   2  -1   1  352.50   44.36
  -2  -1  -1  332.76   44.20
   2  -1   1  389.70   44.42
   2   1   1  422.28   44.45
  -2   1  -1  334.17   44.31
   3  -1   1 3241.05  394.44
  -3  -1  -1 3282.80  394.36
  -3   1  -1 3201.69  394.42
   3   1   1 3534.56  394.52
  -4  -1  -1  461.90   55.89
   4  -1   1  521.99   56.38
   4  -1   1  507.29   54.50
   4  -1   1  465.67   54.59
  -4  -1  -1  396.77   55.60
  -4  -1  -1  420.67   54.40
  -4  -1  -1  388.82   54.41
   4   1   1  434.14   54.44
   4   1   1  460.83   54.50
  -4   1  -1  432.18   54.44
  -4   1  -1  483.14   54.56
  -4   1  -1  507.84   56.27
  -5  -1  -1  409.36   48.25
   5  -1   1  387.62   48.32
   5  -1   1  421.91   50.63
  -5  -1  -1  358.69   49.99
  -5  -1  -1  336.01   49.57
   5  -1   1  393.72   48.18
  -5  -1  -1  392.47   48.16
   5  -1   1  425.36   50.34
  -5   1  -1  470.42   51.23
   5   1   1  439.78   50.68
  -5   1  -1  393.59   48.22
  -5   1  -1  444.27   50.65
   5   1   1  411.94   48.27
  -5   1  -1  418.08   48.32
   5   1   1  354.42   48.16
   6  -1   1  107.52   15.52
   6  -1   1  122.49   15.32
  -6  -1  -1  111.35   18.82
   6  -1   1  109.96   18.05
  -6  -1  -1  125.93   15.39
   6  -1   1  138.52   20.20
  -6  -1  -1  118.15   15.28
  -6  -1  -1  128.12   18.90
   6   1   1  131.63   15.46
  -6   1  -1  104.18   19.29
   6   1   1  154.76   20.68
  -6   1  -1  114.79   15.35
  -6   1  -1  104.03   17.37
   6   1   1  149.96   20.40
  -6   1  -1  123.45   15.49
   6   1   1  115.93   15.37
  -7  -1  -1  172.89   27.10
  -7  -1  -1  183.39   28.91
   7  -1   1  226.82   30.44
   7  -1   1  199.49   29.82
  -7  -1  -1  215.87   24.89
   7  -1   1  195.37   24.77
  -7  -1  -1  207.17   24.74
   7  -1   1  159.91   24.82
   7   1   1  272.86   31.23
   7   1   1  223.76   24.92
  -7   1  -1  187.27   24.78
   7   1   1  175.24   24.76
   7   1   1  210.98   28.40
  -7   1  -1  188.91   29.33
  -7   1  -1  203.04   24.87
  -7   1  -1  213.45   28.76
  -8  -1  -1  149.03   19.69
   8  -1   1  177.52   19.86
  -8  -1  -1  158.86   19.81
   8  -1   1  148.54   27.42
   8  -1   1  143.30   20.03
  -8  -1  -1  160.77   26.71
   8  -1   1  201.32   27.31
  -8   1  -1  130.60   22.19
  -8   1  -1  152.33   26.46
  -8   1  -1  157.00   19.81
   8   1   1  167.55   19.87
   8   1   1  135.17   19.73
  -8   1  -1  144.33   19.68
  -9  -1  -1    5.61   13.12
   9  -1   1    5.42   14.03
   9  -1   1    5.60    3.35
   9  -1   1   13.37    8.13
  -9  -1  -1    2.49    5.60
   9  -1   1    6.75    4.17
  -9  -1  -1    1.58    3.42
   9   1   1    4.31    3.56
  -9   1  -1   -0.56    5.33
  -9   1  -1    5.07    3.60
  -9   1  -1   23.16   12.91
 -10  -1  -1   47.42   12.61
 -10  -1  -1   45.47    8.94
  10  -1   1   40.23    8.57
 -10  -1  -1   49.67   13.29
 -10  -1  -1   47.03    8.71
 -10  -1  -1   64.78   20.97
  10  -1   1   43.38    9.16
 -10  -1  -1   62.72   16.78
 -10   1  -1   29.77   18.19
 -10   1  -1   58.13   14.30
 -10   1  -1   47.94    8.68
 -10   1  -1   39.31    8.21
  10   1   1   48.15    9.07
  10   1   1   48.78    9.43
 -11  -1  -1   -1.93    3.90
  11  -1   1   -0.88    3.73
 -11  -1  -1   -0.91    2.43
 -11  -1  -1   -2.63    3.98
 -11  -1  -1   21.34   17.80
 -11  -1  -1    1.41   14.99
 -11   1  -1   -3.45    3.74
  11   1   1    0.38    4.03
 -12  -1  -1    0.05    4.39
 -12  -1  -1   43.10   32.44
  12  -1   1    4.19    4.38
 -12  -1  -1    3.26    1.43
 -12  -1  -1   22.77   22.25
 -12  -1  -1   -1.42    5.11
 -12   1  -1   11.52    8.33
 -12   1  -1  -28.06   20.12
 -12   1  -1    6.72    6.36
 -12   1  -1    4.61    4.74
  12   1   1    7.59    5.40
 -12   1  -1   32.13   25.49
 -11  -2   1   10.41   20.60
  11  -2  -1   -5.56    3.07
 -11  -2   1    0.76    0.50
  11  -2  -1    2.24    4.43
 -11  -2   1   -3.00    4.51
 -11  -2   1   -2.41    4.56
 -11  -2   1   15.63   22.73
 -11   2   1   -0.99    2.54
 -11   2   1  -10.35   14.84
 -11   2   1   -0.43    3.98
 -11   2   1   -6.17    3.46
 -11   2   1    9.14   20.09
  11   2  -1   -3.87    3.46
 -10  -2   1   19.41    5.99
  10  -2  -1   33.95    7.32
 -10  -2   1   15.37    7.26
 -10  -2   1   45.18   17.16
 -10  -2   1   31.36   13.26
 -10  -2   1   20.54   20.00
 -10  -2   1   21.16    5.95
  10  -2  -1   18.28    5.39
 -10   2   1   21.04    5.70
 -10   2   1   21.83    6.44
  10   2  -1   30.63    7.08
 -10   2   1   37.60   20.92
  10   2  -1   16.68    5.63
  -9  -2   1    4.45    5.39
   9  -2  -1    1.15    4.25
   9  -2  -1    3.10    3.22
  -9  -2   1    3.54   13.26
  -9  -2   1   -2.62    5.74
  -9  -2   1   -0.63    9.66
  -9  -2   1    1.81    3.44
   9   2  -1   -0.34    3.27
  -9   2   1    3.53    3.60
  -9   2   1    7.85   12.68
  -9   2   1    0.07    3.17
  -9   2   1    7.47    4.12
  -8  -2   1   31.28    6.27
  -8  -2   1   33.22   12.51
  -8  -2   1   21.59    8.10
   8  -2  -1   23.52    6.47
   8  -2  -1   43.11   12.81
   8  -2  -1   31.93    5.90
   8  -2  -1   46.62   12.84
  -8  -2   1   48.05   14.20
  -8  -2   1   33.33    6.09
  -8  -2   1   28.54   10.65
  -8   2   1   23.74    8.55
  -8   2   1   31.14    6.31
  -8   2   1   41.06    7.03
  -8   2   1   39.15   13.42
   8   2  -1   34.27    6.28
  -7  -2   1   -4.02    8.40
  -7  -2   1    5.23    3.18
  -7  -2   1   22.50    9.67
   7  -2  -1    5.66    5.13
  -7  -2   1   -0.47    6.06
   7  -2  -1    5.36    3.72
  -7  -2   1    8.56   12.29
   7  -2  -1    7.59    2.90
   7  -2  -1    9.26    9.35
  -7  -2   1   14.71    3.71
  -7   2   1    4.06    8.14
  -7   2   1    6.43    3.31
   7   2  -1   10.02    3.70
   7   2  -1   12.57    3.74
  -7   2   1   11.46    5.90
  -7   2   1    8.86    3.46
   6  -2  -1    3.41    7.21
   6  -2  -1    3.65    2.99
   6  -2  -1   10.09    2.72
  -6  -2   1   12.50    3.03
  -6  -2   1   11.08    6.75
  -6  -2   1    0.52    3.04
  -6  -2   1    9.49    2.96
  -6  -2   1   15.85    7.08
   6  -2  -1    4.77    4.09
  -6  -2   1    8.03    6.16
  -6   2   1    3.04    7.72
  -6   2   1    8.54    2.72
  -6   2   1    7.98    5.26
   6   2  -1    4.94    2.66
   6   2  -1    7.18    2.86
  -6   2   1    8.89    3.09
   5  -2  -1    9.78    3.40
   5  -2  -1   16.29    6.73
   5  -2  -1   14.63    3.03
  -5  -2   1   21.03    6.82
  -5  -2   1   19.90    3.50
  -5  -2   1   22.60    6.69
  -5  -2   1   22.38    6.01
  -5  -2   1   13.04    4.32
   5  -2  -1    8.30    4.76
  -5  -2   1   14.28    3.15
  -5   2   1   12.43    6.99
   5   2  -1   17.16    3.41
  -5   2   1   20.44    6.32
  -5   2   1   14.05    3.51
   5   2  -1   14.72    3.25
  -5   2   1   16.20    3.24
  -4  -2   1    2.26    1.36
  -4  -2   1   -1.37    3.71
  -4  -2   1   -0.32    2.12
   4  -2  -1    2.99    4.30
   4  -2  -1    1.12    1.64
  -4  -2   1    6.59    3.26
   4  -2  -1    2.05    2.63
  -4  -2   1    2.38    1.53
   4  -2  -1    1.29    1.20
  -4  -2   1    0.72    2.12
   4   2  -1    3.04    1.45
  -4   2   1   -3.35    3.80
  -4   2   1    2.18    1.41
  -4   2   1    1.28    1.63
  -4   2   1    0.92    2.17
   4   2  -1    2.03    1.46
   3  -2  -1  165.74   23.95
  -3  -2   1  174.42   23.73
  -3  -2   1  194.98   23.10
  -3  -2   1  207.99   23.05
   3  -2  -1  206.27   23.18
   3  -2  -1  205.34   22.95
  -3  -2   1  201.12   23.62
  -3  -2   1  185.49   24.27
  -3  -2   1  163.42   23.96
  -3  -2   1  160.25   23.61
   3  -2  -1  164.47   24.11
  -3   2   1  207.70   23.05
  -3   2   1  216.93   23.12
   3   2  -1  216.24   23.12
  -3   2   1  168.82   23.98
   3   2  -1  194.20   23.05
  -3   2   1  183.56   24.33
  -2  -2   1   23.94    3.04
   2  -2  -1   25.04    2.95
  -2  -2   1   14.27    3.22
   2  -2  -1   10.75    4.00
  -2  -2   1   14.60    2.63
  -2  -2   1   16.83    3.61
   2  -2  -1    9.02    3.27
   2   2  -1   17.99    2.81
  -2   2   1   21.86    4.32
  -2   2   1   15.38    2.58
  -2   2   1   24.63    2.84
   2   2  -1   21.04    2.82
  -1  -2   1  344.36   42.44
   1  -2  -1  328.59   42.30
  -1  -2   1  368.75   42.36
   1   2  -1  350.34   42.15
   1   2  -1  400.63   42.40
   1   2  -1  332.48   42.35
  -1   2   1  354.11   42.44
   0  -2   1   18.73    4.81
   0  -2  -1   31.03    3.97
   0  -2   1   27.80    4.00
   0   2  -1   30.19    5.00
   0   2  -1   24.77    4.29
   0   2  -1   33.37    4.12
   0   2   1   31.50    4.05
   1  -2   1  258.19   31.41
  -1  -2  -1  289.30   31.05
  -1  -2  -1  266.00   31.06
  -1  -2  -1  255.23   30.89
  -1   2  -1  242.79   31.45
  -1   2  -1  217.81   31.44
  -1   2  -1  230.31   30.78
   1   2   1  304.00   31.08
   2  -2   1    1.55    1.15
  -2  -2  -1   -1.71    2.10
  -2  -2  -1    4.08    1.22
   2  -2   1    3.14    2.25
   2  -2   1   -2.96    1.57
   2  -2   1    7.99    3.68
   2   2   1    5.40    1.19
  -2   2  -1    1.95    2.81
  -2   2  -1    1.63    1.25
   2   2   1    5.36    1.37
  -2   2  -1    3.03    1.88
  -2   2  -1   -1.52    1.43
   3  -2   1  223.58   26.44
  -3  -2  -1  236.12   27.06
   3  -2   1  189.98   27.51
   3  -2   1  210.95   27.88
   3  -2   1  227.73   26.69
  -3  -2  -1  193.58   28.02
  -3  -2  -1  184.57   27.44
  -3  -2  -1  226.30   26.45
  -3  -2  -1  232.08   26.51
   3   2   1  214.68   26.45
  -3   2  -1  214.76   27.88
  -3   2  -1  237.99   26.62
  -3   2  -1  231.77   26.53
  -3   2  -1  210.31   27.63
   3   2   1  242.16   26.56
  -4  -2  -1    4.67    1.61
   4  -2   1    2.74    1.65
   4  -2   1   -1.84    1.85
  -4  -2  -1    0.71    1.76
   4  -2   1    7.53    5.20
   4  -2   1    2.47    3.40
  -4  -2  -1    2.42    3.80
  -4  -2  -1    3.64    1.68
   4   2   1    6.70    1.78
  -4   2  -1    0.73    1.60
  -4   2  -1    2.87    2.59
   4   2   1    4.96    1.88
  -4   2  -1    2.97    1.82
  -4   2  -1   -2.27    3.98
  -5  -2  -1   13.87    2.98
  -5  -2  -1   18.42    6.18
   5  -2   1   10.66    6.53
  -5  -2  -1    9.90    2.54
   5  -2   1    6.99    4.69
  -5  -2  -1    3.99    2.82
   5  -2   1    9.77    2.99
   5  -2   1    9.59    2.49
  -5   2  -1   20.78    7.04
  -5   2  -1   14.24    2.92
  -5   2  -1   11.14    5.19
   5   2   1   17.70    3.06
  -5   2  -1    9.57    2.88
   5   2   1   10.94    2.78
   6  -2   1   43.81   10.12
   6  -2   1   28.85    5.23
   6  -2   1   35.83    6.15
  -6  -2  -1   31.62    5.36
   6  -2   1   29.64    9.84
  -6  -2  -1   41.58    5.89
  -6  -2  -1   25.77    7.81
  -6  -2  -1   35.89    9.40
  -6   2  -1   23.60    5.29
  -6   2  -1   37.10   10.09
   6   2   1   31.59    5.50
  -6   2  -1   29.06    8.32
  -6   2  -1   41.47    5.99
   6   2   1   31.35    5.56
   7  -2   1   17.50    7.28
  -7  -2  -1   18.70    4.11
   7  -2   1   11.24    3.71
  -7  -2  -1   26.80   10.42
  -7  -2  -1   19.94    4.33
  -7  -2  -1   10.94    6.53
   7  -2   1   27.39   10.11
   7  -2   1   18.10    4.87
   7   2   1   19.95    4.43
  -7   2  -1   15.50    6.05
  -7   2  -1   18.94    4.37
   7   2   1   20.40    4.35
  -7   2  -1   26.61    9.75
  -7   2  -1   16.33    4.45
  -8  -2  -1   32.37    5.98
   8  -2   1   24.23    5.36
  -8  -2  -1   29.82    5.55
   8  -2   1   30.20   12.56
  -8  -2  -1   41.98   12.25
  -8  -2  -1   16.02    5.68
   8  -2   1   28.82    6.38
   8  -2   1   43.70   11.94
  -8   2  -1   22.71    5.55
   8   2   1   35.12    5.94
  -8   2  -1   31.29   11.39
   8   2   1   31.77    5.96
  -8   2  -1   19.41    7.11
  -8   2  -1   29.79    5.93
   9  -2   1    0.92    6.30
   9  -2   1    5.90    3.87
   9  -2   1   16.17    5.04
  -9  -2  -1   14.67    4.36
  -9  -2  -1   10.57    9.68
  -9  -2  -1    5.20    6.90
   9  -2   1   -0.93   13.72
  -9  -2  -1    4.19   12.19
  -9  -2  -1    1.03    6.01
  -9   2  -1   15.76    4.20
   9   2   1    5.96    4.05
  -9   2  -1    5.90    4.16
  -9   2  -1    7.70   13.19
  -9   2  -1    1.31    3.64
 -10  -2  -1   16.13    5.59
 -10  -2  -1   15.90    5.26
 -10  -2  -1    7.13    6.41
  10  -2   1    8.53    4.78
  10  -2   1   23.65    6.42
 -10  -2  -1    5.99   13.15
 -10  -2  -1   19.68   17.39
 -10   2  -1   38.66   16.00
 -10   2  -1   14.35    5.09
  10   2   1    5.59    4.47
 -10   2  -1   20.79    8.29
  10   2   1   14.93    5.49
 -10   2  -1   12.04    4.87
 -11  -2  -1   -5.31    5.58
 -11  -2  -1  -16.87   15.98
 -11  -2  -1   15.84   19.07
 -11  -2  -1    3.61    2.34
  11  -2   1   -3.82    3.22
 -11  -2  -1   -0.46    4.20
 -11   2  -1    1.95    5.68
 -11   2  -1   -0.98   23.97
 -11   2  -1   -0.55    3.99
  11   2   1   -0.68    3.87
 -11  -3   1   11.86   20.67
  11  -3  -1   10.26    4.51
 -11  -3   1   -1.56    5.05
 -11  -3   1   -2.26    5.67
 -11  -3   1   -2.12   18.53
 -11  -3   1    2.39    6.62
  11  -3  -1    1.79    3.56
 -11   3   1   -0.84    3.98
  11   3  -1   -1.44    3.75
 -11   3   1   17.17   20.80
 -11   3   1    0.28    5.20
 -10  -3   1    0.08    3.72
 -10  -3   1   -1.31    5.27
  10  -3  -1   -3.64    2.83
 -10  -3   1   -3.16    4.39
 -10  -3   1    0.48    3.99
 -10  -3   1   17.09   15.75
 -10  -3   1   -4.96   13.62
 -10   3   1   -5.50    3.12
 -10   3   1   25.14   16.96
 -10   3   1    2.27    4.11
  10   3  -1   -2.51    3.38
 -10   3   1    1.89    4.51
  -9  -3   1   34.59   14.12
  -9  -3   1   32.01    8.99
   9  -3  -1   23.79    5.94
  -9  -3   1   23.76    6.25
  -9  -3   1   42.79   14.06
   9  -3  -1   27.76    7.08
  -9   3   1   19.40    8.27
  -9   3   1   25.47    6.53
  -9   3   1   22.25    6.07
   9   3  -1   33.13    6.51
   9   3  -1   26.32    6.08
  -9   3   1   19.90   13.93
  -8  -3   1   36.81   10.64
   8  -3  -1   27.19    5.23
  -8  -3   1   28.51    5.63
   8  -3  -1   22.21    6.03
  -8  -3   1   38.04   13.51
   8  -3  -1   27.86    8.92
  -8  -3   1   18.05    7.31
  -8  -3   1   34.87    6.41
   8  -3  -1   38.97   15.00
  -8  -3   1   31.74    8.09
   8   3  -1   24.11    5.50
  -8   3   1   34.33    6.35
  -8   3   1   20.11    6.19
   8   3  -1   34.33    6.25
  -8   3   1   24.43   11.70
  -8   3   1   19.07    5.17
  -7  -3   1   11.52    3.30
  -7  -3   1    4.53    8.89
  -7  -3   1   11.21    7.35
   7  -3  -1    9.94    6.51
  -7  -3   1    5.17    3.33
   7  -3  -1   14.89    9.53
   7  -3  -1    7.05    3.83
  -7  -3   1    6.99    5.57
   7  -3  -1   11.28    3.14
  -7  -3   1    6.05    4.45
  -7  -3   1    8.00    4.73
  -7   3   1   11.23    3.63
   7   3  -1   10.21    3.55
   7   3  -1    3.94    2.95
  -7   3   1    7.22    4.01
  -7   3   1   13.43    3.62
  -7   3   1    8.79    9.29
   6  -3  -1   79.78    9.10
  -6  -3   1   56.03   11.60
  -6  -3   1   62.05    9.68
  -6  -3   1   87.30    9.58
   6  -3  -1   54.96    9.57
  -6  -3   1   43.84   12.95
   6  -3  -1   74.89   14.23
  -6  -3   1   79.58   13.95
  -6  -3   1   45.44   12.20
   6  -3  -1   97.29   13.24
  -6  -3   1   70.48   10.77
  -6   3   1   55.27   12.82
  -6   3   1   73.57   13.98
   6   3  -1   54.20    9.32
  -6   3   1   70.23    9.57
   6   3  -1   66.98    9.58
   5  -3  -1  969.71  120.85
  -5  -3   1  971.86  120.40
  -5  -3   1 1091.20  119.38
  -5  -3   1 1042.98  119.19
  -5  -3   1  971.68  119.96
   5  -3  -1  990.09  119.45
  -5  -3   1 1042.35  120.55
  -5  -3   1  920.39  120.77
   5  -3  -1 1038.24  121.10
  -5  -3   1  972.41  121.02
  -5   3   1  911.01  121.06
  -5   3   1 1013.49  121.06
   5   3  -1 1007.01  119.22
  -5   3   1 1032.31  119.24
  -4  -3   1  197.30   27.18
  -4  -3   1  221.82   26.67
   4  -3  -1  212.11   26.29
  -4  -3   1  248.82   28.23
  -4  -3   1  251.66   27.74
  -4  -3   1  234.70   28.51
   4  -3  -1  248.13   28.51
   4  -3  -1  178.58   26.60
  -4  -3   1  223.05   27.75
   4  -3  -1  268.86   28.28
  -4  -3   1  183.76   26.37
   4   3  -1  211.06   26.54
   4   3  -1  208.55   26.48
  -4   3   1  214.53   28.42
  -4   3   1  212.61   26.56
  -4   3   1  249.17   28.24
  -4   3   1  208.31   26.47
  -3  -3   1  331.81   38.57
   3  -3  -1  359.45   38.96
  -3  -3   1  317.69   37.91
   3  -3  -1  369.35   38.89
  -3  -3   1  340.09   38.55
  -3  -3   1  277.53   37.61
  -3  -3   1  260.58   38.24
   3   3  -1  308.79   37.73
  -3   3   1  299.31   38.94
  -3   3   1  310.11   37.67
   3   3  -1  292.21   37.70
  -3   3   1  303.47   37.74
  -3   3   1  337.22   38.94
  -2  -3   1  100.19   13.86
  -2  -3   1  107.23   13.56
  -2  -3   1  126.88   13.24
  -2  -3   1  104.11   14.07
  -2  -3   1  100.83   13.86
   2   3  -1  103.78   13.83
  -2   3   1   95.01   14.29
   2   3  -1  104.34   13.89
   2   3  -1  119.49   13.42
  -2   3   1  103.00   14.06
   2   3  -1  107.64   13.91
  -2   3   1  109.37   13.37
   2   3  -1  120.68   13.33
   1  -3  -1 3305.45  404.15
  -1  -3   1 3574.87  404.54
   1   3  -1 3332.69  404.22
   0  -3   1    5.78    1.93
   0  -3  -1    6.38    2.28
   0  -3   1    8.47    2.61
   0  -3  -1    6.28    1.58
   0  -3   1    2.77    3.22
   0   3  -1    4.42    2.37
   0   3   1    8.75    2.58
   1  -3   1 3097.29  348.72
  -1   3  -1 2764.13  349.11
  -2  -3  -1  464.60   51.59
  -2  -3  -1  449.53   51.28
  -2  -3  -1  393.02   51.24
   2  -3   1  417.60   51.77
   2  -3   1  460.96   51.76
  -2   3  -1  427.42   50.99
  -2   3  -1  461.93   52.06
  -2   3  -1  403.27   50.76
  -2   3  -1  370.29   51.89
   2   3   1  423.33   50.74
   2   3   1  410.15   51.26
   3  -3   1  398.97   46.18
  -3  -3  -1  393.21   45.91
   3  -3   1  363.61   44.63
  -3  -3  -1  357.58   45.40
  -3  -3  -1  414.03   45.59
  -3  -3  -1  332.72   44.63
  -3  -3  -1  395.75   45.88
  -3  -3  -1  350.36   45.42
  -3  -3  -1  379.19   44.85
   3   3   1  395.35   44.80
  -3   3  -1  385.71   44.78
  -3   3  -1  376.24   44.91
  -3   3  -1  368.72   46.06
   3   3   1  362.82   44.70
  -3   3  -1  342.87   46.11
  -4  -3  -1   56.44   10.04
   4  -3   1   65.61    8.42
  -4  -3  -1   57.91    9.57
  -4  -3  -1   61.54    8.65
  -4  -3  -1   56.42    9.50
   4  -3   1   87.47   12.19
  -4  -3  -1   65.73    8.48
  -4   3  -1   72.84    8.69
   4   3   1   77.97    8.76
  -4   3  -1   62.76    8.76
  -4   3  -1   72.12   11.34
  -4   3  -1   57.80   10.03
   4   3   1   66.19    8.53
   5  -3   1 1093.62  135.13
  -5  -3  -1 1179.95  133.32
  -5  -3  -1 1093.01  133.97
   5  -3   1 1122.07  133.56
  -5  -3  -1 1163.86  134.58
  -5  -3  -1 1036.66  134.88
  -5  -3  -1  971.93  134.60
   5  -3   1 1147.72  135.14
  -5   3  -1 1177.90  133.30
   5   3   1 1114.34  133.19
  -5   3  -1 1078.74  135.30
  -5   3  -1 1228.66  135.39
  -6  -3  -1  438.55   63.89
  -6  -3  -1  427.43   62.34
  -6  -3  -1  530.90   63.68
   6  -3   1  574.38   65.18
   6  -3   1  506.07   62.05
  -6  -3  -1  518.53   63.29
  -6  -3  -1  508.65   61.68
   6  -3   1  554.81   61.63
  -6  -3  -1  524.67   61.78
  -6   3  -1  468.08   64.40
   6   3   1  488.06   61.66
   6   3   1  572.39   61.88
  -6   3  -1  510.95   61.81
  -6   3  -1  526.79   61.85
  -6   3  -1  531.60   64.14
   7  -3   1    8.29    3.82
   7  -3   1   20.23    9.52
  -7  -3  -1    7.35    4.68
   7  -3   1    2.38    5.27
  -7  -3  -1    3.23    2.99
  -7  -3  -1    6.68    2.89
   7  -3   1    5.70    2.65
  -7  -3  -1   10.69    7.14
  -7  -3  -1   22.26    8.08
  -7  -3  -1    2.60    4.18
  -7   3  -1    2.74    2.95
   7   3   1   13.51    3.62
   7   3   1   10.34    3.45
  -7   3  -1    8.90    3.61
  -7   3  -1    3.68    3.03
  -7   3  -1    6.35    8.67
   8  -3   1   30.13    9.67
  -8  -3  -1   30.72   10.79
  -8  -3  -1   39.02    9.61
  -8  -3  -1   44.22   13.70
   8  -3   1   38.02   13.95
   8  -3   1   27.31    5.48
  -8  -3  -1   28.30    5.49
   8  -3   1   25.36    6.50
  -8  -3  -1   31.00    6.21
  -8  -3  -1   49.99   11.84
   8   3   1   25.98    5.92
  -8   3  -1   25.74    9.31
  -8   3  -1   21.82    5.79
  -8   3  -1   23.20    5.87
   8   3   1   27.09    6.04
  -8   3  -1   17.72   11.89
  -9  -3  -1   20.70    7.93
   9  -3   1   16.57    6.28
   9  -3   1   35.17   11.73
  -9  -3  -1   30.26   12.68
  -9  -3  -1   11.28    5.90
   9  -3   1   48.10   15.89
  -9  -3  -1   30.75    6.33
  -9  -3  -1   19.26   15.60
   9  -3   1   26.63    5.65
  -9   3  -1   22.12    8.36
  -9   3  -1   29.01   17.11
  -9   3  -1   20.96    5.95
   9   3   1   19.83    5.56
   9   3   1   23.40    5.97
  -9   3  -1   23.78    6.18
 -10  -3  -1   -6.50   12.85
 -10  -3  -1   41.09    7.70
 -10  -3  -1   33.55    7.32
  10  -3   1   48.78   20.20
  10  -3   1   36.36   13.02
 -10  -3  -1   35.69   10.86
  10  -3   1   31.13    7.91
  10  -3   1   34.21    7.70
 -10  -3  -1   43.08   15.38
  10   3   1   29.71    7.00
 -10   3  -1   39.12   11.34
 -10   3  -1   39.72   24.31
 -10   3  -1   24.82    6.77
 -10   3  -1   31.33    8.83
  11  -3   1   15.41    5.01
 -11  -3  -1    5.10   16.19
  11  -3   1    1.70    4.29
 -11  -3  -1   -6.51    3.70
 -11  -3  -1    2.08    1.11
 -11  -3  -1  -10.56    6.07
 -11  -3  -1   -4.66    5.48
 -11  -3  -1   33.69   17.84
 -11   3  -1  -24.99   18.76
  11   3   1    0.51    4.27
 -11   3  -1   -2.74    3.70
 -11  -4   1    2.28    1.34
  11  -4  -1   16.96    4.23
 -11  -4   1  -30.86   21.88
 -11  -4   1   -2.09    4.64
 -11  -4   1   -4.04   18.04
  11  -4  -1   -6.20    4.09
 -11  -4   1    1.45    6.43
 -11   4   1   -1.49    4.82
 -11   4   1   -2.90    3.88
  11   4  -1   -6.19    3.59
 -10  -4   1    8.00    6.84
 -10  -4   1   20.51    8.91
 -10  -4   1   31.93   14.81
 -10  -4   1   -6.05   18.04
  10  -4  -1   18.80    5.62
 -10  -4   1   20.81    6.20
 -10  -4   1   18.65    6.33
  10   4  -1   17.79    5.66
 -10   4   1   28.91   20.65
 -10   4   1   10.36    5.49
  -9  -4   1   13.27    6.06
  -9  -4   1   10.46   12.24
  -9  -4   1   11.37    5.03
   9  -4  -1    7.18    3.57
  -9  -4   1    1.10    1.77
   9  -4  -1   11.16    4.66
  -9  -4   1    6.85    5.95
  -9  -4   1    4.84   11.98
  -9   4   1    6.09    4.14
  -9   4   1    6.31    4.50
  -9   4   1    5.94    4.11
   9   4  -1   13.21    5.16
   9   4  -1   -0.66    3.53
  -9   4   1   -4.02   15.34
   8  -4  -1   48.17    7.17
  -8  -4   1   65.20   16.14
  -8  -4   1   56.72    8.49
   8  -4  -1   79.31   16.76
  -8  -4   1   37.54   12.07
  -8  -4   1   50.52    8.48
   8  -4  -1   36.26    7.99
  -8  -4   1   35.58    9.33
   8  -4  -1   54.70   13.06
  -8  -4   1   32.41    8.94
   8   4  -1   45.03    7.99
  -8   4   1   39.93    7.71
  -8   4   1   26.67   13.86
  -8   4   1   47.66   11.37
   8   4  -1   38.39    7.52
  -8   4   1   38.89    7.55
   7  -4  -1   -0.52    2.04
  -7  -4   1    4.39    3.36
  -7  -4   1   -2.71    2.52
   7  -4  -1   -2.10    2.82
  -7  -4   1   -3.85    3.67
  -7  -4   1    0.82    4.34
  -7  -4   1   -0.25    3.15
   7  -4  -1   -9.39    8.03
  -7  -4   1    1.62    7.90
   7  -4  -1   -2.30    3.96
  -7  -4   1   -3.42    6.49
   7   4  -1    3.54    2.97
  -7   4   1   -0.04    3.21
  -7   4   1   -1.46    2.71
  -7   4   1    0.91    9.44
  -7   4   1   -2.58    2.66
   7   4  -1   -1.25    2.60
  -6  -4   1   23.70    8.44
  -6  -4   1   40.82    6.05
  -6  -4   1   33.13    5.17
   6  -4  -1   23.37    8.04
   6  -4  -1   17.61    5.04
   6  -4  -1   28.18   10.20
  -6  -4   1   19.91    5.90
  -6  -4   1   35.39    8.88
  -6  -4   1   20.74    6.39
   6  -4  -1   22.20    4.27
  -6  -4   1   13.82    6.49
   6   4  -1   28.01    5.11
  -6   4   1   32.09    9.76
  -6   4   1   28.43    5.15
   6   4  -1   23.46    4.66
  -6   4   1   26.59    8.10
  -6   4   1   25.65    5.27
  -5  -4   1    1.35    3.68
  -5  -4   1   -0.56    2.50
  -5  -4   1   -0.14    2.70
  -5  -4   1   -5.27    3.14
   5  -4  -1    1.50    3.48
  -5  -4   1    2.57    5.03
   5  -4  -1   -5.68    2.23
  -5  -4   1   -3.06    6.52
   5  -4  -1   -2.23    1.51
   5  -4  -1    0.74    5.86
  -5  -4   1   -4.18    1.83
  -5   4   1    1.41    2.62
  -5   4   1   -3.64    2.26
  -5   4   1   -5.67    5.04
   5   4  -1   -1.05    2.27
   5   4  -1   -2.73    1.95
  -5   4   1   -1.34    2.41
  -4  -4   1   21.03    6.01
  -4  -4   1   29.49    9.13
  -4  -4   1   18.19    3.62
  -4  -4   1   17.63    6.61
  -4  -4   1   26.06    4.47
   4  -4  -1   10.59    4.93
  -4  -4   1   30.49    6.17
   4  -4  -1   24.19    7.22
  -4  -4   1   22.11    5.36
   4   4  -1   23.24    3.89
   4   4  -1   17.82    3.85
  -4   4   1   28.85    7.08
  -4   4   1   21.74    6.05
  -4   4   1   26.28    4.18
   3  -4  -1  156.88   24.17
  -3  -4   1  188.35   22.92
  -3  -4   1  191.19   23.87
  -3  -4   1  217.08   24.37
  -3  -4   1  191.72   23.97
  -3  -4   1  176.03   24.16
   3  -4  -1  159.26   23.80
  -3   4   1  199.38   23.03
  -3   4   1  177.51   24.65
  -3   4   1  197.20   23.18
   3   4  -1  204.16   23.15
   3   4  -1  215.93   23.15
   3   4  -1  189.15   23.84
  -3   4   1  184.47   24.29
   2  -4  -1   18.28    4.24
   2  -4  -1   13.22    3.30
  -2  -4   1   17.15    3.98
  -2  -4   1   17.06    4.85
  -2  -4   1   11.06    3.52
   2   4  -1   14.20    3.82
   2   4  -1   13.25    2.64
   2   4  -1   11.26    2.37
  -2   4   1   14.52    5.43
   2   4  -1    9.45    3.45
   2   4  -1   16.30    3.68
  -2   4   1   12.14    3.79
  -1  -4   1  602.12   67.62
  -1  -4   1  455.02   67.81
   1  -4  -1  589.12   67.47
  -1  -4   1  519.58   68.11
   1   4  -1  628.95   67.60
   1   4  -1  573.77   67.30
   0  -4  -1   19.68    3.96
   0  -4   1   13.01    5.28
   0   4  -1   15.34    5.21
   0   4   1   20.01    3.26
   0   4  -1   19.22    4.43
   0   4   1   19.33    4.41
   0   4  -1   20.68    4.51
   1  -4   1  663.51   88.48
  -1  -4  -1  759.33   88.18
  -1  -4  -1  728.44   88.31
   1   4   1  800.47   88.24
  -2  -4  -1   35.06    6.27
  -2  -4  -1   39.94    6.25
   2  -4   1   38.73    6.56
  -2  -4  -1   52.78    7.07
  -2  -4  -1   49.09    6.75
  -2  -4  -1   39.91    7.21
   2  -4   1   50.08    7.81
  -2   4  -1   33.43    5.98
  -2   4  -1   51.12    9.50
   2   4   1   39.51    5.58
  -2   4  -1   44.53    8.31
   2   4   1   34.27    5.50
   2   4   1   46.02    6.72
   3  -4   1  162.80   22.74
  -3  -4  -1  173.20   22.29
   3  -4   1  161.56   23.43
  -3  -4  -1  182.64   22.44
  -3  -4  -1  191.39   22.63
  -3  -4  -1  163.42   22.87
  -3  -4  -1  141.89   22.37
  -3   4  -1  167.72   23.12
  -3   4  -1  191.60   21.85
   3   4   1  183.89   21.53
   3   4   1  209.14   21.66
   3   4   1  188.18   22.43
  -3   4  -1  155.93   23.61
  -3   4  -1  190.01   21.62
  -4  -4  -1   -2.95    2.45
   4  -4   1    2.60    1.62
  -4  -4  -1    2.21    2.32
  -4  -4  -1   10.32    4.26
  -4  -4  -1   12.32    2.79
  -4  -4  -1   -9.76    4.23
   4  -4   1   -0.54    2.27
  -4  -4  -1    4.14    1.90
   4  -4   1   -1.03    2.98
  -4  -4  -1    5.09    3.90
   4  -4   1    7.29    6.47
  -4   4  -1   -1.55    2.07
   4   4   1    4.59    2.11
  -4   4  -1   12.56    6.00
  -4   4  -1    3.09    2.51
  -4   4  -1   -0.09    2.98
   4   4   1    5.65    2.08
   5  -4   1    1.04    1.96
   5  -4   1   -4.35    2.97
  -5  -4  -1   10.67    2.88
   5  -4   1    3.11    2.95
   5  -4   1    6.28    6.88
  -5  -4  -1    3.42    2.15
  -5  -4  -1   19.65    5.75
  -5  -4  -1    1.37    4.18
  -5  -4  -1    0.32    2.91
   5   4   1   11.17    2.52
   5   4   1    2.58    2.31
  -5   4  -1    0.41    2.56
  -5   4  -1    3.09    3.57
  -5   4  -1    6.64    2.76
  -5   4  -1    3.32    6.14
  -6  -4  -1   14.89    6.72
  -6  -4  -1   12.57    7.28
   6  -4   1    7.40    2.96
  -6  -4  -1    7.60    4.58
   6  -4   1   12.59    8.35
   6  -4   1   14.50    4.80
  -6  -4  -1   27.48    6.33
  -6  -4  -1    4.22    3.79
  -6  -4  -1   22.22    4.09
  -6  -4  -1   13.35    3.43
   6  -4   1   10.58    5.60
  -6   4  -1   12.61    8.02
   6   4   1   22.29    3.78
  -6   4  -1    6.06    3.65
   6   4   1   13.18    3.64
  -6   4  -1    7.71    5.02
  -6   4  -1   21.45    4.33
   7  -4   1   -1.80    8.73
  -7  -4  -1    2.34    4.00
   7  -4   1    4.12    3.40
  -7  -4  -1    5.14    4.96
   7  -4   1    1.98    4.67
   7  -4   1    0.39    2.28
  -7  -4  -1    4.59    8.08
  -7  -4  -1    4.91    2.58
  -7  -4  -1    4.10    3.06
  -7  -4  -1   -0.08    2.93
  -7  -4  -1   -1.41    6.49
  -7   4  -1    5.66    3.21
  -7   4  -1   -2.48    8.18
  -7   4  -1    4.41    3.11
  -7   4  -1   -1.73    3.52
   7   4   1    5.02    2.89
   7   4   1    3.62    2.91
   8  -4   1   40.84    6.71
   8  -4   1   25.69    7.54
   8  -4   1   49.28   15.28
  -8  -4  -1   60.30   14.69
  -8  -4  -1   37.05    7.62
  -8  -4  -1   36.72    9.83
  -8  -4  -1   46.88   13.06
  -8  -4  -1   33.62    8.90
   8  -4   1   60.90   14.24
  -8  -4  -1   41.14    7.12
  -8  -4  -1   31.80   10.07
   8   4   1   46.63    7.85
   8   4   1   42.84    7.51
  -8   4  -1   36.21   11.17
  -8   4  -1   39.38    7.39
  -8   4  -1   46.30    7.74
  -8   4  -1   35.92   13.06
   9  -4   1   14.48    4.35
  -9  -4  -1   11.74   11.79
  -9  -4  -1    6.64    4.51
   9  -4   1   15.37   15.24
  -9  -4  -1    6.28    5.57
   9  -4   1   10.94    5.28
  -9  -4  -1   -7.49   13.35
   9  -4   1    9.04    7.06
  -9  -4  -1    5.97    6.12
  -9  -4  -1   12.12    5.07
   9   4   1   16.24    5.24
  -9   4  -1   21.18    5.25
  -9   4  -1    8.34    4.74
  -9   4  -1   14.19   10.03
   9   4   1   15.58    5.12
 -10  -4  -1   26.05    9.35
 -10  -4  -1   30.98    6.56
 -10  -4  -1   18.15    6.54
 -10  -4  -1   18.22   17.82
  10  -4   1   28.63    6.08
  10  -4   1   64.59   28.07
  10  -4   1   27.65   11.90
 -10  -4  -1   24.43    9.27
 -10  -4  -1   26.77   15.67
 -10   4  -1   50.20   19.00
  10   4   1   28.65    6.98
 -10   4  -1   24.53   17.18
 -10   4  -1   35.85    7.68
 -11  -4  -1   17.88   23.31
 -11  -4  -1    1.72    0.70
 -11  -4  -1   -4.90    4.27
 -11  -4  -1   -1.77   17.61
 -11  -4  -1   -2.19    6.23
  11  -4   1    7.74    4.10
 -11   4  -1   -0.68    4.18
  11   4   1   -3.59    3.67
 -10  -5   1    0.13   17.91
 -10  -5   1    1.96    3.61
 -10  -5   1   -3.52    5.04
 -10  -5   1    1.04    0.81
  10  -5  -1   -1.96    3.52
 -10  -5   1    4.11   14.59
 -10  -5   1    4.22    5.84
  10   5  -1    0.48    4.03
 -10   5   1   -5.22    3.65
   9  -5  -1   14.79    5.16
  -9  -5   1    3.20    4.41
  -9  -5   1    2.93    6.01
  -9  -5   1    6.62    5.69
  -9  -5   1    1.49   13.54
  -9  -5   1    3.10    5.07
  -9  -5   1    0.99    0.78
   9  -5  -1    1.01    3.62
  -9  -5   1   11.77   12.69
  -9   5   1    0.03   12.52
   9   5  -1    3.86    4.09
  -9   5   1   -0.06    3.89
   9   5  -1    8.69    5.00
  -9   5   1    2.92    8.17
  -9   5   1    4.79    4.59
  -8  -5   1   34.98    7.28
  -8  -5   1   22.98    7.45
   8  -5  -1   45.21   16.62
   8  -5  -1   34.14    5.40
  -8  -5   1   17.11    7.59
   8  -5  -1   35.78    7.00
  -8  -5   1   19.12   12.68
  -8  -5   1   32.38   12.08
   8  -5  -1   28.87    9.65
  -8  -5   1   21.28    8.16
  -8  -5   1   31.66    6.44
  -8   5   1   32.49    6.57
  -8   5   1   12.61   14.56
  -8   5   1   26.65    9.39
  -8   5   1   21.28    5.90
   8   5  -1   26.39    6.51
   8   5  -1   27.03    6.49
   7  -5  -1  116.18   14.46
   7  -5  -1   88.47   15.35
  -7  -5   1   94.47   17.05
  -7  -5   1  101.17   16.44
  -7  -5   1  125.25   14.92
  -7  -5   1  136.66   19.75
  -7  -5   1  121.82   22.09
  -7  -5   1  117.42   17.32
  -7  -5   1  126.58   15.64
   7  -5  -1  105.98   17.77
   7  -5  -1  129.67   21.59
  -7   5   1   90.18   17.30
   7   5  -1  111.67   14.99
  -7   5   1   87.12   20.71
  -7   5   1  111.66   15.32
   7   5  -1  134.17   15.29
  -7   5   1  110.59   15.25
  -6  -5   1   89.09   13.77
  -6  -5   1  115.95   15.56
   6  -5  -1  123.26   18.54
   6  -5  -1  142.95   16.49
  -6  -5   1   82.40   14.53
  -6  -5   1   89.27   13.04
  -6  -5   1  115.86   17.27
  -6   5   1  101.02   13.51
  -6   5   1   66.31   16.82
   6   5  -1   94.60   13.35
   6   5  -1  107.59   13.47
  -6   5   1  118.06   16.10
  -6   5   1   91.51   13.41
  -5  -5   1   -6.08    3.10
  -5  -5   1   -1.48    1.82
  -5  -5   1    0.05    6.03
   5  -5  -1    1.71    6.66
  -5  -5   1    1.52    5.28
  -5  -5   1    1.28    3.06
   5  -5  -1    4.54    3.49
  -5  -5   1    2.39    3.36
  -5  -5   1   -1.80    2.45
   5   5  -1    2.51    2.32
  -5   5   1    5.46    7.05
  -5   5   1   -2.11    2.13
   5   5  -1    0.90    2.28
  -5   5   1   -0.89    2.12
  -5   5   1    5.24    3.46
  -4  -5   1  106.34   15.20
  -4  -5   1   91.56   14.97
  -4  -5   1  125.64   16.31
  -4  -5   1  136.14   16.00
  -4   5   1   98.61   13.98
   4   5  -1  125.29   13.98
   4   5  -1   96.67   13.86
  -4   5   1  107.01   13.86
  -4   5   1  102.21   15.61
  -3  -5   1 1306.55  161.01
  -3  -5   1 1507.95  161.48
   3  -5  -1 1224.85  160.97
  -3   5   1 1362.02  160.10
  -3   5   1 1362.77  160.25
   3   5  -1 1377.27  160.21
  -3   5   1 1324.74  161.71
   3   5  -1 1296.66  160.89
  -2  -5   1    8.51    3.31
   2  -5  -1   15.29    3.03
   2  -5  -1   17.53    4.54
  -2  -5   1    5.61    3.61
  -2  -5   1   14.63    5.72
   2   5  -1    8.46    3.77
  -2   5   1    2.17    3.00
   2   5  -1   12.43    2.52
   2   5  -1    6.65    3.35
   2   5  -1    9.15    1.97
  -2   5   1    8.44    4.43
  -2   5   1   -1.15    7.21
  -1  -5   1  535.63   74.21
   1   5  -1  615.92   74.46
  -1   5   1  687.31   74.69
   1   5  -1  624.63   74.17
   0   5   1   69.77    9.01
   0   5  -1   64.56   11.17
   0   5  -1   85.16    9.95
   0   5   1   54.79   10.83
   0   5  -1   67.54   10.44
  -1  -5  -1  525.26   69.83
   1  -5   1  631.04   70.01
  -1  -5  -1  561.21   69.68
   1  -5   1  514.00   70.05
   1   5   1  630.83   69.90
  -1   5  -1  621.95   71.16
  -2  -5  -1   86.36   10.38
  -2  -5  -1   63.45   10.53
  -2  -5  -1   81.73   11.08
   2  -5   1   77.90   10.51
   2  -5   1   66.13   11.46
  -2   5  -1   63.23   11.72
   2   5   1   73.29   10.64
   2   5   1   82.42    9.50
  -2   5  -1   50.90   14.07
  -2   5  -1   69.20    9.43
  -3  -5  -1 1710.58  184.60
  -3  -5  -1 1573.05  184.66
   3  -5   1 1483.84  184.82
  -3  -5  -1 1486.18  184.43
   3   5   1 1484.84  183.51
   3   5   1 1460.77  184.27
  -3   5  -1 1563.50  185.65
  -3   5  -1 1580.58  183.84
   4  -5   1  513.90   66.90
   4  -5   1  632.38   66.88
  -4  -5  -1  582.01   66.38
  -4  -5  -1  627.03   66.36
  -4  -5  -1  535.44   66.39
  -4  -5  -1  469.92   66.51
   4   5   1  539.79   65.08
   4   5   1  498.21   64.95
  -4   5  -1  531.26   65.25
  -4   5  -1  587.37   67.35
  -4   5  -1  487.38   65.07
  -5  -5  -1    3.34    2.65
  -5  -5  -1   13.26    4.70
  -5  -5  -1    9.61    5.85
  -5  -5  -1    3.90    2.08
  -5  -5  -1    7.27    3.72
  -5  -5  -1    3.61    6.23
   5  -5   1    8.43    8.10
  -5  -5  -1    1.18    4.43
   5  -5   1    3.05    3.36
  -5   5  -1    6.05    4.57
  -5   5  -1    2.91    2.88
  -5   5  -1    2.36    2.49
  -5   5  -1    0.49    7.12
   5   5   1    5.60    2.91
   5   5   1    5.51    2.46
   6  -5   1    9.03    9.52
  -6  -5  -1   -3.47    3.89
  -6  -5  -1    9.53    3.62
  -6  -5  -1    9.70    2.81
   6  -5   1   10.75    5.96
  -6  -5  -1    9.75    6.75
  -6  -5  -1    5.79    6.21
  -6  -5  -1    3.54    3.76
  -6  -5  -1   -4.96    9.62
   6   5   1    4.32    2.94
   6   5   1    5.28    3.18
  -6   5  -1    3.35    8.74
  -6   5  -1    5.01    4.72
  -6   5  -1   11.45    3.46
  -6   5  -1    2.33    3.12
  -7  -5  -1  149.09   17.98
  -7  -5  -1  138.96   21.93
  -7  -5  -1  104.95   19.30
   7  -5   1  140.34   24.97
  -7  -5  -1  148.99   19.77
   7  -5   1   99.79   18.01
  -7  -5  -1  114.97   19.00
  -7  -5  -1  156.56   17.39
   7  -5   1  148.09   17.11
   7  -5   1  127.07   20.93
  -7  -5  -1  123.59   22.78
  -7   5  -1  126.95   17.80
   7   5   1  157.91   17.93
  -7   5  -1  122.76   20.36
  -7   5  -1  132.53   17.82
  -7   5  -1  129.86   25.19
   7   5   1  132.26   17.61
   8  -5   1  154.90   17.26
  -8  -5  -1  135.49   17.42
  -8  -5  -1  127.49   23.56
  -8  -5  -1  143.48   20.37
   8  -5   1  159.70   22.48
  -8  -5  -1  102.28   19.69
  -8  -5  -1  105.10   19.10
  -8  -5  -1  124.94   18.02
   8  -5   1  132.08   27.11
   8  -5   1  133.21   18.65
  -8  -5  -1  133.33   24.43
   8   5   1  154.09   17.99
  -8   5  -1   83.62   21.57
   8   5   1  126.83   17.82
  -8   5  -1  127.52   17.88
  -8   5  -1  137.91   18.05
  -9  -5  -1    5.55   11.84
  -9  -5  -1    2.02   13.46
   9  -5   1  -11.41   13.53
   9  -5   1    7.03    4.65
  -9  -5  -1   -4.24    4.05
  -9  -5  -1    4.22    6.02
  -9  -5  -1    2.73    5.20
   9  -5   1    2.11    6.86
   9  -5   1   -1.93    3.17
  -9  -5  -1    2.19    3.55
  -9  -5  -1    1.05    0.69
   9   5   1    2.28    4.31
  -9   5  -1   -3.23    3.58
   9   5   1    1.37    3.83
  -9   5  -1   21.41   17.06
  -9   5  -1    4.70    4.34
  -9   5  -1    3.71    4.82
  10  -5   1   24.53    6.85
 -10  -5  -1    7.28   18.23
 -10  -5  -1    5.36    5.89
 -10  -5  -1    6.90    6.32
  10  -5   1   15.41    4.74
 -10  -5  -1   32.53   18.13
 -10  -5  -1   24.15    5.30
 -10   5  -1    8.53    5.28
  10   5   1   18.66    5.76
 -10  -6   1  -11.03   20.61
 -10  -6   1   23.38    5.19
 -10  -6   1   30.31    8.97
 -10  -6   1   10.99    6.62
 -10   6   1   14.85    5.72
  10   6  -1    7.93    5.42
  -9  -6   1    1.25    0.88
  -9  -6   1   -5.79    4.80
  -9  -6   1    3.98   13.87
  -9  -6   1    0.18    3.31
  -9  -6   1    2.97   15.49
  -9  -6   1   -1.50    4.42
  -9   6   1   -0.14    4.03
  -9   6   1    1.07    4.13
   9   6  -1   -0.94    3.49
  -8  -6   1    8.17    3.87
   8  -6  -1   12.86    7.87
  -8  -6   1   15.67   12.18
  -8  -6   1   -7.67   11.37
  -8  -6   1   13.71    5.46
  -8  -6   1   23.37    7.36
   8  -6  -1    8.91   14.31
  -8  -6   1   14.62    7.13
   8   6  -1    9.88    4.94
  -8   6   1    8.39    4.71
  -8   6   1   14.12    8.41
  -8   6   1   17.32   15.37
   8   6  -1    5.06    3.96
  -8   6   1    4.95    4.41
  -7  -6   1   10.56   10.02
   7  -6  -1   20.65    8.60
  -7  -6   1   24.11    7.26
  -7  -6   1   17.47    5.72
  -7  -6   1   25.76    5.14
   7  -6  -1   31.78   12.30
  -7  -6   1   24.93    7.49
  -7   6   1   11.90   12.33
  -7   6   1   28.07    5.96
   7   6  -1   22.39    5.57
  -7   6   1   19.25    5.42
  -7   6   1   17.88    7.36
   7   6  -1   20.03    5.42
  -6  -6   1    2.05    3.04
  -6  -6   1   -5.20    7.01
   6  -6  -1   -1.25    3.70
  -6  -6   1    3.89    4.74
  -6  -6   1    1.43    2.84
  -6  -6   1   13.42    7.55
   6  -6  -1   -0.16    8.46
  -6  -6   1   -0.34    3.55
  -6  -6   1   -2.10    2.24
  -6   6   1    2.92    3.03
   6   6  -1    3.84    2.95
  -6   6   1    2.40    3.00
   6   6  -1    1.24    2.66
  -5  -6   1    0.94    3.00
  -5  -6   1    9.59    4.07
   5  -6  -1    6.18    4.28
   5  -6  -1   13.02    7.90
  -5  -6   1    2.19    4.18
  -5  -6   1   -4.16    6.51
  -5  -6   1    6.79    7.40
  -5   6   1    2.12    2.74
  -5   6   1    7.76    4.16
  -5   6   1    2.71    3.08
   5   6  -1    5.95    2.95
  -5   6   1    9.38    8.59
   5   6  -1    6.60    2.99
   4  -6  -1   10.25    7.66
  -4  -6   1   29.93    6.60
  -4  -6   1   29.87    8.76
  -4  -6   1   17.41    5.81
   4  -6  -1   15.73    5.68
  -4  -6   1   29.97    8.20
  -4  -6   1   15.36    5.32
  -4   6   1   23.05    9.44
  -4   6   1   23.82    4.52
  -4   6   1   21.72    4.09
   4   6  -1   20.51    4.26
  -4   6   1   15.48    6.08
   4   6  -1   21.37    4.18
   3  -6  -1   34.75    6.74
  -3  -6   1   38.14    9.65
  -3  -6   1   37.95    7.36
  -3  -6   1   40.23    7.99
  -3  -6   1   41.90    9.12
   3  -6  -1   30.35    7.58
  -3  -6   1   34.07    7.45
  -3   6   1   27.05    8.09
   3   6  -1   34.02    5.30
  -3   6   1   31.23    5.85
  -3   6   1   17.00   10.88
   3   6  -1   28.24    7.00
   3   6  -1   36.31    5.58
  -2  -6   1   82.12   12.14
   2  -6  -1   65.95   11.33
   2  -6  -1   68.07    9.94
  -2  -6   1   63.32   12.03
  -2  -6   1   69.92   14.49
   2   6  -1   81.30   10.05
  -2   6   1   39.44   13.15
  -2   6   1   81.01   13.54
   2   6  -1   77.81   11.48
   2   6  -1   82.97    9.35
  -1  -6   1  276.53   37.25
   1  -6  -1  289.45   36.53
  -1   6   1  361.26   38.25
   1   6  -1  310.06   36.82
   1   6  -1  302.78   37.61
   1   6  -1  291.24   36.96
   0  -6   1   31.77    7.02
   0  -6   1    3.94    3.05
   0  -6  -1    3.68    2.25
   0   6  -1   14.93    4.39
   0   6  -1    8.21    4.72
   0   6   1    9.02    2.31
   0   6   1   21.15    5.69
   0   6  -1    8.27    3.01
   1  -6   1  249.01   31.97
   1  -6   1  212.38   32.52
  -1  -6  -1  237.41   32.05
   1   6   1  257.18   32.27
  -1   6  -1  291.56   33.67
  -1   6  -1  285.59   32.85
  -1   6  -1  291.93   33.20
  -2  -6  -1    6.49    4.26
  -2  -6  -1    7.62    7.46
  -2  -6  -1    9.92    3.34
   2  -6   1   10.00    3.64
  -2  -6  -1   18.58    5.15
  -2  -6  -1   -0.25    3.58
   2  -6   1    8.90    5.97
  -2   6  -1   12.35    6.10
   2   6   1   10.42    5.18
  -2   6  -1   -0.70    9.61
  -2   6  -1    7.72    3.29
  -2   6  -1   -0.50    3.92
  -3  -6  -1   55.46    8.86
  -3  -6  -1   45.60    9.51
   3  -6   1   42.26   10.25
  -3  -6  -1   59.59    9.72
  -3  -6  -1   72.71   11.78
   3  -6   1   53.63    9.33
  -3  -6  -1   38.34    8.74
   3   6   1   51.19    9.39
   3   6   1   44.48    7.06
  -3   6  -1   49.48    7.35
  -3   6  -1   37.70   13.78
  -3   6  -1   54.18    7.94
   3   6   1   61.52    7.29
  -3   6  -1   41.45   10.37
  -4  -6  -1   53.34   10.90
  -4  -6  -1   48.24    9.35
  -4  -6  -1   37.19    9.47
  -4  -6  -1   78.74   11.82
   4  -6   1   45.79   10.20
   4  -6   1   46.32   11.60
  -4  -6  -1   51.51    8.93
  -4   6  -1   59.95   13.76
  -4   6  -1   35.67   10.05
   4   6   1   52.35    7.49
   4   6   1   47.66    7.51
  -4   6  -1   60.84    8.27
  -4   6  -1   47.45    7.68
  -5  -6  -1    4.41    7.24
  -5  -6  -1    7.20    3.66
  -5  -6  -1    7.40    3.66
   5  -6   1    5.26    5.28
  -5  -6  -1   10.03    5.33
   5  -6   1    5.97    8.34
  -5  -6  -1   13.30    7.42
   5   6   1    7.09    2.99
  -5   6  -1    0.74    4.40
  -5   6  -1   -0.82    8.48
   5   6   1    7.92    3.16
  -5   6  -1    7.73    3.23
  -5   6  -1    9.41    3.52
   6  -6   1    2.92    4.89
  -6  -6  -1    4.64    3.86
   6  -6   1   -4.19    9.17
  -6  -6  -1    1.43    3.19
  -6  -6  -1    5.57    7.44
  -6  -6  -1    1.26    4.16
  -6  -6  -1    3.98    7.60
   6   6   1    6.69    3.18
  -6   6  -1    4.48    4.51
   6   6   1   -1.79    2.62
  -6   6  -1    2.65    3.18
  -6   6  -1    0.00    2.75
  -6   6  -1   20.71   11.70
  -7  -6  -1   40.58    9.74
  -7  -6  -1   33.45    6.47
  -7  -6  -1   44.62   11.78
   7  -6   1   38.84   14.14
  -7  -6  -1   17.75   11.66
  -7  -6  -1   14.65    6.59
   7  -6   1   35.08   11.59
  -7  -6  -1   42.99    6.35
  -7  -6  -1   26.91    8.15
  -7   6  -1   20.52    6.25
   7   6   1   39.98    6.61
  -7   6  -1   25.57    6.30
  -7   6  -1   40.78   15.20
   7   6   1   32.35    6.59
  -7   6  -1   21.20    8.27
  -8  -6  -1   15.98    6.82
   8  -6   1   23.50   14.63
  -8  -6  -1   12.13    5.26
  -8  -6  -1   20.24    7.13
  -8  -6  -1   18.42    4.68
   8  -6   1   13.72    6.93
  -8  -6  -1   28.06   13.55
   8   6   1   12.05    4.84
  -8   6  -1    9.74    5.31
  -8   6  -1    1.53   13.86
  -8   6  -1   17.47    9.29
   8   6   1   15.15    4.99
  -8   6  -1    8.47    4.49
  -9  -6  -1   -1.99   12.53
  -9  -6  -1    1.48    0.80
  -9  -6  -1    0.27    5.54
  -9  -6  -1    0.34   14.96
  -9  -6  -1   -1.77    4.49
  -9  -6  -1    4.10    3.25
   9   6   1    0.56    3.74
  -9   6  -1   -4.67    3.54
  -9   6  -1    4.46    3.84
 -10  -6  -1    0.21    5.69
 -10  -6  -1   10.65    7.25
  10  -6   1   20.31    5.10
 -10  -6  -1    8.67   21.57
 -10   6  -1   10.65    5.78
  10   6   1    6.61    5.04
  -9  -7   1    1.36    4.35
  -9  -7   1   -0.27    4.87
  -9   7   1    6.18    4.82
   9   7  -1    6.30    4.63
  -8  -7   1    8.74    6.02
  -8  -7   1    1.46   13.10
  -8  -7   1    0.88   16.35
   8   7  -1    9.22    5.07
  -8   7   1   10.58    4.51
   8   7  -1    8.20    4.28
  -8   7   1    8.71    4.83
   7  -7  -1   22.26   11.43
  -7  -7   1    4.66    5.07
   7  -7  -1    7.52    5.92
  -7  -7   1    1.39    9.98
  -7  -7   1   -7.82   11.00
  -7  -7   1    9.67    5.73
  -7   7   1   -0.88    3.43
   7   7  -1    6.41    4.34
   7   7  -1    4.13    3.59
  -7   7   1    4.10    3.84
  -7   7   1    3.88   13.88
  -6  -7   1   52.12   12.10
  -6  -7   1   67.57   15.43
  -6  -7   1   50.22   11.07
   6  -7  -1   89.94   12.45
  -6  -7   1   64.86   13.21
  -6  -7   1   44.37   13.67
   6  -7  -1   63.88   14.40
   6   7  -1   54.45    8.99
   6   7  -1   57.69    9.26
  -6   7   1   48.09    9.14
  -6   7   1   54.31    9.40
  -5  -7   1  179.62   23.67
  -5  -7   1  189.16   26.58
   5  -7  -1  155.62   25.03
   5  -7  -1  184.84   23.13
  -5  -7   1  157.79   24.45
  -5  -7   1  151.41   22.80
  -5  -7   1  141.13   22.75
   5   7  -1  186.91   21.31
   5   7  -1  176.51   21.41
  -5   7   1  162.61   21.37
  -5   7   1  162.66   21.50
  -4  -7   1    5.83    9.32
   4  -7  -1   15.94    4.80
  -4  -7   1    5.19    4.63
  -4  -7   1   16.34    5.68
  -4  -7   1   15.04    8.25
   4  -7  -1   21.77    7.63
  -4  -7   1   15.35    4.52
   4   7  -1   14.69    3.66
  -4   7   1    8.74   12.23
   4   7  -1    4.60    2.77
  -4   7   1   11.79    5.70
  -4   7   1    8.14    3.45
  -3  -7   1   22.83    5.95
   3  -7  -1   20.49    6.80
  -3  -7   1   26.92   10.84
  -3  -7   1   21.64    6.61
  -3  -7   1   15.78    5.75
  -3  -7   1   31.19    8.10
   3  -7  -1   23.67    5.11
   3   7  -1   22.62    4.46
  -3   7   1   14.72   11.53
  -3   7   1   12.76    5.87
  -3   7   1   24.98    7.55
   3   7  -1   24.32    4.15
   3   7  -1   20.20    6.13
  -2  -7   1    1.29    3.63
  -2  -7   1   -7.49    9.40
   2  -7  -1   10.65    2.68
  -2  -7   1    3.83    3.68
   2   7  -1    1.50    4.81
   2   7  -1    9.38    3.27
  -2   7   1   -4.32    5.13
   2   7  -1    4.40    2.04
   1   7  -1  474.38   55.96
   1   7  -1  465.89   54.85
   1   7  -1  393.02   54.84
  -1   7   1  518.38   56.59
   0  -7   1  114.71   18.18
   0   7  -1  153.76   20.04
   0   7   1  139.76   19.78
   0   7  -1  142.58   18.41
   0   7  -1  154.35   17.91
  -1  -7  -1  407.96   55.83
   1  -7   1  460.92   55.56
  -1  -7  -1  443.25   55.05
   1  -7   1  362.85   55.95
  -1   7  -1  523.81   56.28
  -1   7  -1  540.72   57.16
   1   7   1  499.08   56.35
  -2  -7  -1   68.77    8.69
   2  -7   1   48.25   10.45
  -2  -7  -1   62.73   10.11
  -2  -7  -1   40.59    9.43
   2  -7   1   67.01    9.04
  -2  -7  -1   68.85   10.41
  -2   7  -1   43.75   12.73
   2   7   1   33.52    9.52
  -2   7  -1   31.19   10.58
   3  -7   1   37.65    9.86
  -3  -7  -1   39.39    8.04
  -3  -7  -1   25.91    8.02
  -3  -7  -1   28.20    6.76
  -3  -7  -1   43.01   12.58
  -3  -7  -1   51.68    9.44
   3  -7   1   54.95    8.99
  -3   7  -1   20.47    8.06
  -3   7  -1   10.39   13.13
  -3   7  -1   39.57    6.73
  -3   7  -1   35.43    9.02
   3   7   1   38.98    5.70
  -3   7  -1   43.34    6.23
   3   7   1   33.65    8.03
   3   7   1   41.19    6.13
   4  -7   1   36.12    7.65
   4  -7   1   27.91    9.66
  -4  -7  -1   26.10    7.34
  -4  -7  -1   22.27    6.75
  -4  -7  -1   46.30   11.37
  -4  -7  -1   14.44    7.84
  -4  -7  -1   38.44    8.34
  -4   7  -1   31.28    5.89
  -4   7  -1   31.25    5.45
   4   7   1   34.90    5.44
  -4   7  -1   21.60    8.21
  -4   7  -1   13.47   14.37
   4   7   1   29.28    5.15
   5  -7   1  195.86   27.92
  -5  -7  -1  172.87   27.37
  -5  -7  -1  239.53   28.31
  -5  -7  -1  177.78   27.56
  -5  -7  -1  245.79   30.55
   5  -7   1  186.77   29.75
  -5  -7  -1  179.76   28.82
   5   7   1  216.34   26.23
  -5   7  -1  212.29   26.43
   5   7   1  258.33   26.41
  -5   7  -1  213.78   26.57
  -6  -7  -1  189.01   27.35
  -6  -7  -1  213.11   24.94
   6  -7   1  204.77   28.99
  -6  -7  -1  123.72   23.67
   6  -7   1  215.29   25.78
  -6  -7  -1  155.70   26.62
  -6  -7  -1  164.52   24.30
  -6   7  -1  175.93   22.73
  -6   7  -1  165.13   22.48
   6   7   1  181.35   22.45
   6   7   1  161.61   22.37
   7  -7   1   12.40   14.51
  -7  -7  -1    3.27    5.64
   7  -7   1    3.34    6.71
  -7  -7  -1    9.85    5.94
  -7  -7  -1    0.57   10.29
  -7  -7  -1    0.75   11.43
   7   7   1    4.89    3.82
   7   7   1    9.04    4.29
  -7   7  -1  -17.60   14.68
  -7   7  -1    4.74    3.97
  -7   7  -1    8.51   11.52
  -7   7  -1    7.70    4.03
  -8  -7  -1   13.05    6.34
  -8  -7  -1    1.31    0.79
  -8  -7  -1  -16.90   17.21
  -8  -7  -1   -8.16   17.27
   8   7   1    2.22    4.26
  -8   7  -1    1.74    4.03
  -8   7  -1    3.92    4.49
   8   7   1    0.77    3.61
  -9  -7  -1  -18.36   16.90
  -9  -7  -1    5.72    5.75
  -9   7  -1    4.44    4.52
   9   7   1   -4.38    3.29
  -8  -8   1    7.82   14.33
  -8  -8   1   -1.36    5.01
  -8  -8   1    1.80    0.99
   8   8  -1   -0.17    3.71
  -8   8   1    4.56    4.26
  -8   8   1    3.55    4.47
  -7  -8   1    8.31    6.07
  -7  -8   1   14.72   12.73
  -7  -8   1    0.84    0.53
  -7   8   1   -2.39    3.56
   7   8  -1   -0.91    3.54
   7   8  -1    1.70    4.76
  -7   8   1    1.27    3.61
  -6  -8   1   15.27   11.46
  -6  -8   1    2.49   13.92
   6  -8  -1    4.13   10.47
  -6  -8   1    8.52    6.08
  -6  -8   1    6.79    5.16
  -6   8   1    4.49    3.99
  -6   8   1    8.24    3.93
  -6   8   1   -6.94   16.92
   6   8  -1    3.16    3.39
   6   8  -1    6.65    4.56
  -5  -8   1   11.04   14.47
  -5  -8   1    7.67    8.68
   5  -8  -1   13.15    9.38
  -5  -8   1    4.04    3.67
   5  -8  -1   13.29    5.25
  -5  -8   1    9.01    6.32
  -5  -8   1   10.64    6.38
  -5   8   1    5.83    3.83
  -5   8   1   -0.19    5.13
   5   8  -1   10.60    4.11
  -5   8   1   -1.64    5.15
   5   8  -1   12.29    3.69
  -5   8   1    5.61    4.46
  -5   8   1   21.27   16.76
  -4  -8   1   45.28   16.20
   4  -8  -1   42.86    8.25
   4  -8  -1   35.99   10.19
  -4  -8   1   35.41    9.27
  -4  -8   1   29.12   10.08
  -4  -8   1   34.34    9.81
  -4   8   1   12.41   15.11
  -4   8   1   33.45    6.63
   4   8  -1   47.37    6.73
  -4   8   1   43.98    7.37
   4   8  -1   51.45    7.35
  -4   8   1   41.04    9.49
  -3  -8   1   17.50    7.71
  -3  -8   1   12.30   13.24
  -3  -8   1    8.80    5.93
   3  -8  -1   12.29    4.17
  -3  -8   1   14.48    4.86
  -3  -8   1   14.29    6.04
   3   8  -1   13.51    3.55
   3   8  -1   18.70    4.29
  -3   8   1   13.71   10.70
  -3   8   1    9.39    6.65
  -3   8   1   11.49    5.14
  -2  -8   1   16.68   12.37
  -2  -8   1   11.56    4.31
  -2  -8   1   26.16    6.47
   2   8  -1   21.67    4.99
   2   8  -1   19.98    3.82
  -2   8   1   19.79    7.23
  -1  -8   1   15.53    4.76
  -1  -8   1   -1.44    9.16
  -1   8   1   30.71    9.01
   0  -8   1    5.97    7.02
   0  -8   1   10.41    3.73
   0   8  -1   15.60    3.69
   0   8   1   13.61    7.09
   0   8  -1    7.32    4.33
   1  -8   1   25.68    8.64
   1  -8   1   37.28    6.82
   1   8   1   21.68    8.16
  -1   8  -1   36.17    7.60
  -1   8  -1   39.47    6.60
  -2  -8  -1   38.48    8.73
   2  -8   1   41.19    7.73
  -2  -8  -1   46.60    9.52
  -2  -8  -1   38.97    7.80
  -2  -8  -1   44.34   12.52
   2  -8   1   53.40   10.42
  -2   8  -1   59.14   12.04
  -2   8  -1   63.74    9.68
   3  -8   1   -1.53    7.37
   3  -8   1   14.94    4.83
  -3  -8  -1   13.62    7.19
  -3  -8  -1    5.63   12.48
  -3  -8  -1    4.88    3.79
  -3  -8  -1   11.59    5.85
  -3  -8  -1   10.47    5.90
  -3   8  -1   16.01    4.57
  -3   8  -1   22.16   13.37
  -3   8  -1    8.43    6.02
   3   8   1   18.56    4.34
   3   8   1   14.44    3.48
  -3   8  -1   19.20    4.01
  -4  -8  -1   -1.98   13.87
   4  -8   1   10.59    9.29
  -4  -8  -1   11.72    6.38
  -4  -8  -1   16.90    5.67
   4  -8   1   19.99    5.90
  -4  -8  -1   17.47    7.29
  -4  -8  -1   18.92    8.74
  -4   8  -1   26.16    5.72
  -4   8  -1   21.05    4.97
  -4   8  -1   29.36   15.79
   4   8   1   22.65    4.40
  -4   8  -1   17.51    8.31
   4   8   1   24.19    4.84
  -4   8  -1    1.12    6.07
  -5  -8  -1   15.86    6.63
  -5  -8  -1   21.01    9.64
   5  -8   1   -0.96   10.53
  -5  -8  -1    8.61    4.54
   5  -8   1    5.93    5.52
  -5  -8  -1   27.09   13.23
  -5  -8  -1    6.35    5.58
   5   8   1   15.29    4.08
  -5   8  -1   18.30    5.12
  -5   8  -1    6.95    6.84
   5   8   1   17.65    4.35
  -5   8  -1   11.46    4.49
  -5   8  -1   13.23   18.11
  -6  -8  -1   13.31   10.92
  -6  -8  -1    9.80   14.06
  -6  -8  -1   16.86    6.87
   6  -8   1    8.59   12.94
  -6  -8  -1   13.60    5.63
  -6   8  -1    5.09    4.44
  -6   8  -1   14.58    4.51
   6   8   1    7.08    3.82
  -6   8  -1    0.10   17.49
   6   8   1   14.48    4.83
  -7  -8  -1    1.17    0.63
  -7  -8  -1   -8.08   12.35
  -7  -8  -1    6.18    6.16
  -7   8  -1   -0.48    3.77
  -7   8  -1    1.26    4.07
   7   8   1   -3.24    3.13
   7   8   1    3.13    4.18
  -8  -8  -1    2.00    1.25
  -8  -8  -1    5.28    6.46
  -8  -8  -1    3.37   17.18
   8   8   1   -2.46    3.23
  -8   8  -1   -0.68    4.08
  -8   8  -1   11.20    4.81
  -7  -9   1   15.02    7.43
  -7  -9   1    1.44    0.90
  -7  -9   1   12.04   17.86
  -7   9   1    8.36    4.52
   7   9  -1    1.70    4.53
  -7   9   1    3.26    4.46
   7   9  -1    4.30    4.06
  -6  -9   1    0.07    5.12
  -6  -9   1    1.22    0.66
  -6  -9   1    6.14   12.73
  -6   9   1   -1.98    3.53
   6   9  -1   -1.82    4.45
  -6   9   1    8.62    3.93
   6   9  -1   -1.23    3.11
  -5  -9   1   18.77    7.26
  -5  -9   1   10.43   28.96
  -5  -9   1    5.38    4.67
  -5  -9   1   12.21   11.23
   5  -9  -1    4.19   11.14
   5   9  -1    7.37    3.88
  -5   9   1   13.19    4.93
  -5   9   1   -0.38   18.47
  -5   9   1   12.57    4.13
   5   9  -1   11.15    4.81
  -4  -9   1   14.60    9.55
   4  -9  -1   10.40    8.09
  -4  -9   1   13.99   18.49
  -4  -9   1    4.33    3.49
  -4  -9   1    9.79    5.60
   4   9  -1    0.00    6.40
   4   9  -1   11.77    4.54
  -4   9   1    4.46    3.89
  -4   9   1    7.05    3.77
  -4   9   1    1.68    5.77
   4   9  -1    6.32    3.20
  -4   9   1    7.93    5.06
  -3  -9   1   71.40   13.10
  -3  -9   1   57.83   10.87
  -3  -9   1   62.93   13.36
  -3  -9   1   23.62   19.19
   3   9  -1   89.66   11.12
  -3   9   1   60.78   13.46
   3   9  -1   88.84   10.27
   3   9  -1   80.19   17.12
  -2  -9   1   59.57   11.62
  -2  -9   1   10.31   14.36
  -2  -9   1   49.82    8.35
  -2   9   1   76.37   13.38
   2   9  -1   54.69    8.59
  -1  -9   1   35.39    6.89
  -1   9   1   31.21   10.17
   0   9   1   -9.02    6.36
   1   9   1   53.92   12.00
   2   9   1   75.28   14.55
  -2   9  -1   89.94   18.44
  -3  -9  -1   56.26   13.88
  -3  -9  -1   42.12   18.40
   3  -9   1   57.36   15.02
   3  -9   1   91.37   12.67
  -3  -9  -1   83.76   12.36
  -3  -9  -1   84.26   14.92
  -3   9  -1   88.24   12.85
   3   9   1  106.91   12.73
  -3   9  -1  102.42   12.83
  -3   9  -1   62.43   16.80
  -3   9  -1   88.63   16.27
   3   9   1   76.45   15.06
  -3   9  -1  128.95   14.56
   3   9   1  105.55   11.84
  -4  -9  -1   22.06   17.56
  -4  -9  -1   17.08   10.15
   4  -9   1   32.48    6.69
   4  -9   1   25.21   10.16
  -4  -9  -1   19.47    5.70
  -4  -9  -1   14.63    9.33
  -4  -9  -1   26.79    7.81
  -4   9  -1   11.68    7.69
  -4   9  -1    2.66   15.85
  -4   9  -1   20.79    8.52
   4   9   1   26.49    4.98
   4   9   1   11.74    7.50
   4   9   1   27.02    5.64
  -4   9  -1   21.07    5.78
  -4   9  -1   21.92    5.42
  -5  -9  -1   10.99    4.82
  -5  -9  -1    8.75    6.41
   5  -9   1    0.44   12.40
  -5  -9  -1    8.46   11.24
  -5  -9  -1   -7.73   26.67
  -5   9  -1  -18.25   28.41
   5   9   1   17.99    5.11
  -5   9  -1   17.10    5.00
   5   9   1   16.97    4.33
  -5   9  -1   17.09    5.12
  -6  -9  -1    5.18    5.85
  -6  -9  -1   -4.34   12.16
  -6  -9  -1    4.15    3.51
   6   9   1    1.49    4.28
   6   9   1    5.35    3.69
  -6   9  -1   14.25    4.66
  -6   9  -1    9.66    4.90
  -7  -9  -1    9.10    6.58
  -7  -9  -1   29.98   15.74
  -7   9  -1   10.28    5.12
   7   9   1    6.55    5.67
  -7   9  -1   15.41    5.14
   7   9   1   11.68    5.12
  -6 -10   1    9.35   18.63
  -6 -10   1   13.49    7.57
  -6  10   1   10.09    5.16
  -6  10   1   15.78    4.85
   6  10  -1    5.64    4.38
   6  10  -1    9.46    5.37
  -5 -10   1   -0.91    4.74
  -5 -10   1  -19.12   13.57
  -5 -10   1    0.52    3.44
  -5  10   1   -0.15    3.91
  -5  10   1    4.48    4.07
   5  10  -1    5.17    5.04
   5  10  -1    1.07    3.54
  -4 -10   1   16.23    7.43
  -4 -10   1    6.39   11.47
  -4 -10   1    4.51    3.66
   4  10  -1    8.22    3.81
   4  10  -1   14.62    5.72
  -3 -10   1   20.53   10.56
  -3 -10   1   -0.52    2.71
   3  10  -1   -1.66    4.88
   3  10  -1   -0.52    3.17
  -2 -10   1   13.91    4.08
   2  10  -1   21.68    4.89
   2  10  -1    7.06    5.26
   0  10   1   31.27   12.29
  -3 -10  -1    3.71    5.90
   3  10   1    2.98    4.30
  -4 -10  -1   14.53    5.17
  -4 -10  -1    2.78   11.86
  -4 -10  -1   14.28    6.71
   4  10   1   18.16    4.80
  -4  10  -1   23.41    6.05
  -4  10  -1   16.08    5.36
   4  10   1   31.29    6.02
  -5 -10  -1    7.21    5.86
  -5 -10  -1    1.84    3.48
  -5 -10  -1   29.27   15.48
  -5  10  -1    1.77    3.96
   5  10   1   -1.81    3.23
   5  10   1   -1.63    4.38
  -5  10  -1    4.28    3.97
  -6 -10  -1    6.79   15.75
  -6 -10  -1   17.35    8.04
  -6 -10  -1    5.40    2.21
  -6  10  -1   11.20    5.00
   6  10   1    5.41    4.31
  -6  10  -1    8.88    4.92
   6  10   1    8.76    5.30
   3  11  -1    3.89    6.17
   3  11  -1   11.80    4.59
   2  11  -1   -6.94    3.66
 -12   0   2    6.16   21.90
 -12   0   2   46.29   19.87
 -12   0   2    7.34    6.36
 -12   0   2   11.86    7.12
 -12   0   2    8.24    5.27
  12   0  -2   10.10    5.27
 -11   0   2   21.42    7.28
 -11   0   2   25.21    6.75
  11   0  -2   20.44    6.48
 -11   0   2   48.48   21.17
 -11   0   2   14.74   17.91
 -10   0   2   35.62   15.11
  10   0  -2   40.03    7.21
 -10   0   2   21.74    9.12
 -10   0   2   35.37    7.11
 -10   0   2   24.75   15.58
  10   0  -2   45.84    8.44
 -10   0   2   32.32    8.84
 -10   0   2   35.64    7.35
  -9   0   2   82.56   15.56
   9   0  -2   94.60   13.41
  -9   0   2  107.70   19.63
  -9   0   2   90.23   16.84
  -9   0   2  117.98   21.12
  -9   0   2  106.42   13.74
  -8   0   2    2.09    3.57
   8   0  -2   11.79    4.14
  -8   0   2    7.01    6.07
  -8   0   2    9.53    3.30
  -8   0   2   -3.25    9.55
  -8   0   2    7.22    3.46
   8   0  -2    5.26    2.98
  -7   0   2   19.23    3.99
  -7   0   2   24.62    8.94
   7   0  -2   13.39    3.71
  -7   0   2   15.77    6.07
   7   0  -2   16.27    4.24
  -6   0   2  208.02   24.62
  -6   0   2  198.62   27.78
  -6   0   2  175.15   27.36
   6   0  -2  183.56   24.60
   6   0  -2  220.16   24.58
  -6   0   2  201.77   24.55
   5   0  -2  295.74   35.71
  -5   0   2  300.06   35.75
   5   0  -2  276.86   35.76
  -5   0   2  335.62   38.07
  -5   0   2  285.83   35.75
  -5   0   2  291.65   37.52
  -4   0   2  993.19  119.32
  -4   0   2  988.73  119.26
   3   0  -2 1087.18  137.14
  -2   0   2   79.15   10.12
  -2   0   2   72.31    9.22
   2   0  -2   71.97    9.23
  -2   0   2   70.14    9.22
   2   0  -2   80.42    9.23
  -2   0   2   75.75    9.72
  -2   0   2   86.14   10.09
   1   0  -2   53.32    6.93
   1   0  -2   67.44    7.27
  -1   0   2   50.01    6.92
  -1   0   2   61.74    7.22
  -1   0   2   57.34    6.95
   1   0  -2   58.27    6.96
   1   0   2  258.89   30.70
  -1   0  -2  248.14   30.65
   2   0   2   14.67    3.36
   2   0   2   28.79    4.87
   2   0   2   17.43    2.69
  -2   0  -2   19.75    2.73
  -2   0  -2   20.56    4.10
  -2   0  -2   14.45    3.41
  -2   0  -2   21.88    2.67
  -3   0  -2  804.86  101.94
   3   0   2  892.57  102.15
  -4   0  -2 1454.13  187.26
   4   0   2 1677.70  187.65
   5   0   2 1337.09  151.33
  -5   0  -2 1109.06  150.73
   5   0   2 1321.85  151.30
   6   0   2  275.90   33.07
  -6   0  -2  233.95   28.87
   6   0   2  239.66   28.87
   6   0   2  219.58   28.88
  -6   0  -2  239.62   28.82
  -6   0  -2  234.88   32.26
  -6   0  -2  207.04   30.71
   6   0   2  253.67   32.54
   7   0   2  629.26   83.41
   7   0   2  637.57   86.13
  -7   0  -2  812.63   87.42
  -7   0  -2  649.34   83.31
   7   0   2  670.95   86.69
   7   0   2  750.00   83.49
  -7   0  -2  692.55   86.48
  -7   0  -2  738.88   83.49
  -8   0  -2   -3.36    8.55
  -8   0  -2   -0.31   10.23
   8   0   2    5.46   12.55
   8   0   2    0.01    6.81
   8   0   2   -0.92    2.92
  -8   0  -2   -0.83    2.59
   8   0   2    4.63    3.05
  -8   0  -2    1.49    2.76
  -9   0  -2   15.20    6.50
  -9   0  -2   20.15   12.84
   9   0   2   14.92    4.77
   9   0   2   24.96   12.40
  -9   0  -2   13.86    4.73
   9   0   2   55.21   17.00
 -10   0  -2   25.25    6.19
 -10   0  -2   30.98   10.11
  10   0   2   26.10    6.31
 -10   0  -2   21.95    5.99
  10   0   2   31.81    7.15
 -10   0  -2   10.13   15.15
  11   0   2  142.29   19.52
 -11   0  -2  122.94   19.38
 -11   0  -2  168.12   31.37
 -11   0  -2  164.54   24.12
 -12   0  -2   -7.96    3.85
  12   0   2   -4.74    3.98
 -12   0  -2    1.00    4.54
 -12   0  -2   -0.37   20.28
 -12  -1   2   -2.75    4.39
 -12  -1   2   -8.70   18.11
  12  -1  -2   -4.57    4.04
 -12  -1   2    3.05    6.49
 -12   1   2    1.63   21.28
 -12   1   2  -27.75   23.00
 -12   1   2   -4.33    4.10
 -12   1   2   -7.72    4.94
  12   1  -2   -1.19    4.09
  11  -1  -2   -2.74    3.57
 -11  -1   2    1.07    2.73
 -11  -1   2    0.08    4.18
 -11  -1   2   12.59   15.04
 -11  -1   2    6.36   23.92
 -11  -1   2   -2.92    3.80
 -11   1   2    0.45    4.24
 -11   1   2    0.48    5.12
 -11   1   2    0.19   15.12
  11   1  -2    1.03    3.43
 -10  -1   2    0.71   17.87
  10  -1  -2    1.84    4.13
 -10  -1   2    0.03    3.86
 -10  -1   2   14.99   12.46
 -10  -1   2   -3.39    4.01
 -10  -1   2    3.33    3.82
  10  -1  -2   -1.36    3.44
 -10   1   2    6.38   14.37
  10   1  -2   -3.60    4.14
 -10   1   2   -0.20    3.24
  10   1  -2   -2.37    3.12
 -10   1   2    0.96    3.67
 -10   1   2    3.59    4.04
 -10   1   2   -5.38   11.41
   9  -1  -2   22.57    5.43
   9  -1  -2   15.14    4.40
  -9  -1   2    9.06    4.58
  -9  -1   2   24.42    9.60
  -9  -1   2   39.16   16.42
  -9  -1   2   15.90    4.86
  -9  -1   2   17.84   10.39
  -9   1   2   23.00    5.26
  -9   1   2   17.26    8.41
  -9   1   2   14.66    5.64
   9   1  -2   22.93    5.23
  -9   1   2   20.24   14.05
  -8  -1   2   30.31   11.90
  -8  -1   2    4.88    8.10
  -8  -1   2   20.46    4.59
  -8  -1   2   39.76   16.63
   8  -1  -2   16.43    3.99
  -8  -1   2   16.83    4.53
   8  -1  -2    6.70    4.17
  -8  -1   2   17.52   11.50
  -8   1   2   30.71   15.50
   8   1  -2   13.42    4.51
  -8   1   2   18.92    4.28
   8   1  -2   12.67    4.11
  -8   1   2   14.58    4.11
  -8   1   2   25.22   11.14
   7  -1  -2  160.13   20.96
  -7  -1   2  190.84   22.83
  -7  -1   2  171.49   20.76
  -7  -1   2  168.28   20.65
  -7  -1   2  176.03   25.00
   7  -1  -2  161.33   20.51
  -7  -1   2  154.70   23.33
  -7   1   2  160.94   23.50
   7   1  -2  164.67   20.61
  -7   1   2  160.35   20.69
  -7   1   2  157.04   25.99
  -7   1   2  151.25   20.66
   7   1  -2  155.98   20.73
  -6  -1   2  134.14   20.93
   6  -1  -2  150.95   19.01
  -6  -1   2  146.18   20.31
  -6  -1   2  143.55   18.82
  -6  -1   2  149.85   18.90
   6  -1  -2  189.64   23.04
  -6  -1   2  154.52   21.04
  -6  -1   2  123.51   21.95
   6  -1  -2  151.22   18.69
   6   1  -2  168.33   18.88
  -6   1   2  170.47   22.62
  -6   1   2  157.44   18.89
   6   1  -2  140.38   18.87
  -6   1   2  140.78   18.76
  -5  -1   2  231.84   31.30
   5  -1  -2  250.80   29.15
  -5  -1   2  237.46   30.60
   5  -1  -2  242.26   29.33
   5  -1  -2  222.71   31.00
  -5  -1   2  234.05   29.18
  -5  -1   2  249.86   29.27
  -5  -1   2  217.93   30.26
   5  -1  -2  272.31   31.97
   5   1  -2  222.16   29.20
  -5   1   2  245.48   29.23
  -5   1   2  219.67   30.89
  -5   1   2  252.28   29.28
   5   1  -2  269.71   29.29
  -5   1   2  229.81   31.49
  -4  -1   2  607.44   63.95
  -4  -1   2  502.44   63.54
  -4  -1   2  456.60   63.38
   4  -1  -2  564.37   63.76
   4  -1  -2  548.57   62.29
   4  -1  -2  480.66   63.43
  -4  -1   2  471.78   63.01
  -4   1   2  448.95   63.40
   4   1  -2  512.77   62.20
  -4   1   2  592.59   64.37
  -4   1   2  556.12   62.22
  -3  -1   2   65.55    7.93
  -3  -1   2   57.03    8.55
   3  -1  -2   65.52    7.83
  -3  -1   2   66.43    9.86
  -3  -1   2   63.22    9.62
   3  -1  -2   53.23    9.11
   3  -1  -2   54.09    9.63
  -3  -1   2   60.67    8.84
  -3  -1   2   62.78    7.89
   3  -1  -2   67.45    7.98
  -3   1   2   63.17    9.60
  -3   1   2   52.10    8.89
  -3   1   2   60.84    7.86
   3   1  -2   66.99    7.93
  -3   1   2   68.06    7.94
   3   1  -2   63.69    7.92
  -2  -1   2  484.26   61.31
   2  -1  -2  539.32   61.53
  -2   1   2  512.01   61.52
  -1  -1   2   15.13    2.01
  -1  -1   2   15.02    2.19
  -1  -1   2   14.81    2.28
  -1  -1   2   13.37    2.38
  -1  -1   2   15.99    2.67
  -1   1   2   15.19    1.97
   1   1  -2   15.93    2.17
  -1   1   2   15.74    1.92
   1   1  -2   21.55    2.99
  -1   1   2   11.75    2.30
   1   1  -2   13.22    2.60
   1   1  -2   14.83    1.99
  -1   1   2   16.59    2.72
   1   1  -2   16.94    2.32
   0  -1   2    0.34    0.78
   0  -1   2    0.71    0.32
   0  -1   2    0.05    1.54
   0  -1  -2    1.02    0.53
   0   1  -2    0.78    0.44
   0   1  -2    0.66    0.32
   0   1  -2    0.87    0.67
   0   1  -2   -0.35    0.70
   0   1  -2    0.08    1.53
   0   1   2    0.45    0.54
  -1  -1  -2    9.64    1.99
  -1  -1  -2   14.26    2.51
  -1  -1  -2    7.84    1.24
   1  -1   2    7.69    2.18
   1  -1   2    9.86    1.77
   1  -1   2    9.92    2.77
   1  -1   2    9.33    1.37
  -1  -1  -2    8.57    1.30
  -1  -1  -2   13.77    2.05
  -1   1  -2    7.73    2.15
  -1   1  -2   11.78    3.02
   1   1   2    9.59    2.26
  -1   1  -2   10.14    1.76
   1   1   2    8.08    1.96
  -1   1  -2    8.87    1.38
   1   1   2    8.74    1.32
   1   1   2    6.70    1.24
  -2  -1  -2  586.87   68.95
   2  -1   2  595.71   68.72
   2   1   2  516.67   68.43
  -2   1  -2  580.81   68.65
   3  -1   2  121.34   14.01
  -3  -1  -2  111.37   13.85
   3  -1   2   97.15   15.00
   3  -1   2  112.39   13.83
  -3  -1  -2  108.14   15.40
  -3  -1  -2  100.82   14.87
  -3  -1  -2  114.23   13.82
   3  -1   2  114.01   15.71
  -3   1  -2  128.49   15.55
   3   1   2  116.55   13.88
   3   1   2  107.64   13.82
   3   1   2   90.15   14.99
  -3   1  -2  120.32   13.96
   3   1   2  111.51   15.69
  -3   1  -2  112.30   13.85
  -3   1  -2  142.68   15.94
  -4  -1  -2  688.09   75.08
  -4  -1  -2  610.24   74.29
   4  -1   2  561.63   74.49
  -4  -1  -2  559.86   72.89
  -4   1  -2  641.46   74.62
  -4   1  -2  602.92   74.36
   4   1   2  588.14   74.45
   4   1   2  650.69   72.95
   4   1   2  603.55   74.51
   5  -1   2  161.31   21.36
  -5  -1  -2  159.12   22.85
   5  -1   2  172.43   24.24
   5  -1   2  211.53   25.99
  -5  -1  -2  179.12   23.83
  -5  -1  -2  176.51   21.26
  -5  -1  -2  166.34   21.15
   5  -1   2  170.95   21.20
  -5   1  -2  177.49   21.34
   5   1   2  173.15   24.25
   5   1   2  223.61   26.83
  -5   1  -2  178.74   21.24
   5   1   2  189.96   21.32
  -5   1  -2  154.34   22.90
   5   1   2  154.33   21.18
  -5   1  -2  157.19   23.89
  -6  -1  -2  190.48   26.25
   6  -1   2  167.40   23.51
  -6  -1  -2  193.71   23.34
  -6  -1  -2  200.69   23.43
   6  -1   2  195.98   23.40
  -6  -1  -2  208.96   26.90
   6  -1   2  149.82   25.70
   6  -1   2  191.40   27.77
  -6   1  -2  173.76   25.42
   6   1   2  204.51   26.48
  -6   1  -2  172.70   23.36
   6   1   2  216.57   23.55
  -6   1  -2  175.54   26.83
  -6   1  -2  200.85   23.53
   6   1   2  178.27   23.39
   6   1   2  204.75   27.46
  -7  -1  -2  112.59   14.07
   7  -1   2   82.28   14.09
   7  -1   2  116.08   18.29
   7  -1   2  154.32   21.26
   7  -1   2   98.36   13.91
  -7  -1  -2  124.80   18.75
  -7  -1  -2   98.23   13.88
  -7  -1  -2  113.63   19.89
  -7   1  -2  114.52   19.71
   7   1   2  105.77   14.02
  -7   1  -2   99.25   14.03
  -7   1  -2   97.25   16.36
   7   1   2  141.71   21.26
  -7   1  -2   96.80   13.95
   7   1   2  117.84   18.46
   7   1   2  101.39   13.99
  -8  -1  -2   38.06   12.13
   8  -1   2   35.80   12.96
  -8  -1  -2   40.87   11.28
  -8  -1  -2   32.62    5.69
   8  -1   2   26.39    5.38
  -8  -1  -2   33.14    5.85
   8  -1   2   14.05    6.98
   8  -1   2   34.26    6.27
   8   1   2   21.04    5.18
  -8   1  -2   33.71    5.82
  -8   1  -2   22.80    5.23
   8   1   2   28.47    5.55
  -8   1  -2   33.87    9.08
   8   1   2   50.92   14.46
   8   1   2   22.19    9.54
  -8   1  -2   20.51   11.31
   9  -1   2    7.39   14.15
   9  -1   2   20.84    8.92
  -9  -1  -2   18.68   13.22
  -9  -1  -2   14.13    4.84
   9  -1   2   18.41    4.72
  -9  -1  -2   21.40    9.71
  -9   1  -2   17.83   12.58
  -9   1  -2   14.98    7.36
  -9   1  -2   18.82    4.72
   9   1   2   17.99    4.98
 -10  -1  -2   25.19   18.04
  10  -1   2   13.21    4.98
  10  -1   2   -5.49    6.11
  10  -1   2    1.47    3.75
 -10  -1  -2    3.56    3.89
 -10  -1  -2   -0.51    5.51
 -10  -1  -2    4.44    4.20
 -10   1  -2    7.32   18.28
 -10   1  -2    4.40    4.18
  10   1   2    2.58    3.78
  10   1   2    3.74    4.67
 -10   1  -2    1.88    5.46
 -10   1  -2   10.59    4.22
 -11  -1  -2  -15.52   17.23
 -11  -1  -2    2.81    4.40
  11  -1   2   -5.19    3.58
 -11  -1  -2    2.15    4.77
 -11  -1  -2   -2.97   15.67
 -11  -1  -2    0.23    4.09
  11   1   2   -1.27    4.04
 -11   1  -2   40.11   26.48
 -11   1  -2   -2.44    3.66
 -12  -1  -2    0.37    4.83
 -12  -1  -2   13.79   21.76
 -12  -1  -2    2.50    0.78
  12  -1   2    0.13    4.38
 -12  -1  -2   -3.83    4.50
 -12  -1  -2   30.70   29.92
 -12   1  -2    2.17   24.55
 -12   1  -2   -0.61    4.46
 -12   1  -2    0.94    4.96
 -12   1  -2   -4.46    3.76
  12   1   2   -0.59    4.30
 -11  -2   2   14.08   10.18
  11  -2  -2   19.81    6.70
  11  -2  -2   13.15    4.83
 -11  -2   2   15.22    6.37
 -11  -2   2  -10.12   16.54
 -11  -2   2   20.82   16.46
  11   2  -2   10.84    5.10
 -11   2   2   42.35   23.36
 -11   2   2    3.92    4.73
 -11   2   2   16.05    5.79
 -11   2   2   40.42   20.69
 -11   2   2   24.77    9.99
  10  -2  -2    8.88    5.50
 -10  -2   2   15.71    4.91
 -10  -2   2    8.34    5.08
 -10  -2   2    9.60    8.18
 -10  -2   2   21.47    7.92
  10  -2  -2   10.59    4.13
 -10  -2   2   20.39   15.88
 -10  -2   2   26.21   13.19
  10   2  -2    9.23    4.31
 -10   2   2   10.31    4.85
 -10   2   2    8.50    5.70
 -10   2   2   16.03   13.33
  10   2  -2   12.02    5.52
 -10   2   2    9.73    5.29
  -9  -2   2   21.37    5.29
  -9  -2   2   15.15   13.84
   9  -2  -2   11.91    5.32
  -9  -2   2   20.46    7.33
   9  -2  -2   10.48    3.90
  -9  -2   2   27.05   11.08
  -9  -2   2   15.06    8.65
  -9   2   2   17.38   14.35
  -9   2   2    9.61    4.44
  -9   2   2    9.19    4.72
  -9   2   2   10.10    4.71
   9   2  -2   12.46    4.41
  -8  -2   2  102.16   13.17
  -8  -2   2   85.31   15.46
   8  -2  -2   84.98   13.61
  -8  -2   2  104.37   18.33
  -8  -2   2  107.23   13.40
  -8  -2   2   95.09   19.30
   8  -2  -2   95.26   12.81
  -8   2   2  116.44   21.81
  -8   2   2   84.46   13.14
  -8   2   2  103.79   16.26
  -8   2   2   88.68   13.14
   8   2  -2   94.68   13.07
  -7  -2   2  132.70   19.75
   7  -2  -2  106.52   16.29
   7  -2  -2  129.01   19.22
  -7  -2   2  125.85   18.01
  -7  -2   2  118.70   15.99
   7  -2  -2  144.08   21.83
  -7  -2   2  117.17   21.42
  -7  -2   2  112.23   16.08
  -7  -2   2  125.50   20.27
   7  -2  -2  121.73   15.78
  -7   2   2  118.04   16.01
   7   2  -2  120.48   16.16
   7   2  -2  135.71   16.17
  -7   2   2  140.32   21.87
  -7   2   2  135.18   19.10
  -7   2   2  133.09   16.16
  -6  -2   2   66.19   11.58
  -6  -2   2   43.59   11.83
  -6  -2   2   52.13    8.02
   6  -2  -2   48.24    8.25
  -6  -2   2   60.56   12.53
  -6  -2   2   52.62    7.89
   6  -2  -2   60.55    7.73
  -6  -2   2   57.83    9.78
   6  -2  -2   69.42   13.05
   6  -2  -2   73.28   13.29
   6   2  -2   42.42    7.90
  -6   2   2   55.82   11.69
   6   2  -2   53.73    7.97
  -6   2   2   59.54    8.12
  -6   2   2   65.19    8.02
  -6   2   2   50.05   12.52
  -5  -2   2  269.18   36.07
  -5  -2   2  283.95   36.00
  -5  -2   2  282.06   34.76
   5  -2  -2  266.74   34.90
  -5  -2   2  267.84   34.79
  -5  -2   2  325.01   37.16
   5  -2  -2  291.42   34.64
  -5   2   2  293.48   34.79
   5   2  -2  299.15   34.84
  -5   2   2  292.71   34.84
   5   2  -2  273.11   34.77
  -5   2   2  326.10   37.45
  -4  -2   2  130.55   17.03
  -4  -2   2  103.64   16.53
  -4  -2   2  136.28   17.85
  -4  -2   2  132.27   15.84
  -4  -2   2  154.01   18.27
   4  -2  -2  120.91   17.66
  -4  -2   2  133.78   15.76
   4  -2  -2  142.47   17.41
   4  -2  -2  123.94   15.88
   4  -2  -2  118.04   15.58
   4   2  -2  140.94   15.84
  -4   2   2  121.75   17.17
   4   2  -2  119.10   15.74
  -4   2   2  110.76   15.74
  -4   2   2  139.79   15.79
  -4   2   2  143.11   18.04
  -3  -2   2   90.28   10.96
  -3  -2   2   84.49   12.11
  -3  -2   2   84.37   11.80
   3   2  -2   89.16   10.89
  -2  -2   2 2802.44  348.92
   2  -2  -2 3242.66  349.03
   2   2  -2 2603.23  348.87
  -2   2   2 3099.58  349.09
  -1  -2   2  194.76   24.59
  -1   2   2  211.30   24.60
   1   2  -2  204.88   24.61
   1   2  -2  200.65   24.48
   0  -2   2   48.24    9.10
   0  -2  -2   63.21    8.18
   0  -2   2   63.73    8.25
   0  -2   2   63.54    7.91
   0  -2   2   75.47    9.00
   0  -2   2   67.33    7.84
   0   2   2   62.66    8.20
   0   2  -2   67.97    7.88
   0   2  -2   68.29    8.31
   1  -2   2  149.54   15.46
   1  -2   2  129.53   15.50
   1  -2   2  145.72   16.67
  -1  -2  -2  120.69   15.74
   1   2   2  131.34   15.78
  -1   2  -2  112.80   16.67
  -1   2  -2  122.33   15.47
  -1   2  -2  112.63   15.60
  -2  -2  -2 3664.77  450.39
   2  -2   2 3659.27  450.73
   2   2   2 4048.62  450.52
   3  -2   2 1490.99  165.07
  -3   2  -2 1265.25  164.85
   4  -2   2  200.28   28.23
  -4  -2  -2  205.66   27.74
  -4  -2  -2  226.11   26.11
  -4  -2  -2  209.40   26.01
  -4  -2  -2  195.29   27.30
   4  -2   2  235.89   26.10
   4  -2   2  217.99   26.36
   4  -2   2  209.66   27.77
  -4   2  -2  221.91   26.26
  -4   2  -2  206.57   28.03
  -4   2  -2  207.58   27.68
   4   2   2  199.52   26.01
   4   2   2  223.95   28.14
   4   2   2  231.93   26.18
  -4   2  -2  221.04   26.15
   5  -2   2  639.95   70.71
   5  -2   2  572.52   68.48
   5  -2   2  574.57   68.19
  -5  -2  -2  563.84   68.21
   5  -2   2  629.74   70.52
  -5  -2  -2  500.60   69.62
  -5  -2  -2  550.17   68.14
  -5  -2  -2  558.37   70.00
   5   2   2  544.83   68.18
  -5   2  -2  573.09   68.27
  -5   2  -2  573.29   70.38
  -5   2  -2  582.95   68.35
   5   2   2  578.51   68.30
  -5   2  -2  549.98   70.03
   6  -2   2   84.59   11.94
   6  -2   2   87.13   11.48
  -6  -2  -2   61.58   13.30
   6  -2   2  115.72   17.78
   6  -2   2   94.55   14.79
  -6  -2  -2   92.26   15.95
  -6  -2  -2   78.83   11.40
  -6  -2  -2   89.29   11.63
   6   2   2  110.99   17.92
   6   2   2   75.18   11.49
   6   2   2  132.95   17.69
  -6   2  -2   81.33   15.83
  -6   2  -2   85.24   13.98
  -6   2  -2   84.83   11.60
   6   2   2  102.63   11.86
  -6   2  -2   88.71   11.76
   7  -2   2  232.05   30.44
   7  -2   2  278.03   35.22
  -7  -2  -2  242.22   30.02
  -7  -2  -2  247.43   30.09
   7  -2   2  267.27   35.16
  -7  -2  -2  193.61   31.90
   7  -2   2  250.74   29.97
  -7  -2  -2  256.54   34.35
  -7   2  -2  236.79   34.22
  -7   2  -2  249.03   30.23
  -7   2  -2  230.09   30.14
   7   2   2  225.73   30.02
  -7   2  -2  278.04   34.45
   7   2   2  262.50   30.22
   8  -2   2  100.69   20.47
  -8  -2  -2   93.02   15.72
  -8  -2  -2  100.52   12.99
   8  -2   2   88.91   12.67
  -8  -2  -2  134.79   21.73
   8  -2   2   73.68   16.18
  -8  -2  -2   93.78   12.64
   8  -2   2   82.70   13.29
   8   2   2   82.62   12.80
  -8   2  -2   85.27   12.85
  -8   2  -2   90.71   12.87
   8   2   2   97.01   12.90
  -8   2  -2  123.65   20.87
  -9  -2  -2  289.32   39.39
   9  -2   2  282.01   36.04
  -9  -2  -2  327.14   43.68
   9  -2   2  279.57   40.36
   9  -2   2  265.57   36.50
  -9  -2  -2  315.35   36.26
   9  -2   2  255.96   43.39
  -9   2  -2  331.95   43.20
  -9   2  -2  296.83   39.49
   9   2   2  306.02   36.27
  -9   2  -2  263.90   36.12
  -9   2  -2  288.62   36.13
  10  -2   2    1.77    3.52
 -10  -2  -2  -11.14   12.31
  10  -2   2    1.17    6.86
 -10  -2  -2    3.00    4.03
 -10  -2  -2  -13.79   13.80
  10  -2   2    7.99   18.99
  10  -2   2    2.83    4.46
 -10  -2  -2   -1.01    2.59
 -10  -2  -2   -4.47    3.92
 -10  -2  -2    4.93    4.05
  10   2   2   -2.06    4.11
  10   2   2    4.23    4.17
 -10   2  -2   -0.73    3.34
 -10   2  -2    1.64    4.05
 -10   2  -2    3.36    6.58
 -10   2  -2   11.50   16.10
 -11  -2  -2    2.05    0.94
 -11  -2  -2   23.17   17.83
 -11  -2  -2   21.93   16.77
  11  -2   2    3.53    4.99
 -11  -2  -2    4.11    4.43
 -11  -2  -2   -2.58    4.36
 -11   2  -2    7.46    5.48
 -11   2  -2   -1.21    3.92
 -11   2  -2    3.79   19.09
  11   2   2    1.68    4.09
 -11  -3   2   19.01   21.72
 -11  -3   2   -0.91   17.08
 -11  -3   2   -3.37    5.22
 -11  -3   2   -2.50    4.39
 -11  -3   2    6.62    6.68
  11  -3  -2   10.69    4.79
  11  -3  -2   -5.88    3.97
 -11   3   2   -3.66    3.74
 -11   3   2   28.42   16.31
 -11   3   2   18.16   20.87
  11   3  -2   -3.22    3.52
 -11   3   2    0.48    5.43
 -10  -3   2   -0.83   14.51
 -10  -3   2    9.83   13.60
 -10  -3   2    0.88    0.62
 -10  -3   2   -1.72    3.68
  10  -3  -2   -0.57    3.21
 -10  -3   2   -3.39    4.47
 -10  -3   2    1.88    4.23
 -10  -3   2    4.05    6.45
 -10   3   2   -0.75    3.62
 -10   3   2   -2.34    3.25
 -10   3   2    0.45    2.86
  10   3  -2   -3.52    3.16
 -10   3   2   23.75   19.94
 -10   3   2    1.28    4.48
  -9  -3   2   14.40    6.76
  -9  -3   2   23.83   13.50
  -9  -3   2    7.80    6.07
   9  -3  -2    8.46    3.74
  -9  -3   2    6.45    3.95
  -9  -3   2   35.40   12.29
  -9  -3   2   15.04    4.71
   9  -3  -2   13.33    5.73
   9   3  -2    7.35    3.91
  -9   3   2    8.81    4.64
   9   3  -2   16.84    4.92
  -9   3   2   10.52   13.44
  -9   3   2    8.77    6.60
  -9   3   2   12.10    4.61
  -8  -3   2   -3.10    8.46
  -8  -3   2   -4.14    9.65
  -8  -3   2    3.60    3.36
   8  -3  -2   -2.56    3.34
  -8  -3   2   -5.39    2.84
  -8  -3   2    2.40    2.98
  -8  -3   2    3.54    5.08
  -8  -3   2   -0.27    4.99
   8  -3  -2   -3.24    2.19
  -8   3   2    0.39    4.00
  -8   3   2    3.44    3.12
  -8   3   2    0.01    2.95
   8   3  -2   -1.28    3.12
   8   3  -2    0.21    2.98
  -8   3   2    1.10    9.87
   7  -3  -2   64.27   14.19
   7  -3  -2   49.13   11.85
   7  -3  -2   40.54    6.83
  -7  -3   2   54.08   12.20
  -7  -3   2   42.67    9.29
  -7  -3   2   50.27   13.47
  -7  -3   2   49.95   10.30
  -7  -3   2   51.63    7.95
   7  -3  -2   36.05    7.72
  -7  -3   2   44.63    7.23
   7   3  -2   58.39    8.19
   7   3  -2   45.37    7.62
  -7   3   2   50.55    7.83
  -7   3   2   32.73    6.97
  -7   3   2   61.23   13.92
  -7   3   2   68.23   13.33
  -6  -3   2   26.99    9.31
  -6  -3   2   38.89   12.00
  -6  -3   2   39.81    8.61
   6  -3  -2   40.05    7.37
   6  -3  -2   46.86   10.87
  -6  -3   2   47.90    8.80
  -6  -3   2   48.18    7.13
   6  -3  -2   41.10    9.12
  -6  -3   2   42.41   10.23
  -6  -3   2   49.03    7.57
   6  -3  -2   50.51    6.61
   6   3  -2   42.68    7.19
  -6   3   2   65.93    7.39
  -6   3   2   49.83   11.14
  -6   3   2   27.16   10.20
   6   3  -2   46.87    7.26
  -6   3   2   45.91    7.28
   5  -3  -2   67.63   10.63
  -5  -3   2   94.56   19.28
   5  -3  -2   74.80   10.11
  -5  -3   2  112.18   13.41
  -5  -3   2   94.06   14.64
  -5  -3   2   66.48   11.79
   5  -3  -2   64.85   13.60
  -5  -3   2   76.22   10.40
  -5  -3   2   78.68   11.73
  -5  -3   2   87.00   10.73
   5  -3  -2   76.48   14.65
  -5   3   2   92.80   10.55
  -5   3   2   60.96   12.11
   5   3  -2   80.58   10.50
  -5   3   2   76.84   14.49
   5   3  -2   83.93   10.55
  -5   3   2   80.69   10.60
  -4  -3   2  142.18   17.05
   4  -3  -2  116.27   15.51
  -4  -3   2  110.59   17.55
  -4  -3   2  107.00   16.79
  -4  -3   2  123.20   15.31
  -4  -3   2  132.95   16.33
   4  -3  -2  108.85   16.64
  -4  -3   2  138.55   15.70
   4  -3  -2  115.57   17.36
  -4  -3   2  110.33   16.31
   4  -3  -2  119.84   15.09
   4   3  -2  130.35   15.43
  -4   3   2  129.95   17.91
  -4   3   2  113.08   16.74
  -4   3   2  130.72   15.45
   4   3  -2  138.08   15.47
  -4   3   2  130.49   15.34
  -3  -3   2   41.61    6.58
  -3  -3   2   43.67    7.28
  -3  -3   2   42.53    6.05
   3  -3  -2   37.64    7.71
   3  -3  -2   53.85    8.29
  -3  -3   2   45.64    6.72
  -3  -3   2   43.39    5.60
  -3   3   2   44.50    5.61
  -3   3   2   38.45    7.77
  -3   3   2   35.71    6.73
   3   3  -2   44.46    5.70
   3   3  -2   43.66    5.76
  -3   3   2   38.67    5.68
   2  -3  -2   77.14   11.68
  -2  -3   2  100.73   11.18
  -2  -3   2  100.37   12.33
  -2  -3   2  101.93   12.10
  -2  -3   2   83.93   11.54
  -2  -3   2   92.08   11.83
   2  -3  -2   77.85   11.99
   2   3  -2   92.85   12.02
   2   3  -2   85.03   11.83
  -2   3   2   81.16   11.80
   2   3  -2  101.93   11.26
  -2   3   2   81.91   12.16
   2   3  -2  102.59   11.91
   2   3  -2  100.85   11.44
  -1  -3   2  136.45   17.10
  -1  -3   2  139.91   17.87
  -1  -3   2  117.04   17.42
   1   3  -2  122.76   16.87
   1   3  -2  148.32   16.61
  -1   3   2  137.71   17.09
   1   3  -2  139.88   17.26
   1   3  -2  151.73   17.42
   1   3  -2  142.97   17.14
   0  -3  -2    2.14    1.47
   0  -3   2   -6.32    3.22
   0  -3   2   -1.41    1.24
   0   3  -2    1.74    0.74
   0   3  -2   -1.28    3.42
   0   3   2    4.22    1.93
   0   3  -2   -1.22    1.91
   0   3  -2    1.71    2.13
  -1  -3  -2   16.13    3.24
  -1  -3  -2   13.84    2.89
  -1  -3  -2   19.26    3.48
  -1  -3  -2   20.19    3.42
  -1  -3  -2   27.69    3.96
   1  -3   2    8.04    4.16
  -1   3  -2    3.00    5.12
  -1   3  -2   19.06    2.81
   1   3   2   17.94    3.37
  -1   3  -2   20.26    2.79
   2  -3   2  105.54   13.95
   2  -3   2   92.49   12.84
  -2  -3  -2  106.97   13.39
   2  -3   2  108.40   12.72
   2  -3   2  105.19   14.47
  -2  -3  -2   82.14   13.72
  -2  -3  -2  110.91   13.49
  -2  -3  -2   97.64   13.23
   2   3   2  103.49   12.72
  -2   3  -2   85.92   14.60
   2   3   2  119.71   12.83
  -2   3  -2  112.41   13.19
   2   3   2  123.80   13.51
  -2   3  -2   95.26   14.11
  -2   3  -2  116.74   12.90
  -3  -3  -2   16.95    4.10
   3  -3   2   14.70    4.15
  -3  -3  -2   16.86    2.82
  -3  -3  -2   10.33    3.60
   3  -3   2    4.55    2.64
   3  -3   2   12.68    2.39
   3  -3   2   13.80    5.49
  -3  -3  -2   16.45    3.82
  -3  -3  -2   17.48    2.55
  -3  -3  -2   11.68    4.36
  -3   3  -2   13.41    2.97
   3   3   2   14.20    2.47
  -3   3  -2   11.11    4.32
   3   3   2   17.13    2.82
  -3   3  -2   13.69    2.61
  -3   3  -2   13.47    4.29
  -4  -3  -2  121.76   14.70
  -4  -3  -2  120.39   15.59
   4  -3   2  102.99   16.38
   4  -3   2  103.88   17.29
   4  -3   2  106.23   15.03
  -4  -3  -2  124.67   14.57
   4  -3   2  116.62   14.55
   4   3   2  116.01   14.57
  -4   3  -2  115.72   14.88
   4   3   2  139.27   14.82
  -4   3  -2  126.61   14.78
  -4   3  -2  102.89   16.95
  -4   3  -2  114.73   16.40
  -5  -3  -2   70.55    9.71
   5  -3   2   67.90    9.70
  -5  -3  -2   74.84    9.95
   5  -3   2   59.17   14.27
  -5  -3  -2   68.28   13.09
   5  -3   2   61.79   13.55
  -5  -3  -2   68.68   13.46
   5  -3   2   71.04   10.49
  -5   3  -2   82.82   10.32
  -5   3  -2   64.27   12.70
  -5   3  -2   84.20   13.98
   5   3   2   79.28    9.85
   5   3   2   80.73   10.10
  -5   3  -2   73.98   10.03
   6  -3   2  127.88   19.70
  -6  -3  -2   83.31   12.84
   6  -3   2  102.32   12.91
  -6  -3  -2   99.11   17.45
   6  -3   2   86.28   16.99
  -6  -3  -2  116.05   13.25
  -6  -3  -2   75.18   14.77
   6  -3   2  109.68   13.70
  -6   3  -2   77.83   15.08
  -6   3  -2  109.34   17.45
  -6   3  -2   84.76   13.16
   6   3   2  105.46   13.28
  -6   3  -2  121.41   13.47
   6   3   2  100.97   13.04
  -7  -3  -2   48.80    7.32
   7  -3   2   79.23   17.88
  -7  -3  -2   47.61    7.65
   7  -3   2   45.18    7.17
   7  -3   2   44.70    8.18
   7  -3   2   63.94   15.09
  -7  -3  -2   75.38   13.67
  -7  -3  -2   27.49    8.13
  -7  -3  -2   61.92   11.88
  -7  -3  -2   45.03   12.27
   7   3   2   48.26    7.64
  -7   3  -2   40.57    7.40
  -7   3  -2   63.12   13.68
   7   3   2   52.25    7.99
  -7   3  -2   38.50    7.65
  -7   3  -2   52.75   13.09
  -8  -3  -2    4.75    3.35
   8  -3   2    9.56   11.74
   8  -3   2    1.93    3.81
  -8  -3  -2    4.20    9.59
  -8  -3  -2    1.02    2.39
  -8  -3  -2    5.33    3.08
   8  -3   2    0.63    5.06
   8  -3   2    0.79    2.98
  -8  -3  -2   -5.31    7.29
  -8  -3  -2    1.76    4.39
  -8   3  -2    0.43    4.66
  -8   3  -2    5.18   10.01
  -8   3  -2    4.33    3.44
   8   3   2    3.48    3.12
   8   3   2    4.24    3.47
  -8   3  -2    0.05    3.21
   9  -3   2   19.09    4.90
  -9  -3  -2   21.03    9.19
  -9  -3  -2    3.31   10.25
   9  -3   2   14.17    8.79
  -9  -3  -2   17.89    5.32
  -9  -3  -2   10.05    5.82
   9  -3   2   17.08    5.87
   9  -3   2   28.54   15.05
  -9  -3  -2   11.95    5.03
  -9  -3  -2   33.85   15.50
  -9   3  -2   19.45   15.24
   9   3   2   15.19    4.97
   9   3   2   21.48    5.59
  -9   3  -2   25.79    5.91
  -9   3  -2   12.57    4.90
  -9   3  -2   11.06    6.79
 -10  -3  -2    1.44    0.73
  10  -3   2   -8.68   18.90
 -10  -3  -2    0.45    4.11
 -10  -3  -2   17.42   16.12
 -10  -3  -2    3.75    4.06
 -10  -3  -2   19.26   12.48
  10  -3   2   -0.04    3.36
  10  -3   2   10.02    5.02
 -10  -3  -2    4.41    3.95
  10  -3   2   -3.93    5.98
 -10   3  -2    1.55    4.85
 -10   3  -2    0.58    5.30
 -10   3  -2    3.85    3.92
 -10   3  -2   28.04   22.73
  10   3   2   -2.26    3.52
 -11  -3  -2   -2.67    4.58
  11  -3   2   -3.27    3.55
 -11  -3  -2   -2.46   16.00
 -11  -3  -2    2.74    1.24
 -11  -3  -2    1.05    4.52
 -11  -3  -2   -6.88   15.12
 -11  -3  -2    5.41    6.89
 -11   3  -2   -1.78    3.80
  11   3   2   -3.93    3.78
 -11   3  -2    4.04   25.84
 -11  -4   2    0.00   22.26
 -11  -4   2    5.04    5.52
 -11  -4   2   41.75   20.87
  11  -4  -2   18.04    4.82
 -11  -4   2    1.83    6.93
  11  -4  -2   -2.48    3.82
 -11  -4   2    1.77    0.97
 -11   4   2   -3.95    7.38
 -11   4   2   16.37   19.24
 -11   4   2    0.64    4.40
  11   4  -2   -0.45    4.02
 -10  -4   2   11.85    7.33
 -10  -4   2   12.43    5.93
 -10  -4   2    2.70   14.66
  10  -4  -2   24.36    7.70
  10  -4  -2   14.36    4.83
 -10  -4   2    9.73    7.18
 -10  -4   2    5.98   14.56
 -10  -4   2   25.06    5.77
 -10   4   2   11.44   17.36
  10   4  -2   12.12    5.14
 -10   4   2   13.03    5.31
  -9  -4   2    4.13    4.54
  -9  -4   2   -1.56   11.72
  -9  -4   2    6.18    5.84
   9  -4  -2    9.76    4.82
  -9  -4   2   25.39   12.69
   9  -4  -2   10.04    3.59
  -9  -4   2   13.43    6.92
  -9   4   2    8.23    4.51
  -9   4   2    8.52    4.39
  -9   4   2    3.92   15.46
   9   4  -2   12.13    5.34
   9   4  -2    5.76    4.08
  -9   4   2   11.94    6.42
   8  -4  -2   15.08    4.83
  -8  -4   2    8.90    5.86
  -8  -4   2   11.73    4.32
   8  -4  -2   14.24    3.53
   8  -4  -2   20.92   12.87
  -8  -4   2    5.76    4.88
  -8  -4   2   12.26    9.01
  -8  -4   2    6.04   10.22
  -8  -4   2    8.24    6.50
  -8  -4   2   10.07    4.62
  -8   4   2   17.46    4.57
  -8   4   2   13.14    4.41
   8   4  -2    9.40    4.10
  -8   4   2    8.72    5.17
  -8   4   2    8.37   12.29
   8   4  -2    7.97    3.94
   7  -4  -2   66.09   12.65
  -7  -4   2   54.32    8.93
   7  -4  -2   46.60    8.88
  -7  -4   2   64.74   12.36
  -7  -4   2   51.38   13.57
   7  -4  -2   54.11    7.67
  -7  -4   2   63.76    8.28
  -7  -4   2   44.73   10.34
   7  -4  -2   42.37   13.23
  -7  -4   2   69.00   13.40
  -7   4   2   49.28   13.69
  -7   4   2   55.70    8.51
  -7   4   2   49.58    8.57
   7   4  -2   48.42    8.29
   7   4  -2   52.68    8.32
  -7   4   2   60.76   13.01
  -6  -4   2  113.09   17.61
   6  -4  -2   89.62   14.90
  -6  -4   2  112.12   18.59
  -6  -4   2   88.69   16.52
  -6  -4   2  108.81   15.82
   6  -4  -2  115.54   16.90
  -6  -4   2  119.31   15.08
   6  -4  -2  125.91   14.21
   6  -4  -2  118.27   18.56
  -6  -4   2  130.30   16.74
  -6  -4   2  104.42   14.37
   6   4  -2  110.92   14.61
   6   4  -2  132.88   14.81
  -6   4   2  116.43   14.69
  -6   4   2   92.70   18.93
  -6   4   2  111.37   17.06
  -6   4   2  107.78   14.82
  -5  -4   2   19.26    7.18
  -5  -4   2   20.89    6.43
  -5  -4   2   62.29    9.15
  -5  -4   2   32.38    5.82
  -5  -4   2   53.12    9.91
   5   4  -2   40.51    5.69
  -5   4   2   14.78    8.90
  -4  -4   2  200.38   23.79
  -4  -4   2  216.06   24.72
  -4  -4   2  168.66   24.31
  -4  -4   2  210.26   24.99
  -4  -4   2  190.27   23.26
   4  -4  -2  211.73   25.47
   4   4  -2  208.32   23.45
  -4   4   2  157.23   24.97
  -4   4   2  178.30   23.26
  -4   4   2  181.22   23.36
   4   4  -2  183.22   23.39
  -4   4   2  194.22   24.86
  -3  -4   2  175.98   25.99
   3  -4  -2  246.00   26.99
  -3  -4   2  195.01   25.56
  -3  -4   2  194.90   26.42
   3   4  -2  232.79   25.77
  -3   4   2  192.99   27.06
  -3   4   2  237.50   26.99
  -3   4   2  212.82   25.72
   3   4  -2  226.38   25.85
  -3   4   2  217.39   25.61
   3   4  -2  201.86   26.44
  -2  -4   2  142.96   18.69
   2  -4  -2  132.46   17.53
   2  -4  -2  127.74   17.81
  -2  -4   2  147.68   18.30
  -2  -4   2  153.28   17.97
   2   4  -2  146.61   17.40
   2   4  -2  134.23   17.85
   2   4  -2  154.76   17.14
  -2   4   2  118.54   18.41
  -2   4   2  143.69   18.08
   2   4  -2  143.17   17.89
   2   4  -2  145.33   18.08
  -1  -4   2   42.37    6.70
  -1  -4   2   60.78    7.96
  -1  -4   2   35.46    8.26
   1   4  -2   42.60    5.82
   1   4  -2   60.09    7.05
   1   4  -2   44.90    6.89
   1   4  -2   33.97    6.44
   1   4  -2   51.25    7.54
  -1   4   2   39.88    7.43
   0  -4  -2 1210.14  163.18
   0   4   2 1435.13  163.40
   0   4  -2 1470.12  163.52
   1  -4   2  260.14   28.88
  -1  -4  -2  264.30   28.09
   1  -4   2  210.36   28.96
  -1  -4  -2  189.13   28.01
  -1   4  -2  235.36   29.79
  -1   4  -2  233.97   27.62
  -1   4  -2  280.28   29.07
  -1   4  -2  225.95   27.62
   1   4   2  205.37   28.06
  -1   4  -2  189.74   30.18
  -2  -4  -2  178.77   24.25
  -2  -4  -2  202.97   24.12
  -2  -4  -2  211.32   24.33
   2  -4   2  191.79   25.01
  -2  -4  -2  168.90   24.03
   2  -4   2  208.32   24.73
  -2  -4  -2  198.65   23.98
   2   4   2  208.50   24.22
  -2   4  -2  215.30   23.55
  -2   4  -2  198.81   25.46
  -2   4  -2  184.73   23.82
  -2   4  -2  160.72   25.82
  -3  -4  -2  214.56   23.54
   3  -4   2  207.31   24.30
  -3  -4  -2  144.61   22.53
  -3  -4  -2  204.88   23.00
  -3   4  -2  216.23   24.13
  -3   4  -2  169.37   21.95
  -3   4  -2  160.17   22.16
   3   4   2  169.15   21.89
   3   4   2  166.09   21.79
   4  -4   2  299.00   39.50
  -4  -4  -2  283.10   36.92
  -4  -4  -2  301.62   38.86
  -4  -4  -2  318.30   38.36
   4  -4   2  367.87   39.26
   4  -4   2  311.95   36.95
  -4  -4  -2  320.24   38.63
  -4  -4  -2  329.45   38.27
  -4  -4  -2  272.68   37.97
  -4  -4  -2  298.36   37.24
   4   4   2  339.08   37.26
  -4   4  -2  320.92   37.44
   4   4   2  285.33   37.02
  -4   4  -2  333.12   39.30
  -4   4  -2  304.08   37.22
  -4   4  -2  250.09   39.17
  -5  -4  -2  687.32   82.75
   5  -4   2  779.72   83.86
   5  -4   2  700.02   81.30
  -5  -4  -2  693.19   81.58
  -5  -4  -2  733.56   82.96
   5  -4   2  637.61   83.87
  -5  -4  -2  564.09   82.19
  -5  -4  -2  623.00   81.27
  -5   4  -2  561.91   83.59
   5   4   2  754.29   81.63
  -5   4  -2  672.43   81.55
   5   4   2  669.55   81.38
  -5   4  -2  722.94   83.83
  -5   4  -2  729.10   81.72
  -6  -4  -2  133.85   18.92
  -6  -4  -2  140.03   19.34
  -6  -4  -2  162.73   20.78
  -6  -4  -2  142.12   17.78
  -6  -4  -2  115.73   19.22
   6  -4   2  126.14   20.14
   6  -4   2  129.79   18.34
   6  -4   2  141.16   22.78
  -6  -4  -2  122.13   20.85
   6  -4   2  142.36   17.43
  -6  -4  -2  146.54   17.48
   6   4   2  139.10   17.57
   6   4   2  159.54   17.89
  -6   4  -2  126.46   21.90
  -6   4  -2  138.49   17.82
  -6   4  -2  132.01   20.14
  -6   4  -2  136.57   17.93
   7  -4   2  184.90   25.59
  -7  -4  -2  181.11   26.64
   7  -4   2  261.69   29.44
  -7  -4  -2  157.15   25.83
  -7  -4  -2  188.64   28.96
  -7  -4  -2  201.61   24.67
  -7  -4  -2  188.72   24.99
  -7  -4  -2  168.76   26.79
   7  -4   2  234.98   30.92
  -7  -4  -2  221.50   28.32
   7  -4   2  212.11   24.72
   7   4   2  187.97   24.89
   7   4   2  221.92   25.19
  -7   4  -2  206.99   25.07
  -7   4  -2  207.52   25.24
  -7   4  -2  192.89   27.76
  -7   4  -2  183.39   29.30
  -8  -4  -2    5.82    3.98
   8  -4   2   20.55   14.06
  -8  -4  -2    5.83    5.07
  -8  -4  -2    7.77   10.61
   8  -4   2   10.79    4.56
  -8  -4  -2   12.56    6.08
  -8  -4  -2    5.16    4.91
  -8  -4  -2   11.33    3.97
  -8  -4  -2    2.63    8.77
   8  -4   2    9.91    6.89
   8  -4   2    7.55    3.44
  -8   4  -2   -2.91    9.31
  -8   4  -2   11.57    4.05
   8   4   2    4.89    3.79
  -8   4  -2   10.90    4.19
   8   4   2    9.34    4.39
  -8   4  -2   13.31    7.18
  -9  -4  -2   56.70   12.70
   9  -4   2   78.49   10.61
   9  -4   2   69.85   19.88
   9  -4   2   69.45   12.28
   9  -4   2   77.45   16.43
  -9  -4  -2   50.56   12.49
  -9  -4  -2   79.30   11.82
  -9  -4  -2   70.04   10.33
  -9  -4  -2   91.24   19.11
  -9   4  -2   68.82   11.28
  -9   4  -2   65.76   19.43
  -9   4  -2   57.89   10.80
   9   4   2   62.43   11.34
   9   4   2   72.48   11.58
 -10  -4  -2   -3.06   17.67
  10  -4   2   13.71    8.91
 -10  -4  -2    5.97    4.70
 -10  -4  -2    4.33    6.16
  10  -4   2   12.65   25.11
 -10  -4  -2   19.29    4.93
 -10  -4  -2   26.07    8.21
 -10  -4  -2   21.05   14.70
  10  -4   2    4.37    4.18
 -10   4  -2   19.07   21.08
  10   4   2    7.19    4.71
 -10   4  -2    5.92    6.75
 -10   4  -2    3.35    4.57
  11  -4   2   35.88    8.24
  11  -4   2   61.72    9.85
 -11  -4  -2   26.21    8.62
 -11  -4  -2   24.40   20.83
 -11  -4  -2   42.84   11.24
 -11  -4  -2  -16.64   24.16
 -11   4  -2   46.61    8.59
  11   4   2   30.41    7.84
 -10  -5   2   10.73    5.23
 -10  -5   2   15.69   16.21
 -10  -5   2   -5.15    4.77
 -10  -5   2   20.42   17.05
  10  -5  -2   18.72    4.51
  10  -5  -2    0.55    4.19
 -10  -5   2    1.21    1.02
 -10  -5   2   -2.18    5.31
  10   5  -2    2.14    4.09
 -10   5   2   -3.22    4.02
  -9  -5   2    9.30    6.68
   9  -5  -2   12.43    4.46
  -9  -5   2   -2.20   13.84
  -9  -5   2   -0.39   14.24
   9  -5  -2   -1.04    2.76
  -9  -5   2    6.85    6.84
  -9  -5   2   -2.14    4.40
  -9   5   2    6.20    8.61
   9   5  -2   -4.46    3.02
  -9   5   2    5.34    4.36
  -9   5   2   17.82   13.96
   9   5  -2    2.91    4.31
  -9   5   2    5.91    3.96
   8  -5  -2    2.96    3.72
  -8  -5   2    4.14    5.54
  -8  -5   2    4.56   11.36
  -8  -5   2    2.17    4.62
  -8  -5   2    3.48    6.60
   8  -5  -2    2.00   13.46
  -8  -5   2    2.15   10.64
  -8  -5   2    7.28    4.10
   8  -5  -2    3.23    2.81
  -8  -5   2   11.31    6.22
  -8   5   2    4.17    5.32
   8   5  -2    0.46    4.47
   8   5  -2    2.31    3.66
  -8   5   2   14.10    4.51
  -8   5   2    4.25   10.62
  -8   5   2    2.79    4.04
  -7  -5   2    5.72    4.30
   7  -5  -2   29.70   11.69
  -7  -5   2   14.10    5.68
  -7  -5   2   14.51    4.40
   7  -5  -2    3.67    4.88
  -7  -5   2   13.13    9.24
  -7  -5   2   13.57    8.64
  -7  -5   2    2.82    3.90
  -7  -5   2   11.02    3.66
  -7   5   2   12.33    4.07
  -7   5   2    9.43    9.91
   7   5  -2   10.95    3.86
   7   5  -2   12.68    4.01
  -7   5   2   13.02    4.20
  -7   5   2    1.43    4.72
  -6  -5   2    1.22    2.48
  -6  -5   2    5.00    4.60
  -6  -5   2    6.43    3.53
  -6  -5   2    8.87    6.18
   6  -5  -2   -0.36    7.68
   6  -5  -2    3.35    4.20
  -6  -5   2    0.98    3.31
  -6  -5   2    3.79    7.07
  -6  -5   2    2.21    4.06
  -6   5   2    2.11    7.45
   6   5  -2    0.78    2.62
  -6   5   2    1.72    2.95
   6   5  -2    3.73    2.79
  -6   5   2    2.77    3.74
  -6   5   2    1.29    2.88
  -5  -5   2    1.63    2.93
  -5  -5   2    0.18    2.94
  -5  -5   2    4.92    6.26
   5  -5  -2   -5.22    6.28
  -5  -5   2   -1.20    1.93
   5  -5  -2    0.95    2.83
  -5  -5   2   -2.44   10.80
  -5  -5   2    1.64    3.51
  -5  -5   2    2.50    3.83
  -5   5   2    3.31    3.21
   5   5  -2   -0.57    2.24
  -5   5   2    0.73    2.32
   5   5  -2    0.68    2.34
  -5   5   2    1.42    2.23
  -5   5   2    3.40    6.43
  -4  -5   2   -0.93    1.96
  -4  -5   2    4.77    5.61
   4  -5  -2   -1.60    3.31
  -4  -5   2   -1.72    5.28
  -4  -5   2    7.49    3.69
  -4  -5   2    3.48    4.12
   4  -5  -2   -4.24    5.20
  -4  -5   2    0.53    2.52
  -4  -5   2   -3.69    2.60
  -4   5   2   -1.34    5.86
  -4   5   2   -0.94    2.31
   4   5  -2   -2.43    2.03
  -4   5   2    3.34    3.46
  -4   5   2    4.58    2.28
   4   5  -2    2.35    2.49
  -3  -5   2   91.66   11.40
  -3  -5   2   65.81   11.00
   3  -5  -2   64.02   11.21
   3  -5  -2   64.63   11.53
  -3   5   2   86.49   12.98
   3   5  -2   77.80    9.75
   3   5  -2   75.27    9.44
   3   5  -2   88.00   11.05
  -3   5   2   54.87   10.65
  -2  -5   2    3.18    5.81
   2  -5  -2   -0.35    3.15
  -2  -5   2    2.33    2.66
  -2  -5   2    1.25    2.93
   2  -5  -2    1.79    1.73
  -2   5   2    0.30    3.18
   2   5  -2    1.12    3.02
   2   5  -2    1.95    1.95
  -2   5   2   -1.27    6.30
   2   5  -2    4.13    2.09
   2   5  -2    2.11    1.42
   2   5  -2    2.88    2.91
  -2   5   2    1.47    2.42
  -1  -5   2   22.48    4.64
  -1  -5   2    8.19    4.25
  -1  -5   2   16.38    6.97
  -1   5   2   26.94    5.65
   1   5  -2   22.00    2.91
   1   5  -2   16.62    3.70
   1   5  -2   15.86    4.59
   1   5  -2   12.05    3.55
   1   5  -2   27.11    5.02
   0  -5   2   -3.53    1.44
   0  -5   2   -1.44    5.14
   0   5  -2   -3.81    4.65
   0   5   2   -1.33    2.77
   0   5  -2    1.02    2.49
   0   5  -2   -2.65    3.09
  -1  -5  -2  218.16   25.18
  -1  -5  -2  175.71   24.52
   1  -5   2  190.61   26.04
   1  -5   2  206.84   25.59
  -1   5  -2  209.12   27.84
   1   5   2  240.80   25.40
  -1   5  -2  190.66   26.59
  -2  -5  -2   10.52    4.62
   2  -5   2    0.38    4.62
  -2  -5  -2    1.68    2.99
  -2  -5  -2   -1.30    1.74
   2  -5   2   -0.02    2.02
  -2  -5  -2    2.26    2.23
  -2  -5  -2   -3.79    3.76
  -2   5  -2    2.36    8.35
  -2   5  -2   -4.20    2.01
  -2   5  -2   -1.64    2.66
  -2   5  -2    0.74    1.64
   2   5   2   -0.56    2.75
   3  -5   2   27.02    7.79
  -3  -5  -2   -0.27    2.82
   3  -5   2    6.33    3.91
  -3  -5  -2    9.31    5.28
  -3  -5  -2    1.96    2.35
  -3   5  -2    4.82    3.36
  -3   5  -2    0.36    3.46
   3   5   2   10.46    2.37
  -3   5  -2    4.19    2.60
   4  -5   2   10.61    5.10
  -4  -5  -2   20.03    5.27
  -4  -5  -2    6.20    5.82
  -4  -5  -2    3.10    3.54
  -4  -5  -2    8.62    3.73
   4  -5   2   18.78    7.95
  -4  -5  -2   12.20    5.37
  -4   5  -2   14.98    3.67
   4   5   2   11.64    2.69
  -4   5  -2    7.30    3.04
  -4   5  -2    6.47    4.35
   4   5   2    7.90    2.84
  -4   5  -2   24.51    9.09
  -5  -5  -2   10.88    4.53
   5  -5   2    3.50    4.12
  -5  -5  -2    3.31    3.03
   5  -5   2    8.93    7.47
  -5  -5  -2   10.36    4.04
  -5  -5  -2    5.93    5.18
  -5  -5  -2    9.94    6.47
  -5   5  -2    5.41    4.40
  -5   5  -2    7.62    3.46
   5   5   2    6.50    2.76
  -5   5  -2   -0.23    7.53
  -5   5  -2    3.44    2.67
   5   5   2   12.34    2.89
  -6  -5  -2    5.32    3.24
  -6  -5  -2    2.40    2.50
  -6  -5  -2    1.60    6.43
  -6  -5  -2    0.44    3.20
   6  -5   2    2.93    2.18
   6  -5   2    5.29    5.51
  -6  -5  -2   -1.86    4.83
  -6  -5  -2    3.41    3.42
   6  -5   2    8.99    9.76
   6  -5   2    2.67    3.20
  -6  -5  -2    8.56    7.76
  -6   5  -2    6.79    3.17
  -6   5  -2   -7.06    7.57
  -6   5  -2    0.68    4.06
  -6   5  -2    3.22    3.32
   6   5   2    4.07    2.86
   6   5   2    2.69    2.78
   7  -5   2   10.83    6.87
  -7  -5  -2   25.87    9.02
   7  -5   2   13.47    5.17
   7  -5   2   11.91   11.52
  -7  -5  -2   12.00    5.98
  -7  -5  -2   12.06    3.64
  -7  -5  -2   11.43    5.22
   7  -5   2   13.20    3.71
  -7  -5  -2   23.18    4.72
  -7   5  -2   21.22   11.41
   7   5   2    7.00    3.89
  -7   5  -2   10.54    4.39
  -7   5  -2    8.81    6.02
  -7   5  -2   12.06    4.52
   7   5   2   18.26    4.38
  -8  -5  -2    2.89    3.37
   8  -5   2   -1.84    5.72
  -8  -5  -2   24.10   12.62
   8  -5   2    9.22    3.49
  -8  -5  -2    6.18    3.65
  -8  -5  -2   24.46   11.31
   8  -5   2   10.75   14.04
   8  -5   2   21.33    5.55
  -8  -5  -2    7.43    5.43
  -8  -5  -2    4.97    5.83
  -8  -5  -2   18.04    4.98
   8   5   2   16.51    4.96
  -8   5  -2   -2.35    4.58
  -8   5  -2   11.43    4.66
   8   5   2    4.92    4.14
  -8   5  -2   16.32    4.43
  -9  -5  -2    5.11    5.99
  -9  -5  -2    4.43   12.95
  -9  -5  -2    2.35    4.75
   9  -5   2   10.90   15.77
  -9  -5  -2    7.79    6.06
  -9  -5  -2    7.60   14.30
   9  -5   2    8.46    3.69
  -9  -5  -2    7.55    3.79
   9  -5   2   22.11    6.29
   9  -5   2   -0.34    5.87
  -9   5  -2   16.66   15.53
   9   5   2    2.80    4.13
  -9   5  -2    6.70    4.28
  -9   5  -2    6.46    4.42
  -9   5  -2   -2.00    4.76
   9   5   2    9.68    4.74
 -10  -5  -2   -1.66   17.33
 -10  -5  -2    2.46    1.76
 -10  -5  -2   10.13    3.89
  10  -5   2    2.21    3.66
 -10  -5  -2   -1.84    4.93
 -10  -5  -2    5.41   17.24
 -10  -5  -2    6.29    6.49
 -10   5  -2    6.52    4.72
  10   5   2    7.20    4.45
 -10  -6   2    2.65    5.83
 -10  -6   2   11.48    6.73
 -10  -6   2   13.73    4.85
 -10  -6   2   13.07   17.57
 -10   6   2   10.04    5.42
  10   6  -2    6.60    4.89
  -9  -6   2    6.35    6.07
  -9  -6   2   -9.23   14.29
  -9  -6   2  -11.38   13.19
  -9  -6   2   17.95    4.88
  -9  -6   2    1.77    5.09
   9   6  -2    9.86    4.81
  -9   6   2    4.97    4.42
  -9   6   2    7.12    4.70
  -8  -6   2   23.19    5.36
  -8  -6   2   21.53    7.16
  -8  -6   2   18.93   13.10
  -8  -6   2   18.19    6.22
  -8  -6   2    2.05   12.35
  -8  -6   2   27.82    9.23
  -8   6   2   23.81   14.84
  -8   6   2   16.07    6.14
   8   6  -2   24.15    6.02
  -8   6   2   10.16    5.34
   8   6  -2   32.42    6.19
   7  -6  -2   19.76   11.99
  -7  -6   2   19.85    5.47
  -7  -6   2   16.94    6.23
   7  -6  -2   12.27    6.04
  -7  -6   2    2.98    9.85
  -7  -6   2    4.18    5.23
  -7  -6   2   18.12    4.29
   7   6  -2   17.15    4.78
  -7   6   2    7.10    5.67
  -7   6   2    8.28    4.15
   7   6  -2    1.48    3.53
  -7   6   2    8.45    4.04
  -7   6   2    0.71   11.05
  -6  -6   2   20.79    9.33
  -6  -6   2    9.43    5.74
  -6  -6   2   13.37    5.58
  -6  -6   2   16.40    6.04
  -6  -6   2   19.55    3.97
   6  -6  -2   10.56    9.11
  -6  -6   2   14.07    9.27
   6  -6  -2   12.73    5.16
  -6  -6   2   11.28    4.52
   6   6  -2   12.81    4.00
  -6   6   2   13.63    4.06
  -6   6   2   16.53    4.28
   6   6  -2   15.22    4.24
  -5  -6   2   76.07   11.98
  -5  -6   2   75.62   15.24
  -5  -6   2   64.31   11.97
  -5  -6   2   60.91   11.59
   5  -6  -2   77.67   11.55
   5  -6  -2   79.52   13.97
  -5  -6   2   88.25   15.46
  -5   6   2   53.04   13.90
   5   6  -2   72.05    9.78
  -5   6   2   68.63    9.76
  -5   6   2   72.90    9.99
   5   6  -2   71.20   10.02
  -5   6   2   61.10   11.62
   4  -6  -2  133.77   19.17
  -4  -6   2  121.42   18.37
  -4  -6   2  148.20   20.55
  -4  -6   2  116.62   18.39
  -4  -6   2  133.43   19.67
   4  -6  -2  129.69   18.09
  -4  -6   2  140.44   18.90
  -4   6   2  130.74   18.95
  -4   6   2   92.64   20.56
  -4   6   2  138.98   16.94
   4   6  -2  143.17   18.38
   4   6  -2  142.67   17.22
  -4   6   2  142.53   17.14
   4   6  -2  149.86   17.01
  -3  -6   2   35.25    9.77
   3  -6  -2   55.37    8.42
  -3  -6   2   26.51    6.53
  -3  -6   2   21.09    6.55
   3   6  -2   31.24    7.01
   3   6  -2   32.34    4.94
  -3   6   2   15.71    6.50
   3   6  -2   33.75    5.32
  -2  -6   2   86.08   11.83
  -2  -6   2   64.23   10.14
   2  -6  -2   74.07    9.08
  -2  -6   2   38.27   12.50
  -2   6   2   70.61   11.91
  -2   6   2   74.18   10.44
   2   6  -2   62.81    8.71
   2   6  -2   72.17    9.97
   2   6  -2   62.97    9.53
   2   6  -2   59.19   10.35
   2   6  -2   57.76   10.79
  -1  -6   2    1.13    3.21
  -1  -6   2    8.79    4.15
  -1  -6   2   -5.00    7.72
   1   6  -2   16.28    4.24
  -1   6   2   20.28    5.39
   1   6  -2    5.85    3.56
   1   6  -2    5.70    4.48
   1   6  -2    8.33    2.96
   0   6  -2  479.27   53.40
   0   6  -2  439.98   54.00
   0   6  -2  432.66   53.52
   0   6   2  389.22   53.57
   1  -6   2   42.00    9.59
  -1  -6  -2   35.27    7.85
  -1  -6  -2   55.65    6.86
   1  -6   2   56.70    8.14
  -1   6  -2   30.24    9.03
   1   6   2   34.90    8.06
  -2  -6  -2   79.67   12.71
   2  -6   2   82.15   14.17
  -2  -6  -2   77.41   12.52
   2  -6   2  113.91   12.96
  -2  -6  -2  115.43   15.27
  -2  -6  -2   87.26   11.99
  -2   6  -2   80.89   15.01
  -2   6  -2   61.54   17.09
   2   6   2   82.32   12.70
  -2   6  -2  106.29   15.50
  -2   6  -2   62.71   11.64
  -2   6  -2  102.67   11.56
  -3  -6  -2  276.24   36.45
  -3  -6  -2  283.35   36.18
  -3  -6  -2  259.97   36.47
   3  -6   2  348.79   37.08
   3  -6   2  304.84   37.69
  -3   6  -2  216.44   39.73
   3   6   2  265.81   36.31
  -3   6  -2  285.90   35.47
  -3   6  -2  277.96   38.28
   3   6   2  335.68   35.36
  -3   6  -2  288.33   35.79
   3   6   2  314.80   35.28
   4  -6   2  169.51   22.55
  -4  -6  -2  148.70   21.86
  -4  -6  -2  184.64   22.13
  -4  -6  -2  150.33   22.04
   4  -6   2  143.69   23.99
  -4  -6  -2  214.78   23.31
  -4  -6  -2  141.37   22.76
   4   6   2  172.68   20.67
  -4   6  -2  153.11   23.29
  -4   6  -2  165.50   20.93
  -4   6  -2  124.64   25.51
  -4   6  -2  174.44   21.28
   4   6   2  191.14   20.91
   5  -6   2   89.01   17.00
  -5  -6  -2  107.41   13.75
  -5  -6  -2   91.24   15.84
   5  -6   2   96.90   14.44
  -5  -6  -2   66.33   13.49
  -5  -6  -2  113.76   15.56
  -5  -6  -2  108.45   13.76
   5   6   2   82.96   11.95
  -5   6  -2  105.00   15.36
   5   6   2   83.25   11.74
  -5   6  -2   54.71   16.63
  -5   6  -2   79.07   12.09
  -5   6  -2   82.22   12.37
   6  -6   2   19.23    7.39
   6  -6   2   11.58   10.62
  -6  -6  -2   42.09    8.65
  -6  -6  -2   37.13   10.73
  -6  -6  -2   23.54   10.36
  -6  -6  -2   45.26    9.86
  -6  -6  -2   27.96    7.57
  -6   6  -2   24.38   13.24
   6   6   2   42.26    6.85
  -6   6  -2   38.04    9.49
  -6   6  -2   30.50    6.30
  -6   6  -2   27.80    6.29
   6   6   2   36.52    6.05
  -7  -6  -2  238.12   30.68
  -7  -6  -2  243.85   32.55
   7  -6   2  165.29   34.90
  -7  -6  -2  196.47   30.16
   7  -6   2  224.41   32.04
  -7  -6  -2  194.78   29.60
  -7  -6  -2  195.20   32.19
   7   6   2  272.81   28.76
  -7   6  -2  260.30   28.94
  -7   6  -2  226.36   32.20
  -7   6  -2  175.78   37.54
   7   6   2  234.81   28.33
  -7   6  -2  224.70   28.48
  -8  -6  -2    9.42    6.85
  -8  -6  -2   27.63   12.31
   8  -6   2   18.57    9.59
  -8  -6  -2   11.01    4.99
  -8  -6  -2   24.40    4.84
  -8  -6  -2    9.74    6.40
   8  -6   2   22.78   18.13
   8   6   2   19.39    5.47
  -8   6  -2   28.90   16.16
   8   6   2   21.57    5.59
  -8   6  -2   15.54    5.42
  -8   6  -2    9.41    5.09
  -8   6  -2   12.51    7.71
  -9  -6  -2   10.66    7.32
  -9  -6  -2   19.25    6.41
  -9  -6  -2    9.25   15.94
  -9  -6  -2   -8.98   20.13
  -9  -6  -2   26.25    5.32
  -9   6  -2   31.11    6.97
   9   6   2   20.22    5.94
  -9   6  -2   14.90    5.85
 -10  -6  -2    3.48    1.65
 -10  -6  -2  -14.49   20.73
 -10  -6  -2   -3.20    6.07
 -10  -6  -2   -6.53    4.84
  10   6   2    3.63    4.84
 -10   6  -2    4.51    5.16
  -9  -7   2   -2.69    4.85
  -9  -7   2   -1.19    4.04
   9   7  -2   -2.78    3.46
  -9   7   2   -4.85    3.80
  -9   7   2    4.67    5.09
  -8  -7   2   -3.88   12.21
  -8  -7   2   12.96   15.37
  -8  -7   2    4.83    4.26
  -8  -7   2   10.37    3.67
  -8  -7   2    6.77    5.84
   8   7  -2    3.22    3.65
  -8   7   2    7.40    4.38
   8   7  -2    3.63    4.48
  -8   7   2    0.49    3.90
  -7  -7   2   -3.05   11.13
  -7  -7   2    0.71    0.64
   7  -7  -2    2.68    6.16
   7  -7  -2    0.11   11.23
  -7  -7   2   -6.71    4.60
  -7  -7   2   14.82   13.43
  -7  -7   2    2.47    5.25
   7   7  -2   -2.36    3.17
  -7   7   2   -3.37    3.31
  -7   7   2   -0.28    3.58
  -7   7   2   17.25   14.05
   7   7  -2   -2.45    4.08
   6  -7  -2    9.38    4.99
  -6  -7   2    8.36    6.48
   6  -7  -2   11.72   10.03
  -6  -7   2   18.39    6.17
  -6  -7   2    6.33   10.68
  -6  -7   2    0.02    4.97
  -6  -7   2    7.38   12.50
  -6   7   2   14.01    4.26
  -6   7   2   10.46    4.48
   6   7  -2    1.37    3.35
   6   7  -2    7.97    4.36
  -5  -7   2   37.16    9.40
  -5  -7   2   39.44   12.02
   5  -7  -2   34.35    8.49
  -5  -7   2   35.34    8.52
  -5  -7   2   40.76   12.34
  -5  -7   2   52.72   11.15
   5  -7  -2   44.15   10.94
  -5   7   2   24.03    8.28
   5   7  -2   34.17    6.36
  -5   7   2   41.42   17.68
  -5   7   2   36.04    6.61
   5   7  -2   41.32    6.68
  -5   7   2   34.87    6.45
  -4  -7   2   19.34    6.89
  -4  -7   2   16.23    7.80
   4  -7  -2   14.14    7.13
  -4  -7   2   10.29   10.60
   4  -7  -2   13.47    4.49
  -4  -7   2   21.16    6.35
  -4  -7   2   12.20    5.62
  -4   7   2   -5.39   10.92
  -4   7   2   10.86    6.06
   4   7  -2   25.05    4.59
   4   7  -2   11.95    5.77
   4   7  -2   18.54    3.89
  -4   7   2   12.69    3.53
   3  -7  -2   14.08    3.85
   3  -7  -2    2.48    5.04
  -3  -7   2   13.92    4.90
  -3  -7   2    5.62   10.53
  -3  -7   2    3.97    4.68
  -3  -7   2   13.88    4.47
   3   7  -2   13.81    3.08
  -3   7   2   13.08    5.73
   3   7  -2   15.02    3.69
   3   7  -2    9.79    5.08
  -3   7   2   -7.81   10.62
  -2  -7   2   -6.74   10.11
  -2  -7   2    6.47    3.98
  -2  -7   2    0.33    3.42
   2   7  -2    9.90    3.45
   2   7  -2    1.56    4.89
  -2   7   2    4.25    4.99
   2   7  -2    6.48    2.15
   1   7  -2  107.41   14.42
   1   7  -2   82.00   14.02
   1   7  -2  140.92   15.77
   1   7  -2   91.54   13.76
  -1   7   2  132.41   16.13
   0  -7   2    1.17    2.69
   0  -7   2    1.04    6.75
   0   7  -2    7.60    4.69
   0   7   2    4.76    4.80
   0   7  -2    2.36    5.59
   0   7  -2   -0.04    2.27
  -1  -7  -2   14.23    5.34
   1  -7   2   21.20    7.21
   1  -7   2   13.44    4.45
   1   7   2   26.21    6.02
  -1   7  -2   21.67    7.34
  -1   7  -2   24.74    8.10
  -1   7  -2   14.58    5.35
  -2  -7  -2   -9.99    8.36
  -2  -7  -2   10.51    4.54
  -2  -7  -2   -2.18    3.91
   2  -7   2   14.54    6.89
  -2  -7  -2    7.96    3.27
   2  -7   2   18.83    4.73
  -2  -7  -2    5.53    4.80
   2   7   2   19.02    5.55
  -2   7  -2    3.49    3.27
  -2   7  -2    6.83    6.10
  -2   7  -2   12.55    6.25
  -2   7  -2   19.59   11.66
  -2   7  -2   14.88    3.40
  -3  -7  -2   54.98   10.49
   3  -7   2   49.42    9.86
  -3  -7  -2   72.21   14.47
  -3  -7  -2   64.84   11.21
  -3  -7  -2   55.72   10.99
  -3  -7  -2   49.34    9.22
   3  -7   2   81.85   13.50
  -3   7  -2   43.69   12.23
  -3   7  -2   79.51    9.33
   3   7   2   72.90   11.42
  -3   7  -2   86.73   13.35
   3   7   2   78.51    8.69
  -3   7  -2   65.10    9.59
  -3   7  -2   36.71   15.60
  -4  -7  -2   18.69    5.67
  -4  -7  -2   18.97    7.97
  -4  -7  -2   31.93   10.02
  -4  -7  -2   31.58    7.10
   4  -7   2   20.14    6.72
  -4  -7  -2   24.80    6.80
   4  -7   2   24.57    9.53
  -4   7  -2   25.82    5.05
  -4   7  -2   33.15    5.98
   4   7   2   24.14    4.72
   4   7   2   34.89    4.98
   4   7   2   19.88    7.15
   5  -7   2   26.20   11.07
  -5  -7  -2   28.21    6.92
  -5  -7  -2    3.49    3.71
   5  -7   2    3.30    5.22
  -5  -7  -2   12.41    8.14
  -5  -7  -2    2.50    3.95
  -5  -7  -2   13.05    8.40
  -5   7  -2   13.82    4.57
   5   7   2   13.77    3.90
   5   7   2    2.29    3.20
  -5   7  -2    7.65    3.90
   6  -7   2    4.54    6.39
  -6  -7  -2   19.89    7.48
  -6  -7  -2   17.02   10.30
   6  -7   2   -2.33   12.23
  -6  -7  -2    3.96   10.12
  -6  -7  -2    9.24    5.45
  -6  -7  -2   10.06    5.39
   6   7   2   21.88    4.63
  -6   7  -2    7.34    4.72
  -6   7  -2   21.10    5.29
   6   7   2    7.54    4.07
  -7  -7  -2   10.97   11.38
  -7  -7  -2    0.51    1.30
   7  -7   2   13.32   14.07
   7  -7   2    5.76    6.59
  -7  -7  -2   -0.78    4.37
  -7  -7  -2    5.78    5.58
  -7  -7  -2   -9.79   10.38
   7   7   2    1.75    3.64
   7   7   2    3.74    3.61
  -7   7  -2   -6.49   14.57
  -7   7  -2    2.79    3.88
  -7   7  -2    2.08    3.72
  -8  -7  -2    1.36    0.73
  -8  -7  -2    0.24    5.09
  -8  -7  -2   -7.50   14.18
  -8   7  -2    4.08    4.00
   8   7   2    5.22    4.11
  -8   7  -2    3.30    4.36
   8   7   2   14.58    4.95
  -9  -7  -2    2.80   23.70
  -9  -7  -2   -4.74    4.77
  -9  -7  -2    1.38    0.74
  -9   7  -2    2.20    4.29
   9   7   2    4.27    4.21
  -8  -8   2    3.41    5.76
  -8  -8   2   16.47   16.52
   8   8  -2    3.33    3.94
  -8   8   2    5.38    4.31
  -8   8   2   -2.56    4.24
  -7  -8   2   11.16   11.94
  -7  -8   2   11.73    6.70
   7   8  -2    8.82    4.87
   7   8  -2    8.70    4.31
  -7   8   2   11.21    4.66
  -7   8   2   11.84    4.74
  -6  -8   2   16.83    7.06
  -6  -8   2   -2.82   14.92
  -6  -8   2    4.32   10.63
  -6  -8   2   13.68    5.47
  -6   8   2   11.26    4.75
   6   8  -2   21.45    5.47
   6   8  -2   12.61    4.33
  -6   8   2   11.47   16.79
  -6   8   2   14.15    4.55
   5  -8  -2   10.08    9.29
  -5  -8   2    7.71   14.89
  -5  -8   2   13.03    6.18
  -5  -8   2   20.57    9.36
  -5  -8   2    5.01    5.77
  -5  -8   2    6.00    4.12
  -5   8   2    3.50    3.78
  -5   8   2    2.26    5.03
  -5   8   2   -0.58    5.07
  -5   8   2    1.65    3.99
   5   8  -2    3.88    3.06
   5   8  -2   14.63    4.46
  -5   8   2   11.36   16.14
  -4  -8   2   24.71   15.44
  -4  -8   2    1.10    4.76
  -4  -8   2   19.93    8.94
  -4  -8   2    8.66    4.56
   4  -8  -2    2.78    6.87
  -4  -8   2    6.18    5.67
   4   8  -2    5.93    3.84
  -4   8   2   -2.95   13.61
   4   8  -2    3.72    2.80
  -4   8   2    1.82    4.39
  -4   8   2    7.13    3.60
  -4   8   2    4.78    3.16
  -4   8   2    7.63    6.02
  -3  -8   2    7.24    3.67
  -3  -8   2   -5.42   13.21
  -3  -8   2    3.86    7.69
  -3  -8   2    0.88    4.52
  -3  -8   2    4.09    4.78
   3   8  -2    0.41    2.40
   3   8  -2    5.20    3.47
  -3   8   2   -2.62    4.63
  -2  -8   2  151.82   23.78
   2   8  -2  189.16   22.37
  -2   8   2  200.27   25.10
   2   8  -2  178.09   23.12
  -1  -8   2    1.87    3.07
  -1  -8   2  -15.99    9.02
   1   8  -2   11.62    5.01
   1   8  -2    3.15    4.30
  -1   8   2   12.68    7.24
   1   8  -2    8.97    3.34
   0  -8   2   -2.22    1.95
   0  -8   2   -3.73    7.48
   0   8  -2    4.11    4.80
   0   8  -2    8.49    2.98
   0   8   2   -2.14    5.79
   0   8  -2    1.22    2.78
   1  -8   2   39.43   10.41
   1  -8   2   42.58    7.98
   1   8   2   28.19    9.14
  -1   8  -2   53.12    8.31
  -1   8  -2   48.46    9.81
   2  -8   2  192.67   22.18
  -2  -8  -2  142.44   21.03
  -2  -8  -2  151.56   22.14
  -2  -8  -2  156.25   22.49
   2  -8   2  163.44   23.90
   2   8   2  195.50   23.39
  -2   8  -2  211.89   26.26
  -2   8  -2  203.65   21.71
  -2   8  -2  140.27   21.54
   3  -8   2   56.49   11.91
  -3  -8  -2   46.28    7.94
  -3  -8  -2   32.48    9.48
   3  -8   2   66.95    9.37
  -3  -8  -2   49.54   14.87
  -3  -8  -2   38.37    9.36
  -3  -8  -2   43.73    9.92
   3   8   2   36.98   12.14
  -3   8  -2   48.23    7.76
  -3   8  -2   46.82    8.28
  -3   8  -2   40.29   16.31
   3   8   2   49.18    7.09
   3   8   2   53.31    7.53
  -4  -8  -2   10.65    5.78
   4  -8   2   23.45   11.08
  -4  -8  -2    7.07    8.04
  -4  -8  -2    7.56    6.07
   4  -8   2   12.53    5.68
  -4  -8  -2    4.37   13.53
  -4  -8  -2   11.34    4.88
  -4   8  -2    8.31    4.61
  -4   8  -2   13.13    4.40
  -4   8  -2    6.01    6.29
   4   8   2   10.14    3.48
   4   8   2   18.38    4.33
  -4   8  -2    1.01   16.11
  -5  -8  -2   95.79   17.33
  -5  -8  -2   88.61   20.46
  -5  -8  -2   98.77   15.50
   5  -8   2  117.58   16.62
  -5  -8  -2  129.41   17.30
  -5  -8  -2   82.63   17.68
   5  -8   2   69.75   18.52
  -5   8  -2  123.06   19.22
  -5   8  -2  105.73   14.93
  -5   8  -2   58.57   25.48
  -5   8  -2  110.81   15.19
   5   8   2  116.93   14.51
   5   8   2  136.68   14.64
   6  -8   2    4.94   14.12
  -6  -8  -2   16.03    6.46
  -6  -8  -2   22.63    6.57
  -6  -8  -2   21.29   14.57
  -6  -8  -2    6.62   11.19
  -6   8  -2   22.55    5.57
  -6   8  -2    6.03   17.94
   6   8   2   20.23    5.08
   6   8   2   23.00    5.52
  -6   8  -2   18.77    5.79
  -7  -8  -2   -5.92   15.98
  -7  -8  -2   13.04    7.51
  -7   8  -2   11.74    4.97
  -7   8  -2    5.66    4.65
   7   8   2   11.58    4.82
   7   8   2   16.76    5.03
  -8  -8  -2   12.91    7.05
  -8  -8  -2    9.28   17.31
  -8   8  -2    6.40    4.63
   8   8   2    7.76    4.54
  -8   8  -2   10.64    4.69
  -7  -9   2    8.82    6.63
  -7  -9   2    5.11   16.79
   7   9  -2    3.57    5.81
   7   9  -2    6.83    4.35
  -7   9   2   12.60    4.77
  -7   9   2    6.16    4.69
  -7   9   2    3.50    4.21
  -6  -9   2   18.07   13.18
  -6  -9   2    9.27    6.57
   6   9  -2    6.13    3.94
  -6   9   2    7.46    3.95
  -6   9   2   -2.81    3.75
   6   9  -2    5.11    4.93
  -5  -9   2   13.84    6.80
  -5  -9   2    0.56   10.86
  -5  -9   2    4.05    4.19
  -5   9   2   10.79   17.45
  -5   9   2    9.16    3.71
  -5   9   2    3.54    3.62
   5   9  -2    5.60    3.60
   5   9  -2    5.80    4.65
  -4  -9   2   17.66    6.98
  -4  -9   2   -7.19   18.67
  -4  -9   2   10.30    4.60
  -4  -9   2    8.48    9.69
   4   9  -2   11.72    3.98
   4   9  -2   15.11    5.00
  -4   9   2   12.30    6.93
   4   9  -2    5.94    6.81
  -3  -9   2   24.25    6.71
  -3  -9   2   19.80    9.93
  -3  -9   2   25.61    7.84
  -3  -9   2    8.48    6.21
  -3  -9   2   18.49   17.78
   3   9  -2   35.10    9.18
  -3   9   2   24.27    8.37
   3   9  -2   31.56    5.98
   3   9  -2   28.27    5.01
  -2  -9   2    6.08    4.17
  -2  -9   2    5.07   14.86
  -2  -9   2    9.24    4.09
  -2   9   2   18.02    7.79
   2   9  -2   10.26    4.83
   2   9  -2   15.93    3.67
  -1  -9   2    1.79    9.87
  -1  -9   2    1.24    2.71
  -1   9   2    7.43    7.17
   1   9  -2   -3.86    4.08
   1   9  -2    6.14    2.96
   0  -9   2    0.24    2.49
   0  -9   2   -1.92    8.86
   0   9  -2   -1.12    2.43
   0   9  -2   -9.63    3.96
   0   9  -2   -5.94    5.12
   0   9  -2    2.33    3.31
   0   9   2   -2.36    6.56
   1  -9   2   11.84    4.18
   1   9   2   15.02    8.04
  -1   9  -2   17.70    4.56
  -1   9  -2   11.47    6.66
   2  -9   2   10.82    9.34
   2  -9   2   12.75    4.68
  -2   9  -2   20.82    5.69
  -2   9  -2   16.50    9.33
  -2   9  -2   13.21    5.28
   2   9   2   15.65    7.33
   3  -9   2    2.06    3.13
  -3  -9  -2   17.68   13.72
  -3  -9  -2   -3.49    2.98
  -3  -9  -2   16.66    6.33
  -3  -9  -2    6.29    7.61
   3  -9   2    6.49    9.38
  -3  -9  -2    1.94    3.07
   3   9   2    6.51    3.99
  -3   9  -2   14.85    8.03
   3   9   2   13.96    7.41
   3   9   2    1.44    2.93
  -3   9  -2   -6.47   14.14
  -3   9  -2    7.52    4.29
  -3   9  -2    5.60    5.59
  -3   9  -2    7.44    3.89
  -4  -9  -2   16.12    5.04
  -4  -9  -2   26.07   10.02
  -4  -9  -2   13.95    7.01
  -4  -9  -2   17.79    7.31
  -4  -9  -2    7.12   17.20
   4  -9   2   13.83    5.98
   4  -9   2    9.28   10.67
  -4   9  -2   13.72    4.68
  -4   9  -2   20.85    5.53
  -4   9  -2    5.86    7.26
   4   9   2   17.15    8.04
   4   9   2   18.74    4.83
   4   9   2   14.22    4.15
  -4   9  -2   15.61   17.14
  -5  -9  -2   16.98   11.22
  -5  -9  -2   23.52    6.55
   5  -9   2    6.48   14.79
  -5  -9  -2   17.53    6.87
  -5  -9  -2   11.96   26.06
  -5   9  -2   18.88    5.61
  -5   9  -2   18.29    5.68
   5   9   2   18.23    4.91
   5   9   2   34.26    5.97
  -6  -9  -2    6.10    4.62
  -6  -9  -2   21.54   15.30
  -6  -9  -2   15.28    6.98
  -6   9  -2    9.08    4.74
   6   9   2    9.05    4.15
   6   9   2   10.72    5.04
  -6   9  -2   12.17    5.00
  -7  -9  -2    6.81   15.55
  -7  -9  -2   14.83    7.68
  -7  -9  -2    1.95    1.10
   7   9   2    4.23    5.04
  -7   9  -2    5.60    4.12
  -7   9  -2    6.27    4.91
   7   9   2   -0.35    3.69
  -6 -10   2  -24.79   17.52
  -6 -10   2   22.76    8.14
   6  10  -2    4.70    5.90
  -6  10   2   21.00    5.65
   6  10  -2    9.41    4.92
  -6  10   2    9.77    5.26
  -5 -10   2    8.29   13.94
  -5 -10   2    4.55    5.34
  -5 -10   2   -1.45    3.19
   5  10  -2    0.19    3.38
  -5  10   2    2.31    3.79
   5  10  -2    5.31    4.93
  -4 -10   2    7.65   11.99
  -4 -10   2   10.22    6.68
  -4 -10   2   10.08    4.45
   4  10  -2   12.17    4.49
   4  10  -2   19.48    6.32
  -3 -10   2    2.19    3.07
  -3 -10   2   -9.34    9.38
   3  10  -2   -3.42    4.96
   3  10  -2   -3.07    3.06
  -2 -10   2    1.25    9.40
  -2 -10   2    8.30   13.87
  -2 -10   2    2.61    3.00
   2  10  -2   -0.25    3.24
   2  10  -2   -5.68    4.58
   1  10  -2   -1.41    5.66
   0  10   2  141.56   27.95
  -2 -10  -2   -0.23    0.50
  -2  10  -2   -6.53    3.52
  -3 -10  -2    8.13    6.45
  -3  10  -2    6.38    4.76
  -4 -10  -2   28.26    8.22
  -4 -10  -2   21.73   13.87
  -4 -10  -2   17.71    5.25
  -4  10  -2   27.13    6.48
  -4  10  -2   21.81    6.41
   4  10   2   30.77    5.58
   4  10   2   20.40    5.61
  -5 -10  -2   10.12   13.86
  -5 -10  -2   15.01    7.51
  -5 -10  -2   24.97    6.35
  -5  10  -2   22.96    5.93
   5  10   2   19.01    5.98
   5  10   2   21.79    5.36
  -5  10  -2   22.00    6.27
  -6 -10  -2   -1.32   16.85
  -6 -10  -2   15.07    7.00
  -6 -10  -2    7.81    4.66
  -6  10  -2    6.04    5.02
   6  10   2    9.72    4.59
  -6  10  -2   14.83    5.49
   6  10   2   12.96    5.65
  -3 -11   2    1.03    2.75
  -3 -11   2   -2.91   12.54
   3  11  -2   -3.84    3.49
   3  11  -2   -2.27    5.95
   2  11  -2   -1.52    4.42
   2  11  -2  -13.57    4.79
  -2  11  -2    5.78    4.52
 -12   0   3    3.63    4.90
 -12   0   3   28.82   24.39
 -12   0   3    1.17    6.65
 -12   0   3   -4.85   19.61
  12   0  -3   -2.58    3.49
 -12   0   3    7.14    5.80
 -11   0   3   18.13   14.40
 -11   0   3   12.06    7.63
 -11   0   3    6.57    4.84
  11   0  -3    8.00    5.02
 -11   0   3    7.60    6.37
 -11   0   3   24.12   16.80
 -10   0   3    5.32    4.19
 -10   0   3    3.72   13.08
 -10   0   3   -1.57    6.01
 -10   0   3   -0.74    3.94
  10   0  -3    3.49    3.33
 -10   0   3  -10.15   11.13
 -10   0   3    3.73    4.02
  10   0  -3    5.76    4.43
   9   0  -3   -1.53    2.57
  -9   0   3    6.98    9.20
  -9   0   3    1.45   10.36
  -9   0   3   -1.35    5.32
  -9   0   3    1.04    2.93
  -9   0   3   -0.64    3.25
  -8   0   3   -1.92    2.65
  -8   0   3   -2.73    8.51
  -8   0   3    1.27    2.08
  -8   0   3   -4.05    5.45
   8   0  -3   -3.44    3.07
  -8   0   3   -3.79    7.02
   8   0  -3   -4.49    2.25
  -8   0   3   -1.83    3.91
  -7   0   3   -3.01    2.86
  -7   0   3    5.76    6.25
   7   0  -3    4.97    3.00
  -7   0   3    2.89    2.56
  -7   0   3   16.38    8.13
   7   0  -3   -0.50    2.24
  -7   0   3    2.59    3.90
   6   0  -3   -1.09    1.70
  -6   0   3    0.97    4.49
  -6   0   3    3.71    6.18
  -6   0   3    0.24    3.68
  -6   0   3    3.32    2.18
   6   0  -3   -2.30    2.04
  -6   0   3    3.24    1.97
  -5   0   3   -5.04    3.80
   5   0  -3    2.54    1.83
  -5   0   3   -1.96    1.61
   5   0  -3   -2.46    1.59
  -5   0   3    0.33    4.74
  -5   0   3   -1.04    1.51
  -4   0   3    1.80    1.25
  -4   0   3    1.11    2.17
   4   0  -3    1.07    1.11
   4   0  -3    1.54    1.34
  -4   0   3   -0.39    3.59
  -4   0   3    3.73    1.42
  -4   0   3    2.48    2.88
  -4   0   3    2.50    2.66
   3   0  -3    0.83    0.81
  -3   0   3    0.35    0.85
  -3   0   3   -0.94    1.77
  -3   0   3   -0.14    0.98
  -3   0   3   -1.48    1.41
  -3   0   3    3.12    1.10
  -3   0   3    0.07    2.72
   3   0  -3    1.78    0.97
  -2   0   3    2.29    1.46
  -2   0   3   -0.20    0.70
  -2   0   3    0.60    0.58
   2   0  -3   -0.09    0.59
   2   0  -3   -0.40    0.44
  -2   0   3    2.00    0.73
  -1   0   3    0.82    0.35
   1   0  -3    0.85    0.89
   1   0  -3    1.82    0.52
   1   0  -3    0.25    0.30
  -1   0   3    0.01    0.81
  -1   0   3    0.51    0.42
   1   0  -3    0.43    0.52
  -1   0   3    1.71    0.84
   0   0   3   -0.23    0.34
   0   0   3   -1.54    1.23
   0   0   3   -0.28    0.34
   0   0   3   -0.35    0.36
   0   0  -3    0.59    0.44
   0   0  -3    0.70    0.68
   0   0  -3    0.14    0.38
  -1   0  -3    0.09    0.42
   1   0   3    0.23    1.25
  -1   0  -3   -0.14    0.37
   1   0   3    0.99    0.52
   1   0   3    0.21    0.41
   1   0   3    0.91    1.28
  -1   0  -3   -0.67    0.35
  -1   0  -3    1.05    1.32
   2   0   3    0.13    0.66
   2   0   3    0.00    0.64
  -2   0  -3   -0.54    1.82
  -2   0  -3    0.55    0.76
   2   0   3    1.25    2.16
  -2   0  -3   -0.24    0.57
  -2   0  -3    0.11    1.19
   2   0   3    0.35    1.65
  -3   0  -3    1.13    1.04
  -3   0  -3   -1.74    2.61
   3   0   3   -0.79    1.01
   3   0   3   -0.52    0.92
  -3   0  -3   -1.59    1.95
   3   0   3   -0.82    3.07
   3   0   3   -0.35    2.34
  -3   0  -3   -0.77    0.99
   4   0   3   -1.80    2.40
   4   0   3   -1.44    1.39
  -4   0  -3   -0.15    1.58
  -4   0  -3   -0.85    1.41
   4   0   3    5.82    4.93
  -4   0  -3    1.61    4.25
   4   0   3    1.16    1.52
  -4   0  -3   -0.68    2.52
  -5   0  -3   -1.02    2.34
   5   0   3   -3.83    4.11
   5   0   3    2.62    2.13
  -5   0  -3    3.14    1.91
  -5   0  -3   12.13    5.44
   5   0   3    3.73    1.97
   5   0   3    4.26    5.64
  -5   0  -3    3.95    2.14
  -6   0  -3    0.61    2.23
   6   0   3   -2.91    4.24
   6   0   3    1.93    2.35
  -6   0  -3   -0.40    3.00
   6   0   3    6.35    6.66
  -6   0  -3    8.65    6.63
  -6   0  -3    1.00    2.14
   6   0   3   -1.70    1.93
   7   0   3    7.79    5.18
  -7   0  -3   19.55    8.87
  -7   0  -3   11.78    3.57
  -7   0  -3    1.65    3.51
   7   0   3   13.14    3.59
   7   0   3    4.40    3.01
  -7   0  -3   16.89    3.54
   7   0   3   20.75    9.37
   8   0   3   -3.82    2.41
  -8   0  -3    2.62    2.92
  -8   0  -3    7.33    9.65
   8   0   3    5.61    5.70
   8   0   3   -0.40    2.73
   8   0   3    4.97   11.15
  -8   0  -3    2.94    2.87
  -8   0  -3    2.58    6.10
   9   0   3   -2.66    7.77
  -9   0  -3   -1.44    2.78
   9   0   3    0.48    3.12
  -9   0  -3  -10.11   11.58
  -9   0  -3   -1.90    3.04
   9   0   3    4.41   13.97
  10   0   3    6.41    4.40
 -10   0  -3    2.34    3.60
 -10   0  -3    5.83    6.00
 -10   0  -3   11.28    4.29
 -10   0  -3    8.21   15.42
  10   0   3   -2.96    3.31
 -11   0  -3   17.62    8.98
  11   0   3    7.07    4.63
 -11   0  -3   10.84    4.75
 -11   0  -3   -7.88   25.25
 -12   0  -3   -2.56    4.60
  12   0   3    0.96    4.72
 -12   0  -3   -2.01    4.00
 -12  -1   3   -7.92    4.07
 -12  -1   3   -0.11    5.94
 -12  -1   3   18.44   20.52
  12  -1  -3   -5.02    4.05
 -12   1   3   -6.83   25.24
  12   1  -3   -2.38    3.95
 -12   1   3    3.21    6.46
 -12   1   3   -6.35    4.21
 -12   1   3   -3.99   19.00
 -11  -1   3   24.62   16.42
 -11  -1   3   40.87   11.70
 -11  -1   3   34.81    7.43
 -11  -1   3   33.09   18.90
 -11  -1   3   24.92    9.87
  11  -1  -3   39.48    7.23
 -11   1   3   31.60   16.15
  11   1  -3   33.15    6.86
 -11   1   3   14.44    8.88
 -11   1   3   16.23    7.35
 -11   1   3   29.94    7.14
 -10  -1   3    1.70    5.43
 -10  -1   3    2.55    3.83
 -10  -1   3    0.83   13.87
 -10  -1   3    1.00    3.98
 -10  -1   3   21.01   11.79
  10  -1  -3    5.07    4.37
 -10  -1   3   -0.90    8.62
  10  -1  -3   -3.20    2.82
 -10   1   3    2.50    3.40
 -10   1   3    7.09   14.54
  10   1  -3   -2.94    3.05
 -10   1   3   -4.80   10.70
  10   1  -3    4.61    4.64
 -10   1   3    1.05    3.87
 -10   1   3   -0.04    3.92
 -10   1   3    1.74    3.61
  -9  -1   3   50.57   12.29
  -9  -1   3   45.52    7.96
  -9  -1   3   46.34   13.08
  -9  -1   3   36.43   16.80
   9  -1  -3   41.11    7.08
   9  -1  -3   42.31    8.05
  -9   1   3   41.91    7.74
  -9   1   3   67.49   17.52
  -9   1   3   58.55   12.98
  -9   1   3   29.48    8.10
   9   1  -3   39.16    7.32
  -9   1   3   48.02   12.59
  -8  -1   3    7.81    8.36
  -8  -1   3    8.29    5.86
  -8  -1   3   10.57    3.76
  -8  -1   3   15.57    3.92
   8  -1  -3    9.79    4.23
  -8  -1   3    7.66    4.89
  -8  -1   3   30.20   10.80
   8  -1  -3   10.88    3.41
  -8   1   3    3.09    4.20
  -8   1   3   15.46   10.99
  -8   1   3   12.71    3.81
  -8   1   3    4.48    4.92
   8   1  -3   10.37    3.98
   8   1  -3    7.08    3.40
  -8   1   3   14.02    3.88
  -7  -1   3  141.87   19.69
  -7  -1   3  121.70   16.10
  -7  -1   3  107.94   18.78
  -7  -1   3  126.24   21.04
  -7  -1   3  124.79   19.18
  -7  -1   3  134.15   16.30
   7  -1  -3  122.56   15.97
   7  -1  -3  112.34   16.42
  -7   1   3  132.23   21.82
  -7   1   3  110.86   16.09
   7   1  -3  119.68   16.25
  -7   1   3  201.10   25.82
   7   1  -3  129.53   16.07
  -7   1   3  128.69   16.23
  -6  -1   3  146.09   23.09
   6  -1  -3  176.72   20.93
  -6  -1   3  176.62   21.10
   6  -1  -3  163.22   21.19
  -6  -1   3  180.35   23.24
  -6  -1   3  171.07   21.05
  -6  -1   3  184.83   24.79
  -6   1   3  166.23   21.03
   6   1  -3  152.78   21.07
  -6   1   3  171.59   21.08
  -6   1   3  182.44   24.54
   6   1  -3  169.57   21.00
  -5  -1   3   -0.39    2.21
  -5  -1   3    3.54    4.66
  -5  -1   3    3.21    1.76
   5  -1  -3    2.72    2.14
   5  -1  -3    4.07    1.84
  -5  -1   3    8.80    4.07
  -5  -1   3   -0.14    4.66
  -5  -1   3    5.80    2.06
   5   1  -3    4.77    2.12
  -5   1   3    3.04    1.83
  -5   1   3    0.69    3.07
  -5   1   3    4.23    2.19
  -5   1   3    4.57    5.44
   5   1  -3    1.41    1.73
  -4  -1   3   78.96   11.64
  -4  -1   3   71.58   10.14
   4   1  -3   78.43   10.19
  -4   1   3   90.58   10.21
   3  -1  -3  180.82   22.65
  -3  -1   3  184.52   22.77
  -3  -1   3  188.32   23.53
   3  -1  -3  195.39   22.79
  -3  -1   3  184.89   22.75
  -3   1   3  200.90   23.85
  -3   1   3  212.09   24.05
  -3   1   3  182.25   22.73
   3   1  -3  175.63   22.76
  -3   1   3  191.56   22.73
   3   1  -3  188.98   22.75
  -2  -1   3  134.45   16.98
   2  -1  -3  129.77   16.83
  -2  -1   3  129.32   16.92
   2  -1  -3  135.83   16.92
  -2  -1   3  156.53   17.57
  -2  -1   3  169.46   17.60
  -2   1   3  163.72   17.39
   2   1  -3  131.59   16.97
   2   1  -3  145.07   17.52
  -2   1   3  121.79   16.86
  -2   1   3  137.03   16.90
   2   1  -3  156.50   17.58
  -2   1   3  147.26   17.72
   2   1  -3  131.89   16.92
   1  -1  -3  488.35   63.48
  -1  -1   3  574.95   63.88
  -1   1   3  511.69   63.48
   1   1  -3  561.20   63.86
   0  -1   3   39.51    5.10
   0  -1  -3   42.32    4.98
   0  -1   3   26.96    6.29
   0  -1   3   44.02    4.96
   0   1  -3   36.72    6.20
   0   1  -3   43.49    5.13
   0   1  -3   38.09    5.87
   0   1   3   37.56    5.29
   0   1  -3   44.39    4.98
   0   1   3   30.17    5.42
   0   1   3   43.34    4.99
  -1  -1  -3  527.31   56.66
   1  -1   3  465.81   57.12
  -1   1  -3  420.06   56.96
   2  -1   3   90.71   12.16
  -2  -1  -3   79.97   12.93
   2  -1   3  105.78   12.09
  -2  -1  -3  115.03   12.05
  -2  -1  -3   88.14   11.97
  -2   1  -3   96.18   12.15
  -2   1  -3   98.89   12.06
  -2   1  -3  108.25   13.28
   2   1   3  102.90   12.06
  -3  -1  -3  309.02   35.28
   3  -1   3  284.45   35.66
   3  -1   3  283.04   34.23
  -3  -1  -3  265.00   34.04
  -3  -1  -3  278.08   35.28
  -3  -1  -3  270.18   34.08
   3  -1   3  267.52   34.09
  -3   1  -3  294.28   34.20
   3   1   3  283.74   34.09
  -3   1  -3  295.09   35.38
   3   1   3  310.36   35.63
  -3   1  -3  303.27   35.53
  -3   1  -3  272.46   34.10
   3   1   3  279.67   34.12
   4  -1   3  827.59  108.54
  -4  -1  -3 1072.10  110.75
   4  -1   3  979.57  110.34
  -4  -1  -3  891.83  109.79
  -4   1  -3  808.73  109.81
  -5  -1  -3    2.85    3.07
   5  -1   3    6.92    6.42
   5  -1   3    6.46    5.48
   5  -1   3   -0.26    1.77
  -5  -1  -3    3.70    1.97
  -5  -1  -3    6.01    4.82
   5  -1   3   -3.58    1.96
  -5  -1  -3    0.88    1.78
  -5   1  -3   -0.07    5.22
  -5   1  -3   -3.06    2.44
   5   1   3    4.03    5.54
   5   1   3    1.26    1.96
  -5   1  -3    3.25    2.25
  -5   1  -3    3.22    2.05
   5   1   3    2.14    1.98
   5   1   3    7.16    5.31
  -6  -1  -3  445.24   51.70
   6  -1   3  419.92   51.61
   6  -1   3  404.57   51.78
  -6  -1  -3  391.10   51.50
  -6  -1  -3  432.16   54.22
   6  -1   3  446.62   54.41
   6  -1   3  466.04   55.34
  -6  -1  -3  354.84   53.23
  -6   1  -3  512.10   55.52
   6   1   3  385.36   51.57
  -6   1  -3  418.62   54.28
   6   1   3  441.79   51.70
   6   1   3  455.89   54.44
  -6   1  -3  423.24   51.73
  -6   1  -3  416.21   51.61
   6   1   3  514.77   55.26
   7  -1   3   90.41   17.73
  -7  -1  -3   89.06   15.07
  -7  -1  -3  100.10   12.42
   7  -1   3   80.50   12.59
  -7  -1  -3  126.46   19.20
   7  -1   3   90.17   12.41
  -7  -1  -3   86.95   12.23
   7  -1   3   96.41   17.57
   7   1   3   82.71   12.38
   7   1   3   88.57   12.46
   7   1   3   97.11   16.78
  -7   1  -3   83.91   12.33
   7   1   3  133.44   20.50
  -7   1  -3   76.94   16.91
  -7   1  -3   99.37   12.58
  -7   1  -3   79.31   15.02
   8  -1   3  342.94   46.56
  -8  -1  -3  362.72   45.20
  -8  -1  -3  319.44   40.65
   8  -1   3  299.14   40.89
  -8  -1  -3  296.95   43.16
   8  -1   3  315.18   44.44
  -8  -1  -3  340.71   40.79
   8  -1   3  333.99   40.78
  -8   1  -3  325.57   40.78
  -8   1  -3  338.10   45.32
   8   1   3  330.63   40.84
  -8   1  -3  359.95   44.90
   8   1   3  404.55   47.23
   9  -1   3   14.62   13.27
  -9  -1  -3    6.78    7.01
  -9  -1  -3   10.68    4.33
  -9  -1  -3   23.67   14.52
   9  -1   3   11.62    7.75
   9  -1   3    3.89    3.52
  -9   1  -3   15.49    4.32
   9   1   3    5.65    3.91
   9   1   3   17.31    7.92
  -9   1  -3   40.59   13.28
  -9   1  -3    2.69    4.70
 -10  -1  -3  125.93   20.31
  10  -1   3   92.49   15.32
 -10  -1  -3  103.91   14.58
  10  -1   3  128.85   27.51
 -10  -1  -3   92.33   14.66
 -10  -1  -3  172.98   32.49
  10  -1   3  130.45   24.62
  10  -1   3   94.10   14.78
 -10   1  -3  135.60   27.17
 -10   1  -3   84.44   19.11
  10   1   3  116.49   15.31
 -10   1  -3   87.21   14.61
  10   1   3   99.73   14.93
 -10   1  -3  108.88   14.88
  11  -1   3   14.33    5.24
 -11  -1  -3    8.53    4.90
 -11  -1  -3    4.92   23.34
 -11  -1  -3    4.37    3.34
 -11   1  -3    5.06    5.62
 -11   1  -3    5.68   17.39
  11   1   3    3.56    4.32
 -11   1  -3   12.77    5.22
 -12  -1  -3   34.17   21.59
 -12  -1  -3    5.24    1.33
 -12  -1  -3   22.28   23.40
 -12  -1  -3   11.57    5.67
  12  -1   3    5.42    5.21
  12   1   3    6.25    5.47
 -12   1  -3   17.68    8.02
 -12   1  -3   15.36   24.87
 -12   1  -3    8.30    5.15
  11  -2  -3   -2.19    3.53
  11  -2  -3   17.45    5.61
 -11  -2   3    1.42    0.79
 -11  -2   3    4.15    4.67
 -11  -2   3   30.44   18.07
 -11  -2   3   -2.67   15.74
 -11  -2   3   -0.63    4.32
 -11   2   3    0.60    3.68
 -11   2   3  -15.09   17.07
 -11   2   3    1.51   11.50
 -11   2   3    4.45   20.43
  11   2  -3   -2.43    3.10
 -11   2   3    1.83    3.24
 -10  -2   3   23.06    6.30
 -10  -2   3   31.37    6.32
 -10  -2   3   13.19    9.47
  10  -2  -3   23.16    6.74
 -10  -2   3   24.21   12.23
 -10  -2   3   44.22   18.72
  10  -2  -3   19.84    5.33
 -10  -2   3   26.51    9.15
  10   2  -3   18.92    5.56
 -10   2   3   27.50   13.77
 -10   2   3   17.95    5.84
 -10   2   3   24.12    7.69
  10   2  -3   27.97    6.74
 -10   2   3   22.54    6.46
  -9  -2   3    7.36    4.09
  -9  -2   3   25.63   14.11
   9  -2  -3   16.31    5.18
  -9  -2   3   15.02    9.39
   9  -2  -3   10.23    3.72
  -9  -2   3    6.05    5.39
  -9  -2   3    5.27    8.72
   9   2  -3    7.18    3.59
  -9   2   3   20.35   14.18
  -9   2   3   -0.79    3.53
  -9   2   3   19.22   10.61
  -9   2   3    0.21    3.93
  -9   2   3    4.91    4.64
  -8  -2   3   22.85   11.43
   8  -2  -3   25.75    5.11
  -8  -2   3   17.70    8.01
  -8  -2   3   46.20   10.45
   8  -2  -3   25.68    6.01
  -8  -2   3   37.44    6.02
  -8  -2   3   28.30   10.07
  -8  -2   3   26.62    5.61
  -8   2   3   38.41   13.79
  -8   2   3   24.03    7.43
  -8   2   3   18.36    5.24
  -8   2   3   17.28    5.23
   8   2  -3   28.62    5.35
   7  -2  -3    2.06    2.91
  -7  -2   3    3.45    2.62
  -7  -2   3   -1.10    3.41
  -7  -2   3    0.84    2.91
  -7  -2   3   -5.43    6.39
  -7  -2   3    6.16    8.34
   7  -2  -3    3.50    2.22
  -7  -2   3   -0.46    3.35
   7   2  -3   -0.52    2.63
  -7   2   3   12.66    9.81
   7   2  -3   -1.01    2.35
  -7   2   3    5.78    2.86
  -7   2   3    0.70    4.55
  -7   2   3    2.52    2.67
   6  -2  -3    2.85    2.84
  -6  -2   3    9.62    6.10
  -6  -2   3    9.77    3.11
  -6  -2   3    7.40    6.37
  -6  -2   3   10.74    2.88
   6  -2  -3    8.35    2.51
  -6  -2   3    5.28    3.59
  -6  -2   3    7.55    7.01
  -6   2   3   10.50    5.05
   6   2  -3   12.31    3.19
   6   2  -3    9.18    2.84
  -6   2   3    3.74    7.80
  -6   2   3   13.67    3.09
  -6   2   3    9.21    2.88
   5  -2  -3    1.79    3.05
  -5  -2   3    0.41    2.10
   5  -2  -3   11.45    5.66
  -5  -2   3    8.24    4.50
  -5  -2   3    1.45    1.89
  -5  -2   3   -1.22    4.97
   5  -2  -3   -0.67    1.28
  -5  -2   3   -2.08    3.25
   5  -2  -3    2.82    1.99
  -5  -2   3    1.00    1.58
  -5   2   3    3.98    1.79
  -5   2   3    1.01    2.69
  -5   2   3    1.36    1.78
  -5   2   3    2.95    5.50
   5   2  -3   -0.70    1.50
   5   2  -3   -0.64    1.59
  -4  -2   3    6.06    1.85
   4  -2  -3    5.26    4.30
  -4  -2   3    4.35    2.99
   4  -2  -3    4.52    1.96
  -4  -2   3    7.13    1.96
   4  -2  -3    1.29    1.34
   4  -2  -3    5.09    3.09
  -4  -2   3    2.54    4.02
  -4  -2   3    8.70    3.56
  -4  -2   3    5.12    4.43
  -4   2   3    5.71    4.52
   4   2  -3    4.54    1.70
   4   2  -3    3.58    1.69
  -4   2   3    2.68    2.68
  -4   2   3    2.65    1.75
  -4   2   3    3.13    1.46
   3  -2  -3   83.98   10.32
  -3  -2   3   92.36   10.72
   3  -2  -3   82.27   11.54
   3  -2  -3   81.12   11.90
  -3  -2   3   78.98   11.29
  -3  -2   3   84.49   10.51
  -3  -2   3   86.56   11.06
  -3  -2   3   88.26   11.64
   3  -2  -3   82.53   10.57
   3   2  -3   79.02   10.57
  -3   2   3   75.16   11.54
  -3   2   3   80.83   10.49
   3   2  -3   89.91   10.55
  -3   2   3   91.45   10.47
  -3   2   3   90.05   12.23
  -2  -2   3   29.04    4.25
  -2  -2   3   28.21    4.97
  -2  -2   3   36.19    5.44
  -2  -2   3   33.88    4.64
  -2  -2   3   32.30    4.90
  -2   2   3   39.21    4.17
   2   2  -3   30.40    4.26
   2   2  -3   35.96    5.42
  -2   2   3   32.29    4.21
  -2   2   3   32.62    5.52
   2   2  -3   27.37    4.98
   2   2  -3   30.67    4.47
  -2   2   3   31.45    5.46
   2   2  -3   35.10    4.93
  -1  -2   3  614.90   80.73
  -1  -2   3  708.57   81.27
   1   2  -3  692.01   81.15
  -1   2   3  691.83   80.67
   0  -2  -3   20.86    3.06
   0  -2   3   10.60    4.44
   0  -2   3   17.36    2.81
   0  -2   3   20.81    2.67
   0   2  -3   21.73    3.05
   0   2  -3   15.02    4.25
   0   2  -3   23.44    2.75
   0   2   3   19.16    3.10
   0   2  -3   24.06    5.17
   0   2  -3   24.74    3.32
   1  -2   3  788.83   91.08
  -1  -2  -3  760.11   90.15
  -1   2  -3  743.04   91.16
   1   2   3  733.74   90.16
   2  -2   3    8.57    3.58
  -2  -2  -3    9.81    1.89
   2  -2   3    7.81    1.87
   2  -2   3   10.17    3.42
   2  -2   3    8.30    2.57
  -2  -2  -3    9.72    1.86
  -2  -2  -3   17.15    3.28
  -2  -2  -3    3.16    3.28
  -2  -2  -3   11.10    3.16
   2   2   3    7.49    1.74
  -2   2  -3    8.04    3.69
   2   2   3   16.26    4.26
   2   2   3   10.11    3.06
  -2   2  -3    9.93    3.33
  -2   2  -3   11.88    2.63
  -2   2  -3   12.81    2.10
   2   2   3   15.12    2.27
  -3  -2  -3   95.23   10.85
   3  -2   3   80.70   11.20
   3  -2   3   97.06   13.47
  -3  -2  -3   93.83   10.89
   3  -2   3   87.89   10.93
   3  -2   3   79.59   12.39
   3   2   3   79.62   10.82
   3   2   3   70.76   12.12
  -3   2  -3   96.92   11.18
   3   2   3   91.43   12.91
  -3   2  -3   80.38   12.69
   3   2   3   98.61   11.00
  -3   2  -3   84.08   12.27
  -3   2  -3   84.19   10.95
   4  -2   3    6.11    3.59
  -4  -2  -3   15.39    2.75
  -4  -2  -3   14.35    2.74
  -4  -2  -3   19.69    5.78
  -4  -2  -3   19.97    5.48
   4  -2   3   11.02    6.74
   4  -2   3   10.97    3.20
   4  -2   3    8.46    2.55
  -4   2  -3    7.71    3.85
  -4   2  -3   11.72    2.79
  -4   2  -3   13.76    6.12
   4   2   3   14.74    2.97
   4   2   3   14.43    4.77
   4   2   3   16.22    2.82
  -4   2  -3   13.35    3.09
   4   2   3   26.54    6.42
   5  -2   3    2.39    4.06
  -5  -2  -3    0.98    2.70
  -5  -2  -3    3.70    1.92
   5  -2   3   -0.20    1.79
   5  -2   3    2.34    2.17
   5  -2   3    1.52    6.51
  -5  -2  -3    0.83    5.00
  -5  -2  -3    3.41    1.85
  -5   2  -3    3.10    5.23
  -5   2  -3   -0.89    3.17
   5   2   3    2.63    1.89
   5   2   3    3.38    2.13
  -5   2  -3    3.44    2.42
   5   2   3    1.46    3.83
  -5   2  -3    2.53    2.19
   5   2   3    6.29    5.81
   6  -2   3   46.06   11.92
  -6  -2  -3   36.55   10.69
  -6  -2  -3   31.53    5.99
   6  -2   3   55.09   13.93
  -6  -2  -3   33.78    8.54
  -6  -2  -3   43.94    6.50
   6  -2   3   39.14    6.46
   6  -2   3   34.01    6.67
  -6   2  -3   42.10    6.52
  -6   2  -3   34.77    9.10
   6   2   3   36.49    6.35
   6   2   3   53.33   11.31
   6   2   3   61.97   11.94
   6   2   3   36.87    6.48
  -6   2  -3   52.40   12.62
  -6   2  -3   38.28    6.56
  -7  -2  -3    7.49    2.96
   7  -2   3    5.04    3.66
   7  -2   3    1.56    9.77
   7  -2   3   10.90    9.44
   7  -2   3    3.59    2.92
  -7  -2  -3   -1.17    7.85
  -7  -2  -3    8.60    2.96
  -7  -2  -3    4.09    3.51
  -7   2  -3    4.60    3.28
   7   2   3    9.77   10.26
   7   2   3    4.87    3.04
  -7   2  -3   -3.18    7.83
   7   2   3   10.46    3.11
  -7   2  -3   -1.29    3.55
   7   2   3    6.27    5.66
  -7   2  -3    0.93    2.96
   8  -2   3   25.06    8.84
  -8  -2  -3   32.80    5.99
  -8  -2  -3   50.54   13.21
   8  -2   3   21.73    5.58
   8  -2   3   28.79    6.85
   8  -2   3   57.09   16.90
  -8  -2  -3   31.35    6.00
  -8  -2  -3   22.87    7.36
   8   2   3   32.60    6.19
  -8   2  -3   35.34    6.25
   8   2   3   29.20    6.23
  -8   2  -3   30.44    6.21
  -8   2  -3   37.23   13.19
  -8   2  -3   49.81   12.53
   9  -2   3   26.00    6.89
   9  -2   3   23.10   14.78
  -9  -2  -3   11.65    5.87
   9  -2   3    1.91    7.45
   9  -2   3   12.74    4.48
  -9  -2  -3   33.65   13.40
  -9  -2  -3   24.92    5.01
  -9   2  -3   15.09    5.26
  -9   2  -3    6.56    5.49
   9   2   3   14.45    4.60
  -9   2  -3   18.83    4.98
  -9   2  -3   36.29   14.98
 -10  -2  -3   15.87    5.14
  10  -2   3   10.66    7.72
 -10  -2  -3    3.76   13.71
 -10  -2  -3    5.15    4.14
  10  -2   3   18.93    6.16
  10  -2   3   36.71   25.11
 -10  -2  -3    8.85    5.86
  10  -2   3   10.03    4.50
 -10  -2  -3   15.00    4.80
 -10   2  -3   22.81    5.79
 -10   2  -3   16.62    8.08
  10   2   3   10.71    4.95
  10   2   3   19.32    5.69
 -10   2  -3   15.48    5.10
 -10   2  -3   -6.31   20.06
 -11  -2  -3   -1.45    4.37
  11  -2   3   -2.58    6.15
  11  -2   3   -3.91    3.47
  11  -2   3    2.99   23.59
 -11  -2  -3   -2.84    4.62
 -11  -2  -3  -17.10   15.24
 -11  -2  -3    2.45    1.35
 -11  -2  -3   17.26   16.66
 -11   2  -3   -4.20   18.01
 -11   2  -3    2.50    5.43
 -11   2  -3   -1.57    4.08
  11   2   3   -3.53    3.78
  11  -3  -3   23.90    5.78
 -11  -3   3   11.37    7.83
 -11  -3   3    7.60    5.55
 -11  -3   3    9.14   19.07
  11  -3  -3   12.00    4.53
 -11  -3   3   15.35    8.04
 -11  -3   3   -2.83   16.39
 -11   3   3   40.33   22.14
 -11   3   3   19.64    5.88
  11   3  -3    7.59    4.71
 -11   3   3   20.27   24.44
 -11   3   3   11.96    7.02
 -10  -3   3    1.13    0.91
 -10  -3   3   -0.01    5.10
 -10  -3   3   -0.95   11.41
 -10  -3   3   -1.82    3.91
 -10  -3   3   -0.54    5.64
 -10  -3   3  -11.32   13.42
 -10  -3   3    6.23    4.39
  10  -3  -3    0.33    3.36
 -10   3   3   -0.81    3.37
 -10   3   3    0.23   12.68
 -10   3   3   -0.37    5.56
 -10   3   3   -1.36    4.23
  10   3  -3    1.79    3.69
 -10   3   3   -0.53    3.80
 -10   3   3   12.56   17.27
  -9  -3   3   96.84   19.73
  -9  -3   3   86.24   17.31
   9  -3  -3   58.34   10.94
  -9  -3   3   34.77   10.55
  -9  -3   3   65.53   10.69
  -9  -3   3   78.28   14.07
   9  -3  -3   59.31    9.46
   9   3  -3   73.97   10.05
   9   3  -3   56.35   11.51
  -9   3   3   62.78   19.70
  -9   3   3   57.46   10.02
  -9   3   3   58.84   10.17
  -9   3   3   68.43   18.11
  -8  -3   3   44.15   13.63
   8  -3  -3   29.23    7.10
   8  -3  -3   32.54    5.95
  -8  -3   3   47.76    7.53
  -8  -3   3   36.51   10.43
  -8  -3   3   28.58    8.20
  -8  -3   3   41.50    6.86
  -8  -3   3   29.54    8.54
  -8  -3   3   38.31   11.05
  -8   3   3   43.87   13.60
  -8   3   3   33.72    6.87
   8   3  -3   47.00    7.24
  -8   3   3   41.36    7.13
  -8   3   3   42.15   11.25
   8   3  -3   41.85    7.33
  -7  -3   3    2.57    3.00
  -7  -3   3    6.84    6.94
  -7  -3   3    6.64    7.68
  -7  -3   3    1.72    4.47
   7  -3  -3    1.54    2.17
  -7  -3   3    6.11    2.94
  -7  -3   3    3.49    3.87
   7  -3  -3    0.50    3.15
  -7  -3   3    2.22    4.89
   7   3  -3    3.01    2.89
   7   3  -3    1.30    2.65
  -7   3   3    1.04    8.68
  -7   3   3    4.05    2.94
  -7   3   3    5.60    3.27
  -7   3   3    8.10    3.08
   6  -3  -3   33.41    6.65
  -6  -3   3   53.10   10.43
   6  -3  -3   43.49    6.03
  -6  -3   3   26.33    7.56
  -6  -3   3   61.19   12.32
  -6  -3   3   39.76    6.96
  -6  -3   3   35.25    7.61
  -6   3   3   37.46   10.73
  -6   3   3   70.33   10.52
  -6   3   3   35.23    6.46
   6   3  -3   42.64    6.74
   5  -3  -3  325.33   42.39
  -5  -3   3  319.12   42.96
  -5  -3   3  313.27   43.97
  -5  -3   3  340.87   42.22
  -5  -3   3  376.23   43.89
  -5  -3   3  380.04   42.52
  -5  -3   3  332.75   43.47
   5  -3  -3  366.21   44.47
  -5  -3   3  339.09   44.62
   5  -3  -3  365.15   42.01
   5  -3  -3  364.83   44.01
  -5   3   3  348.39   42.22
  -5   3   3  351.27   42.28
  -5   3   3  343.24   44.04
  -5   3   3  341.23   44.71
   5   3  -3  391.69   42.37
   5   3  -3  340.87   42.30
   4  -3  -3  389.71   51.82
  -4  -3   3  378.99   52.36
   4  -3  -3  488.92   53.16
   4  -3  -3  454.32   53.10
  -4  -3   3  373.84   51.69
   4  -3  -3  400.40   51.51
  -4  -3   3  464.27   53.73
  -4  -3   3  479.89   53.06
  -4  -3   3  501.34   53.65
  -4  -3   3  455.17   52.90
  -4  -3   3  438.44   52.02
   4   3  -3  412.78   51.80
  -4   3   3  441.39   53.55
  -4   3   3  433.67   51.79
   4   3  -3  416.39   51.82
  -4   3   3  459.83   53.27
  -4   3   3  409.16   51.71
  -3  -3   3   51.51    8.00
   3  -3  -3   43.53    7.94
  -3  -3   3   67.21    7.62
   3  -3  -3   45.82    8.75
  -3  -3   3   56.76    7.00
  -3  -3   3   60.12    7.99
  -3  -3   3   59.99    8.77
   3   3  -3   47.90    7.89
  -3   3   3   56.53    6.94
   3   3  -3   55.16    7.05
   3   3  -3   56.91    7.20
   3   3  -3   50.51    8.29
  -3   3   3   46.45    8.09
  -3   3   3   56.15    9.18
  -3   3   3   56.60    7.06
  -2  -3   3   54.37    6.78
  -2  -3   3   38.75    7.59
  -2  -3   3   37.81    6.87
   2   3  -3   50.24    6.01
   2   3  -3   43.48    6.65
   2   3  -3   48.91    6.29
   2   3  -3   46.45    6.85
   2   3  -3   51.40    7.19
  -1  -3   3  232.79   27.27
  -1  -3   3  191.69   25.99
  -1  -3   3  260.48   27.19
  -1  -3   3  194.20   26.18
  -1  -3   3  212.85   25.76
   1   3  -3  194.10   26.11
  -1   3   3  252.23   26.62
   1   3  -3  203.81   26.23
   1   3  -3  218.87   25.81
   0  -3  -3    5.03    2.08
   0  -3   3    9.94    2.86
   0  -3   3    4.13    4.00
   0   3  -3    8.44    1.43
   0   3  -3    5.97    2.40
   0   3   3    7.29    2.12
   0   3  -3    8.26    1.82
  -1  -3  -3  279.96   36.00
   1  -3   3  332.86   37.08
   1  -3   3  250.27   36.86
  -1  -3  -3  345.82   35.96
  -1  -3  -3  329.69   35.75
  -1   3  -3  293.98   35.68
  -1   3  -3  324.56   37.64
  -1   3  -3  263.89   35.71
   1   3   3  297.50   36.00
  -1   3  -3  247.31   37.51
  -2  -3  -3  511.32   64.63
   2  -3   3  537.97   65.56
  -2  -3  -3  554.68   64.85
  -2   3  -3  515.60   64.22
   2   3   3  543.70   64.63
  -2   3  -3  478.82   65.68
  -2   3  -3  573.44   64.53
  -2   3  -3  595.39   65.94
  -3  -3  -3   59.45   10.43
   3  -3   3   82.18   12.41
   3  -3   3   85.15    9.54
   3  -3   3   74.12   11.16
  -3  -3  -3   74.24    9.41
  -3  -3  -3   76.96   10.50
  -3  -3  -3   82.53    9.59
  -3  -3  -3   61.95   11.09
   3  -3   3   61.87    9.93
   3   3   3   86.50    9.67
  -3   3  -3   75.05   11.20
  -3   3  -3   85.14    9.70
   3   3   3   71.03    9.43
  -3   3  -3   83.05    9.97
  -3   3  -3   65.67   11.98
  -4  -3  -3  182.74   21.06
  -4  -3  -3  135.59   21.66
  -4  -3  -3  193.20   20.98
   4  -3   3  169.45   21.00
   4  -3   3  138.16   21.37
  -4   3  -3  180.70   21.36
  -4   3  -3  194.67   21.24
  -4   3  -3  191.51   23.16
   4   3   3  167.95   20.95
  -4   3  -3  154.40   23.31
   5  -3   3  368.98   49.07
  -5  -3  -3  369.75   49.37
   5  -3   3  410.27   50.93
  -5  -3  -3  395.32   48.51
   5  -3   3  411.06   51.61
  -5  -3  -3  425.07   48.72
  -5  -3  -3  385.59   50.64
  -5  -3  -3  381.81   50.21
   5  -3   3  412.04   48.58
   5   3   3  448.02   48.82
  -5   3  -3  434.48   50.96
  -5   3  -3  354.50   50.96
   5   3   3  388.84   48.57
  -5   3  -3  432.14   48.94
  -5   3  -3  425.96   48.77
  -6  -3  -3  656.21   89.62
  -6  -3  -3  749.34   88.97
   6  -3   3  888.68   92.61
  -6  -3  -3  692.53   90.71
   6  -3   3  712.19   89.38
  -6  -3  -3  809.66   91.67
  -6  -3  -3  695.24   88.76
   6  -3   3  760.17   88.90
   6   3   3  716.05   88.85
  -6   3  -3  682.56   91.69
  -6   3  -3  798.20   89.16
   6   3   3  767.07   89.10
  -6   3  -3  735.24   91.33
  -6   3  -3  751.67   89.08
  -7  -3  -3    3.25    9.13
   7  -3   3    0.24   10.52
   7  -3   3    3.28    5.81
  -7  -3  -3    9.39    5.97
  -7  -3  -3    8.12    3.12
   7  -3   3    7.05    3.01
   7  -3   3    4.87    3.42
  -7  -3  -3    5.22    2.72
  -7   3  -3    2.12    3.74
  -7   3  -3    5.65    3.39
  -7   3  -3    7.09    8.10
   7   3   3    5.74    3.10
  -7   3  -3    4.88    3.27
   7   3   3    6.12    2.87
  -8  -3  -3  123.63   14.70
  -8  -3  -3  105.68   18.49
  -8  -3  -3  123.94   22.95
   8  -3   3   94.95   15.11
  -8  -3  -3  110.17   14.26
   8  -3   3  139.67   21.54
   8  -3   3  106.22   20.59
   8  -3   3  107.49   14.36
  -8   3  -3  105.11   14.65
  -8   3  -3   78.28   18.73
   8   3   3  100.74   14.38
  -8   3  -3  105.25   14.76
  -8   3  -3  101.09   17.49
   8   3   3  105.94   14.58
  -9  -3  -3   24.67    8.54
  -9  -3  -3   57.95    8.47
  -9  -3  -3   49.63   14.63
   9  -3   3   38.83    7.45
   9  -3   3   40.97   12.93
   9  -3   3   36.89   16.81
  -9  -3  -3   46.50   12.37
   9  -3   3   42.36    9.00
  -9  -3  -3   54.20   16.05
  -9  -3  -3   53.41    8.41
   9   3   3   53.61    8.50
  -9   3  -3   40.82    8.26
  -9   3  -3   36.46   10.10
  -9   3  -3   58.32   17.85
   9   3   3   41.97    7.88
  -9   3  -3   34.26    7.99
 -10  -3  -3   77.84   11.38
 -10  -3  -3   65.72   10.08
  10  -3   3   58.81   15.01
 -10  -3  -3   68.97   17.66
  10  -3   3   70.06   11.36
  10  -3   3   78.22   26.97
  10  -3   3   63.89    9.79
 -10  -3  -3   38.83   11.22
 -10  -3  -3   14.22   18.56
 -10   3  -3   66.19   22.41
 -10   3  -3   45.55    9.31
  10   3   3   49.65    9.88
 -10   3  -3   39.29   11.28
 -11  -3  -3   -1.20    4.42
 -11  -3  -3  -12.42   16.59
 -11  -3  -3   -2.34    4.80
 -11  -3  -3   10.89   18.05
 -11  -3  -3    6.63    6.92
  11  -3   3    1.12    4.46
 -11  -3  -3    3.13    1.12
  11  -3   3    6.06   24.22
 -11   3  -3    2.93    4.81
  11   3   3   -4.48    3.86
 -11   3  -3   23.75   20.42
 -11  -4   3    1.36    1.07
  11  -4  -3   -5.97    3.63
 -11  -4   3  -19.62   20.07
 -11  -4   3    0.61    5.88
 -11  -4   3    1.58    6.20
 -11  -4   3    7.48   22.13
 -11   4   3    3.69   19.97
 -11   4   3    0.63    4.70
  11   4  -3   -3.89    3.93
  10  -4  -3   21.46    5.28
 -10  -4   3   13.79    7.25
 -10  -4   3   28.84    6.36
 -10  -4   3   27.86    8.74
  10  -4  -3   18.61    5.97
 -10  -4   3   18.77   16.83
 -10  -4   3    8.88    5.97
 -10  -4   3    1.89   19.67
 -10   4   3   17.37    5.75
 -10   4   3   15.71    6.95
 -10   4   3   37.53   14.01
  10   4  -3   20.23    6.14
 -10   4   3   21.19   18.01
  -9  -4   3    5.51   12.64
  -9  -4   3    1.16    1.92
  -9  -4   3   -4.08    9.74
  -9  -4   3   -0.06    4.88
  -9  -4   3   -1.02    4.96
   9  -4  -3    8.97    4.63
   9  -4  -3    1.17    3.04
  -9  -4   3    1.35    4.40
  -9   4   3   11.21   13.85
  -9   4   3    2.02    4.83
   9   4  -3   -3.27    3.98
  -9   4   3   10.13    4.22
   9   4  -3   -3.32    3.01
  -9   4   3    2.93    3.72
  -8  -4   3   59.96   14.15
   8  -4  -3   56.16    7.72
  -8  -4   3   48.61    8.89
   8  -4  -3   41.14    8.68
  -8  -4   3   52.18   10.41
  -8  -4   3   50.95   14.99
  -8  -4   3   55.57    8.67
  -8  -4   3   54.18   12.98
  -8  -4   3   50.11   10.55
  -8   4   3   40.46   14.76
  -8   4   3   56.56    8.47
   8   4  -3   58.86    8.85
  -8   4   3   48.02    8.44
  -8   4   3   28.25    9.02
   8   4  -3   55.25    8.70
  -7  -4   3   23.10    8.61
  -7  -4   3   18.79    6.37
  -7  -4   3   19.37    4.32
  -7  -4   3   22.90    9.69
   7  -4  -3   11.16    4.65
  -7  -4   3   22.47    7.19
  -7  -4   3   31.78    9.54
  -7  -4   3   22.13    5.14
   7  -4  -3   17.89    3.87
   7   4  -3   18.27    4.56
   7   4  -3   18.39    4.45
  -7   4   3   30.82    5.11
  -7   4   3   10.42    5.72
  -7   4   3    8.47    8.80
  -7   4   3   17.04    4.73
   6  -4  -3   24.87    8.54
  -6  -4   3   12.89    5.35
  -6  -4   3   18.43    5.56
  -6  -4   3   16.95    6.97
   6  -4  -3   15.93    3.26
   6  -4  -3    6.90    4.07
  -6  -4   3   11.61    3.43
   6  -4  -3   15.76    5.67
  -6  -4   3    8.40    4.07
  -6  -4   3   12.05    7.65
  -6  -4   3   19.36    4.36
   6   4  -3   16.50    3.77
  -6   4   3   13.19    3.91
  -6   4   3   13.91    8.73
   6   4  -3   15.21    3.76
  -6   4   3    8.03    4.85
  -6   4   3   13.66    3.74
  -5  -4   3    7.24    7.64
  -5  -4   3   15.58    4.78
  -5  -4   3   17.74    3.61
  -5  -4   3    8.93    4.59
   5  -4  -3    9.41    6.48
  -5  -4   3   14.88    4.08
  -5  -4   3    2.51    4.18
   5  -4  -3   15.56    4.84
  -5  -4   3   28.70    6.81
  -5   4   3   15.07    3.45
  -5   4   3    8.25    3.27
   5   4  -3   12.23    3.43
  -5   4   3    8.77    7.06
  -5   4   3    9.84    5.03
   5   4  -3   10.07    3.32
  -4  -4   3   30.07    6.51
  -4  -4   3   31.89    4.85
   4  -4  -3   24.43    6.39
  -4  -4   3   41.37    8.35
   4  -4  -3   32.84    7.81
  -4  -4   3   30.34    6.47
  -4  -4   3   25.12    5.31
  -4   4   3   32.89    7.19
  -4   4   3   29.36    4.81
  -4   4   3   21.02    7.35
   4   4  -3   32.04    5.05
  -4   4   3   33.80    4.67
   4   4  -3   30.40    4.82
  -3  -4   3  172.09   20.47
  -3  -4   3  155.45   19.46
   3  -4  -3  135.09   19.71
  -3  -4   3  143.09   19.13
  -3  -4   3  166.88   19.91
  -3  -4   3  150.08   18.53
  -3   4   3  124.41   19.83
  -3   4   3  157.10   18.59
   3   4  -3  145.20   19.73
   3   4  -3  167.07   18.67
   3   4  -3  134.97   19.51
  -3   4   3  147.30   19.59
   3   4  -3  161.63   19.45
   3   4  -3  151.19   18.83
  -3   4   3  169.17   18.52
   2  -4  -3    9.78    3.29
  -2  -4   3    7.17    1.60
  -2  -4   3    6.21    4.62
  -2  -4   3    2.92    1.92
  -2  -4   3    5.95    3.25
   2  -4  -3    6.77    2.26
  -2  -4   3    7.50    2.94
   2   4  -3    2.51    2.38
  -2   4   3    4.32    2.12
   2   4  -3   11.96    3.17
  -2   4   3   -0.21    3.35
   2   4  -3    6.36    1.71
   2   4  -3    6.64    3.00
   2   4  -3    3.34    2.13
  -1  -4   3  582.40   72.99
   1   4  -3  648.47   73.48
   1   4  -3  537.40   72.86
   1   4  -3  672.42   73.22
   0  -4  -3   43.53    6.35
   0   4  -3   49.81    7.54
   0   4  -3   34.11    5.92
   0   4  -3   37.76    5.37
   0   4   3   49.41    7.23
   0   4  -3   54.60    9.26
   0   4  -3   40.98    9.13
  -1  -4  -3  577.68   61.55
   1  -4   3  500.28   62.30
   1  -4   3  442.73   62.33
  -1   4  -3  582.04   61.10
  -1   4  -3  432.23   63.26
   2  -4   3   39.74    6.96
   2  -4   3   29.52    7.23
  -2  -4  -3   30.98    5.87
  -2  -4  -3   35.39    6.09
  -2  -4  -3   26.49    6.09
  -2  -4  -3   24.97    4.83
  -2  -4  -3   32.57    5.64
  -2   4  -3   34.97    7.99
   2   4   3   37.38    6.14
  -2   4  -3   32.80    5.38
  -2   4  -3   35.94    4.66
  -2   4  -3   30.92    8.53
  -3  -4  -3  160.29   21.13
   3  -4   3  172.23   21.90
   3  -4   3  164.05   22.59
  -3  -4  -3  179.37   21.15
  -3  -4  -3  135.47   21.57
  -3  -4  -3  137.42   21.03
   3  -4   3  135.07   20.24
  -3  -4  -3  175.45   21.03
   3  -4   3  171.53   20.08
  -3   4  -3  154.51   22.15
  -3   4  -3  192.08   20.42
   3   4   3  188.87   20.31
  -3   4  -3  156.90   23.08
   3   4   3  169.04   20.12
  -3   4  -3  191.36   20.74
  -4  -4  -3   12.42    5.81
  -4  -4  -3   14.16    4.76
  -4  -4  -3    9.34    3.91
   4  -4   3    9.22    4.84
  -4  -4  -3    9.98    4.56
   4  -4   3   -0.61    2.68
   4  -4   3    7.19    7.21
  -4  -4  -3    8.01    4.59
  -4  -4  -3   12.01    2.96
   4  -4   3    6.48    2.22
  -4   4  -3    9.07    3.39
   4   4   3    9.06    2.56
  -4   4  -3    3.79    3.82
  -4   4  -3    8.87    5.91
  -4   4  -3    6.91    2.81
   4   4   3    7.46    2.90
  -5  -4  -3   17.61    3.14
   5  -4   3   11.12    4.43
  -5  -4  -3   21.33    7.63
   5  -4   3    2.55    5.19
   5  -4   3    9.20    8.45
  -5  -4  -3    8.81    3.82
  -5  -4  -3   10.34    5.08
  -5  -4  -3   10.77    4.50
   5  -4   3    5.36    2.86
   5   4   3   18.88    3.16
  -5   4  -3    7.54    5.42
  -5   4  -3    6.45    7.32
  -5   4  -3    9.77    3.61
  -5   4  -3   17.89    4.25
   5   4   3   14.41    3.44
  -6  -4  -3    2.03    3.29
   6  -4   3    5.49    3.92
   6  -4   3   -0.60    8.71
  -6  -4  -3    7.34    4.56
  -6  -4  -3   11.48    4.63
   6  -4   3    2.27    2.43
  -6  -4  -3    8.70    7.66
   6  -4   3    3.47    5.11
  -6  -4  -3    9.68    5.98
  -6  -4  -3    6.91    2.65
  -6  -4  -3   10.21    3.15
  -6   4  -3   -2.14    7.80
   6   4   3    3.34    2.87
   6   4   3    4.35    2.66
  -6   4  -3    3.68    4.18
  -6   4  -3    0.69    2.77
  -6   4  -3    5.57    3.39
   7  -4   3   19.72   11.56
  -7  -4  -3   32.61    7.60
  -7  -4  -3   40.90   10.66
  -7  -4  -3   39.16   11.59
  -7  -4  -3   21.68    7.96
  -7  -4  -3   32.71    5.57
  -7  -4  -3   26.75    5.07
   7  -4   3   30.41    6.41
  -7  -4  -3   18.13    6.32
   7  -4   3   22.28    4.89
   7  -4   3   24.49    9.65
  -7   4  -3   26.45    8.28
   7   4   3   26.07    5.57
  -7   4  -3   26.13   11.38
  -7   4  -3   31.91    6.00
   7   4   3   28.46    5.24
  -7   4  -3   22.86    5.52
  -8  -4  -3   46.50    7.15
  -8  -4  -3   38.69    9.51
   8  -4   3   42.86   11.62
   8  -4   3   42.25    6.99
  -8  -4  -3   36.30   10.36
  -8  -4  -3   65.09   15.94
  -8  -4  -3   43.71    7.91
   8  -4   3   36.56   14.62
  -8  -4  -3   27.70    8.90
   8  -4   3   40.88    8.46
  -8  -4  -3   49.50   12.89
  -8   4  -3   26.99   13.13
  -8   4  -3   44.24    7.86
   8   4   3   34.53    7.36
  -8   4  -3   44.82    7.63
   8   4   3   39.65    7.41
  -8   4  -3   36.12   11.13
   9  -4   3    3.75    6.83
  -9  -4  -3    6.54    4.32
  -9  -4  -3   13.04    4.01
  -9  -4  -3    7.02    6.00
   9  -4   3   11.04    5.58
  -9  -4  -3    5.48   11.58
   9  -4   3   -0.14   15.50
   9  -4   3    4.28    3.84
  -9  -4  -3   11.54   11.35
  -9  -4  -3   -0.69    4.80
   9   4   3   12.94    4.68
  -9   4  -3    4.16    8.08
  -9   4  -3    9.05    4.53
   9   4   3    1.04    3.78
  -9   4  -3    7.90    4.69
 -10  -4  -3   44.82    7.22
  10  -4   3   34.13    8.65
  10  -4   3   45.52   21.28
 -10  -4  -3   25.31    8.70
  10  -4   3   30.55    6.37
  10  -4   3   47.80   14.32
 -10  -4  -3   34.22   16.47
 -10  -4  -3   27.33    8.48
 -10  -4  -3   35.14    7.76
 -10  -4  -3   -7.45   14.89
 -10   4  -3   39.79   20.55
  10   4   3   29.73    7.45
 -10   4  -3   22.40    7.83
 -10   4  -3   36.72    7.50
 -11  -4  -3    8.73   19.75
 -11  -4  -3   -1.13    4.25
 -11  -4  -3    7.07    6.80
 -11  -4  -3    3.08    1.17
  11  -4   3   -1.66    4.00
 -11   4  -3    2.25    4.33
  11   4   3    2.82    4.77
 -10  -5   3  -18.71   15.62
 -10  -5   3  -11.15   17.81
  10  -5  -3   -5.36    3.06
 -10  -5   3    1.47    1.04
 -10  -5   3   -0.64    5.14
 -10  -5   3   -3.20    4.87
 -10  -5   3    5.29    4.01
  10   5  -3   -0.88    3.80
 -10   5   3  -12.67   13.97
 -10   5   3   -2.53    3.48
 -10   5   3   -3.84    3.73
  -9  -5   3   40.48   15.25
   9  -5  -3   18.71    4.45
  -9  -5   3    4.75   15.55
  -9  -5   3   16.18    7.74
   9  -5  -3   24.70    5.75
  -9  -5   3   10.45    6.93
  -9  -5   3   15.05    6.11
   9   5  -3   25.34    6.53
  -9   5   3   17.52    5.36
   9   5  -3   15.24    5.33
  -9   5   3   20.85    5.88
  -9   5   3    6.57   15.34
  -8  -5   3   39.38    9.30
  -8  -5   3   15.72    8.46
  -8  -5   3   24.57    7.06
   8  -5  -3   25.09    6.15
  -8  -5   3   33.75    6.66
  -8  -5   3   20.64   13.17
  -8  -5   3   38.73   13.27
  -8  -5   3   28.94    9.07
   8   5  -3   41.65    7.33
   8   5  -3   31.72    6.69
  -8   5   3   35.06    6.64
  -8   5   3   28.63    6.64
  -8   5   3   23.26    8.35
  -8   5   3   10.56   12.33
  -7  -5   3   95.98   12.45
  -7  -5   3   91.65   13.18
  -7  -5   3  114.19   18.82
  -7  -5   3   77.87   17.43
  -7  -5   3   94.28   14.98
  -7  -5   3   78.58   14.50
  -7  -5   3   80.96   14.93
  -7   5   3   86.30   12.56
  -7   5   3   76.43   17.71
   7   5  -3   92.28   12.62
   7   5  -3   94.05   12.50
  -7   5   3   84.55   15.08
  -7   5   3   93.22   12.95
  -6  -5   3  133.33   21.74
  -6  -5   3  114.15   18.97
   6  -5  -3  163.85   20.18
   6  -5  -3  149.41   22.19
  -6  -5   3  133.41   20.10
  -6  -5   3  169.08   21.65
  -6  -5   3  132.50   18.44
  -6  -5   3  128.45   17.69
  -6  -5   3  142.27   19.86
  -6   5   3  144.87   18.10
  -6   5   3  153.94   20.34
   6   5  -3  142.54   18.00
   6   5  -3  141.96   17.94
  -6   5   3  139.37   17.95
  -6   5   3  121.89   21.72
  -5  -5   3   46.44   10.49
  -5  -5   3   34.83    7.04
  -5  -5   3   21.73    6.53
   5  -5  -3   35.94    7.26
  -5  -5   3   24.59    5.84
  -5  -5   3   28.35    4.98
   5  -5  -3   33.50    8.65
  -5   5   3   27.07    6.94
  -5   5   3   21.37    4.73
   5   5  -3   30.86    5.35
   5   5  -3   29.44    5.18
  -5   5   3   32.56    5.36
  -5   5   3   23.32    8.56
  -4  -5   3   83.61   11.87
  -4  -5   3   60.58   11.20
  -4  -5   3   90.16   13.58
  -4  -5   3   70.37   10.65
   4   5  -3   83.29    9.93
  -4   5   3   85.65    9.89
  -4   5   3   73.97   11.51
  -4   5   3   53.13   12.22
  -4   5   3   61.36    9.89
   4   5  -3   74.57   10.04
   3  -5  -3  342.10   43.58
  -3  -5   3  344.91   43.68
   3  -5  -3  368.67   43.39
  -3  -5   3  389.98   44.68
  -3  -5   3  377.07   44.27
   3   5  -3  354.88   43.73
   3   5  -3  351.58   42.94
   3   5  -3  315.45   43.68
   3   5  -3  341.91   43.56
  -3   5   3  355.23   43.94
   3   5  -3  370.11   42.75
  -2  -5   3   66.04    9.31
  -2  -5   3   58.55   10.95
  -2  -5   3   49.41    8.69
   2   5  -3   48.04    7.45
   2   5  -3   53.43    8.07
  -2   5   3   50.63    8.93
   2   5  -3   50.91    6.86
   2   5  -3   40.09    8.29
   2   5  -3   54.48    8.71
  -1  -5   3   10.21    7.03
  -1  -5   3   14.17    4.10
   1   5  -3   13.92    4.43
   1   5  -3   21.17    4.85
   1   5  -3   12.88    3.59
   1   5  -3   19.24    5.24
  -1   5   3   20.93    5.00
   1   5  -3   19.58    2.98
   0  -5   3   14.72    7.88
   0   5  -3   37.04    4.67
   0   5  -3   30.74    5.38
   0   5  -3   36.61    6.99
   0   5   3   29.31    6.23
   0   5  -3   48.86    8.74
  -1  -5  -3    8.58    2.91
  -1  -5  -3   17.30    3.93
   1  -5   3   12.49    5.73
   1  -5   3    8.13    3.60
  -1   5  -3    9.38    2.45
  -1   5  -3   13.85    2.80
  -1   5  -3   18.46    5.18
   1   5   3   10.31    3.47
  -1   5  -3   18.06    8.41
  -1   5  -3   16.20    5.59
  -2  -5  -3  131.92   18.84
  -2  -5  -3  174.00   18.67
  -2  -5  -3  157.16   19.02
   2  -5   3  127.96   20.30
  -2   5  -3  142.15   18.13
   2   5   3  143.91   18.84
  -2   5  -3  164.97   21.39
  -2   5  -3  103.22   22.50
  -3  -5  -3  431.64   55.46
  -3  -5  -3  423.95   55.46
   3  -5   3  539.71   56.53
  -3  -5  -3  422.67   55.66
  -3  -5  -3  505.26   55.57
   3  -5   3  479.76   56.84
  -3   5  -3  465.68   57.21
   3   5   3  493.60   54.62
  -3   5  -3  435.42   54.69
   3   5   3  429.81   54.44
   3   5   3  423.36   55.29
  -3   5  -3  426.47   54.98
  -4  -5  -3  633.44   78.84
  -4  -5  -3  722.86   79.01
  -4  -5  -3  706.08   78.75
   4  -5   3  665.97   80.16
  -4  -5  -3  601.49   79.00
  -4   5  -3  647.18   78.01
   4   5   3  642.63   77.68
  -4   5  -3  595.94   77.74
   4   5   3  583.79   77.50
  -4   5  -3  723.73   80.43
   5  -5   3   52.35    7.39
  -5  -5  -3   49.20    9.79
  -5  -5  -3   60.90    9.46
  -5  -5  -3   39.03    9.00
   5  -5   3   47.07   10.88
  -5  -5  -3   75.63   11.83
  -5  -5  -3   75.11   11.95
   5  -5   3   66.47   14.02
   5   5   3   60.21    8.03
   5   5   3   51.11    7.59
  -5   5  -3   54.53    8.42
  -5   5  -3   57.19   11.88
  -5   5  -3   32.16   11.60
  -5   5  -3   54.28    8.03
  -6  -5  -3   45.70    6.28
  -6  -5  -3   26.96    7.56
  -6  -5  -3   30.93    6.53
  -6  -5  -3   43.86    8.95
  -6  -5  -3   37.08    8.51
   6  -5   3   41.47   13.08
  -6  -5  -3   44.09   10.88
   6  -5   3   45.72    6.26
  -6  -5  -3   42.01   10.20
   6  -5   3   30.54    7.24
   6  -5   3   48.28   11.52
  -6   5  -3   32.88   11.68
  -6   5  -3   45.03    7.48
   6   5   3   51.36    7.45
  -6   5  -3   36.02   10.16
   6   5   3   39.39    6.56
  -6   5  -3   45.28    7.11
   7  -5   3   76.91   13.85
  -7  -5  -3   86.12   15.54
   7  -5   3   97.19   12.61
   7  -5   3   92.32   16.67
  -7  -5  -3  107.72   13.40
  -7  -5  -3  100.74   15.28
  -7  -5  -3  110.67   12.94
  -7  -5  -3  115.40   18.45
   7  -5   3   75.10   19.33
   7   5   3   84.44   12.84
  -7   5  -3   92.34   16.55
  -7   5  -3   85.54   20.50
   7   5   3  100.96   13.32
  -7   5  -3   94.88   13.51
  -7   5  -3   80.97   13.17
   8  -5   3  210.08   28.84
   8  -5   3  284.05   33.08
  -8  -5  -3  193.11   33.13
  -8  -5  -3  206.07   27.96
  -8  -5  -3  185.87   29.64
   8  -5   3  237.39   27.33
  -8  -5  -3  209.18   27.51
   8  -5   3  301.74   38.45
  -8  -5  -3  150.71   28.61
  -8  -5  -3  249.07   33.41
  -8  -5  -3  220.62   30.30
  -8   5  -3  245.92   38.18
   8   5   3  243.42   28.06
  -8   5  -3  224.16   28.12
  -8   5  -3  229.93   27.92
   8   5   3  193.50   27.80
   9  -5   3    7.64    7.72
   9  -5   3   10.01   16.56
  -9  -5  -3    4.08    5.76
  -9  -5  -3   11.15   12.29
  -9  -5  -3    3.93    5.56
  -9  -5  -3    9.32    3.86
  -9  -5  -3   -0.97   12.31
  -9  -5  -3    1.34    0.64
  -9  -5  -3    0.45    4.26
   9  -5   3   11.16    4.99
   9  -5   3    0.23    3.15
  -9   5  -3    3.81    6.71
  -9   5  -3    2.12    4.11
  -9   5  -3   -0.21   14.36
   9   5   3   12.63    5.07
   9   5   3    9.44    4.74
  -9   5  -3    5.83    4.60
 -10  -5  -3   44.19    7.30
 -10  -5  -3   20.92    7.38
 -10  -5  -3   -2.44   16.37
 -10  -5  -3   29.85   10.20
 -10  -5  -3    9.17   17.99
  10  -5   3   37.99    7.00
 -10   5  -3   21.46    7.11
  10   5   3   38.34    8.32
 -10  -6   3   15.40    7.15
 -10  -6   3   26.19    5.83
 -10  -6   3   16.36    6.94
 -10  -6   3   -3.12   22.50
 -10   6   3   13.07    6.11
 -10   6   3   -6.24   19.29
  10   6  -3   13.23    5.72
  -9  -6   3   -3.57    4.60
  -9  -6   3    1.47    0.92
  -9  -6   3   -2.17   14.97
  -9  -6   3   -2.93   14.09
  -9  -6   3    3.48    5.76
  -9   6   3   -0.94    3.89
  -9   6   3    2.53    4.04
  -9   6   3    1.27    4.42
   9   6  -3   -1.58    3.79
  -8  -6   3    9.40    6.83
  -8  -6   3    3.58    5.27
  -8  -6   3   -6.98   10.31
  -8  -6   3    9.24    5.16
  -8  -6   3    9.99   14.46
  -8  -6   3   15.67    4.64
  -8   6   3    9.44    4.68
   8   6  -3    9.02    4.83
  -8   6   3    7.24   12.69
  -8   6   3   11.30    4.58
   8   6  -3    7.10    4.07
  -7  -6   3    2.63    4.13
  -7  -6   3    2.46    4.53
  -7  -6   3    0.67   10.14
  -7  -6   3   -1.00    3.15
  -7  -6   3   -1.46    4.42
  -7  -6   3    1.22   10.26
  -7  -6   3    5.59    4.79
   7   6  -3    0.85    3.91
  -7   6   3   21.73    4.54
  -7   6   3    4.31    3.91
  -7   6   3   15.00   11.30
   7   6  -3   -0.33    3.30
  -7   6   3    1.13    6.13
  -6  -6   3   -0.17    3.33
  -6  -6   3   -0.26    3.31
  -6  -6   3   -5.13    3.56
  -6  -6   3   -1.22    2.25
  -6  -6   3   -2.90    3.86
  -6  -6   3   -4.23    7.97
  -6  -6   3   -3.71    8.76
   6  -6  -3   -5.20    8.27
  -6   6   3    2.89    2.79
   6   6  -3    1.42    3.10
   6   6  -3   -1.93    2.34
  -6   6   3    0.60    2.57
  -5  -6   3   14.26    8.57
  -5  -6   3    4.90    4.62
  -5  -6   3    2.49    8.17
  -5  -6   3    5.08    3.38
  -5  -6   3    7.06    2.60
  -5  -6   3   13.83    5.87
  -5  -6   3    2.57    4.08
   5  -6  -3   18.20    7.23
   5  -6  -3    4.96    3.64
  -5   6   3    7.91    3.04
  -5   6   3    5.06    8.06
   5   6  -3    5.87    3.11
   5   6  -3    2.77    2.58
  -5   6   3    3.37    3.57
  -5   6   3    5.26    2.78
  -4  -6   3    9.62    4.05
   4  -6  -3    9.05    6.08
  -4  -6   3   21.91    5.86
  -4  -6   3    9.30    5.00
  -4  -6   3    7.39    7.98
   4  -6  -3   17.28    4.75
  -4   6   3    6.83    7.45
   4   6  -3   16.15    5.36
  -4   6   3   10.55    3.03
  -4   6   3   15.07    5.33
  -4   6   3   13.98    3.35
   4   6  -3   12.45    3.66
   4   6  -3    9.21    3.14
  -3  -6   3   66.51   12.32
  -3  -6   3   66.85   11.50
   3  -6  -3   87.97   12.23
   3  -6  -3   73.28   10.72
  -3  -6   3   84.71   14.92
   3   6  -3   71.99   11.72
  -3   6   3   67.93   13.06
  -3   6   3   87.65   12.34
   3   6  -3   77.60   10.67
   3   6  -3   87.56   10.24
  -2  -6   3   80.40   14.79
  -2  -6   3   94.91   13.87
  -2  -6   3   71.29   17.03
   2   6  -3  106.61   14.51
   2   6  -3   94.89   13.37
  -2   6   3  103.97   14.67
   2   6  -3  105.36   13.90
   2   6  -3  110.77   12.68
   2   6  -3  120.34   14.59
  -1  -6   3  185.49   26.66
   1   6  -3  225.72   25.70
   1   6  -3  233.11   27.21
   1   6  -3  179.17   26.33
  -1   6   3  235.96   27.39
   1   6  -3  204.90   26.63
   1   6  -3  219.81   27.15
   0  -6   3    2.47    3.13
   0  -6   3   -7.48    6.75
   0   6  -3    9.37    5.98
   0   6  -3    8.65    3.40
   0   6  -3    8.46    4.25
   0   6  -3   15.66    2.60
   0   6   3    6.88    4.35
   0   6  -3   10.46    5.30
   1  -6   3  164.79   27.91
  -1  -6  -3  235.00   26.99
   1  -6   3  195.16   27.26
  -1   6  -3  223.09   28.79
  -1   6  -3  236.87   26.12
  -1   6  -3  245.99   30.77
   1   6   3  200.14   26.85
   2  -6   3    2.02    5.43
  -2  -6  -3   -2.08    2.58
  -2  -6  -3   -4.28    4.66
   2  -6   3    2.07    3.02
  -2  -6  -3   -2.21    2.79
  -2  -6  -3    9.27    4.11
  -2  -6  -3    2.12    6.49
  -2   6  -3   -2.08    2.64
  -2   6  -3   -4.61    3.58
  -2   6  -3    8.59    2.67
  -2   6  -3    3.31    4.88
  -2   6  -3   -8.96   10.66
   2   6   3    0.51    4.04
  -3  -6  -3   83.31   13.98
  -3  -6  -3   97.80   13.77
   3  -6   3  101.72   16.46
  -3  -6  -3   98.65   13.29
  -3  -6  -3  129.16   15.19
   3  -6   3   93.54   13.99
  -3  -6  -3   69.60   12.73
   3   6   3   97.70   12.12
  -3   6  -3   86.94   18.69
   3   6   3   75.76   13.32
   3   6   3   98.59   11.99
  -3   6  -3  106.26   13.06
  -3   6  -3   75.33   16.30
  -3   6  -3  101.75   12.52
  -4  -6  -3   33.43    7.99
  -4  -6  -3   62.43   10.51
  -4  -6  -3   48.76    8.87
   4  -6   3   55.95   10.86
   4  -6   3   51.08   11.84
  -4  -6  -3   47.18    9.94
  -4  -6  -3   51.92    8.74
  -4   6  -3   37.53    7.20
  -4   6  -3   36.81    9.62
   4   6   3   37.21    6.55
  -4   6  -3   44.81    6.97
   4   6   3   41.69    6.87
  -4   6  -3   43.09   13.36
   5  -6   3   -4.22    8.32
  -5  -6  -3    0.67    3.07
  -5  -6  -3    2.22    3.40
   5  -6   3   -4.19    3.85
  -5  -6  -3   -1.65    6.90
  -5  -6  -3    7.97    6.74
  -5  -6  -3    5.87    4.53
   5   6   3    3.24    2.58
  -5   6  -3   -3.85    3.64
  -5   6  -3    1.45    2.82
   5   6   3    2.10    2.67
  -5   6  -3    4.89    9.37
  -5   6  -3    1.37    3.27
  -6  -6  -3    4.57    4.04
   6  -6   3  -15.52    9.36
  -6  -6  -3    2.55    3.91
   6  -6   3   -0.54    3.95
  -6  -6  -3    1.07    4.75
  -6  -6  -3    4.00    7.71
  -6  -6  -3    4.22    7.07
  -6   6  -3   -3.81    3.10
  -6   6  -3    4.41    4.92
  -6   6  -3    6.50   11.43
   6   6   3   -0.68    2.80
   6   6   3   -3.76    2.69
  -6   6  -3   -3.25    2.95
  -7  -6  -3    7.03    8.99
  -7  -6  -3    6.83    4.88
  -7  -6  -3   10.19    7.01
  -7  -6  -3   21.95   11.03
   7  -6   3    6.35   13.08
  -7  -6  -3    1.24    4.07
   7  -6   3    3.64    5.93
  -7   6  -3    2.96   13.21
  -7   6  -3    7.27    4.59
  -7   6  -3    5.47    4.60
   7   6   3    5.09    4.08
  -7   6  -3    1.03    5.68
   7   6   3   20.16    4.48
  -8  -6  -3   11.51   13.69
   8  -6   3   13.56    7.98
  -8  -6  -3    9.43    6.12
   8  -6   3   16.70    5.06
   8  -6   3   19.68   16.00
  -8  -6  -3   18.78    4.47
  -8  -6  -3    6.64    4.48
  -8  -6  -3    4.85   11.35
  -8  -6  -3    9.33    6.65
   8   6   3   13.75    5.07
  -8   6  -3    6.11    6.20
  -8   6  -3   14.86    5.04
  -8   6  -3    9.85    5.13
   8   6   3   12.50    4.92
  -8   6  -3   21.15   16.17
  -9  -6  -3    2.83    2.21
  -9  -6  -3  -11.39   17.36
   9  -6   3    3.98    3.46
  -9  -6  -3    4.77    4.77
  -9  -6  -3   -5.77   13.24
  -9  -6  -3    9.96    4.03
  -9  -6  -3    7.79    6.36
   9  -6   3   16.26    4.81
  -9   6  -3    7.75    5.68
  -9   6  -3    8.43    4.99
   9   6   3    4.80    4.52
 -10  -6  -3    8.83   16.79
 -10  -6  -3   -0.36    5.16
  10  -6   3   12.47    5.30
 -10  -6  -3    1.13    7.14
  10   6   3    9.82    5.14
 -10   6  -3   18.56    6.47
  -9  -7   3    9.65   19.17
  -9  -7   3    8.40    2.98
  -9  -7   3    0.73    0.97
  -9  -7   3   14.56    7.10
  -9  -7   3    2.10    4.35
  -9   7   3    1.62    4.18
  -9   7   3    6.31    4.81
  -9   7   3   -1.18    4.06
   9   7  -3   -0.58    3.96
  -9   7   3   -7.94   16.43
  -8  -7   3   10.24    4.86
  -8  -7   3   21.18   16.19
  -8  -7   3   14.69    4.30
  -8  -7   3    9.75    6.53
  -8   7   3   13.16    5.30
   8   7  -3   14.10    5.64
   8   7  -3    8.23    4.41
  -8   7   3   15.19    4.89
  -7  -7   3   10.34   14.50
  -7  -7   3   14.84    6.42
  -7  -7   3   -1.02    9.60
  -7  -7   3    7.95    6.89
   7   7  -3    2.93    4.43
   7   7  -3    9.27    4.08
  -7   7   3    4.08    4.26
  -7   7   3    6.65    3.88
  -7   7   3   12.35   13.19
  -6  -7   3   60.92   16.82
  -6  -7   3   43.06   10.06
  -6  -7   3   49.38   11.39
  -6  -7   3   50.86   10.70
  -6  -7   3   59.80   13.88
  -6   7   3   41.85    8.24
   6   7  -3   50.08    8.40
  -6   7   3   47.64    8.13
   6   7  -3   55.50    9.13
  -5  -7   3   91.90   14.37
  -5  -7   3   68.63   13.06
  -5  -7   3   87.09   14.45
   5  -7  -3   86.70   15.70
  -5  -7   3  100.10   17.45
  -5  -7   3   82.11   17.57
  -5   7   3   76.15   11.24
   5   7  -3   81.36   11.78
  -5   7   3   76.61   13.74
  -5   7   3   85.64   11.48
   5   7  -3   88.55   11.36
  -5   7   3   59.35   16.36
  -4  -7   3   45.72   12.59
  -4  -7   3   23.93    6.69
  -4  -7   3   21.46    6.53
  -4  -7   3   20.57    5.68
   4  -7  -3   38.93    7.74
  -4  -7   3   20.62    9.59
  -4   7   3    1.43   11.47
  -4   7   3   21.22    6.74
   4   7  -3   32.39    5.41
   4   7  -3   27.28    4.73
   4   7  -3    9.38    6.31
  -4   7   3   18.12    4.56
  -4   7   3   15.36    6.06
  -3  -7   3   10.98    5.79
  -3  -7   3   20.17   12.98
  -3  -7   3   19.32    5.75
   3   7  -3   21.02    3.86
  -3   7   3   23.18    6.44
   3   7  -3   27.96    6.57
   3   7  -3   23.75    4.67
  -3   7   3    7.88    4.35
  -2  -7   3    7.65    4.08
  -2  -7   3    1.44    3.61
  -2  -7   3    3.39   10.46
   2   7  -3    8.31    3.33
   2   7  -3    4.89    3.51
   2   7  -3    3.70    4.66
  -2   7   3    8.80    5.35
   2   7  -3    4.41    4.40
   2   7  -3    6.07    2.18
  -1   7   3   61.49   11.04
   1   7  -3   59.16    9.17
   1   7  -3   63.43    8.03
   1   7  -3   57.93   10.92
   1   7  -3   45.61    9.02
   1   7  -3   59.70   10.36
   0  -7   3   74.67   14.44
   0   7  -3  116.29   15.70
   0   7  -3  114.78   13.33
   0   7  -3   95.80   14.35
   0   7   3   93.43   15.11
   0   7  -3  116.20   16.01
   0   7  -3  117.68   14.63
   1  -7   3   52.98   11.75
  -1  -7  -3   45.53    9.86
   1  -7   3   57.94    9.46
  -1   7  -3   60.99    8.44
  -1   7  -3   72.88   12.29
  -1   7  -3   89.52   14.76
   1   7   3   48.27   10.11
  -2  -7  -3   38.42    6.22
  -2  -7  -3   55.57    7.95
  -2  -7  -3   27.68    7.05
   2  -7   3   57.48    7.75
   2  -7   3   38.60    9.76
  -2  -7  -3   18.55    6.95
  -2   7  -3   31.25    6.50
   2   7   3   32.03    7.68
  -2   7  -3   33.30    8.56
  -2   7  -3   44.76   13.36
  -2   7  -3   31.20    5.98
   3  -7   3   23.44    8.83
  -3  -7  -3   11.99    5.26
   3  -7   3   30.96    6.81
  -3  -7  -3   23.28    5.93
  -3  -7  -3   19.88    6.12
  -3  -7  -3   27.23    9.64
  -3  -7  -3   15.77    4.48
  -3   7  -3   -5.54   12.89
  -3   7  -3   15.50    4.05
   3   7   3   20.80    6.10
  -3   7  -3   12.62    4.70
  -3   7  -3   14.97    6.96
  -3   7  -3   23.40    7.31
   3   7   3   21.57    3.83
  -4  -7  -3   77.31   10.65
  -4  -7  -3   59.07   11.40
   4  -7   3   66.98   11.05
  -4  -7  -3   87.35   14.23
   4  -7   3   68.83   14.65
  -4  -7  -3   49.62    9.50
  -4  -7  -3   57.44   11.64
  -4   7  -3   60.09    9.11
   4   7   3   54.80    8.63
   4   7   3   60.36    8.61
  -4   7  -3   55.30    9.65
   5  -7   3  111.83   16.84
   5  -7   3  115.38   20.64
  -5  -7  -3  101.24   15.88
  -5  -7  -3  114.60   18.20
  -5  -7  -3   85.25   16.51
  -5  -7  -3  138.65   19.30
  -5  -7  -3  123.98   16.45
  -5   7  -3  100.63   14.73
   5   7   3   92.91   14.34
   5   7   3  114.14   14.63
  -5   7  -3  111.94   15.14
  -6  -7  -3  255.67   31.57
   6  -7   3  238.08   35.75
  -6  -7  -3  222.13   33.35
  -6  -7  -3  259.83   33.49
  -6  -7  -3  264.22   31.79
   6  -7   3  268.26   32.99
  -6  -7  -3  171.99   30.71
   6   7   3  238.86   29.79
   6   7   3  232.60   29.76
  -6   7  -3  221.94   30.06
  -7  -7  -3   10.39   10.81
   7  -7   3    3.55    7.24
  -7  -7  -3    4.73    2.47
  -7  -7  -3    1.42    5.59
   7  -7   3   -8.01   14.66
  -7  -7  -3   19.41   13.14
  -7  -7  -3    0.29    4.52
  -7   7  -3    1.06    3.61
   7   7   3    6.78    4.19
  -7   7  -3  -12.94   15.40
  -7   7  -3   -1.12    3.96
   7   7   3   -0.89    3.34
  -8  -7  -3    1.84    5.68
  -8  -7  -3    6.30   14.23
   8   7   3   10.89    4.75
  -8   7  -3    9.99    4.74
   8   7   3   15.98    4.89
  -8   7  -3    9.67    5.14
  -9  -7  -3   14.71   17.98
  -9  -7  -3    0.45    5.19
  -9   7  -3    9.60    5.98
   9   7   3    1.22    4.26
  -8  -8   3  -14.58   17.19
  -8  -8   3    0.98    0.89
  -8  -8   3   14.11    6.52
   8   8  -3    1.42    3.89
  -8   8   3  -12.01   15.01
  -8   8   3   -1.54    4.32
  -8   8   3    3.68    4.06
  -8   8   3   -2.33    3.38
  -7  -8   3   -6.66   12.79
  -7  -8   3   16.46    7.23
   7   8  -3    7.43    4.37
  -7   8   3   12.54    5.00
  -7   8   3   12.86    4.70
   7   8  -3   15.58    5.66
  -7   8   3    7.29    4.68
  -6  -8   3    3.00   15.93
  -6  -8   3    0.39    0.93
  -6  -8   3    6.55    5.51
  -6  -8   3   -5.78    9.78
  -6   8   3    4.23    3.98
  -6   8   3    4.94    3.61
   6   8  -3    3.97    4.36
  -6   8   3  -13.02   15.96
   6   8  -3    0.93    3.24
  -5  -8   3    0.74    4.06
  -5  -8   3    7.92   10.31
  -5  -8   3   14.60   16.16
  -5  -8   3    3.29    5.50
  -5  -8   3    3.94    5.12
  -5   8   3   -4.11    4.40
  -5   8   3   -6.09    3.74
   5   8  -3   -2.14    2.45
  -5   8   3    9.66   15.23
   5   8  -3    5.61    4.05
  -5   8   3   -1.44    3.43
  -4  -8   3   10.70   16.61
  -4  -8   3   41.61   10.77
  -4  -8   3   39.17   11.58
  -4  -8   3   33.44    8.56
  -4  -8   3   44.81    9.99
  -4   8   3   20.73    7.50
   4   8  -3   41.79    7.25
  -4   8   3   42.10    9.70
   4   8  -3   51.80    6.87
   4   8  -3   29.37    9.87
  -3  -8   3   -3.87    3.50
  -3  -8   3    3.28    4.98
  -3  -8   3  -12.30   13.36
   3   8  -3    0.20    2.39
  -3   8   3   -4.27    4.70
   3   8  -3    0.99    3.61
  -2  -8   3    9.09    5.52
  -2  -8   3   -1.29   13.25
   2   8  -3   13.54    4.83
  -2   8   3   16.06    6.80
   2   8  -3   16.27    3.49
  -1  -8   3    9.85   11.49
   1   8  -3   42.73    5.81
   1   8  -3   17.13    6.49
   1   8  -3   34.42    6.68
   1   8  -3   36.32    7.57
  -1   8   3   39.61    9.24
   0  -8   3   20.32    9.15
   0  -8   3   12.60    4.90
   0   8  -3   25.34    4.42
   0   8  -3   19.18    6.54
   0   8   3   19.85    7.14
   0   8  -3   19.48    4.98
   0   8  -3    6.27    5.28
   1  -8   3   44.73    8.51
   1  -8   3   30.21   10.56
  -1   8  -3   60.84    9.62
  -1   8  -3   45.49   10.57
   1   8   3   47.91    9.85
  -1   8  -3   31.00    7.47
  -1   8  -3   43.32    7.39
   2  -8   3   61.58   12.18
  -2  -8  -3   44.95    9.61
   2  -8   3   49.37    9.01
   2   8   3   56.81   10.97
  -2   8  -3   36.81    8.50
  -2   8  -3   68.69   12.60
  -2   8  -3   61.83   15.69
  -3  -8  -3   -1.54    2.70
  -3  -8  -3   -3.78    3.85
  -3  -8  -3  -12.41   11.44
   3  -8   3    1.62    3.56
   3  -8   3   -0.87    8.58
  -3  -8  -3    0.75    6.15
  -3  -8  -3    3.35    4.20
  -3   8  -3   -1.33    5.48
   3   8   3    1.56    5.15
  -3   8  -3   -2.49    3.62
  -3   8  -3   -1.77   13.86
  -3   8  -3    0.56    3.10
  -4  -8  -3   12.14    5.95
  -4  -8  -3    7.81    5.90
   4  -8   3   11.25    5.66
  -4  -8  -3    6.69    4.05
   4  -8   3    2.11   11.28
  -4  -8  -3   16.32   13.00
  -4  -8  -3   13.55    7.99
  -4   8  -3    2.68    6.82
   4   8   3   14.72    3.86
   4   8   3   11.58    3.50
  -4   8  -3   12.66    4.37
   4   8   3    4.35    6.25
  -4   8  -3   10.05    4.95
  -5  -8  -3   11.15    6.28
  -5  -8  -3    4.83    5.06
   5  -8   3   15.58   11.18
  -5  -8  -3    6.25   12.55
  -5  -8  -3    4.48    3.91
   5  -8   3   -2.61    4.14
  -5  -8  -3   26.11    9.82
  -5   8  -3    7.78    4.66
   5   8   3    3.73    3.26
  -5   8  -3    3.32    3.89
   5   8   3    6.31    3.72
  -5   8  -3    4.14    6.68
  -6  -8  -3   14.45    7.16
   6  -8   3  -13.21   13.74
  -6  -8  -3   13.74    5.71
  -6  -8  -3    8.32   14.23
  -6  -8  -3   29.35   12.22
   6   8   3   13.31    4.41
  -6   8  -3   10.26   17.64
  -6   8  -3    8.72    4.72
  -6   8  -3   11.65    4.55
   6   8   3    7.11    4.02
  -7  -8  -3    3.09    5.85
  -7  -8  -3    3.44   15.59
  -7   8  -3    8.21    4.58
   7   8   3    4.91    3.92
  -7   8  -3   13.92    4.71
   7   8   3   10.27    4.29
  -8  -8  -3   -2.59    5.59
  -8  -8  -3   19.26   17.18
   8   8   3    6.78    5.21
  -8   8  -3    7.10    4.57
  -8   8  -3   -1.45    4.17
   8   8   3   -0.37    3.70
  -7  -9   3    6.89   16.90
  -7  -9   3    1.56    0.87
  -7  -9   3    4.17    5.79
   7   9  -3    2.99    3.94
  -7   9   3    9.52    4.39
  -7   9   3   -2.48   14.10
  -7   9   3    5.83    4.39
  -7   9   3    2.83    4.21
  -6  -9   3    6.43    5.88
  -6  -9   3  -16.00   11.98
  -6  -9   3    0.15    0.57
  -6   9   3   -0.39    3.32
  -6   9   3    5.64    3.49
   6   9  -3   -3.19    4.48
  -6   9   3    1.88    9.54
  -6   9   3    2.96    3.97
   6   9  -3   -0.48    3.28
  -5  -9   3    0.94    4.16
  -5  -9   3    5.99    5.86
  -5  -9   3   13.71   11.08
   5   9  -3    5.04    5.02
  -5   9   3    2.34    2.96
  -5   9   3    3.35    3.56
  -5   9   3    4.61    3.42
   5   9  -3   -3.92    2.95
  -4  -9   3    9.60   11.24
  -4  -9   3   16.02    5.83
  -4  -9   3    1.40   19.59
  -4  -9   3   10.21    4.73
   4   9  -3    5.81    6.45
   4   9  -3    3.18    3.32
   4   9  -3    4.11    4.84
  -4   9   3   14.13    6.66
  -3  -9   3   23.85    8.15
  -3  -9   3   31.93    7.50
  -3  -9   3   -5.24   18.73
  -3  -9   3   23.43   10.42
   3   9  -3   29.68    5.68
  -3   9   3   23.89    8.45
   3   9  -3   46.44    9.81
   3   9  -3   30.96    6.58
  -2  -9   3    4.56   15.08
  -2  -9   3   20.26    7.36
  -2   9   3   43.36   10.42
   2   9  -3   37.77    5.95
   2   9  -3   37.18   15.11
   2   9  -3   38.74    7.33
  -1  -9   3  -10.48   11.28
  -1  -9   3   -0.12    2.74
   1   9  -3   -0.08    5.53
   1   9  -3    4.75    3.09
  -1   9   3   -9.49    5.35
   1   9  -3  -10.56    4.36
   0  -9   3  -11.21    8.99
   0  -9   3    3.84    3.30
   0   9  -3    2.71    3.46
   0   9  -3   -8.64    4.30
   0   9  -3    3.85    5.63
   0   9  -3    8.30    3.60
   0   9   3   -0.15    6.51
   1  -9   3   16.59    9.87
   1  -9   3    3.43    3.22
  -1   9  -3    1.23    3.80
  -1   9  -3    2.28    7.49
   1   9   3   -0.96    6.42
  -1   9  -3   -0.56    4.30
  -1   9  -3    3.22    3.68
   2  -9   3   73.74   11.65
  -2  -9  -3   79.29   14.13
   2  -9   3   72.62   15.67
  -2   9  -3   81.63   16.05
  -2   9  -3   90.54   12.99
   2   9   3   86.93   14.46
  -2   9  -3   51.69   11.19
  -3  -9  -3   26.44    8.29
  -3  -9  -3   31.70    6.07
   3  -9   3   26.21   12.01
  -3  -9  -3   23.67    8.25
   3  -9   3   33.40    7.60
  -3   9  -3   36.32   11.05
  -3   9  -3   18.85   16.42
   3   9   3   42.13   10.17
  -3   9  -3   27.76    9.13
  -3   9  -3   41.13    7.10
  -3   9  -3   22.06    6.73
  -4  -9  -3   21.44    8.07
  -4  -9  -3   34.69    6.75
  -4  -9  -3   25.12    7.96
   4  -9   3   38.94   13.86
  -4  -9  -3   19.98    9.71
  -4  -9  -3   30.44   16.91
  -4   9  -3   27.02    8.63
   4   9   3   32.74    8.78
  -4   9  -3    6.54   17.76
   4   9   3   27.49    5.66
  -4   9  -3   32.92    6.55
   4   9   3   28.63    5.58
  -4   9  -3   17.18    6.12
  -5  -9  -3   -2.53   25.44
  -5  -9  -3    4.91   10.61
  -5  -9  -3    2.01    3.59
  -5  -9  -3    8.43    6.11
  -5   9  -3    8.46    4.57
   5   9   3    2.42    3.14
   5   9   3    5.78    4.01
  -5   9  -3    9.87    4.92
  -6  -9  -3    8.94   13.48
  -6  -9  -3    8.97    4.83
  -6  -9  -3    9.49    6.05
  -6   9  -3   11.95    5.38
   6   9   3    7.76    4.03
  -6   9  -3   11.03    4.63
   6   9   3   12.42    4.94
  -7  -9  -3    2.22    0.83
  -7  -9  -3   17.92    7.88
  -7  -9  -3   -5.29   17.63
  -7   9  -3    6.89    4.53
   7   9   3    2.16    4.84
  -7   9  -3    7.86    5.09
   7   9   3    2.34    3.66
  -6 -10   3    5.63    6.21
  -6  10   3    4.10    4.28
   6  10  -3    3.78    5.67
   6  10  -3    7.26    4.56
  -6  10   3   11.49    4.46
  -5 -10   3   17.76    7.13
  -5 -10   3    1.77    1.89
  -5 -10   3   16.75   13.47
   5  10  -3    4.14    3.87
   5  10  -3    5.10    5.71
  -5  10   3    4.70    3.93
  -4 -10   3   14.60    6.64
  -4 -10   3    7.55    4.31
  -4 -10   3   11.53   11.87
   4  10  -3   11.90    6.10
   4  10  -3   12.49    4.53
  -3 -10   3    0.00    3.14
  -3 -10   3   -4.92   11.69
   3  10  -3   -1.70    3.22
   3  10  -3   -2.27    4.42
  -2 -10   3   15.27   15.75
  -2 -10   3   11.93    4.36
   2  10  -3   15.62    4.63
   2  10  -3    6.98    5.78
  -1 -10   3    0.07   11.92
   1  10  -3    0.68    3.95
   1  10  -3   -8.54    5.41
   0 -10   3   20.37   11.46
   0  10  -3    8.78    6.95
   0  10  -3   12.03    4.76
   0  10   3   23.88   10.25
   0  10  -3    6.89    6.22
   1 -10   3   15.46   10.79
  -1  10  -3    2.07    3.94
  -1  10  -3    1.25    5.41
   2 -10   3   -8.95   10.86
  -2  10  -3    4.86    4.61
  -2  10  -3   -0.26    8.98
  -2  10  -3   -0.12    4.22
  -3 -10  -3    1.28    5.75
  -3  10  -3    0.84    4.19
  -4 -10  -3   29.94   12.02
  -4 -10  -3   45.56   10.28
   4  10   3   22.59    5.49
   4  10   3   28.32    6.08
  -4  10  -3   27.01    6.95
  -4  10  -3   31.69    7.04
  -5 -10  -3    7.89    3.83
  -5 -10  -3   12.78   12.97
  -5 -10  -3    2.63    5.33
  -5  10  -3   14.63    5.19
  -5  10  -3    6.31    4.72
   5  10   3   -2.52    3.37
   5  10   3    4.18    4.79
  -6 -10  -3   13.33    7.56
  -6  10  -3    4.49    4.97
   6  10   3    1.24    4.01
   6  10   3    5.26    5.12
  -6  10  -3   12.37    4.95
  -3 -11   3  -11.52   12.51
  -3 -11   3    5.33    3.31
   3  11  -3   -9.20    5.95
   3  11  -3   -2.31    3.91
  -2 -11   3    1.30    2.73
  -2 -11   3  -11.28   13.31
   2  11  -3  -14.07    5.29
   2  11  -3    2.04    4.73
   1  11  -3  -17.98    5.87
   1  11  -3   -0.90    4.87
  -1  11  -3   -0.28    4.54
  -1  11  -3    0.96    5.59
  -2  11  -3    2.55    5.19
  -2  11  -3   -4.04    4.11
  -3  11  -3    6.39    4.84
  -3  11  -3    1.77    4.60
 -12   0   4   24.04    9.73
 -12   0   4   28.54   10.28
 -12   0   4   33.88    7.96
 -12   0   4   41.39   25.31
  12   0  -4   27.68    6.79
 -12   0   4   16.27   22.86
 -11   0   4   29.13   11.33
 -11   0   4   55.75   13.82
 -11   0   4   80.06   28.07
 -11   0   4   50.03    9.14
 -11   0   4   50.59   18.46
  11   0  -4   53.01    8.86
 -10   0   4   72.95   14.58
 -10   0   4   59.64   15.09
 -10   0   4   62.82   11.32
 -10   0   4   79.77   11.57
  10   0  -4   73.53   12.30
 -10   0   4   95.39   19.47
 -10   0   4   88.20   23.18
  10   0  -4   71.85   10.84
  -9   0   4   33.49   11.51
  -9   0   4   28.21    8.39
  -9   0   4   34.71    6.49
   9   0  -4   26.95    5.82
  -9   0   4   16.65   13.20
  -9   0   4   39.19   12.74
   8   0  -4   23.88    5.40
  -8   0   4   14.57   10.46
  -8   0   4   13.49    4.86
   8   0  -4   32.27    5.09
  -8   0   4   21.49    5.01
  -8   0   4   30.59    9.23
  -8   0   4   12.54    3.96
  -8   0   4   36.94   10.70
  -7   0   4  119.05   18.16
  -7   0   4  100.34   16.42
  -7   0   4  120.25   20.21
  -7   0   4  111.55   17.92
   7   0  -4  100.61   15.05
   7   0  -4  120.23   14.77
  -7   0   4  124.10   14.93
  -7   0   4  114.59   14.86
  -6   0   4  102.52   17.78
   6   0  -4  117.38   13.78
  -6   0   4  108.32   15.30
  -6   0   4  112.62   13.90
  -6   0   4  112.21   16.15
  -6   0   4  112.10   13.92
   6   0  -4  106.49   14.00
  -6   0   4   79.72   15.82
  -5   0   4   66.96   10.22
   5   0  -4   57.43    7.46
   5   0  -4   46.28    7.01
  -5   0   4   61.36    9.72
  -5   0   4   72.69   11.85
  -5   0   4   54.46    7.22
  -5   0   4   42.52    7.22
  -5   0   4   40.74    8.26
   4   0  -4  166.37   21.86
  -4   0   4  172.60   21.83
  -4   0   4  168.13   21.82
  -4   0   4  198.27   23.80
  -4   0   4  222.08   23.75
  -4   0   4  191.96   22.95
  -4   0   4  160.56   22.61
   4   0  -4  181.66   21.79
  -3   0   4  200.47   23.74
   3   0  -4  221.49   23.81
   3   0  -4  188.97   23.69
  -3   0   4  178.76   23.71
  -2   0   4 1843.97  213.79
   2   0  -4 1750.18  213.79
  -1   0   4   96.13   11.20
  -1   0   4   79.20   11.13
   1   0  -4   88.71   11.14
   1   0  -4  108.34   11.23
   0   0   4  383.53   46.58
   1   0   4  228.34   26.98
   1   0   4  247.25   27.01
  -1   0  -4  200.91   26.71
   1   0   4  201.71   26.04
  -2   0  -4 2579.44  321.45
   2   0   4 2824.44  321.66
  -3   0  -4  183.22   22.62
   3   0   4  178.22   21.42
  -3   0  -4  179.43   21.44
   3   0   4  172.47   21.44
  -3   0  -4  175.48   21.37
  -3   0  -4  170.49   22.70
  -4   0  -4   60.66    9.51
  -4   0  -4   75.76    9.47
   4   0   4   83.26    9.64
   4   0   4   60.56    9.48
  -4   0  -4   89.24   11.47
  -4   0  -4   89.64   12.50
   5   0   4  221.55   28.64
  -5   0  -4  246.23   31.21
   5   0   4  229.92   28.64
  -5   0  -4  237.26   28.56
  -5   0  -4  242.66   28.71
   6   0   4   35.52    9.16
  -6   0  -4   59.80   12.46
  -6   0  -4   37.66    6.18
  -6   0  -4   38.49   10.71
   6   0   4   34.55    6.58
   6   0   4   39.01   11.41
  -6   0  -4   43.44    6.55
   6   0   4   43.09    6.89
  -7   0  -4  407.16   48.78
   7   0   4  381.98   51.89
  -7   0  -4  388.54   48.61
  -7   0  -4  427.68   52.75
   7   0   4  382.66   48.80
   7   0   4  414.10   53.19
  -7   0  -4  379.41   51.10
   7   0   4  431.32   48.85
   8   0   4    4.16    5.54
   8   0   4   -1.38    2.82
  -8   0  -4    4.47    4.35
   8   0   4    0.09    2.92
  -8   0  -4    5.28    9.71
  -8   0  -4    2.37    3.14
  -8   0  -4    3.53    2.94
   8   0   4    6.58   11.05
  -9   0  -4    8.94   12.42
   9   0   4    8.71    8.65
  -9   0  -4    0.09    3.49
  -9   0  -4    0.23    3.27
   9   0   4    1.84    3.34
   9   0   4   11.82   16.40
  10   0   4   71.91   23.30
  10   0   4   40.30    8.87
  10   0   4   68.65   19.80
 -10   0  -4   49.32    9.15
  10   0   4   52.73    9.65
 -10   0  -4   70.73   16.05
 -10   0  -4   46.66    8.98
 -10   0  -4   49.26   19.11
 -11   0  -4  137.12   29.59
  11   0   4   99.49   16.74
 -11   0  -4  140.46   21.73
 -11   0  -4  107.75   16.55
 -12   0  -4    3.33    4.73
  12   0   4    0.32    4.38
 -12  -1   4   32.94   20.59
  12  -1  -4   -4.77    4.05
 -12  -1   4    1.97    4.90
 -12   1   4   -3.56   29.25
  12   1  -4   -4.71    3.44
 -12   1   4    3.96    5.48
 -12   1   4  -39.75   24.07
 -11  -1   4    3.40    4.55
 -11  -1   4   18.93   15.91
  11  -1  -4    2.05    4.07
 -11  -1   4   18.82   20.34
 -11  -1   4    4.37    5.98
 -11  -1   4   10.79    9.65
 -11   1   4   10.06   22.85
 -11   1   4    1.18    5.22
 -11   1   4    4.44    4.23
  11   1  -4   -0.06    3.40
 -11   1   4    6.56   19.93
 -11   1   4    8.38   11.01
  10  -1  -4   12.01    5.02
 -10  -1   4    9.34    8.02
 -10  -1   4    6.53    4.27
 -10  -1   4   24.14   15.99
 -10  -1   4    0.83   10.91
 -10  -1   4   -2.65    8.70
  10  -1  -4    5.25    3.99
 -10  -1   4    7.52    4.30
 -10   1   4    3.80    4.52
 -10   1   4   -0.27   10.63
 -10   1   4    4.76    6.46
  10   1  -4    7.02    4.99
  10   1  -4    1.72    3.26
 -10   1   4    8.36    4.24
 -10   1   4   18.20   16.30
 -10   1   4   12.68    4.77
  -9  -1   4    9.00    5.91
  -9  -1   4   20.67   13.94
   9  -1  -4   30.24    6.03
  -9  -1   4   22.97    7.74
  -9  -1   4   45.43   11.53
  -9  -1   4   18.05    5.24
   9  -1  -4   18.85    4.56
   9   1  -4   19.27    4.78
  -9   1   4   26.38    9.48
  -9   1   4   19.37    5.35
  -9   1   4   23.78   10.53
  -9   1   4   27.43   15.72
  -9   1   4   24.50    5.26
  -9   1   4   17.06    9.19
  -8  -1   4   11.98    3.80
  -8  -1   4    6.88    3.55
  -8  -1   4   13.66    5.59
   8  -1  -4    8.30    3.26
  -8  -1   4   16.85    8.15
  -8  -1   4   17.93    9.13
  -8  -1   4    3.51    6.54
   8  -1  -4   11.60    4.27
  -8   1   4   16.36    7.93
  -8   1   4    3.85    3.82
  -8   1   4   12.42    3.70
  -8   1   4   11.83    6.96
   8   1  -4    8.75    3.27
   8   1  -4   15.18    4.33
  -8   1   4   26.89   10.98
  -8   1   4   18.22    4.08
   7  -1  -4  144.85   19.81
  -7  -1   4  158.35   19.68
  -7  -1   4  166.16   21.64
  -7  -1   4  150.58   22.50
  -7  -1   4  195.96   23.32
  -7  -1   4  131.32   19.43
  -7  -1   4  201.47   24.65
   7  -1  -4  149.18   19.36
  -7   1   4  159.61   21.26
  -7   1   4  189.92   25.44
  -7   1   4  153.36   19.61
  -7   1   4  154.55   22.66
   7   1  -4  154.99   19.47
  -7   1   4  161.19   22.61
  -7   1   4  122.40   19.44
   7   1  -4  155.44   19.74
  -6  -1   4  148.20   21.78
  -6  -1   4  149.97   20.39
   6  -1  -4  155.76   18.32
  -6  -1   4  157.74   18.23
   6  -1  -4  148.82   17.92
  -6  -1   4  110.67   20.00
  -6  -1   4  155.99   18.16
  -6  -1   4  134.29   19.55
   6   1  -4  141.11   18.19
  -6   1   4  156.13   18.18
  -6   1   4  136.65   20.08
  -6   1   4  140.82   20.53
   6   1  -4  145.81   18.04
  -6   1   4  131.35   19.25
  -6   1   4  127.10   21.34
  -6   1   4  145.19   18.10
  -5  -1   4  244.93   27.21
   5  -1  -4  239.11   27.04
   5  -1  -4  226.74   27.27
  -5  -1   4  224.56   28.57
  -5  -1   4  202.22   29.23
  -5  -1   4  176.73   28.59
  -5  -1   4  221.66   27.12
  -5   1   4  236.72   27.19
  -5   1   4  220.30   28.20
  -5   1   4  231.18   27.15
   5   1  -4  239.94   27.14
  -5   1   4  198.24   28.80
   5   1  -4  228.56   27.19
  -5   1   4  191.43   29.28
  -4  -1   4  319.82   43.08
   4  -1  -4  375.60   42.32
  -4  -1   4  366.95   43.30
  -4  -1   4  353.94   42.24
  -4  -1   4  351.12   42.26
  -4  -1   4  374.53   44.04
   4   1  -4  351.81   42.29
  -4   1   4  331.72   43.54
  -4   1   4  377.54   42.25
   4   1  -4  393.32   42.27
  -4   1   4  385.57   42.26
  -4   1   4  289.02   42.82
  -4   1   4  343.50   43.73
  -4   1   4  301.67   42.89
  -3  -1   4  199.69   22.63
  -3  -1   4  187.93   21.53
   3  -1  -4  185.70   21.54
  -3  -1   4  181.95   22.34
  -3  -1   4  185.39   21.56
  -3   1   4  158.46   22.52
  -3   1   4  181.23   21.48
  -3   1   4  183.42   21.49
   3   1  -4  177.48   21.56
  -3   1   4  150.60   22.36
  -3   1   4  158.95   22.06
  -3   1   4  165.88   22.03
   3   1  -4  190.80   21.52
  -2  -1   4  512.03   59.48
  -2   1   4  471.97   59.22
   2   1  -4  500.18   59.50
   1  -1  -4   36.26    4.97
  -1  -1   4   42.22    5.88
  -1  -1   4   42.30    5.05
   1  -1  -4   37.63    5.04
  -1  -1   4   36.31    4.74
  -1  -1   4   36.16    4.85
  -1  -1   4   32.99    5.39
   1   1  -4   37.55    4.74
  -1   1   4   38.19    5.02
  -1   1   4   37.15    5.10
   1   1  -4   44.60    5.89
  -1   1   4   39.12    4.65
   1   1  -4   34.34    5.45
  -1   1   4   37.13    4.68
   1   1  -4   39.48    4.92
   1   1  -4   40.64    4.98
   0  -1   4    1.88    0.61
   0  -1   4    0.73    2.23
   0  -1  -4    0.24    1.48
   0  -1   4    0.35    0.64
   0  -1   4    0.13    0.83
   0  -1  -4    0.64    0.59
   0  -1  -4    1.32    0.90
   0   1   4   -0.65    0.51
   0   1   4    1.50    0.62
   0   1  -4    1.28    0.62
   0   1   4   -0.87    1.88
   0   1  -4    0.31    0.77
   0   1  -4    0.29    0.72
   0   1  -4   -0.37    0.97
   0   1  -4   -1.98    2.16
  -1  -1  -4   27.14    3.62
  -1  -1  -4   20.98    4.17
   1  -1   4   21.75    4.78
   1  -1   4   20.41    3.65
   1  -1   4   26.05    3.49
   1  -1   4   27.59    5.75
  -1  -1  -4   21.64    3.86
  -1  -1  -4   29.93    3.34
   1   1   4   24.82    3.97
   1   1   4   28.23    4.41
  -1   1  -4   27.34    3.71
  -1   1  -4   28.03    3.51
   1   1   4   28.41    3.43
  -1   1  -4   25.40    5.31
  -1   1  -4   20.63    4.55
   1   1   4   28.08    3.35
   2  -1   4  574.14   67.92
  -2   1  -4  550.86   67.73
   2   1   4  553.98   67.54
   3  -1   4   23.70    6.41
  -3  -1  -4   24.02    3.91
  -3  -1  -4   43.23    6.99
  -3  -1  -4   25.43    5.24
   3  -1   4   24.95    4.22
   3  -1   4   24.96    6.18
  -3   1  -4   23.66    4.02
   3   1   4   44.04    7.44
   3   1   4   27.18    3.92
   3   1   4   31.19    6.40
  -3   1  -4   22.99    5.19
  -3   1  -4   23.61    6.00
  -4  -1  -4  410.60   57.58
  -4  -1  -4  460.81   57.87
   4  -1   4  497.68   56.66
   4  -1   4  505.19   56.51
   4  -1   4  453.96   58.47
   4  -1   4  426.62   58.09
  -4   1  -4  452.63   58.16
   4   1   4  478.20   56.43
  -4   1  -4  503.05   56.58
   4   1   4  416.58   57.96
  -4   1  -4  511.85   56.49
   4   1   4  530.75   56.56
   4   1   4  438.14   58.17
  -5  -1  -4  139.05   17.02
  -5  -1  -4  135.69   18.91
   5  -1   4  126.89   17.24
   5  -1   4  143.47   17.13
  -5  -1  -4  149.13   20.05
  -5  -1  -4  148.86   17.17
   5  -1   4  120.95   19.30
   5  -1   4  124.19   20.71
   5   1   4  130.97   20.69
  -5   1  -4  165.87   20.66
  -5   1  -4  134.79   17.21
  -5   1  -4  125.09   19.76
  -5   1  -4  139.38   17.10
   5   1   4  156.46   17.25
   5   1   4  127.27   17.06
   5   1   4  113.82   19.28
  -6  -1  -4  223.73   33.06
  -6  -1  -4  254.32   31.20
   6  -1   4  250.87   31.56
   6  -1   4  262.95   35.36
  -6  -1  -4  265.12   31.36
  -6  -1  -4  279.19   34.48
   6  -1   4  208.91   34.88
   6  -1   4  258.73   31.32
  -6   1  -4  253.09   31.44
  -6   1  -4  319.28   35.51
  -6   1  -4  268.84   34.61
   6   1   4  228.73   33.93
   6   1   4  241.90   31.28
  -6   1  -4  247.90   31.27
   6   1   4  269.31   31.41
   6   1   4  283.04   35.21
  -7  -1  -4  100.47   12.98
  -7  -1  -4  140.51   24.48
   7  -1   4   90.79   13.25
   7  -1   4   88.90   12.91
   7  -1   4  114.59   20.11
  -7  -1  -4   99.62   12.78
   7  -1   4   98.74   17.53
  -7  -1  -4   98.14   18.42
  -7   1  -4  115.36   17.86
   7   1   4   80.58   17.04
   7   1   4   91.72   13.00
   7   1   4   81.76   12.87
  -7   1  -4   88.62   12.84
   7   1   4  125.72   21.98
  -7   1  -4  103.14   18.85
  -7   1  -4   94.99   13.07
   8  -1   4   39.65    7.39
   8  -1   4   39.50   11.82
  -8  -1  -4   54.25   14.02
  -8  -1  -4   49.90    7.21
  -8  -1  -4   31.81    9.47
  -8  -1  -4   31.81    6.67
   8  -1   4   28.47    6.48
   8  -1   4   68.58   17.45
   8   1   4   43.01   11.71
  -8   1  -4   35.06   11.87
   8   1   4   53.20   16.38
   8   1   4   35.57    6.84
  -8   1  -4   54.77   18.55
  -8   1  -4   33.22    6.62
   9  -1   4   16.40    4.51
  -9  -1  -4   -0.05   11.94
   9  -1   4   19.69   14.45
  -9  -1  -4   12.00    4.47
  -9  -1  -4   14.96    6.36
   9  -1   4   12.13    7.84
  -9   1  -4    9.84    4.51
   9   1   4   33.49   10.22
  -9   1  -4   17.19    4.66
  -9   1  -4   11.58   11.21
   9   1   4    9.20    4.39
   9   1   4   32.31   15.75
 -10  -1  -4    3.71    6.27
  10  -1   4   10.82    5.47
 -10  -1  -4   13.81   17.81
 -10  -1  -4   11.59    4.52
  10  -1   4    0.95    9.05
  10  -1   4    0.93    3.77
 -10  -1  -4    5.47    4.23
  10  -1   4    1.75   21.09
 -10   1  -4    8.19    4.49
  10   1   4    2.96    3.86
  10   1   4   16.76    5.47
 -10   1  -4   14.43   15.76
 -10   1  -4    3.98    3.67
 -10   1  -4    2.13    5.03
  11  -1   4    2.96    7.04
  11  -1   4    5.33   23.67
 -11  -1  -4    4.95    1.43
 -11  -1  -4    1.39    4.09
  11  -1   4    0.55    4.56
 -11  -1  -4  -22.84   17.22
 -11   1  -4   -0.40    4.37
 -11   1  -4    5.88    7.48
 -11   1  -4    1.73   19.77
  11   1   4    3.16    4.33
 -12  -1  -4   14.43   25.19
 -12   1  -4   10.78   28.38
 -11  -2   4    6.13    6.17
 -11  -2   4   14.74   14.58
  11  -2  -4    2.67    3.49
  11  -2  -4    5.83    4.83
 -11  -2   4    1.28    0.89
 -11  -2   4   -1.07    4.28
 -11  -2   4   21.46   22.47
 -11   2   4    0.85    4.96
  11   2  -4    0.23    3.45
 -11   2   4    4.39    4.25
 -11   2   4  -10.58   15.83
 -11   2   4    8.33    6.89
 -11   2   4  -13.50   19.11
 -10  -2   4   56.73   19.00
 -10  -2   4   22.33    9.10
  10  -2  -4   33.59    8.65
 -10  -2   4   42.95    7.80
 -10  -2   4   38.23    8.16
  10  -2  -4   38.12    6.71
 -10  -2   4   46.29   11.77
 -10  -2   4   36.95   14.00
 -10   2   4   35.07    7.90
  10   2  -4   25.87    6.74
  10   2  -4   47.13    8.52
 -10   2   4   31.77    7.09
 -10   2   4   36.99    9.22
 -10   2   4   28.24   13.89
  -9  -2   4   84.06   20.01
  -9  -2   4   83.04   16.16
  -9  -2   4   89.56   12.36
  -9  -2   4   76.93   16.50
  -9  -2   4   76.30   16.61
   9  -2  -4   79.46   12.47
   9  -2  -4   78.20   11.18
  -9   2   4   95.43   17.39
  -9   2   4   57.59   14.71
  -9   2   4   71.98   11.76
  -9   2   4   82.07   20.16
   9   2  -4   79.99   11.55
  -9   2   4   77.40   11.77
  -8  -2   4  119.20   15.98
  -8  -2   4  125.49   16.30
  -8  -2   4  130.62   18.73
   8  -2  -4  107.04   16.38
  -8  -2   4  123.78   23.28
  -8  -2   4  110.57   20.19
  -8  -2   4   99.48   20.10
   8  -2  -4  135.19   15.71
  -8   2   4  114.74   16.04
   8   2  -4  146.14   16.04
  -8   2   4  148.42   25.10
  -8   2   4  132.88   16.14
  -8   2   4  101.74   18.70
  -8   2   4  104.80   19.84
  -8   2   4  101.26   17.35
  -7  -2   4   -3.61    6.00
  -7  -2   4    7.94    5.80
  -7  -2   4   -3.24    2.82
  -7  -2   4    1.29    4.09
   7  -2  -4   -3.10    2.58
  -7  -2   4    0.60    8.53
  -7  -2   4    3.30    2.82
   7  -2  -4   -0.62    1.97
  -7   2   4   -2.38    2.33
  -7   2   4    0.47    3.60
   7   2  -4   -3.59    2.12
  -7   2   4    4.58    2.71
  -7   2   4    6.70    7.73
   7   2  -4   -1.29    2.90
  -6  -2   4   12.82    5.33
  -6  -2   4   13.85    3.82
  -6  -2   4   25.45    4.46
  -6  -2   4   22.69    7.37
  -6  -2   4   14.91    5.00
   6  -2  -4   19.82    3.72
  -6  -2   4   20.92    8.02
   6  -2  -4   21.37    4.57
   6   2  -4   20.98    4.44
  -6   2   4   29.07    4.60
  -6   2   4   28.51    9.67
   6   2  -4   21.68    4.00
  -6   2   4   19.40    6.98
  -6   2   4   22.30    4.11
  -5  -2   4    3.86    3.39
   5  -2  -4    2.10    2.30
  -5  -2   4    2.45    3.87
  -5  -2   4   13.89    2.88
  -5  -2   4   11.40    5.44
  -5  -2   4    0.88    3.58
   5  -2  -4    3.70    1.71
   5   2  -4    7.03    2.17
  -5   2   4    5.62    2.17
  -5   2   4    6.36    2.03
  -5   2   4   11.44    5.89
  -5   2   4    9.43    4.19
   5   2  -4    6.21    2.21
   4  -2  -4   15.02    2.83
  -4  -2   4   17.87    3.36
  -4  -2   4   19.52    3.17
  -4  -2   4   21.40    4.88
  -4  -2   4   18.15    4.25
   4  -2  -4   18.90    3.48
  -4  -2   4   16.56    4.61
  -4  -2   4   18.56    4.69
  -4   2   4   18.73    3.17
  -4   2   4   22.21    5.77
  -4   2   4   16.23    3.19
   4   2  -4   16.89    3.15
   4   2  -4   19.07    3.31
  -4   2   4   25.94    5.83
  -3  -2   4  205.64   26.88
   3  -2  -4  215.81   26.48
  -3  -2   4  239.92   26.70
  -3  -2   4  207.54   26.46
   3  -2  -4  203.24   26.28
   3   2  -4  226.74   26.50
   3   2  -4  236.77   26.62
  -3   2   4  231.84   26.46
  -3   2   4  212.87   26.40
  -2  -2   4  304.67   32.23
  -2  -2   4  243.17   31.25
  -2  -2   4  228.93   31.53
  -2  -2   4  258.80   31.54
  -2   2   4  253.14   31.54
   2   2  -4  317.75   32.28
  -2   2   4  280.79   31.95
   2   2  -4  241.88   31.56
   2   2  -4  263.21   32.04
  -2   2   4  243.94   31.14
  -2   2   4  255.10   31.18
   2   2  -4  258.97   31.44
  -1  -2   4  204.12   25.07
  -1   2   4  179.37   24.00
  -1   2   4  195.53   24.16
   1   2  -4  232.45   25.11
   0  -2   4 1343.44  160.86
   1  -2   4   69.57    7.53
  -1  -2  -4   52.68    7.66
   1  -2   4   58.12    7.59
   1  -2   4   49.07    9.32
   1   2   4   60.85    7.72
  -1   2  -4   53.66    7.70
  -1   2  -4   58.59   10.05
  -1   2  -4   67.23    7.58
   2  -2   4  284.59   30.05
   2  -2   4  228.18   29.89
   2  -2   4  231.99   28.37
  -2  -2  -4  238.25   28.22
  -2  -2  -4  205.99   28.63
  -2  -2  -4  268.04   29.27
   2   2   4  222.44   28.22
  -2   2  -4  268.67   29.95
  -2   2  -4  192.77   29.66
  -2   2  -4  233.05   28.61
  -2   2  -4  239.32   28.40
   3  -2   4  590.55   61.15
  -3  -2  -4  498.11   59.04
   3  -2   4  490.93   59.12
   3  -2   4  432.81   59.33
   3   2   4  468.37   59.10
  -3   2  -4  461.60   59.12
  -3   2  -4  596.19   60.96
   3   2   4  498.33   59.03
  -3   2  -4  438.04   60.47
  -3   2  -4  508.62   59.31
  -4  -2  -4  114.33   13.84
   4  -2   4  126.29   16.34
  -4  -2  -4  113.36   15.32
   4  -2   4  117.73   17.45
  -4  -2  -4  116.11   16.07
  -4  -2  -4  103.71   13.73
   4  -2   4  109.06   13.89
   4  -2   4  107.02   14.20
  -4   2  -4  101.86   16.22
  -4   2  -4  119.36   14.13
   4   2   4  127.57   16.02
   4   2   4  107.97   13.94
  -4   2  -4  116.41   15.76
   4   2   4  104.00   13.78
  -4   2  -4  100.70   13.88
   4   2   4  122.60   16.54
   5  -2   4  247.70   27.55
   5  -2   4  186.71   23.30
  -5  -2  -4  191.27   23.32
  -5  -2  -4  217.43   26.27
  -5  -2  -4  163.47   23.13
  -5  -2  -4  208.30   25.30
   5  -2   4  180.37   23.60
  -5   2  -4  200.94   23.54
  -5   2  -4  193.86   25.43
  -5   2  -4  171.71   23.29
  -5   2  -4  202.10   26.24
   5   2   4  182.16   23.38
   5   2   4  181.99   23.28
  -6  -2  -4    4.40    2.41
  -6  -2  -4   -2.26    6.98
   6  -2   4    9.60    8.43
  -6  -2  -4    1.13    4.20
   6  -2   4   -1.64    1.97
   6  -2   4   -0.03    2.51
  -6  -2  -4   -0.24    2.28
   6  -2   4    4.39    4.14
  -6   2  -4    0.67    2.49
   6   2   4    4.21    2.58
  -6   2  -4    6.03    2.74
  -6   2  -4    3.87    6.83
   6   2   4   -1.02    2.39
   6   2   4    8.03    7.42
   6   2   4   10.43    4.57
  -6   2  -4    3.44    3.60
   7  -2   4   89.30   12.45
   7  -2   4  113.55   17.10
  -7  -2  -4  147.39   21.73
   7  -2   4   79.40   12.80
  -7  -2  -4   96.70   12.53
   7  -2   4  125.77   21.02
  -7  -2  -4   80.47   12.11
  -7  -2  -4   72.26   14.64
  -7   2  -4   94.03   18.56
   7   2   4   96.74   12.66
  -7   2  -4   95.63   12.74
   7   2   4   84.55   12.37
  -7   2  -4  101.31   17.25
   7   2   4  139.42   22.30
  -7   2  -4   80.67   12.47
  -8  -2  -4   74.44   14.97
   8  -2   4   78.98   16.81
  -8  -2  -4   62.16   15.37
   8  -2   4   58.25   10.34
  -8  -2  -4   76.96   10.46
   8  -2   4   62.10   11.18
  -8  -2  -4   74.88   10.30
   8  -2   4   92.10   20.48
   8   2   4   70.94   10.65
  -8   2  -4   71.87   16.15
   8   2   4  102.29   20.30
   8   2   4   67.09   10.45
  -8   2  -4   63.49   10.62
  -8   2  -4   73.92   15.39
  -8   2  -4   72.93   10.63
   9  -2   4  209.74   26.70
  -9  -2  -4  212.08   26.87
   9  -2   4  212.73   31.78
   9  -2   4  215.89   36.28
  -9  -2  -4  186.55   29.52
  -9  -2  -4  263.73   34.75
  -9   2  -4  201.45   26.95
  -9   2  -4  229.36   30.64
   9   2   4  199.05   26.95
  -9   2  -4  206.37   34.32
 -10  -2  -4    7.43    4.29
 -10  -2  -4    6.87    4.04
  10  -2   4   -0.46    3.68
  10  -2   4    3.40    7.10
 -10  -2  -4    2.20    2.86
  10  -2   4    5.81    5.04
 -10  -2  -4    1.96   14.02
  10  -2   4   48.89   18.92
 -10   2  -4    9.22   17.41
 -10   2  -4    5.74    4.23
 -10   2  -4   11.73    4.73
 -10   2  -4    5.68    6.59
  10   2   4    7.82    4.59
  10   2   4    9.91    4.90
  11  -2   4   11.08   25.93
 -11  -2  -4   21.16   18.12
  11  -2   4    5.23   11.11
 -11  -2  -4    3.45   16.06
 -11  -2  -4   -3.07    4.13
 -11  -2  -4   -4.17    3.86
 -11  -2  -4    2.45    0.67
  11  -2   4   -2.26    3.76
 -11   2  -4    7.15    8.50
 -11   2  -4   -2.31   27.85
 -11   2  -4   -3.05    3.99
  11   2   4    2.77    4.28
 -11  -3   4    3.62    4.94
 -11  -3   4    0.93    0.62
  11  -3  -4    1.26    4.43
  11  -3  -4   13.49    4.92
 -11  -3   4  -12.22   18.84
 -11  -3   4   -2.20    5.06
 -11  -3   4    2.96   17.47
 -11  -3   4    7.88    7.22
 -11   3   4    2.98    5.44
 -11   3   4    2.76    4.38
  11   3  -4   -1.63    3.83
 -11   3   4   25.58   23.59
 -11   3   4   12.05   25.45
 -10  -3   4   -0.64   12.22
 -10  -3   4   11.94    6.90
 -10  -3   4    2.30    5.26
 -10  -3   4    1.71    1.54
 -10  -3   4   21.16   16.69
  10  -3  -4    0.44    3.00
 -10  -3   4    2.68    4.16
 -10  -3   4    4.45    4.33
 -10   3   4    0.40    4.13
 -10   3   4   -7.43   16.46
 -10   3   4  -17.73   13.08
 -10   3   4    2.07    3.98
 -10   3   4   13.06    5.58
 -10   3   4   -1.79    4.08
  10   3  -4    0.56    3.44
  -9  -3   4   17.93   13.66
   9  -3  -4   15.59    4.34
  -9  -3   4   28.00   11.41
   9  -3  -4   11.62    5.37
  -9  -3   4   11.73    7.14
  -9  -3   4   20.05    7.58
  -9  -3   4   10.40    4.18
  -9  -3   4   22.49    5.31
  -9   3   4   21.24    5.38
  -9   3   4   11.58    4.83
  -9   3   4   26.70   11.59
   9   3  -4   11.69    4.29
  -9   3   4   11.79    5.23
  -8  -3   4    6.65    3.26
  -8  -3   4    5.00    3.52
   8  -3  -4    3.67    3.47
  -8  -3   4    3.69    7.40
  -8  -3   4    3.74    8.30
   8  -3  -4    6.12    2.75
  -8  -3   4   -3.95    4.89
  -8  -3   4   -1.24    3.47
  -8  -3   4   14.78   10.95
  -8   3   4   11.45   10.24
  -8   3   4   -2.19    2.96
   8   3  -4   -1.44    2.50
  -8   3   4    3.07    2.99
  -8   3   4    0.40    4.94
   8   3  -4    4.52    3.69
  -8   3   4    7.33    3.35
   7  -3  -4   54.93    9.27
  -7  -3   4   50.17    8.54
  -7  -3   4   58.63   14.13
  -7  -3   4   71.69   12.50
   7  -3  -4   57.45    8.17
  -7  -3   4   44.95   10.15
  -7  -3   4   72.67   13.54
  -7  -3   4   64.47    9.18
  -7   3   4   71.13   14.24
  -7   3   4   59.51    8.68
   7   3  -4   53.40    8.53
   7   3  -4   55.69    8.99
  -7   3   4   77.26   15.85
  -7   3   4   57.28    8.71
   6  -3  -4   16.78    3.18
  -6  -3   4    4.85    5.26
  -6  -3   4   11.82    5.32
   6  -3  -4   17.45    4.09
  -6  -3   4   27.91    5.93
  -6  -3   4   12.74    3.65
  -6  -3   4    6.06    8.34
  -6  -3   4   14.94    6.64
  -6  -3   4   13.02    4.38
   6   3  -4   10.24    3.72
  -6   3   4   24.00    8.66
  -6   3   4   24.57    3.90
  -6   3   4    7.33    4.51
   6   3  -4   12.03    3.83
  -6   3   4   17.00    3.85
  -5  -3   4   64.88   14.24
  -5  -3   4   75.92   10.85
  -5  -3   4   87.01   14.79
   5  -3  -4   84.77   10.54
  -5  -3   4   91.28   12.14
   5  -3  -4   75.81   11.05
  -5  -3   4   94.72   11.40
  -5  -3   4   88.93   13.32
  -5  -3   4   87.82   12.56
  -5   3   4   81.51   10.96
  -5   3   4   85.14   12.97
  -5   3   4   95.97   14.82
   5   3  -4   81.60   10.93
  -5   3   4   85.96   10.88
   5   3  -4   81.37   11.04
  -4  -3   4  229.52   29.58
  -4  -3   4  228.58   30.01
  -4  -3   4  244.06   28.93
  -4  -3   4  250.25   29.25
  -4  -3   4  250.27   30.31
  -4   3   4  241.71   28.88
   4   3  -4  232.91   29.04
  -4   3   4  212.81   30.58
   4   3  -4  264.60   29.02
  -4   3   4  236.39   28.91
  -4   3   4  227.02   30.27
  -3  -3   4    7.27    2.52
  -3  -3   4    7.93    3.08
  -3  -3   4    8.15    1.97
  -3  -3   4    6.57    3.96
  -3  -3   4   10.36    3.52
  -3   3   4    6.29    1.91
   3   3  -4    8.12    2.28
   3   3  -4   12.51    2.32
  -3   3   4    9.47    1.86
   3   3  -4    6.83    3.41
   3   3  -4   10.39    3.67
  -3   3   4    8.39    3.20
  -3   3   4    0.10    3.96
  -2  -3   4   42.67    6.89
  -2  -3   4   30.45    5.65
  -2  -3   4   30.89    5.12
  -2  -3   4   32.97    4.41
  -2  -3   4   34.81    5.17
   2   3  -4   33.29    5.16
   2   3  -4   33.60    4.45
   2   3  -4   40.84    6.25
   2   3  -4   30.01    5.45
  -2   3   4   23.20    4.99
  -2   3   4   40.66    6.26
   2   3  -4   32.35    4.81
  -1  -3   4   53.91    7.43
  -1  -3   4   56.14    7.04
  -1  -3   4   42.99    8.24
  -1  -3   4   46.97    9.42
  -1  -3   4   55.02    7.55
   1   3  -4   52.59    7.55
   1   3  -4   66.61    9.02
   1   3  -4   63.44    8.39
  -1   3   4   70.89    7.99
   1   3  -4   57.07    7.64
   1   3  -4   60.63    7.11
   0  -3   4   -1.95    0.94
   0  -3   4   -0.12    0.57
   0  -3   4   -0.01    0.83
   0  -3   4    1.43    4.30
   0  -3  -4    0.59    1.37
   0   3  -4    0.22    1.08
   0   3  -4   -1.43    1.86
   0   3  -4   -2.87    3.88
   0   3   4    0.56    1.38
   0   3  -4   -1.27    1.61
   0   3  -4    0.12    0.72
   1  -3   4    1.71    2.28
   1  -3   4    8.24    1.60
  -1  -3  -4    9.55    2.17
   1  -3   4    6.96    4.33
  -1  -3  -4    9.65    2.53
  -1  -3  -4    7.33    2.60
   1  -3   4   14.19    1.88
  -1   3  -4    3.69    2.88
  -1   3  -4    1.07    4.61
   1   3   4   10.70    2.55
  -1   3  -4   15.22    2.25
  -1   3  -4    8.27    2.09
  -2  -3  -4   49.88    6.64
   2  -3   4   38.59    6.02
   2  -3   4   41.19    7.31
   2  -3   4   67.77   10.54
   2  -3   4   46.44    5.86
  -2  -3  -4   40.82    7.31
  -2  -3  -4   38.34    6.47
   2   3   4   47.61    5.82
  -2   3  -4   41.45    7.57
  -2   3  -4   54.97    6.07
   2   3   4   43.07    5.64
  -2   3  -4   41.29    8.95
  -2   3  -4   47.50    6.43
   2   3   4   49.25    6.52
   2   3   4   36.04    6.67
   2   3   4   48.18    7.50
  -3  -3  -4    1.81    1.93
   3  -3   4    0.47    1.30
   3  -3   4    1.72    4.65
  -3  -3  -4    0.91    2.35
   3  -3   4   -1.45    1.76
  -3  -3  -4    3.43    3.38
   3  -3   4   -0.30    2.27
  -3   3  -4    1.33    2.30
   3   3   4    2.04    3.95
  -3   3  -4   -2.04    4.15
   3   3   4    2.81    1.19
   3   3   4    3.00    2.81
  -3   3  -4    2.55    1.60
  -3   3  -4    0.79    1.67
   3   3   4    3.70    1.61
  -4  -3  -4  251.30   28.59
   4  -3   4  202.75   29.10
   4  -3   4  247.14   28.70
  -4  -3  -4  255.77   28.70
  -4  -3  -4  248.96   29.50
   4  -3   4  215.28   31.56
  -4  -3  -4  183.78   31.23
   4  -3   4  225.62   30.64
   4   3   4  242.92   31.01
  -4   3  -4  263.33   29.07
  -4   3  -4  232.61   30.67
  -4   3  -4  256.36   28.84
  -4   3  -4  204.57   30.82
   4   3   4  239.76   30.47
   4   3   4  240.16   28.61
   5  -3   4   40.19    7.31
  -5  -3  -4   49.35    8.27
   5  -3   4   37.79    6.43
  -5  -3  -4   40.45    9.46
   5  -3   4   32.62    9.04
  -5  -3  -4   42.53    6.46
  -5  -3  -4   41.69   10.17
   5  -3   4   32.06   11.44
  -5  -3  -4   46.34    6.44
   5   3   4   49.54    9.94
  -5   3  -4   36.66    6.49
  -5   3  -4   37.17   10.46
  -5   3  -4   44.44    7.03
   5   3   4   42.32    6.73
  -5   3  -4   40.16    8.76
   5   3   4   79.50   12.72
   5   3   4   39.27    6.35
   6  -3   4   38.77    8.03
   6  -3   4   65.80   14.09
  -6  -3  -4   44.50    7.31
   6  -3   4   32.75    9.46
  -6  -3  -4   62.08    7.78
  -6  -3  -4   36.39    9.68
  -6  -3  -4   52.45    9.51
  -6  -3  -4   57.76   11.77
   6  -3   4   52.26    7.62
  -6   3  -4   55.20    8.27
   6   3   4   51.43    7.60
  -6   3  -4   38.48   11.23
  -6   3  -4   46.04   11.34
   6   3   4   41.22    7.50
  -6   3  -4   54.51    7.87
   6   3   4   59.09   12.14
   7  -3   4   33.41    6.81
   7  -3   4   32.32    5.70
  -7  -3  -4   57.85   12.94
  -7  -3  -4   19.57    7.68
   7  -3   4   49.66   13.47
   7  -3   4   33.89    8.70
  -7  -3  -4   32.27    5.58
  -7  -3  -4   35.46    6.04
  -7   3  -4   31.91    9.09
  -7   3  -4   31.56    5.83
   7   3   4   29.74    5.82
  -7   3  -4   28.43    5.96
   7   3   4   26.49    5.74
  -7   3  -4   26.30   12.10
   8  -3   4    5.86    3.51
  -8  -3  -4    7.81    3.58
  -8  -3  -4    6.35    3.75
  -8  -3  -4   11.18    3.58
   8  -3   4   16.33    8.39
   8  -3   4   18.30    5.38
  -8  -3  -4   11.18   10.43
   8  -3   4    6.77   13.37
  -8   3  -4    3.29    4.77
   8   3   4   10.86    3.94
  -8   3  -4    5.72    3.65
  -8   3  -4   10.23   11.01
  -8   3  -4    6.46    4.16
   8   3   4    2.54    3.41
   9  -3   4   21.37   10.48
   9  -3   4    8.84    4.59
   9  -3   4   18.48   14.94
  -9  -3  -4   30.93   15.36
   9  -3   4    7.96    5.27
  -9  -3  -4   19.85    4.71
  -9  -3  -4   19.14    4.93
  -9  -3  -4    8.50    5.35
   9   3   4   12.34    4.97
  -9   3  -4   39.04   15.34
  -9   3  -4   12.05    5.12
   9   3   4   15.38    5.04
  -9   3  -4    9.59    6.16
  -9   3  -4   19.98    5.07
 -10  -3  -4    7.54    4.09
  10  -3   4    5.84    4.46
  10  -3   4    1.40    6.45
  10  -3   4    7.32    5.27
 -10  -3  -4    4.14   12.60
 -10  -3  -4   22.29   18.24
 -10  -3  -4    4.01    4.27
 -10  -3  -4    2.92    5.42
  10  -3   4   28.79   20.04
 -10   3  -4    3.50    3.96
 -10   3  -4    2.32    6.99
  10   3   4    4.94    4.41
  11  -3   4  -18.58   25.12
 -11  -3  -4    7.94    2.72
 -11  -3  -4    0.21    6.66
 -11  -3  -4   -2.39    4.32
  11  -3   4   -0.79    3.94
 -11  -3  -4   13.31   16.58
 -11  -3  -4   -4.12    4.06
 -11  -3  -4    4.25   18.27
 -11   3  -4    4.95   19.01
  11   3   4    3.30    4.47
 -11   3  -4    2.96    4.13
  11  -4  -4   27.34    5.59
 -11  -4   4    1.93    1.40
 -11  -4   4   21.31    7.64
 -11  -4   4    0.41   19.61
  11  -4  -4    7.46    4.32
 -11  -4   4    3.01    6.93
 -11  -4   4   17.91   17.03
  11   4  -4    4.13    4.66
 -11   4   4    7.75    5.53
 -11   4   4   -5.44   19.82
 -10  -4   4   29.65   10.43
 -10  -4   4   -0.46   16.22
  10  -4  -4   36.26    6.49
 -10  -4   4   37.24    7.43
 -10  -4   4   31.01    9.46
 -10  -4   4   35.82   17.15
  10  -4  -4   36.74    8.17
 -10  -4   4   28.28    8.61
 -10   4   4   32.25    8.49
  10   4  -4   37.43    7.38
 -10   4   4   27.08   15.47
 -10   4   4   38.06   19.63
 -10   4   4   33.89    7.49
   9  -4  -4    4.27    4.01
   9  -4  -4   -0.31    2.94
  -9  -4   4   -2.55    4.25
  -9  -4   4    3.85   11.02
  -9  -4   4    7.49   13.24
  -9  -4   4   -4.10    5.51
  -9  -4   4    4.99    9.25
  -9  -4   4    1.83    2.34
  -9   4   4    3.77    3.97
   9   4  -4   -3.80    2.85
  -9   4   4   -0.16    3.28
  -9   4   4    0.80    3.36
  -9   4   4    1.44    5.12
   9   4  -4   -4.54    3.84
  -9   4   4   -7.46   13.05
  -9   4   4   16.29   10.40
  -8  -4   4   36.48   10.67
  -8  -4   4   17.22    5.21
   8  -4  -4   28.31    6.19
   8  -4  -4   22.92    4.61
  -8  -4   4   30.29   10.82
  -8  -4   4   22.43   12.13
  -8  -4   4   26.07    6.18
  -8  -4   4   29.01   11.75
  -8  -4   4   23.28    7.55
   8   4  -4   26.23    6.00
   8   4  -4   25.58    5.52
  -8   4   4   41.14   17.99
  -8   4   4   26.83    5.68
  -8   4   4   24.40    5.63
   7  -4  -4    8.23    2.76
  -7  -4   4   11.06    5.22
  -7  -4   4    8.37    8.02
  -7  -4   4    3.55    4.23
   7  -4  -4    2.82    3.40
  -7  -4   4    9.34    8.01
  -7  -4   4    6.76    3.20
  -7  -4   4    6.27    3.88
  -7  -4   4    6.72    4.79
  -7   4   4   11.42   10.12
  -7   4   4    6.48    4.49
  -7   4   4    6.00    3.26
  -7   4   4    3.92    3.52
   7   4  -4    5.13    3.15
   7   4  -4    7.66    3.59
   6  -4  -4   71.03    9.04
  -6  -4   4   73.92   11.83
  -6  -4   4   70.86   11.78
  -6  -4   4   97.30   14.04
   6  -4  -4   56.03    9.99
  -6  -4   4   73.52   10.27
  -6  -4   4   60.21   13.52
  -6  -4   4   65.75    9.42
  -6  -4   4   64.23   14.30
  -6   4   4   75.22   14.74
  -6   4   4   52.71   11.57
  -6   4   4   58.36    9.49
   6   4  -4   80.01    9.70
   6   4  -4   69.39    9.71
  -6   4   4   67.61    9.77
  -5  -4   4  130.83   15.43
  -5  -4   4   94.99   12.86
  -5  -4   4   77.34   13.22
  -5  -4   4  101.15   12.13
  -5  -4   4  107.99   15.46
  -5  -4   4   77.97   13.68
  -5   4   4   85.13   12.14
   5   4  -4   91.03   12.13
  -5   4   4   87.29   16.29
  -5   4   4   84.67   12.03
   5   4  -4   88.24   12.31
  -5   4   4  104.61   14.34
  -4  -4   4    1.58    2.34
  -4  -4   4    3.61    1.84
  -4  -4   4    7.97    4.72
  -4  -4   4    2.56    3.58
  -4  -4   4    7.72    3.08
  -4   4   4    5.99    2.05
  -4   4   4    9.24    3.40
  -4   4   4    6.37    5.13
   4   4  -4    0.38    1.67
  -4   4   4    4.81    1.69
   4   4  -4    4.36    2.05
  -3  -4   4   39.92    7.02
  -3  -4   4   24.18    5.33
  -3  -4   4   26.50    4.53
  -3  -4   4   29.88    5.90
  -3  -4   4   42.84    8.21
  -3   4   4   29.94    4.34
   3   4  -4   25.80    4.64
   3   4  -4   33.14    6.84
  -3   4   4   37.49    7.03
   3   4  -4   32.19    6.00
  -3   4   4   40.67    5.93
   3   4  -4   30.86    5.10
   3   4  -4   29.54    5.78
  -2  -4   4  101.99   12.36
  -2  -4   4   86.66   13.04
   2   4  -4  111.61   14.13
  -2   4   4   99.10   13.35
   2   4  -4   92.65   12.88
   2   4  -4  112.06   12.49
   2   4  -4   92.22   13.17
  -1  -4   4  150.85   17.27
  -1  -4   4  109.47   15.56
  -1  -4   4  107.77   17.58
   1   4  -4  130.33   15.83
  -1   4   4  116.08   15.85
   1   4  -4  135.76   15.09
   1   4  -4  111.65   15.61
   0  -4   4    0.15    6.06
   0  -4  -4   15.16    3.75
   0  -4   4   12.71    4.58
   0   4  -4   20.82    3.00
   0   4  -4   23.33    4.85
   0   4  -4   31.42    6.97
   0   4  -4   35.53    6.24
   0   4  -4   18.25    3.51
   0   4   4   20.53    4.22
  -1  -4  -4   61.45    9.98
   1  -4   4   71.69   12.34
   1  -4   4   69.45   11.08
  -1  -4  -4   85.25    9.57
  -1  -4  -4   82.67    9.63
  -1   4  -4   76.07    9.67
  -1   4  -4   64.16   14.10
   1   4   4   66.25    9.99
  -1   4  -4   80.34   12.57
  -1   4  -4   83.86   11.11
  -1   4  -4   69.84    9.63
   2  -4   4  191.21   24.07
  -2  -4  -4  230.91   25.10
  -2  -4  -4  171.59   24.79
   2  -4   4  196.97   26.39
  -2  -4  -4  245.65   24.81
  -2   4  -4  173.02   24.59
  -2   4  -4  246.63   27.15
  -2   4  -4  162.18   27.13
  -2   4  -4  193.38   24.32
   2   4   4  183.03   24.74
   3  -4   4   43.34    9.02
   3  -4   4   37.69    4.82
  -3  -4  -4   51.77    7.01
  -3  -4  -4   24.83    5.91
   3  -4   4   23.22    5.00
  -3  -4  -4   48.34    8.09
  -3   4  -4   32.32    5.72
  -3   4  -4   22.93    7.97
   3   4   4   31.95    5.08
  -3   4  -4   28.99    5.04
   3   4   4   34.94    4.71
   4  -4   4    3.88    6.88
   4  -4   4    1.49    1.89
   4  -4   4   -3.37    2.40
  -4  -4  -4    3.76    3.39
  -4  -4  -4    0.86    3.11
  -4  -4  -4   -0.79    5.33
   4  -4   4    6.31    4.44
  -4   4  -4   -2.53    1.96
  -4   4  -4   -1.99    5.82
   4   4   4   -3.24    1.71
  -4   4  -4    0.97    2.62
  -4   4  -4    6.48    4.17
   4   4   4   -4.21    2.00
  -5  -4  -4  407.08   46.19
  -5  -4  -4  328.99   46.94
  -5  -4  -4  372.27   45.93
   5  -4   4  429.32   49.97
  -5  -4  -4  394.42   47.76
   5  -4   4  392.58   46.05
  -5  -4  -4  398.28   48.33
   5   4   4  376.18   46.03
  -5   4  -4  386.65   46.52
  -5   4  -4  302.81   48.62
  -5   4  -4  354.22   46.23
   5   4   4  397.66   46.25
  -5   4  -4  438.46   49.05
   6  -4   4   20.98    6.79
  -6  -4  -4   14.56    3.67
   6  -4   4   20.02   10.03
  -6  -4  -4   18.29    5.40
  -6  -4  -4   19.69    3.77
   6  -4   4   15.19    3.63
   6  -4   4    8.20    4.51
  -6   4  -4    9.25    4.03
  -6   4  -4    8.35    8.61
   6   4   4    9.27    3.60
  -6   4  -4   18.20    4.13
  -6   4  -4   15.84    6.75
   6   4   4   17.03    3.73
   7  -4   4   83.95   11.62
  -7  -4  -4   83.33   14.11
   7  -4   4  123.63   16.98
  -7  -4  -4   79.70   13.82
   7  -4   4  109.53   20.33
   7  -4   4   77.45   12.95
  -7  -4  -4   95.56   14.15
  -7  -4  -4   80.08   11.88
  -7  -4  -4   88.82   11.63
  -7  -4  -4  107.38   16.74
  -7  -4  -4   80.03   17.14
  -7   4  -4   70.92   16.62
  -7   4  -4   82.42   14.91
  -7   4  -4   73.25   11.99
  -7   4  -4   85.80   12.35
   7   4   4   85.29   12.10
   7   4   4   83.50   11.85
  -8  -4  -4    4.85    4.69
  -8  -4  -4    3.50    3.36
   8  -4   4   20.52   13.41
   8  -4   4    4.70    3.24
  -8  -4  -4    5.37    9.66
  -8  -4  -4    5.66    4.02
  -8  -4  -4   12.75    5.88
  -8  -4  -4    4.88   10.99
   8  -4   4    8.54    5.02
  -8  -4  -4    8.35    5.31
   8  -4   4    9.53    7.08
  -8   4  -4    7.37    3.87
  -8   4  -4   13.21   10.57
  -8   4  -4    6.55    3.87
   8   4   4    2.98    3.64
   8   4   4    9.54    3.96
  -8   4  -4   -0.63    4.94
  -9  -4  -4   66.27    8.94
  -9  -4  -4   49.84   14.11
  -9  -4  -4   27.37    9.54
   9  -4   4   56.97   14.75
  -9  -4  -4   38.92   10.54
   9  -4   4   49.68    8.11
   9  -4   4   39.38    9.49
  -9  -4  -4   15.52   13.03
  -9  -4  -4   37.55    7.75
   9  -4   4   40.15   18.56
   9   4   4   39.14    7.91
  -9   4  -4   35.37    8.10
   9   4   4   32.24    7.73
  -9   4  -4   43.78    8.36
 -10  -4  -4   12.96   13.31
 -10  -4  -4   28.03    5.88
  10  -4   4   18.20    5.92
 -10  -4  -4   31.02    8.70
 -10  -4  -4   21.05    8.98
 -10  -4  -4   31.93   17.37
  10  -4   4   34.80    8.30
  10  -4   4   34.45   20.64
 -10  -4  -4   29.99    6.98
  10  -4   4   38.82   13.94
 -10   4  -4   28.24    6.96
 -10   4  -4   37.19   17.25
 -10   4  -4   33.43   11.78
  10   4   4   15.92    5.94
 -11  -4  -4   34.17   10.44
 -11  -4  -4   31.73    7.72
  11  -4   4   31.52    6.99
 -11  -4  -4   -2.03   19.45
 -11   4  -4   28.12    7.56
  11   4   4   25.69    7.29
 -10  -5   4   11.37    4.36
 -10  -5   4   -3.38    5.41
 -10  -5   4   -8.29   21.58
 -10  -5   4    3.63    5.88
 -10  -5   4    0.92    0.74
 -10  -5   4   -3.81   16.35
  10  -5  -4   -4.35    3.47
 -10   5   4   18.20   15.76
  10   5  -4   -1.96    3.57
 -10   5   4   -1.60    3.93
 -10   5   4    0.87    4.66
  -9  -5   4    6.60   13.11
  -9  -5   4   -9.86   13.17
   9  -5  -4   11.40    3.85
  -9  -5   4    7.61   10.10
  -9  -5   4    0.93    4.75
  -9  -5   4   -1.84    5.10
  -9   5   4    6.04    4.45
   9   5  -4    3.02    3.65
  -9   5   4   -0.81   15.36
  -9   5   4   -1.12    3.57
  -9   5   4   -9.54   11.41
   9   5  -4   13.83    5.42
  -9   5   4    9.53    4.31
  -8  -5   4   21.00   12.54
  -8  -5   4   16.66    4.96
  -8  -5   4   11.71    6.67
  -8  -5   4    1.35   11.40
  -8  -5   4   12.35    6.62
  -8  -5   4   14.25    5.82
  -8  -5   4   32.93    7.69
   8   5  -4   17.06    5.34
  -8   5   4   13.21    6.97
  -8   5   4   15.76    4.90
  -8   5   4   32.65    5.59
   8   5  -4    7.14    4.18
  -8   5   4    5.67    4.49
  -8   5   4    6.78   12.07
  -7  -5   4   16.33    6.57
  -7  -5   4   16.59    4.86
  -7  -5   4    2.36    9.78
  -7  -5   4   10.79    3.76
  -7  -5   4   13.06    5.93
  -7  -5   4    3.19    3.85
  -7  -5   4    6.62    9.26
  -7   5   4   13.14    3.95
   7   5  -4    4.70    3.22
  -7   5   4   20.57   12.23
  -7   5   4    6.82    6.88
  -7   5   4    7.58    3.69
   7   5  -4   16.38    4.40
  -6  -5   4    5.00    2.64
  -6  -5   4    3.14    3.26
  -6  -5   4   -2.21    8.56
  -6  -5   4   13.02    5.15
  -6  -5   4   -1.11    7.30
  -6  -5   4   -2.00    3.35
  -6  -5   4    4.74    4.02
  -6   5   4    2.49    2.91
  -6   5   4    5.47    2.80
   6   5  -4    4.08    2.94
   6   5  -4    3.26    2.88
  -6   5   4    1.55    8.15
  -6   5   4    3.22    4.46
  -5  -5   4    0.88    3.70
  -5  -5   4    1.31    3.18
  -5  -5   4   -4.08    1.89
  -5  -5   4   -2.58    3.12
  -5  -5   4    8.26    6.52
   5   5  -4   -2.80    2.03
  -5   5   4   -0.52    2.38
  -5   5   4   -0.22    6.27
  -5   5   4   -4.13    2.09
   5   5  -4   -3.41    2.50
  -5   5   4    0.94    2.02
  -4  -5   4    6.76    2.64
  -4  -5   4   15.33    4.61
  -4  -5   4   12.22    5.10
   4  -5  -4   24.73    5.86
  -4  -5   4    4.44    3.72
  -4  -5   4   22.88    7.63
  -4   5   4    3.05    2.86
  -4   5   4    3.88    3.60
  -4   5   4   11.21    2.78
   4   5  -4    7.74    3.23
  -4   5   4   17.37    6.58
   4   5  -4    6.66    2.71
  -3  -5   4   30.72    7.27
  -3  -5   4   28.76    4.52
  -3  -5   4   31.98    6.45
  -3  -5   4   19.15    5.00
  -3  -5   4   42.92    8.82
   3   5  -4   25.11    6.05
   3   5  -4   31.22    6.56
   3   5  -4   36.26    5.44
  -3   5   4   28.53    6.21
  -3   5   4   29.59    7.32
   3   5  -4   44.94    6.96
   3   5  -4   31.57    4.78
  -2  -5   4   31.62    5.94
  -2  -5   4   29.59    8.33
  -2  -5   4   31.39    7.16
   2   5  -4   23.35    5.76
   2   5  -4   33.73    4.42
  -2   5   4   34.28    6.88
   2   5  -4   28.04    6.03
   2   5  -4   23.16    5.10
   2   5  -4   36.40    6.61
  -1  -5   4   54.63    8.32
   1   5  -4   56.15    7.28
  -1   5   4   56.98    8.77
   1   5  -4   49.63    8.09
   1   5  -4   57.16    8.81
   1   5  -4   64.06    9.85
   1   5  -4   56.92    8.71
   0  -5   4   -7.41    6.17
   0  -5   4   -1.74    1.68
   0   5  -4    0.52    1.28
   0   5  -4   -1.57    3.04
   0   5   4   -3.10    2.51
   0   5  -4   -0.53    3.40
   0   5  -4    3.31    6.17
   0   5  -4    2.78    2.20
   1  -5   4   77.23   13.55
  -1  -5  -4  102.46   12.96
   1  -5   4   69.33   15.07
  -1   5  -4   84.40   15.28
   1   5   4  108.45   13.08
  -1   5  -4  103.92   12.37
  -1   5  -4   80.27   17.02
  -1   5  -4  121.77   12.54
   2  -5   4    3.35    5.98
  -2  -5  -4    5.31    3.63
  -2  -5  -4    5.92    2.53
   2  -5   4    3.53    3.05
  -2  -5  -4   -1.14    3.65
  -2  -5  -4    8.68    3.78
  -2  -5  -4    7.16    2.45
  -2   5  -4   -2.95    2.42
  -2   5  -4    2.91    7.95
   2   5   4    7.38    3.25
  -2   5  -4    0.19    4.01
  -2   5  -4    3.40    2.25
  -3  -5  -4    7.26    3.06
   3  -5   4   14.82    6.69
   3  -5   4    3.65    3.36
  -3  -5  -4    9.13    4.27
  -3  -5  -4   16.53    4.44
  -3  -5  -4    1.35    3.36
  -3  -5  -4    1.95    4.92
  -3   5  -4    5.71    2.59
   3   5   4   12.50    3.98
   3   5   4    4.12    2.02
  -3   5  -4    1.36    2.92
  -3   5  -4    0.97    3.67
   3   5   4    1.45    2.41
  -3   5  -4   17.97    9.12
  -4  -5  -4    4.94    3.44
   4  -5   4   24.45    8.40
  -4  -5  -4    7.57    5.13
   4  -5   4    4.82    4.72
  -4  -5  -4   19.13    5.26
  -4  -5  -4   10.11    5.67
  -4  -5  -4    7.01    3.70
  -4   5  -4   15.56    7.35
   4   5   4    8.78    2.62
  -4   5  -4    5.35    4.70
  -4   5  -4    9.33    3.42
  -4   5  -4   10.41    3.03
   4   5   4   -0.43    2.39
   5  -5   4   -0.23    2.50
  -5  -5  -4    1.11    2.92
   5  -5   4   -0.51    3.68
   5  -5   4    0.72    1.95
  -5  -5  -4   12.55    4.53
  -5  -5  -4    3.05    5.82
  -5  -5  -4    1.78    2.75
  -5  -5  -4    5.71    5.83
   5  -5   4    4.54    8.71
  -5   5  -4    1.79    3.22
  -5   5  -4   -0.43    2.55
   5   5   4    2.71    2.30
  -5   5  -4   -1.83    3.56
  -5   5  -4   -0.46    8.11
   5   5   4    3.59    2.62
   6  -5   4    0.31    9.88
  -6  -5  -4   -5.96    3.95
   6  -5   4   -3.39    2.72
  -6  -5  -4   -2.18    3.16
   6  -5   4    0.30    2.10
  -6  -5  -4    2.20    2.86
  -6  -5  -4    6.51    6.97
  -6  -5  -4    5.20    4.24
   6  -5   4    1.07    4.53
  -6  -5  -4    0.52    8.12
  -6  -5  -4    1.52    2.17
  -6   5  -4   -2.15    2.85
   6   5   4    3.44    2.59
  -6   5  -4    2.48    9.20
   6   5   4   -1.12    2.54
  -6   5  -4    3.43    2.98
  -6   5  -4    0.49    3.88
   7  -5   4    5.72    5.58
   7  -5   4   14.20    5.18
   7  -5   4    7.07   12.27
  -7  -5  -4    5.15    4.76
  -7  -5  -4    7.54    8.16
  -7  -5  -4   10.60    3.29
  -7  -5  -4   13.70    4.23
   7  -5   4    2.59    3.06
  -7  -5  -4    4.63    5.06
  -7   5  -4    3.14   11.01
  -7   5  -4    7.46    6.15
   7   5   4    9.13    4.03
  -7   5  -4    7.96    4.31
   7   5   4    8.58    3.80
  -7   5  -4   11.07    4.37
   8  -5   4   25.15    6.26
   8  -5   4    9.69    4.11
  -8  -5  -4   21.51    5.36
  -8  -5  -4   11.13    6.44
  -8  -5  -4    3.62    3.35
  -8  -5  -4   19.36    7.26
  -8  -5  -4   23.20   11.77
   8  -5   4   29.46   16.67
   8  -5   4    5.73    7.67
  -8  -5  -4   11.09    4.01
  -8  -5  -4    9.66    9.51
   8   5   4    7.41    4.53
  -8   5  -4   12.65   10.54
   8   5   4   17.64    5.04
  -8   5  -4   22.62    5.66
  -8   5  -4   24.03    5.50
  -9  -5  -4    8.47    6.64
  -9  -5  -4    2.96    5.40
  -9  -5  -4    3.11   11.67
  -9  -5  -4    1.96    4.09
  -9  -5  -4   -7.61   13.89
   9  -5   4   17.51   17.02
   9  -5   4    6.63    8.23
  -9  -5  -4    9.01    3.74
   9  -5   4   14.19    5.70
   9  -5   4    3.87    3.56
  -9   5  -4    8.83   17.15
   9   5   4    1.55    4.02
  -9   5  -4    3.68    6.22
  -9   5  -4    5.47    4.61
   9   5   4    9.99    4.59
  -9   5  -4    6.79    4.60
 -10  -5  -4    3.62    6.06
  10  -5   4   -0.17    3.89
 -10  -5  -4   10.79    4.77
 -10  -5  -4    2.15    0.86
 -10  -5  -4   -4.82    4.37
 -10  -5  -4   -3.33   15.83
  10   5   4    0.38    4.45
 -10   5  -4   -3.21    3.85
 -10  -6   4   26.56    8.73
 -10  -6   4   11.89    6.79
 -10  -6   4   24.43   23.15
 -10  -6   4   19.81    5.83
 -10   6   4   13.10    5.84
  10   6  -4   20.00    5.81
 -10   6   4    5.17   18.04
  -9  -6   4    5.15    5.80
  -9  -6   4   -2.52    4.77
  -9  -6   4   10.34   14.96
  -9  -6   4    1.37    0.91
  -9  -6   4  -17.54   16.48
   9   6  -4   -2.34    3.71
  -9   6   4   -2.28    3.76
  -9   6   4   -0.67   11.74
  -9   6   4   -2.90    3.78
  -9   6   4    6.62    4.48
  -8  -6   4   43.37    9.56
  -8  -6   4   33.80    6.74
  -8  -6   4   41.42    8.41
  -8  -6   4   59.05   17.11
  -8  -6   4    6.81   11.58
  -8  -6   4   38.55   10.32
   8   6  -4   39.62    7.41
  -8   6   4   23.96   14.39
  -8   6   4   23.90    7.68
  -8   6   4   22.23   14.17
  -8   6   4   36.46    7.19
  -8   6   4   32.68    7.57
   8   6  -4   40.88    7.58
  -7  -6   4   47.33    9.48
  -7  -6   4   50.11   10.77
  -7  -6   4   76.41   15.74
  -7  -6   4   65.27    8.63
  -7  -6   4   47.65   12.97
  -7  -6   4   47.59   12.08
  -7  -6   4   50.45   14.25
  -7   6   4   50.90    8.56
  -7   6   4   44.15    8.49
   7   6  -4   48.07    8.84
   7   6  -4   49.97    8.64
  -6  -6   4    1.89    4.00
  -6  -6   4    8.28    4.00
  -6  -6   4    6.45    9.63
  -6  -6   4    3.92    4.58
  -6  -6   4    5.24    2.68
   6   6  -4    5.40    3.38
  -6   6   4    2.85    2.88
   6   6  -4   -0.49    2.67
  -6   6   4    1.38    2.81
  -5  -6   4    5.28    4.33
  -5  -6   4    0.03    7.44
  -5  -6   4    2.73    3.39
  -5  -6   4    2.04    2.32
  -5  -6   4    5.12    4.07
  -5  -6   4    9.45    4.96
  -5  -6   4    2.93    7.95
   5   6  -4    1.97    2.57
  -5   6   4    3.50    2.88
  -5   6   4    6.12    2.63
   5   6  -4   -0.52    2.83
  -5   6   4   -5.64    7.17
  -5   6   4    5.77    4.02
  -4  -6   4   20.03    6.27
  -4  -6   4   31.23    7.46
  -4  -6   4   17.56    9.56
  -4   6   4   25.00    4.65
  -4   6   4   24.52    6.55
   4   6  -4   30.41    5.35
   4   6  -4   36.12    7.22
  -4   6   4   15.03    8.81
   4   6  -4   24.54    4.76
  -3  -6   4   64.47   11.08
  -3  -6   4   92.66   15.80
  -3  -6   4   84.25   12.36
   3   6  -4   61.14   11.69
   3   6  -4   68.68    9.26
  -3   6   4   53.80   11.20
   3   6  -4   76.21   11.00
  -3   6   4   65.95   11.63
   3   6  -4   70.34   10.95
   3   6  -4   70.11    9.97
  -2  -6   4   26.68    6.12
  -2  -6   4   21.97    7.46
  -2  -6   4   11.94   10.14
   2   6  -4   29.79    6.97
  -2   6   4   28.54    7.19
   2   6  -4   47.00    8.03
   2   6  -4   29.19    5.85
   2   6  -4   35.25    5.02
   2   6  -4   38.98    7.42
  -1  -6   4    1.58    8.66
  -1  -6   4   12.99    4.38
   1   6  -4   15.24    4.13
   1   6  -4   25.85    6.25
   1   6  -4   18.40    3.04
   1   6  -4    7.82    4.74
  -1   6   4   16.78    5.60
   1   6  -4    6.85    3.73
   0  -6   4   -2.53    7.66
   0  -6   4    1.11    3.05
   0   6   4    2.75    3.89
   0   6  -4   14.00    4.84
   0   6  -4    5.65    7.12
   0   6  -4    7.11    3.10
   0   6  -4    9.60    2.25
   0   6  -4    1.53    4.69
  -1  -6  -4   16.61    4.85
   1  -6   4   14.49    7.21
   1  -6   4   14.20    4.95
  -1   6  -4   15.66    6.13
   1   6   4   21.92    5.32
  -1   6  -4   25.90    4.17
  -1   6  -4   21.55   10.40
  -2  -6  -4   26.64    6.43
   2  -6   4   22.66    8.93
  -2  -6  -4   40.81    6.80
  -2  -6  -4   40.00    7.38
  -2  -6  -4   38.27    6.18
   2  -6   4   36.75    7.55
  -2  -6  -4   46.07    8.67
  -2   6  -4   13.62   12.46
  -2   6  -4   19.42    8.40
  -2   6  -4   46.38    9.06
  -2   6  -4   34.39    5.65
   2   6   4   39.09    7.13
  -2   6  -4   18.88    5.78
   3  -6   4  173.19   25.13
   3  -6   4  173.56   23.34
  -3  -6  -4  178.78   22.78
  -3  -6  -4  182.05   22.36
  -3  -6  -4  156.95   22.77
   3   6   4  171.65   21.26
   3   6   4  183.99   21.43
  -3   6  -4  158.22   24.88
  -3   6  -4  173.16   21.77
  -3   6  -4  189.65   22.28
   3   6   4  164.79   22.45
  -4  -6  -4    6.82    6.06
  -4  -6  -4    4.12    3.26
  -4  -6  -4   -0.30    5.14
   4  -6   4   10.56    8.65
   4  -6   4    4.55    4.24
  -4  -6  -4    7.03    4.61
  -4  -6  -4    3.38    2.97
  -4   6  -4    5.53    9.97
  -4   6  -4    2.39    4.02
  -4   6  -4    4.53    2.65
   4   6   4    3.52    2.34
  -4   6  -4    4.98    3.36
   4   6   4    4.55    2.79
  -5  -6  -4   23.46    8.69
   5  -6   4   58.63   10.71
  -5  -6  -4   29.16    7.78
  -5  -6  -4   12.15    5.43
   5  -6   4   15.49   10.05
  -5  -6  -4   30.39    6.61
  -5  -6  -4   29.44    6.59
  -5   6  -4   27.84   11.79
   5   6   4   21.52    4.31
  -5   6  -4   20.50    4.99
  -5   6  -4   40.12    9.28
   5   6   4    9.47    4.07
  -5   6  -4   13.38    4.25
   6  -6   4   12.46   10.85
  -6  -6  -4    1.28    3.61
  -6  -6  -4    2.78    6.89
  -6  -6  -4    0.21    2.98
  -6  -6  -4    2.08    4.18
  -6  -6  -4    9.64    8.22
   6  -6   4    3.66    4.58
  -6   6  -4    3.70    4.84
  -6   6  -4    0.08    3.53
  -6   6  -4   -0.16    3.15
   6   6   4    2.93    3.34
   6   6   4   -0.90    2.84
  -6   6  -4   -5.72   11.25
  -7  -6  -4  113.96   19.79
  -7  -6  -4  127.53   24.92
  -7  -6  -4  133.41   20.60
  -7  -6  -4  135.99   20.53
  -7  -6  -4  166.30   24.41
   7  -6   4  115.42   26.35
   7  -6   4  137.23   22.24
  -7   6  -4  148.63   19.09
   7   6   4  141.80   18.42
  -7   6  -4  139.21   19.27
  -7   6  -4   90.89   25.61
  -7   6  -4  162.46   23.12
   7   6   4  172.90   19.01
  -8  -6  -4    8.84    5.83
  -8  -6  -4    5.04   14.33
   8  -6   4    8.11    7.53
   8  -6   4    9.32    3.88
   8  -6   4   13.22    4.90
  -8  -6  -4   19.12    6.66
  -8  -6  -4    9.15   10.91
   8  -6   4   25.26   16.62
   8   6   4    5.16    4.43
  -8   6  -4   18.24    5.43
   8   6   4    9.56    4.78
  -8   6  -4    3.72   14.43
  -8   6  -4   10.21    4.65
  -8   6  -4    9.65    7.53
  -9  -6  -4    5.94    6.25
  -9  -6  -4    5.80    4.71
  -9  -6  -4   11.25    4.20
   9  -6   4    6.11    4.31
   9  -6   4   28.49    6.18
  -9   6  -4   11.72    5.50
   9   6   4   10.09    5.17
 -10  -6  -4    1.27    5.32
  10  -6   4   13.20    2.89
 -10  -6  -4   11.33    6.72
  10  -6   4   11.84    5.59
 -10  -6  -4    1.43   17.54
 -10   6  -4    9.05    5.59
  10   6   4   14.73    6.19
  -9  -7   4    4.80    3.75
  -9  -7   4    1.09    1.05
  -9  -7   4   -1.78    4.08
  -9  -7   4    0.66    5.43
  -9  -7   4   -5.13   16.72
  -9   7   4    1.55    4.25
  -9   7   4    3.83    4.38
   9   7  -4   -2.40    3.71
  -9   7   4   -0.94    4.05
  -9   7   4   -4.75   14.25
  -8  -7   4    1.86    3.38
  -8  -7   4    1.75   19.40
  -8  -7   4   -0.15    3.66
  -8  -7   4    0.25    4.99
  -8   7   4    3.27    4.02
  -8   7   4   -1.19    4.09
   8   7  -4   -1.71    3.57
  -8   7   4   -0.73    3.91
   8   7  -4    3.00    4.77
  -8   7   4    2.54   10.77
  -7  -7   4    2.44    5.60
  -7  -7   4   -0.24   10.88
  -7  -7   4    3.19    4.87
  -7  -7   4    0.37    0.59
  -7  -7   4   -0.63    3.22
  -7  -7   4    9.65   15.81
  -7   7   4   -0.48    3.35
   7   7  -4   -6.07    2.97
  -7   7   4    1.60    3.18
  -7   7   4    3.26    3.74
  -7   7   4   -8.33   12.49
   7   7  -4   -3.10    4.07
  -6  -7   4   47.86   14.11
  -6  -7   4   22.71    7.40
  -6  -7   4   17.77    7.96
  -6  -7   4   20.83    8.47
  -6  -7   4   45.04   14.93
  -6   7   4   35.07   17.57
   6   7  -4   31.07    6.14
  -6   7   4   22.87    5.91
  -6   7   4   37.91    6.55
  -6   7   4   24.68    8.18
   6   7  -4   32.09    6.68
  -5  -7   4   33.50    7.27
  -5  -7   4   19.13    9.59
  -5  -7   4   16.76    6.86
  -5  -7   4   20.13   12.84
  -5  -7   4   16.10    7.04
  -5   7   4   18.49    6.86
  -5   7   4    9.50   11.38
   5   7  -4   16.95    4.38
   5   7  -4   18.70    4.96
  -5   7   4   22.43    4.58
  -5   7   4   16.23    4.41
  -4  -7   4    4.99   11.06
  -4  -7   4    2.87    3.57
  -4  -7   4    3.11    4.41
  -4  -7   4   -1.31    4.01
   4   7  -4    1.57    5.04
  -4   7   4   -3.14    3.99
   4   7  -4    2.54    3.28
  -4   7   4   -0.90   11.00
   4   7  -4   -1.37    2.14
  -4   7   4   -0.36    3.55
  -3  -7   4   19.41   12.90
  -3  -7   4   24.98    6.25
  -3  -7   4   17.16    7.02
  -3   7   4   28.90    7.00
   3   7  -4   18.12    5.04
   3   7  -4   30.27    4.73
   3   7  -4   24.46    6.68
  -2  -7   4   17.60    5.13
  -2  -7   4    5.17    4.63
  -2  -7   4    6.96   11.62
   2   7  -4   13.02    4.76
   2   7  -4   21.11    5.07
  -2   7   4   13.90    5.77
   2   7  -4   19.68    6.32
   2   7  -4   23.37    6.60
   2   7  -4   23.11    3.83
   1   7  -4   69.15   10.82
   1   7  -4   63.35    7.97
   1   7  -4   67.74   11.15
   1   7  -4   38.96    8.94
   1   7  -4   48.47    9.17
  -1   7   4   66.67   10.97
   0  -7   4   -0.98    2.55
   0  -7   4    2.12    8.59
   0   7  -4    5.32    3.65
   0   7  -4    6.74    3.96
   0   7  -4    2.58    6.47
   0   7   4    5.30    4.64
   0   7  -4   11.33    5.91
   0   7  -4    8.83    2.64
   1  -7   4   18.81    5.81
  -1  -7  -4   17.94    6.04
   1  -7   4    9.92    8.74
   1   7   4   23.82    6.40
  -1   7  -4   33.46   11.37
  -1   7  -4   21.64    7.26
  -1   7  -4   23.88    8.03
  -1   7  -4   22.39    4.59
  -2  -7  -4   22.41    5.80
   2  -7   4   26.58    6.29
   2  -7   4   25.46    8.90
  -2  -7  -4    8.64    4.67
  -2   7  -4   17.58    4.97
   2   7   4   30.73    6.50
  -2   7  -4   24.44    4.58
  -2   7  -4    0.34   12.39
  -2   7  -4   12.69    7.59
  -2   7  -4   20.89    6.98
   3  -7   4   48.51   11.70
  -3  -7  -4   38.30    7.62
   3  -7   4   51.89   10.32
  -3  -7  -4   51.93   11.74
  -3  -7  -4   51.22    9.71
  -3  -7  -4   45.69    9.25
  -3  -7  -4   59.25    9.88
  -3   7  -4   34.02   15.72
   3   7   4   50.26    9.39
  -3   7  -4   57.85   11.21
  -3   7  -4   48.23    8.26
  -3   7  -4   39.49   11.78
  -3   7  -4   57.10    7.79
  -4  -7  -4    4.50    3.50
   4  -7   4    4.34    4.19
  -4  -7  -4   12.77    5.31
  -4  -7  -4    3.48    6.56
   4  -7   4   11.09   10.02
  -4  -7  -4   12.25    4.75
  -4  -7  -4   21.93    8.98
  -4   7  -4    8.52    3.78
   4   7   4   14.21    3.18
  -4   7  -4    7.04    3.97
   4   7   4    9.50    3.13
  -5  -7  -4    5.76    4.94
  -5  -7  -4    5.68    4.20
   5  -7   4   10.36    6.17
  -5  -7  -4   12.18    8.67
  -5  -7  -4   11.81    8.25
   5  -7   4    9.71   11.25
  -5  -7  -4    6.80    4.69
   5   7   4    2.24    3.30
  -5   7  -4   10.65    4.14
  -5   7  -4   10.02    4.55
   5   7   4    7.83    3.59
  -6  -7  -4   28.30    7.99
  -6  -7  -4   24.33    7.91
  -6  -7  -4   28.70    8.15
   6  -7   4   45.22   15.65
  -6  -7  -4   40.54   11.71
   6  -7   4   26.14    9.23
  -6  -7  -4   31.22   11.55
   6   7   4   36.72    6.39
  -6   7  -4   17.53    8.70
  -6   7  -4   14.70   16.34
  -6   7  -4   30.13    6.46
   6   7   4   30.23    6.71
  -6   7  -4   26.75    6.83
  -7  -7  -4    9.47    5.38
  -7  -7  -4   17.32   11.23
  -7  -7  -4   -7.08   13.38
  -7  -7  -4    2.47    2.19
   7  -7   4  -19.44   14.82
   7  -7   4   14.68    8.70
  -7  -7  -4   -0.75    5.05
  -7   7  -4   14.06   16.36
  -7   7  -4   -2.29    3.85
  -7   7  -4    1.72    3.79
   7   7   4    1.91    3.83
   7   7   4    0.13    3.53
  -8  -7  -4   12.37    5.93
  -8  -7  -4    7.68   13.62
  -8  -7  -4    1.57    0.73
  -8   7  -4    4.31    4.36
  -8   7  -4   -0.30    4.32
   8   7   4   -2.14    3.76
   8   7   4   -1.95    3.72
  -9  -7  -4    8.08   16.66
  -9  -7  -4    2.93    0.91
  -9  -7  -4    0.76    6.27
   9   7   4   -1.56    3.90
  -9   7  -4    0.26    4.55
  -8  -8   4    6.60   17.65
  -8  -8   4    9.31    6.45
  -8   8   4    5.72    4.84
  -8   8   4   14.96    5.36
   8   8  -4    6.10    4.23
  -8   8   4  -14.91   12.61
  -8   8   4    6.80    4.68
  -7  -8   4    2.23    5.53
  -7  -8   4    0.98    0.72
  -7  -8   4    5.28   13.39
   7   8  -4    7.44    4.94
  -7   8   4    3.68    3.99
  -7   8   4    2.99    4.26
  -7   8   4    7.65   10.33
  -7   8   4    2.42    4.03
   7   8  -4   -1.73    3.28
  -6  -8   4   -5.43    9.96
  -6  -8   4   -5.31   16.58
  -6  -8   4   16.21    7.27
   6   8  -4    8.09    3.85
  -6   8   4  -20.24   15.63
  -6   8   4    8.00    4.12
  -6   8   4    2.18    8.38
  -6   8   4   16.11    4.76
   6   8  -4   17.74    5.18
  -6   8   4    9.33    4.33
  -5  -8   4   23.26    8.30
  -5  -8   4   19.62    6.54
  -5  -8   4   34.78   17.25
  -5  -8   4   24.01   12.71
  -5  -8   4   15.23    7.10
  -5   8   4   14.14    5.13
  -5   8   4   13.64    6.95
  -5   8   4   22.97    7.33
   5   8  -4   24.43    6.06
  -5   8   4   27.91    5.61
   5   8  -4   36.95    5.66
  -5   8   4   20.64    5.50
  -5   8   4   -1.26   15.75
  -4  -8   4    9.15    5.59
  -4  -8   4   -1.31    4.00
  -4  -8   4    0.43    5.08
  -4  -8   4  -15.20    8.76
  -4  -8   4    4.09   15.95
  -4   8   4    4.02    5.33
   4   8  -4   -7.08    3.78
   4   8  -4   -3.54    2.48
   4   8  -4    4.92    6.41
  -3  -8   4    6.79    5.23
  -3  -8   4   10.17    5.45
  -3  -8   4   19.28   16.54
   3   8  -4   13.23    3.48
   3   8  -4    4.16    4.23
  -3   8   4    9.95    5.60
  -2  -8   4   53.41    9.93
  -2  -8   4   17.63   15.14
   2   8  -4   35.46    7.70
   2   8  -4   45.37    6.70
  -2   8   4   36.96    9.58
   2   8  -4   38.25    9.62
  -1  -8   4    6.19    4.09
  -1  -8   4   -9.84   11.06
   1   8  -4   15.56    3.34
   1   8  -4   15.55    6.20
   1   8  -4   17.21    6.78
   1   8  -4    3.63    4.73
   1   8  -4   10.86    4.19
  -1   8   4    6.81    6.30
   0  -8   4   28.32   11.91
   0  -8   4   46.32    9.92
   0   8  -4   64.08    9.85
   0   8  -4   42.34    9.19
   0   8   4   67.04   11.47
   0   8  -4   54.41   11.00
   0   8  -4   65.46   13.72
   0   8  -4   68.09    8.48
   1  -8   4   19.33   10.54
   1  -8   4   34.22    7.70
   1   8   4   41.32    8.82
  -1   8  -4   36.62   11.28
  -1   8  -4   48.24    9.20
  -1   8  -4   33.14    6.50
  -1   8  -4   32.82    7.04
  -2  -8  -4   29.98    7.74
   2  -8   4   20.74    9.94
   2  -8   4   40.98    7.86
  -2   8  -4   25.49    6.40
  -2   8  -4   32.33   14.83
   2   8   4   27.75    7.89
  -2   8  -4   30.79    9.44
  -3  -8  -4   14.08    7.02
   3  -8   4    8.76    9.92
  -3  -8  -4   13.29   11.12
  -3  -8  -4   14.38    5.51
  -3  -8  -4   15.91    4.36
  -3  -8  -4   22.69    6.15
   3  -8   4   26.70    6.38
  -3   8  -4   14.77    7.89
   3   8   4   18.64    6.69
  -3   8  -4   20.07    4.95
  -3   8  -4   11.93    5.15
  -4  -8  -4    6.46    7.79
   4  -8   4   -2.55   10.56
  -4  -8  -4    2.65    4.86
  -4  -8  -4    0.85    3.20
  -4  -8  -4    2.46    4.99
  -4  -8  -4   -9.32   11.81
   4  -8   4    5.42    4.89
   4   8   4    4.96    3.09
  -4   8  -4    0.21    3.98
   4   8   4    1.99    5.72
   4   8   4   -0.70    2.54
  -4   8  -4    2.51    3.65
  -5  -8  -4   63.91   15.62
  -5  -8  -4   96.62   13.35
   5  -8   4   76.04   14.49
  -5  -8  -4   90.50   17.78
   5  -8   4   56.46   17.55
  -5  -8  -4   57.23   12.51
  -5  -8  -4   68.43   11.53
   5   8   4   73.72   10.45
  -5   8  -4   67.36   10.99
  -5   8  -4   73.57   11.73
   5   8   4   69.81   10.36
  -5   8  -4   28.44   27.72
  -5   8  -4   72.18   17.91
  -6  -8  -4    5.54    3.96
  -6  -8  -4    5.36   11.13
   6  -8   4  -15.42   13.34
  -6  -8  -4   10.30   13.01
  -6  -8  -4    5.32    5.85
  -6   8  -4   19.38   19.45
   6   8   4    3.08    3.84
  -6   8  -4    5.80    4.56
   6   8   4    5.93    3.75
  -6   8  -4    0.35    3.66
  -7  -8  -4    2.49    4.79
  -7  -8  -4   -7.56   13.37
  -7  -8  -4    1.66    0.65
   7   8   4   -0.95    3.35
   7   8   4    8.74    3.98
  -7   8  -4    6.12    4.78
  -7   8  -4    7.65    4.48
  -8  -8  -4    0.47   15.26
  -8  -8  -4   12.61    6.47
  -8  -8  -4    2.97    0.87
   8   8   4    2.25    4.30
   8   8   4   13.01    5.82
  -8   8  -4    5.23    5.15
  -7  -9   4   -8.15   15.55
  -7  -9   4   17.89    7.13
  -7   9   4    5.17    4.42
  -7   9   4   10.78    4.38
   7   9  -4    3.66    4.18
  -7   9   4    1.25   14.05
  -7   9   4    2.56    4.07
  -6  -9   4    3.08   12.61
  -6  -9   4    0.26    5.37
  -6  -9   4    0.47    0.64
   6   9  -4   -5.39    2.89
  -6   9   4   -1.49    2.98
  -6   9   4    1.50    3.78
  -6   9   4    1.85    3.39
   6   9  -4   -1.88    4.39
  -6   9   4   -6.61    9.22
  -5  -9   4   -8.41   11.66
  -5  -9   4    6.03    4.56
  -5  -9   4   13.45    6.59
  -5   9   4   11.44    4.39
   5   9  -4    7.77    5.61
  -5   9   4   14.88    4.21
   5   9  -4   15.09    4.62
  -4  -9   4   17.49    6.18
  -4  -9   4   34.94   20.32
  -4  -9   4   29.85   11.31
  -4  -9   4   13.96    6.03
   4   9  -4   25.95    9.24
   4   9  -4   22.15    4.98
  -4   9   4   27.05    7.95
   4   9  -4   15.32    6.33
  -3  -9   4   -1.56   19.02
  -3  -9   4   14.81    6.21
  -3  -9   4   -0.35    3.59
  -3  -9   4   12.49    5.22
   3   9  -4    6.99    6.56
  -3   9   4   11.08    6.84
   3   9  -4   12.19    3.97
   3   9  -4   12.53    5.13
  -2  -9   4    1.31    3.78
  -2  -9   4   12.35   16.30
   2   9  -4   21.92    7.55
   2   9  -4   -4.29    4.73
   2   9  -4    6.58    3.26
  -2   9   4    7.60    6.64
  -1  -9   4    0.37   12.32
  -1  -9   4   -0.72    2.42
   1   9  -4    5.42    3.21
   1   9  -4    0.70    3.05
   1   9  -4    5.27    6.41
   1   9  -4    4.08    7.52
   1   9  -4   -7.37    4.35
  -1   9   4   -2.48    5.36
   0  -9   4   -2.51    2.36
   0  -9   4   -1.47   10.03
   0   9  -4   -8.48    4.29
   0   9  -4   -1.09    3.18
   0   9   4    5.20    6.29
   0   9  -4    0.20    3.16
   0   9  -4    5.55    7.46
   1  -9   4    4.19    3.44
   1  -9   4    3.94    9.96
  -1   9  -4    3.25    3.89
  -1   9  -4    4.98    8.88
   1   9   4    6.07    6.60
  -1   9  -4   -1.58    4.69
  -1   9  -4    8.60    4.66
   2  -9   4   21.02   11.03
  -2  -9  -4   17.17    6.84
   2  -9   4   12.55    4.97
  -2   9  -4   22.85    5.50
   2   9   4   23.51    7.90
  -2   9  -4    8.38   12.93
  -2   9  -4    7.96    6.42
  -2   9  -4    7.41    4.92
  -3  -9  -4    3.32    5.53
   3  -9   4   -9.54   11.28
   3  -9   4    2.71    4.17
  -3   9  -4    1.44   17.17
   3   9   4    8.77    6.42
  -3   9  -4    2.84    6.81
  -3   9  -4    8.69    7.70
  -3   9  -4    5.00    4.37
   4  -9   4   28.93   13.45
  -4  -9  -4   35.50   10.34
  -4  -9  -4   30.95   16.92
  -4  -9  -4   24.12    5.73
  -4  -9  -4   16.31    7.11
  -4  -9  -4   27.58    7.77
  -4   9  -4   29.05    6.18
   4   9   4   29.30    5.27
   4   9   4   21.09    5.22
  -4   9  -4   23.34    8.40
  -4   9  -4   18.96    6.05
   4   9   4   18.57    7.75
  -4   9  -4    0.25   18.28
  -5  -9  -4   15.52    6.97
  -5  -9  -4   10.92    4.88
  -5  -9  -4   10.64   11.02
   5   9   4   12.97    4.21
  -5   9  -4   10.82    4.66
  -5   9  -4   15.02    5.65
   5   9   4   18.89    5.11
  -6  -9  -4    4.78    4.04
  -6  -9  -4   -8.63   12.50
  -6  -9  -4    6.90    5.39
  -6   9  -4    2.86    4.12
   6   9   4    3.95    3.60
   6   9   4    3.50    4.00
  -6   9  -4    1.73    4.33
  -7  -9  -4    3.72    0.92
  -7  -9  -4   14.47   16.69
  -7  -9  -4    4.25    5.72
   7   9   4    0.22    3.64
   7   9   4    8.18    5.15
  -7   9  -4    0.16    4.66
  -7   9  -4    5.01    5.06
  -6 -10   4   14.77    6.68
  -6  10   4    3.64    4.03
  -5 -10   4    9.55    6.26
  -5 -10   4   -8.26   13.17
   5  10  -4    3.33    4.05
   5  10  -4   11.83    6.67
  -4 -10   4    9.47    4.96
  -4 -10   4    7.87    5.86
  -4 -10   4    7.68   14.30
   4  10  -4    7.77    4.35
   4  10  -4    8.28    6.41
  -3 -10   4   11.62   12.02
  -3 -10   4   -3.34    2.69
   3  10  -4   -3.85    3.14
   3  10  -4   -3.01    4.78
   2  10  -4   -6.14    5.33
   2  10  -4    5.97    3.97
  -1 -10   4    1.70   13.24
   1  10  -4    3.04    6.70
   1  10  -4   23.09    5.54
  -1  10   4    6.20   12.04
   0 -10   4   21.95   13.08
   0  10  -4   18.62    5.67
   0  10   4   40.86   11.65
   0  10  -4   18.99    8.37
   0  10  -4   26.25    8.05
   1 -10   4   16.60   12.34
  -1  10  -4    8.97    4.71
  -1  10  -4    3.46    5.68
  -1  10  -4    6.93    8.92
   2 -10   4    0.06   13.42
  -2  10  -4    9.33    5.32
  -2  10  -4   12.96   14.35
  -2  10  -4    3.73    4.87
  -3 -10  -4    4.70    6.18
  -3  10  -4   -1.02    4.31
  -4 -10  -4    5.19    6.56
   4  10   4    2.70    3.32
  -4  10  -4   11.55    4.99
  -5 -10  -4   17.16    4.73
  -5 -10  -4    8.52    5.95
  -5 -10  -4   26.26   13.88
  -5  10  -4   20.98    5.93
   5  10   4    7.01    4.10
  -5  10  -4    9.31    5.26
   5  10   4    8.32    4.71
  -3 -11   4   -2.11    2.94
  -3 -11   4  -12.87   18.82
   3  11  -4   -8.60    6.69
   3  11  -4   -4.57    4.19
  -2 -11   4    2.56    3.48
  -2 -11   4    8.52   13.63
   2  11  -4    1.60    5.07
   2  11  -4  -12.17    5.79
  -1 -11   4    0.06    2.75
   1  11  -4   -3.14    4.89
   1  11  -4  -13.03    6.68
   0  11  -4    9.11    5.14
   0  11  -4   -5.23    6.52
  -1  11  -4    9.19    5.22
  -1  11  -4    2.13    5.96
  -2  11  -4    3.54    5.49
  -2  11  -4   -1.51    4.61
  -3  11  -4   -0.36    4.48
  -3  11  -4    7.86    5.35
  12   0  -5   -1.60    3.48
 -12   0   5   10.92    7.49
 -12   0   5  -21.03   17.31
 -12   0   5    2.11    4.81
 -12   0   5    4.02   22.99
 -11   0   5    0.52    5.26
  11   0  -5   10.38    4.16
 -11   0   5   12.91    5.01
 -11   0   5    5.71   15.72
 -10   0   5   16.67   12.17
 -10   0   5   12.44    4.42
 -10   0   5    9.22   15.16
 -10   0   5  -23.70   15.12
 -10   0   5   -2.01    4.46
  10   0  -5    4.10    4.55
 -10   0   5    4.52    3.80
  10   0  -5   -0.38    3.25
  -9   0   5   -3.42    9.05
   9   0  -5    0.95    2.72
  -9   0   5   -2.73    2.96
  -9   0   5   -5.21   12.28
  -9   0   5   -2.54    4.30
  -9   0   5   -2.58    5.09
  -8   0   5    2.78    3.99
  -8   0   5   -2.78    2.74
   8   0  -5    3.45    3.48
  -8   0   5   -1.10    8.37
  -8   0   5   -0.37    1.64
  -8   0   5   -3.41    7.36
   8   0  -5    1.11    2.34
  -8   0   5   -0.90    4.35
  -7   0   5    9.12    3.06
   7   0  -5    5.52    2.63
  -7   0   5    5.17    4.85
   7   0  -5   12.40    3.60
  -7   0   5   14.72    6.26
  -7   0   5   19.54    8.25
  -7   0   5    4.25    3.62
  -6   0   5    1.77    2.05
   6   0  -5    0.29    1.71
  -6   0   5    4.54    8.08
  -6   0   5    1.63    2.03
   6   0  -5    0.47    2.26
  -6   0   5    0.03    2.45
  -6   0   5   -7.38    5.77
  -6   0   5    4.48    4.76
   5   0  -5   -1.86    1.51
  -5   0   5    2.20    3.68
  -5   0   5   -1.67    2.15
  -5   0   5    9.13    5.62
  -5   0   5   -1.94    2.49
   5   0  -5   -1.86    1.75
  -5   0   5   -0.83    1.65
  -5   0   5    0.48    1.88
  -4   0   5    0.65    1.75
  -4   0   5   -1.78    1.18
   4   0  -5    0.10    1.40
  -4   0   5   -0.93    1.19
   4   0  -5    0.27    1.12
  -4   0   5   -2.78    2.40
  -4   0   5   -0.56    2.54
  -4   0   5   -1.26    3.65
   3   0  -5    1.78    1.05
   3   0  -5    0.67    0.82
  -3   0   5    2.54    2.13
  -3   0   5    0.20    0.77
  -3   0   5   -0.59    1.10
  -3   0   5    0.43    0.92
  -2   0   5    1.04    0.71
   2   0  -5    0.15    1.06
   2   0  -5    1.55    1.77
   2   0  -5    0.48    0.61
  -2   0   5    1.24    0.64
  -2   0   5   -0.44    0.84
   2   0  -5    0.29    0.73
  -2   0   5    2.73    1.84
  -1   0   5    1.25    0.66
   1   0  -5    1.98    0.66
  -1   0   5    1.32    1.68
   1   0  -5    0.04    0.66
  -1   0   5    1.17    0.57
   1   0  -5   -1.51    1.67
  -1   0   5    0.15    0.99
   1   0  -5    2.48    1.34
   0   0  -5    0.64    0.70
   0   0   5    0.40    0.63
   0   0  -5    0.01    2.27
   0   0  -5    0.25    0.66
   0   0   5    0.30    0.60
   0   0   5   -0.80    0.60
   0   0  -5    0.18    1.03
   0   0   5    0.62    2.35
  -1   0  -5    0.97    1.20
   1   0   5    0.31    0.62
   1   0   5   -0.42    0.65
   1   0   5    0.64    0.70
   1   0   5    0.38    2.00
  -1   0  -5    0.37    0.65
  -1   0  -5    2.91    2.41
   2   0   5   -0.53    0.84
   2   0   5    0.80    2.58
   2   0   5    0.28    1.41
  -2   0  -5    0.25    0.80
  -2   0  -5    1.23    1.31
   2   0   5    0.84    0.90
  -2   0  -5   -0.22    0.95
  -2   0  -5    0.17    2.00
  -3   0  -5   -1.05    1.70
  -3   0  -5   -2.05    2.98
   3   0   5   -0.97    1.04
   3   0   5   -4.41    4.03
  -3   0  -5   -1.81    1.09
   3   0   5   -0.68    1.11
   3   0   5   -0.54    1.82
  -3   0  -5   -0.79    0.96
  -4   0  -5   -4.68    3.58
   4   0   5   -2.94    1.43
   4   0   5   -2.48    1.51
   4   0   5  -12.45    5.17
  -4   0  -5   -1.85    1.32
  -4   0  -5   -3.53    1.48
   4   0   5   -4.05    5.58
  -4   0  -5   -2.56    2.31
  -5   0  -5    1.35    1.86
  -5   0  -5   -0.85    5.03
   5   0   5    7.00    3.79
   5   0   5   -1.40    5.67
  -5   0  -5    0.02    2.53
  -5   0  -5    1.27    1.67
   5   0   5   -0.84    1.80
   5   0   5   -0.72    1.77
  -6   0  -5   -2.63    2.07
  -6   0  -5   -5.68    6.58
   6   0   5   -2.65    2.00
   6   0   5   -2.88    2.13
  -6   0  -5   -1.81    1.92
   6   0   5    2.10    8.81
  -6   0  -5   -2.94    4.18
   6   0   5    0.27    4.07
  -7   0  -5    7.12    3.10
   7   0   5    3.94   10.36
  -7   0  -5   11.56    8.70
   7   0   5    6.93    3.30
  -7   0  -5   -3.92    4.44
  -7   0  -5    4.48    2.94
   7   0   5    4.37    2.99
   7   0   5    2.27    5.69
   8   0   5    4.97   11.23
  -8   0  -5   -0.69    2.81
  -8   0  -5   -1.17    9.90
   8   0   5   -0.59    4.83
  -8   0  -5   -1.29    3.62
  -8   0  -5   -1.13    2.56
   8   0   5   -1.74    2.89
   8   0   5   -1.19    2.97
   9   0   5  -11.82   13.68
  -9   0  -5   -3.14    4.41
  -9   0  -5   -0.22    3.18
   9   0   5   -6.57    2.65
   9   0   5   -2.64    7.24
  -9   0  -5  -17.18   11.06
  10   0   5   -2.36    6.53
  10   0   5   11.81   19.03
 -10   0  -5    3.85    7.44
 -10   0  -5    8.89    4.20
  10   0   5   -1.24    3.83
 -10   0  -5    2.54    3.68
 -10   0  -5    7.92   19.38
  10   0   5   10.61    5.15
  11   0   5   -1.90    7.28
 -11   0  -5   24.71   18.32
 -11   0  -5   12.21    4.84
 -11   0  -5   10.13    6.56
  11   0   5    6.84    5.15
 -11  -1   5   38.31    8.40
 -11  -1   5   21.56    8.90
 -11  -1   5   41.34   22.33
 -11  -1   5   30.72   17.55
  11  -1  -5   36.69    7.80
 -11  -1   5   22.86    9.05
 -11   1   5   21.80    9.24
  11   1  -5   41.68    7.35
 -11   1   5   32.16    7.35
 -11   1   5   73.85   27.16
 -11   1   5   32.14   10.01
 -11   1   5   40.83   17.31
 -10  -1   5   33.18    7.09
 -10  -1   5   18.15    8.33
 -10  -1   5   28.40    8.95
  10  -1  -5   34.53    6.18
 -10  -1   5   44.59   14.05
 -10  -1   5   36.73    6.90
  10  -1  -5   31.92    7.18
 -10  -1   5   30.81   16.90
 -10   1   5   15.72    6.99
  10   1  -5   33.21    6.40
 -10   1   5   29.94    6.90
  10   1  -5   33.01    7.79
 -10   1   5   39.82   13.62
 -10   1   5   12.29    6.92
 -10   1   5   39.14    6.93
 -10   1   5   29.91   19.85
  -9  -1   5   47.53    9.01
  -9  -1   5   75.85   14.40
   9  -1  -5   51.69    8.31
  -9  -1   5   56.28   16.67
  -9  -1   5   43.91   12.74
   9  -1  -5   60.33    9.76
  -9  -1   5   42.88   11.38
  -9   1   5   58.32   18.28
  -9   1   5   62.47    9.10
  -9   1   5   56.04   12.07
  -9   1   5   58.88   13.86
  -9   1   5   45.04    8.81
   9   1  -5   54.17    8.61
  -9   1   5   57.07   13.95
  -8  -1   5  106.19   20.34
  -8  -1   5  147.35   25.91
  -8  -1   5  109.48   19.48
  -8  -1   5  142.75   22.39
   8  -1  -5  140.12   17.31
  -8  -1   5  135.82   17.60
  -8  -1   5  152.79   17.83
   8  -1  -5  135.83   18.04
  -8   1   5  125.08   24.19
  -8   1   5  118.86   20.85
  -8   1   5  126.79   19.31
  -8   1   5  138.65   17.70
   8   1  -5  140.71   17.95
  -8   1   5  123.77   17.51
  -8   1   5  164.46   22.48
   8   1  -5  149.36   17.50
  -7  -1   5  112.85   14.06
  -7  -1   5  117.42   17.71
  -7  -1   5   97.83   13.89
   7  -1  -5  111.67   13.73
  -7  -1   5  106.69   16.03
   7  -1  -5   98.35   14.26
  -7  -1   5   82.98   16.61
  -7  -1   5   95.38   18.84
  -7   1   5   95.69   17.09
  -7   1   5  115.54   14.10
  -7   1   5  117.38   19.35
   7   1  -5  112.62   14.28
  -7   1   5  102.56   13.96
  -7   1   5  106.64   17.35
   7   1  -5  103.38   13.76
  -7   1   5  112.97   16.60
  -6  -1   5   80.85   11.62
  -6  -1   5   85.28   16.12
   6  -1  -5   92.19   11.92
   6  -1  -5   91.46   11.46
  -6  -1   5   87.26   11.72
  -6  -1   5   72.35   14.07
  -6  -1   5  104.01   14.73
  -6  -1   5   83.03   13.36
   6   1  -5   96.94   11.94
  -6   1   5   86.74   11.64
   6   1  -5  100.63   11.65
  -6   1   5   93.23   14.23
  -6   1   5   93.47   11.75
  -6   1   5   83.42   15.79
  -6   1   5   78.90   14.24
  -6   1   5   79.33   12.93
  -5  -1   5    8.04    2.49
  -5  -1   5    8.05    2.13
  -5  -1   5    9.24    3.70
  -5  -1   5   13.70    5.37
   5  -1  -5    8.14    2.08
  -5  -1   5   10.59    4.51
  -5  -1   5    8.49    3.47
   5  -1  -5    6.67    2.55
   5   1  -5    9.96    2.72
  -5   1   5    3.85    3.91
   5   1  -5    4.06    1.97
  -5   1   5    5.78    3.48
  -5   1   5   15.40    6.06
  -5   1   5    9.04    3.74
  -5   1   5    6.91    2.41
  -5   1   5    9.39    2.31
  -4  -1   5  487.50   59.00
  -4  -1   5  484.20   59.93
  -4  -1   5  457.92   58.96
  -4  -1   5  550.26   60.11
   4  -1  -5  492.05   59.03
   4   1  -5  490.91   59.05
  -4   1   5  528.18   60.52
  -4   1   5  462.83   59.72
  -4   1   5  491.13   59.78
  -3  -1   5   22.18    3.88
   3  -1  -5   30.35    3.82
  -3  -1   5   26.59    4.06
  -3  -1   5   35.56    5.92
   3  -1  -5   26.43    4.00
  -3  -1   5   41.23    5.64
   3   1  -5   26.56    3.91
   3   1  -5   26.25    4.09
  -3   1   5   24.45    5.80
   3   1  -5   32.56    5.47
  -3   1   5   25.75    3.90
   3   1  -5   41.67    5.33
  -3   1   5   25.57    3.86
  -3   1   5   31.56    6.05
  -3   1   5   28.36    5.13
  -2  -1   5  134.94   18.57
   2  -1  -5  162.81   18.42
   2  -1  -5  149.82   18.33
  -2  -1   5  161.93   18.59
  -2  -1   5  143.82   18.42
  -2   1   5  145.04   18.36
  -2   1   5  155.56   18.38
   2   1  -5  166.60   18.60
   2   1  -5  155.96   18.43
   1  -1  -5  293.57   35.99
  -1  -1   5  259.50   35.66
  -1  -1   5  299.04   35.94
  -1  -1   5  318.36   36.63
  -1  -1   5  300.68   36.56
   1   1  -5  281.99   35.85
   1   1  -5  332.33   36.67
   1   1  -5  277.08   35.71
  -1   1   5  302.80   36.09
   1   1  -5  343.21   36.75
   0  -1  -5  150.93   21.20
   0  -1   5  183.35   20.76
   0  -1   5  162.45   20.89
   0   1   5  178.72   20.63
   0   1  -5  194.58   22.23
   0   1   5  133.64   21.34
   0   1  -5  178.03   20.88
   0   1  -5  199.51   20.79
   0   1  -5  163.44   22.06
   1  -1   5  430.42   53.36
  -1  -1  -5  443.80   52.52
  -1   1  -5  429.00   53.15
  -2  -1  -5   27.81    3.68
   2  -1   5   27.92    5.50
  -2  -1  -5   25.25    3.62
  -2   1  -5   21.14    3.84
  -2   1  -5   17.02    5.21
   2   1   5   30.70    3.78
  -2   1  -5   33.20    5.15
   2   1   5   26.96    3.67
  -3  -1  -5    6.36    4.01
  -3  -1  -5   14.56    2.19
   3  -1   5   10.63    3.86
   3  -1   5   11.08    2.41
   3  -1   5    6.36    1.96
   3  -1   5   10.23    4.81
  -3  -1  -5    9.30    2.17
  -3  -1  -5   15.64    5.73
   3   1   5    8.17    3.71
  -3   1  -5   18.07    6.47
   3   1   5    9.34    5.02
  -3   1  -5    9.26    2.29
  -3   1  -5    8.70    3.61
   3   1   5    9.44    2.12
   3   1   5   10.16    2.18
  -3   1  -5    6.19    1.85
  -4  -1  -5  144.39   18.75
   4  -1   5  198.98   22.52
   4  -1   5  160.73   18.86
  -4  -1  -5  140.62   20.10
  -4  -1  -5  168.70   20.88
  -4  -1  -5  159.92   18.69
   4   1   5  177.10   18.92
  -4   1  -5  160.32   18.80
   4   1   5  134.84   18.71
  -4   1  -5  135.27   18.84
  -4   1  -5  139.44   20.29
  -4   1  -5  126.31   20.61
  -5  -1  -5  100.13   15.95
   5  -1   5  123.89   14.37
  -5  -1  -5  108.50   14.12
   5  -1   5  105.73   18.51
   5  -1   5  100.97   16.75
  -5  -1  -5  125.81   14.36
  -5  -1  -5  103.35   17.30
   5  -1   5  112.62   14.48
   5   1   5  110.85   14.28
   5   1   5  118.21   14.40
  -5   1  -5  110.07   17.25
  -5   1  -5  115.24   16.31
  -5   1  -5  127.48   14.50
  -5   1  -5  117.27   14.26
   5   1   5   85.84   18.02
   5   1   5   95.74   16.62
  -6  -1  -5   20.69    8.41
   6  -1   5   14.01    3.84
  -6  -1  -5   19.42    6.46
  -6  -1  -5   17.80    3.97
   6  -1   5   22.18    9.59
  -6  -1  -5   24.38    4.00
   6  -1   5   12.53    4.22
   6  -1   5   11.06    6.36
   6   1   5   23.92    4.71
  -6   1  -5   18.30    7.04
  -6   1  -5   18.08    4.40
   6   1   5   16.85    7.23
  -6   1  -5   13.88    3.57
  -6   1  -5   29.40    9.88
   6   1   5   13.77    8.50
   6   1   5   11.80    3.77
   7  -1   5   43.67   13.23
  -7  -1  -5   30.78    5.58
   7  -1   5   38.89    6.19
  -7  -1  -5   32.45   11.76
   7  -1   5   42.37   12.33
   7  -1   5   25.46    5.84
  -7  -1  -5   24.75    7.77
  -7  -1  -5   34.87    5.63
  -7   1  -5   31.70   10.31
  -7   1  -5   32.22    5.54
   7   1   5   29.07   11.10
   7   1   5   20.32    5.25
   7   1   5   24.20    5.33
  -7   1  -5   35.56    6.16
   7   1   5   26.78    8.41
  -7   1  -5   18.63    6.75
   8  -1   5   60.68   15.68
   8  -1   5   39.07    7.23
  -8  -1  -5   37.25    7.15
  -8  -1  -5   59.05   15.56
  -8  -1  -5   49.51    7.78
   8  -1   5   32.51    7.42
  -8  -1  -5   33.53    9.71
   8  -1   5   48.50   15.69
  -8   1  -5   36.83    7.24
  -8   1  -5   38.55   11.04
   8   1   5   77.90   17.73
   8   1   5   41.73   11.50
  -8   1  -5   63.68   15.66
   8   1   5   35.37    7.24
   9  -1   5   32.10   11.53
   9  -1   5   28.82   15.84
  -9  -1  -5   34.87   16.35
  -9  -1  -5   19.25    5.20
   9  -1   5   17.20    4.93
  -9  -1  -5   18.71   12.94
  -9   1  -5   22.35    5.52
  -9   1  -5    9.91    5.33
  -9   1  -5   15.65   11.74
   9   1   5   46.39   20.11
   9   1   5   12.33    4.84
   9   1   5   35.04   13.72
  10  -1   5   19.71    6.54
 -10  -1  -5   10.32    5.17
  10  -1   5    9.64    8.27
  10  -1   5   32.74   19.30
 -10  -1  -5   23.16   17.40
  10  -1   5   10.67    5.18
 -10  -1  -5   18.48    5.30
 -10  -1  -5   36.92   11.83
 -10   1  -5   12.43    6.22
  10   1   5   10.93    5.15
 -10   1  -5   12.83    5.34
 -10   1  -5   10.90    4.92
 -10   1  -5   28.12   16.29
  10   1   5   10.31    5.29
  10   1   5   44.53   23.13
  10   1   5   22.96   12.07
 -11  -1  -5   -4.72   16.89
 -11  -1  -5   25.00    6.31
  11  -1   5   32.52   25.87
  11  -1   5   18.17    6.55
  11  -1   5   17.32   10.86
 -11   1  -5   88.59   28.76
 -11   1  -5   25.43   11.42
  11   1   5   17.79    6.46
 -11   1  -5   28.79    7.24
 -11  -2   5   -3.14    4.10
 -11  -2   5    6.44   22.91
  11  -2  -5   -3.17    3.57
  11  -2  -5    5.75    4.94
 -11  -2   5    1.78    1.25
 -11  -2   5   -3.29   15.55
 -11  -2   5   -1.63    5.94
 -11   2   5    0.40    4.14
 -11   2   5    0.27    5.24
 -11   2   5    0.88   19.24
  11   2  -5   -2.13    3.29
 -11   2   5    0.26    3.55
 -11   2   5   12.69   15.85
 -10  -2   5   13.21    5.68
 -10  -2   5   11.78   12.61
  10  -2  -5   20.57    6.47
 -10  -2   5   10.17    5.79
 -10  -2   5   14.83    5.08
 -10  -2   5   27.89   18.08
  10  -2  -5    8.02    3.90
 -10  -2   5   19.88   10.02
  10   2  -5   21.80    6.41
 -10   2   5   11.54    4.99
 -10   2   5    3.57    4.53
 -10   2   5   18.91   12.76
 -10   2   5   11.48    4.95
  10   2  -5   11.82    4.13
  -9  -2   5   17.23    9.11
  -9  -2   5   16.68   12.13
   9  -2  -5   14.66    4.05
  -9  -2   5    9.73    6.80
  -9  -2   5   18.86    5.07
  -9  -2   5   12.39   10.30
   9  -2  -5   17.96    5.17
   9   2  -5    9.26    3.89
  -9   2   5    2.72    9.08
  -9   2   5   19.53    4.60
  -9   2   5   29.66   14.76
  -9   2   5    8.75    6.48
  -9   2   5   31.96    5.88
  -9   2   5    4.15    5.33
  -8  -2   5   18.17    6.51
   8  -2  -5   36.94    5.54
   8  -2  -5   33.46    6.41
  -8  -2   5   23.51    5.52
  -8  -2   5   39.43   11.46
  -8  -2   5   30.94   10.80
  -8  -2   5   31.34    6.10
  -8  -2   5   43.73   13.22
  -8   2   5   25.38    9.56
  -8   2   5   42.37   10.46
  -8   2   5   17.57    5.90
  -8   2   5   39.83   14.13
  -8   2   5   31.77    5.92
  -8   2   5   32.07    5.87
   8   2  -5   27.84    5.51
  -7  -2   5   -3.15    3.41
   7  -2  -5    0.55    2.89
  -7  -2   5    2.04    3.40
  -7  -2   5    2.71    8.87
  -7  -2   5    2.49    6.37
   7  -2  -5    1.28    2.12
  -7  -2   5    4.10    3.20
  -7  -2   5    4.45    2.69
  -7   2   5   11.96    9.35
  -7   2   5   -0.24    2.74
  -7   2   5   -1.56    6.02
   7   2  -5   -1.32    2.16
  -7   2   5    0.13    2.53
  -7   2   5    4.74    2.73
  -7   2   5    1.42    4.90
   7   2  -5    0.73    2.89
   6  -2  -5   17.43    4.16
  -6  -2   5   19.27    6.66
  -6  -2   5   22.77    7.29
  -6  -2   5   12.68    3.48
  -6  -2   5   31.18    9.39
  -6  -2   5   17.93    4.00
  -6  -2   5   14.51    7.68
   6  -2  -5   22.81    3.61
  -6   2   5   20.66    3.94
   6   2  -5   13.88    3.46
  -6   2   5   29.41    8.94
  -6   2   5    8.00    3.96
  -6   2   5   23.57    7.60
   6   2  -5   19.67    4.07
  -6   2   5   22.99    6.78
  -6   2   5   16.80    3.62
   5  -2  -5   -0.85    1.86
   5  -2  -5    0.06    1.30
  -5  -2   5    2.03    2.80
  -5  -2   5    0.37    1.67
  -5  -2   5    1.82    2.02
  -5  -2   5   -1.28    3.60
  -5  -2   5    7.35    4.35
  -5  -2   5   -1.01    5.32
  -5   2   5   -2.49    1.65
  -5   2   5    1.35    5.76
   5   2  -5   -1.34    1.45
  -5   2   5    1.52    2.85
  -5   2   5    0.87    2.01
  -5   2   5    1.62    3.67
   5   2  -5    0.82    1.82
  -5   2   5    0.01    1.58
   4  -2  -5   -2.04    1.41
  -4  -2   5    0.22    1.34
  -4  -2   5    2.45    2.55
  -4  -2   5    0.11    1.61
  -4  -2   5   -1.46    3.09
  -4  -2   5    1.02    2.05
   4  -2  -5   -0.47    1.06
   4   2  -5    1.47    1.68
  -4   2   5    1.53    2.71
  -4   2   5    0.95    1.75
  -4   2   5   -0.39    1.25
  -4   2   5   -0.67    3.90
  -4   2   5   -0.76    1.45
   4   2  -5   -0.87    1.21
  -4   2   5    0.63    2.88
  -3  -2   5  131.53   15.39
   3  -2  -5  130.04   15.13
  -3  -2   5  132.76   16.71
  -3  -2   5  134.70   15.66
  -3  -2   5  121.85   16.34
  -3  -2   5  138.61   15.90
   3  -2  -5  127.39   15.35
   3   2  -5  121.25   16.41
  -3   2   5  104.90   16.31
  -3   2   5  116.36   16.79
  -3   2   5  129.69   15.27
  -3   2   5  112.74   15.83
  -3   2   5  132.99   15.32
   3   2  -5  135.81   15.58
   3   2  -5  108.18   16.43
   3   2  -5  127.71   15.37
  -3   2   5  113.50   15.96
  -2  -2   5   25.05    4.99
  -2  -2   5   24.91    3.86
  -2  -2   5   18.40    3.21
  -2  -2   5   35.85    5.89
  -2  -2   5   26.36    3.85
   2   2  -5   26.21    3.90
   2   2  -5   22.93    3.30
  -2   2   5   31.38    4.93
  -2   2   5   21.26    3.09
  -2   2   5   20.85    3.18
   2   2  -5   32.05    5.68
  -2   2   5   22.98    4.00
   2   2  -5   28.79    5.21
  -2   2   5   29.71    5.10
   2   2  -5   23.99    3.70
  -2   2   5   19.86    3.58
   1  -2  -5  278.58   37.11
  -1  -2   5  257.20   37.99
  -1  -2   5  275.75   37.41
  -1  -2   5  331.43   37.26
   1   2  -5  321.82   38.23
   1   2  -5  310.71   37.37
   1   2  -5  347.06   37.30
  -1   2   5  324.12   37.29
   1   2  -5  350.32   38.41
   0  -2  -5   35.89    6.30
   0  -2   5   30.56    8.59
   0  -2   5   51.68    5.90
   0  -2  -5   48.26    6.03
   0  -2   5   36.43    8.44
   0   2   5   53.97    6.07
   0   2  -5   41.95    8.30
   0   2  -5   42.19    8.43
   0   2  -5   56.77    6.35
   0   2  -5   51.06    5.96
   0   2   5   41.91    6.26
   1  -2   5  292.01   38.94
  -1  -2  -5  383.45   39.05
   1  -2   5  301.21   40.34
   1  -2   5  304.76   40.54
  -1  -2  -5  317.22   39.23
   1   2   5  356.57   39.36
  -1   2  -5  292.69   40.34
  -1   2  -5  296.56   40.61
  -1   2  -5  357.23   39.13
  -2  -2  -5    3.89    1.90
   2  -2   5    5.67    1.48
   2  -2   5    0.14    3.89
   2  -2   5    4.51    2.12
  -2  -2  -5    2.32    1.71
  -2  -2  -5    3.12    1.07
   2  -2   5    2.32    2.02
  -2  -2  -5    0.48    2.73
  -2   2  -5    1.59    3.41
   2   2   5    4.27    2.36
  -2   2  -5    3.17    1.30
   2   2   5    3.78    1.28
   2   2   5    4.31    3.61
  -2   2  -5    2.64    1.74
  -2   2  -5    0.63    1.81
   2   2   5    2.87    1.05
   3  -2   5  136.42   17.97
   3  -2   5  126.51   15.17
   3  -2   5  125.62   16.97
  -3  -2  -5  125.55   14.99
  -3  -2  -5  132.15   15.02
   3  -2   5  110.14   15.42
   3   2   5  103.42   16.30
   3   2   5  140.29   15.18
   3   2   5  114.34   16.91
  -3   2  -5  103.18   16.50
  -3   2  -5  127.13   15.18
   3   2   5  118.75   14.99
  -3   2  -5   91.65   16.83
  -3   2  -5  145.43   15.50
   4  -2   5    1.93    2.20
   4  -2   5   -2.26    6.02
  -4  -2  -5    2.79    1.63
  -4  -2  -5    2.04    2.18
  -4  -2  -5    4.43    1.59
   4  -2   5    0.10    1.75
   4  -2   5   -0.40    3.29
  -4  -2  -5    1.34    4.16
   4   2   5    2.63    1.66
   4   2   5    2.71    1.90
  -4   2  -5    2.12    3.25
  -4   2  -5    3.52    2.27
   4   2   5   -2.82    4.90
  -4   2  -5    3.54    1.82
   4   2   5    1.63    3.05
  -4   2  -5    3.76    4.39
  -5  -2  -5    1.90    1.90
  -5  -2  -5   -2.39    3.48
   5  -2   5    4.39    7.17
   5  -2   5    3.41    1.96
  -5  -2  -5    3.94    5.08
  -5  -2  -5    0.29    1.97
   5  -2   5    2.74    3.68
   5  -2   5    1.53    2.20
  -5   2  -5   -1.50    1.97
  -5   2  -5    5.30    5.34
   5   2   5    5.18    6.15
  -5   2  -5   -0.35    2.15
  -5   2  -5    2.98    2.04
   5   2   5   -1.00    1.96
   5   2   5    1.89    3.16
   5   2   5    0.26    1.94
   6  -2   5   13.01    3.69
  -6  -2  -5   15.24    3.88
  -6  -2  -5   19.84    6.28
   6  -2   5    9.76   10.04
  -6  -2  -5   18.48    3.80
   6  -2   5   13.46    4.30
   6  -2   5   16.91    7.19
  -6  -2  -5   27.58    9.95
   6   2   5   15.31    4.12
  -6   2  -5   17.84    4.20
  -6   2  -5   21.09   10.14
  -6   2  -5   16.21    3.87
   6   2   5   10.79    5.48
   6   2   5   25.10   10.92
  -6   2  -5   18.35    7.94
   6   2   5   14.00    3.91
  -7  -2  -5    6.79    2.91
  -7  -2  -5   -1.99    3.71
  -7  -2  -5    1.25    7.96
  -7  -2  -5    5.21    2.56
   7  -2   5   -0.23    2.87
   7  -2   5    4.67   10.16
   7  -2   5    1.93    5.50
   7  -2   5   -0.71    2.37
   7   2   5   -2.04    2.44
   7   2   5    1.96    2.59
   7   2   5   -7.14   10.02
  -7   2  -5   -2.08    3.10
  -7   2  -5  -15.00    7.19
  -7   2  -5   -1.06    2.93
   7   2   5   -0.55    4.24
  -7   2  -5    5.17    2.86
  -8  -2  -5   24.26    7.55
   8  -2   5   33.19   11.41
   8  -2   5   30.21    5.87
  -8  -2  -5   27.75    5.65
   8  -2   5   31.85    6.81
   8  -2   5   39.58   15.16
  -8  -2  -5   56.95   13.78
  -8  -2  -5   30.54    5.55
   8   2   5   14.55    8.07
   8   2   5   43.79   15.36
  -8   2  -5   17.14    6.42
   8   2   5   31.58    5.99
  -8   2  -5   29.81    6.05
  -8   2  -5   18.56   10.67
  -8   2  -5   19.89    5.35
   8   2   5   21.22    5.74
  -9  -2  -5   29.80   13.21
   9  -2   5   24.77   10.83
  -9  -2  -5   23.17    8.73
   9  -2   5   14.93    5.14
   9  -2   5   28.18   17.26
  -9  -2  -5   26.49    5.62
  -9   2  -5   20.74    5.50
   9   2   5   23.55    5.77
   9   2   5   15.50    5.20
  -9   2  -5   38.05   15.14
   9   2   5   20.36    9.60
  -9   2  -5   14.37    7.80
  10  -2   5   15.07    6.01
 -10  -2  -5   14.12    4.87
  10  -2   5   14.90    4.82
  10  -2   5    9.60   18.73
  10  -2   5   26.63   11.61
 -10  -2  -5    7.61    3.49
 -10  -2  -5    6.05   13.45
 -10  -2  -5   17.26    4.78
 -10   2  -5   13.33    6.32
  10   2   5    9.40    5.40
 -10   2  -5   10.60    4.77
  10   2   5    8.60    5.18
 -10   2  -5    6.26    5.49
 -10   2  -5   11.07   15.43
  11  -2   5    2.62    7.36
  11  -2   5   -0.41    4.19
 -11  -2  -5    5.25    1.91
 -11  -2  -5   -4.38    3.97
 -11  -2  -5  -16.26   17.90
  11  -2   5    1.61   24.71
  11   2   5   -0.40    4.05
 -11   2  -5    0.42    4.24
 -11   2  -5    2.88    5.47
 -11   2  -5    4.16   19.13
 -11  -3   5   11.91    7.57
  11  -3  -5   18.06    5.49
 -11  -3   5   11.54    6.00
 -11  -3   5    1.98   20.33
 -11  -3   5   13.06    7.23
  11  -3  -5   23.45    6.17
 -11  -3   5  -13.04   18.12
 -11   3   5   -2.81   22.92
 -11   3   5   10.30    5.08
 -11   3   5   14.07    7.19
  11   3  -5   16.42    5.34
 -10  -3   5   19.91    7.77
 -10  -3   5   15.94   15.59
 -10  -3   5   29.62    8.35
  10  -3  -5   28.80    5.87
 -10  -3   5   30.04   14.60
 -10  -3   5   20.42    6.16
 -10  -3   5   19.68    6.32
 -10  -3   5    8.67    5.36
 -10   3   5   79.34   23.34
 -10   3   5   55.73   18.98
 -10   3   5   26.16    6.46
  10   3  -5   17.03    5.75
 -10   3   5   26.69    8.38
 -10   3   5   21.66    6.65
  -9  -3   5   39.31   11.76
  -9  -3   5   65.44   15.15
  -9  -3   5   70.39   13.77
   9  -3  -5   64.70    9.29
  -9  -3   5   45.56   16.52
  -9  -3   5   66.83   11.45
   9  -3  -5   50.41   10.25
  -9  -3   5   46.74   11.34
  -9  -3   5   47.27    9.66
  -9   3   5   68.88   14.80
   9   3  -5   62.52    9.27
  -9   3   5   57.46    9.95
  -9   3   5   63.46   12.90
  -9   3   5   56.23    9.56
   8  -3  -5   15.54    3.54
  -8  -3   5   12.23    4.26
   8  -3  -5   19.46    4.99
  -8  -3   5   19.18    6.95
  -8  -3   5    4.82    4.44
  -8  -3   5   11.54    6.16
  -8  -3   5   18.63    4.92
  -8  -3   5    6.23    8.07
  -8  -3   5   20.38   10.65
  -8   3   5    5.37   11.83
  -8   3   5   15.20    8.67
  -8   3   5   18.36    4.40
   8   3  -5   14.82    3.96
  -8   3   5    9.97    4.27
  -8   3   5   11.74    7.00
  -8   3   5   13.51    4.24
   7  -3  -5   10.56    3.71
  -7  -3   5    9.53    5.86
  -7  -3   5   11.61    7.60
  -7  -3   5    6.86    3.62
  -7  -3   5    3.82    4.88
   7  -3  -5    9.04    2.75
  -7  -3   5    8.67    3.21
  -7  -3   5    3.88    8.16
  -7  -3   5    6.45    4.26
  -7   3   5    9.90    3.37
  -7   3   5   14.76    9.83
  -7   3   5    7.35    4.10
  -7   3   5    4.98    3.99
  -7   3   5    7.44    3.12
   7   3  -5    4.26    2.87
  -7   3   5   15.31    6.98
   7   3  -5   12.86    3.80
   6  -3  -5  481.01   61.66
  -6  -3   5  584.12   63.68
  -6  -3   5  507.73   61.80
   6  -3  -5  539.87   61.22
  -6  -3   5  503.92   63.90
  -6  -3   5  507.61   63.15
  -6  -3   5  495.28   64.51
  -6  -3   5  460.79   62.19
  -6  -3   5  468.76   61.50
  -6   3   5  550.96   61.59
  -6   3   5  514.13   61.52
   6   3  -5  518.06   61.66
  -6   3   5  456.31   62.40
   6   3  -5  545.94   61.56
  -6   3   5  546.58   64.73
  -6   3   5  490.92   63.60
  -5  -3   5  216.63   28.25
   5  -3  -5  225.80   26.49
  -5  -3   5  236.94   28.83
  -5  -3   5  201.92   27.55
  -5  -3   5  212.11   29.85
  -5  -3   5  203.80   26.77
  -5  -3   5  229.30   29.24
  -5  -3   5  221.89   27.13
   5  -3  -5  204.95   26.88
  -5   3   5  215.08   26.75
   5   3  -5  232.01   27.00
  -5   3   5  234.57   29.63
  -5   3   5  203.60   27.55
  -5   3   5  233.62   26.83
  -5   3   5  205.97   28.57
   5   3  -5  231.58   26.85
  -4  -3   5   14.93    5.22
  -4  -3   5   19.30    3.46
  -4  -3   5   13.29    2.82
  -4  -3   5   15.72    4.49
  -4  -3   5   19.28    4.44
   4   3  -5    9.72    2.59
   4   3  -5   10.53    2.91
  -4   3   5   11.55    2.68
  -4   3   5   21.19    5.86
  -4   3   5   17.68    3.93
  -4   3   5   12.77    2.63
  -4   3   5   11.91    4.25
  -3  -3   5  287.35   31.94
  -3  -3   5  268.05   32.46
  -3  -3   5  227.54   32.84
  -3  -3   5  271.11   32.38
  -3  -3   5  253.02   33.15
  -3   3   5  228.30   32.26
  -3   3   5  221.75   32.19
   3   3  -5  281.78   32.17
  -3   3   5  292.16   31.81
   3   3  -5  248.38   32.96
   3   3  -5  286.95   31.97
  -3   3   5  290.62   32.99
  -3   3   5  283.76   31.85
   3   3  -5  239.60   32.99
  -3   3   5  292.59   33.22
  -2  -3   5  455.10   59.69
  -2  -3   5  578.46   60.82
   2   3  -5  482.52   59.63
   2   3  -5  477.93   59.75
  -2   3   5  456.69   59.83
   2   3  -5  564.29   60.56
  -2   3   5  493.98   59.50
  -2   3   5  483.16   59.82
  -1  -3   5    4.43    1.96
  -1  -3   5    3.42    1.81
  -1  -3   5    8.22    3.10
  -1  -3   5   11.10    4.44
   1   3  -5    7.06    4.09
   1   3  -5    8.72    2.21
   1   3  -5    7.53    1.56
   1   3  -5   12.83    3.71
   1   3  -5   11.34    2.56
  -1   3   5    9.84    2.63
   0  -3   5   45.80    5.33
   0  -3   5   33.93    5.47
   0  -3  -5   40.16    5.80
   0  -3   5   43.49    7.37
   0   3  -5   39.24    6.07
   0   3  -5   49.06    5.95
   0   3   5   41.73    5.85
   1  -3   5    6.41    1.62
   1  -3   5    7.25    5.38
   1  -3   5    5.81    1.49
  -1  -3  -5   10.60    2.57
  -1  -3  -5    6.00    1.79
  -1  -3  -5    2.46    2.18
   1  -3   5    4.43    2.59
   1   3   5    6.58    2.22
  -1   3  -5    4.21    3.13
  -1   3  -5    9.00    1.98
  -1   3  -5    8.71    2.15
   1   3   5   11.25    2.57
   1   3   5    7.84    2.08
  -1   3  -5    7.08    5.84
   2  -3   5  180.14   27.31
   2  -3   5  244.92   25.36
  -2  -3  -5  213.59   26.06
  -2  -3  -5  188.65   25.69
   2  -3   5  197.94   26.94
  -2  -3  -5  212.05   25.89
  -2   3  -5  171.10   26.88
   2   3   5  236.77   25.25
  -2   3  -5  193.65   25.67
   2   3   5  247.36   26.26
   2   3   5  190.66   25.06
  -2   3  -5  229.86   25.45
   2   3   5  189.76   25.63
   3  -3   5  699.08   88.34
  -3  -3  -5  668.46   88.83
   3  -3   5  801.08   90.38
  -3  -3  -5  635.71   89.12
   3  -3   5  728.07   90.33
  -3   3  -5  711.02   88.43
  -3   3  -5  794.69   88.75
  -3   3  -5  781.63   90.39
   3   3   5  827.25   89.73
   3   3   5  791.75   89.62
  -4  -3  -5    9.22    5.07
   4  -3   5    9.54    6.78
  -4  -3  -5    7.83    3.38
   4  -3   5    6.00    2.23
  -4  -3  -5   10.30    2.16
  -4  -3  -5    7.02    3.56
  -4  -3  -5   10.01    2.22
   4  -3   5    2.57    3.83
   4  -3   5    2.62    2.76
   4   3   5    7.45    2.15
  -4   3  -5    6.60    6.04
   4   3   5    8.94    4.76
   4   3   5    9.16    2.40
  -4   3  -5    6.80    2.38
   4   3   5   12.27    6.37
  -4   3  -5    3.66    2.73
  -4   3  -5    4.15    3.40
  -5  -3  -5  146.39   19.78
  -5  -3  -5  152.63   21.75
   5  -3   5  148.67   20.46
  -5  -3  -5  140.01   20.58
   5  -3   5  171.83   24.55
  -5  -3  -5  155.07   19.67
   5  -3   5  161.23   19.85
  -5  -3  -5  207.09   25.87
   5   3   5  177.52   20.08
  -5   3  -5  130.14   22.93
  -5   3  -5  161.82   20.18
   5   3   5  204.68   23.96
   5   3   5  140.09   19.70
  -5   3  -5  189.72   22.74
  -5   3  -5  164.31   19.98
  -6  -3  -5  221.94   27.07
  -6  -3  -5  171.51   23.11
  -6  -3  -5  208.70   23.09
   6  -3   5  176.62   23.07
  -6  -3  -5  180.90   25.14
   6  -3   5  166.33   23.73
  -6   3  -5  186.54   23.24
   6   3   5  212.58   23.47
  -6   3  -5  179.02   25.82
  -6   3  -5  186.97   23.48
   6   3   5  176.53   23.06
  -6   3  -5  159.96   26.74
   7  -3   5   21.31    5.82
  -7  -3  -5   24.47    7.12
   7  -3   5   25.63    9.34
  -7  -3  -5   22.91    5.06
  -7  -3  -5   31.46   10.99
   7  -3   5   24.34    5.08
  -7  -3  -5   20.07    4.54
   7  -3   5   26.20   11.15
   7   3   5   19.89    7.15
  -7   3  -5    8.74    8.64
  -7   3  -5   23.07    5.45
   7   3   5   26.57    5.14
   7   3   5   47.38   15.05
  -7   3  -5   24.31    8.32
   7   3   5   31.53    5.52
  -7   3  -5   29.93    5.38
  -8  -3  -5   -1.33    5.63
  -8  -3  -5    5.24    3.23
  -8  -3  -5    4.28    3.34
  -8  -3  -5   11.69    9.40
   8  -3   5   10.09   12.97
   8  -3   5    0.90    6.71
   8  -3   5   -1.63    3.01
   8  -3   5   -0.11    4.17
  -8   3  -5   -2.64    3.76
   8   3   5    1.54    3.23
  -8   3  -5   -5.24   10.08
  -8   3  -5    1.95    3.82
  -8   3  -5    1.86    3.50
   8   3   5    6.15    4.00
   9  -3   5   57.93   18.22
   9  -3   5   34.73    7.33
  -9  -3  -5   48.10    7.63
  -9  -3  -5   52.11   15.51
  -9  -3  -5   42.93    7.70
  -9  -3  -5   31.53    9.36
   9  -3   5   61.48   17.91
   9   3   5   53.37    8.81
   9   3   5   40.04    7.98
  -9   3  -5   39.50    8.09
  -9   3  -5   34.21    7.43
  -9   3  -5   36.37   16.22
  -9   3  -5   25.26    9.20
  10  -3   5    8.05    5.47
  10  -3   5    8.57   18.76
  10  -3   5    2.93    3.98
  10  -3   5    3.23    7.25
 -10  -3  -5   14.30    4.88
 -10  -3  -5    3.64    4.48
 -10  -3  -5   16.02    4.87
 -10  -3  -5    3.69   14.62
 -10  -3  -5    2.12    0.97
  10   3   5    6.96    4.57
 -10   3  -5   10.50    4.81
 -11  -3  -5   31.59   26.47
 -11  -3  -5    8.21    6.80
 -11  -3  -5   10.82    5.68
  11  -3   5    5.72    4.83
 -11  -3  -5   17.11   12.02
 -11  -3  -5    3.65    1.02
 -11  -3  -5   -1.16   18.63
  11  -3   5   65.18   32.97
  11  -3   5    0.07    9.68
 -11   3  -5   26.03   27.23
  11   3   5    8.85    5.54
 -11   3  -5    6.16    4.64
 -11  -4   5   12.72    7.53
 -11  -4   5   22.30   21.99
  11  -4  -5   19.64    4.94
  11  -4  -5    4.62    3.81
 -11  -4   5    1.95   18.90
 -11  -4   5   -0.03    5.48
 -11   4   5    6.06    4.47
 -11   4   5  -12.82   19.29
  11   4  -5   -0.47    3.92
 -10  -4   5   39.18    9.89
 -10  -4   5   16.05   17.14
 -10  -4   5   23.93   18.71
 -10  -4   5   25.85   10.45
 -10  -4   5   32.53    7.35
 -10  -4   5   18.80    7.82
  10  -4  -5   32.78    7.36
  10  -4  -5   36.95    6.53
 -10   4   5   16.60   15.71
 -10   4   5   20.48    7.58
 -10   4   5   27.09    6.89
 -10   4   5   28.17   18.58
  10   4  -5   32.90    7.02
  -9  -4   5   11.14   11.28
  -9  -4   5  -10.99   11.64
  -9  -4   5    4.30    5.98
  -9  -4   5    1.06    2.34
   9  -4  -5    1.47    3.60
  -9  -4   5    2.82    4.93
   9  -4  -5    5.04    3.17
  -9  -4   5    3.60    4.13
  -9  -4   5    1.85    4.54
   9   4  -5    1.11    3.13
  -9   4   5    6.48   10.44
   9   4  -5    3.55    4.46
  -9   4   5   -2.13    3.68
  -9   4   5    1.61    4.34
  -9   4   5   16.93   14.19
  -9   4   5    2.62    3.49
  -9   4   5    5.02    3.89
  -8  -4   5   34.23   12.71
  -8  -4   5   36.52    8.98
   8  -4  -5   27.62    6.80
  -8  -4   5   35.66    6.73
  -8  -4   5   37.45    7.45
  -8  -4   5   40.55   11.72
   8  -4  -5   38.77    5.98
  -8  -4   5   37.71   11.07
  -8  -4   5   37.06    9.75
  -8   4   5   37.51    6.93
  -8   4   5   29.54    6.62
  -8   4   5   46.65   11.90
  -8   4   5   32.01    8.07
   8   4  -5   32.77    6.54
   8   4  -5   39.83    7.17
   7  -4  -5   22.14    3.87
  -7  -4   5   18.30    6.30
  -7  -4   5   22.12   11.40
   7  -4  -5   22.11    4.97
  -7  -4   5    7.96    4.54
  -7  -4   5   24.40    6.91
  -7  -4   5   27.55    5.68
  -7  -4   5   20.19    4.49
  -7  -4   5   27.80    8.42
  -7   4   5   24.01   10.93
  -7   4   5   22.57    4.91
  -7   4   5   21.85    7.94
  -7   4   5   17.10    4.34
  -7   4   5   17.71    5.98
  -7   4   5   20.27    8.49
   7   4  -5   20.99    5.11
   7   4  -5   15.80    4.29
  -6  -4   5   16.33    5.37
  -6  -4   5   16.39    8.99
  -6  -4   5   12.20    3.29
  -6  -4   5   18.23    4.29
  -6  -4   5   13.41    7.41
  -6  -4   5    3.04    5.05
  -6  -4   5    3.58    3.22
  -6   4   5    9.27    3.30
  -6   4   5   11.18    8.26
   6   4  -5   16.36    3.79
  -6   4   5    6.89    5.11
   6   4  -5   17.89    3.78
  -6   4   5   11.46    4.52
  -6   4   5    9.87    3.56
  -5  -4   5   19.03    4.31
  -5  -4   5   25.79   10.30
  -5  -4   5   40.95    8.61
  -5  -4   5   25.43    5.22
  -5  -4   5   18.26    6.34
  -5  -4   5   18.38    6.24
  -5  -4   5   22.12    6.48
  -5   4   5   22.07    4.19
  -5   4   5   21.96    4.46
   5   4  -5   25.63    4.56
   5   4  -5   24.21    4.65
  -5   4   5   20.64    6.30
  -5   4   5   20.24    8.12
  -4  -4   5    6.19    3.63
  -4  -4   5    5.07    4.70
  -4  -4   5    7.03    3.21
  -4  -4   5    8.60    2.53
  -4  -4   5    5.36    3.26
   4   4  -5    6.10    2.41
  -4   4   5   10.39    2.40
  -4   4   5    9.60    2.21
   4   4  -5    7.46    2.86
  -4   4   5    4.31    5.20
  -4   4   5    4.23    2.95
  -3  -4   5   82.45   12.84
  -3  -4   5   98.06   12.18
  -3  -4   5   73.49   11.96
  -3  -4   5   98.89   11.28
  -3  -4   5   86.45   13.85
   3   4  -5   83.51   12.67
  -3   4   5   91.18   13.14
  -3   4   5   77.97   11.45
  -3   4   5   90.65   12.21
   3   4  -5   89.08   11.70
   3   4  -5   95.49   11.34
   3   4  -5   87.67   13.26
   3   4  -5  111.50   12.35
  -2  -4   5   75.66   10.51
  -2  -4   5   85.90   13.10
  -2  -4   5   78.55   11.77
  -2  -4   5   75.72    9.74
   2   4  -5   71.23   10.57
   2   4  -5   84.46   12.09
  -2   4   5   79.92    9.95
  -2   4   5   75.61   10.61
   2   4  -5   71.37   10.40
   2   4  -5   84.24    9.86
  -2   4   5   74.57    9.77
   2   4  -5   76.58   11.30
  -2   4   5   80.66   10.27
  -1  -4   5  574.01   78.95
   1   4  -5  699.38   79.23
  -1   4   5  687.90   79.23
   1   4  -5  722.51   80.27
   1   4  -5  600.45   79.05
   1   4  -5  682.98   80.06
   0  -4  -5   11.16    3.22
   0  -4   5    7.33    1.60
   0  -4   5    8.09    1.94
   0  -4   5   -8.64    5.80
   0   4  -5    2.00    3.24
   0   4  -5   11.96    2.19
   0   4  -5   -7.34    6.53
   0   4  -5    6.23    5.05
   0   4  -5    6.70    2.87
   0   4   5    6.97    2.94
   1  -4   5  566.71   63.58
  -1  -4  -5  532.70   64.08
  -1   4  -5  548.56   63.84
   1   4   5  561.92   64.12
  -1   4  -5  426.72   66.35
   2  -4   5    8.08    1.82
  -2  -4  -5    9.48    3.72
   2  -4   5   11.11    1.87
  -2  -4  -5    7.66    3.14
   2  -4   5    3.08    2.78
   2  -4   5    5.83    5.23
  -2  -4  -5    5.41    2.30
   2   4   5   12.23    3.44
  -2   4  -5    3.55    2.57
  -2   4  -5    1.54    2.97
  -2   4  -5   13.42    2.42
  -2   4  -5    5.35    7.25
  -3  -4  -5  141.18   17.60
  -3  -4  -5  133.89   18.30
   3  -4   5  140.77   16.72
  -3  -4  -5  112.91   17.49
   3  -4   5  133.36   19.94
   3  -4   5  131.06   18.71
  -3   4  -5  124.68   18.99
  -3   4  -5  109.70   20.16
  -3   4  -5  151.88   16.98
   3   4   5  149.91   16.80
   3   4   5  129.90   16.54
  -3   4  -5  154.50   17.40
  -4  -4  -5    1.39    3.14
   4  -4   5   -2.73    1.72
   4  -4   5   -6.55    2.00
   4  -4   5   -2.18    3.52
  -4  -4  -5    1.11    2.73
   4  -4   5  -10.23    6.85
  -4   4  -5   -4.05    2.34
   4   4   5   -2.85    1.63
  -4   4  -5   -0.60    2.14
  -4   4  -5   -1.87    2.74
  -4   4  -5  -10.31    5.77
   4   4   5   -5.80    1.84
  -5  -4  -5   17.71    5.79
   5  -4   5    4.92    4.75
   5  -4   5   17.36    4.17
  -5  -4  -5   25.75    3.91
  -5  -4  -5   32.42    8.22
   5  -4   5   35.86   11.63
  -5  -4  -5   18.70    5.92
   5  -4   5   18.12    6.99
  -5  -4  -5   18.70    3.88
  -5   4  -5   19.36    4.41
  -5   4  -5   24.06    9.39
  -5   4  -5    8.88    5.64
   5   4   5   24.76    4.06
   5   4   5   25.27    4.49
  -5   4  -5   19.47    4.88
  -6  -4  -5   14.08    3.60
  -6  -4  -5   18.13    6.21
   6  -4   5   13.09    3.44
   6  -4   5    9.96   10.08
   6  -4   5   18.62    7.93
   6  -4   5    7.58    4.38
  -6  -4  -5   17.17    3.38
  -6   4  -5   15.58    3.87
   6   4   5   10.69    3.33
  -6   4  -5    0.65    7.92
  -6   4  -5   13.90    4.18
  -6   4  -5   10.77    5.73
   6   4   5    7.63    3.45
  -7  -4  -5   38.63    9.61
   7  -4   5   33.46    6.13
   7  -4   5   40.38   14.00
  -7  -4  -5   35.81    7.99
   7  -4   5   31.47    9.73
  -7  -4  -5   56.88   13.19
  -7  -4  -5   36.05    6.69
  -7  -4  -5   45.94    6.68
   7  -4   5   33.18    7.58
  -7   4  -5   32.64    9.86
   7   4   5   34.71    6.49
  -7   4  -5   17.13   10.69
  -7   4  -5   37.66    7.21
   7   4   5   36.84    6.91
  -7   4  -5   40.59    6.81
   8  -4   5   42.09   16.13
  -8  -4  -5   46.52   13.66
   8  -4   5   32.20   11.91
  -8  -4  -5   54.78   14.33
  -8  -4  -5   42.30    7.52
  -8  -4  -5   27.07    8.33
  -8  -4  -5   45.15    6.92
   8  -4   5   38.16    6.77
  -8  -4  -5   22.40    8.21
   8  -4   5   44.59    9.16
  -8  -4  -5   34.91    9.38
  -8   4  -5   14.18   12.32
  -8   4  -5   31.33   10.52
  -8   4  -5   38.51    7.46
   8   4   5   37.91    7.08
  -8   4  -5   46.18    7.73
   8   4   5   39.20    7.60
  -9  -4  -5    4.72    5.87
  -9  -4  -5    7.15   11.17
   9  -4   5   -0.42    4.47
  -9  -4  -5   -4.30    3.86
   9  -4   5    6.44   16.37
  -9  -4  -5    1.53    0.72
  -9  -4  -5    2.34    4.05
  -9  -4  -5    3.71    3.63
   9  -4   5    4.67    7.40
   9  -4   5    0.32    3.43
  -9  -4  -5  -10.05   11.15
  -9   4  -5    1.31    4.22
   9   4   5    1.44    3.96
   9   4   5    1.32    4.11
  -9   4  -5   13.34    4.98
 -10  -4  -5   43.02   16.31
 -10  -4  -5   27.58    6.82
 -10  -4  -5   15.17   14.82
 -10  -4  -5   27.49    6.57
  10  -4   5   22.83   21.24
 -10  -4  -5   24.05    8.32
  10  -4   5   24.56    7.97
  10  -4   5   13.79    9.97
 -10  -4  -5   23.39    8.46
  10  -4   5   22.44    5.92
 -10   4  -5   19.30    9.81
 -10   4  -5   20.81    6.23
 -10   4  -5   51.08   25.99
  10   4   5   28.46    7.04
  11  -4   5    1.96    4.21
 -11  -4  -5    4.27    1.46
 -11  -4  -5    4.08    4.89
 -11  -4  -5    9.54    6.97
 -11  -4  -5   17.51   19.45
  11   4   5    3.81    5.41
 -11   4  -5    6.13    5.35
 -10  -5   5    3.62    6.70
 -10  -5   5   -1.15    5.23
 -10  -5   5   14.21    5.00
 -10  -5   5   -1.03   17.67
 -10  -5   5    9.17   17.73
  10  -5  -5    7.52    4.02
 -10   5   5   11.29    6.22
 -10   5   5    5.69    4.44
 -10   5   5   16.99   16.13
  10   5  -5   16.42    5.37
   9  -5  -5   19.06    4.93
  -9  -5   5   23.17    6.45
  -9  -5   5   -1.88   13.14
  -9  -5   5   17.60    7.48
  -9  -5   5   17.69    6.41
  -9  -5   5   15.05    7.12
  -9  -5   5   18.97   15.46
  -9   5   5   27.71   13.04
   9   5  -5   19.49    5.25
  -9   5   5   19.43    5.61
   9   5  -5   34.40    8.69
  -9   5   5   18.01   15.55
  -9   5   5   16.21    5.39
  -9   5   5   18.20    6.53
  -8  -5   5  153.84   21.07
  -8  -5   5  171.21   26.54
  -8  -5   5  126.58   18.48
  -8  -5   5  129.70   17.50
  -8  -5   5   89.27   21.32
  -8  -5   5  120.24   19.11
  -8   5   5  130.03   17.87
  -8   5   5  145.41   26.19
   8   5  -5  136.65   18.21
  -8   5   5  102.97   18.36
  -8   5   5  137.99   17.64
  -8   5   5  133.76   20.58
  -8   5   5  133.82   21.72
   8   5  -5  146.72   17.67
  -7  -5   5   63.55   15.80
  -7  -5   5   89.10   17.03
  -7  -5   5   71.58   10.13
  -7  -5   5   79.04   11.40
  -7  -5   5   78.25   12.84
  -7  -5   5   90.42   15.31
  -7  -5   5   40.61   11.69
  -7   5   5   61.76   13.33
  -7   5   5   69.03   10.34
   7   5  -5   76.75   10.31
  -7   5   5   70.60   10.20
  -7   5   5   65.67   11.17
   7   5  -5   73.50   10.64
  -6  -5   5    4.28    4.42
  -6  -5   5   -4.83    8.06
  -6  -5   5    0.29    3.27
  -6  -5   5   -1.20    7.10
  -6  -5   5    1.09    2.79
  -6  -5   5    1.22    3.31
  -6  -5   5    4.63    2.64
  -6   5   5   -3.61    2.41
  -6   5   5    0.90    3.29
  -6   5   5  -10.04    7.78
   6   5  -5    1.74    2.72
   6   5  -5    0.90    2.41
  -6   5   5    0.22    2.37
  -6   5   5    2.97    2.87
  -5  -5   5   32.28    7.41
  -5  -5   5   26.98    7.53
  -5  -5   5   33.94    6.96
  -5  -5   5   42.69    5.99
  -5  -5   5   49.94   10.82
  -5  -5   5   50.75   11.58
  -5  -5   5   40.00    9.13
   5   5  -5   33.83    6.02
  -5   5   5   40.98    6.09
  -5   5   5   29.09    9.91
  -5   5   5   38.68    5.79
  -5   5   5   30.23    7.27
   5   5  -5   30.89    6.08
  -4  -5   5  470.77   60.95
  -4  -5   5  486.16   61.88
  -4   5   5  446.12   62.45
   4   5  -5  539.00   61.13
  -4   5   5  604.35   62.69
   4   5  -5  530.55   61.35
  -4   5   5  523.54   61.00
  -4   5   5  480.63   60.89
  -3  -5   5  129.34   18.67
  -3  -5   5  146.36   17.68
  -3  -5   5  166.06   21.24
  -3  -5   5  142.56   19.79
   3   5  -5  139.12   19.67
  -3   5   5  150.84   18.76
   3   5  -5  154.04   19.41
   3   5  -5  160.16   17.86
   3   5  -5  147.22   18.24
  -3   5   5  140.41   17.88
  -3   5   5  108.21   19.07
   3   5  -5  146.08   18.85
  -2  -5   5   45.29   10.36
  -2  -5   5   46.27    7.96
  -2  -5   5   54.97    9.01
   2   5  -5   46.85    7.95
   2   5  -5   46.65    8.82
  -2   5   5   48.37    8.40
   2   5  -5   65.13    8.44
   2   5  -5   32.43    6.91
   2   5  -5   41.29    6.21
  -1  -5   5  123.90   17.45
   1   5  -5  162.22   18.74
   1   5  -5  137.93   16.77
   1   5  -5  125.15   17.73
   1   5  -5  115.57   17.42
   1   5  -5  159.82   19.35
  -1   5   5  140.04   17.81
   0   5  -5   74.29    9.56
   0   5   5   63.85   10.40
   0   5  -5   80.51   11.20
   0   5  -5   80.69   10.29
  -1  -5  -5  164.86   23.20
   1  -5   5  185.56   24.74
   1   5   5  178.12   23.30
  -1   5  -5  182.90   22.89
  -1   5  -5  216.31   27.75
  -1   5  -5  215.65   24.29
  -2  -5  -5   45.82    5.74
   2  -5   5   25.33    9.07
   2  -5   5   32.11    7.40
  -2  -5  -5   35.60    6.76
  -2  -5  -5   35.01    6.46
   2   5   5   33.49    6.49
  -2   5  -5   35.58    5.52
  -2   5  -5   22.04    5.78
  -2   5  -5   31.60   10.96
  -2   5  -5   28.72    8.44
   3  -5   5  130.08   16.38
   3  -5   5   95.59   13.55
   3  -5   5  104.00   17.45
  -3  -5  -5  125.44   14.64
  -3  -5  -5   96.59   15.48
  -3  -5  -5  117.21   15.00
  -3  -5  -5  121.74   15.15
  -3  -5  -5  117.30   14.81
  -3   5  -5   76.88   18.66
   3   5   5  111.49   14.72
   3   5   5  103.31   13.49
  -3   5  -5   94.46   14.44
  -3   5  -5  106.53   16.80
   3   5   5  110.35   13.74
  -3   5  -5  119.39   14.12
   4  -5   5  192.21   23.96
  -4  -5  -5  152.11   24.86
  -4  -5  -5  217.70   25.35
  -4  -5  -5  211.73   25.76
  -4  -5  -5  239.56   25.77
  -4  -5  -5  228.30   26.51
  -4   5  -5  161.90   24.54
  -4   5  -5  188.90   24.38
   4   5   5  205.83   24.26
   4   5   5  172.15   23.94
  -4   5  -5  215.56   27.37
  -5  -5  -5  148.67   21.34
   5  -5   5  149.92   25.62
  -5  -5  -5  168.22   21.41
   5  -5   5  163.84   19.80
   5  -5   5  170.84   23.04
  -5  -5  -5  174.40   22.94
  -5  -5  -5  146.78   21.95
  -5  -5  -5  147.22   21.02
  -5   5  -5  110.11   24.56
  -5   5  -5  161.26   20.21
  -5   5  -5  172.02   20.63
  -5   5  -5  177.71   23.32
   5   5   5  168.90   20.16
   5   5   5  155.51   19.81
  -6  -5  -5    2.53    2.29
  -6  -5  -5    0.67    7.77
  -6  -5  -5    0.27    6.08
   6  -5   5   -1.24    2.98
  -6  -5  -5    2.06    3.65
   6  -5   5    3.98    4.97
  -6  -5  -5    4.82    4.15
  -6  -5  -5   -1.11    2.77
   6  -5   5   -0.40    2.14
   6  -5   5   -5.50   10.58
  -6   5  -5    1.43    4.02
  -6   5  -5   -3.56    2.97
  -6   5  -5   -5.39    9.30
   6   5   5    2.44    2.82
  -6   5  -5    1.66    2.99
   6   5   5    2.39    2.54
  -7  -5  -5   73.51    9.49
  -7  -5  -5   67.47   10.10
  -7  -5  -5   90.11   18.44
   7  -5   5   56.60   17.68
   7  -5   5   77.85   16.47
   7  -5   5   73.32    9.54
  -7  -5  -5   53.26   11.28
  -7  -5  -5   73.88   13.36
  -7  -5  -5   68.13   13.90
  -7  -5  -5   52.96   12.38
   7  -5   5   51.49   10.98
   7   5   5   64.72   10.08
  -7   5  -5   62.73   14.23
  -7   5  -5   62.69   17.62
   7   5   5   64.15    9.79
  -7   5  -5   52.39    9.85
  -7   5  -5   60.91   10.46
  -8  -5  -5   71.03   11.26
   8  -5   5   72.78   10.58
  -8  -5  -5  104.72   18.09
  -8  -5  -5   81.88   10.40
  -8  -5  -5   54.75   12.43
  -8  -5  -5   70.63   14.17
   8  -5   5   69.23   12.47
   8  -5   5   70.81   16.02
   8  -5   5   58.35   21.83
  -8   5  -5   60.84   11.29
  -8   5  -5   75.52   11.24
  -8   5  -5   52.55   18.07
   8   5   5   58.70   10.67
   8   5   5   63.92   11.09
  -9  -5  -5   18.29   12.16
   9  -5   5    1.18   16.98
  -9  -5  -5    3.03    3.31
   9  -5   5    9.55    7.83
  -9  -5  -5    1.59    5.34
   9  -5   5    2.04    5.10
  -9  -5  -5   10.71   12.80
  -9  -5  -5   -2.01    3.60
   9  -5   5   -1.29    3.35
  -9  -5  -5   -0.49    5.35
  -9  -5  -5    1.82    0.77
   9   5   5   -0.07    3.67
  -9   5  -5   -8.23   16.02
  -9   5  -5    0.04    4.89
   9   5   5    2.00    4.09
  -9   5  -5   -1.75    4.01
  -9   5  -5    8.39    4.82
  10  -5   5   21.56    6.73
  10  -5   5    2.47    3.93
 -10  -5  -5   16.95    7.29
 -10  -5  -5    0.17   16.39
 -10  -5  -5    0.81    4.68
  10   5   5   12.29    5.68
 -10   5  -5   11.34    5.74
 -10  -6   5   13.35    7.30
 -10  -6   5  -26.98   19.47
 -10  -6   5   18.92    4.94
 -10  -6   5    5.83    5.93
  10   6  -5    8.70    4.93
 -10   6   5   12.71    5.39
 -10   6   5   26.16   17.95
  -9  -6   5    0.74    0.76
  -9  -6   5   -3.65    4.58
  -9  -6   5   -6.90   15.80
  -9  -6   5    0.83    5.31
  -9  -6   5   -1.89   13.71
  -9   6   5   -1.96    3.53
  -9   6   5    5.44    4.44
  -9   6   5   11.82    4.59
   9   6  -5    1.13    4.10
  -9   6   5    9.04   12.46
  -8  -6   5    5.38   10.94
  -8  -6   5   33.64    8.51
  -8  -6   5   21.30    5.09
  -8  -6   5   11.46    5.71
  -8  -6   5   13.27    6.52
  -8  -6   5   14.81   13.38
   8   6  -5   14.40    5.65
  -8   6   5   22.78   13.64
  -8   6   5   14.72    5.00
   8   6  -5   19.94    5.19
  -8   6   5   15.05    5.30
  -8   6   5    9.36   13.65
  -8   6   5   16.12    6.27
  -7  -6   5    0.67    5.01
  -7  -6   5   17.97   12.34
  -7  -6   5   18.43    5.64
  -7  -6   5    9.89    3.84
  -7  -6   5   -2.38    5.48
  -7  -6   5   10.54    6.14
  -7  -6   5   -1.89   10.72
  -7   6   5    6.92    3.72
   7   6  -5    6.91    4.38
  -7   6   5   10.85    4.22
  -7   6   5   13.72    7.98
   7   6  -5    4.13    3.63
  -7   6   5    5.59    3.79
  -6  -6   5    1.45    4.07
  -6  -6   5   -0.20    2.35
  -6  -6   5    3.15    3.64
  -6  -6   5   -3.41    4.31
  -6  -6   5    3.28    9.78
  -6   6   5   -1.45    2.42
   6   6  -5   -0.84    2.51
  -6   6   5    4.17    5.96
  -6   6   5   -3.48    2.44
   6   6  -5    0.95    3.25
  -6   6   5   -1.02    2.75
  -5  -6   5    8.41    4.95
  -5  -6   5   11.39    5.50
  -5  -6   5   11.74    3.40
  -5  -6   5   18.99    9.53
  -5  -6   5   12.30    5.16
  -5  -6   5   23.67    9.82
  -5  -6   5    1.27    3.70
  -5   6   5    8.54    8.02
  -5   6   5   17.41    5.32
  -5   6   5   11.70    3.26
  -5   6   5   13.48    3.99
   5   6  -5   12.42    3.65
   5   6  -5   17.62    4.43
  -5   6   5   17.30    3.81
  -4  -6   5   27.95    6.47
  -4  -6   5   45.13    9.77
  -4  -6   5   38.71    8.04
  -4  -6   5   36.69    5.97
  -4  -6   5   53.27   12.75
   4   6  -5   41.68    8.31
  -4   6   5   37.78    6.09
   4   6  -5   44.13    6.94
  -4   6   5   49.27    8.76
  -4   6   5   25.60    8.91
   4   6  -5   41.26    6.21
  -4   6   5   34.47    6.18
  -3  -6   5   88.08   15.62
  -3  -6   5  141.77   19.71
  -3  -6   5  105.17   14.34
   3   6  -5   97.56   14.85
   3   6  -5  112.38   13.97
  -3   6   5  106.04   14.80
   3   6  -5  118.76   14.83
   3   6  -5  106.89   13.20
  -3   6   5   88.10   12.94
   3   6  -5  102.89   15.77
  -2  -6   5   13.36   10.44
  -2  -6   5   36.11    6.75
  -2  -6   5   18.17    7.17
   2   6  -5   36.57    7.25
  -2   6   5   30.68    6.98
   2   6  -5   31.91    7.64
   2   6  -5   32.48    7.01
   2   6  -5   26.60    5.95
   2   6  -5   33.06    4.96
  -1  -6   5  153.12   22.48
   1   6  -5  192.48   23.17
   1   6  -5  145.64   22.39
   1   6  -5  210.07   24.19
  -1   6   5  176.69   23.00
   1   6  -5  186.74   21.66
   1   6  -5  174.15   23.25
   0  -6   5    6.25    4.33
   0  -6   5   -4.20    7.96
   0   6  -5   15.09    4.45
   0   6   5   18.66    5.20
   0   6  -5   20.87    6.16
   0   6  -5   25.13    9.55
   0   6  -5   20.30    3.49
   0   6  -5   18.44    6.60
  -1  -6  -5  242.86   32.27
  -1   6  -5  252.99   36.86
  -1   6  -5  262.20   31.72
  -1   6  -5  300.69   33.55
   1   6   5  240.86   32.28
  -1   6  -5  269.28   35.42
  -2  -6  -5   29.06    5.17
  -2  -6  -5   25.55    6.54
  -2  -6  -5   20.73    5.71
   2  -6   5   10.64    4.96
   2  -6   5   13.87    8.38
  -2  -6  -5   21.40    4.09
  -2   6  -5   15.22    6.81
  -2   6  -5    7.58    4.19
  -2   6  -5    8.94    7.50
  -2   6  -5   23.82    4.37
  -2   6  -5    3.14   11.32
   2   6   5   20.79    5.49
  -3  -6  -5   99.24   13.64
   3  -6   5   84.03   16.47
  -3  -6  -5  109.49   14.08
   3  -6   5   87.57   14.25
  -3  -6  -5  105.43   13.04
  -3  -6  -5   85.22   12.83
  -3  -6  -5   91.15   14.04
  -3   6  -5   96.18   12.62
  -3   6  -5   92.81   13.04
   3   6   5   95.79   13.38
  -3   6  -5   82.75   17.12
  -3   6  -5   77.06   18.80
  -4  -6  -5   11.10    4.19
  -4  -6  -5   14.20    5.69
   4  -6   5   12.34    8.94
   4  -6   5   12.25    5.37
  -4  -6  -5   18.43    6.02
  -4  -6  -5   13.93    7.05
  -4  -6  -5    7.45    3.80
  -4   6  -5    7.06    5.33
  -4   6  -5   18.40   11.53
   4   6   5   12.30    2.99
   4   6   5    9.12    3.10
  -4   6  -5   12.91    3.65
  -4   6  -5    8.36    3.73
  -5  -6  -5    6.79    3.87
  -5  -6  -5    6.26    3.84
   5  -6   5   13.95   11.68
  -5  -6  -5   14.42    7.87
   5  -6   5    9.75    5.86
  -5  -6  -5    4.95    4.14
  -5  -6  -5    9.46    6.89
   5   6   5    6.19    2.89
  -5   6  -5    2.06    3.88
  -5   6  -5    4.73    3.24
  -5   6  -5    4.58    3.54
   5   6   5    6.09    3.09
  -5   6  -5    6.56   11.79
  -6  -6  -5   -2.69    7.22
  -6  -6  -5    0.63    4.13
  -6  -6  -5    1.91    4.22
  -6  -6  -5   -3.44    2.68
  -6  -6  -5   -4.80    8.60
   6  -6   5    0.88    5.39
   6  -6   5   -1.77   11.30
  -6   6  -5   -4.27   11.14
   6   6   5   -2.64    2.72
  -6   6  -5   -8.21    3.35
   6   6   5   -4.96    2.67
  -6   6  -5    0.35    4.20
  -6   6  -5   -3.86    2.96
  -7  -6  -5   -0.81    8.81
  -7  -6  -5   15.34    6.66
  -7  -6  -5    3.78    4.94
   7  -6   5    3.45    3.44
   7  -6   5    1.66   13.22
   7  -6   5    0.65    5.05
   7  -6   5    7.76    4.38
  -7  -6  -5    0.21    4.12
  -7  -6  -5    0.99   10.30
  -7   6  -5    6.47    7.27
   7   6   5   -4.33    3.46
  -7   6  -5    1.53    4.44
  -7   6  -5   14.72    5.08
  -7   6  -5   -1.40   13.60
   7   6   5    5.39    4.00
  -8  -6  -5   10.67    5.76
  -8  -6  -5    6.08    5.92
  -8  -6  -5   20.32   11.45
   8  -6   5   14.12    7.49
   8  -6   5    5.37   16.18
   8  -6   5    7.50    3.47
  -8  -6  -5   -2.90   12.06
   8  -6   5   16.35    5.08
  -8   6  -5   11.07    4.55
  -8   6  -5   11.81    7.09
  -8   6  -5   12.12   15.95
   8   6   5    5.78    4.14
   8   6   5   10.64    4.62
  -8   6  -5    7.71    4.92
  -9  -6  -5   13.91    4.13
  -9  -6  -5    7.78    6.44
  -9  -6  -5   10.57    5.00
   9  -6   5    6.14    4.08
   9  -6   5   24.05    5.65
   9   6   5   10.96    5.31
  -9   6  -5    3.32    4.53
 -10  -6  -5    3.21    5.38
  10  -6   5   19.21    5.35
 -10  -6  -5   10.38    7.21
 -10  -6  -5   18.09   19.10
  10   6   5   10.84    6.06
 -10   6  -5   12.84    5.85
  -9  -7   5    7.44    5.74
  -9  -7   5   -2.11    4.81
  -9  -7   5    6.29   16.25
  -9   7   5    1.55    4.22
  -9   7   5   10.70   14.61
  -9   7   5    8.15    4.59
  -9   7   5    9.28    4.68
   9   7  -5    3.87    4.32
  -8  -7   5   -0.53    3.62
  -8  -7   5    5.53    3.60
  -8  -7   5    0.04   12.62
  -8  -7   5   -0.66   16.75
  -8  -7   5    4.74    5.58
  -8  -7   5    0.72    0.65
   8   7  -5   -1.05    3.30
  -8   7   5    3.34    3.93
  -8   7   5    0.01    4.02
  -8   7   5   -4.99   11.56
   8   7  -5    6.02    5.31
  -8   7   5    1.58    3.81
  -7  -7   5    6.09    4.34
  -7  -7   5   14.62    6.42
  -7  -7   5    8.36    6.43
  -7  -7   5    7.02   14.00
  -7  -7   5   11.53    4.08
   7   7  -5   14.35    5.23
  -7   7   5   15.81    5.16
  -7   7   5   10.68    4.47
  -7   7   5    9.13    9.42
   7   7  -5    5.24    3.94
  -7   7   5   10.01    4.14
  -7   7   5   15.20   14.07
  -6  -7   5  185.23   28.77
  -6  -7   5  171.48   24.41
  -6  -7   5  179.96   29.86
  -6  -7   5  187.61   26.01
  -6  -7   5  170.86   25.40
  -6   7   5  196.48   23.46
  -6   7   5  170.96   22.90
  -6   7   5  203.79   25.51
   6   7  -5  181.26   23.45
  -6   7   5  153.54   22.73
  -6   7   5  174.19   24.54
   6   7  -5  181.69   22.91
  -5  -7   5   63.80   16.51
  -5  -7   5   71.45   11.64
  -5  -7   5   47.29   10.99
  -5  -7   5   88.15   15.73
  -5  -7   5   68.03   12.79
  -5   7   5   48.49    8.68
  -5   7   5   70.84   11.11
  -5   7   5   30.12   12.82
  -5   7   5   47.63    8.43
  -5   7   5   51.70    8.65
   5   7  -5   69.76    9.57
  -5   7   5   57.75   10.81
   5   7  -5   63.86    8.66
  -4  -7   5   13.68   11.40
  -4  -7   5    7.96    5.31
  -4  -7   5   14.94    5.71
   4   7  -5    5.65    5.29
  -4   7   5    9.55    3.04
  -4   7   5   -6.06    9.92
   4   7  -5   12.38    3.45
  -4   7   5    6.38    4.94
  -4   7   5    9.50    4.81
  -4   7   5    6.30    4.39
   4   7  -5    3.87    3.75
  -3  -7   5   40.08   15.15
  -3  -7   5   28.10    8.80
  -3  -7   5   39.13    7.96
   3   7  -5   41.04    7.22
   3   7  -5   29.78    8.35
  -3   7   5   29.85    7.79
   3   7  -5   44.71    6.07
   3   7  -5   39.50    8.16
   3   7  -5   27.40    7.14
  -2  -7   5   41.66    8.40
  -2  -7   5   24.94   13.88
  -2  -7   5   41.96    9.80
   2   7  -5   41.34    9.08
  -2   7   5   48.41    9.36
   2   7  -5   51.38    6.89
   2   7  -5   36.01    7.71
   2   7  -5   59.65   10.29
  -1  -7   5   11.79   11.52
  -1  -7   5   -1.35    3.11
   1   7  -5    5.74    2.44
   1   7  -5   13.25    4.82
   1   7  -5   10.41    5.73
   1   7  -5   12.47    6.25
   1   7  -5   -6.05    3.50
  -1   7   5    9.46    5.19
   0   7  -5  157.69   20.67
   0   7  -5  123.07   19.17
   0   7  -5  162.03   20.40
   0   7  -5  146.46   21.95
   0   7  -5  149.52   18.29
   0   7   5  132.56   19.46
   1  -7   5    6.65    7.85
   1  -7   5    1.53    3.27
  -1  -7  -5    5.34    4.10
  -1   7  -5    4.62   10.98
   1   7   5    3.85    4.11
  -1   7  -5    3.83    6.04
  -1   7  -5    2.52    3.22
  -1   7  -5   12.36    6.15
  -1   7  -5    3.06    2.75
   2  -7   5    9.84    3.96
  -2  -7  -5   17.06    5.40
   2  -7   5    7.51    8.19
  -2   7  -5    7.50   13.18
   2   7   5   16.06    5.20
  -2   7  -5    0.40    3.42
  -2   7  -5   21.11    7.57
  -2   7  -5    7.51    5.62
   3  -7   5   68.06   14.82
  -3  -7  -5   77.91   11.74
   3  -7   5   82.55   12.40
  -3  -7  -5  103.38   14.78
  -3  -7  -5   67.43   12.36
  -3  -7  -5   74.30   10.56
  -3   7  -5   83.86   14.16
  -3   7  -5   74.37   10.67
  -3   7  -5   64.98   11.30
  -3   7  -5   31.74   20.45
   3   7   5   68.04   11.86
  -4  -7  -5   11.04    5.46
   4  -7   5    3.65    4.31
  -4  -7  -5    1.72    6.45
  -4  -7  -5   11.55    7.36
   4  -7   5   -6.29    9.51
  -4  -7  -5    7.58    3.74
  -4  -7  -5   14.65    4.68
  -4   7  -5    8.38    3.59
  -4   7  -5    5.21    3.91
   4   7   5    9.31    3.10
   4   7   5    8.31    3.25
  -5  -7  -5   34.67    9.36
  -5  -7  -5   58.06   10.90
  -5  -7  -5   54.15   12.04
   5  -7   5   57.21   11.70
  -5  -7  -5   62.31    9.90
  -5  -7  -5   75.02   13.26
   5  -7   5   53.79   15.88
   5   7   5   52.48    8.52
  -5   7  -5   40.95    8.67
  -5   7  -5   56.15    9.63
   5   7   5   54.46    8.34
  -6  -7  -5  112.15   19.60
   6  -7   5  103.94   21.72
  -6  -7  -5  102.69   16.00
  -6  -7  -5   74.85   15.48
  -6  -7  -5  112.36   15.83
  -6  -7  -5  115.42   19.89
  -6   7  -5   91.62   14.81
   6   7   5   92.51   14.07
  -6   7  -5  129.32   19.14
   6   7   5   95.47   13.72
  -6   7  -5   95.68   14.35
  -7  -7  -5    2.74    2.45
   7  -7   5  -15.63   14.37
  -7  -7  -5  -11.08   10.86
  -7  -7  -5    2.44    4.87
  -7  -7  -5    0.05    9.92
   7   7   5    1.86    3.46
  -7   7  -5    5.15   18.00
  -7   7  -5    2.76    4.28
   7   7   5    2.09    3.96
  -7   7  -5    2.17    3.89
  -8  -7  -5   -5.55   12.92
  -8  -7  -5    2.58    0.80
  -8  -7  -5    1.42    5.16
  -8   7  -5   -0.57    4.32
   8   7   5   -2.08    3.63
   8   7   5    2.65    3.77
  -8   7  -5    2.22    4.37
  -9  -7  -5    3.03   18.17
  -9  -7  -5    2.63    4.92
  -9  -7  -5    2.73    1.02
   9   7   5    2.23    4.55
  -9   7  -5    1.98    4.97
  -8  -8   5   -0.48    5.37
  -8  -8   5  -22.92   17.52
  -8  -8   5    0.60    0.88
  -8   8   5   -2.25    3.65
  -8   8   5    8.64    4.70
  -8   8   5   -1.57    3.69
   8   8  -5   -1.99    3.64
  -8   8   5   -8.90   13.06
  -7  -8   5    1.47    5.20
  -7  -8   5    1.55   12.14
  -7   8   5    9.40    4.59
  -7   8   5   14.16    5.03
  -7   8   5   13.97   10.66
   7   8  -5   11.79    5.70
   7   8  -5    8.90    4.31
  -7   8   5    7.36    4.35
  -6  -8   5   -1.84   11.92
  -6  -8   5    4.94   16.90
  -6  -8   5   11.92    6.15
  -6   8   5    0.29    3.24
  -6   8   5    3.72    7.72
  -6   8   5    4.52    3.61
   6   8  -5   13.70    5.20
   6   8  -5   11.63    4.50
  -6   8   5   -8.92   15.71
  -6   8   5    6.67    3.98
  -5  -8   5    9.61    6.15
  -5  -8   5    6.48   10.69
  -5  -8   5   21.54   17.34
  -5  -8   5   -2.43    5.26
  -5  -8   5   -0.46    3.69
  -5   8   5   -3.49    2.94
   5   8  -5    2.23    4.61
  -5   8   5   -2.52    2.58
  -5   8   5   -0.77    6.12
   5   8  -5    0.21    3.13
  -5   8   5    6.80    5.16
  -5   8   5   -2.76   14.57
  -5   8   5    0.20    3.50
  -5   8   5   -4.09    3.24
  -4  -8   5    3.36   16.13
  -4  -8   5   21.91    6.99
  -4  -8   5    4.16    6.17
   4   8  -5   27.26    8.18
  -4   8   5   17.17    6.76
   4   8  -5   17.77    5.73
   4   8  -5   21.88    4.56
  -3  -8   5    7.75    5.35
  -3  -8   5   -5.80   16.02
  -3  -8   5   -3.78    3.85
  -3   8   5   -2.58    4.87
   3   8  -5   -2.08    2.71
   3   8  -5   -2.01    4.11
  -2  -8   5    7.75   15.33
  -2  -8   5   49.35    9.57
  -2   8   5   51.05    9.76
   2   8  -5   48.80   10.18
   2   8  -5   31.94    7.97
   2   8  -5   50.41    7.10
  -1  -8   5   22.37    8.29
  -1  -8   5   14.91   13.26
   1   8  -5   59.49    7.02
   1   8  -5   40.93    8.40
   1   8  -5   39.63    9.36
  -1   8   5   64.27   10.71
   0  -8   5   -1.46    2.66
[truncated: 1,263,491 more chars]
