# Supplementary material for: Universal machine learning aided synthesis approach of two-dimensional perovskites in a typical laboratory
Source: Nat Commun. 2024 Jan 2;15:138. doi: 10.1038/s41467-023-44236-5 (PMC10761762; doi:10.1038/s41467-023-44236-5)
Supplement: Supplementary file 4 — Supplementary Data 1 [file 41467_2023_44236_MOESM4_ESM.zip › (C6H5C3H6NH3)4AgBiI8.cif]

data_mo_n_25_2_0m_a
_audit_creation_date               2023-06-24
_audit_creation_method
;
Olex2 1.5
(compiled 2023.03.06 svn.rbb2c1857 for OlexSys, GUI svn.r6748)
;
_shelx_SHELXL_version_number       '2018/3'
_audit_contact_author_address      ?
_audit_contact_author_email        ?
_audit_contact_author_name         ''
_audit_contact_author_phone        ?
_publ_contact_author_id_orcid      ?
_publ_section_references
;
Dolomanov, O.V., Bourhis, L.J., Gildea, R.J, Howard, J.A.K. & Puschmann, H.
 (2009), J. Appl. Cryst. 42, 339-341.

Sheldrick, G.M. (2015). Acta Cryst. C71, 3-8.
;
_chemical_name_common              ?
_chemical_name_systematic          ?
_chemical_formula_moiety           'Ag Bi I8, 4(C9 H14 N), H2 O'
_chemical_formula_sum              'C36 H58 Ag Bi I8 N4 O'
_chemical_formula_weight           1894.91
_chemical_absolute_configuration   ad
_chemical_melting_point            ?
loop_
  _atom_type_symbol
  _atom_type_description
  _atom_type_scat_dispersion_real
  _atom_type_scat_dispersion_imag
  _atom_type_scat_source
 'C' 'C' 0.0033 0.0016 'International Tables Vol C Tables 4.2.6.8 and 6.1.1.4'
 'H' 'H' 0.0000 0.0000 'International Tables Vol C Tables 4.2.6.8 and 6.1.1.4'
 'Ag' 'Ag' -0.8971 1.1015
 'International Tables Vol C Tables 4.2.6.8 and 6.1.1.4'
 'Bi' 'Bi' -4.1077 10.2566
 'International Tables Vol C Tables 4.2.6.8 and 6.1.1.4'
 'I' 'I' -0.4742 1.8119 'International Tables Vol C Tables 4.2.6.8 and 6.1.1.4'
 'N' 'N' 0.0061 0.0033 'International Tables Vol C Tables 4.2.6.8 and 6.1.1.4'
 'O' 'O' 0.0106 0.0060 'International Tables Vol C Tables 4.2.6.8 and 6.1.1.4'

_shelx_space_group_comment
;
The symmetry employed for this shelxl refinement is uniquely defined
by the following loop, which should always be used as a source of
symmetry information in preference to the above space-group names.
They are only intended as comments.
;
_space_group_crystal_system        'monoclinic'
_space_group_IT_number             4
_space_group_name_H-M_alt          'P 1 21 1'
_space_group_name_Hall             'P 2yb'
loop_
  _space_group_symop_operation_xyz
 'x, y, z'
 '-x, y+1/2, -z'

_cell_length_a                     9.727(5)
_cell_length_b                     17.232(6)
_cell_length_c                     16.685(7)
_cell_angle_alpha                  90
_cell_angle_beta                   103.097(10)
_cell_angle_gamma                  90
_cell_volume                       2724(2)
_cell_formula_units_Z              2
_cell_measurement_reflns_used      4270
_cell_measurement_temperature      288.00
_cell_measurement_theta_max        22.35
_cell_measurement_theta_min        2.24
_shelx_estimated_absorpt_T_max     ?
_shelx_estimated_absorpt_T_min     ?
_exptl_absorpt_coefficient_mu      8.147
_exptl_absorpt_correction_T_max    0.7454
_exptl_absorpt_correction_T_min    0.6474
_exptl_absorpt_correction_type     none
_exptl_absorpt_process_details
;
SADABS-2016/2 (Bruker,2016/2) was used for absorption correction.
wR2(int) was 0.1366 before and 0.0854 after correction.
The Ratio of minimum to maximum transmission is 0.8685.
The \l/2 correction factor is Not present.
;
_exptl_absorpt_special_details     ?
_exptl_crystal_colour              red
_exptl_crystal_colour_primary      red
_exptl_crystal_density_diffrn      2.310
_exptl_crystal_density_meas        ?
_exptl_crystal_density_method      ?
_exptl_crystal_description         plate
_exptl_crystal_F_000               1728
_exptl_crystal_size_max            ?
_exptl_crystal_size_mid            ?
_exptl_crystal_size_min            ?
_exptl_transmission_factor_max     ?
_exptl_transmission_factor_min     ?
_diffrn_reflns_av_R_equivalents    0.1498
_diffrn_reflns_av_unetI/netI       0.0874
_diffrn_reflns_Laue_measured_fraction_full  0.999
_diffrn_reflns_Laue_measured_fraction_max  0.993
_diffrn_reflns_limit_h_max         12
_diffrn_reflns_limit_h_min         -12
_diffrn_reflns_limit_k_max         20
_diffrn_reflns_limit_k_min         -21
_diffrn_reflns_limit_l_max         20
_diffrn_reflns_limit_l_min         -20
_diffrn_reflns_number              76636
_diffrn_reflns_point_group_measured_fraction_full  0.988
_diffrn_reflns_point_group_measured_fraction_max  0.978
_diffrn_reflns_theta_full          25.242
_diffrn_reflns_theta_max           26.457
_diffrn_reflns_theta_min           1.722
_diffrn_ambient_temperature        288.00
_diffrn_detector_area_resol_mean   ?
_diffrn_measured_fraction_theta_full  0.999
_diffrn_measured_fraction_theta_max  0.993
_diffrn_measurement_device_type    'Bruker APEX-II CCD'
_diffrn_measurement_method         '\f and \w scans'
_diffrn_radiation_type             MoK\a
_diffrn_radiation_wavelength       0.71073
_diffrn_source                     ?
_diffrn_source_current             1.4
_diffrn_source_power               0.07
_diffrn_source_voltage             50.0
_diffrn_standards_number           0
_reflns_Friedel_coverage           0.904
_reflns_Friedel_fraction_full      0.975
_reflns_Friedel_fraction_max       0.961
_reflns_number_gt                  7086
_reflns_number_total               10990
_reflns_special_details
;
 Reflections were merged by SHELXL according to the crystal
 class for the calculation of statistics and refinement.
 
 _reflns_Friedel_fraction is defined as the number of unique
 Friedel pairs measured divided by the number that would be
 possible theoretically, ignoring centric projections and
 systematic absences. Completness statistics refer to single and
 composite reflections containing twin component 1 only.
;
_reflns_threshold_expression       'I > 2\s(I)'
_computing_cell_refinement         'SAINT V8.40B (?, 2016)'
_computing_data_collection         ?
_computing_data_reduction          'SAINT V8.40B (?, 2016)'
_computing_molecular_graphics      'Olex2 1.5 (Dolomanov et al., 2009)'
_computing_publication_material    'Olex2 1.5 (Dolomanov et al., 2009)'
_computing_structure_refinement    'SHELXL 2018/3 (Sheldrick, 2015)'
_computing_structure_solution      'SHELXT 2018/2 (Sheldrick, 2018)'
_refine_diff_density_max           1.736
_refine_diff_density_min           -1.485
_refine_diff_density_rms           0.151
_refine_ls_abs_structure_details
;
 Refined as an inversion twin.
;
_refine_ls_abs_structure_Flack     0.190(12)
_refine_ls_extinction_coef         .
_refine_ls_extinction_method       none
_refine_ls_goodness_of_fit_ref     1.022
_refine_ls_hydrogen_treatment      constr
_refine_ls_matrix_type             full
_refine_ls_number_parameters       471
_refine_ls_number_reflns           10990
_refine_ls_number_restraints       243
_refine_ls_R_factor_all            0.1011
_refine_ls_R_factor_gt             0.0520
_refine_ls_restrained_S_all        1.019
_refine_ls_shift/su_max            0.001
_refine_ls_shift/su_mean           0.000
_refine_ls_structure_factor_coef   Fsqd
_refine_ls_weighting_details      
 'w=1/[\s^2^(Fo^2^)+(0.0116P)^2^+15.6747P] where P=(Fo^2^+2Fc^2^)/3'
_refine_ls_weighting_scheme        calc
_refine_ls_wR_factor_gt            0.1049
_refine_ls_wR_factor_ref           0.1280
_refine_special_details
;
 Refined as a 2-component inversion twin.
;
_olex2_refinement_description
;
1. Twinned data refinement
 Scales: 0.810(12)
 0.190(12)
2. Fixed Uiso
 At 1.2 times of:
  All C(H) groups, All C(H,H) groups, All N(H,H,H) groups
 At 1.5 times of:
  All C(H,H,H) groups, All O(H,H) groups
3. Restrained distances
 C00W-C00S
 1.5 with sigma of 0.02
 C00Z-C00I
 1.4 with sigma of 0.02
4. Uiso/Uaniso restraints and constraints
All non-hydrogen atoms have similar U: within 2A with sigma of 0.02 and sigma
for terminal atoms of 0.04 within 2A
5.a Riding coordinates:
 N013(H01G,H01H,H01I)
5.b Free rotating group:
 O1(H1A,H1B)
5.c Ternary CH refined with riding coordinates:
 C00P(H00P), C00W(H00W), C010(H010), C4(H4A)
5.d Secondary CH2 refined with riding coordinates:
 C00E(H00D,H00E), C00K(H00U,H00V), C00N(H00I,H00K), C00S(H00Q,H00R)
5.e Aromatic/amide H refined with riding coordinates:
 C00D(H00L), C00G(H00S), C00J(H00J), C00L(H00Y), C00M(H00), C00Q(H2),
 C00T(H00T), C00U(H3), C00X(H00X), C00Z(H00Z), C012(H012), C014(H014),
 C016(H016), C27(H27), C41(H41), C20(H20), C22(H22), C1(H1), C23(H23), C25(H25)
5.f Idealised Me refined as rotating group:
 N00B(H00A,H00B,H00C), N00C(H00F,H00G,H00H), N00H(H00M,H00N,H00O), C00Y(H4,H,
 HA), C011(H01A,H01B,H01C), C015(H01D,H01E,H01F), C19(H19A,H19B,H19C)
;
_atom_sites_solution_hydrogens     mixed
_atom_sites_solution_primary       ?
_atom_sites_solution_secondary     ?
loop_
  _atom_site_label
  _atom_site_type_symbol
  _atom_site_fract_x
  _atom_site_fract_y
  _atom_site_fract_z
  _atom_site_U_iso_or_equiv
  _atom_site_adp_type
  _atom_site_occupancy
  _atom_site_site_symmetry_order
  _atom_site_calc_flag
  _atom_site_refinement_flags_posn
  _atom_site_refinement_flags_adp
  _atom_site_refinement_flags_occupancy
  _atom_site_disorder_assembly
  _atom_site_disorder_group
 Bi01 Bi 0.50280(10) 0.49584(8) 0.50673(5) 0.05054(19) Uani 1 1 d . . . . .
 I002 I -0.00127(14) 0.73477(11) 0.35685(9) 0.0674(4) Uani 1 1 d . . . . .
 I003 I 0.7091(3) 0.62303(10) 0.48045(12) 0.0862(7) Uani 1 1 d . . . . .
 I004 I 0.3504(2) 0.51293(11) 0.32526(10) 0.0786(6) Uani 1 1 d . . . . .
 I005 I 0.03919(17) 0.75285(14) 0.67991(10) 0.0819(5) Uani 1 1 d . . . . .
 I006 I 0.3173(2) 0.62386(11) 0.55623(14) 0.0913(7) Uani 1 1 d . . . . .
 I007 I 0.6592(2) 0.48793(14) 0.69108(9) 0.0828(5) Uani 1 1 d . . . . .
 I008 I 0.7031(3) 0.37228(10) 0.46557(14) 0.0894(7) Uani 1 1 d . . . . .
 I009 I 0.2945(3) 0.36718(13) 0.52770(19) 0.1138(9) Uani 1 1 d . . . . .
 Ag0A Ag 0.0297(4) 0.7451(3) 0.51951(14) 0.1651(13) Uani 1 1 d . . . . .
 N00B N 0.6229(17) 0.2367(17) 0.6347(10) 0.080(6) Uani 1 1 d . U . . .
 H00A H 0.557153 0.271377 0.613029 0.096 Uiso 1 1 calc R U . . .
 H00B H 0.588577 0.189060 0.623598 0.096 Uiso 1 1 calc R U . . .
 H00C H 0.697988 0.243079 0.613250 0.096 Uiso 1 1 calc R U . . .
 N00C N 0.011(2) 0.4455(13) 0.6527(12) 0.084(6) Uani 1 1 d . U . . .
 H00F H -0.006317 0.463921 0.601536 0.101 Uiso 1 1 calc R U . . .
 H00G H -0.067509 0.447922 0.671601 0.101 Uiso 1 1 calc R U . . .
 H00H H 0.039270 0.396389 0.652866 0.101 Uiso 1 1 calc R U . . .
 C00D C 0.601(4) 0.656(2) 0.864(2) 0.116(9) Uani 1 1 d . U . . .
 H00L H 0.504649 0.663707 0.846137 0.140 Uiso 1 1 calc R U . . .
 C00E C 0.665(2) 0.2480(19) 0.7270(11) 0.071(5) Uani 1 1 d . U . . .
 H00D H 0.711945 0.201069 0.751525 0.085 Uiso 1 1 calc R U . . .
 H00E H 0.733882 0.289749 0.738676 0.085 Uiso 1 1 calc R U . . .
 C00F C 0.932(3) 0.496(3) 0.1687(15) 0.095(6) Uani 1 1 d . U . . .
 C00G C 0.985(3) 0.435(2) 0.1396(17) 0.096(8) Uani 1 1 d . U . . .
 H00S H 0.951723 0.385437 0.148160 0.116 Uiso 1 1 calc R U . . .
 N00H N 0.658(2) 0.7208(15) 0.6580(15) 0.106(9) Uani 1 1 d . U . . .
 H00M H 0.718273 0.745514 0.634006 0.127 Uiso 1 1 calc R U . . .
 H00N H 0.590562 0.698860 0.619743 0.127 Uiso 1 1 calc R U . . .
 H00O H 0.703815 0.684360 0.691517 0.127 Uiso 1 1 calc R U . . .
 C00I C 0.603(2) 0.2660(17) 0.8587(15) 0.080(6) Uani 1 1 d D U . . .
 C00J C 0.019(3) 0.3822(18) 0.8600(18) 0.089(7) Uani 1 1 d . U . . .
 H00J H -0.071081 0.402979 0.841993 0.106 Uiso 1 1 calc R U . . .
 C00K C 0.857(3) 0.508(3) 0.3035(17) 0.111(9) Uani 1 1 d . U . . .
 H00U H 0.866516 0.562811 0.317062 0.133 Uiso 1 1 calc R U . . .
 H00V H 0.778188 0.488741 0.324242 0.133 Uiso 1 1 calc R U . . .
 C00L C 1.094(3) 0.444(2) 0.0948(19) 0.107(8) Uani 1 1 d . U . . .
 H00Y H 1.130179 0.400216 0.073481 0.129 Uiso 1 1 calc R U . . .
 C00M C 0.992(3) 0.573(2) 0.1576(16) 0.094(8) Uani 1 1 d . U . . .
 H00 H 0.960592 0.616723 0.180621 0.113 Uiso 1 1 calc R U . . .
 C00N C 0.119(3) 0.491(2) 0.7043(16) 0.103(8) Uani 1 1 d . U . . .
 H00I H 0.115797 0.543458 0.682643 0.124 Uiso 1 1 calc R U . . .
 H00K H 0.210656 0.469291 0.702988 0.124 Uiso 1 1 calc R U . . .
 C00O C 0.688(4) 0.705(2) 0.8398(19) 0.105(7) Uani 1 1 d . U . . .
 C00P C 0.104(3) 0.494(2) 0.7958(16) 0.101(7) Uani 1 1 d . U . . .
 H00P H 0.009395 0.513684 0.796960 0.121 Uiso 1 1 calc R U . . .
 C00Q C 1.145(3) 0.517(2) 0.0835(15) 0.097(8) Uani 1 1 d . U . . .
 H2 H 1.215193 0.522414 0.054475 0.117 Uiso 1 1 calc R U . . .
 C00R C 0.127(3) 0.4230(17) 0.8389(17) 0.086(6) Uani 1 1 d . U . . .
 C00S C 0.598(4) 0.773(2) 0.7030(18) 0.140(11) Uani 1 1 d D U . . .
 H00Q H 0.496646 0.765636 0.686963 0.168 Uiso 1 1 calc R U . . .
 H00R H 0.616512 0.824674 0.684211 0.168 Uiso 1 1 calc R U . . .
 C00T C 0.706(3) 0.280(2) 1.024(2) 0.112(9) Uani 1 1 d . U . . .
 H00T H 0.747759 0.282878 1.080328 0.134 Uiso 1 1 calc R U . . .
 C00U C 1.092(3) 0.580(2) 0.1146(17) 0.105(8) Uani 1 1 d . U . . .
 H3 H 1.126263 0.629072 0.105918 0.126 Uiso 1 1 calc R U . . .
 C00W C 0.635(4) 0.7752(19) 0.7920(18) 0.124(9) Uani 1 1 d D U . . .
 H00W H 0.724703 0.803427 0.799268 0.149 Uiso 1 1 calc R U . . .
 C00X C 0.648(3) 0.337(2) 0.8971(18) 0.098(8) Uani 1 1 d . U . . .
 H00X H 0.642210 0.381164 0.865002 0.118 Uiso 1 1 calc R U . . .
 C00Y C 0.677(3) 0.520(2) 0.167(2) 0.144(13) Uani 1 1 d . U . . .
 H4 H 0.667506 0.574778 0.158921 0.216 Uiso 1 1 calc R U . . .
 H H 0.609142 0.502122 0.197024 0.216 Uiso 1 1 calc R U . . .
 HA H 0.660609 0.494025 0.114918 0.216 Uiso 1 1 calc R U . . .
 C00Z C 0.612(3) 0.2030(19) 0.9094(18) 0.101(8) Uani 1 1 d D U . . .
 H00Z H 0.587250 0.153869 0.887802 0.122 Uiso 1 1 calc R U . . .
 C010 C 0.546(2) 0.2663(18) 0.7678(14) 0.088(7) Uani 1 1 d . U . . .
 H010 H 0.522416 0.320625 0.753854 0.106 Uiso 1 1 calc R U . . .
 C011 C 0.219(4) 0.559(2) 0.834(3) 0.158(15) Uani 1 1 d . U . . .
 H01A H 0.277475 0.569693 0.795336 0.238 Uiso 1 1 calc R U . . .
 H01B H 0.277232 0.540962 0.884453 0.238 Uiso 1 1 calc R U . . .
 H01C H 0.172275 0.606181 0.843403 0.238 Uiso 1 1 calc R U . . .
 C012 C 0.027(3) 0.317(2) 0.9024(17) 0.101(8) Uani 1 1 d . U . . .
 H012 H -0.052982 0.295218 0.914921 0.122 Uiso 1 1 calc R U . . .
 N013 N 0.980(3) 0.4706(18) 0.3481(16) 0.135(11) Uani 1 1 d . U . . .
 H01G H 1.043936 0.468757 0.317728 0.162 Uiso 1 1 d R U . . .
 H01H H 0.956126 0.422627 0.359308 0.162 Uiso 1 1 d R U . . .
 H01I H 1.015296 0.495647 0.394878 0.162 Uiso 1 1 d R U . . .
 C014 C 0.157(3) 0.283(2) 0.9274(18) 0.106(8) Uani 1 1 d . U . . .
 H014 H 0.164304 0.234313 0.951406 0.128 Uiso 1 1 calc R U . . .
 C015 C 0.555(4) 0.834(2) 0.827(2) 0.140(13) Uani 1 1 d . U . . .
 H01D H 0.462574 0.813635 0.826593 0.210 Uiso 1 1 calc R U . . .
 H01E H 0.546428 0.880095 0.794666 0.210 Uiso 1 1 calc R U . . .
 H01F H 0.603374 0.844861 0.882553 0.210 Uiso 1 1 calc R U . . .
 C016 C 0.828(4) 0.692(2) 0.8639(19) 0.117(8) Uani 1 1 d . U . . .
 H016 H 0.890878 0.727554 0.850491 0.140 Uiso 1 1 calc R U . . .
 C27 C 0.700(3) 0.343(2) 0.980(2) 0.119(9) Uani 1 1 d . U . . .
 H27 H 0.730494 0.390249 1.004309 0.143 Uiso 1 1 calc R U . . .
 C41 C 0.659(3) 0.214(2) 0.996(2) 0.119(9) Uani 1 1 d . U . . .
 H41 H 0.656025 0.172536 1.031264 0.143 Uiso 1 1 calc R U . . .
 C19 C 0.413(3) 0.223(2) 0.7392(15) 0.132(13) Uani 1 1 d . U . . .
 H19A H 0.376282 0.233072 0.681621 0.198 Uiso 1 1 calc R U . . .
 H19B H 0.345131 0.240352 0.769477 0.198 Uiso 1 1 calc R U . . .
 H19C H 0.429477 0.168792 0.747879 0.198 Uiso 1 1 calc R U . . .
 C20 C 0.880(4) 0.626(2) 0.9081(18) 0.116(8) Uani 1 1 d . U . . .
 H20 H 0.975312 0.614776 0.917605 0.139 Uiso 1 1 calc R U . . .
 C22 C 0.647(4) 0.592(2) 0.916(2) 0.121(9) Uani 1 1 d . U . . .
 H22 H 0.582461 0.561269 0.934979 0.145 Uiso 1 1 calc R U . . .
 C1 C 0.789(4) 0.578(2) 0.939(2) 0.119(9) Uani 1 1 d . U . . .
 H1 H 0.823867 0.536158 0.972883 0.143 Uiso 1 1 calc R U . . .
 C23 C 0.281(4) 0.323(2) 0.917(2) 0.120(9) Uani 1 1 d . U . . .
 H23 H 0.370212 0.302842 0.939510 0.144 Uiso 1 1 calc R U . . .
 C25 C 0.265(4) 0.389(2) 0.873(2) 0.115(8) Uani 1 1 d . U . . .
 H25 H 0.344413 0.414275 0.863774 0.138 Uiso 1 1 calc R U . . .
 C4 C 0.818(4) 0.502(3) 0.2139(19) 0.136(9) Uani 1 1 d . U . . .
 H4A H 0.801499 0.445966 0.213924 0.163 Uiso 1 1 calc R U . . .
 O1 O 0.009(3) 0.5328(14) 0.502(2) 0.136(9) Uani 1 1 d G . . . .
 H1A H 0.067905 0.567518 0.523600 0.204 Uiso 1 1 d G U . . .
 H1B H -0.071249 0.553467 0.499185 0.204 Uiso 1 1 d G U . . .

loop_
  _atom_site_aniso_label
  _atom_site_aniso_U_11
  _atom_site_aniso_U_22
  _atom_site_aniso_U_33
  _atom_site_aniso_U_23
  _atom_site_aniso_U_13
  _atom_site_aniso_U_12
 Bi01 0.0545(4) 0.0394(3) 0.0571(4) 0.0014(4) 0.0113(3) -0.0030(3)
 I002 0.0565(8) 0.0788(12) 0.0687(9) -0.0059(9) 0.0176(6) -0.0063(8)
 I003 0.1073(17) 0.0725(13) 0.0857(13) -0.0054(10) 0.0360(12) -0.0439(12)
 I004 0.0829(12) 0.0864(15) 0.0562(9) -0.0005(8) -0.0062(8) 0.0019(9)
 I005 0.0866(10) 0.0950(12) 0.0707(9) -0.0025(11) 0.0319(8) -0.0064(12)
 I006 0.0974(16) 0.0745(13) 0.1098(15) -0.0022(11) 0.0398(13) 0.0344(11)
 I007 0.0957(13) 0.0925(13) 0.0519(8) 0.0116(9) -0.0006(8) 0.0038(12)
 I008 0.1123(17) 0.0716(13) 0.0892(13) 0.0031(9) 0.0330(12) 0.0443(12)
 I009 0.117(2) 0.0824(16) 0.146(2) 0.0078(14) 0.0377(16) -0.0518(14)
 Ag0A 0.320(4) 0.1191(19) 0.0764(15) -0.013(2) 0.088(2) -0.028(3)
 N00B 0.059(10) 0.123(18) 0.064(10) 0.017(13) 0.023(8) -0.009(14)
 N00C 0.076(15) 0.107(17) 0.069(13) 0.011(12) 0.016(11) -0.008(12)
 C00D 0.13(2) 0.107(19) 0.113(18) 0.017(15) 0.022(16) 0.007(16)
 C00E 0.064(11) 0.092(14) 0.057(11) -0.020(13) 0.015(9) -0.023(14)
 C00F 0.082(13) 0.146(17) 0.059(11) -0.001(14) 0.020(10) 0.003(15)
 C00G 0.087(16) 0.118(18) 0.072(14) 0.002(14) -0.008(13) -0.011(15)
 N00H 0.080(15) 0.14(3) 0.111(18) -0.030(16) 0.040(13) -0.018(14)
 C00I 0.047(10) 0.127(18) 0.067(12) 0.017(12) 0.013(10) -0.004(11)
 C00J 0.071(14) 0.107(17) 0.084(15) 0.003(13) 0.010(13) 0.000(14)
 C00K 0.113(19) 0.15(2) 0.081(16) -0.003(18) 0.045(15) -0.022(19)
 C00L 0.101(17) 0.13(2) 0.084(15) -0.021(15) 0.001(14) 0.021(16)
 C00M 0.089(16) 0.138(19) 0.051(13) -0.012(13) 0.004(12) 0.003(16)
 C00N 0.121(18) 0.101(17) 0.084(15) -0.024(16) 0.017(14) 0.021(18)
 C00O 0.131(18) 0.096(15) 0.097(15) 0.010(13) 0.048(15) 0.009(15)
 C00P 0.120(16) 0.085(14) 0.088(14) -0.026(14) 0.002(13) 0.028(15)
 C00Q 0.087(15) 0.14(2) 0.059(12) 0.002(14) 0.011(12) 0.007(15)
 C00R 0.085(14) 0.090(14) 0.079(13) -0.015(12) 0.010(12) 0.012(12)
 C00S 0.17(2) 0.13(2) 0.11(2) -0.024(18) 0.002(19) 0.036(19)
 C00T 0.088(17) 0.17(2) 0.073(16) 0.008(16) 0.011(14) -0.012(17)
 C00U 0.107(18) 0.14(2) 0.065(14) -0.009(14) 0.010(13) -0.016(16)
 C00W 0.17(2) 0.103(18) 0.110(17) 0.006(15) 0.051(17) 0.009(16)
 C00X 0.070(14) 0.15(2) 0.077(14) 0.022(15) 0.019(12) -0.003(15)
 C00Y 0.09(2) 0.20(4) 0.14(3) 0.01(3) 0.031(19) 0.06(2)
 C00Z 0.067(14) 0.14(2) 0.097(16) 0.005(15) 0.026(14) 0.007(14)
 C010 0.069(12) 0.138(18) 0.063(12) -0.009(12) 0.027(10) -0.011(13)
 C011 0.15(3) 0.11(3) 0.18(3) 0.00(2) -0.02(3) -0.03(2)
 C012 0.088(15) 0.136(19) 0.082(15) 0.004(14) 0.023(13) -0.016(15)
 N013 0.14(2) 0.18(3) 0.086(18) 0.040(17) 0.040(16) -0.02(2)
 C014 0.091(16) 0.132(19) 0.100(16) 0.001(14) 0.030(15) 0.011(15)
 C015 0.17(3) 0.09(2) 0.18(3) 0.01(2) 0.09(3) 0.04(2)
 C016 0.15(2) 0.116(18) 0.087(16) -0.010(14) 0.040(17) 0.002(17)
 C27 0.100(17) 0.16(2) 0.091(17) 0.002(16) 0.012(15) -0.023(17)
 C41 0.096(18) 0.16(2) 0.104(18) 0.021(17) 0.018(15) 0.002(16)
 C19 0.080(17) 0.24(4) 0.065(15) -0.02(2) 0.004(13) -0.04(2)
 C20 0.14(2) 0.12(2) 0.090(16) 0.012(15) 0.031(15) 0.019(17)
 C22 0.14(2) 0.099(18) 0.121(18) 0.025(15) 0.020(17) 0.006(17)
 C1 0.14(2) 0.110(18) 0.105(17) 0.026(15) 0.015(17) 0.024(17)
 C23 0.097(17) 0.14(2) 0.129(18) 0.017(16) 0.036(16) 0.044(16)
 C25 0.097(16) 0.128(19) 0.122(18) 0.013(15) 0.030(15) 0.039(15)
 C4 0.114(17) 0.20(2) 0.094(15) 0.014(18) 0.022(14) 0.004(19)
 O1 0.099(16) 0.15(2) 0.16(2) -0.002(18) 0.027(17) -0.017(15)

_geom_special_details
;
 All esds (except the esd in the dihedral angle between two l.s. planes)
 are estimated using the full covariance matrix.  The cell esds are taken
 into account individually in the estimation of esds in distances, angles
 and torsion angles; correlations between esds in cell parameters are only
 used when they are defined by crystal symmetry.  An approximate (isotropic)
 treatment of cell esds is used for estimating esds involving l.s. planes.
;
loop_
  _geom_bond_atom_site_label_1
  _geom_bond_atom_site_label_2
  _geom_bond_distance
  _geom_bond_site_symmetry_2
  _geom_bond_publ_flag
 Bi01 I003 3.070(2) . ?
 Bi01 I004 3.069(2) . ?
 Bi01 I006 3.079(2) . ?
 Bi01 I007 3.110(2) . ?
 Bi01 I008 3.068(2) . ?
 Bi01 I009 3.076(2) . ?
 I002 Ag0A 2.668(3) . ?
 I005 Ag0A 2.660(3) . ?
 I006 Ag0A 3.433(5) . ?
 N00B H00A 0.8900 . ?
 N00B H00B 0.8900 . ?
 N00B H00C 0.8900 . ?
 N00B C00E 1.51(2) . ?
 N00C H00F 0.8900 . ?
 N00C H00G 0.8900 . ?
 N00C H00H 0.8900 . ?
 N00C C00N 1.43(3) . ?
 C00D H00L 0.9300 . ?
 C00D C00O 1.33(4) . ?
 C00D C22 1.40(4) . ?
 C00E H00D 0.9700 . ?
 C00E H00E 0.9700 . ?
 C00E C010 1.51(3) . ?
 C00F C00G 1.32(4) . ?
 C00F C00M 1.47(5) . ?
 C00F C4 1.48(4) . ?
 C00G H00S 0.9300 . ?
 C00G C00L 1.44(4) . ?
 N00H H00M 0.8900 . ?
 N00H H00N 0.8900 . ?
 N00H H00O 0.8900 . ?
 N00H C00S 1.39(3) . ?
 C00I C00X 1.40(4) . ?
 C00I C00Z 1.37(2) . ?
 C00I C010 1.49(3) . ?
 C00J H00J 0.9300 . ?
 C00J C00R 1.37(4) . ?
 C00J C012 1.32(4) . ?
 C00K H00U 0.9700 . ?
 C00K H00V 0.9700 . ?
 C00K N013 1.41(4) . ?
 C00K C4 1.46(4) . ?
 C00L H00Y 0.9300 . ?
 C00L C00Q 1.38(4) . ?
 C00M H00 0.9300 . ?
 C00M C00U 1.34(4) . ?
 C00N H00I 0.9700 . ?
 C00N H00K 0.9700 . ?
 C00N C00P 1.57(4) . ?
 C00O C00W 1.47(4) . ?
 C00O C016 1.35(4) . ?
 C00P H00P 0.9800 . ?
 C00P C00R 1.42(4) . ?
 C00P C011 1.61(4) . ?
 C00Q H2 0.9300 . ?
 C00Q C00U 1.36(4) . ?
 C00R C25 1.45(4) . ?
 C00S H00Q 0.9700 . ?
 C00S H00R 0.9700 . ?
 C00S C00W 1.45(2) . ?
 C00T H00T 0.9300 . ?
 C00T C27 1.31(4) . ?
 C00T C41 1.28(4) . ?
 C00U H3 0.9300 . ?
 C00W H00W 0.9800 . ?
 C00W C015 1.47(4) . ?
 C00X H00X 0.9300 . ?
 C00X C27 1.37(4) . ?
 C00Y H4 0.9600 . ?
 C00Y H 0.9600 . ?
 C00Y HA 0.9600 . ?
 C00Y C4 1.45(4) . ?
 C00Z H00Z 0.9300 . ?
 C00Z C41 1.42(4) . ?
 C010 H010 0.9800 . ?
 C010 C19 1.48(3) . ?
 C011 H01A 0.9600 . ?
 C011 H01B 0.9600 . ?
 C011 H01C 0.9600 . ?
 C012 H012 0.9300 . ?
 C012 C014 1.37(4) . ?
 N013 H01G 0.8898 . ?
 N013 H01H 0.8898 . ?
 N013 H01I 0.8901 . ?
 C014 H014 0.9300 . ?
 C014 C23 1.43(4) . ?
 C015 H01D 0.9600 . ?
 C015 H01E 0.9600 . ?
 C015 H01F 0.9600 . ?
 C016 H016 0.9300 . ?
 C016 C20 1.38(4) . ?
 C27 H27 0.9300 . ?
 C41 H41 0.9300 . ?
 C19 H19A 0.9600 . ?
 C19 H19B 0.9600 . ?
 C19 H19C 0.9600 . ?
 C20 H20 0.9300 . ?
 C20 C1 1.40(5) . ?
 C22 H22 0.9300 . ?
 C22 C1 1.37(4) . ?
 C1 H1 0.9300 . ?
 C23 H23 0.9300 . ?
 C23 C25 1.35(4) . ?
 C25 H25 0.9300 . ?
 C4 H4A 0.9800 . ?
 O1 H1A 0.8497 . ?
 O1 H1B 0.8498 . ?

loop_
  _geom_angle_atom_site_label_1
  _geom_angle_atom_site_label_2
  _geom_angle_atom_site_label_3
  _geom_angle
  _geom_angle_site_symmetry_1
  _geom_angle_site_symmetry_3
  _geom_angle_publ_flag
 I003 Bi01 I006 88.20(9) . . ?
 I003 Bi01 I007 89.05(7) . . ?
 I003 Bi01 I009 178.33(9) . . ?
 I004 Bi01 I003 88.62(6) . . ?
 I004 Bi01 I006 90.83(7) . . ?
 I004 Bi01 I007 177.00(8) . . ?
 I004 Bi01 I009 89.88(8) . . ?
 I006 Bi01 I007 87.21(7) . . ?
 I008 Bi01 I003 89.69(7) . . ?
 I008 Bi01 I004 92.01(7) . . ?
 I008 Bi01 I006 176.42(9) . . ?
 I008 Bi01 I007 89.87(7) . . ?
 I008 Bi01 I009 89.62(10) . . ?
 I009 Bi01 I006 92.56(8) . . ?
 I009 Bi01 I007 92.47(8) . . ?
 Bi01 I006 Ag0A 153.05(9) . . ?
 I002 Ag0A I006 92.33(12) . . ?
 I005 Ag0A I002 175.51(17) . . ?
 I005 Ag0A I006 90.57(12) . . ?
 H00A N00B H00B 109.5 . . ?
 H00A N00B H00C 109.5 . . ?
 H00B N00B H00C 109.5 . . ?
 C00E N00B H00A 109.5 . . ?
 C00E N00B H00B 109.5 . . ?
 C00E N00B H00C 109.5 . . ?
 H00F N00C H00G 109.5 . . ?
 H00F N00C H00H 109.5 . . ?
 H00G N00C H00H 109.5 . . ?
 C00N N00C H00F 109.5 . . ?
 C00N N00C H00G 109.5 . . ?
 C00N N00C H00H 109.5 . . ?
 C00O C00D H00L 118.1 . . ?
 C00O C00D C22 124(4) . . ?
 C22 C00D H00L 118.1 . . ?
 N00B C00E H00D 108.5 . . ?
 N00B C00E H00E 108.5 . . ?
 H00D C00E H00E 107.5 . . ?
 C010 C00E N00B 115.2(17) . . ?
 C010 C00E H00D 108.5 . . ?
 C010 C00E H00E 108.5 . . ?
 C00G C00F C00M 118(3) . . ?
 C00G C00F C4 130(4) . . ?
 C00M C00F C4 112(4) . . ?
 C00F C00G H00S 120.0 . . ?
 C00F C00G C00L 120(3) . . ?
 C00L C00G H00S 120.0 . . ?
 H00M N00H H00N 109.5 . . ?
 H00M N00H H00O 109.5 . . ?
 H00N N00H H00O 109.5 . . ?
 C00S N00H H00M 109.5 . . ?
 C00S N00H H00N 109.5 . . ?
 C00S N00H H00O 109.5 . . ?
 C00X C00I C010 118(3) . . ?
 C00Z C00I C00X 116(3) . . ?
 C00Z C00I C010 126(3) . . ?
 C00R C00J H00J 116.0 . . ?
 C012 C00J H00J 116.0 . . ?
 C012 C00J C00R 128(3) . . ?
 H00U C00K H00V 106.9 . . ?
 N013 C00K H00U 107.3 . . ?
 N013 C00K H00V 107.3 . . ?
 N013 C00K C4 120(3) . . ?
 C4 C00K H00U 107.3 . . ?
 C4 C00K H00V 107.3 . . ?
 C00G C00L H00Y 120.1 . . ?
 C00Q C00L C00G 120(3) . . ?
 C00Q C00L H00Y 120.1 . . ?
 C00F C00M H00 119.8 . . ?
 C00U C00M C00F 120(3) . . ?
 C00U C00M H00 119.8 . . ?
 N00C C00N H00I 109.1 . . ?
 N00C C00N H00K 109.1 . . ?
 N00C C00N C00P 113(3) . . ?
 H00I C00N H00K 107.8 . . ?
 C00P C00N H00I 109.1 . . ?
 C00P C00N H00K 109.1 . . ?
 C00D C00O C00W 122(4) . . ?
 C00D C00O C016 118(4) . . ?
 C016 C00O C00W 120(4) . . ?
 C00N C00P H00P 109.2 . . ?
 C00N C00P C011 101(3) . . ?
 C00R C00P C00N 115(3) . . ?
 C00R C00P H00P 109.2 . . ?
 C00R C00P C011 113(2) . . ?
 C011 C00P H00P 109.2 . . ?
 C00L C00Q H2 119.8 . . ?
 C00U C00Q C00L 120(3) . . ?
 C00U C00Q H2 119.8 . . ?
 C00J C00R C00P 122(3) . . ?
 C00J C00R C25 113(3) . . ?
 C00P C00R C25 125(3) . . ?
 N00H C00S H00Q 106.8 . . ?
 N00H C00S H00R 106.8 . . ?
 N00H C00S C00W 122(3) . . ?
 H00Q C00S H00R 106.6 . . ?
 C00W C00S H00Q 106.8 . . ?
 C00W C00S H00R 106.8 . . ?
 C27 C00T H00T 118.0 . . ?
 C41 C00T H00T 118.0 . . ?
 C41 C00T C27 124(4) . . ?
 C00M C00U C00Q 121(4) . . ?
 C00M C00U H3 119.6 . . ?
 C00Q C00U H3 119.6 . . ?
 C00O C00W H00W 98.5 . . ?
 C00O C00W C015 120(3) . . ?
 C00S C00W C00O 121(3) . . ?
 C00S C00W H00W 98.5 . . ?
 C00S C00W C015 113(3) . . ?
 C015 C00W H00W 98.5 . . ?
 C00I C00X H00X 118.7 . . ?
 C27 C00X C00I 123(3) . . ?
 C27 C00X H00X 118.7 . . ?
 H4 C00Y H 109.5 . . ?
 H4 C00Y HA 109.5 . . ?
 H C00Y HA 109.5 . . ?
 C4 C00Y H4 109.5 . . ?
 C4 C00Y H 109.5 . . ?
 C4 C00Y HA 109.5 . . ?
 C00I C00Z H00Z 120.5 . . ?
 C00I C00Z C41 119(3) . . ?
 C41 C00Z H00Z 120.5 . . ?
 C00E C010 H010 104.9 . . ?
 C00I C010 C00E 108.4(19) . . ?
 C00I C010 H010 104.9 . . ?
 C19 C010 C00E 117(2) . . ?
 C19 C010 C00I 115(2) . . ?
 C19 C010 H010 104.9 . . ?
 C00P C011 H01A 109.5 . . ?
 C00P C011 H01B 109.5 . . ?
 C00P C011 H01C 109.5 . . ?
 H01A C011 H01B 109.5 . . ?
 H01A C011 H01C 109.5 . . ?
 H01B C011 H01C 109.5 . . ?
 C00J C012 H012 121.1 . . ?
 C00J C012 C014 118(3) . . ?
 C014 C012 H012 121.1 . . ?
 C00K N013 H01G 109.6 . . ?
 C00K N013 H01H 108.0 . . ?
 C00K N013 H01I 110.9 . . ?
 H01G N013 H01H 109.5 . . ?
 H01G N013 H01I 109.5 . . ?
 H01H N013 H01I 109.5 . . ?
 C012 C014 H014 119.8 . . ?
 C012 C014 C23 120(3) . . ?
 C23 C014 H014 119.8 . . ?
 C00W C015 H01D 109.5 . . ?
 C00W C015 H01E 109.5 . . ?
 C00W C015 H01F 109.5 . . ?
 H01D C015 H01E 109.5 . . ?
 H01D C015 H01F 109.5 . . ?
 H01E C015 H01F 109.5 . . ?
 C00O C016 H016 119.3 . . ?
 C00O C016 C20 121(4) . . ?
 C20 C016 H016 119.3 . . ?
 C00T C27 C00X 118(4) . . ?
 C00T C27 H27 121.1 . . ?
 C00X C27 H27 121.1 . . ?
 C00T C41 C00Z 120(4) . . ?
 C00T C41 H41 119.9 . . ?
 C00Z C41 H41 119.9 . . ?
 C010 C19 H19A 109.5 . . ?
 C010 C19 H19B 109.5 . . ?
 C010 C19 H19C 109.5 . . ?
 H19A C19 H19B 109.5 . . ?
 H19A C19 H19C 109.5 . . ?
 H19B C19 H19C 109.5 . . ?
 C016 C20 H20 119.9 . . ?
 C016 C20 C1 120(4) . . ?
 C1 C20 H20 119.9 . . ?
 C00D C22 H22 121.0 . . ?
 C1 C22 C00D 118(4) . . ?
 C1 C22 H22 121.0 . . ?
 C20 C1 H1 121.0 . . ?
 C22 C1 C20 118(3) . . ?
 C22 C1 H1 121.0 . . ?
 C014 C23 H23 121.0 . . ?
 C25 C23 C014 118(3) . . ?
 C25 C23 H23 121.0 . . ?
 C00R C25 H25 118.8 . . ?
 C23 C25 C00R 122(4) . . ?
 C23 C25 H25 118.8 . . ?
 C00F C4 H4A 94.2 . . ?
 C00K C4 C00F 118(3) . . ?
 C00K C4 H4A 94.2 . . ?
 C00Y C4 C00F 118(3) . . ?
 C00Y C4 C00K 122(3) . . ?
 C00Y C4 H4A 94.2 . . ?
 H1A O1 H1B 104.5 . . ?

loop_
  _geom_torsion_atom_site_label_1
  _geom_torsion_atom_site_label_2
  _geom_torsion_atom_site_label_3
  _geom_torsion_atom_site_label_4
  _geom_torsion
  _geom_torsion_site_symmetry_1
  _geom_torsion_site_symmetry_2
  _geom_torsion_site_symmetry_3
  _geom_torsion_site_symmetry_4
  _geom_torsion_publ_flag
 N00B C00E C010 C00I 173(2) . . . . ?
 N00B C00E C010 C19 41(4) . . . . ?
 N00C C00N C00P C00R 67(4) . . . . ?
 N00C C00N C00P C011 -171(3) . . . . ?
 C00D C00O C00W C00S -90(5) . . . . ?
 C00D C00O C00W C015 59(5) . . . . ?
 C00D C00O C016 C20 4(5) . . . . ?
 C00D C22 C1 C20 0(5) . . . . ?
 C00F C00G C00L C00Q 1(4) . . . . ?
 C00F C00M C00U C00Q -3(4) . . . . ?
 C00G C00F C00M C00U 4(4) . . . . ?
 C00G C00F C4 C00K 98(5) . . . . ?
 C00G C00F C4 C00Y -96(5) . . . . ?
 C00G C00L C00Q C00U 0(4) . . . . ?
 N00H C00S C00W C00O -26(6) . . . . ?
 N00H C00S C00W C015 -178(3) . . . . ?
 C00I C00X C27 C00T -1(5) . . . . ?
 C00I C00Z C41 C00T -7(5) . . . . ?
 C00J C00R C25 C23 3(5) . . . . ?
 C00J C012 C014 C23 8(5) . . . . ?
 C00L C00Q C00U C00M 1(4) . . . . ?
 C00M C00F C00G C00L -3(4) . . . . ?
 C00M C00F C4 C00K -81(5) . . . . ?
 C00M C00F C4 C00Y 85(5) . . . . ?
 C00N C00P C00R C00J -109(3) . . . . ?
 C00N C00P C00R C25 77(4) . . . . ?
 C00O C00D C22 C1 -4(6) . . . . ?
 C00O C016 C20 C1 -9(5) . . . . ?
 C00P C00R C25 C23 177(3) . . . . ?
 C00R C00J C012 C014 -2(5) . . . . ?
 C00W C00O C016 C20 -179(3) . . . . ?
 C00X C00I C00Z C41 3(4) . . . . ?
 C00X C00I C010 C00E 93(3) . . . . ?
 C00X C00I C010 C19 -133(3) . . . . ?
 C00Z C00I C00X C27 1(4) . . . . ?
 C00Z C00I C010 C00E -89(3) . . . . ?
 C00Z C00I C010 C19 45(4) . . . . ?
 C010 C00I C00X C27 179(3) . . . . ?
 C010 C00I C00Z C41 -176(3) . . . . ?
 C011 C00P C00R C00J 135(3) . . . . ?
 C011 C00P C00R C25 -38(4) . . . . ?
 C012 C00J C00R C00P -177(3) . . . . ?
 C012 C00J C00R C25 -3(5) . . . . ?
 C012 C014 C23 C25 -8(5) . . . . ?
 N013 C00K C4 C00F -33(7) . . . . ?
 N013 C00K C4 C00Y 162(4) . . . . ?
 C014 C23 C25 C00R 2(5) . . . . ?
 C016 C00O C00W C00S 93(5) . . . . ?
 C016 C00O C00W C015 -117(4) . . . . ?
 C016 C20 C1 C22 6(5) . . . . ?
 C27 C00T C41 C00Z 8(6) . . . . ?
 C41 C00T C27 C00X -4(6) . . . . ?
 C22 C00D C00O C00W -174(3) . . . . ?
 C22 C00D C00O C016 2(6) . . . . ?
 C4 C00F C00G C00L 178(3) . . . . ?
 C4 C00F C00M C00U -177(3) . . . . ?

_shelx_res_file
;
TITL mo_N_25_2_0m_a.res in P2(1)
    mo_n_25_2_0m_a.res
    created by SHELXL-2018/3 at 21:55:31 on 24-Jun-2023
REM Old TITL Integration of N_25_2
REM SHELXT solution in P2(1): R1 0.204, Rweak 0.028, Alpha 0.023
REM <I/s> 0.470 for 10 systematic absences, Orientation as input
REM Flack x = 0.290 ( 0.006 ) from 2717 Parsons' quotients
REM Formula found by SHELXT: C27 Ag Bi I8 N5
CELL 0.71073 9.7273 17.2322 16.6848 90 103.097 90
ZERR 2 0.0045 0.0063 0.0072 0 0.01 0
LATT -1
SYMM -X,0.5+Y,-Z
SFAC C H Ag Bi I N O
UNIT 72 116 2 2 16 8 2
SIMU 0.02 0.04 2
DFIX 1.5 C00W C00S
DFIX 1.4 C00Z C00I

L.S. 10
PLAN  5
TEMP 14.85
CONF
BIND Ag0A I006
LIST 4
MORE -1
BOND $H
fmap 2
acta
TWIN -1 0 0 0 -1 0 0 0 -1 2
OMIT 0 -4 0
REM <olex2.extras>
REM <HklSrc "%.\\mo_N_25_2_0m_a.hkl">
REM </olex2.extras>

WGHT    0.011600   15.674700
BASF   0.18973
FVAR       0.13745
BI01  4    0.502798    0.495843    0.506730    11.00000    0.05454    0.03937 =
         0.05706    0.00136    0.01130   -0.00297
I002  5   -0.001267    0.734771    0.356851    11.00000    0.05645    0.07881 =
         0.06869   -0.00587    0.01759   -0.00626
I003  5    0.709118    0.623029    0.480455    11.00000    0.10733    0.07252 =
         0.08565   -0.00543    0.03604   -0.04390
I004  5    0.350381    0.512928    0.325262    11.00000    0.08294    0.08635 =
         0.05617   -0.00047   -0.00620    0.00186
I005  5    0.039192    0.752846    0.679906    11.00000    0.08660    0.09500 =
         0.07071   -0.00248    0.03186   -0.00639
I006  5    0.317273    0.623863    0.556226    11.00000    0.09735    0.07454 =
         0.10979   -0.00217    0.03978    0.03444
I007  5    0.659222    0.487926    0.691077    11.00000    0.09571    0.09252 =
         0.05190    0.01156   -0.00055    0.00382
I008  5    0.703146    0.372279    0.465569    11.00000    0.11230    0.07159 =
         0.08916    0.00308    0.03298    0.04428
I009  5    0.294519    0.367181    0.527705    11.00000    0.11666    0.08236 =
         0.14610    0.00776    0.03768   -0.05182
AG0A  3    0.029721    0.745084    0.519506    11.00000    0.32021    0.11908 =
         0.07637   -0.01345    0.08779   -0.02762
N00B  6    0.622914    0.236709    0.634714    11.00000    0.05899    0.12265 =
         0.06364    0.01726    0.02325   -0.00905
AFIX 137
H00A  2    0.557153    0.271377    0.613029    11.00000   -1.20000
H00B  2    0.588577    0.189060    0.623598    11.00000   -1.20000
H00C  2    0.697988    0.243079    0.613250    11.00000   -1.20000
AFIX   0

N00C  6    0.010888    0.445502    0.652676    11.00000    0.07582    0.10740 =
         0.06894    0.01093    0.01626   -0.00826
AFIX 137
H00F  2   -0.006317    0.463921    0.601536    11.00000   -1.20000
H00G  2   -0.067509    0.447922    0.671601    11.00000   -1.20000
H00H  2    0.039270    0.396389    0.652866    11.00000   -1.20000
AFIX   0

C00D  1    0.601263    0.655776    0.864379    11.00000    0.12644    0.10714 =
         0.11280    0.01747    0.02186    0.00712
AFIX  43
H00L  2    0.504649    0.663707    0.846137    11.00000   -1.20000
AFIX   0

C00E  1    0.665465    0.247951    0.726980    11.00000    0.06441    0.09193 =
         0.05706   -0.01988    0.01545   -0.02297
AFIX  23
H00D  2    0.711945    0.201069    0.751525    11.00000   -1.20000
H00E  2    0.733882    0.289749    0.738676    11.00000   -1.20000
AFIX   0

C00F  1    0.932156    0.496277    0.168711    11.00000    0.08174    0.14588 =
         0.05909   -0.00143    0.01978    0.00297
C00G  1    0.984992    0.434649    0.139644    11.00000    0.08654    0.11802 =
         0.07201    0.00202   -0.00755   -0.01124
AFIX  43
H00S  2    0.951723    0.385437    0.148160    11.00000   -1.20000
AFIX   0

N00H  6    0.658025    0.720812    0.658047    11.00000    0.07978    0.13562 =
         0.11134   -0.02989    0.04048   -0.01773
AFIX 137
H00M  2    0.718273    0.745514    0.634006    11.00000   -1.20000
H00N  2    0.590562    0.698860    0.619743    11.00000   -1.20000
H00O  2    0.703815    0.684360    0.691517    11.00000   -1.20000
AFIX   0

C00I  1    0.602817    0.266021    0.858663    11.00000    0.04686    0.12697 =
         0.06669    0.01717    0.01286   -0.00387
C00J  1    0.018844    0.382158    0.859961    11.00000    0.07119    0.10735 =
         0.08385    0.00308    0.01033   -0.00030
AFIX  43
H00J  2   -0.071081    0.402979    0.841993    11.00000   -1.20000
AFIX   0

C00K  1    0.857095    0.508053    0.303451    11.00000    0.11264    0.14901 =
         0.08148   -0.00281    0.04507   -0.02236
AFIX  23
H00U  2    0.866516    0.562811    0.317062    11.00000   -1.20000
H00V  2    0.778188    0.488741    0.324242    11.00000   -1.20000
AFIX   0
C00L  1    1.093969    0.443538    0.094814    11.00000    0.10073    0.12701 =
         0.08392   -0.02074    0.00079    0.02127
AFIX  43
H00Y  2    1.130179    0.400216    0.073481    11.00000   -1.20000
AFIX   0
C00M  1    0.992317    0.572972    0.157601    11.00000    0.08870    0.13818 =
         0.05057   -0.01238    0.00414    0.00331
AFIX  43
H00   2    0.960592    0.616723    0.180621    11.00000   -1.20000
AFIX   0

C00N  1    0.119249    0.491081    0.704305    11.00000    0.12058    0.10137 =
         0.08418   -0.02422    0.01720    0.02143
AFIX  23
H00I  2    0.115797    0.543458    0.682643    11.00000   -1.20000
H00K  2    0.210656    0.469291    0.702988    11.00000   -1.20000
AFIX   0

C00O  1    0.688138    0.705223    0.839762    11.00000    0.13145    0.09625 =
         0.09687    0.01033    0.04830    0.00853
C00P  1    0.103631    0.494283    0.795805    11.00000    0.11999    0.08541 =
         0.08792   -0.02585    0.00177    0.02761
AFIX  13
H00P  2    0.009395    0.513684    0.796960    11.00000   -1.20000
AFIX   0

C00Q  1    1.144740    0.516620    0.083516    11.00000    0.08729    0.14267 =
         0.05873    0.00194    0.01115    0.00650
AFIX  43
H2    2    1.215193    0.522414    0.054475    11.00000   -1.20000
AFIX   0

C00R  1    0.126869    0.422980    0.838938    11.00000    0.08462    0.08986 =
         0.07938   -0.01472    0.01009    0.01163
C00S  1    0.597975    0.773273    0.702995    11.00000    0.17137    0.12596 =
         0.10800   -0.02355    0.00192    0.03581
AFIX  23
H00Q  2    0.496646    0.765636    0.686963    11.00000   -1.20000
H00R  2    0.616512    0.824674    0.684211    11.00000   -1.20000
AFIX   0

C00T  1    0.706454    0.279547    1.024424    11.00000    0.08765    0.17081 =
         0.07315    0.00823    0.01082   -0.01186
AFIX  43
H00T  2    0.747759    0.282878    1.080328    11.00000   -1.20000
AFIX   0

C00U  1    1.092283    0.580076    0.114612    11.00000    0.10709    0.13792 =
         0.06548   -0.00866    0.01002   -0.01641
AFIX  43
H3    2    1.126263    0.629072    0.105918    11.00000   -1.20000
AFIX   0

C00W  1    0.635264    0.775196    0.791973    11.00000    0.16773    0.10311 =
         0.11011    0.00613    0.05104    0.00906
AFIX  13
H00W  2    0.724703    0.803427    0.799268    11.00000   -1.20000
AFIX   0

C00X  1    0.648005    0.336674    0.897146    11.00000    0.07032    0.14826 =
         0.07690    0.02158    0.01880   -0.00283
AFIX  43
H00X  2    0.642210    0.381164    0.865002    11.00000   -1.20000
AFIX   0

C00Y  1    0.676918    0.519737    0.167268    11.00000    0.09004    0.20489 =
         0.13936    0.00548    0.03128    0.05759
AFIX 137
H4    2    0.667506    0.574778    0.158921    11.00000   -1.50000
H     2    0.609142    0.502122    0.197024    11.00000   -1.50000
HA    2    0.660609    0.494025    0.114918    11.00000   -1.50000
AFIX   0

C00Z  1    0.611844    0.202987    0.909446    11.00000    0.06718    0.14353 =
         0.09676    0.00525    0.02623    0.00747
AFIX  43
H00Z  2    0.587250    0.153869    0.887802    11.00000   -1.20000
AFIX   0
C010  1    0.546256    0.266287    0.767829    11.00000    0.06897    0.13807 =
         0.06311   -0.00859    0.02719   -0.01133
AFIX  13
H010  2    0.522416    0.320625    0.753854    11.00000   -1.20000
AFIX   0

C011  1    0.219363    0.559365    0.833570    11.00000    0.15274    0.11021 =
         0.18302    0.00489   -0.02276   -0.03469
AFIX 137
H01A  2    0.277475    0.569693    0.795336    11.00000   -1.50000
H01B  2    0.277232    0.540962    0.884453    11.00000   -1.50000
H01C  2    0.172275    0.606181    0.843403    11.00000   -1.50000
AFIX   0
C012  1    0.026862    0.317248    0.902370    11.00000    0.08788    0.13588 =
         0.08232    0.00352    0.02316   -0.01578
AFIX  43
H012  2   -0.052982    0.295218    0.914921    11.00000   -1.20000
AFIX   0

N013  6    0.979696    0.470647    0.348098    11.00000    0.14109    0.18356 =
         0.08619    0.04023    0.04009   -0.01568
AFIX   3
H01G  2    1.043936    0.468757    0.317728    11.00000   -1.20000
H01H  2    0.956126    0.422627    0.359308    11.00000   -1.20000
H01I  2    1.015296    0.495647    0.394878    11.00000   -1.20000
AFIX   0

C014  1    0.156766    0.283280    0.927368    11.00000    0.09139    0.13214 =
         0.09956    0.00114    0.02953    0.01053
AFIX  43
H014  2    0.164304    0.234313    0.951406    11.00000   -1.20000
AFIX   0

C015  1    0.554914    0.833525    0.826996    11.00000    0.16893    0.09281 =
         0.18187    0.00792    0.09067    0.03588
AFIX 137
H01D  2    0.462574    0.813635    0.826593    11.00000   -1.50000
H01E  2    0.546428    0.880095    0.794666    11.00000   -1.50000
H01F  2    0.603374    0.844861    0.882553    11.00000   -1.50000
AFIX   0
C016  1    0.827964    0.691866    0.863906    11.00000    0.15317    0.11619 =
         0.08668   -0.00983    0.04037    0.00170
AFIX  43
H016  2    0.890878    0.727554    0.850491    11.00000   -1.20000
AFIX   0

C27   1    0.700278    0.342782    0.980090    11.00000    0.10029    0.16026 =
         0.09150    0.00181    0.01237   -0.02300
AFIX  43
H27   2    0.730494    0.390249    1.004309    11.00000   -1.20000
AFIX   0
C41   1    0.659292    0.213655    0.995641    11.00000    0.09617    0.15595 =
         0.10387    0.02076    0.01849    0.00151
AFIX  43
H41   2    0.656025    0.172536    1.031264    11.00000   -1.20000
AFIX   0
C19   1    0.412572    0.223365    0.739192    11.00000    0.08043    0.24467 =
         0.06457   -0.01934    0.00368   -0.04494
AFIX 137
H19A  2    0.376282    0.233072    0.681621    11.00000   -1.50000
H19B  2    0.345131    0.240352    0.769477    11.00000   -1.50000
H19C  2    0.429477    0.168792    0.747879    11.00000   -1.50000
AFIX   0

C20   1    0.879621    0.626428    0.908055    11.00000    0.13542    0.12365 =
         0.09041    0.01213    0.03054    0.01863
AFIX  43
H20   2    0.975312    0.614776    0.917605    11.00000   -1.20000
AFIX   0
C22   1    0.646741    0.592377    0.916225    11.00000    0.13882    0.09911 =
         0.12121    0.02505    0.02014    0.00603
AFIX  43
H22   2    0.582461    0.561269    0.934979    11.00000   -1.20000
AFIX   0
C1    1    0.788946    0.577552    0.938506    11.00000    0.13721    0.11009 =
         0.10533    0.02554    0.01547    0.02414
AFIX  43
H1    2    0.823867    0.536158    0.972883    11.00000   -1.20000
AFIX   0

C23   1    0.280859    0.322528    0.916788    11.00000    0.09722    0.13934 =
         0.12913    0.01737    0.03615    0.04433
AFIX  43
H23   2    0.370212    0.302842    0.939510    11.00000   -1.20000
AFIX   0
C25   1    0.264555    0.389207    0.872723    11.00000    0.09703    0.12815 =
         0.12186    0.01345    0.02971    0.03947
AFIX  43
H25   2    0.344413    0.414275    0.863774    11.00000   -1.20000
AFIX   0

C4    1    0.817817    0.502085    0.213898    11.00000    0.11386    0.19918 =
         0.09430    0.01427    0.02169    0.00364
AFIX  13
H4A   2    0.801499    0.445966    0.213924    11.00000   -1.20000
AFIX   6

O1    7    0.009036    0.532791    0.502051    11.00000    0.09878    0.14964 =
         0.15794   -0.00210    0.02748   -0.01652
H1A   2    0.067905    0.567518    0.523600    11.00000   -1.50000
H1B   2   -0.071249    0.553467    0.499185    11.00000   -1.50000
AFIX   0
HKLF 4


REM  mo_N_25_2_0m_a.res in P2(1)
REM wR2 = 0.1280, GooF = S = 1.022, Restrained GooF = 1.019 for all data
REM R1 = 0.0520 for 7086 Fo > 4sig(Fo) and 0.1011 for all 10990 data
REM 471 parameters refined using 243 restraints

END

WGHT      0.0117     15.6444

REM Highest difference peak  1.736,  deepest hole -1.485,  1-sigma level  0.151
Q1    1   0.2049  0.3913  0.4975  11.00000  0.05    1.74
Q2    1   0.7956  0.6006  0.5099  11.00000  0.05    1.73
Q3    1   0.3450  0.3472  0.4974  11.00000  0.05    1.52
Q4    1   0.0843  0.7452  0.5073  11.00000  0.05    1.30
Q5    1   0.6648  0.6425  0.5109  11.00000  0.05    1.23
;
_shelx_res_checksum                4193
_shelx_hkl_file
;
   1   0   0   79.41    8.09
   1   0   0   68.30    8.32
   1   0   0   63.89    8.46
   1   0   0   76.47    7.92
  -1   0   0   80.85    8.47
  -1   0   0   83.64    8.04
  -1   0   0   78.51    8.05
   2   0   0   52.35    8.03
   2   0   0   42.20    6.26
  -2   0   0   51.08    6.20
   2   0   0   48.18    6.59
   2   0   0   50.89    7.82
  -2   0   0   47.82    6.04
   2   0   0   42.18    7.52
   3   0   0 4523.21  443.06
   3   0   0 4691.66  442.78
   4   0   0  564.33   57.97
   4   0   0  623.06   58.59
   4   0   0  556.16   57.37
   4   0   0  433.58   57.48
  -4   0   0  614.88   56.21
  -4   0   0  563.71   55.92
   4   0   0  572.10   55.97
   4   0   0  543.51   56.17
   5   0   0  477.56   52.00
   5   0   0  470.60   53.20
   5   0   0  524.21   51.78
   5   0   0  496.20   54.26
  -5   0   0  532.12   51.91
   5   0   0  471.48   54.48
  -5   0   0  489.75   51.74
   5   0   0  602.18   55.22
   6   0   0 1194.18  115.03
  -6   0   0 1182.83  112.45
   6   0   0 1086.12  116.00
   6   0   0 1033.56  114.56
   6   0   0 1131.55  112.35
   6   0   0 1099.64  112.96
   6   0   0 1152.06  115.87
  -6   0   0 1195.33  112.58
   7   0   0    4.98    5.45
   7   0   0   -0.99    4.99
   7   0   0    9.91    5.75
   7   0   0   -8.07   10.15
   7   0   0    4.90    4.24
  -7   0   0    1.81    5.07
  -7   0   0    2.23    4.01
   7   0   0   -5.31    8.70
  -8   0   0   17.85    8.14
  -8   0   0   30.70    9.03
   8   0   0   17.86    8.01
   8   0   0   32.69   15.24
   8   0   0   25.13    9.91
   8   0   0   17.60    7.67
   8   0   0   27.02   14.25
   8   0   0   30.33   10.12
  -9   0   0    1.77    6.05
  -9   0   0    0.03    6.26
   9   0   0   20.47   15.56
   9   0   0   -4.41    4.35
   9   0   0    3.00    5.24
   9   0   0   -6.47   14.04
   9   0   0    6.58    6.20
  10   0   0   23.08   11.54
  10   0   0   26.11   10.71
  10   0   0   31.34   23.17
  10   0   0   41.86   12.59
 -10   0   0   48.45   12.93
  10   0   0   46.94   17.15
 -10   0   0   40.18   10.80
  10   0   0   27.64   11.71
  11   0   0    8.66    8.70
  11   0   0   17.25   23.48
  11   0   0    8.58    7.40
  11   0   0   -3.33    3.57
 -11   0   0   -2.59    6.52
 -11   0   0   -8.88    5.33
  11   0   0   12.00    8.88
  11   0   0   -0.58   28.05
  -1  -1   0   10.51    1.91
   1  -1   0    7.43    1.60
   1  -1   0    7.69    2.10
  -1  -1   0    7.42    1.75
   1  -1   0    5.60    1.40
   1  -1   0    9.06    2.06
  -1   1   0    9.80    2.04
   1   1   0    8.57    2.19
   1   1   0    7.61    1.70
  -1   1   0   10.11    1.69
   1   1   0   11.85    1.96
  -1   1   0    9.74    1.69
  -1   1   0    8.21    2.06
   1   1   0   12.02    2.48
   1   1   0    7.93    2.13
   2  -1   0   18.00    3.01
  -2  -1   0   13.11    3.09
  -2  -1   0   16.33    3.42
   2  -1   0   13.20    3.07
   2  -1   0   14.69    4.09
   2  -1   0   20.68    4.09
   2  -1   0   14.95    3.93
  -2   1   0   13.28    2.79
   2   1   0   12.27    3.00
   2   1   0   14.82    3.48
   2   1   0   11.26    4.04
   2   1   0   13.92    3.57
   2   1   0    8.26    3.63
   2   1   0    9.60    3.33
  -2   1   0   13.46    2.95
   3  -1   0  181.68   20.59
  -3  -1   0  198.68   19.12
   3  -1   0  167.72   19.58
   3  -1   0  167.04   19.95
   3  -1   0  188.66   18.83
   3  -1   0  192.93   20.35
   3  -1   0  188.10   18.97
  -3  -1   0  184.88   18.92
   3   1   0  184.98   20.87
   3   1   0  136.65   19.57
  -3   1   0  166.93   18.55
  -3   1   0  166.92   18.61
   3   1   0  170.02   19.11
   3   1   0  151.72   19.47
   3   1   0  176.92   18.83
   3   1   0  176.47   20.40
   4  -1   0  140.02   17.77
   4  -1   0  117.97   19.06
   4  -1   0  152.74   16.24
  -4  -1   0  136.43   15.91
  -4  -1   0  150.25   16.49
   4  -1   0  155.85   16.66
   4  -1   0  150.03   17.43
   4  -1   0  131.53   17.84
   4   1   0  135.00   16.56
   4   1   0  140.10   18.28
  -4   1   0  135.29   15.93
  -4   1   0  133.32   15.97
   4   1   0  130.54   15.80
   4   1   0  134.72   18.02
   4   1   0  145.68   20.22
   4   1   0  142.37   19.46
   5  -1   0   15.61    5.32
   5  -1   0   12.58    5.27
  -5  -1   0   22.27    5.57
   5  -1   0   30.83   10.37
   5  -1   0   15.98    6.17
  -5  -1   0   26.00    6.46
   5  -1   0   24.79    8.14
   5  -1   0   21.59    7.30
   5   1   0   12.59    7.48
   5   1   0   17.25    6.07
   5   1   0   25.59    6.43
   5   1   0   24.27    9.02
   5   1   0   16.21    6.37
   5   1   0   13.48    6.31
  -5   1   0   19.31    6.01
  -5   1   0   23.96    6.07
   6  -1   0   69.97   17.01
  -6  -1   0   59.32   11.01
   6  -1   0   60.30   13.29
   6  -1   0   50.83   10.43
   6  -1   0   70.29   14.53
  -6  -1   0   52.74   10.91
   6  -1   0   54.69   11.07
   6  -1   0   78.37   14.13
   6   1   0   55.61   12.91
  -6   1   0   60.02   11.19
   6   1   0   63.94   15.43
  -6   1   0   91.95   12.40
   6   1   0   79.19   12.27
   6   1   0   55.32   11.61
   6   1   0   45.33   12.33
   6   1   0   63.81   13.07
   7  -1   0   16.11    6.65
   7  -1   0   34.97   10.83
  -7  -1   0   23.84    7.53
   7  -1   0   30.92   10.56
   7  -1   0   23.48    8.30
  -7  -1   0   11.72    5.60
   7  -1   0   26.50    8.08
   7  -1   0   26.39   10.77
   7   1   0   24.41    8.72
   7   1   0   32.55    9.52
   7   1   0   30.30   12.29
  -7   1   0   24.37    7.14
  -7   1   0   22.20    7.90
   7   1   0   32.04    8.37
   7   1   0   10.76    9.83
   7   1   0   26.37    9.82
   8  -1   0    6.28    6.60
   8  -1   0   -2.80    5.88
   8  -1   0   -1.58    5.24
  -8  -1   0   -8.04    4.60
  -8  -1   0    6.73    6.09
   8  -1   0    9.14   14.35
   8  -1   0    1.38    4.76
   8  -1   0   10.51   12.68
   8   1   0   -4.44    4.69
   8   1   0    5.37    6.89
   8   1   0    5.81    5.43
   8   1   0    4.90   12.40
  -8   1   0    1.40    5.67
   8   1   0   -4.32   13.86
  -8   1   0   -1.64    5.25
   9  -1   0   19.51   15.11
  -9  -1   0   11.39    7.28
   9  -1   0    9.83    7.82
   9  -1   0    3.44    5.78
   9  -1   0   -8.89    4.43
   9  -1   0  -11.20   16.73
   9   1   0   -5.27    3.31
   9   1   0  -19.61    9.54
   9   1   0   35.12   19.78
   9   1   0    7.32    6.35
  -9   1   0    8.91    6.84
  -9   1   0    6.80    5.68
   9   1   0    1.70    4.73
  10  -1   0    1.83    4.79
 -10  -1   0  -11.45    5.02
  10  -1   0    0.36   13.82
  10  -1   0    6.40    7.80
  10  -1   0    5.43    6.78
  10  -1   0   -4.12    5.04
 -10  -1   0   -0.92    6.66
  10  -1   0   -3.23   20.59
 -10   1   0    6.77    8.08
 -10   1   0   -2.70    5.96
  10   1   0  -14.55   22.68
  10   1   0    3.68    7.23
  10   1   0   -1.33    4.49
  10   1   0   -6.79   18.23
  10   1   0    4.30    9.20
  10   1   0   -1.34    7.64
 -11  -1   0    0.03    7.20
  11  -1   0   -7.37   21.61
 -11  -1   0   -5.74    6.29
  11  -1   0   -5.12    5.40
  11  -1   0   -4.80    4.77
  11  -1   0   10.33    8.36
  11   1   0    2.07    6.23
  11   1   0  -16.61   27.37
  11   1   0   13.92    9.25
  11   1   0   -8.14   22.83
  11   1   0    5.50    6.49
 -11   1   0    4.21    7.59
  11   1   0    8.59    7.42
 -11   1   0   -2.01    6.62
   0  -2   0   39.22    7.11
   0   2   0   55.65    7.74
   1  -2   0 1807.35  179.11
   1   2   0 1858.97  179.31
  -1   2   0 1936.70  179.17
  -2  -2   0  223.23   22.98
   2  -2   0  223.64   23.72
   2  -2   0  238.24   22.84
   2  -2   0  231.51   23.83
  -2  -2   0  231.43   23.21
   2  -2   0  222.85   23.95
   2  -2   0  224.99   22.83
  -2   2   0  231.42   22.71
   2   2   0  217.92   22.88
   2   2   0  243.04   24.20
   2   2   0  205.62   23.58
  -2   2   0  236.86   22.78
   2   2   0  202.58   23.83
   2   2   0  228.35   23.27
   2   2   0  223.41   24.18
   3  -2   0  697.00   72.92
  -3  -2   0  733.60   73.05
   3  -2   0  665.33   74.07
  -3  -2   0  794.53   73.42
   3  -2   0  739.84   74.74
   3  -2   0  761.77   74.06
   3  -2   0  756.56   72.90
   3  -2   0  731.84   74.26
  -3   2   0  766.89   72.84
   3   2   0  761.32   73.49
   3   2   0  793.90   74.48
   3   2   0  741.35   74.61
   3   2   0  749.59   74.78
  -3   2   0  778.58   72.89
   3   2   0  725.97   73.00
   3   2   0  711.84   74.90
  -4  -2   0   79.65   10.91
   4  -2   0   82.08   14.02
   4  -2   0   73.63   10.89
   4  -2   0   76.40   12.13
   4  -2   0   68.13   12.59
   4  -2   0   83.49   13.40
   4  -2   0   95.58   11.65
  -4  -2   0   97.16   11.01
   4   2   0   62.35   10.18
   4   2   0   77.30   13.05
   4   2   0   51.02   11.43
   4   2   0   73.19   13.45
  -4   2   0   69.13   10.60
   4   2   0   54.28   11.44
  -4   2   0   74.97   10.58
   4   2   0   60.54   10.79
   5  -2   0  616.51   60.37
  -5  -2   0  562.50   57.63
   5  -2   0  575.79   60.12
   5  -2   0  608.19   59.48
   5  -2   0  552.66   57.36
   5  -2   0  505.06   57.52
   5  -2   0  519.60   60.17
  -5  -2   0  593.42   57.89
   5   2   0  580.49   60.56
  -5   2   0  573.56   57.36
   5   2   0  615.99   60.39
   5   2   0  528.16   57.38
   5   2   0  595.02   61.37
  -5   2   0  588.01   57.45
   5   2   0  518.35   58.99
   5   2   0  585.14   58.38
  -6  -2   0  130.17   18.10
  -6  -2   0  118.99   17.70
   6  -2   0  102.45   19.18
   6  -2   0  159.38   21.41
   6  -2   0  117.47   17.97
   6  -2   0  122.09   17.50
   6  -2   0  133.36   21.46
   6  -2   0  130.86   22.08
   6   2   0   89.07   20.46
   6   2   0  101.47   19.38
   6   2   0  161.51   23.58
   6   2   0  114.07   19.54
   6   2   0  128.46   17.56
   6   2   0  108.17   17.78
  -6   2   0  128.33   16.16
  -6   2   0  146.48   16.55
  -7  -2   0  351.54   34.29
   7  -2   0  374.42   40.35
   7  -2   0  217.67   32.84
  -7  -2   0  298.85   33.45
   7  -2   0  264.83   34.49
   7  -2   0  304.64   37.16
   7  -2   0  294.88   33.21
   7  -2   0  325.74   37.36
   7   2   0  310.30   34.67
  -7   2   0  314.46   33.18
  -7   2   0  312.45   33.30
   7   2   0  275.24   40.48
   7   2   0  289.19   36.01
   7   2   0  264.13   34.69
   7   2   0  290.68   33.02
   7   2   0  282.03   36.45
   8  -2   0   25.02   10.67
   8  -2   0   25.49    9.94
  -8  -2   0   35.66    9.78
   8  -2   0   41.23    9.89
  -8  -2   0   32.38    9.45
   8  -2   0   26.65    9.72
   8  -2   0   23.22   16.20
   8  -2   0   45.14   16.02
   8   2   0   33.45   13.29
   8   2   0   25.46   10.30
   8   2   0   22.77    7.90
  -8   2   0   39.69   10.08
   8   2   0   27.37   11.95
   8   2   0   33.27   10.34
  -8   2   0   27.32    8.56
   8   2   0   27.29   11.21
   9  -2   0   27.80    9.41
   9  -2   0   26.68   10.19
  -9  -2   0   27.73   10.04
   9  -2   0  -18.47   10.68
   9  -2   0   29.81   14.81
   9  -2   0   14.41    9.35
   9  -2   0   43.55   12.07
   9   2   0   13.84    7.12
   9   2   0   23.35    9.65
  -9   2   0   33.29    9.99
   9   2   0    6.53   17.50
   9   2   0   46.01   14.99
  -9   2   0   22.98    8.98
   9   2   0   23.66   16.86
 -10  -2   0   -5.53    6.91
  10  -2   0   15.06    9.71
  10  -2   0   -0.16    4.74
  10  -2   0    4.67    7.90
  10  -2   0   -1.47    6.34
  10  -2   0   34.18   23.45
  10  -2   0   -7.04   17.36
 -10  -2   0  -12.22    5.22
  10   2   0   -6.16    4.04
  10   2   0   -6.28    4.11
  10   2   0   -1.07    6.89
 -10   2   0    3.00    6.66
  10   2   0   -1.44    6.02
  10   2   0   22.85   19.51
  10   2   0    4.65   24.10
 -10   2   0    5.90    7.48
  11  -2   0  -12.69   31.11
 -11  -2   0   18.69    9.81
  11  -2   0    4.89    6.98
  11  -2   0   28.27   11.97
 -11  -2   0   10.51    8.08
  11  -2   0   34.95   24.23
  11  -2   0   -4.27    6.84
 -11   2   0   22.45   10.07
  11   2   0    5.52    7.01
  11   2   0   -5.18   20.08
  11   2   0    0.44    8.14
  11   2   0   12.34   10.04
 -11   2   0   15.80   10.03
  11   2   0  -13.50   22.63
  11   2   0   15.93   10.84
   0  -3   0    0.93    4.71
   0   3   0   -2.46    3.85
   1  -3   0   11.25    2.54
  -1  -3   0   18.01    7.56
  -1  -3   0    9.38    1.95
   1  -3   0    9.15    1.35
   1  -3   0    8.73    1.97
   1  -3   0    8.87    1.42
  -1  -3   0   11.68    2.26
   1   3   0   11.28    2.46
   1   3   0   14.52    9.23
   1   3   0    7.48    2.33
   1   3   0    9.17    2.30
   1   3   0    6.98    2.05
   1   3   0    6.57    1.68
   1   3   0    7.31    1.94
   2  -3   0  171.62   19.67
   2  -3   0  186.93   19.77
  -2  -3   0  200.70   19.45
  -2  -3   0  193.41   19.18
   2  -3   0  202.87   20.31
   2  -3   0  176.68   18.78
   2  -3   0  167.61   18.70
  -2   3   0  180.78   18.62
   2   3   0  186.36   19.38
   2   3   0  191.36   24.27
   2   3   0  177.83   20.10
   2   3   0  180.40   19.02
   2   3   0  217.89   20.26
  -2   3   0  179.80   18.53
  -3  -3   0   45.16    7.19
   3  -3   0   42.02    8.05
   3  -3   0   44.44    8.02
   3  -3   0   41.17    6.58
   3  -3   0   46.39    7.89
   3  -3   0   38.80    6.53
  -3  -3   0   41.75    6.89
   3  -3   0   55.57    9.00
   3   3   0   22.45    6.67
   3   3   0   43.15    7.24
  -3   3   0   51.89    6.89
   3   3   0   42.44    8.28
   3   3   0   54.17    8.83
   3   3   0   53.24    9.81
   3   3   0   38.18    6.64
  -3   3   0   48.33    6.65
   4  -3   0   24.63    7.43
   4  -3   0   15.42    4.11
   4  -3   0   20.47    5.71
   4  -3   0   11.73    4.64
   4  -3   0   18.04    6.44
  -4  -3   0   21.01    5.64
  -4  -3   0   12.48    4.84
   4  -3   0   16.47    5.60
   4   3   0   12.29    5.16
  -4   3   0   18.91    4.83
   4   3   0   25.30    7.72
   4   3   0   18.09    5.16
   4   3   0   15.41    6.34
  -4   3   0   17.89    4.80
   4   3   0   20.31    6.04
   4   3   0   10.05    5.03
   5  -3   0  164.30   19.80
   5  -3   0  148.53   18.48
   5  -3   0  166.15   21.13
  -5  -3   0  161.44   18.39
   5  -3   0  122.76   21.46
  -5  -3   0  141.44   18.49
   5  -3   0  171.72   18.53
   5  -3   0  167.28   20.55
   5   3   0  162.78   23.91
   5   3   0  160.85   20.69
  -5   3   0  146.86   17.83
   5   3   0  151.24   18.78
   5   3   0  146.65   18.32
   5   3   0  156.69   23.11
  -5   3   0  169.84   18.26
   5   3   0  137.78   21.24
   6  -3   0   10.76    7.90
   6  -3   0   12.55    5.65
   6  -3   0    7.60    5.51
   6  -3   0   13.51   10.21
  -6  -3   0   28.66    7.24
  -6  -3   0   15.42    5.46
   6  -3   0   17.88    7.02
   6  -3   0    8.47    4.99
   6   3   0    5.54    5.03
   6   3   0   10.83    6.40
   6   3   0   -4.27    7.44
   6   3   0    9.78    5.81
   6   3   0   16.78   10.04
  -6   3   0    5.12    4.62
   6   3   0    7.52    5.70
  -6   3   0    9.26    5.14
   7  -3   0   15.09    7.36
   7  -3   0   12.50   10.24
   7  -3   0   11.44    6.67
   7  -3   0    8.45   11.11
   7  -3   0   16.72    6.89
   7  -3   0   25.43    9.27
  -7  -3   0   13.89    6.60
  -7  -3   0   23.89    8.12
   7   3   0   19.63    7.89
  -7   3   0   15.67    6.56
   7   3   0   22.35   11.30
   7   3   0   14.14    6.85
   7   3   0    3.72    6.32
   7   3   0    7.82    6.47
  -7   3   0   20.83    6.66
   7   3   0   14.54   12.92
   8  -3   0   17.07    6.73
   8  -3   0   31.10   14.84
   8  -3   0   17.00   13.07
   8  -3   0   33.89   11.76
  -8  -3   0   18.84    8.17
   8  -3   0   19.77    8.26
  -8  -3   0   15.75    7.27
   8  -3   0   16.31    8.42
   8   3   0   20.65    9.15
   8   3   0   15.45    7.67
   8   3   0   13.56   11.27
   8   3   0   24.32   14.02
  -8   3   0   15.53    7.27
   8   3   0   24.39    8.34
  -8   3   0   24.79    7.89
   8   3   0   39.21   12.49
   9  -3   0   -6.94    5.15
   9  -3   0   -3.67    4.51
   9  -3   0   -7.49   16.08
  -9  -3   0   -7.71    5.52
   9  -3   0   -2.99    6.31
   9  -3   0   -3.89    2.99
   9  -3   0   -1.05   13.97
   9   3   0    5.83   18.09
  -9   3   0    4.94    6.46
   9   3   0    5.71    6.73
   9   3   0    0.08    6.02
   9   3   0    1.33   14.33
  -9   3   0   -2.03    5.17
   9   3   0   -2.61    4.83
  10  -3   0    1.70   16.09
 -10  -3   0    0.86    6.19
  10  -3   0   -3.59    4.06
 -10  -3   0   -3.98    5.85
  10  -3   0    4.04    6.72
  10  -3   0  -18.10   17.56
  10  -3   0    5.65    7.13
  10  -3   0   -6.83    5.54
 -10   3   0    4.39    6.69
  10   3   0   -1.39    6.67
  10   3   0    1.15    6.69
  10   3   0   -4.86   23.38
  10   3   0   -0.70    5.34
 -10   3   0  -11.28    5.02
  10   3   0   28.20   19.11
  10   3   0    6.22    8.56
  11  -3   0   12.14    9.31
  11  -3   0   -1.72   20.20
  11  -3   0   12.93    9.25
  11  -3   0  -17.01   27.08
  11  -3   0    1.00    6.02
 -11  -3   0    2.16    8.23
  11   3   0   31.04   24.12
 -11   3   0   -4.33    6.56
 -11   3   0   -0.21    6.40
  11   3   0    7.67    7.52
  11   3   0   -2.80   17.20
  11   3   0    0.95    5.01
  11   3   0   -7.22    6.28
  11   3   0   -7.29    4.14
   0  -4   0  180.80   35.88
  -1  -4   0  192.08   24.90
   1  -4   0  190.34   20.32
   1  -4   0  204.70   20.25
  -1  -4   0  187.10   20.24
  -1  -4   0  202.67   20.15
   1   4   0  220.65   21.18
   1   4   0  195.54   20.71
   1   4   0  213.07   20.93
   1   4   0  192.71   19.76
   1   4   0  214.70   19.95
   1   4   0  211.63   25.61
   1   4   0  225.26   20.77
   2  -4   0 4908.21  469.41
   2  -4   0 4776.76  469.63
   2   4   0 5029.74  470.56
  -3  -4   0   30.26    5.82
   3  -4   0   32.85    6.47
   3  -4   0   31.75    5.64
   3  -4   0   36.51    5.67
   3  -4   0   57.54    8.66
   3  -4   0   27.51    6.62
   3  -4   0   36.21    7.21
  -3  -4   0   30.59    6.27
   3   4   0   30.46    8.01
   3   4   0   48.13    8.89
  -3   4   0   34.11    5.42
   3   4   0   29.11    6.25
  -3   4   0   25.75    4.89
   3   4   0   40.60    7.55
   3   4   0   32.73    5.96
   3   4   0   32.78    6.97
  -4  -4   0   38.13    7.86
  -4  -4   0   35.64    7.16
   4  -4   0   43.07    8.86
   4  -4   0   33.33    8.70
   4  -4   0   27.05    7.06
   4  -4   0   70.91   10.89
   4  -4   0   28.49    6.48
   4  -4   0   29.74    6.56
   4   4   0   38.48    7.25
   4   4   0   36.06    9.81
  -4   4   0   43.99    6.96
   4   4   0   16.56    6.54
   4   4   0   48.52   10.13
  -4   4   0   44.67    6.99
   4   4   0   36.25    8.74
   4   4   0   42.90    9.03
  -5  -4   0  251.84   28.74
   5  -4   0  280.34   29.05
   5  -4   0  269.36   28.54
   5  -4   0  268.22   30.97
  -5  -4   0  282.87   29.35
   5  -4   0  259.75   29.88
   5  -4   0  277.47   31.01
   5  -4   0  225.46   31.03
   5   4   0  309.65   33.48
   5   4   0  250.21   28.61
   5   4   0  235.92   30.41
   5   4   0  246.76   30.13
   5   4   0  280.28   29.75
  -5   4   0  253.95   28.06
  -5   4   0  276.60   28.16
   5   4   0  258.08   31.25
   6  -4   0  334.89   39.15
  -6  -4   0  337.15   36.95
   6  -4   0  355.97   36.74
   6  -4   0  355.51   40.98
   6  -4   0  336.05   37.04
   6  -4   0  341.60   38.31
   6  -4   0  301.00   38.74
  -6  -4   0  353.66   37.34
  -6   4   0  339.40   36.00
  -6   4   0  362.51   36.41
   6   4   0  378.24   42.20
   6   4   0  323.01   37.27
   6   4   0  301.72   39.32
   6   4   0  272.75   38.70
   6   4   0  385.64   37.33
   6   4   0  349.14   38.94
   7  -4   0  245.06   36.83
   7  -4   0  268.04   33.35
   7  -4   0  311.15   33.96
   7  -4   0  248.90   29.69
   7  -4   0  202.41   30.27
   7  -4   0  208.13   29.69
  -7  -4   0  239.81   29.65
  -7  -4   0  278.22   30.49
   7   4   0  242.60   30.91
  -7   4   0  296.59   29.86
  -7   4   0  279.19   29.44
   7   4   0  257.67   37.06
   7   4   0  250.54   37.61
   7   4   0  288.02   30.18
   7   4   0  308.71   35.44
   7   4   0  255.47   31.95
   8  -4   0  172.38   27.44
   8  -4   0  170.39   32.27
  -8  -4   0  177.32   25.48
   8  -4   0  171.56   29.23
   8  -4   0  158.94   24.54
   8  -4   0  191.27   26.78
  -8  -4   0  181.68   23.86
   8  -4   0  193.59   30.78
   8   4   0  218.74   35.01
  -8   4   0  192.41   23.48
   8   4   0  187.26   23.97
  -8   4   0  203.55   23.61
   8   4   0  169.20   27.34
   8   4   0  237.23   32.95
   8   4   0  210.71   32.45
   8   4   0  163.43   26.24
   9  -4   0    1.70    4.78
   9  -4   0    2.55    7.50
   9  -4   0   11.34   16.44
   9  -4   0   -5.78    2.25
   9  -4   0    2.59    6.44
   9  -4   0   -5.61   14.02
  -9  -4   0   -7.73    5.30
  -9   4   0   -2.56    5.70
   9   4   0    5.58    6.00
   9   4   0   26.84   17.73
  -9   4   0    9.41    7.58
   9   4   0   -3.00   18.31
   9   4   0   -0.17    4.59
   9   4   0   -1.39    5.70
 -10  -4   0   -0.51    6.48
  10  -4   0    3.34    7.55
  10  -4   0   -4.98    3.32
  10  -4   0  -13.66   17.11
 -10  -4   0   -2.72    5.92
  10  -4   0   -1.25    3.48
  10   4   0    4.28    6.45
 -10   4   0   -4.36    6.81
  10   4   0   17.03   20.83
  10   4   0    4.96   22.92
  10   4   0    0.35    6.96
  10   4   0   -2.54    6.64
  10   4   0    7.80    7.41
  11  -4   0   -4.64    2.95
  11  -4   0   19.47   23.16
 -11  -4   0   -2.12    6.55
  11  -4   0   17.90   27.55
  11  -4   0   -2.50    3.82
  11  -4   0   -3.17    6.88
  11   4   0  -21.37   23.10
 -11   4   0    8.10    7.91
 -11   4   0   -1.15    6.79
  11   4   0   -0.73    3.34
  11   4   0    2.10    7.87
  11   4   0   -0.12   30.00
  11   4   0   -6.35    5.23
  11   4   0   -0.21    6.04
   0  -5   0   -7.81    7.13
   0   5   0    0.20    0.40
   0   5   0   -5.20    7.69
   0   5   0    0.84    0.78
   0   5   0    0.51    0.35
   1  -5   0  151.90   15.06
   1  -5   0  154.89   15.07
  -1  -5   0  155.38   15.12
   1  -5   0  154.77   15.24
  -1  -5   0  152.60   15.30
   1  -5   0  137.96   14.84
  -1  -5   0  139.91   21.24
   1   5   0  158.51   15.97
   1   5   0  129.54   15.61
   1   5   0  161.60   22.52
   1   5   0  152.01   15.60
   1   5   0  154.73   16.10
   2  -5   0   -0.27    1.25
   2  -5   0    1.32    1.28
  -2  -5   0    0.47    1.60
  -2  -5   0   -2.84    1.38
   2  -5   0   -1.72    2.15
  -2  -5   0   -1.65   11.07
   2  -5   0    1.37    1.48
   2  -5   0    0.29    1.39
   2  -5   0    0.21    2.11
   2   5   0    1.10    1.50
   2   5   0   -1.34    8.84
   2   5   0    0.49    2.52
   2   5   0    0.51    2.98
   2   5   0    1.57    2.12
   2   5   0    2.33    2.21
   2   5   0   -1.71    1.42
   3  -5   0   40.90    7.93
   3  -5   0   58.89    7.41
   3  -5   0   48.64    9.21
   3  -5   0   59.48    8.65
   3  -5   0   46.02    8.40
  -3  -5   0   45.46    7.53
  -3  -5   0   33.97    6.95
   3  -5   0   44.07    6.85
  -3   5   0   50.04    6.07
   3   5   0   42.07    7.54
   3   5   0   71.11    8.27
   3   5   0   42.44    9.12
   3   5   0   69.84   19.94
  -3   5   0   40.34    5.95
   3   5   0   47.60    8.52
   4  -5   0   72.45   13.45
  -4  -5   0   95.39   13.34
  -4  -5   0   89.23   11.44
   4  -5   0   93.12   14.69
   4  -5   0   91.84   11.26
   4  -5   0   93.26   13.63
   4  -5   0   87.33   12.26
   4  -5   0   96.64   15.79
   4   5   0   98.06   15.95
   4   5   0   97.47   15.87
   4   5   0   80.59   12.96
   4   5   0  149.02   31.57
  -4   5   0   91.04   10.78
  -4   5   0   78.40   10.36
   4   5   0   86.04   14.94
   4   5   0   79.22   12.29
   4   5   0  116.04   15.53
   5  -5   0   42.26   10.02
   5  -5   0   56.79   11.02
   5  -5   0   39.78    8.18
  -5  -5   0   40.72    8.60
   5  -5   0   27.56    9.93
  -5  -5   0   44.13    8.67
   5  -5   0   37.81    8.65
   5  -5   0   40.54    7.78
   5   5   0   72.91   14.33
  -5   5   0   40.66    7.41
   5   5   0   36.82    9.23
   5   5   0   28.17    7.95
   5   5   0   42.64   11.56
   5   5   0   45.59    8.57
   5   5   0   28.27    9.08
  -5   5   0   40.69    7.25
   6  -5   0    8.48    5.60
   6  -5   0   12.01    5.49
  -6  -5   0   10.22    5.21
   6  -5   0   16.51    7.11
  -6  -5   0    8.38    4.77
   6  -5   0   19.60   10.48
   6  -5   0   16.68    8.09
   6  -5   0    8.24    5.32
   6   5   0   11.22    6.72
   6   5   0   35.88   12.69
   6   5   0   36.80   11.42
  -6   5   0   17.74    6.02
   6   5   0    9.23    5.78
  -6   5   0   12.38    5.17
   6   5   0   14.10    6.94
   6   5   0   26.29    7.05
   7  -5   0   21.45    7.59
   7  -5   0   12.50   10.15
  -7  -5   0   19.19    6.91
   7  -5   0   21.82    7.57
  -7  -5   0   27.17    8.72
   7  -5   0   26.02    7.58
   7  -5   0   37.13   11.46
   7  -5   0   28.79   14.16
   7   5   0   22.89   12.07
  -7   5   0   24.28    7.22
   7   5   0   26.83    8.11
   7   5   0   39.71   15.20
   7   5   0   23.64    9.73
  -7   5   0   25.19    7.47
   7   5   0   26.38    8.36
   7   5   0   13.80    7.38
   8  -5   0   14.45    7.92
   8  -5   0    0.56   11.46
   8  -5   0   10.56    6.54
   8  -5   0   17.31    8.12
  -8  -5   0    6.64    6.89
  -8  -5   0   10.41    7.07
   8  -5   0   -2.90   12.12
   8  -5   0    2.55    5.33
   8   5   0   18.27   13.80
   8   5   0   11.88    7.43
   8   5   0   14.97    8.63
   8   5   0   12.24    6.94
  -8   5   0    5.17    5.30
  -8   5   0    0.82    4.85
   8   5   0    6.06   16.34
   8   5   0   11.63    7.77
  -9  -5   0   -6.15    5.57
   9  -5   0   15.93   17.81
   9  -5   0    6.18    7.34
   9  -5   0    2.10    6.62
   9  -5   0   -6.49    5.94
   9  -5   0    1.35    4.86
   9  -5   0   -6.75   13.47
   9   5   0    5.26    6.99
   9   5   0  -15.50   18.78
   9   5   0   -1.43   12.22
   9   5   0   -4.53    5.42
  -9   5   0    4.60    5.94
  -9   5   0    3.01    5.82
   9   5   0    1.62    5.00
  10  -5   0   14.74   18.38
  10  -5   0   12.11    7.97
  10  -5   0   -1.17    4.24
  10  -5   0   -5.31   20.29
  10  -5   0   20.48    9.93
 -10  -5   0    0.75    7.18
  10  -5   0   -5.36    5.32
 -10  -5   0  -10.10    5.77
  10   5   0    5.39    6.62
  10   5   0    8.09    8.74
  10   5   0    3.53    6.29
  10   5   0    5.54   19.24
  10   5   0    2.18    7.23
 -10   5   0  -10.00    4.78
  10   5   0   14.46   14.38
  11  -5   0   -3.53    6.95
 -11  -5   0   -7.91    3.50
  11  -5   0   20.28   22.17
  11  -5   0  -33.35   27.10
  11  -5   0    4.04    5.40
  11   5   0    2.31    7.07
  11   5   0   -2.43    8.01
  11   5   0   20.82   32.44
 -11   5   0    8.13    8.80
  11   5   0    3.34    5.91
  11   5   0  -38.56   24.36
  11   5   0    1.30    2.28
 -11   5   0    3.59    7.03
   0  -6   0   81.87   17.59
   0   6   0  119.94   17.72
   1  -6   0 2880.69  260.54
   1  -6   0 2591.65  260.61
   1   6   0 2749.12  261.42
   1   6   0 2685.96  261.78
   2  -6   0  100.32   11.27
   2  -6   0  113.94   10.38
   2  -6   0  121.79   12.04
   2  -6   0  101.51   11.20
  -2  -6   0   85.15   10.78
   2  -6   0  108.60   10.92
   2  -6   0   89.22   10.10
  -2  -6   0   94.41   11.16
   2   6   0  105.37   12.65
   2   6   0   94.51   11.97
   2   6   0   88.03   11.35
   2   6   0   87.42   10.34
   2   6   0   81.83   11.71
   2   6   0   90.36   10.65
   3  -6   0  243.99   24.42
   3  -6   0  273.07   25.53
  -3  -6   0  236.54   24.95
   3  -6   0  223.61   25.57
  -3  -6   0  256.42   25.52
   3  -6   0  309.04   27.11
   3  -6   0  236.91   25.68
   3  -6   0  247.91   24.47
   3   6   0  205.24   26.70
   3   6   0  227.13   24.62
   3   6   0  224.62   25.80
   3   6   0  245.67   34.26
   3   6   0  223.96   26.44
   3   6   0  217.76   25.05
  -3   6   0  248.92   23.46
   3   6   0  211.82   26.06
  -3   6   0  215.80   23.19
  -4  -6   0  127.80   16.10
   4  -6   0  110.60   18.27
   4  -6   0  110.41   15.03
   4  -6   0  121.40   16.59
   4  -6   0  128.03   15.19
   4  -6   0  130.59   16.16
   4  -6   0  140.17   19.29
  -4  -6   0  124.88   15.48
   4   6   0  212.41   37.52
   4   6   0  152.69   16.07
   4   6   0  150.64   18.20
   4   6   0  137.42   19.91
  -4   6   0  145.25   14.46
   4   6   0  128.11   18.57
  -4   6   0  137.05   14.65
   4   6   0  121.54   16.08
  -5  -6   0  504.61   52.16
   5  -6   0  565.86   51.63
  -5  -6   0  497.21   51.84
   5  -6   0  506.04   54.42
   5  -6   0  508.10   51.69
   5  -6   0  522.04   53.72
   5  -6   0  527.32   54.04
   5  -6   0  494.36   52.65
   5   6   0  459.68   53.07
   5   6   0  493.34   54.62
   5   6   0  512.98   55.78
   5   6   0  510.21   51.64
   5   6   0  451.09   61.36
   5   6   0  512.16   52.51
   5   6   0  451.53   53.49
  -5   6   0  526.39   50.77
   6  -6   0  215.72   28.97
   6  -6   0  197.71   25.21
  -6  -6   0  203.97   25.73
   6  -6   0  210.35   27.55
   6  -6   0  231.59   25.24
   6  -6   0  236.97   28.16
  -6  -6   0  243.66   26.09
   6  -6   0  186.08   25.68
   6   6   0  226.42   33.20
   6   6   0  238.16   29.07
   6   6   0  206.25   26.84
  -6   6   0  235.41   24.53
   6   6   0  214.12   28.69
   6   6   0  200.46   25.10
   6   6   0  197.62   26.03
  -6   6   0  247.29   24.32
  -7  -6   0  224.97   27.48
   7  -6   0  226.15   28.18
   7  -6   0  236.79   26.91
   7  -6   0  210.58   31.32
  -7  -6   0  234.54   27.54
   7  -6   0  222.46   27.31
   7  -6   0  272.34   33.15
   7  -6   0  208.04   31.99
   7   6   0  254.99   28.84
   7   6   0  190.05   32.61
   7   6   0  230.71   36.11
  -7   6   0  233.31   26.29
   7   6   0  198.93   30.66
  -7   6   0  218.94   25.72
   7   6   0  237.83   27.30
   7   6   0  222.23   33.68
  -8  -6   0    1.45    6.32
   8  -6   0   17.11   12.04
   8  -6   0    8.39    6.15
   8  -6   0   -2.05   13.95
   8  -6   0   -3.88    3.42
   8  -6   0    1.02    5.60
   8  -6   0   -1.56    6.10
  -8  -6   0   -3.01    3.88
   8   6   0    0.69   11.98
   8   6   0   11.37    7.07
   8   6   0   -7.54    5.09
   8   6   0   -5.10   11.78
   8   6   0   -1.07    5.70
  -8   6   0    9.38    5.82
   8   6   0   11.18    7.69
  -8   6   0    6.80    6.27
  -9  -6   0    7.20    7.76
   9  -6   0    2.87   15.93
   9  -6   0   -5.09    4.59
  -9  -6   0    1.58    5.23
   9  -6   0   -0.72    4.01
   9  -6   0   -5.05    5.68
  -9   6   0    8.85    6.75
   9   6   0    9.91    9.05
   9   6   0   11.32    7.62
   9   6   0   -4.14   12.04
   9   6   0   16.15   18.57
  -9   6   0    8.31    6.96
   9   6   0    3.10    6.67
  10  -6   0   -5.74    5.97
  10  -6   0   -9.46   21.84
  10  -6   0   14.07    8.90
 -10  -6   0   -0.94    6.48
  10  -6   0   -2.49    6.21
 -10  -6   0   -7.92    5.52
  10  -6   0   14.16   18.50
  10  -6   0    0.96    5.26
  10   6   0   22.26   26.21
  10   6   0    4.43    7.39
 -10   6   0   -0.31    6.38
  10   6   0    7.27   20.17
 -10   6   0   -3.77    6.85
  10   6   0   -0.41    3.67
  10   6   0   -1.68    7.56
  10   6   0   -2.85    4.48
  11  -6   0   10.56    9.61
  11  -6   0   27.12   11.21
 -11  -6   0   13.67    9.79
  11  -6   0   16.05   29.86
  11  -6   0  -10.73   22.15
  11   6   0   19.90   10.31
  11   6   0   19.07   10.27
  11   6   0   42.38   34.46
 -11   6   0   10.55    8.76
  11   6   0   25.69   11.15
  11   6   0   -1.81   23.41
 -11   6   0   26.61   10.90
   0  -7   0    7.84   11.14
   0   7   0   -1.91   11.81
   1  -7   0    8.49   11.53
  -1  -7   0    9.97    2.45
  -1  -7   0   11.84   13.03
  -1  -7   0    9.83    2.15
   1   7   0   14.91    3.81
   1   7   0   11.63    2.57
   1   7   0   11.35    2.86
   1   7   0   10.39    2.80
   1   7   0   25.23   15.23
   2  -7   0   76.98    8.77
   2  -7   0   80.48    8.93
  -2  -7   0   86.75    9.81
   2  -7   0   88.31    9.40
   2  -7   0   72.51    9.76
  -2  -7   0   87.78   10.11
   2  -7   0   84.25    9.78
  -2  -7   0   97.87   18.00
   2  -7   0   95.63   10.59
   2   7   0   81.86    8.88
   2   7   0   69.30   11.34
   2   7   0  136.69   28.71
   2   7   0   80.26   12.25
   2   7   0   87.33   10.31
   2   7   0   85.58   10.91
   3  -7   0   18.13    5.04
   3  -7   0   47.85    8.58
  -3  -7   0   40.51    6.63
   3  -7   0   44.57    6.11
   3  -7   0   19.89    6.00
  -3  -7   0   30.95    6.48
   3  -7   0   34.76    5.49
   3  -7   0   41.67    7.34
   3   7   0   31.50    7.65
   3   7   0   28.31    7.30
   3   7   0   36.18    7.03
   3   7   0   42.74    6.90
   3   7   0   44.84    9.03
   3   7   0   35.62    5.87
   4  -7   0   21.74    7.50
  -4  -7   0   29.92    6.54
   4  -7   0   23.35    5.60
   4  -7   0   13.83    4.85
   4  -7   0    6.55    4.22
   4  -7   0   25.39    5.25
   4  -7   0   30.41    7.26
  -4  -7   0   25.43    5.91
   4   7   0   18.49    6.01
   4   7   0   24.58    7.89
   4   7   0   24.56    5.57
  -4   7   0   19.68    3.54
   4   7   0   24.32    6.51
   4   7   0   39.52   23.35
  -4   7   0   19.02    3.74
   5  -7   0   36.34    7.54
   5  -7   0   40.61    8.16
  -5  -7   0   21.38    7.08
   5  -7   0   27.79    8.06
   5  -7   0   23.61   10.12
   5  -7   0   34.16    9.30
   5  -7   0   29.19    7.71
  -5  -7   0   28.36    7.95
   5   7   0   48.26    8.94
   5   7   0   50.93   11.49
  -5   7   0   37.61    6.29
  -5   7   0   51.39    7.41
   5   7   0   38.05    9.17
   5   7   0   41.43   25.68
   5   7   0   49.03   12.88
   5   7   0   59.97   12.71
   5   7   0   48.92    9.55
   6  -7   0   12.22    5.31
   6  -7   0   17.05    6.23
  -6  -7   0   10.12    6.07
   6  -7   0    1.04    4.27
   6  -7   0    6.29    7.80
  -6  -7   0   10.34    6.26
   6  -7   0   12.71   10.01
   6  -7   0    7.64    4.41
  -6   7   0    9.36    4.79
  -6   7   0    5.17    3.83
   6   7   0    1.30   20.95
   6   7   0   18.86    6.89
   6   7   0   -2.29    4.18
   6   7   0    9.92    6.79
   6   7   0    9.01   10.65
   6   7   0   12.51    8.58
   6   7   0   10.42    6.02
   7  -7   0    6.87    5.79
  -7  -7   0    3.74    5.77
   7  -7   0   11.03   10.90
   7  -7   0    4.92    5.50
   7  -7   0    9.79    6.78
   7  -7   0   14.22   11.26
   7  -7   0    6.77    4.89
  -7  -7   0   -0.85    4.84
  -7   7   0   13.74    5.27
   7   7   0  -25.45   21.00
   7   7   0    6.23    6.82
   7   7   0    0.72    4.42
  -7   7   0   10.49    5.53
   7   7   0   15.91   11.24
   7   7   0    8.37    6.93
   7   7   0   25.74   15.11
   7   7   0   13.83    6.83
   8  -7   0    1.29   15.06
  -8  -7   0   -0.13    5.93
   8  -7   0    7.29    7.19
   8  -7   0    4.42    6.10
  -8  -7   0    4.90    6.10
   8  -7   0    0.05    4.36
   8  -7   0   -0.09    4.10
   8  -7   0    0.67   11.33
   8   7   0   -9.13    4.45
   8   7   0    0.74    6.09
   8   7   0   -3.96    5.68
  -8   7   0    3.68    5.19
   8   7   0   17.93   15.94
   8   7   0   -8.63   13.08
  -8   7   0   -2.48    3.83
   8   7   0    1.90    5.03
   8   7   0   -5.68   17.90
  -9  -7   0    2.39    6.62
   9  -7   0   -3.96    5.75
   9  -7   0   28.55   17.25
   9  -7   0    1.35    6.51
   9  -7   0   -1.87    4.46
   9  -7   0    6.77    6.25
  -9  -7   0    1.74    7.03
   9   7   0   -3.35   18.92
   9   7   0    6.33    7.00
   9   7   0    9.38   13.24
  -9   7   0   -1.74    5.66
  -9   7   0   -3.97    5.30
   9   7   0  -13.73   20.55
   9   7   0   -4.88    3.77
   9   7   0   -1.27    6.35
  10  -7   0   21.74   23.25
  10  -7   0    1.71   17.05
  10  -7   0    7.54    7.04
  10  -7   0    3.15    4.67
 -10  -7   0    0.26    5.61
 -10  -7   0   -3.87    5.95
  10  -7   0   -7.55    5.98
  10  -7   0  -10.17    5.72
 -10   7   0   -6.45    6.17
  10   7   0   -4.29   24.44
  10   7   0    5.51    6.04
  10   7   0    1.25    8.30
  10   7   0   -7.08   20.95
  10   7   0   17.72    9.10
  10   7   0  -28.25   24.31
 -10   7   0    3.91    6.32
  10   7   0   -0.31    2.00
 -11  -7   0   -5.27    6.40
  11  -7   0   -6.72   23.55
  11  -7   0    3.16    5.49
  11  -7   0   -8.36    5.57
  11  -7   0   11.16   30.58
  11   7   0    0.34    5.31
 -11   7   0   -0.62    8.65
  11   7   0    2.07    2.57
  11   7   0  -13.26    5.27
 -11   7   0    4.55    6.87
  11   7   0   36.97   25.00
  11   7   0   20.24    9.12
  11   7   0  -14.79   32.16
   1  -8   0  193.33   28.83
  -1  -8   0  198.09   20.24
  -1  -8   0  184.07   19.95
  -1  -8   0  191.30   28.61
   1   8   0  209.21   21.04
   1   8   0  230.96   20.81
   1   8   0  199.59   21.24
   1   8   0  205.54   20.49
   1   8   0  183.21   31.09
  -2  -8   0   12.92   13.34
   2  -8   0   22.05    3.19
   2  -8   0   13.75    2.42
  -2  -8   0   15.16    3.67
   2  -8   0   15.89    2.65
   2  -8   0   20.12    3.51
   2  -8   0   16.60    4.26
  -2  -8   0   14.79    4.11
   2  -8   0   20.18    3.72
   2   8   0    9.92    3.34
   2   8   0    7.20   17.43
   2   8   0    6.70    3.98
   2   8   0    8.82    3.61
   2   8   0   -1.43    4.18
   3  -8   0  727.50   71.99
   3  -8   0  730.16   71.34
   3  -8   0  699.77   72.62
   3  -8   0  750.23   73.28
  -3  -8   0  681.03   72.02
   3  -8   0  745.76   71.43
  -3  -8   0  751.38   72.56
   3   8   0  717.86   73.44
   3   8   0  738.95   71.39
   3   8   0  730.88   74.16
   3   8   0  735.90   73.16
   3   8   0  769.06   74.84
   3   8   0  612.13   80.40
   3   8   0  840.15   72.07
  -4  -8   0  310.53   34.10
   4  -8   0  345.13   34.42
   4  -8   0  307.60   34.94
   4  -8   0  324.27   34.94
   4  -8   0  280.55   35.43
   4  -8   0  321.60   33.38
   4  -8   0  350.72   33.70
  -4  -8   0  345.15   34.70
   4   8   0  323.59   33.64
   4   8   0  318.09   35.26
   4   8   0  338.24   34.43
   4   8   0  346.03   38.07
   4   8   0  318.71   36.23
   4   8   0  295.46   36.18
  -5  -8   0  466.81   47.18
   5  -8   0  450.13   47.03
   5  -8   0  435.59   46.09
   5  -8   0  474.34   48.50
   5  -8   0  434.05   45.80
   5  -8   0  469.41   48.14
  -5  -8   0  444.82   46.67
   5  -8   0  432.65   49.09
   5   8   0  474.46   49.29
   5   8   0  493.55   46.54
  -5   8   0  450.46   44.37
   5   8   0  406.36   46.76
   5   8   0  434.52   58.67
   5   8   0  394.77   47.56
   6  -8   0  356.37   39.19
   6  -8   0  364.70   42.43
   6  -8   0  367.14   40.89
  -6  -8   0  361.13   38.75
   6  -8   0  318.46   40.20
   6  -8   0  362.32   38.62
   6  -8   0  369.77   38.07
  -6  -8   0  388.85   39.41
   6   8   0  312.69   41.15
  -6   8   0  391.58   36.38
   6   8   0  376.08   39.71
   6   8   0  347.23   38.07
   6   8   0  326.21   41.02
   6   8   0  324.20   39.73
   6   8   0  291.88   42.84
  -7  -8   0    5.69    6.51
   7  -8   0  -11.73    9.89
   7  -8   0    2.34    3.98
   7  -8   0    2.11    4.73
   7  -8   0    0.27    5.36
   7  -8   0    7.47    5.49
  -7  -8   0    5.57    6.69
   7  -8   0  -10.66    8.67
   7   8   0   -8.19   24.02
   7   8   0    2.18    5.53
   7   8   0    7.27   11.62
  -7   8   0    9.57    4.53
   7   8   0   -0.06   12.51
   7   8   0   11.91    6.60
   7   8   0   12.02    7.38
   7   8   0    6.63    5.66
  -7   8   0    0.39    4.42
  -8  -8   0   11.23    7.38
   8  -8   0    3.28    6.25
   8  -8   0    2.51    4.78
  -8  -8   0   -3.24    5.24
   8  -8   0   14.71    7.18
   8  -8   0   -7.86   14.23
   8  -8   0   22.60   11.72
   8   8   0   -4.22    3.81
   8   8   0   16.37   14.11
   8   8   0    0.68    5.48
  -8   8   0    8.47    5.24
   8   8   0  -10.45   26.98
   8   8   0   -0.91   16.43
  -8   8   0    8.23    5.96
   8   8   0    9.23    7.57
   8   8   0    6.83    7.11
  -9  -8   0   21.43    8.99
   9  -8   0   -0.79    6.41
   9  -8   0    1.08    6.63
   9  -8   0   14.96    8.32
   9  -8   0   14.00   14.95
   9  -8   0   -7.79   17.06
   9  -8   0   10.32    6.60
  -9  -8   0    1.96    6.36
   9   8   0   29.67   10.40
   9   8   0  -29.84   19.28
   9   8   0    2.60   17.70
   9   8   0   13.04    7.93
  -9   8   0   11.09    7.18
   9   8   0    9.47    7.67
   9   8   0   -3.16   30.05
  -9   8   0    5.00    5.54
  10  -8   0   24.96   10.02
  10  -8   0   17.46   24.95
 -10  -8   0   16.56    9.46
  10  -8   0   19.35    9.50
  10  -8   0    2.71   17.95
  10  -8   0   12.96    9.46
 -10  -8   0   19.29    8.71
  10   8   0   18.27   37.35
  10   8   0   19.41   11.04
 -10   8   0   31.07    9.58
  10   8   0    9.37   20.43
 -10   8   0   41.97    9.77
  10   8   0  -17.94   26.36
  10   8   0   15.28    9.52
  10   8   0   17.28    9.34
   0  -9   0    6.52   13.51
  -1  -9   0  111.02   12.35
  -1  -9   0  109.46   21.23
   1  -9   0  130.15   27.22
  -1  -9   0  114.83   12.10
   1   9   0  134.66   13.65
   1   9   0  118.74   12.47
   1   9   0  114.62   12.94
   1   9   0  112.60   12.74
   2  -9   0   28.81    3.92
   2  -9   0   36.28    4.73
  -2  -9   0   29.29    5.49
   2  -9   0   27.05    4.82
   2  -9   0   29.86    4.32
   2  -9   0   25.40    3.54
  -2  -9   0   28.71    5.12
  -2  -9   0   16.82   17.92
   2  -9   0   23.98    3.75
   2  -9   0   36.15   16.67
   2   9   0   56.29   22.80
   2   9   0   26.63    6.13
   2   9   0   29.34    5.76
   2   9   0   45.02    7.94
   2   9   0   38.96    6.96
   3  -9   0   79.20    9.46
  -3  -9   0   71.08   10.84
  -3  -9   0   88.57   11.94
   3  -9   0   85.98    9.69
   3  -9   0   73.15   11.70
   3  -9   0   93.82    9.61
   3  -9   0   80.60   11.05
   3  -9   0   76.86   11.26
   3   9   0  135.48   33.20
   3   9   0   69.80    9.07
   3   9   0   65.50    8.57
   3   9   0  104.71   15.18
   3   9   0   89.60   13.25
   3   9   0  114.22   15.31
   3   9   0   73.65   11.65
   4  -9   0   36.51    8.56
  -4  -9   0   54.18    9.03
   4  -9   0   31.83    7.96
  -4  -9   0   44.16    8.70
   4  -9   0   42.06   10.57
   4  -9   0   47.50    7.79
   4  -9   0   36.67    7.43
   4  -9   0   43.68    7.41
   4   9   0   44.02   11.24
   4   9   0   46.45    9.08
   4   9   0   52.27   10.98
   4   9   0   48.83    7.80
   4   9   0   45.95    8.14
   4   9   0   47.53   10.47
   4   9   0   48.46   23.35
   5  -9   0   29.59    8.04
   5  -9   0   16.30    6.07
  -5  -9   0   27.70    7.23
   5  -9   0   11.36    8.95
   5  -9   0   23.79    6.54
   5  -9   0   18.48    5.88
   5  -9   0   22.53    8.60
  -5  -9   0   33.79    8.40
   5   9   0   45.11   11.87
   5   9   0    1.59   15.37
   5   9   0   32.85    9.25
   5   9   0    9.61    6.11
   5   9   0    4.32    9.77
   5   9   0   24.18    7.39
   5   9   0   27.11    6.78
   6  -9   0   39.62   10.27
  -6  -9   0   47.44   10.16
   6  -9   0   37.21    8.87
   6  -9   0   48.16   13.15
   6  -9   0   56.35   15.19
  -6  -9   0   29.51    9.17
   6  -9   0   53.36   10.33
   6  -9   0   45.61    9.37
  -6   9   0   43.58    6.44
   6   9   0   51.61   12.92
   6   9   0   44.28    9.46
   6   9   0   48.37   10.99
   6   9   0   38.80   10.11
   6   9   0   55.32   14.05
   6   9   0   13.32   22.77
   7  -9   0   14.60   11.08
  -7  -9   0    0.25    5.83
  -7  -9   0   15.42    6.58
   7  -9   0   32.63    8.03
   7  -9   0   12.39    6.92
   7  -9   0    8.02   13.48
   7  -9   0   19.82    6.82
   7  -9   0   23.63    8.74
   7   9   0   36.16   15.75
  -7   9   0   10.63    4.41
   7   9   0   24.01   12.97
   7   9   0   20.15    9.62
  -7   9   0   13.43    5.23
   7   9   0   36.89   10.10
   7   9   0   37.71   27.45
   7   9   0   10.96    6.49
   7   9   0   12.14    6.84
  -8  -9   0   19.73    8.17
   8  -9   0   -0.24    6.14
   8  -9   0   18.24    8.46
   8  -9   0   12.06    6.49
  -8  -9   0   23.76    7.84
   8  -9   0   -0.47   11.69
   8   9   0   19.06   14.93
   8   9   0   10.71    8.30
  -8   9   0   16.79    5.53
   8   9   0    3.50   17.40
   8   9   0  -12.63   28.50
   8   9   0   28.95   11.44
  -8   9   0   14.16    5.96
   8   9   0    2.08    5.50
   8   9   0   16.80    8.40
   9  -9   0   -0.40    5.99
   9  -9   0   14.61    7.85
  -9  -9   0   12.52    8.34
  -9  -9   0    6.24    7.22
   9  -9   0   15.90   15.11
   9  -9   0   -2.91    6.79
   9  -9   0    5.72    5.07
   9  -9   0  -13.73   17.72
  -9   9   0   10.21    6.66
   9   9   0   28.71   12.68
  -9   9   0   13.98    6.05
   9   9   0   -6.31   19.78
   9   9   0    9.71   18.28
   9   9   0   10.01    6.45
   9   9   0    2.03    2.87
   9   9   0    1.49   27.79
   9   9   0    9.88    7.60
  10  -9   0    3.35   19.21
 -10  -9   0   -3.08    6.35
  10  -9   0    3.09    8.13
  10  -9   0  -33.47   23.04
  10  -9   0   -3.10    6.12
  10  -9   0    9.14    6.78
 -10  -9   0   -3.29    6.24
 -10   9   0    1.37    5.70
  10   9   0    6.41    7.56
  10   9   0   11.06   28.85
  10   9   0   16.57    9.94
  10   9   0   -1.91   20.50
 -10   9   0   13.84    7.72
  10   9   0    1.27    5.46
  10   9   0    1.86    2.20
  10   9   0   -0.47   28.07
   0 -10   0   16.76   13.40
  -1 -10   0  626.12   63.09
   1 -10   0  645.67   74.51
  -1 -10   0  718.56   75.18
  -1 -10   0  680.10   63.41
   1  10   0  651.65   64.07
   1  10   0  651.98   63.95
   1  10   0  646.82   75.66
   1  10   0  630.84   63.40
   1  10   0  637.51   63.53
  -2 -10   0   13.86    4.18
  -2 -10   0   12.53   17.59
  -2 -10   0    9.24    3.53
   2 -10   0   14.04   18.62
   2 -10   0   16.70    2.87
   2 -10   0   13.92    2.46
   2 -10   0   18.34    2.72
   2 -10   0   18.07    2.76
   2  10   0   17.27    4.82
   2  10   0   49.76   24.92
   2  10   0   23.37    6.63
   2  10   0   18.64    4.15
   2  10   0   24.06    5.52
  -3 -10   0  448.19   45.62
   3 -10   0  465.82   44.65
   3 -10   0  501.34   44.72
   3 -10   0  428.74   44.64
   3 -10   0  464.20   45.53
   3 -10   0  456.20   46.11
   3 -10   0  469.66   45.27
  -3 -10   0  488.05   46.19
   3  10   0  358.69   46.73
   3  10   0  430.39   46.23
   3  10   0  417.81   47.75
   3  10   0  429.76   46.66
   4 -10   0   21.50    5.76
  -4 -10   0   28.56    7.10
   4 -10   0   37.33    6.55
   4 -10   0   43.88    6.85
   4 -10   0   25.94    6.40
  -4 -10   0   26.09    7.11
   4 -10   0   36.33    7.84
   4 -10   0   50.64   10.45
   4  10   0   16.35    9.34
   4  10   0   31.19    7.35
   4  10   0   24.64    8.01
   4  10   0    0.20   16.37
   4  10   0   34.68    9.17
   4  10   0   21.53    5.46
   4  10   0   18.87    4.76
   5 -10   0  157.24   20.55
   5 -10   0  127.36   16.00
  -5 -10   0  144.52   17.35
   5 -10   0  123.40   15.43
   5 -10   0  114.85   15.76
   5 -10   0  184.47   23.10
   5 -10   0  173.40   18.84
  -5 -10   0  117.64   17.65
   5  10   0  102.75   15.94
   5  10   0  120.90   18.90
   5  10   0  120.44   17.32
   5  10   0  114.83   19.24
   5  10   0   97.85   20.58
   5  10   0  121.31   36.97
   5  10   0  144.07   21.95
   6 -10   0   12.75    6.48
   6 -10   0   14.96    5.73
   6 -10   0    7.02    5.33
   6 -10   0   18.42    9.10
  -6 -10   0   12.73    6.61
  -6 -10   0   15.18    6.69
   6 -10   0   27.59    7.09
   6 -10   0    3.17   10.36
   6  10   0   26.15   11.57
   6  10   0   30.78    7.36
   6  10   0   20.35   13.48
   6  10   0   35.88    9.22
   6  10   0   34.74    8.89
   6  10   0   -9.98   18.18
   7 -10   0   56.53   11.93
  -7 -10   0   51.53   11.68
   7 -10   0   47.04   10.63
   7 -10   0   51.58   14.25
   7 -10   0   45.23   10.15
  -7 -10   0   35.93   10.55
   7  10   0   35.73   10.78
   7  10   0   77.60   18.20
  -7  10   0   44.97    7.07
   7  10   0   43.27   10.50
  -7  10   0   42.83    6.60
   7  10   0   36.28   16.66
   7  10   0   66.80   13.13
   7  10   0   49.97   14.42
   8 -10   0   22.85    8.35
  -8 -10   0   40.82   11.10
   8 -10   0   40.60   11.50
   8 -10   0   30.90   10.28
   8 -10   0   36.07   14.96
  -8 -10   0   59.89   13.11
   8 -10   0   22.07    8.18
   8 -10   0   28.42   18.29
   8  10   0   -3.00   28.02
   8  10   0   59.62   14.13
  -8  10   0   34.29    7.18
   8  10   0   85.16   22.89
   8  10   0   31.40   12.40
   8  10   0   72.65   18.77
   8  10   0   41.84   10.42
   8  10   0   24.40    9.62
  -9 -10   0   39.64   11.76
   9 -10   0   12.48   15.04
  -9 -10   0   46.58   12.49
   9 -10   0   61.51   13.56
   9 -10   0   44.96   11.64
   9 -10   0   49.34   11.73
   9 -10   0   55.67   26.26
   9  10   0   27.95   11.18
   9  10   0  -38.57   31.54
  -9  10   0   50.91    9.13
  -9  10   0   19.73    6.54
   9  10   0   33.47   10.97
   9  10   0   -7.68   22.44
   9  10   0   29.06   11.79
   9  10   0   44.38   18.60
  10 -10   0   26.39   26.98
  10 -10   0   13.83    9.27
  10 -10   0   10.69    8.22
 -10 -10   0   -9.16    5.06
  10 -10   0    6.47   21.52
  10 -10   0    8.09    5.55
  10  10   0   -1.02    8.08
 -10  10   0   -4.05    3.38
  10  10   0   25.28   23.96
 -10  10   0    4.62    2.83
  10  10   0   67.38   32.37
  10  10   0    1.49    2.27
  10  10   0  -20.14   31.27
  10  10   0    1.40    7.28
   0 -11   0    8.10   18.41
   1 -11   0    3.91   16.46
  -1 -11   0   19.00    3.67
  -1 -11   0   15.67    3.24
  -1 -11   0   19.76   19.77
   1  11   0   37.45   24.55
   1  11   0   22.64    4.05
   1  11   0   17.41    3.25
   1  11   0   17.04    3.62
   1  11   0   24.21    4.92
  -2 -11   0   98.26   12.40
  -2 -11   0   66.62   22.59
   2 -11   0  169.85   36.14
   2 -11   0  113.86   11.25
   2 -11   0  107.36   11.04
  -2 -11   0  120.88   13.12
   2  11   0  112.44   12.82
   2  11   0  105.85   15.70
   2  11   0  109.86   13.47
   2  11   0  106.56   13.64
   2  11   0  170.71   40.92
  -3 -11   0    0.56   20.30
   3 -11   0    2.28    3.12
   3 -11   0   -1.52    0.93
  -3 -11   0    2.48    3.52
   3 -11   0   -7.91   20.05
   3 -11   0    0.02    1.22
   3 -11   0   -1.87    2.01
  -3 -11   0   -0.64    3.02
   3 -11   0   -7.97    3.86
   3 -11   0   -0.40    2.04
   3  11   0    2.04   22.62
   3  11   0    1.76    4.86
   3  11   0    0.20    2.79
   3  11   0    1.16    2.38
   3  11   0    4.56    6.79
  -4 -11   0   -1.56    3.98
   4 -11   0   -0.55    3.11
  -4 -11   0    1.79    4.07
   4 -11   0    2.04    2.21
   4 -11   0    8.81    5.30
   4 -11   0    1.08    2.60
   4 -11   0   -1.90    6.59
   4 -11   0    3.52    3.38
   4  11   0    4.16    4.20
   4  11   0   10.05    8.69
   4  11   0   -0.95    1.93
   4  11   0    4.03    3.31
   4  11   0   -8.33   20.48
   4  11   0   -0.88    6.14
   5 -11   0   45.82   11.24
  -5 -11   0   62.63   11.30
  -5 -11   0   59.78   10.82
   5 -11   0   48.94    9.11
   5 -11   0   52.39   12.42
   5 -11   0   48.70    9.34
   5 -11   0   61.73    9.97
   5 -11   0   41.82    9.81
   5  11   0   49.59    8.37
   5  11   0   71.76   15.91
   5  11   0   65.26   13.61
   5  11   0   35.41    8.24
   5  11   0   12.26   25.58
   5  11   0   45.41   12.99
   5  11   0   76.82   12.81
   6 -11   0    3.34    4.29
   6 -11   0    4.59    8.05
  -6 -11   0   -4.32    3.81
  -6 -11   0    2.92    5.02
   6 -11   0    1.70    4.68
   6 -11   0   -0.58    2.74
   6  11   0   17.91   13.35
   6  11   0   -6.44    4.08
   6  11   0   -1.44   18.03
   6  11   0    3.59    3.77
   6  11   0   -0.70    9.48
   6  11   0    0.86    3.73
   6  11   0    2.74    4.56
   7 -11   0    7.63    4.60
   7 -11   0    7.33    6.41
  -7 -11   0    7.30    6.39
  -7 -11   0    0.31    6.12
   7 -11   0   -9.27   10.35
   7 -11   0   10.72    6.16
   7  11   0   10.20    6.73
   7  11   0   24.31   33.42
   7  11   0   -6.75   11.00
   7  11   0    4.32    6.36
   7  11   0    3.33    6.34
  -8 -11   0    7.54    7.48
   8 -11   0   18.07    8.22
   8 -11   0   25.88   19.36
   8 -11   0   15.63   14.53
   8 -11   0   17.24    7.91
   8 -11   0    7.80    5.50
  -8 -11   0    9.61    6.30
   8 -11   0    7.07    6.35
  -8  11   0    5.44    2.34
   8  11   0   26.58   16.38
   8  11   0   20.93   18.39
   8  11   0   16.91    8.38
   8  11   0   20.03    9.52
   8  11   0  -17.30   29.72
   8  11   0   13.17    7.21
  -9 -11   0    1.83    7.66
   9 -11   0   -0.93    6.36
   9 -11   0  -14.06   16.52
  -9 -11   0   -1.78    6.39
   9 -11   0   -8.97   20.39
   9 -11   0   -5.29    5.08
   9 -11   0    4.56    4.87
   9  11   0   18.12    9.77
  -9  11   0    2.68    1.56
   9  11   0   -6.82   31.87
   9  11   0   13.21    7.87
  -9  11   0   -0.99    0.90
   9  11   0   -1.54   23.64
   9  11   0    1.36    1.82
   9  11   0    0.53    4.13
   9  11   0   12.04   19.28
  10 -11   0   22.00   22.63
  10 -11   0    8.67    7.50
 -10 -11   0    3.35    5.69
  10 -11   0    4.34    5.91
  10 -11   0   -9.40    4.91
  10  11   0    1.18    2.37
  10  11   0   -8.00    5.19
 -10  11   0    2.43    1.93
 -10  11   0   -1.05    1.55
  10  11   0    4.75    7.80
  10  11   0   11.18   31.64
  10  11   0   31.56   24.35
   0 -12   0   29.81   22.32
  -1 -12   0    0.98    2.31
  -1 -12   0    4.58    2.20
   1 -12   0    1.85   14.67
  -1 -12   0   -0.31   22.08
   1  12   0   12.15    2.28
   1  12   0   13.41    3.11
   1  12   0   12.51    2.66
   1  12   0   -5.48   22.04
   1  12   0    9.79    3.46
  -2 -12   0  860.36   81.39
   2 -12   0  748.36   79.46
   2 -12   0  936.28   96.53
   2 -12   0  858.39   79.70
  -2 -12   0  831.43   93.68
  -2 -12   0  800.31   80.95
   2  12   0  856.64   82.76
   2  12   0  874.01   96.79
   2  12   0  803.33   81.49
   2  12   0  799.24   81.19
   2  12   0  827.62   82.26
   3 -12   0  152.12   16.22
  -3 -12   0  160.08   18.25
   3 -12   0  173.20   16.72
   3 -12   0  158.55   16.04
   3 -12   0  164.40   17.06
   3 -12   0  252.73   45.57
   3 -12   0  165.95   17.19
  -3 -12   0  171.89   18.82
   3 -12   0  120.62   16.59
   3  12   0  160.59   18.54
   3  12   0  143.50   19.28
   3  12   0  168.19   41.84
   3  12   0  164.82   21.39
   3  12   0  162.78   19.93
  -4 -12   0   45.26    8.94
   4 -12   0   46.29    7.66
   4 -12   0   45.53    7.57
   4 -12   0   36.33    7.21
   4 -12   0   21.64    8.55
   4 -12   0   45.95    8.30
  -4 -12   0   47.37    9.52
   4 -12   0   46.43    6.87
   4  12   0   26.70   11.53
   4  12   0   33.21    8.09
   4  12   0   35.09    9.67
   4  12   0   19.34   24.56
   4  12   0   32.46    9.95
   5 -12   0    7.08    5.10
   5 -12   0   15.31    5.48
   5 -12   0   19.22    9.57
   5 -12   0   22.06    7.65
   5 -12   0    9.74    4.01
   5 -12   0   21.01    6.29
  -5 -12   0   17.34    6.55
  -5 -12   0   24.00    7.28
   5  12   0    2.83    3.82
   5  12   0   27.30   11.06
   5  12   0    0.99   21.02
   5  12   0   38.41   11.27
   5  12   0   15.97    4.49
   5  12   0    5.80    3.03
   5  12   0   21.17    7.99
  -6 -12   0   40.81   10.34
   6 -12   0   57.97   10.10
  -6 -12   0   31.47    9.00
   6 -12   0   37.70   11.94
   6 -12   0   46.63   10.94
   6 -12   0   46.76    9.09
   6 -12   0   38.12    9.26
   6  12   0   45.32    9.42
   6  12   0   56.03    9.22
   6  12   0   64.69   15.32
   6  12   0   31.77   11.83
   6  12   0   -5.80   23.63
   6  12   0   41.96   10.52
   6  12   0   47.75   18.07
   7 -12   0  119.50   18.43
  -7 -12   0  126.76   19.32
   7 -12   0  101.92   16.77
   7 -12   0   81.24   15.72
  -7 -12   0   83.81   16.63
   7 -12   0   85.86   19.37
   7  12   0  119.83   17.98
   7  12   0  124.89   23.76
   7  12   0  161.86   29.84
   7  12   0  151.48   25.38
   7  12   0  111.04   19.36
   7  12   0  116.30   16.72
   8 -12   0   63.91   22.73
   8 -12   0   51.57   11.33
   8 -12   0   54.85   15.87
   8 -12   0   54.30   11.95
  -8 -12   0   57.70   13.39
   8 -12   0   53.59   12.56
  -8 -12   0   29.13   10.23
   8  12   0  -23.34   31.55
   8  12   0   54.65   12.68
   8  12   0   46.52   10.63
   8  12   0   43.69   12.23
   8  12   0   22.84   16.60
   9 -12   0    0.29    6.02
   9 -12   0   -0.17    4.56
  -9 -12   0   -0.44    6.41
   9 -12   0   28.90   23.66
   9 -12   0  -12.21   17.51
  -9 -12   0   -1.72    6.55
   9 -12   0   -4.43    5.63
   9  12   0   29.78   27.41
   9  12   0    0.77    5.74
   9  12   0   -2.77    6.95
   9  12   0  -38.84   29.01
   9  12   0   13.15   18.10
   9  12   0    0.60    1.97
   0 -13   0   -9.46   16.16
   0 -13   0   -1.67    0.74
  -1 -13   0   35.08    5.30
   1 -13   0   24.35   18.60
  -1 -13   0   40.18    5.83
  -1 -13   0   31.85   20.31
   1  13   0   61.92   29.86
   1  13   0   36.15    4.01
   2 -13   0   10.18    2.16
  -2 -13   0    7.26    3.37
  -2 -13   0   11.26    4.03
   2 -13   0    7.39    1.81
  -2 -13   0   -2.70   18.18
   2 -13   0   12.90   20.90
   2  13   0    2.65    5.62
   2  13   0    7.98    2.91
   2  13   0   -2.34    4.10
   2  13   0    8.97    3.54
   2  13   0    6.87   17.48
   3 -13   0    5.47    2.93
  -3 -13   0    3.23    3.90
  -3 -13   0    5.15    4.37
   3 -13   0   16.54   23.08
  -3 -13   0   -8.58   23.45
   3 -13   0    6.64    2.82
   3  13   0   11.38    4.86
   3  13   0    0.87    6.20
   3  13   0    5.01    7.70
   3  13   0    2.26   24.44
   3  13   0    2.32    2.50
   4 -13   0   28.37    4.72
   4 -13   0   18.27    4.47
  -4 -13   0   24.03    6.67
   4 -13   0   24.08    5.55
   4 -13   0   23.94    6.07
   4 -13   0   13.14    6.93
   4 -13   0   22.95    5.45
   4 -13   0   30.36   26.78
  -4 -13   0   28.47    7.21
   4  13   0   20.46    6.01
   4  13   0    6.27   19.20
   4  13   0   24.41   11.26
   4  13   0   11.65    5.94
   4  13   0   14.58    8.51
   5 -13   0   -1.36    2.05
   5 -13   0   -0.34    3.29
   5 -13   0   -6.39    6.10
  -5 -13   0    3.39    4.86
   5 -13   0   -1.33    1.72
  -5 -13   0   -3.66    4.79
   5 -13   0   -2.28    8.69
   5 -13   0   -2.86    2.90
   5  13   0   -1.02    2.44
   5  13   0   12.51   21.42
   5  13   0   -3.45   10.76
   5  13   0  -10.29    7.98
   5  13   0   -3.08    2.52
   6 -13   0    0.40    4.85
   6 -13   0    1.90    2.95
   6 -13   0   10.41   12.52
  -6 -13   0   -0.02    4.92
   6 -13   0    7.83    5.09
   6 -13   0   -0.34    4.55
   6 -13   0    1.42    9.20
  -6 -13   0   -5.00    4.32
   6  13   0    0.40    3.20
   6  13   0    3.79   10.59
   6  13   0   -1.91    3.66
   6  13   0    1.72    5.21
   6  13   0   -1.61    2.94
   6  13   0   17.35   15.44
   6  13   0    4.82   21.85
   7 -13   0   14.01    6.06
  -7 -13   0   -4.93    5.04
   7 -13   0    3.21    3.74
   7 -13   0    0.29    3.20
  -7 -13   0   -1.56    5.26
   7 -13   0  -16.09   11.25
   7 -13   0    6.02    6.17
   7 -13   0   17.68   15.70
   7  13   0    9.42    5.57
   7  13   0    8.58    7.09
   7  13   0  -24.48   18.21
   7  13   0    8.70    5.13
   7  13   0   31.82   18.03
   7  13   0   17.80   13.01
   7  13   0    4.28    5.73
  -8 -13   0    0.19    7.02
   8 -13   0  -10.21   13.94
   8 -13   0    1.76    3.88
   8 -13   0  -14.16   17.56
   8 -13   0    1.08    6.37
   8 -13   0   -7.17    5.63
  -8 -13   0   -3.60    6.05
   8  13   0    1.08    1.86
   8  13   0    2.54    5.21
   8  13   0   -3.76   24.25
   8  13   0   10.23   15.78
   8  13   0  -12.28   22.21
   8  13   0    6.21    6.85
   9 -13   0  -15.09   22.86
   9 -13   0  -14.38   17.14
   9 -13   0   -3.72    2.49
  -9 -13   0   -8.92    4.82
   9 -13   0   -5.73    5.92
  -9 -13   0   -4.02    5.38
   9 -13   0    1.41    6.52
   9  13   0    5.81    6.09
   9  13   0  -29.07   21.55
   9  13   0    1.24    3.30
   9  13   0    7.78    5.80
   9  13   0  -33.29   26.81
   0 -14   0   80.94   31.79
   0 -14   0   76.87    8.18
  -1 -14   0  307.04   31.39
   1 -14   0  291.29   45.96
  -1 -14   0  342.67   31.79
  -1 -14   0  283.67   48.39
   1  14   0  316.09   49.92
  -2 -14   0    1.51   24.05
   2 -14   0    5.61    1.97
  -2 -14   0    6.99    3.85
   2 -14   0    2.45   21.55
  -2 -14   0    9.65    3.81
   2 -14   0   10.75    2.06
   2  14   0    6.85    2.80
   2  14   0    5.16    4.71
   2  14   0   18.46   23.33
   2  14   0   11.34    3.87
   2  14   0   13.85    7.10
  -3 -14   0   -9.10   24.21
  -3 -14   0   34.34    7.29
  -3 -14   0   29.81    6.49
   3 -14   0   34.89    5.40
   3 -14   0   64.22   29.48
   3 -14   0   28.64    5.08
   3  14   0    3.99   21.74
   3  14   0   22.88    7.08
   3  14   0   17.19    7.51
   3  14   0   27.65   10.73
   3  14   0   24.67    6.00
   4 -14   0    4.64    3.71
   4 -14   0    5.11    4.27
   4 -14   0    7.04   24.25
  -4 -14   0    2.57    4.60
   4 -14   0   11.56    4.08
   4 -14   0    3.97    1.76
   4 -14   0    4.09    1.64
   4 -14   0    9.98    4.83
  -4 -14   0    9.76    4.78
   4  14   0   10.67    5.02
   4  14   0   14.36    4.88
   4  14   0   23.93    8.72
   4  14   0    8.63   10.76
   4  14   0    2.23   26.36
  -5 -14   0   95.69   14.94
   5 -14   0   68.35   12.18
   5 -14   0   91.23   13.86
   5 -14   0  136.16   13.50
   5 -14   0   88.78   11.19
   5 -14   0  109.66   14.21
  -5 -14   0  108.72   16.25
   5 -14   0   96.57   15.89
   5  14   0   27.26   29.73
   5  14   0   69.80   16.19
   5  14   0   76.69   20.04
   5  14   0   78.36   16.26
   5  14   0   81.65   14.62
   6 -14   0   88.71   12.58
  -6 -14   0   69.66   13.57
   6 -14   0   69.06   17.30
   6 -14   0   89.76   13.39
   6 -14   0   67.69   14.20
   6 -14   0   79.40   13.85
  -6 -14   0   95.72   15.25
   6 -14   0   93.59   14.20
   6  14   0   78.62   19.90
   6  14   0   -3.83   29.82
   6  14   0   59.48   13.27
   6  14   0  114.79   18.87
   6  14   0   91.84   18.44
   7 -14   0   65.99   12.33
   7 -14   0   44.36    9.99
   7 -14   0   40.66   13.14
  -7 -14   0   63.59   12.69
   7 -14   0   33.74   18.54
  -7 -14   0   52.78   11.84
   7  14   0   25.56    6.16
   7  14   0   13.36   16.24
   7  14   0    2.99   27.19
   7  14   0   -8.10   19.86
  -8 -14   0   -6.25    4.97
  -8 -14   0    2.31    6.71
   8 -14   0    3.92    6.36
   8 -14   0    3.93   21.10
   8 -14   0    5.05   13.99
   8 -14   0   -0.34    3.03
   8 -14   0    2.08    6.56
   8  14   0  -21.85   14.77
   8  14   0    2.26   23.34
   8  14   0    1.42    1.83
   8  14   0   11.21    2.96
   8  14   0   13.71   35.38
   8  14   0   14.59    5.28
   9 -14   0   -0.81    3.48
   0 -15   0  -15.12   21.58
   0 -15   0    2.35    1.67
  -1 -15   0    5.60   19.50
  -1 -15   0    0.11    2.32
   1 -15   0    5.37   18.69
  -1 -15   0    5.01    2.48
  -2 -15   0   23.65   28.11
  -2 -15   0    9.69    4.17
   2 -15   0  -12.36   19.99
   2 -15   0    7.51    2.21
  -2 -15   0   11.25    3.95
   2 -15   0    8.03    2.06
   2  15   0   14.89   24.65
   2  15   0    9.71    2.71
   2  15   0   10.91    4.57
   2  15   0   10.07    3.15
   2  15   0    5.11    5.74
  -3 -15   0    0.13    3.53
   3 -15   0   -0.66    2.30
   3 -15   0   -0.30    2.26
   3 -15   0  -18.08   20.40
  -3 -15   0    2.87    3.54
  -3 -15   0  -24.30   23.89
   3  15   0   -6.32    6.41
   3  15   0  -17.89   22.48
   3  15   0    0.71    2.11
   3  15   0   -2.06    1.99
   3  15   0   -8.84    8.52
   4 -15   0    2.68   24.37
  -4 -15   0    2.41    4.72
   4 -15   0   -0.54    3.29
   4 -15   0    0.57    3.13
  -4 -15   0    1.32    4.39
   4  15   0    0.01   20.11
   4  15   0    0.08    2.28
   4  15   0   -8.94    8.45
   4  15   0  -12.09    9.61
   4  15   0    1.85    3.20
   5 -15   0    3.27   25.77
   5 -15   0    4.32    2.50
   5 -15   0   -2.76    6.25
   5 -15   0    1.14    3.95
   5 -15   0    2.54    4.16
   5 -15   0    1.40    2.06
  -5 -15   0    6.73    5.12
   5 -15   0  -13.01    7.49
  -5 -15   0   -1.70    4.53
   5  15   0   -4.32    9.43
   5  15   0   23.66   24.35
   5  15   0    0.05    2.65
   5  15   0    1.06   13.48
   5  15   0   -0.99    3.93
  -6 -15   0    0.03    5.44
   6 -15   0    1.07    2.80
   6 -15   0   10.25   12.20
   6 -15   0   10.24    5.84
   6 -15   0   14.52    9.40
   6 -15   0    2.87    5.21
   6 -15   0    2.36    3.34
  -6 -15   0    5.82    6.62
   6  15   0    6.46    6.33
   6  15   0   26.00   27.63
   6  15   0    7.20   16.62
   6  15   0   -0.08    2.86
   6  15   0   21.65   11.84
   7 -15   0   -6.29    4.14
  -7 -15   0    6.27    6.20
   7 -15   0   -0.10    2.60
   7 -15   0    0.76    5.69
   7 -15   0   -6.20   11.90
   7 -15   0    6.62   16.27
  -7 -15   0    2.16    6.44
   7  15   0   -2.30   22.44
   7  15   0   23.68   25.37
   7  15   0    0.47    1.57
   7  15   0  -17.45   12.27
  -8 -15   0   -8.81    5.07
   8 -15   0   -3.85    5.85
  -8 -15   0   -2.27    6.35
   8 -15   0  -17.12   14.77
   8 -15   0   -0.20    5.62
   8 -15   0   -0.78    3.64
   8 -15   0   -2.95   20.56
   8  15   0    0.06   21.59
   8  15   0    0.30    1.88
   8  15   0    3.27   24.44
   8  15   0   13.06   20.02
   0 -16   0  395.40   36.49
   0 -16   0  329.30   36.24
   0 -16   0  458.21   59.62
   1 -16   0   43.29    4.47
  -1 -16   0   39.76    6.65
  -1 -16   0   32.60    6.09
  -1 -16   0   42.58   31.94
   1 -16   0   54.98   24.95
  -2 -16   0    6.93   29.67
   2 -16   0    8.74    2.18
   2 -16   0   15.80    2.64
  -2 -16   0    0.50    3.41
  -2 -16   0   14.67    4.98
   2 -16   0   -0.31   22.92
   2  16   0    2.65    1.66
   2  16   0    4.00    3.24
   2  16   0    2.75    1.79
   2  16   0   21.06   28.51
   2  16   0    7.01    3.86
  -3 -16   0  -21.15   25.99
   3 -16   0    5.77    2.92
  -3 -16   0   -1.81    4.05
   3 -16   0    7.01    3.13
   3 -16   0  -11.18   17.65
  -3 -16   0   -1.18    3.67
   3  16   0    2.27    2.38
   3  16   0  -10.02    6.62
   3  16   0    2.90    3.04
   3  16   0    3.11    9.06
   3  16   0    2.60   27.54
   4 -16   0  119.53   38.99
   4 -16   0   74.56   10.82
  -4 -16   0   97.13   14.09
   4 -16   0   80.15   11.22
  -4 -16   0   79.49   12.84
   4  16   0   67.58   13.68
   4  16   0   29.21   32.89
   4  16   0   75.06   17.37
   4  16   0   63.71   13.89
   4  16   0   71.42   12.03
  -5 -16   0  115.50   17.02
   5 -16   0  130.60   14.94
   5 -16   0  151.41   44.04
   5 -16   0   86.73   13.00
  -5 -16   0  113.50   17.39
   5 -16   0  110.28   15.86
   5 -16   0  103.66   12.88
   5  16   0  106.62   16.67
   5  16   0  112.22   20.03
   5  16   0  126.84   20.61
   5  16   0  122.13   23.85
   6 -16   0   36.79   12.98
   6 -16   0   63.51   38.54
   6 -16   0   13.02    9.91
  -6 -16   0   26.58    9.12
   6 -16   0   33.90    8.50
   6 -16   0   22.74    5.27
   6 -16   0   21.01    7.16
  -6 -16   0   18.18    8.13
   6 -16   0   26.41    6.01
   6  16   0   52.75   15.41
   6  16   0    1.24   19.95
   6  16   0   40.97   11.49
   6  16   0   11.29   27.80
   7 -16   0   -0.84   12.69
   7 -16   0    0.37    2.64
   7 -16   0   -5.77    4.69
   7 -16   0   -1.91    5.41
  -7 -16   0    5.62    7.29
  -7 -16   0   -3.10    5.55
   7 -16   0  -10.32   16.17
   7  16   0   12.53   14.36
   7  16   0   12.31   28.12
   7  16   0  -19.09   19.18
   7  16   0    1.51    1.90
   0 -17   0   -0.87    1.47
   0 -17   0    0.08    1.75
   0 -17   0    8.48   27.01
   1 -17   0    6.93    1.73
  -1 -17   0   22.28   25.55
   1 -17   0   12.31   26.32
  -1 -17   0   10.50    3.79
  -1 -17   0    5.74    3.04
   1 -17   0   11.05    1.95
  -2 -17   0    5.63    3.78
  -2 -17   0  -22.21   21.73
   2 -17   0   -8.24   16.50
   2 -17   0    8.25    2.42
   2 -17   0   11.54    2.60
  -2 -17   0   15.32    4.35
   2  17   0   -2.98   24.84
   3 -17   0   11.69    3.39
  -3 -17   0   13.87    5.19
  -3 -17   0    2.81    4.27
   3 -17   0   -4.62   22.86
  -3 -17   0   -3.93   22.17
   3 -17   0    6.96    3.24
   3  17   0    7.26    2.99
   3  17   0   13.52    7.14
   3  17   0    9.50    8.97
   3  17   0   11.36    4.27
   3  17   0    0.83   18.75
  -4 -17   0    4.26    5.23
   4 -17   0    3.21    3.51
  -4 -17   0    0.70    4.90
   4 -17   0    7.27   23.68
   4 -17   0    0.29    3.34
   4  17   0    4.72    4.26
   4  17   0   16.63    9.59
   4  17   0    4.21    3.57
   4  17   0    3.85   28.76
   4  17   0   -0.52   13.01
   5 -17   0   -1.22    3.69
  -5 -17   0    0.57    4.57
  -5 -17   0    9.01    6.23
   5 -17   0   11.13   29.54
   5 -17   0    3.30    4.66
   5  17   0   -5.09   16.93
   5  17   0   -1.83   11.61
   5  17   0    8.38    5.57
   5  17   0   19.33   32.22
   6 -17   0   -6.25    8.10
   6 -17   0   11.70    8.06
  -6 -17   0   15.74    7.47
  -6 -17   0   -2.75    6.07
   6 -17   0    8.23    6.03
   6 -17   0    4.34    1.99
   6 -17   0  -17.43   25.66
   6 -17   0    5.06    5.27
   6  17   0  -14.80   21.08
   6  17   0    5.52    5.12
   6  17   0  -24.21   12.79
   6  17   0  -10.20   18.68
   7 -17   0   23.75   12.34
   7 -17   0   -4.35    4.66
   7 -17   0   -2.99    4.25
   7 -17   0  -20.83   14.64
   7 -17   0    2.14    2.47
  -7 -17   0    4.30    6.52
  -7 -17   0    0.49    7.31
   7  17   0    5.83   26.60
   7  17   0   -0.07    1.89
   0 -18   0    5.47    2.31
   0 -18   0    6.95    2.58
   0 -18   0   -5.06   27.66
   1 -18   0   27.29   31.50
  -1 -18   0   -2.33   30.75
  -1 -18   0   31.81    5.65
  -1 -18   0   35.47    5.98
   1 -18   0   30.63    4.23
  -2 -18   0   16.04    5.33
  -2 -18   0   10.13    4.40
  -2 -18   0  -10.09   29.48
   2 -18   0   23.10   26.95
   2 -18   0   16.84    3.16
   2 -18   0   13.19    2.97
  -3 -18   0    7.00   31.60
   3 -18   0   82.94    9.58
   3 -18   0   87.63    9.47
  -3 -18   0   75.43   11.81
  -3 -18   0   77.47   12.19
   3 -18   0   40.06   31.07
   3  18   0   71.10   10.36
   3  18   0   62.01   10.65
   3  18   0   84.13   12.78
   3  18   0   65.14    8.87
  -4 -18   0   40.54    9.13
   4 -18   0   43.24    8.05
   4 -18   0   81.72   36.06
   4 -18   0   49.86    8.30
  -4 -18   0   45.82    9.89
   4  18   0   40.57    9.43
   4  18   0   21.92   25.15
   4  18   0   36.72   15.69
   4  18   0   39.23   12.31
  -5 -18   0    9.99    6.55
   5 -18   0   40.38   31.12
   5 -18   0   19.96    6.26
   5 -18   0    8.79    5.10
  -5 -18   0   12.62    6.83
   5  18   0    0.41   19.62
   5  18   0    8.53   12.13
   5  18   0   13.43    6.25
   5  18   0  -13.52   18.24
   6 -18   0   -5.25    4.22
  -6 -18   0   -3.12    5.26
  -6 -18   0    5.11    5.80
   6 -18   0    7.11    5.10
   6  18   0    4.09   23.54
   6  18   0    3.15   13.89
   6  18   0    1.43    3.59
   0 -19   0   12.89   31.83
  -1 -19   0    3.61    2.98
   1 -19   0   -4.78   29.28
  -1 -19   0    3.33   29.73
  -1 -19   0    4.35    3.19
   1 -19   0    4.87    1.90
   2 -19   0    6.13    2.30
  -2 -19   0    4.17    4.11
   2 -19   0    9.94    2.67
  -2 -19   0   28.86   34.53
   2 -19   0   31.72   30.64
  -2 -19   0   11.85    4.69
  -3 -19   0   -2.31    3.94
   3 -19   0    5.44   27.62
  -3 -19   0   -4.41    3.96
   3 -19   0   -0.23    2.14
  -3 -19   0    0.48   32.98
   3 -19   0    0.13    2.48
   3  19   0   36.29   28.08
  -4 -19   0    2.20    5.27
   4 -19   0    5.75    3.91
  -4 -19   0  -10.59    3.62
   4 -19   0    8.33   30.44
   4 -19   0   -3.09    2.65
   4  19   0   18.68   27.35
   4  19   0    2.85    2.89
   4  19   0    3.93   13.68
   4  19   0  -10.84    9.24
  -5 -19   0   -0.61    5.34
   5 -19   0   12.54    5.30
  -5 -19   0    7.15    6.26
   5 -19   0   -1.42    4.14
   5  19   0  -20.38   13.29
   5  19   0    3.52   19.94
   5  19   0    6.59    4.71
   0 -20   0    1.66    2.43
   0 -20   0    5.78    2.53
   0 -20   0  -34.67   22.83
  -1 -20   0    9.21    3.92
   1 -20   0    1.30    1.91
   1 -20   0    9.90   33.13
  -1 -20   0  -43.52   30.44
  -1 -20   0    2.59    3.11
   1 -20   0    5.97    1.88
   2 -20   0   47.71    6.89
  -2 -20   0   20.54   35.51
  -2 -20   0   61.62    9.77
   2 -20   0   57.61    6.79
   2 -20   0   82.13   34.95
  -2 -20   0   52.72    9.14
   3 -20   0   60.39   36.65
   3 -20   0   36.56    6.19
   3 -20   0   37.46    6.52
  -3 -20   0   38.05    8.79
  -3 -20   0   30.41    7.94
  -3 -20   0    6.79   32.86
  -4 -20   0    7.80    5.96
   4 -20   0   11.12    4.20
   4 -20   0    4.72    4.07
  -4 -20   0   -0.34    5.04
   4  20   0   -6.85    8.51
   4  20   0    5.66    2.66
   4  20   0    1.29   10.52
   0 -21   0   -2.03    1.78
   0 -21   0   -1.21    2.21
  -1 -21   0    2.20    3.23
   1 -21   0    0.36    1.38
   1 -21   0    0.96    1.71
  -1 -21   0    0.32    3.02
  -2 -21   0   -3.67    3.34
  -2 -21   0   -2.26    3.78
   2 -21   0    0.33    1.63
   2 -21   0    0.63    1.89
 -11   0   1   -9.72    6.10
  11   0  -1   -2.74    5.44
  11   0  -1    3.96    5.68
  11   0  -1    9.46    7.60
 -11   0   1   10.76    8.80
  11   0  -1    6.41    7.55
  11   0  -1   -7.55   17.74
  11   0  -1   22.77   27.94
  10   0  -1   32.00   12.75
  10   0  -1   65.62   18.64
  10   0  -1   64.76   25.65
  10   0  -1   61.74   14.04
  10   0  -1   64.23   22.00
 -10   0   1   45.30   12.56
 -10   0   1   59.49   13.40
  -9   0   1   19.94    8.79
  -9   0   1   19.42    8.75
   9   0  -1   15.27   14.85
   9   0  -1   14.22    6.97
   9   0  -1   12.04    7.73
   9   0  -1   15.72    9.25
   9   0  -1   25.26   18.09
  -8   0   1  153.49   21.27
   8   0  -1  140.05   21.98
   8   0  -1  124.22   24.27
   8   0  -1  149.02   23.90
   8   0  -1  143.76   20.81
  -8   0   1  130.59   20.27
   8   0  -1  142.83   27.71
   8   0  -1   99.77   22.58
   7   0  -1    7.86    5.31
  -7   0   1    6.77    5.62
  -7   0   1    3.57    5.44
   7   0  -1    6.64   10.46
   7   0  -1    1.47   10.02
   7   0  -1    4.41    4.20
   7   0  -1   12.09    6.89
   7   0  -1   24.36    8.27
   6   0  -1  524.93   54.75
  -6   0   1  490.00   51.08
   6   0  -1  453.59   52.59
   6   0  -1  480.67   50.80
  -6   0   1  520.51   51.12
   6   0  -1  528.15   55.73
   6   0  -1  466.12   51.57
   6   0  -1  475.61   53.89
  -5   0   1   71.60   10.71
   5   0  -1   57.61    9.80
   5   0  -1   41.25    9.78
   5   0  -1   57.02   12.76
   5   0  -1   61.48   12.96
   5   0  -1   59.81   13.62
  -5   0   1   68.06   10.99
  -4   0   1 1504.46  145.49
  -4   0   1 1521.58  145.10
   4   0  -1 1424.51  144.98
   4   0  -1 1433.27  145.37
  -3   0   1 1041.31  108.79
  -3   0   1 1071.58  108.58
   3   0  -1 1185.58  109.13
   3   0  -1 1123.78  109.23
   2   0  -1 1651.71  158.19
  -2   0   1 1611.60  158.07
   1   0  -1  636.90   62.64
  -1   0   1  645.87   62.60
  -1   0  -1  106.48   10.82
   1   0   1  107.74   10.79
   1   0   1   99.51   10.85
  -1   0  -1  104.87   10.50
   1   0   1   97.38   10.40
  -1   0  -1   92.00   10.27
  -1   0  -1  103.02   10.87
   1   0   1   95.76   10.36
  -2   0  -1  715.39   73.61
   2   0   1  752.96   73.34
  -2   0  -1  785.69   73.62
   2   0   1  736.32   73.51
  -3   0  -1 1502.63  149.03
   3   0   1 1545.60  148.82
  -4   0  -1  746.11   73.15
   4   0   1  756.33   74.59
   4   0   1  716.53   73.04
   4   0   1  747.81   75.26
   4   0   1  747.69   73.38
   4   0   1  762.71   75.92
   4   0   1  718.41   74.85
  -4   0  -1  718.31   73.04
  -5   0  -1 1812.47  177.02
   5   0   1 1813.18  179.32
   5   0   1 1844.27  178.87
   5   0   1 1856.64  179.90
   5   0   1 1780.35  180.16
   6   0   1  621.52   62.24
   6   0   1  614.41   64.82
   6   0   1  621.92   64.60
  -6   0  -1  636.89   61.74
   6   0   1  580.00   63.16
  -6   0  -1  617.97   61.54
   6   0   1  548.03   64.98
   6   0   1  555.94   61.13
   7   0   1   30.03   12.25
   7   0   1   14.74    6.22
   7   0   1    8.49    6.72
   7   0   1    8.69    5.60
  -7   0  -1   17.00    7.43
   7   0   1   15.74    8.17
  -7   0  -1   12.42    5.38
   7   0   1   14.76    9.40
   8   0   1   14.89    7.60
  -8   0  -1   16.28    7.64
   8   0   1   27.56   10.42
   8   0   1    8.26    5.82
  -8   0  -1   12.81    7.44
   8   0   1    2.79   12.56
   8   0   1    3.84   10.20
   8   0   1   23.78    7.99
   9   0   1   -3.34   16.85
   9   0   1    7.42    6.19
   9   0   1    5.92   14.68
   9   0   1   -2.96    5.21
  -9   0  -1    7.91    7.16
   9   0   1   -1.40    4.78
  10   0   1   52.78   24.16
 -10   0  -1   26.62    9.23
  10   0   1   29.56   11.24
  10   0   1   13.87    8.71
 -10   0  -1   33.44   11.14
  10   0   1   33.54   11.43
  10   0   1    7.11   18.68
  10   0   1   57.36   18.02
 -11   0  -1   24.43   10.52
  11   0   1   27.23   11.80
 -11   0  -1   20.64   10.40
  11   0   1   18.75   23.91
  11   0   1   64.74   27.21
  11   0   1   19.26   10.60
  11  -1  -1    3.77   28.93
  11  -1  -1    3.47    6.82
  11  -1  -1   13.86    8.29
  11  -1  -1  -25.07   16.49
 -11  -1   1   -7.22    3.85
  11  -1  -1   -3.89    6.63
 -11  -1   1   -3.55    5.05
  11   1  -1    8.75    7.26
  11   1  -1  -38.56   21.63
  11   1  -1    0.13    4.56
  11   1  -1   14.05   10.26
  11   1  -1   -3.24   21.05
 -11   1   1   -2.87    6.09
 -11   1   1   10.41    7.24
  11   1  -1    6.46    8.37
 -10  -1   1   16.89    9.17
  10  -1  -1  -39.73   18.62
  10  -1  -1   16.71   10.66
  10  -1  -1   34.73   19.70
  10  -1  -1    5.59    7.09
  10  -1  -1   -1.07    6.76
  10  -1  -1   37.26   12.30
 -10  -1   1   15.15    8.47
  10   1  -1    9.53   18.83
  10   1  -1   -6.04   19.86
  10   1  -1   38.16   12.71
 -10   1   1   13.14    8.12
 -10   1   1   19.57    8.70
  10   1  -1   11.01    9.02
  10   1  -1    3.46    7.14
  10   1  -1   16.13   10.48
   9  -1  -1    8.45    6.67
   9  -1  -1   13.07   14.94
   9  -1  -1   39.11   13.23
  -9  -1   1   26.24    9.44
   9  -1  -1   12.62    6.75
  -9  -1   1   15.04    8.10
   9  -1  -1   37.44   22.07
  -9   1   1   14.89    7.81
   9   1  -1   47.43   18.11
   9   1  -1   27.57   10.13
   9   1  -1   17.71   13.48
   9   1  -1   10.94    6.65
   9   1  -1   18.16    9.54
  -9   1   1   25.23    8.93
   8  -1  -1   15.61    7.98
   8  -1  -1   20.72    8.88
   8  -1  -1    9.70    6.88
   8  -1  -1   18.08    9.40
  -8  -1   1   14.33    6.79
  -8  -1   1   29.50    8.71
   8  -1  -1   26.64   12.66
   8  -1  -1   31.06   13.69
  -8   1   1   25.13    8.65
   8   1  -1   25.22    8.55
   8   1  -1   17.01    9.09
  -8   1   1   16.13    7.50
   8   1  -1   21.98   12.76
   8   1  -1   20.02   11.58
   8   1  -1   15.42    8.20
   8   1  -1   22.48    8.25
   7  -1  -1   65.31   11.98
   7  -1  -1   55.35   14.37
   7  -1  -1   73.80   17.89
  -7  -1   1   63.39   11.73
   7  -1  -1   48.27   11.65
   7  -1  -1   59.42   13.16
  -7  -1   1   53.19   11.61
   7  -1  -1   59.52   14.45
   7   1  -1   52.69   14.01
   7   1  -1   60.37   12.20
   7   1  -1   90.92   18.60
   7   1  -1   52.20   16.50
  -7   1   1   63.78   12.00
   7   1  -1   53.41   13.10
   7   1  -1   55.36   11.49
  -7   1   1   67.96   12.12
   6  -1  -1   68.15   13.29
   6  -1  -1   47.87   11.30
   6  -1  -1   77.14   11.84
  -6  -1   1   58.16   10.59
  -6  -1   1   77.56   12.44
   6  -1  -1   65.31   13.92
   6  -1  -1   76.87   16.11
   6  -1  -1   49.71   12.58
   6   1  -1   58.88   14.76
   6   1  -1   59.87   12.11
   6   1  -1   56.96   13.62
   6   1  -1   96.31   17.34
  -6   1   1   62.97   11.49
   6   1  -1   63.04   11.27
   6   1  -1   70.24   13.56
  -6   1   1   58.74   10.84
   5  -1  -1   31.88    8.44
   5  -1  -1   35.24    7.90
   5  -1  -1   46.90   11.32
  -5  -1   1   39.82    7.90
   5  -1  -1   76.38   13.52
   5  -1  -1   47.66   10.67
  -5  -1   1   55.66    9.56
   5   1  -1   52.15   12.16
   5   1  -1   41.22   10.46
   5   1  -1   45.99    8.45
   5   1  -1   70.65   14.59
  -5   1   1   48.87    8.73
  -5   1   1   40.35    8.05
   5   1  -1   44.25    9.47
   4  -1  -1   47.04   10.06
   4  -1  -1   74.16   13.25
  -4  -1   1   47.52   10.83
  -4  -1   1   76.08   11.71
   4  -1  -1   39.83    7.92
  -4  -1   1   47.92    8.09
  -4  -1   1   62.55    9.10
   4  -1  -1   47.30    8.56
   4   1  -1   46.86    9.01
  -4   1   1   59.64    8.99
  -4   1   1   60.80   11.50
   4   1  -1   67.74    9.44
   4   1  -1   35.02    9.58
  -4   1   1   63.78    9.14
   4   1  -1   64.12   11.40
  -4   1   1   45.58   10.14
   3  -1  -1  153.77   16.99
  -3  -1   1  145.60   18.79
  -3  -1   1  165.20   17.23
   3  -1  -1  136.16   18.16
  -3  -1   1  166.31   18.66
  -3  -1   1  159.93   17.48
   3  -1  -1  143.86   17.16
   3  -1  -1  173.18   19.06
  -3   1   1  156.15   16.93
  -3   1   1  173.47   18.62
  -3   1   1  156.18   17.20
   3   1  -1  171.05   18.98
  -3   1   1  163.57   18.98
   3   1  -1  157.22   17.11
   3   1  -1  160.29   17.69
   3   1  -1  166.45   19.22
   2  -1  -1   99.94   11.07
   2  -1  -1   86.80   11.78
  -2  -1   1  103.64   12.16
   2  -1  -1   92.09   12.20
  -2  -1   1   95.49   12.25
  -2  -1   1  102.17   11.47
  -2  -1   1  108.59   11.24
   2  -1  -1  100.50   11.25
  -2   1   1   93.39   12.02
   2   1  -1  120.08   12.59
  -2   1   1  106.91   11.13
   2   1  -1  111.87   11.24
  -2   1   1   98.29   11.20
   2   1  -1   98.43   12.44
  -2   1   1  116.11   12.29
   2   1  -1  106.77   11.62
   1  -1  -1   12.93    2.12
  -1  -1   1   12.67    2.48
   1  -1  -1   15.30    2.41
  -1  -1   1   12.61    2.88
  -1  -1   1    8.56    2.57
   1  -1  -1   15.51    3.15
   1  -1  -1   13.08    2.71
  -1  -1   1    9.66    2.13
  -1   1   1   11.77    2.54
   1   1  -1   14.17    2.88
  -1   1   1   17.08    3.11
   1   1  -1   18.66    2.88
   1   1  -1   17.93    3.82
  -1   1   1   12.50    2.31
  -1   1   1   18.51    2.56
   1   1  -1   17.00    2.33
   0  -1   1   -0.88    1.68
   1  -1   1   46.23    5.24
  -1  -1  -1   48.94    5.52
   1  -1   1   55.24    5.64
  -1  -1  -1   44.65    5.86
  -1  -1  -1   46.70    5.66
  -1  -1  -1   44.41    5.24
   1  -1   1   49.04    5.70
   1  -1   1   41.03    5.13
  -1   1  -1   44.03    5.11
   1   1   1   43.65    5.35
  -1   1  -1   43.45    5.19
   1   1   1   46.19    5.70
   1   1   1   51.66    5.72
   1   1   1   46.70    5.36
  -2  -1  -1  154.17   14.85
   2  -1   1  130.56   15.40
   2  -1   1  117.84   14.43
  -2  -1  -1  140.48   15.56
   2  -1   1  135.53   15.13
   2  -1   1  129.64   14.55
  -2  -1  -1  141.40   14.69
   2   1   1  146.04   15.73
  -2   1  -1  148.43   14.68
  -2   1  -1  149.82   15.49
  -2   1  -1  132.20   14.47
   2   1   1  135.09   14.80
  -2   1  -1  131.74   15.45
   2   1   1  160.70   15.59
   2   1   1  130.92   14.70
   3  -1   1   57.88    9.42
  -3  -1  -1   45.45    7.68
   3  -1   1   50.66    8.00
  -3  -1  -1   63.04    8.29
   3  -1   1   53.52    8.04
   3  -1   1   63.28    9.32
  -3  -1  -1   36.37    8.56
   3  -1   1   56.81    9.44
   3   1   1   56.72    9.20
  -3   1  -1   55.61    7.75
   3   1   1   50.18    8.11
   3   1   1   57.13    9.90
   3   1   1   44.39    7.66
  -3   1  -1   52.09    7.68
   4  -1   1   13.16    5.41
   4  -1   1   10.76    4.32
   4  -1   1    9.93    3.60
   4  -1   1    5.25    4.87
   4  -1   1   18.42    4.85
   4  -1   1    9.87    4.63
  -4  -1  -1    1.45    3.22
  -4  -1  -1   15.07    4.58
   4   1   1   12.70    4.04
   4   1   1    5.50    4.99
   4   1   1   14.09    5.47
   4   1   1   12.07    7.05
  -4   1  -1   10.31    4.16
   4   1   1   13.13    4.87
   4   1   1    6.77    4.23
  -4   1  -1   16.07    4.31
   5  -1   1   92.51   13.41
   5  -1   1   82.49   15.59
   5  -1   1   78.97   14.45
   5  -1   1   67.42   15.35
  -5  -1  -1   83.51   13.32
   5  -1   1   83.58   15.73
  -5  -1  -1   73.08   12.58
   5  -1   1   96.61   13.78
   5   1   1  105.27   14.32
   5   1   1  128.25   18.51
  -5   1  -1   99.10   13.62
   5   1   1   93.84   15.33
   5   1   1  102.65   17.91
   5   1   1   92.66   16.34
   5   1   1   90.50   13.24
  -5   1  -1  109.59   12.87
   6  -1   1   13.53    6.12
  -6  -1  -1   22.82    7.24
  -6  -1  -1   27.00    6.98
   6  -1   1   30.33   10.33
   6  -1   1   20.77   10.21
   6  -1   1   29.78    8.59
   6  -1   1   24.41    8.36
   6  -1   1   26.57    7.52
   6   1   1   22.66    8.00
   6   1   1   25.34    9.62
   6   1   1   51.80   12.00
   6   1   1   33.04    8.45
  -6   1  -1   23.67    6.48
   6   1   1   28.53    7.82
   6   1   1   18.55   11.57
  -6   1  -1   31.99    7.35
   7  -1   1    0.49    3.55
   7  -1   1   14.88    6.69
  -7  -1  -1   -2.62    4.86
   7  -1   1    2.98    5.64
  -7  -1  -1    0.62    4.77
   7  -1   1    6.51   11.11
   7  -1   1    4.05    7.85
   7  -1   1    0.43    5.91
   7   1   1    1.29    9.71
   7   1   1   -2.37    2.95
   7   1   1   -6.17   10.25
  -7   1  -1   -3.12    4.36
  -7   1  -1    1.06    4.90
   7   1   1    6.72    5.99
   7   1   1   10.89    6.87
   7   1   1   -1.33    3.91
   8  -1   1   24.76    9.71
  -8  -1  -1   29.23    9.27
   8  -1   1   21.36    8.47
   8  -1   1   54.23   15.80
   8  -1   1   24.76    7.93
   8  -1   1   44.46   13.84
  -8  -1  -1   31.47    9.33
   8  -1   1   16.19   15.74
   8   1   1   38.01   13.93
   8   1   1   15.80    8.85
  -8   1  -1   27.49    8.58
   8   1   1   28.35    8.41
   8   1   1   17.40    9.66
  -8   1  -1   19.36    7.24
   8   1   1   20.80    8.51
   8   1   1   15.52   16.20
   9  -1   1    0.30   16.53
  -9  -1  -1   -3.69    3.91
   9  -1   1    8.22    7.65
   9  -1   1   -5.88    5.92
   9  -1   1    0.21    4.60
   9  -1   1   15.42   14.93
  -9   1  -1    5.29    6.84
   9   1   1   20.59   19.84
   9   1   1   -1.15    4.01
  -9   1  -1    5.53    6.97
   9   1   1    5.55    5.59
   9   1   1   -2.91    4.09
   9   1   1    5.40   14.57
  10  -1   1   19.18   24.97
  10  -1   1    3.53    8.02
  10  -1   1   -9.12    6.00
  10  -1   1    1.16    5.88
 -10  -1  -1    3.17    7.36
  10  -1   1    9.62    9.16
  10  -1   1    0.34   17.55
 -10  -1  -1    1.68    7.12
  10   1   1   13.27    7.13
  10   1   1   50.22   19.28
 -10   1  -1    1.79    6.75
  10   1   1   16.94   18.41
  10   1   1   13.40    9.18
  10   1   1    2.95    5.55
  10   1   1    7.87    7.84
 -10   1  -1    5.59    7.40
 -11  -1  -1    1.09    6.19
  11  -1   1    7.26    8.40
  11  -1   1    7.48    6.31
 -11  -1  -1   15.75    9.39
  11  -1   1   -0.47   23.26
 -11   1  -1   13.47    6.76
 -11   1  -1    8.71    8.76
  11   1   1   58.49   30.07
  11   1   1   28.86   12.39
  11   1   1   23.42   10.28
  11   1   1    3.93    5.83
  11   1   1    5.79   22.97
  11  -2  -1  -20.08   22.83
  11  -2  -1   -4.55    5.12
 -11  -2   1    8.59    8.59
  11  -2  -1   -0.83    6.70
  11  -2  -1   21.28   10.44
 -11  -2   1   -3.17    6.00
  11   2  -1   21.06   10.89
  11   2  -1   -1.54    7.03
  11   2  -1   13.67   22.08
  11   2  -1    8.38    8.36
 -11   2   1    4.57    8.17
 -11   2   1    7.23    8.20
  11   2  -1    1.55   27.72
  11   2  -1    4.98    7.53
  10  -2  -1    4.34    6.04
  10  -2  -1   -9.57    6.45
  10  -2  -1   -1.09    4.60
  10  -2  -1   -1.14    5.36
 -10  -2   1   -4.66    5.97
 -10  -2   1   -2.08    6.39
  10  -2  -1    2.91   20.34
  10  -2  -1   12.68   18.58
  10   2  -1    2.55    7.54
  10   2  -1   12.92    9.34
 -10   2   1    3.16    6.97
 -10   2   1    5.60    6.73
  10   2  -1  -16.91   20.18
  10   2  -1   -5.03    3.57
  10   2  -1   -2.07    7.39
  10   2  -1   -8.18   13.37
   9  -2  -1   70.91   22.68
   9  -2  -1   94.89   19.15
   9  -2  -1   87.81   23.21
   9  -2  -1   86.34   16.13
   9  -2  -1   74.27   18.99
  -9  -2   1   83.57   15.80
   9  -2  -1   76.73   16.22
   9   2  -1   90.15   18.96
   9   2  -1  110.04   22.92
  -9   2   1   75.73   14.94
   9   2  -1  112.40   26.64
   9   2  -1   87.16   24.02
   9   2  -1   81.93   15.26
  -9   2   1   81.19   15.53
   8  -2  -1   47.26   12.17
   8  -2  -1   66.77   16.04
  -8  -2   1   70.75   13.71
   8  -2  -1   81.38   17.70
   8  -2  -1   45.50   16.45
  -8  -2   1   68.48   12.50
   8  -2  -1   28.52   10.91
   8  -2  -1   84.56   14.21
   8   2  -1   46.36   14.62
   8   2  -1   53.37   13.21
  -8   2   1   55.27   12.01
   8   2  -1   61.04   14.33
   8   2  -1   97.83   23.38
   8   2  -1   63.49   17.72
   8   2  -1   55.33   12.51
  -8   2   1   53.48   12.11
   7  -2  -1  336.38   38.79
   7  -2  -1  298.49   37.65
  -7  -2   1  325.34   35.05
   7  -2  -1  262.65   41.18
   7  -2  -1  292.36   35.16
  -7  -2   1  313.63   34.39
   7  -2  -1  354.58   34.98
   7  -2  -1  271.47   35.75
   7   2  -1  284.84   34.96
   7   2  -1  327.99   37.26
   7   2  -1  276.85   39.09
   7   2  -1  302.26   34.45
   7   2  -1  297.03   37.49
  -7   2   1  313.47   34.33
  -7   2   1  344.77   34.72
   7   2  -1  309.86   38.36
   6  -2  -1    4.71    4.72
   6  -2  -1    0.91    3.54
   6  -2  -1   14.15    6.96
  -6  -2   1    3.76    4.74
   6  -2  -1    0.48    4.13
  -6  -2   1    6.76    5.73
   6  -2  -1    3.72    4.98
   6  -2  -1   21.23    8.50
   6   2  -1    7.35    6.31
   6   2  -1   16.82    9.75
   6   2  -1   19.11    8.34
   6   2  -1   12.14    9.68
   6   2  -1   15.38    5.86
   6   2  -1    4.86    4.51
  -6   2   1   14.26    5.08
  -6   2   1   16.60    5.90
   5  -2  -1  189.62   22.28
   5  -2  -1  193.03   22.96
  -5  -2   1  211.67   23.17
   5  -2  -1  179.95   25.32
  -5  -2   1  191.81   22.51
   5  -2  -1  193.49   25.01
   5  -2  -1  225.98   25.42
  -5   2   1  224.66   22.82
   5   2  -1  215.69   25.50
   5   2  -1  197.54   23.09
   5   2  -1  183.50   22.34
   5   2  -1  223.51   26.55
   5   2  -1  206.45   25.48
  -5   2   1  190.98   22.05
  -4  -2   1  126.12   19.34
   4  -2  -1  130.27   15.90
  -4  -2   1  135.70   16.32
   4  -2  -1  132.39   15.70
   4  -2  -1  152.85   18.76
   4  -2  -1  134.86   17.51
  -4  -2   1  142.38   15.85
  -4   2   1  148.88   15.80
   4   2  -1  102.91   18.16
  -4   2   1  133.48   17.17
   4   2  -1  130.54   15.60
   4   2  -1  146.02   20.74
   4   2  -1  139.16   16.71
  -4   2   1  156.28   18.62
  -4   2   1  143.99   15.84
   3  -2  -1  761.77   94.06
  -3  -2   1  992.68   94.75
  -3  -2   1  954.55   92.95
   3  -2  -1 1063.42   94.93
  -3  -2   1  990.96   93.43
  -3  -2   1 1023.18   95.22
   3  -2  -1  953.14   92.81
  -3   2   1  961.71   94.71
   3   2  -1  913.39   92.82
  -3   2   1  981.35   94.42
   3   2  -1  915.50   94.84
   3   2  -1  985.79   94.97
   2  -2  -1   55.48    6.59
   2  -2  -1   55.15    6.83
   2  -2  -1   62.14    8.88
   2  -2  -1   61.37    8.37
  -2  -2   1   68.62    9.43
  -2  -2   1   60.41    7.28
  -2  -2   1   65.20    6.92
  -2  -2   1   71.96    8.13
   2   2  -1   56.36    6.71
   2   2  -1   39.80    7.77
  -2   2   1   47.57    6.42
  -2   2   1   57.53    8.52
  -2   2   1   64.12    8.60
   2   2  -1   52.48    8.84
  -2   2   1   43.73    6.42
   2   2  -1   49.68    7.50
   1  -2  -1 3090.39  297.58
  -1  -2   1 3086.91  297.68
  -1   2   1 3144.40  297.59
   0  -2  -1   77.00    8.33
   0  -2  -1   76.23    8.16
   0  -2   1   84.38    8.38
   0  -2   1   75.27    9.96
   0  -2  -1   67.54    8.45
   0  -2  -1   77.23    8.41
   0  -2   1   75.88    8.39
   0   2   1   87.51    8.50
   0   2   1   95.80    8.19
   0   2  -1   84.68    8.33
   0   2   1   87.50    8.62
   0   2  -1   91.41   10.36
   0   2  -1   84.53    8.41
   0   2   1   85.96    8.29
   0   2   1   72.75   10.66
  -1  -2  -1 1601.76  148.46
   1  -2   1 1533.33  148.02
   1   2   1 1443.52  148.25
  -1   2  -1 1586.84  148.13
   2  -2   1  201.89   21.64
   2  -2   1  198.94   22.48
  -2  -2  -1  203.43   23.00
  -2  -2  -1  218.43   22.89
   2  -2   1  188.77   21.60
  -2  -2  -1  196.34   21.85
  -2  -2  -1  207.15   21.95
   2  -2   1  205.02   22.25
   2   2   1  228.21   22.13
  -2   2  -1  230.78   21.66
   2   2   1  249.47   22.36
   2   2   1  222.02   23.00
  -2   2  -1  222.26   21.71
   2   2   1  234.44   22.80
   3  -2   1  295.45   29.61
  -3  -2  -1  276.18   28.30
  -3  -2  -1  281.02   29.97
   3  -2   1  302.17   29.25
   3  -2   1  270.04   29.41
   3  -2   1  295.77   28.16
  -3  -2  -1  278.55   28.39
   3  -2   1  274.45   28.12
   3   2   1  240.66   28.07
  -3   2  -1  263.14   27.82
   3   2   1  277.13   29.76
   3   2   1  251.24   28.99
   3   2   1  244.18   28.29
  -3   2  -1  282.89   28.04
   4  -2   1  295.69   36.48
   4  -2   1  318.16   36.17
   4  -2   1  345.77   36.88
   4  -2   1  351.73   35.29
   4  -2   1  300.75   35.06
   4  -2   1  313.81   37.10
  -4  -2  -1  332.31   35.43
  -4  -2  -1  341.75   35.45
   4   2   1  342.89   37.42
   4   2   1  365.05   35.51
   4   2   1  363.26   36.91
  -4   2  -1  350.63   35.08
   4   2   1  358.02   38.32
   4   2   1  343.18   35.66
  -4   2  -1  348.69   35.15
   4   2   1  376.81   37.55
   5  -2   1  430.09   45.22
  -5  -2  -1  442.38   45.36
   5  -2   1  421.77   47.14
  -5  -2  -1  464.51   45.54
   5  -2   1  427.76   46.44
   5  -2   1  464.88   47.90
   5  -2   1  465.79   45.29
   5  -2   1  402.29   47.87
   5   2   1  396.63   47.25
   5   2   1  408.53   45.05
  -5   2  -1  449.28   45.03
   5   2   1  510.74   49.83
   5   2   1  442.30   45.81
   5   2   1  430.26   47.67
   5   2   1  387.78   46.25
  -5   2  -1  442.62   44.76
  -6  -2  -1  265.53   28.34
   6  -2   1  258.62   32.07
   6  -2   1  239.32   27.74
  -6  -2  -1  227.84   27.73
   6  -2   1  267.41   31.00
   6  -2   1  236.15   28.10
   6  -2   1  228.85   30.13
   6  -2   1  241.42   29.17
   6   2   1  246.89   27.77
   6   2   1  291.35   30.47
   6   2   1  216.85   28.19
  -6   2  -1  234.01   27.34
   6   2   1  248.96   32.43
   6   2   1  214.28   32.79
  -6   2  -1  273.01   28.01
   6   2   1  250.76   31.15
   7  -2   1   18.62   13.40
   7  -2   1   48.70   13.60
   7  -2   1   30.79   11.28
  -7  -2  -1   26.39    9.03
   7  -2   1   41.10    9.96
   7  -2   1   22.58    8.25
   7  -2   1   27.97    8.38
  -7  -2  -1   31.82    8.19
  -7   2  -1   45.33    9.48
  -7   2  -1   38.10    9.24
   7   2   1   37.04   10.24
   7   2   1   24.64   14.05
   7   2   1   19.01    8.00
   7   2   1   12.89    7.40
   7   2   1   16.77   11.73
   7   2   1   44.97   13.22
  -8  -2  -1    9.62    7.10
  -8  -2  -1   13.53    6.63
   8  -2   1    5.47    5.42
   8  -2   1   17.36   10.50
   8  -2   1   24.47    9.05
   8  -2   1   11.96   14.81
   8  -2   1   -0.91    5.43
   8  -2   1    9.34    6.39
   8   2   1   24.88    9.04
   8   2   1   28.47   11.44
   8   2   1   47.88   17.38
   8   2   1   12.15    6.39
  -8   2  -1   12.62    6.86
  -8   2  -1   -5.09    4.95
   8   2   1   17.12    8.25
   8   2   1    7.87   12.29
   9  -2   1   48.51   20.20
   9  -2   1   15.67    9.28
   9  -2   1   29.02    9.65
   9  -2   1   17.42   14.77
   9  -2   1   23.68    9.09
   9  -2   1   34.80   11.35
  -9  -2  -1   15.22    8.61
  -9   2  -1    7.91    7.35
   9   2   1   17.82    7.84
   9   2   1   17.36   10.28
   9   2   1   -5.08   11.10
   9   2   1    2.49    5.39
  -9   2  -1   -6.39    5.85
   9   2   1   20.16   18.89
  10  -2   1   30.73   23.70
  10  -2   1   20.06    9.31
  10  -2   1   29.90   19.58
  10  -2   1   12.46    7.43
 -10  -2  -1   18.89    9.44
 -10  -2  -1    8.23    6.86
  10  -2   1    6.50    6.37
  10  -2   1    2.78    6.38
  10   2   1    9.03    7.77
 -10   2  -1    2.30    6.82
  10   2   1   17.06    7.96
 -10   2  -1   25.88    9.57
  10   2   1   -3.26    7.07
  10   2   1   26.25   19.26
  10   2   1   17.38   10.34
  10   2   1   34.44   16.91
  11  -2   1   20.59   11.80
  11  -2   1    7.78   20.45
  11  -2   1   16.64    9.22
  11  -2   1   20.57    9.21
  11  -2   1   18.58   24.14
 -11  -2  -1   22.02   10.22
  11   2   1  -36.50   28.42
  11   2   1  -13.64   16.80
  11   2   1   13.83    9.36
  11   2   1   11.37    7.89
 -11   2  -1   19.97   10.35
  11   2   1   20.78   11.92
 -11   2  -1   12.01    8.70
  11  -3  -1    3.88    6.12
  11  -3  -1    9.59    7.67
 -11  -3   1   10.46    8.64
  11  -3  -1  -10.36   22.92
  11  -3  -1   13.16    7.94
 -11  -3   1   -2.80    6.09
  11  -3  -1    0.25    5.68
  11  -3  -1    3.11   19.01
  11   3  -1  -18.96   28.49
 -11   3   1    3.16    7.27
  11   3  -1    9.27    8.53
 -11   3   1    2.38    8.02
  11   3  -1    1.67    6.31
  11   3  -1    8.51    7.29
  11   3  -1    9.68    9.01
  11   3  -1   40.86   24.92
  10  -3  -1   21.36   10.33
  10  -3  -1   12.81    8.75
  10  -3  -1   11.96    7.98
 -10  -3   1    8.48    8.05
 -10  -3   1   10.48    6.64
  10  -3  -1    6.27    6.94
  10  -3  -1    9.12   17.37
  10  -3  -1    4.39   20.27
  10   3  -1   -6.75   18.46
  10   3  -1   17.63    9.89
  10   3  -1   -8.25    5.91
  10   3  -1   16.21    9.51
 -10   3   1   13.29    8.25
  10   3  -1   27.36   22.22
  10   3  -1   -2.19    7.27
   9  -3  -1    8.30   16.22
   9  -3  -1    2.47    4.79
   9  -3  -1    8.32   10.52
   9  -3  -1   15.82    8.27
  -9  -3   1   26.22    9.65
   9  -3  -1    4.63    6.93
   9  -3  -1   18.52    9.34
   9   3  -1   18.81    9.04
  -9   3   1    9.53    7.36
   9   3  -1    8.04    7.77
   9   3  -1    6.32   15.26
   9   3  -1    4.74   16.87
   9   3  -1   18.40   10.42
  -9   3   1    6.05    7.02
   8  -3  -1   30.89   10.67
   8  -3  -1   37.30   12.27
   8  -3  -1   25.89    8.55
  -8  -3   1   29.37    9.11
   8  -3  -1   34.88   10.74
   8  -3  -1   20.74   13.77
  -8  -3   1   32.92    9.67
   8  -3  -1   23.79   14.50
   8   3  -1   29.28   11.81
   8   3  -1   48.17   12.59
  -8   3   1   42.38    9.66
  -8   3   1   36.12    9.36
   8   3  -1   26.90   10.05
   8   3  -1   25.54    8.90
   8   3  -1   40.13   15.84
   8   3  -1   19.01   15.30
   7  -3  -1   43.04   12.20
   7  -3  -1   40.11   10.09
   7  -3  -1   27.48   12.70
   7  -3  -1   31.12    8.54
   7  -3  -1   19.71    8.29
  -7  -3   1   50.40   10.40
  -7  -3   1   32.79    8.71
   7  -3  -1   35.60   14.55
   7   3  -1   37.78   10.71
   7   3  -1   36.71   10.03
  -7   3   1   42.15    9.24
   7   3  -1   26.24   10.63
   7   3  -1   38.31   13.65
   7   3  -1   55.89   15.53
  -7   3   1   52.52   10.16
   7   3  -1   39.54    8.89
  -6  -3   1   27.36    7.26
   6  -3  -1   21.99    8.44
  -6  -3   1   10.17    5.18
   6  -3  -1    9.08    8.13
   6  -3  -1   14.25    5.96
   6  -3  -1   15.16    6.44
   6  -3  -1   17.25    6.20
   6  -3  -1   24.67   10.74
  -6   3   1   23.07    6.58
  -6   3   1   25.76    6.82
   6   3  -1   31.06   12.33
   6   3  -1   26.70    8.40
   6   3  -1   16.65    7.25
   6   3  -1   18.07    5.61
   6   3  -1    4.27    6.74
   6   3  -1   24.30    9.12
  -5  -3   1  163.94   18.44
  -5  -3   1  143.66   18.68
   5  -3  -1  144.62   22.42
   5  -3  -1  153.56   23.65
   5  -3  -1  165.15   18.41
   5  -3  -1  162.37   18.69
   5  -3  -1  169.67   23.33
  -5   3   1  155.43   18.08
   5   3  -1  168.11   19.62
  -5   3   1  140.32   17.88
   5   3  -1  150.36   23.50
   5   3  -1  141.84   21.68
   5   3  -1  167.63   18.63
   5   3  -1  162.30   23.44
   5   3  -1  150.21   23.09
   4  -3  -1   36.26    8.18
   4  -3  -1   30.61    6.43
  -4  -3   1   36.83    7.04
   4  -3  -1   37.28    6.90
   4  -3  -1   33.13    8.93
  -4  -3   1   55.44    8.10
  -4  -3   1   38.90    8.57
  -4   3   1   33.52    6.27
   4   3  -1   28.34    7.15
  -4   3   1   37.87    6.60
   4   3  -1   31.84    6.63
   4   3  -1   42.36    9.14
   4   3  -1   18.70    8.14
   4   3  -1   21.89    8.10
  -4   3   1   30.34    7.50
  -4   3   1   36.51    8.93
   3  -3  -1    7.69    4.38
   3  -3  -1    6.31    2.77
  -3  -3   1    2.36    2.52
   3  -3  -1   -1.85    2.02
  -3  -3   1    5.77    2.76
  -3  -3   1    4.62    3.87
  -3  -3   1    8.97    3.35
   3  -3  -1    7.05    3.46
  -3   3   1    1.98    2.18
  -3   3   1   -0.80    3.16
   3   3  -1    1.10    2.76
   3   3  -1    6.76    2.72
  -3   3   1    4.45    2.41
  -3   3   1    2.81    2.57
   3   3  -1    1.00    3.79
   3   3  -1    5.45    3.24
  -2  -3   1  153.57   19.28
  -2  -3   1  164.13   18.46
  -2  -3   1  187.31   19.43
   2  -3  -1  186.04   18.04
   2  -3  -1  164.50   19.22
   2  -3  -1  175.27   18.14
   2  -3  -1  181.59   19.11
  -2  -3   1  176.57   18.19
  -2   3   1  178.03   17.87
   2   3  -1  170.43   18.05
  -2   3   1  165.63   18.82
  -2   3   1  180.71   19.26
   2   3  -1  183.29   18.70
  -2   3   1  190.36   17.95
  -1  -3   1   50.45    5.75
   1  -3  -1   54.39    5.65
   1  -3  -1   52.88    6.21
   1  -3  -1   55.64    5.76
  -1  -3   1   52.32    6.16
   1  -3  -1   51.76    6.48
  -1  -3   1   58.79   10.29
  -1  -3   1   56.24    6.56
   1   3  -1   50.89    6.49
   1   3  -1   82.74   14.03
  -1   3   1   53.25    6.53
  -1   3   1   56.14    5.37
   1   3  -1   55.03    6.68
   1   3  -1   49.33    5.89
   1   3  -1   52.14    5.63
  -1   3   1   40.24    5.98
  -1   3   1   51.30    5.33
   0  -3   1   44.96    4.49
   0  -3  -1   21.88    7.34
   0  -3   1   41.08    4.32
   0  -3  -1   41.72    4.61
   0  -3  -1   40.99    4.31
   0  -3  -1   41.00    4.45
   0  -3  -1   43.54    4.19
   0  -3   1   51.17    9.64
   0   3   1   22.21    8.17
   0   3   1   39.26    4.59
   0   3   1   39.66    4.45
   0   3  -1   35.67    4.28
   0   3  -1   35.49    4.18
   0   3  -1   37.13    8.34
   1  -3   1    7.54    1.54
  -1  -3  -1    7.09    2.03
   1  -3   1    6.53    1.59
  -1  -3  -1    0.76    5.90
  -1  -3  -1    8.51    2.12
   1  -3   1    7.31    2.02
   1  -3   1    7.28    1.41
  -1  -3  -1    5.47    1.97
  -1  -3  -1   12.31    2.93
  -1   3  -1    4.41    1.47
   1   3   1   16.34    9.29
   1   3   1    7.30    1.98
   1   3   1    7.37    2.06
  -1   3  -1    9.60    2.38
   1   3   1    7.09    2.11
   1   3   1    9.49    2.54
  -1   3  -1    7.34    1.11
   2  -3   1  179.13   19.22
   2  -3   1  193.94   19.25
  -2  -3  -1  192.64   20.57
  -2  -3  -1  218.15   21.20
   2  -3   1  187.16   19.82
  -2  -3  -1  191.97   19.68
  -2  -3  -1  180.32   19.67
  -2   3  -1  193.63   19.03
   2   3   1  189.89   20.54
   2   3   1  189.51   19.68
   2   3   1  187.51   24.64
   2   3   1  188.60   20.24
   2   3   1  184.43   19.74
  -2   3  -1  178.39   19.08
   3  -3   1   20.45    4.47
  -3  -3  -1   11.75    3.95
   3  -3   1   16.71    4.41
  -3  -3  -1   19.43    5.91
  -3  -3  -1   13.50    4.15
   3  -3   1   18.38    4.86
   3  -3   1   15.40    3.89
   3  -3   1   16.71    4.86
   3  -3   1   16.22    5.45
   3   3   1   32.82    7.05
  -3   3  -1   26.10    4.40
   3   3   1   14.21    4.46
   3   3   1   24.83    6.47
   3   3   1   21.15    5.01
   3   3   1   18.77    4.61
  -3   3  -1   28.59    4.82
   4  -3   1   23.23    5.64
   4  -3   1   29.66    6.32
  -4  -3  -1   32.60    6.82
   4  -3   1   29.72    6.93
   4  -3   1   26.06    7.74
  -4  -3  -1   37.93    7.18
   4  -3   1   18.74    6.29
   4  -3   1   17.89    7.04
   4   3   1   27.36    6.32
   4   3   1   26.21    7.00
  -4   3  -1   41.63    6.71
   4   3   1   35.40    7.49
   4   3   1   32.51    8.04
   4   3   1   26.71    7.80
   4   3   1   24.35    7.19
  -4   3  -1   25.10    5.80
   5  -3   1    7.70    4.62
  -5  -3  -1    7.95    3.84
   5  -3   1    1.47    6.76
   5  -3   1   10.92    4.99
  -5  -3  -1    9.15    4.29
   5  -3   1   20.55    6.88
   5  -3   1   11.19    5.09
   5  -3   1   16.63    6.31
   5   3   1   22.72    8.52
   5   3   1   14.19    5.96
   5   3   1   15.61    8.59
   5   3   1   12.18    5.87
  -5   3  -1   14.56    4.82
   5   3   1   16.31    5.54
  -5   3  -1   13.62    4.80
   5   3   1   19.99    6.32
   6  -3   1    6.17    4.97
   6  -3   1   -3.28    4.29
   6  -3   1   -3.27    2.87
   6  -3   1   12.27    8.37
   6  -3   1   12.85    9.58
   6  -3   1    0.51    4.44
  -6  -3  -1   -1.69    3.06
  -6  -3  -1    1.59    4.48
  -6   3  -1    0.83    3.93
   6   3   1   17.60    7.32
   6   3   1    2.66    5.11
  -6   3  -1    5.88    4.54
   6   3   1    2.93    3.81
   6   3   1    6.67    8.91
   6   3   1    6.73    5.50
   6   3   1    4.36    4.64
   7  -3   1   20.32   13.15
   7  -3   1   19.87    6.99
  -7  -3  -1   23.86    8.47
   7  -3   1   30.81    8.94
   7  -3   1   31.55    9.23
  -7  -3  -1   39.82   10.00
   7  -3   1   12.16    7.73
   7  -3   1   26.93   11.39
   7   3   1   21.88   12.90
   7   3   1   22.32   12.99
   7   3   1   18.27    7.94
  -7   3  -1   36.01    8.65
   7   3   1   48.61   12.56
   7   3   1   28.68    9.33
   7   3   1   19.47    7.84
  -7   3  -1   24.34    7.45
   8  -3   1   -0.94    4.61
   8  -3   1   18.14   13.29
  -8  -3  -1    8.54    6.73
   8  -3   1    7.05    5.31
   8  -3   1   15.82    8.16
   8  -3   1   -4.24   10.45
   8  -3   1   15.69    7.42
   8   3   1    6.18    6.43
   8   3   1    7.96    7.74
   8   3   1    7.97    6.63
   8   3   1    0.42    4.71
  -8   3  -1    9.61    5.48
   8   3   1   17.16   16.42
  -8   3  -1   19.94    7.26
   8   3   1    7.77   12.24
   9  -3   1    5.29    5.88
  -9  -3  -1   13.76    8.11
   9  -3   1  -16.96   17.98
   9  -3   1    6.18    6.58
   9  -3   1   12.24   14.59
   9  -3   1    9.66    7.87
   9  -3   1    6.21    6.33
  -9   3  -1    1.29    6.58
  -9   3  -1   -2.36    5.27
   9   3   1   10.24    7.18
   9   3   1    8.41    8.13
   9   3   1    3.39   19.14
   9   3   1    4.54    5.73
   9   3   1  -21.98   14.20
  10  -3   1    4.27    5.61
  10  -3   1    5.63    6.68
  10  -3   1   33.71   16.13
  10  -3   1   15.48    9.18
 -10  -3  -1   11.27    8.19
 -10  -3  -1   -5.09    4.14
  10   3   1   10.54   22.72
 -10   3  -1   21.41    9.10
 -10   3  -1    6.87    7.16
  10   3   1   15.02    8.09
  10   3   1   11.62   19.73
  10   3   1    6.48    7.01
  10   3   1    6.00    8.12
  11  -3   1   -8.32    7.21
  11  -3   1   14.41   24.16
  11  -3   1    0.55    5.68
 -11  -3  -1   -7.04    6.33
  11  -3   1    3.28    5.83
  11  -3   1    6.19   29.59
 -11   3  -1   -0.03    7.24
  11   3   1   -5.75    6.52
  11   3   1  -18.83   23.65
  11   3   1   -8.63   31.49
  11   3   1    1.89    6.59
  11   3   1   11.68    8.25
 -11   3  -1    0.73    6.70
  11  -4  -1    5.91   27.52
  11  -4  -1    5.54    7.32
  11  -4  -1   -1.76    4.44
  11  -4  -1  -13.07    6.05
 -11  -4   1    4.66    8.32
  11  -4  -1    3.95    6.14
  11  -4  -1  -14.42   21.92
 -11   4   1   -3.67    6.57
  11   4  -1   -1.41    4.53
 -11   4   1   -8.36    5.66
  11   4  -1   12.99   28.58
  11   4  -1  -13.43   23.21
  11   4  -1   -1.78    7.42
  11   4  -1    9.55    7.62
  11   4  -1    0.13    6.89
  10  -4  -1   11.12   18.12
 -10  -4   1   -7.46    5.04
  10  -4  -1   -3.10    6.91
  10  -4  -1   -0.99    6.64
 -10  -4   1   -1.66    6.18
  10  -4  -1    1.68    5.88
 -10   4   1    1.42    7.39
  10   4  -1   11.47   22.18
  10   4  -1    8.06    8.45
  10   4  -1   16.46    8.64
  10   4  -1    3.88   15.01
  10   4  -1   25.21   10.11
  10   4  -1    3.16    7.47
   9  -4  -1   -0.90    3.71
  -9  -4   1    5.20    5.57
   9  -4  -1    3.87    6.99
   9  -4  -1    2.64   14.99
   9  -4  -1    6.88    6.67
   9  -4  -1    5.10    6.83
   9  -4  -1    9.92   13.65
   9   4  -1    0.04   17.20
   9   4  -1   11.53    8.59
   9   4  -1    4.29    6.59
   9   4  -1  -23.85   14.50
  -9   4   1   -7.89    4.77
  -9   4   1   -0.29    5.69
   9   4  -1    3.42    5.96
   8  -4  -1  383.57   45.42
  -8  -4   1  374.67   43.48
   8  -4  -1  289.00   48.56
   8  -4  -1  423.12   48.39
   8  -4  -1  443.50   50.60
   8  -4  -1  425.95   43.43
  -8  -4   1  385.03   43.76
   8  -4  -1  379.11   43.93
   8   4  -1  368.19   45.53
  -8   4   1  415.68   43.12
   8   4  -1  410.13   45.15
   8   4  -1  374.15   47.54
   8   4  -1  423.34   49.77
   8   4  -1  338.50   46.23
   8   4  -1  373.55   43.23
  -8   4   1  468.93   43.43
   7  -4  -1  274.26   34.57
  -7  -4   1  282.02   31.79
  -7  -4   1  220.35   30.16
   7  -4  -1  301.05   35.05
   7  -4  -1  263.10   32.74
   7  -4  -1  274.43   30.97
   7  -4  -1  239.37   37.94
   7  -4  -1  260.18   31.71
  -7   4   1  278.64   30.50
   7   4  -1  271.93   31.11
  -7   4   1  317.46   31.18
   7   4  -1  283.87   37.05
   7   4  -1  292.95   32.75
   7   4  -1  267.39   34.73
   7   4  -1  259.67   35.18
   7   4  -1  276.05   33.37
   6  -4  -1  227.40   29.81
  -6  -4   1  257.78   27.78
   6  -4  -1  215.80   28.31
  -6  -4   1  255.12   28.07
   6  -4  -1  251.90   31.48
   6  -4  -1  240.85   29.91
   6  -4  -1  258.03   27.35
   6  -4  -1  282.03   28.51
   6   4  -1  202.00   27.41
  -6   4   1  282.39   27.24
   6   4  -1  231.39   26.95
   6   4  -1  219.18   28.97
   6   4  -1  260.25   31.37
   6   4  -1  223.80   30.06
   6   4  -1  260.69   36.25
  -6   4   1  217.04   26.50
  -5  -4   1  910.45   88.01
  -5  -4   1  896.34   88.29
   5  -4  -1  893.88   87.60
   5  -4  -1  788.99   90.24
   5  -4  -1  907.20   88.20
   5  -4  -1  913.55   90.18
   5  -4  -1  886.29   90.34
  -5   4   1  891.52   87.32
   5   4  -1  812.97   91.04
   5   4  -1  844.10   88.49
   5   4  -1  899.35   91.03
   5   4  -1  904.15   90.61
  -5   4   1  907.47   87.28
   5   4  -1  898.55   89.97
   5   4  -1  897.71   87.81
  -4  -4   1   27.78    5.75
  -4  -4   1   25.99    6.23
   4  -4  -1   18.11    5.31
   4  -4  -1   15.17    5.40
   4  -4  -1   22.85    5.07
   4  -4  -1   33.50    7.85
   4   4  -1   18.77    6.56
  -4   4   1   11.87    4.11
   4   4  -1   10.83    6.21
   4   4  -1   17.22    5.10
  -4   4   1   20.50    6.71
   4   4  -1   18.28    7.26
  -4   4   1   12.52    4.22
   4   4  -1   12.45    5.26
  -4   4   1   12.85    4.83
   3  -4  -1  166.28   18.24
   3  -4  -1  142.16   18.17
  -3  -4   1  155.26   18.40
  -3  -4   1  142.57   16.76
   3  -4  -1  132.94   16.65
  -3  -4   1  150.42   17.30
   3  -4  -1  148.75   16.62
   3   4  -1  158.36   19.37
   3   4  -1  166.04   18.78
  -3   4   1  171.53   16.48
  -3   4   1  173.30   18.13
   3   4  -1  145.90   17.29
  -3   4   1  158.20   18.34
  -3   4   1  149.56   16.22
   3   4  -1  171.04   16.95
  -2  -4   1 9999.00  941.92
   2  -4  -1 9619.01  941.52
  -2   4   1 9954.68  941.39
   2   4  -1 9836.04  942.00
   1  -4  -1  105.54   11.46
  -1  -4   1   93.61   10.71
  -1  -4   1  109.49   11.74
   1  -4  -1   99.98   10.54
  -1  -4   1   89.93   11.38
  -1  -4   1  110.67   15.80
   1  -4  -1  110.17   11.22
  -1  -4   1  112.48   11.15
   1  -4  -1  108.67   10.54
   1   4  -1  112.97   15.48
  -1   4   1  125.53   11.68
  -1   4   1   92.89   11.11
   1   4  -1  108.54   11.88
   1   4  -1  120.55   11.84
   0  -4  -1  102.68   16.80
   0  -4  -1  150.51   13.30
   0  -4   1  133.38   17.14
   0  -4  -1  126.51   12.70
   0  -4   1  141.25   12.91
   0  -4  -1  137.36   12.67
   0  -4   1  143.04   12.96
   0   4   1  113.13   13.14
   0   4   1  126.85   13.07
   0   4   1  130.01   18.44
   0   4  -1  123.41   12.73
   0   4  -1  121.56   12.74
   0   4  -1  114.75   16.90
  -1  -4  -1 1079.11  106.55
   1  -4   1 1085.58  105.79
   1   4   1 1087.75  106.42
  -1   4  -1 1146.26  106.00
   2  -4   1 1084.92  102.01
  -2  -4  -1 1001.55  102.57
  -2  -4  -1 1072.40  102.51
   2  -4   1 1095.93  101.87
   2   4   1 1007.17  102.05
   2   4   1 1015.01  102.28
   3  -4   1  713.00   69.65
   3  -4   1  666.89   70.34
   3  -4   1  676.87   69.87
  -3  -4  -1  693.75   69.22
  -3  -4  -1  708.40   69.31
   3  -4   1  691.32   68.70
   3  -4   1  724.40   68.78
   3  -4   1  786.39   70.56
   3   4   1  677.75   69.33
   3   4   1  688.60   69.11
  -3   4  -1  732.49   68.54
   3   4   1  661.80   74.60
   3   4   1  722.24   70.97
   3   4   1  698.55   70.14
   3   4   1  684.11   70.45
   4  -4   1  386.32   38.26
  -4  -4  -1  377.43   38.59
   4  -4   1  368.78   38.24
   4  -4   1  406.17   40.21
   4  -4   1  372.50   40.00
   4  -4   1  403.42   41.03
   4  -4   1  403.98   39.57
  -4  -4  -1  371.10   38.62
   4   4   1  355.15   40.25
   4   4   1  367.70   38.52
  -4   4  -1  366.87   37.90
   4   4   1  396.71   41.72
   4   4   1  361.04   40.56
   4   4   1  348.83   38.79
   4   4   1  351.52   39.57
  -4   4  -1  345.50   37.52
   5  -4   1    1.60    4.79
   5  -4   1    6.83    4.42
   5  -4   1    4.51    6.84
   5  -4   1   10.63    4.24
  -5  -4  -1    4.49    4.43
   5  -4   1    4.74    3.99
  -5  -4  -1   13.71    4.86
   5  -4   1   -1.85    3.57
   5   4   1   13.51    5.32
   5   4   1   27.49    7.39
   5   4   1   11.78    5.61
   5   4   1   22.37    8.57
   5   4   1   18.41    8.30
  -5   4  -1   17.65    4.81
   5   4   1   12.04    5.65
  -5   4  -1   16.24    4.92
   6  -4   1   63.53   11.92
  -6  -4  -1  103.53   14.43
   6  -4   1   86.10   16.10
   6  -4   1   69.37   14.93
   6  -4   1  100.69   17.66
   6  -4   1   62.93   13.15
   6  -4   1   72.05   12.53
  -6  -4  -1   60.49   12.25
   6   4   1   75.24   15.71
  -6   4  -1   92.38   12.80
   6   4   1   46.65   14.42
   6   4   1   58.94   14.52
   6   4   1   82.86   13.38
  -6   4  -1   62.47   11.54
   6   4   1   70.41   14.07
   6   4   1   83.78   14.26
  -7  -4  -1  180.76   20.92
  -7  -4  -1  167.65   20.48
   7  -4   1  113.67   20.10
   7  -4   1  125.59   21.78
   7  -4   1  166.48   27.87
   7  -4   1  126.00   20.19
   7  -4   1  137.68   24.64
   7  -4   1  148.36   24.82
   7   4   1  170.98   27.61
   7   4   1  150.21   25.59
   7   4   1  144.60   23.36
   7   4   1  159.49   25.80
   7   4   1  154.23   22.76
  -7   4  -1  146.85   20.61
   7   4   1  172.19   20.51
  -7   4  -1  156.79   19.44
   8  -4   1   74.89   15.10
   8  -4   1   69.49   16.09
   8  -4   1   28.44   13.99
   8  -4   1   43.22   11.33
  -8  -4  -1   68.90   12.85
   8  -4   1   43.03   11.32
   8  -4   1   46.37   19.48
   8   4   1   72.48   18.78
  -8   4  -1   73.00   12.99
   8   4   1   41.22   14.11
  -8   4  -1   44.63   10.44
   8   4   1   53.87   13.39
   8   4   1   58.15   12.64
   8   4   1   87.01   21.34
   8   4   1   43.91   12.68
   9  -4   1   -1.16    5.56
   9  -4   1   -9.89   17.28
   9  -4   1   -9.20    5.61
   9  -4   1    7.18    6.07
   9  -4   1   -0.82    4.29
  -9  -4  -1   -8.92    4.65
   9  -4   1   17.25   14.63
  -9   4  -1   -1.16    5.95
   9   4   1   12.60   14.23
   9   4   1    8.10    6.06
   9   4   1   13.14    7.60
   9   4   1   14.88   19.31
  -9   4  -1    0.69    5.50
   9   4   1    3.38    6.56
  10  -4   1   -2.00    3.48
  10  -4   1   19.42    9.98
  10  -4   1    3.46    7.22
 -10  -4  -1   -2.28    6.50
  10  -4   1   52.14   18.72
 -10  -4  -1    4.49    8.30
  10   4   1   -2.05    4.31
  10   4   1    7.00    6.68
  10   4   1   19.22   18.89
  10   4   1    8.77    7.22
  10   4   1   -4.50   19.14
  10   4   1   -0.26    6.01
 -10   4  -1   -0.32    6.75
  11  -4   1    1.01    6.24
  11  -4   1   17.22   16.05
  11  -4   1  -18.76   22.71
  11  -4   1    8.08    6.47
 -11  -4  -1    2.26    5.74
  11  -4   1   -4.31   28.96
  11   4   1    1.83    3.09
 -11   4  -1   12.04    8.86
  11   4   1   23.88   25.29
  11   4   1   13.06   33.10
  11   4   1   -1.42    5.21
 -11   4  -1   -0.16    7.21
  11   4   1   -4.64    6.17
  11  -5  -1   13.48    9.65
 -11  -5   1    7.82    9.03
  11  -5  -1   10.07    7.53
  11  -5  -1   41.13   23.17
  11  -5  -1   -4.70    4.94
  11  -5  -1  -65.04   24.63
 -11   5   1    4.34    7.99
  11   5  -1   10.60    8.52
  11   5  -1   42.10   21.36
  11   5  -1    1.11    2.38
  11   5  -1   -2.39    6.80
 -11   5   1    7.38    7.42
  11   5  -1   10.84    8.79
  11   5  -1   19.48   24.28
 -10  -5   1   -1.41    7.33
  10  -5  -1   26.91   18.66
  10  -5  -1   -2.00    6.10
  10  -5  -1   16.48    9.99
  10  -5  -1  -19.28   35.74
  10  -5  -1   -0.48    5.37
  10  -5  -1   -0.62    3.78
 -10  -5   1   -1.46    6.25
  10   5  -1    6.56    6.37
  10   5  -1   -4.68    5.83
 -10   5   1   -1.70    6.10
  10   5  -1    1.24    7.42
  10   5  -1   -6.06   18.50
  10   5  -1   -9.09    4.77
  10   5  -1  -16.40   16.39
  -9  -5   1    4.35    6.94
   9  -5  -1    9.27    6.51
   9  -5  -1   11.65    7.69
   9  -5  -1   15.39    8.01
   9  -5  -1    3.67    6.76
   9  -5  -1   25.63   17.46
   9  -5  -1   19.54   15.20
   9   5  -1   27.29   17.38
  -9   5   1   15.32    8.27
  -9   5   1   12.31    7.13
   9   5  -1   18.67    9.23
   9   5  -1    8.71   14.90
   9   5  -1    4.30    6.78
   9   5  -1    6.72    7.80
   8  -5  -1   38.69   10.45
  -8  -5   1   40.08   10.40
   8  -5  -1   20.37   14.24
  -8  -5   1   21.07    8.29
   8  -5  -1   37.14   15.08
   8  -5  -1   28.74    8.93
   8  -5  -1   28.47   10.47
   8  -5  -1   32.11   10.43
   8   5  -1   29.71   10.28
  -8   5   1   50.19    9.95
   8   5  -1   13.66   14.64
   8   5  -1   27.77    8.51
   8   5  -1   27.65   11.44
   8   5  -1   36.60   12.31
  -8   5   1   51.20   10.39
   8   5  -1   43.71   11.84
   7  -5  -1   19.28    7.34
   7  -5  -1    8.25    6.13
   7  -5  -1   13.40   10.65
  -7  -5   1   12.46    5.87
   7  -5  -1   13.29    7.20
   7  -5  -1   14.85    5.91
   7  -5  -1    2.32   10.21
  -7  -5   1    5.92    4.66
   7   5  -1   11.68    6.67
   7   5  -1   16.44    8.45
   7   5  -1   14.75   10.46
  -7   5   1    9.95    5.62
  -7   5   1   15.72    6.04
   7   5  -1   18.76    7.78
   7   5  -1    1.58    6.08
   7   5  -1   22.00   14.45
   6  -5  -1   45.95   12.41
   6  -5  -1   45.64   10.78
   6  -5  -1   32.42   10.23
   6  -5  -1   56.04   14.30
   6  -5  -1   42.73    9.47
  -6  -5   1   64.43   11.49
   6  -5  -1   50.07   10.88
  -6  -5   1   41.86   10.00
   6   5  -1   62.42   12.44
  -6   5   1   60.91    9.87
   6   5  -1   55.81   14.16
   6   5  -1   53.57   15.80
   6   5  -1   59.05   10.73
  -6   5   1   86.22   11.39
   6   5  -1   47.81   11.66
   6   5  -1   52.69   13.07
  -5  -5   1   86.97   13.33
   5  -5  -1   80.81   15.54
   5  -5  -1   94.08   13.38
   5  -5  -1   72.22   14.38
   5  -5  -1   87.47   14.13
   5  -5  -1   90.69   12.47
   5  -5  -1  102.17   16.08
  -5  -5   1   69.22   12.15
  -5   5   1   79.63   11.55
   5   5  -1   79.27   12.21
  -5   5   1   87.92   12.08
   5   5  -1   83.21   13.61
   5   5  -1   72.87   14.88
   5   5  -1  111.80   19.27
   5   5  -1   98.14   15.30
   5   5  -1   61.81   14.20
   4  -5  -1   17.15    4.82
  -4  -5   1   12.54    4.58
   4  -5  -1    6.23    3.74
   4  -5  -1   10.83    4.42
   4  -5  -1   20.28    7.74
  -4  -5   1   13.24    5.14
  -4   5   1    8.87    3.26
   4   5  -1    3.95    5.69
   4   5  -1   14.01    4.36
   4   5  -1   12.80    5.08
   4   5  -1   19.38    5.69
   4   5  -1   12.88    4.96
   4   5  -1   18.40    8.32
  -4   5   1   18.02    5.20
  -4   5   1   15.30    4.21
   3  -5  -1   72.16    8.85
   3  -5  -1   70.48   11.90
   3  -5  -1   82.84    9.23
  -3  -5   1   65.32    9.93
   3  -5  -1   72.84   11.25
  -3  -5   1   72.31    9.14
   3   5  -1   79.33    9.76
  -3   5   1   70.61   10.93
   3   5  -1   77.20   12.13
   3   5  -1   34.81   15.24
  -3   5   1   82.29   11.33
  -3   5   1   89.15    8.58
  -3   5   1   67.77    8.14
   3   5  -1   62.83    8.73
   2  -5  -1   18.00    4.58
  -2  -5   1   26.65    5.17
   2  -5  -1   28.95    4.89
   2  -5  -1   18.27    3.20
  -2  -5   1   15.37    3.82
  -2  -5   1   16.84    3.37
   2  -5  -1   13.52    3.03
  -2   5   1   16.42    4.37
   2   5  -1   35.08   15.20
   2   5  -1   15.62    3.13
  -2   5   1   20.11    3.95
   2   5  -1   16.86    3.65
   2   5  -1   11.53    4.41
   2   5  -1   19.36    4.68
   1  -5  -1   32.87    3.59
   1  -5  -1   29.05    4.45
  -1  -5   1   47.37    6.18
   1  -5  -1   36.38    3.62
  -1  -5   1   47.96   13.46
  -1  -5   1   35.73    5.24
  -1  -5   1   36.57    4.71
   1  -5  -1   36.53    5.21
  -1  -5   1   32.01    3.96
   1   5  -1   26.40    5.00
   1   5  -1   34.87   13.67
   1   5  -1   33.23    5.46
  -1   5   1   35.44    5.21
  -1   5   1   28.22    4.56
   0  -5  -1  155.14   21.19
   0  -5   1  156.37   20.10
   0  -5   1  148.28   14.30
   0  -5  -1  160.32   14.17
   0  -5   1  139.77   14.25
   0  -5  -1  147.71   14.62
   0  -5  -1  131.77   14.11
   0  -5  -1  149.30   14.76
   0   5  -1  144.48   19.94
   0   5   1  142.25   14.66
   0   5   1  147.93   14.87
   0   5  -1  139.02   14.18
   0   5  -1  140.21   14.16
  -1  -5  -1  260.43   27.13
   1  -5   1  280.85   26.09
  -1  -5  -1  274.67   27.05
  -1  -5  -1  252.40   26.40
   1  -5   1  260.81   26.15
  -1  -5  -1  262.72   26.42
  -1  -5  -1  268.03   32.41
   1   5   1  277.72   26.03
   1   5   1  254.01   26.92
   1   5   1  259.17   25.96
   1   5   1  261.68   26.78
   1   5   1  273.65   33.23
  -2  -5  -1   26.42    4.78
   2  -5   1   17.31    3.40
  -2  -5  -1   29.54    6.60
  -2  -5  -1   21.73    4.39
   2  -5   1   26.50    5.17
  -2  -5  -1   12.27   12.12
   2  -5   1   21.58    4.02
   2  -5   1   23.08    3.81
   2  -5   1   34.04    6.10
  -2  -5  -1   26.01    5.60
   2  -5   1   26.16    4.72
   2   5   1   23.99    4.62
   2   5   1   41.49   16.28
   2   5   1   25.36    4.54
   2   5   1   18.86    4.87
   2   5   1   36.71    6.08
  -3  -5  -1   72.93   10.46
   3  -5   1   82.43   11.23
   3  -5   1   88.98   12.05
   3  -5   1   77.25   11.84
   3  -5   1   78.85    9.45
   3  -5   1   77.56    9.44
  -3  -5  -1   74.90   10.67
   3  -5   1   68.11   11.21
   3   5   1   78.11   12.67
  -3   5  -1   74.41    8.86
   3   5   1   77.79   11.85
  -3   5  -1   65.24    8.54
   3   5   1   83.37   11.16
   3   5   1  111.11   24.69
   3   5   1   78.44    9.88
   4  -5   1  105.67   16.44
   4  -5   1  106.09   13.14
  -4  -5  -1  115.47   13.95
   4  -5   1  106.84   15.64
   4  -5   1  106.85   13.22
  -4  -5  -1  111.71   15.38
   4  -5   1   99.46   15.15
   4  -5   1  113.56   16.47
   4   5   1  123.17   17.02
   4   5   1  123.16   13.91
   4   5   1  127.04   18.88
   4   5   1  176.09   35.07
   4   5   1   95.68   16.26
  -4   5  -1  106.89   12.79
   4   5   1   84.19   14.41
  -4   5  -1  106.03   12.54
   4   5   1  112.40   17.55
   5  -5   1    8.75    4.41
   5  -5   1   10.68    7.13
   5  -5   1    8.90    4.78
   5  -5   1    7.83    3.81
   5  -5   1   18.17    7.44
   5  -5   1    8.89    4.31
  -5  -5  -1   17.70    5.41
  -5  -5  -1    1.28    4.20
   5   5   1    7.36    4.45
   5   5   1    1.11    4.12
   5   5   1   10.27    5.60
   5   5   1   14.72    7.60
  -5   5  -1    5.75    3.65
   5   5   1   -6.07   12.06
   5   5   1    9.25    4.77
   5   5   1   12.55    8.86
  -5   5  -1   10.75    4.38
   6  -5   1   61.91   13.25
   6  -5   1   57.42   13.31
  -6  -5  -1   48.79   10.15
   6  -5   1   47.02    9.76
   6  -5   1   53.28   14.49
   6  -5   1   39.84    9.63
  -6  -5  -1   51.45   10.43
   6  -5   1   31.13    9.08
   6   5   1   25.65   12.29
   6   5   1   37.32   11.21
  -6   5  -1   47.69    9.06
   6   5   1   41.29   11.56
   6   5   1   48.05   10.96
  -6   5  -1   44.12    8.88
   6   5   1   52.42   10.02
   6   5   1   55.17   11.99
   7  -5   1  -12.34    7.86
   7  -5   1   16.96    6.81
   7  -5   1    3.92    5.50
   7  -5   1   -1.00    9.83
  -7  -5  -1    6.36    6.19
   7  -5   1   11.52    6.39
  -7  -5  -1    9.54    5.49
   7  -5   1   12.34    6.84
   7   5   1   30.70   14.67
   7   5   1   19.86    7.58
   7   5   1   20.45    8.86
   7   5   1   20.11   10.17
   7   5   1   17.31    8.59
  -7   5  -1    8.06    5.33
  -7   5  -1   10.94    6.26
   7   5   1    9.85    6.00
   8  -5   1    4.64   11.24
   8  -5   1    1.39    4.18
  -8  -5  -1    7.11    6.86
   8  -5   1    7.37    5.12
   8  -5   1    2.22    6.09
   8  -5   1   12.10    7.92
  -8  -5  -1    8.75    6.66
   8  -5   1   18.56   14.52
  -8   5  -1    4.79    5.61
   8   5   1   -0.37    5.13
   8   5   1    3.24   11.44
  -8   5  -1    7.14    6.05
   8   5   1    8.24    6.76
   8   5   1   10.13   13.65
   8   5   1    5.06    7.34
   8   5   1   -5.08    2.48
   9  -5   1    0.92    5.23
   9  -5   1   28.91   15.40
   9  -5   1   13.52    8.81
   9  -5   1   15.05    8.48
   9  -5   1   11.46    7.04
   9  -5   1   -0.29   17.20
  -9  -5  -1   14.61    7.18
   9   5   1    8.86    7.62
  -9   5  -1    5.85    6.68
   9   5   1   18.44    8.67
   9   5   1   16.84   10.12
   9   5   1    9.49   15.49
   9   5   1   25.61   19.05
  -9   5  -1   13.37    7.50
  10  -5   1    4.88    6.97
 -10  -5  -1    2.42    5.99
 -10  -5  -1    4.87    7.01
  10  -5   1  -29.23   17.63
  10  -5   1   -1.93    4.01
  10  -5   1  -10.30   20.28
  10  -5   1   16.39    7.71
  10  -5   1   -3.04    5.99
  10   5   1   -2.17    5.12
  10   5   1   -4.56    6.46
  10   5   1    8.63    6.86
 -10   5  -1    5.51    6.47
  10   5   1   10.89   24.00
  10   5   1   38.49   21.99
  10   5   1    3.36    7.78
  11  -5   1   -8.87   23.19
  11  -5   1   18.95   28.79
  11  -5   1    4.19    6.23
  11  -5   1   -6.17    7.12
 -11  -5  -1  -12.98    5.47
  11   5   1  -18.09   24.51
  11   5   1    0.45    2.55
  11   5   1   -5.22    3.01
 -11   5  -1    4.34    7.86
 -11   5  -1   -0.63    6.81
  11   5   1   -3.68    5.60
  11   5   1  -13.28   30.03
  11  -6  -1    5.87   22.75
  11  -6  -1   18.39    9.10
  11  -6  -1   20.13   10.42
 -11  -6   1    9.64    7.54
  11  -6  -1   12.53   29.07
  11   6  -1   33.18   11.25
  11   6  -1    9.27   23.29
  11   6  -1    2.72    2.77
  11   6  -1   17.78   10.39
 -11   6   1   14.76    8.78
 -11   6   1   16.30    9.70
  11   6  -1   25.13   10.80
  11   6  -1  -36.34   30.46
  10  -6  -1    8.32    8.13
  10  -6  -1    0.68   21.23
 -10  -6   1    0.82    7.20
 -10  -6   1    3.81    6.76
  10  -6  -1   14.23    9.56
  10  -6  -1   10.33    8.51
  10  -6  -1   -8.05   17.75
  10  -6  -1    2.68    5.74
  10   6  -1    5.21    6.25
  10   6  -1    2.50    7.15
  10   6  -1   13.03    8.85
  10   6  -1   24.91   20.97
  10   6  -1   48.76   25.01
 -10   6   1    3.09    7.17
  10   6  -1    0.63    7.22
 -10   6   1   -3.72    6.18
   9  -6  -1   24.59    9.25
  -9  -6   1   47.27   11.92
  -9  -6   1   19.19    9.15
   9  -6  -1   44.49   12.27
   9  -6  -1   14.47    7.78
   9  -6  -1   -6.61   16.95
   9  -6  -1   15.73   15.08
   9   6  -1   39.28   14.15
   9   6  -1   95.86   27.00
   9   6  -1   37.13   10.74
   9   6  -1   29.74   12.38
  -9   6   1   22.79    9.78
  -9   6   1   32.59    9.33
   9   6  -1   22.59    9.64
   9   6  -1   30.38   18.12
  -8  -6   1   10.77    5.87
   8  -6  -1   11.93    7.02
   8  -6  -1   13.28   12.11
  -8  -6   1    4.18    6.70
   8  -6  -1    5.52    5.82
   8  -6  -1    1.55    5.91
   8  -6  -1   -9.74   13.01
   8  -6  -1   11.49    7.49
   8   6  -1    3.78    6.17
   8   6  -1   12.10    8.54
  -8   6   1   10.69    6.49
   8   6  -1   11.55   14.94
  -8   6   1   15.30    7.20
   8   6  -1    6.53    6.16
   8   6  -1   21.40    9.21
   8   6  -1   30.02   12.57
   7  -6  -1  245.76   33.04
   7  -6  -1  267.80   32.04
   7  -6  -1  279.21   34.07
  -7  -6   1  280.32   31.42
   7  -6  -1  243.11   30.73
   7  -6  -1  255.46   38.46
   7  -6  -1  288.73   30.60
  -7  -6   1  279.84   31.06
   7   6  -1  315.28   37.88
   7   6  -1  257.88   31.74
   7   6  -1  244.23   32.26
   7   6  -1  278.97   34.05
  -7   6   1  248.03   29.33
   7   6  -1  272.30   38.53
   7   6  -1  254.86   30.29
  -7   6   1  267.06   29.22
   6  -6  -1   52.21   13.71
  -6  -6   1   68.45   12.38
   6  -6  -1   85.15   14.23
   6  -6  -1   68.87   12.37
  -6  -6   1   67.92   12.02
   6  -6  -1   66.64   16.34
   6  -6  -1   74.32   14.76
   6  -6  -1   57.44   10.84
   6   6  -1   54.08   16.07
  -6   6   1   60.81   10.50
  -6   6   1   67.28   10.77
   6   6  -1   60.29   13.47
   6   6  -1   56.76   11.21
   6   6  -1   59.84   12.52
   6   6  -1   56.99   15.61
   6   6  -1   73.73   15.80
   5  -6  -1  277.12   28.15
   5  -6  -1  267.82   30.27
   5  -6  -1  261.76   31.29
  -5  -6   1  288.31   29.35
   5  -6  -1  277.89   30.65
  -5  -6   1  218.70   28.03
   5  -6  -1  299.50   28.92
   5  -6  -1  272.71   29.64
   5   6  -1  276.38   31.59
   5   6  -1  270.31   31.46
   5   6  -1  239.97   32.05
  -5   6   1  275.72   27.55
   5   6  -1  285.80   29.53
   5   6  -1  255.91   28.15
   5   6  -1  234.48   39.02
  -5   6   1  211.27   26.76
   5   6  -1  240.82   29.84
   4  -6  -1  121.88   14.74
   4  -6  -1  126.28   15.07
   4  -6  -1  149.07   17.04
   4  -6  -1  115.02   18.35
  -4  -6   1  135.91   15.47
  -4  -6   1  141.16   16.11
   4   6  -1  116.56   15.83
  -4   6   1  123.43   13.94
   4   6  -1  152.99   19.79
   4   6  -1  163.85   33.36
   4   6  -1  115.85   18.26
  -4   6   1  140.75   14.39
   4   6  -1  111.00   14.76
   3  -6  -1  435.68   43.71
  -3  -6   1  478.31   42.78
   3  -6  -1  381.89   42.05
   3  -6  -1  420.31   44.09
   3  -6  -1  450.85   42.20
  -3  -6   1  348.45   42.58
  -3   6   1  420.18   41.04
   3   6  -1  391.91   44.19
   3   6  -1  424.05   44.28
   3   6  -1  407.14   43.66
  -3   6   1  415.11   43.69
  -3   6   1  432.88   43.34
   3   6  -1  420.97   50.86
   3   6  -1  424.65   42.82
  -3   6   1  439.72   41.21
   3   6  -1  444.37   45.04
   3   6  -1  446.84   42.29
   2  -6  -1   81.86   10.19
  -2  -6   1   82.08    9.09
  -2  -6   1   90.77   19.39
  -2  -6   1   63.04    9.22
   2  -6  -1   73.12    8.50
   2  -6  -1   54.05    9.43
   2  -6  -1   75.83    8.56
   2   6  -1   89.11   10.52
   2   6  -1   71.56    8.37
  -2   6   1   87.43    9.46
   2   6  -1   95.80    8.99
   2   6  -1   79.31   10.34
  -2   6   1   86.51   10.00
   2   6  -1   86.87   11.97
   1  -6  -1 2265.65  215.71
   1   6  -1 2233.19  216.10
  -1   6   1 2248.16  215.83
   1   6  -1 2261.03  216.49
   0  -6  -1   83.14    9.17
   0  -6  -1   58.45   15.93
   0  -6  -1   84.12    8.47
   0  -6  -1   80.04    8.98
   0  -6   1   89.58   15.89
   0   6   1   87.71    9.11
   0   6  -1   92.67   16.64
   0   6   1   94.78    9.46
   0   6   1  127.77   19.52
   1  -6   1  646.27   63.33
  -1  -6  -1  728.33   70.71
  -1  -6  -1  659.38   64.56
  -1  -6  -1  644.98   64.39
   1  -6   1  649.31   63.47
   1   6   1  630.49   64.30
   1   6   1  645.11   64.15
   1   6   1  670.53   71.18
   2  -6   1   56.88    7.59
  -2  -6  -1   58.21    9.71
   2  -6   1   39.46    5.51
   2  -6   1   47.03    7.37
  -2  -6  -1   49.67    7.24
  -2  -6  -1   54.74    7.33
   2  -6   1   52.65    6.21
   2  -6   1   55.31    5.90
   2  -6   1   58.28    6.98
   2   6   1   38.74    6.31
   2   6   1   21.03   13.59
   2   6   1   51.79    6.96
   2   6   1   54.18    7.90
   2   6   1   42.92    8.06
   3  -6   1  112.41   12.48
  -3  -6  -1  128.55   13.15
   3  -6   1  104.07   11.83
   3  -6   1  100.10   11.71
  -3  -6  -1  112.16   12.69
   3  -6   1  105.38   12.80
   3  -6   1   98.04   12.73
   3  -6   1  117.81   14.10
   3   6   1   86.80   13.73
   3   6   1  103.44   14.90
   3   6   1   90.47   12.17
  -3   6  -1   87.13   10.53
  -3   6  -1  100.52   10.83
   3   6   1  100.61   12.74
   3   6   1  181.80   32.78
   3   6   1  137.37   18.29
   3   6   1   97.74   16.75
   4  -6   1   80.34   13.54
   4  -6   1  106.55   14.94
  -4  -6  -1   78.26   12.35
   4  -6   1   80.26   12.76
   4  -6   1   73.45   11.55
   4  -6   1   87.27   12.17
   4  -6   1   61.62   13.32
  -4  -6  -1   63.50   12.04
   4   6   1  103.62   15.68
   4   6   1  174.10   34.24
   4   6   1  117.11   17.39
   4   6   1   93.58   13.69
  -4   6  -1   97.21   10.51
   4   6   1   99.15   13.30
  -4   6  -1   92.22   10.67
   4   6   1  103.06   16.39
   4   6   1  100.76   14.65
  -5  -6  -1  354.62   36.57
   5  -6   1  313.59   37.48
   5  -6   1  391.22   39.57
   5  -6   1  343.99   35.83
  -5  -6  -1  314.06   36.05
   5  -6   1  352.31   36.87
   5  -6   1  309.57   37.24
   5  -6   1  337.31   35.68
   5   6   1  311.04   37.14
  -5   6  -1  316.16   34.77
   5   6   1  366.80   38.96
   5   6   1  315.21   39.56
   5   6   1  321.40   46.66
  -5   6  -1  354.00   34.73
   5   6   1  305.20   38.28
   5   6   1  379.49   37.14
   5   6   1  360.15   36.38
   6  -6   1  326.67   40.23
   6  -6   1  375.96   42.31
  -6  -6  -1  325.05   37.99
   6  -6   1  343.00   40.17
   6  -6   1  346.99   37.83
   6  -6   1  360.52   39.29
  -6  -6  -1  345.65   38.62
   6  -6   1  306.31   37.75
  -6   6  -1  397.72   37.62
  -6   6  -1  356.83   36.76
   6   6   1  358.74   41.81
   6   6   1  368.07   41.64
   6   6   1  340.68   39.04
   6   6   1  391.21   40.57
   6   6   1  361.82   38.36
   6   6   1  360.44   43.50
   7  -6   1   59.75   15.99
  -7  -6  -1   57.81   12.81
   7  -6   1   95.35   14.22
   7  -6   1   82.20   18.44
   7  -6   1   59.36   14.63
   7  -6   1   38.34   10.97
   7  -6   1   65.82   12.95
  -7  -6  -1   75.33   13.65
  -7   6  -1   78.42   12.11
   7   6   1   45.44   12.68
   7   6   1   73.90   17.50
  -7   6  -1   62.31   11.35
   7   6   1   74.63   16.55
   7   6   1   71.46   13.19
   7   6   1   69.53   14.34
   7   6   1   63.97   18.45
   8  -6   1   10.70    7.73
   8  -6   1   32.92   14.40
   8  -6   1   -3.93    3.56
   8  -6   1    3.66    6.71
   8  -6   1   17.15   12.51
  -8  -6  -1    0.93    6.79
  -8  -6  -1    0.54    6.00
   8  -6   1    2.57    4.65
  -8   6  -1   -2.51    5.45
   8   6   1    5.51   13.86
   8   6   1    7.86    7.13
   8   6   1    0.31   21.85
   8   6   1    4.82    7.12
   8   6   1   11.88   16.40
  -8   6  -1    5.56    5.85
   8   6   1   30.97   12.05
   8   6   1    9.68    6.99
  -9  -6  -1    4.88    7.52
  -9  -6  -1    0.47    6.38
   9  -6   1   -6.47    4.74
   9  -6   1    3.06    4.82
   9  -6   1    5.20    7.97
   9  -6   1   18.81   14.53
  -9   6  -1   -2.67    4.84
  -9   6  -1    3.42    5.91
   9   6   1  -10.13   14.50
   9   6   1    1.83    6.07
   9   6   1   -2.80    4.01
   9   6   1  -14.69   20.47
   9   6   1    4.95   16.82
   9   6   1    1.32    7.30
  10  -6   1    4.64   17.70
 -10  -6  -1   14.18    9.28
  10  -6   1    6.00    8.32
  10  -6   1   13.68    7.88
 -10  -6  -1   11.17    6.88
  10  -6   1   16.97    9.43
  10  -6   1    4.06    5.60
  10  -6   1   15.72   23.88
  10   6   1   14.42    8.89
 -10   6  -1    8.98    8.87
  10   6   1   34.75   23.50
  10   6   1    1.54    2.61
  10   6   1   23.35   10.40
  10   6   1  -11.77   27.97
  10   6   1    3.77    7.61
  10   6   1  -24.23   23.81
 -10   6  -1    5.82    6.89
  11  -6   1   32.87   11.60
  11  -6   1    7.86   29.44
 -11  -6  -1   22.70   10.44
  11  -6   1   24.94   10.14
  11  -6   1   25.88   23.83
  11   6   1   29.54   11.98
  11   6   1   -0.29   31.59
 -11   6  -1   14.84    8.38
  11   6   1   12.00    9.42
 -11   6  -1   25.67   10.64
  11   6   1   -1.95   18.72
  11  -7  -1    9.40    8.88
  11  -7  -1  -17.68   21.75
  11  -7  -1   -6.68    2.80
  11  -7  -1   16.07   31.09
 -11  -7   1   11.89    8.96
  11   7  -1    5.85    5.49
  11   7  -1    7.47    8.52
 -11   7   1   -2.64    6.42
  11   7  -1    2.54   24.73
 -11   7   1   -2.62    9.23
  11   7  -1    4.26    7.05
  11   7  -1   24.02   10.80
  11   7  -1  -16.09   30.73
  10  -7  -1    4.36    5.68
  10  -7  -1    4.96    8.42
  10  -7  -1  -31.11   20.53
  10  -7  -1   32.93   11.78
 -10  -7   1   16.91    7.85
 -10  -7   1    7.37    7.58
  10  -7  -1   20.00   18.45
  10  -7  -1    5.06    7.46
  10   7  -1   11.82    8.41
  10   7  -1   24.72   22.89
 -10   7   1   -5.76    5.21
  10   7  -1    7.59    8.49
  10   7  -1   51.60   25.66
  10   7  -1  -11.47   29.06
  10   7  -1    4.90    4.41
  10   7  -1   12.64    8.97
 -10   7   1   11.68    7.30
   9  -7  -1   -1.73   13.06
  -9  -7   1   10.45    7.76
   9  -7  -1   -2.14    2.87
   9  -7  -1    3.95    6.76
   9  -7  -1   -1.73    4.09
  -9  -7   1   13.58    8.11
   9   7  -1  -12.47   13.30
   9   7  -1  -17.79   22.70
   9   7  -1   -0.43    6.31
  -9   7   1   -2.27    5.51
   9   7  -1    1.98    5.61
   9   7  -1   40.09   18.55
   9   7  -1   -2.28    6.16
  -9   7   1   10.30    6.03
   9   7  -1    5.23    7.22
   8  -7  -1   17.15    8.15
   8  -7  -1   -2.84   14.34
   8  -7  -1    5.93   12.65
   8  -7  -1    9.85    7.67
   8  -7  -1   12.64    6.94
  -8  -7   1    5.38    6.35
   8  -7  -1   42.76   10.75
  -8  -7   1    4.61    6.49
   8   7  -1    4.85    6.78
   8   7  -1   22.81   17.57
   8   7  -1    8.32   25.25
   8   7  -1   15.31    7.68
   8   7  -1   12.65   12.86
   8   7  -1   15.20    7.75
  -8   7   1   20.09    7.02
  -8   7   1   12.85    6.34
   8   7  -1    1.88    6.56
  -7  -7   1   59.28   12.42
   7  -7  -1   63.04   12.62
   7  -7  -1   44.75   13.93
   7  -7  -1   34.40   10.91
   7  -7  -1   38.35    9.53
   7  -7  -1   37.74   10.50
  -7  -7   1   49.92   11.11
   7  -7  -1   40.75   16.65
   7   7  -1   47.56   10.59
   7   7  -1   55.63   14.14
   7   7  -1   56.14   13.20
  -7   7   1   53.55   10.01
   7   7  -1   61.66   17.61
   7   7  -1   68.19   16.67
   7   7  -1    3.04   25.89
   7   7  -1   52.12   12.31
  -7   7   1   73.16   10.52
   6  -7  -1   -0.84    8.29
   6  -7  -1    0.15    3.77
   6  -7  -1    0.52    3.98
  -6  -7   1   -4.28    2.68
  -6  -7   1   -1.29    4.64
   6  -7  -1   -7.03    3.34
   6  -7  -1   -0.08    3.12
   6  -7  -1   -4.09    8.70
   6   7  -1    4.74    5.06
  -6   7   1    0.78    3.53
   6   7  -1    1.91    3.74
   6   7  -1   10.48    9.41
   6   7  -1   -7.64    3.71
   6   7  -1    5.17    4.73
  -6   7   1   -8.83    2.89
   6   7  -1  -17.78    8.51
   6   7  -1    1.82   21.58
   5  -7  -1   53.88    9.61
   5  -7  -1   59.31    9.41
   5  -7  -1   29.78   11.27
  -5  -7   1   59.53   11.03
   5  -7  -1   33.55    8.73
   5  -7  -1   62.38   12.58
   5  -7  -1   44.19   10.14
  -5  -7   1   53.36    9.40
   5   7  -1   51.18   13.66
   5   7  -1   34.77    9.30
   5   7  -1   57.57    9.49
  -5   7   1   52.22    7.73
  -5   7   1   47.77    7.94
   5   7  -1   87.34   29.87
   5   7  -1   38.66   11.34
   5   7  -1   50.29   11.01
   5   7  -1   53.75   12.22
   4  -7  -1   97.95   15.61
   4  -7  -1  110.88   16.09
  -4  -7   1  108.82   15.10
   4  -7  -1  112.75   17.61
   4  -7  -1   96.25   13.01
   4  -7  -1   98.40   12.63
  -4  -7   1  111.23   13.46
   4   7  -1   91.56   15.65
   4   7  -1  100.43   16.93
  -4   7   1  114.47   11.86
   4   7  -1  101.07   14.64
   4   7  -1  123.10   13.34
   4   7  -1  125.70   32.52
   4   7  -1  127.51   18.62
   4   7  -1  101.11   17.42
   3  -7  -1   28.54    5.28
  -3  -7   1   26.47    6.35
   3  -7  -1   28.47    6.33
   3  -7  -1   31.46    5.35
  -3  -7   1   34.50    5.99
   3  -7  -1   24.80    7.02
   3   7  -1   59.27   10.55
   3   7  -1   31.63    7.50
   3   7  -1   32.75    5.24
  -3   7   1   31.46    6.15
   3   7  -1   29.66    5.79
   3   7  -1    1.56   12.52
   3   7  -1   40.96    8.32
   3   7  -1   35.31    7.01
  -2  -7   1  105.34   21.38
   2  -7  -1   95.07    9.63
   2  -7  -1   95.44   11.13
  -2  -7   1   86.14   10.08
  -2  -7   1   87.95   10.64
   2  -7  -1   88.83    9.57
   2  -7  -1   90.13   10.34
   2   7  -1   98.31   12.21
   2   7  -1   80.48   10.68
   2   7  -1   83.08   12.34
  -2   7   1   77.98   10.55
   2   7  -1  151.29   29.54
  -2   7   1   86.41   10.17
   2   7  -1   76.28   11.63
  -1  -7   1    3.27   12.46
  -1  -7   1   10.99    2.45
   1  -7  -1   13.38    2.66
  -1  -7   1   12.83    2.19
   1  -7  -1   14.26    2.21
   1  -7  -1   16.55   10.79
  -1   7   1   15.57    3.01
   1   7  -1   10.94    2.68
   1   7  -1   13.89    3.68
   1   7  -1   11.00    2.99
   1   7  -1   23.26   15.56
  -1   7   1   16.34    2.55
   1   7  -1   12.88    3.22
   0  -7  -1  159.49   14.52
   0  -7  -1  146.44   15.08
   0  -7   1  142.16   22.56
   0  -7  -1  140.30   15.19
   0  -7  -1  154.29   23.94
   0   7   1  141.31   22.67
   0   7   1  148.27   15.37
   0   7  -1  160.51   23.74
   0   7   1  143.41   15.10
   1  -7   1   23.67    3.23
   1  -7   1   24.57    2.95
  -1  -7  -1   34.50    4.48
   1  -7   1   75.17   19.57
   1  -7   1   26.76    2.92
  -1  -7  -1   24.55    4.75
   1  -7   1   28.45    3.22
  -1  -7  -1   25.91    5.39
  -1  -7  -1   20.00   14.66
  -1  -7  -1   26.84    4.29
   1   7   1   19.94   13.43
   1   7   1   24.27    4.82
   1   7   1   29.30    4.76
   2  -7   1   15.57    3.54
  -2  -7  -1   26.85    4.70
   2  -7   1   20.17    4.73
  -2  -7  -1   14.95    3.83
  -2  -7  -1    0.46   10.60
   2  -7   1   24.74    3.48
   2  -7   1   17.05    3.76
   2  -7   1   18.26    3.36
   2  -7   1   14.75    2.79
   2   7   1   14.44    4.47
   2   7   1   20.49    3.47
   2   7   1   29.02    5.55
   2   7   1   18.08    3.63
   2   7   1   17.87    4.41
   2   7   1   28.83   17.38
   3  -7   1  152.42   17.39
   3  -7   1  173.62   16.51
   3  -7   1  120.02   16.31
  -3  -7  -1  141.22   16.93
   3  -7   1  144.01   18.12
  -3  -7  -1  163.84   17.37
   3  -7   1  139.17   16.06
   3  -7   1  160.49   17.59
   3   7   1  152.36   18.72
   3   7   1  156.03   16.75
   3   7   1  167.86   19.78
   3   7   1  159.76   18.72
   3   7   1  137.74   16.91
   3   7   1  161.93   17.92
   4  -7   1   31.73    7.19
  -4  -7  -1   21.56    5.97
   4  -7   1   32.99    8.34
   4  -7   1   23.36    5.86
  -4  -7  -1   28.03    6.55
   4  -7   1   29.77    5.70
   4  -7   1   16.94    6.77
   4  -7   1   33.71    6.25
   4   7   1   16.72    6.03
   4   7   1   30.39   22.18
   4   7   1   29.71    6.34
   4   7   1   13.56    5.43
  -4   7  -1   31.24    4.70
  -4   7  -1   19.00    3.74
   4   7   1   42.04    9.77
   5  -7   1   20.29   10.03
   5  -7   1    7.83    7.26
  -5  -7  -1   18.76    6.54
  -5  -7  -1   20.97    6.15
   5  -7   1   21.69    7.03
   5  -7   1   18.11    5.78
   5  -7   1   16.21    5.45
   5  -7   1   26.82    6.31
   5   7   1   20.53    6.04
  -5   7  -1   24.42    5.32
   5   7   1    7.80    8.70
   5   7   1   41.02   26.70
   5   7   1   13.93    6.02
   5   7   1   17.16    6.86
   5   7   1   14.22    8.57
   5   7   1   21.53    6.93
  -5   7  -1   16.00    4.24
  -6  -7  -1   40.14    9.52
   6  -7   1   35.88    8.67
   6  -7   1   26.16    7.92
   6  -7   1   41.77   10.61
   6  -7   1   33.36    8.51
   6  -7   1   32.29   12.61
   6  -7   1   43.57   11.48
  -6  -7  -1   41.27    9.61
   6   7   1   45.06   13.39
  -6   7  -1   35.55    7.66
   6   7   1   32.17   11.97
   6   7   1   15.14   21.88
  -6   7  -1   36.17    6.89
   6   7   1   52.41   11.51
   6   7   1   51.75   12.86
   6   7   1   48.16    9.63
   6   7   1   28.98    9.32
  -7  -7  -1    8.59    7.16
   7  -7   1   10.15    7.01
   7  -7   1   14.41    6.82
   7  -7   1   17.88   11.77
   7  -7   1   17.12    7.09
  -7  -7  -1    9.97    5.74
   7  -7   1   20.11    9.35
   7  -7   1    7.99    4.85
   7   7   1    6.96    6.25
   7   7   1    0.44   12.86
   7   7   1   14.94    7.05
   7   7   1   -2.02    5.74
  -7   7  -1   10.60    4.75
   7   7   1   21.26    9.32
  -7   7  -1    7.08    4.65
   7   7   1    5.15   23.81
   7   7   1   -6.26   10.84
   8  -7   1   16.57   11.88
  -8  -7  -1   -0.59    4.32
   8  -7   1   -3.27    3.04
  -8  -7  -1   -3.03    5.46
   8  -7   1   -2.55    4.12
   8  -7   1   -0.46    5.99
   8  -7   1    4.17   13.58
   8  -7   1   -2.47    5.30
   8   7   1  -13.81   24.39
  -8   7  -1    9.07    5.98
   8   7   1    3.81    6.86
   8   7   1   21.88   13.93
   8   7   1   -2.29    5.59
   8   7   1    9.17   17.66
  -8   7  -1    4.85    5.37
   8   7   1    0.44    4.15
   8   7   1    9.31    7.10
  -9  -7  -1   -6.95    5.75
   9  -7   1   10.54    7.81
   9  -7   1    5.04    5.25
   9  -7   1    5.72    7.41
   9  -7   1   10.83   15.31
  -9  -7  -1    9.24    7.35
   9  -7   1    7.84    7.08
   9  -7   1    7.22   17.96
  -9   7  -1    5.59    6.76
   9   7   1   20.61   10.85
   9   7   1   -2.37    6.01
   9   7   1   10.79    6.87
   9   7   1   -3.76   20.98
   9   7   1  -32.28   26.13
   9   7   1   -8.20   16.58
  -9   7  -1   -0.60    5.25
 -10  -7  -1   21.28   10.23
  10  -7   1   13.30    8.97
  10  -7   1   -6.94   21.93
  10  -7   1   11.94    8.90
 -10  -7  -1    6.43    6.81
  10  -7   1   14.64    7.70
  10  -7   1   14.51   17.69
  10   7   1    6.50   21.60
 -10   7  -1    0.54    6.51
 -10   7  -1    9.35    7.08
  10   7   1   -8.44   32.77
  10   7   1   16.05   10.60
  10   7   1   14.30    8.51
  10   7   1   -0.34    2.03
  10   7   1   14.54   25.60
  10   7   1    6.54    6.53
  11  -7   1    3.78   23.44
  11  -7   1   -9.42   33.12
  11  -7   1   -3.22    7.06
  11  -7   1    6.89    7.02
  11   7   1   -2.38    7.31
  11   7   1    2.14    6.21
  11   7   1   14.07   25.68
  11   7   1  -51.73   33.04
 -11   7  -1    7.63    8.32
  11   7   1   -0.25    2.69
  11  -8  -1   17.27   34.18
  11  -8  -1   10.35   26.52
  11  -8  -1    0.51    4.63
 -11  -8   1   -4.90    6.65
  11  -8  -1   11.65    8.60
  11   8  -1   11.04   34.10
  11   8  -1    1.86    2.53
  11   8  -1   -0.56    6.87
  11   8  -1   21.30   26.72
  11   8  -1   33.24   11.68
 -11   8   1    8.68    7.11
  10  -8  -1   38.60   11.33
  10  -8  -1   28.49   10.62
 -10  -8   1   24.10   10.46
  10  -8  -1   25.61   25.78
 -10  -8   1   32.90   10.88
  10  -8  -1   47.17   20.95
  10  -8  -1   54.29   13.98
  10   8  -1   35.84   13.01
  10   8  -1   13.75    8.93
  10   8  -1  -19.02   20.76
 -10   8   1   43.89   11.46
 -10   8   1   52.44   10.59
  10   8  -1    8.18   24.78
  10   8  -1   34.95   13.46
  10   8  -1  -14.23   20.06
   9  -8  -1   34.31   10.71
   9  -8  -1   36.41   11.05
   9  -8  -1   12.05   16.84
  -9  -8   1   26.21   10.32
   9  -8  -1   68.04   23.32
  -9  -8   1   17.76    9.25
   9  -8  -1   52.36   14.47
   9  -8  -1   22.77    9.06
   9   8  -1   39.28   10.51
   9   8  -1  -10.89   20.99
   9   8  -1   11.47   10.00
  -9   8   1   15.61    7.50
  -9   8   1   34.37    9.34
   9   8  -1   35.41   13.00
   9   8  -1   11.74   17.99
   9   8  -1   50.25   22.38
   9   8  -1   35.97   11.93
   8  -8  -1   13.52   13.63
   8  -8  -1   36.30   11.71
   8  -8  -1    4.93   14.39
   8  -8  -1   42.60   11.04
  -8  -8   1   52.52   11.72
   8  -8  -1   41.04   11.17
   8  -8  -1   33.58    9.72
  -8  -8   1   37.25    9.48
   8   8  -1   -9.75   20.99
  -8   8   1   41.37    9.17
   8   8  -1   32.33   17.78
   8   8  -1   36.98   12.63
  -8   8   1   32.98    7.53
   8   8  -1   22.84   15.03
   8   8  -1   19.48    8.87
   8   8  -1   29.46   10.85
   8   8  -1   29.85    9.55
  -7  -8   1   -2.11    4.77
   7  -8  -1    1.53    4.56
   7  -8  -1    7.97    5.44
   7  -8  -1   -5.25    2.20
   7  -8  -1    6.00   10.50
   7  -8  -1   -3.71    4.78
  -7  -8   1    0.80    5.47
   7  -8  -1  -13.60    9.54
  -7   8   1    0.89    4.23
   7   8  -1    3.02   10.42
  -7   8   1   12.26    4.77
   7   8  -1   -3.76    5.99
   7   8  -1    7.75    7.26
   7   8  -1   12.23   26.52
   7   8  -1    6.63    5.93
   7   8  -1    1.42    4.77
   7   8  -1  -12.59   11.00
   6  -8  -1  174.03   23.64
   6  -8  -1  165.91   27.60
  -6  -8   1  215.69   24.39
  -6  -8   1  187.36   23.33
   6  -8  -1  193.23   23.64
   6  -8  -1  208.09   25.83
   6  -8  -1  195.79   28.12
   6  -8  -1  197.71   22.80
   6   8  -1  205.18   23.26
   6   8  -1  210.17   26.94
  -6   8   1  204.28   21.72
   6   8  -1  167.30   28.37
   6   8  -1  208.87   24.74
   6   8  -1  160.60   26.36
   6   8  -1  210.60   31.42
   5  -8  -1  156.65   20.10
   5  -8  -1  174.12   25.66
  -5  -8   1  159.88   20.34
  -5  -8   1  182.13   21.28
   5  -8  -1  188.00   21.27
   5  -8  -1  202.72   23.37
   5  -8  -1  165.06   21.71
   5  -8  -1  163.51   19.71
   5   8  -1  154.23   20.63
   5   8  -1  198.20   22.53
   5   8  -1  169.72   20.14
   5   8  -1  191.72   25.72
   4  -8  -1  570.63   61.29
   4  -8  -1  625.02   62.20
  -4  -8   1  612.02   61.13
   4  -8  -1  628.24   60.77
  -4  -8   1  593.51   61.50
   4  -8  -1  602.74   62.33
   4  -8  -1  664.38   63.55
   4  -8  -1  587.84   60.35
   4   8  -1  600.04   63.18
   4   8  -1  618.81   60.50
   4   8  -1  564.14   63.32
   4   8  -1  613.26   61.19
   4   8  -1  621.85   64.38
   4   8  -1  570.78   71.39
   4   8  -1  657.03   62.92
   3  -8  -1  289.50   30.64
  -3  -8   1  290.16   29.84
   3  -8  -1  279.75   28.56
   3  -8  -1  276.25   28.65
   3  -8  -1  265.49   29.69
  -3  -8   1  257.59   29.04
   3   8  -1  284.70   28.69
   3   8  -1  264.57   28.16
   3   8  -1  285.37   40.09
   3   8  -1  291.99   30.88
   3   8  -1  280.21   31.72
   3   8  -1  323.22   31.71
   3   8  -1  305.43   30.55
  -2  -8   1   95.76   21.78
  -2  -8   1   63.07   10.08
   2  -8  -1   93.79    9.83
  -2  -8   1   96.71   11.06
   2  -8  -1  103.74    9.95
   2  -8  -1   99.61   11.27
   2  -8  -1   93.40   10.43
   2   8  -1   84.05   11.01
   2   8  -1  100.48   11.93
   2   8  -1  173.93   32.91
   2   8  -1   77.95   12.97
   2   8  -1  100.28   11.89
  -1  -8   1  198.44   21.49
  -1  -8   1  223.67   30.46
   1  -8  -1  223.74   21.55
  -1  -8   1  208.92   21.83
   1  -8  -1  231.14   21.34
   1  -8  -1  192.75   31.79
  -1   8   1  224.55   21.73
   1   8  -1  217.18   33.26
   1   8  -1  219.63   22.28
   1   8  -1  227.06   22.21
   1   8  -1  192.97   22.44
  -1   8   1  240.40   21.48
   0  -8  -1 4111.54  391.65
   0   8   1 4085.82  391.77
   1  -8   1  196.21   29.93
  -1  -8  -1  182.45   20.49
  -1  -8  -1  180.38   20.45
  -1  -8  -1  181.04   30.28
   1   8   1  233.61   21.47
   1   8   1  226.43   21.10
   1   8   1  203.46   21.35
   1   8   1  228.98   32.98
  -2  -8  -1  167.45   16.25
   2  -8   1  149.47   14.77
  -2  -8  -1  144.94   15.86
   2  -8   1  144.80   15.35
   2  -8   1  145.60   14.59
   2  -8   1  144.03   15.47
   2  -8   1  149.02   15.96
   2  -8   1  157.42   15.10
  -2  -8  -1  144.82   26.13
   2   8   1  131.92   16.67
   2   8   1  134.55   16.13
   2   8   1  132.76   16.61
   2   8   1  121.62   23.89
   2   8   1  125.79   17.27
   3  -8   1  222.49   27.95
   3  -8   1  256.17   28.51
  -3  -8  -1  294.50   28.82
   3  -8   1  277.38   29.09
   3  -8   1  267.67   27.28
  -3  -8  -1  286.70   28.62
   3  -8   1  301.88   27.63
   3  -8   1  272.08   27.89
   3   8   1  266.16   29.06
   3   8   1  250.15   29.36
   3   8   1  235.76   27.79
   3   8   1  281.28   30.97
   3   8   1  311.85   30.66
   3   8   1  267.04   27.68
   4  -8   1  266.75   27.69
   4  -8   1  254.65   30.10
   4  -8   1  225.08   28.76
  -4  -8  -1  248.60   28.51
   4  -8   1  268.23   27.70
   4  -8   1  280.79   29.28
  -4  -8  -1  285.58   28.80
   4  -8   1  282.98   28.52
   4   8   1  277.03   28.23
   4   8   1  262.58   31.55
   4   8   1  252.40   30.04
   4   8   1  232.76   30.09
   4   8   1  257.94   28.57
  -5  -8  -1  812.48   83.34
   5  -8   1  880.80   82.60
   5  -8   1  844.06   84.27
   5  -8   1  810.56   82.46
   5  -8   1  793.89   85.38
  -5  -8  -1  851.97   83.40
   5  -8   1  831.09   84.84
   5  -8   1  840.80   83.47
   5   8   1  610.88   86.53
  -5   8  -1  869.60   80.94
   5   8   1  883.77   83.01
   5   8   1  814.15   85.29
   5   8   1  879.38   84.93
   5   8   1  832.60   95.16
  -5   8  -1  769.51   80.45
   5   8   1  896.34   83.83
   6  -8   1  256.49   26.08
   6  -8   1  224.06   28.33
   6  -8   1  188.73   29.23
   6  -8   1  168.58   29.01
   6  -8   1  233.21   26.42
  -6  -8  -1  241.75   26.74
   6  -8   1  225.88   25.74
  -6  -8  -1  191.86   25.30
   6   8   1  220.91   29.24
   6   8   1  245.85   29.86
  -6   8  -1  249.79   24.32
   6   8   1  222.28   33.41
   6   8   1  255.27   27.62
  -6   8  -1  190.27   23.22
   6   8   1  226.61   27.42
   6   8   1  204.73   25.46
  -7  -8  -1    6.17    6.18
  -7  -8  -1    1.66    6.32
   7  -8   1   10.21    5.80
   7  -8   1    1.72    9.44
   7  -8   1   -0.29    5.48
   7  -8   1   -0.99   10.44
   7  -8   1    0.89    3.84
   7  -8   1    0.26    4.65
   7   8   1   -6.93   20.66
   7   8   1   27.56   14.85
  -7   8  -1    6.93    4.42
   7   8   1   14.57    7.04
   7   8   1   16.77    7.80
   7   8   1   15.15   11.17
   7   8   1   12.66    8.60
   7   8   1    7.54    5.70
  -7   8  -1    8.65    5.26
   8  -8   1    7.83   13.75
   8  -8   1   11.19    6.23
   8  -8   1   -3.30    5.27
  -8  -8  -1   10.59    6.36
   8  -8   1    3.89    6.34
  -8  -8  -1   12.10    7.93
   8   8   1    6.17    7.07
   8   8   1    2.92   14.25
   8   8   1   -0.59    5.10
  -8   8  -1    5.06    4.94
   8   8   1    4.41    7.55
  -8   8  -1   -3.54    4.88
   8   8   1    2.41   29.62
   8   8   1   10.61    7.94
   8   8   1   10.17   17.21
  -9  -8  -1    6.29    7.58
   9  -8   1    3.83    6.64
   9  -8   1   17.35   15.02
   9  -8   1   14.96    8.71
   9  -8   1    4.36   18.25
   9  -8   1    2.25    4.62
   9  -8   1    6.51    7.08
  -9  -8  -1   12.89    8.09
   9   8   1    7.35    6.86
   9   8   1  -22.08   19.74
  -9   8  -1   10.52    7.36
   9   8   1    9.75    8.46
   9   8   1   10.90   16.25
  -9   8  -1    7.79    6.01
   9   8   1    0.86   29.37
   9   8   1   -0.90    1.69
  10  -8   1   46.71   25.64
  10  -8   1   32.97   10.84
  10  -8   1   13.66   21.68
 -10  -8  -1   34.85   11.38
  10  -8   1   27.67   10.97
  10  -8   1   31.85   11.46
 -10  -8  -1   25.08   10.17
  10   8   1   14.37   28.55
 -10   8  -1   30.91   10.42
  10   8   1   30.94   23.80
  10   8   1   24.05   11.38
  10   8   1   23.18   10.74
  10   8   1   37.71   37.60
 -10   8  -1   25.29    8.88
  10   8   1   16.40    9.43
  10  -9  -1    3.16    5.26
  10  -9  -1   17.65   24.26
 -10  -9   1    1.88    5.83
  10  -9  -1  -14.37   17.42
  10  -9  -1   -0.17    6.16
  10  -9  -1   -9.66    5.70
 -10  -9   1    0.28    5.33
 -10   9   1    6.17    5.87
  10   9  -1    0.55    6.68
  10   9  -1   -1.01    5.23
  10   9  -1   12.04   27.19
  10   9  -1    1.25   34.80
 -10   9   1    9.05    6.69
  10   9  -1    4.31    8.71
  10   9  -1  -55.17   18.25
  10   9  -1    1.39    2.11
   9  -9  -1   15.49    9.01
  -9  -9   1    9.37    7.84
   9  -9  -1   -6.72   14.91
   9  -9  -1   29.57   19.48
   9  -9  -1    5.92    7.07
  -9  -9   1    8.24    7.88
   9  -9  -1   12.81    7.48
   9  -9  -1   18.19    8.01
  -9   9   1   11.50    5.58
   9   9  -1    2.58   16.28
   9   9  -1    4.09    7.29
   9   9  -1    7.57    7.04
   9   9  -1   23.38   35.36
  -9   9   1    7.93    6.13
   9   9  -1   13.17   19.77
   9   9  -1   32.83   11.59
   9   9  -1    0.49    1.64
  -8  -9   1    6.44    6.94
   8  -9  -1   -3.15    3.14
   8  -9  -1    7.10    6.52
  -8  -9   1   12.30    7.70
   8  -9  -1    1.26   13.89
   8  -9  -1    5.24    6.73
   8   9  -1   20.42   33.02
  -8   9   1    4.41    4.91
   8   9  -1  -17.68   15.14
  -8   9   1    2.82    4.41
   8   9  -1    4.16    5.97
   8   9  -1   11.59    6.57
   8   9  -1    5.26    5.76
   8   9  -1   21.74   14.74
   8   9  -1   -2.18    6.46
   7  -9  -1    2.97    9.68
   7  -9  -1   12.63    6.84
   7  -9  -1    4.75    4.84
   7  -9  -1   -0.70   14.18
   7  -9  -1    2.59    3.56
   7  -9  -1    2.52    4.46
  -7  -9   1   -3.68    5.31
  -7  -9   1   -4.82    3.00
  -7   9   1    6.73    4.02
   7   9  -1    3.59   11.32
   7   9  -1    1.26    4.46
   7   9  -1   -6.73   26.50
   7   9  -1    4.31   12.71
  -7   9   1    3.74    3.99
   7   9  -1    6.34    5.80
   7   9  -1   10.43    5.98
   7   9  -1    4.61    6.87
  -6  -9   1   71.71   13.99
   6  -9  -1   45.78   11.99
   6  -9  -1   66.34   15.26
   6  -9  -1   58.87   14.13
   6  -9  -1   80.10   13.78
  -6  -9   1   75.52   13.57
   6  -9  -1   93.30   13.43
   6  -9  -1  102.64   19.11
  -6   9   1   96.22   10.55
   6   9  -1   84.82   14.95
   6   9  -1   83.75   17.57
   6   9  -1   98.03   13.44
   6   9  -1   61.69   30.88
  -6   9   1   91.89    9.99
   6   9  -1   89.50   15.91
  -5  -9   1    7.26    5.23
   5  -9  -1    6.32    4.88
   5  -9  -1    2.80    3.69
   5  -9  -1    3.65    8.03
  -5  -9   1   -6.66    3.54
   5  -9  -1   10.74    6.57
   5  -9  -1    5.16    4.41
   5  -9  -1    9.68    5.31
   5   9  -1    3.82    5.11
   5   9  -1    9.01    7.99
   5   9  -1   19.84    9.00
   5   9  -1    3.44    3.91
   5   9  -1    6.15   17.97
   5   9  -1    2.99    3.96
   5   9  -1    1.03    4.45
   4  -9  -1   11.12    4.03
   4  -9  -1    8.27    4.03
   4  -9  -1    6.33    6.30
   4  -9  -1    7.09    5.65
  -4  -9   1    8.85    4.68
  -4  -9   1   10.30    4.43
   4  -9  -1    8.31    3.79
   4  -9  -1    7.34    3.82
   4   9  -1    4.19    3.63
   4   9  -1    3.38    3.05
   4   9  -1   -2.48   20.00
   4   9  -1    3.70    3.94
   4   9  -1   12.97    7.97
   4   9  -1    8.94    4.38
   4   9  -1   15.21    7.17
   3  -9  -1  177.86   19.91
   3  -9  -1  187.16   20.83
   3  -9  -1  168.35   20.27
  -3  -9   1  174.45   20.56
  -3  -9   1  178.93   20.16
   3  -9  -1  183.68   21.48
   3  -9  -1  175.69   19.54
   3  -9  -1  210.60   19.74
   3   9  -1  190.30   18.56
   3   9  -1  218.78   23.57
   3   9  -1  162.55   21.28
   3   9  -1  204.87   22.41
   3   9  -1  219.07   33.75
   3   9  -1  185.49   21.14
   2  -9  -1   67.21    7.41
  -2  -9   1   65.72    9.22
   2  -9  -1   67.09    7.45
  -2  -9   1   73.33   22.36
   2  -9  -1   67.05    7.58
   2  -9  -1   63.76    8.42
   2  -9  -1   74.09   24.17
   2  -9  -1   55.90    7.48
   2  -9  -1   78.08    8.53
  -2  -9   1   70.26    8.27
   2   9  -1   64.04   10.36
   2   9  -1   70.80   10.00
   2   9  -1   94.08   28.34
   2   9  -1   63.73   10.95
   2   9  -1   69.07    8.73
  -1  -9   1   35.42    4.90
   1  -9  -1   28.84   14.19
  -1  -9   1   34.09    4.21
  -1  -9   1   31.60   17.08
   1   9  -1   34.56    6.02
   1   9  -1   33.09    5.45
   1   9  -1   39.75    5.50
   1   9  -1   32.29    4.91
   1   9  -1   59.95   22.10
   0  -9  -1   46.14    4.26
   0  -9  -1   30.11    4.05
   0  -9  -1   22.34   16.39
   0  -9   1   56.89   17.20
   0   9   1   38.01    4.49
   0   9   1   37.89    4.52
   0   9  -1   49.63   18.16
   0   9   1   38.68    5.11
  -1  -9  -1  153.07   15.08
   1  -9   1  137.82   24.35
  -1  -9  -1  145.08   14.99
  -1  -9  -1  148.38   26.66
   1   9   1  139.51   16.16
   1   9   1  129.97   15.13
   1   9   1  151.20   15.79
   1   9   1  132.77   15.54
   1   9   1  141.88   27.08
   2  -9   1   16.12    2.81
   2  -9   1   19.36    4.00
   2  -9   1   21.36    3.72
   2  -9   1   16.50    2.57
  -2  -9  -1   10.90   17.12
   2  -9   1   13.31   15.42
  -2  -9  -1   12.89    4.00
  -2  -9  -1   22.70    4.51
   2  -9   1   14.04    3.03
   2  -9   1   14.84    2.72
   2   9   1   10.29    3.43
   2   9   1    7.74   17.78
   2   9   1   10.52    4.55
   2   9   1   11.70    5.91
   2   9   1   11.94    4.02
  -3  -9  -1    9.31    4.26
   3  -9   1    2.51    1.94
   3  -9   1    4.22    3.89
   3  -9   1    3.11    2.50
  -3  -9  -1   -2.85   18.27
   3  -9   1    4.38    2.63
   3  -9   1    6.12    2.61
  -3  -9  -1    2.40    3.19
   3  -9   1   11.57    5.13
   3   9   1   14.78   14.85
   3   9   1    9.20    5.70
   3   9   1    3.59    2.88
   3   9   1   18.08    6.87
   3   9   1    4.87    3.66
   3   9   1    3.04    2.37
   3   9   1    3.21    2.83
  -4  -9  -1   39.24    8.21
   4  -9   1   41.92    8.48
   4  -9   1   16.36    8.24
   4  -9   1   35.21    8.09
   4  -9   1   51.10    8.02
   4  -9   1   43.34    7.21
   4  -9   1   41.23    7.01
  -4  -9  -1   53.74    8.87
   4   9   1   41.65    7.47
   4   9   1   -1.02   15.29
   4   9   1   38.10    8.30
   4   9   1   38.06   11.74
   4   9   1   36.99    7.74
   4   9   1   36.67   10.01
   4   9   1   25.70    8.11
   5  -9   1   54.35   10.05
   5  -9   1   64.76   11.12
   5  -9   1   57.13   13.37
  -5  -9  -1   79.34   12.60
   5  -9   1   58.97   12.58
  -5  -9  -1   69.87   12.00
   5  -9   1   54.62   11.66
   5  -9   1   54.97   10.03
   5   9   1   74.22   32.48
   5   9   1   67.57   12.57
   5   9   1   69.50   16.17
   5   9   1   51.55   11.01
   5   9   1   57.55   13.88
   5   9   1   72.84   11.49
   5   9   1   75.54   16.96
  -6  -9  -1   -3.27    5.05
  -6  -9  -1    7.84    5.72
   6  -9   1    7.09    7.80
   6  -9   1    2.18    3.32
   6  -9   1    5.89    4.85
   6  -9   1    5.61    4.84
   6  -9   1    1.12    3.09
   6  -9   1   -4.03    9.08
   6   9   1   -1.05    3.26
   6   9   1    3.02    5.04
   6   9   1  -20.54   11.58
  -6   9  -1    4.13    2.93
   6   9   1   -1.84    9.99
   6   9   1   10.90   11.67
  -6   9  -1    1.00    2.83
   6   9   1   -1.71    4.47
   6   9   1    4.59    5.34
  -7  -9  -1    7.76    6.74
  -7  -9  -1   14.38    7.34
   7  -9   1   -3.74   11.81
   7  -9   1    6.54    9.28
   7  -9   1   -2.96    4.88
   7  -9   1   16.09    6.45
   7  -9   1    3.16    4.68
   7  -9   1   -4.76    4.54
   7   9   1    1.49   21.19
  -7   9  -1    2.10    3.66
  -7   9  -1    3.91    4.35
   7   9   1  -14.15   13.13
   7   9   1    1.74   10.86
   7   9   1    4.68    6.07
   7   9   1   11.51    6.42
   7   9   1    7.70    7.55
   7   9   1    7.06    6.06
   8  -9   1   23.19    9.30
  -8  -9  -1   39.72   10.13
   8  -9   1   24.16    8.87
  -8  -9  -1   38.91   10.81
   8  -9   1   30.22   16.32
   8  -9   1   48.97   16.35
   8  -9   1   25.93    8.75
   8  -9   1   24.08   10.01
  -8   9  -1   29.59    7.55
   8   9   1   22.20   11.03
   8   9   1   34.05   10.36
  -8   9  -1   29.79    6.77
   8   9   1   49.17   12.02
   8   9   1   14.88   30.61
   8   9   1    1.84   14.31
   8   9   1   24.27   20.14
   8   9   1   33.18   11.38
   9  -9   1    7.32    7.26
  -9  -9  -1   -1.37    7.53
   9  -9   1   26.29   15.22
   9  -9   1   -1.78    3.56
  -9  -9  -1    3.94    6.59
   9  -9   1    1.49    6.98
   9  -9   1   29.79   20.53
   9  -9   1    9.34    7.41
  -9   9  -1   -0.22    4.51
   9   9   1    0.09    1.67
   9   9   1    4.42   20.42
  -9   9  -1   -7.68    5.11
   9   9   1   -3.72    3.54
   9   9   1   -6.93   11.52
   9   9   1   -9.60   21.42
   9   9   1    0.68    6.40
  10  -9   1   -5.42    6.67
  10  -9   1   -3.09   17.45
 -10  -9  -1    4.40    8.07
  10  -9   1   -5.37    6.10
  10  -9   1   -2.84    3.07
  10  -9   1  -24.12   22.51
  10   9   1    0.36    2.23
 -10   9  -1    3.27    5.92
  10   9   1    0.12    4.21
 -10   9  -1    2.33    5.74
  10   9   1  -11.85    5.09
  10   9   1   16.37   35.57
  10   9   1  -15.13   29.62
  10   9   1  -16.88    5.90
  10   9   1  -15.11   20.73
  10 -10  -1    1.17   18.79
  10 -10  -1    9.95    7.84
  10 -10  -1    2.18    5.10
  10 -10  -1   -6.81    6.50
  10 -10  -1   16.83   24.78
 -10 -10   1   14.26    8.65
 -10 -10   1   -2.27    4.39
  10  10  -1  -26.15   21.15
  10  10  -1    1.62    2.20
 -10  10   1    3.65    2.25
  10  10  -1   -3.75   27.86
  10  10  -1    6.89   21.93
  10  10  -1    4.19    7.52
  10  10  -1    3.14    8.01
 -10  10   1   -3.16    4.48
   9 -10  -1   39.23   11.71
   9 -10  -1   57.75   13.86
  -9 -10   1   59.65   13.54
  -9 -10   1   61.17   14.27
   9 -10  -1   29.79   10.16
   9 -10  -1   73.96   20.98
   9 -10  -1   64.31   22.96
  -9  10   1   49.71    9.84
   9  10  -1   49.44   20.06
  -9  10   1   40.68    8.45
   9  10  -1   70.43   16.15
   9  10  -1   21.97   22.93
   9  10  -1   64.82   15.38
   9  10  -1   38.50   11.55
   8 -10  -1   27.01    9.57
  -8 -10   1   46.95   11.92
   8 -10  -1   51.47   11.33
   8 -10  -1   63.28   14.41
  -8 -10   1   56.46   12.94
   8 -10  -1   58.17   17.16
   8 -10  -1   54.08   18.05
   8 -10  -1   51.92   12.54
  -8  10   1   41.99    7.59
   8  10  -1  -39.01   29.59
   8  10  -1   82.92   16.40
   8  10  -1   72.04   19.27
   8  10  -1   70.13   22.38
   8  10  -1   46.09   14.91
   8  10  -1   69.79   14.15
   8  10  -1   34.64    9.86
  -8  10   1   50.52    8.59
  -7 -10   1   61.62   14.63
  -7 -10   1   92.45   16.02
   7 -10  -1   64.61   14.37
   7 -10  -1   84.02   15.41
   7 -10  -1  118.32   16.25
   7 -10  -1   86.60   18.43
  -7  10   1   88.08   10.66
   7  10  -1  117.96   16.34
   7  10  -1  107.35   20.96
   7  10  -1  113.69   17.66
  -7  10   1   94.95   11.25
   7  10  -1   81.58   24.50
   7  10  -1   75.48   18.08
   7  10  -1  121.92   19.54
  -6 -10   1   13.46    6.40
   6 -10  -1    8.52    5.00
   6 -10  -1   14.39    5.63
   6 -10  -1   23.82   11.57
   6 -10  -1   13.04    5.95
   6 -10  -1    8.70    9.24
  -6 -10   1   24.05    7.58
   6 -10  -1   11.93    5.76
   6  10  -1    5.93   24.08
   6  10  -1   42.26   12.43
   6  10  -1   17.87    6.00
   6  10  -1   21.68    8.43
   6  10  -1    6.17   10.92
   6  10  -1   20.45    7.38
   6  10  -1    4.40    4.88
   5 -10  -1   50.02    9.62
   5 -10  -1   49.46    8.99
  -5 -10   1   55.51   10.04
   5 -10  -1   47.83   10.33
   5 -10  -1   27.35   10.05
  -5 -10   1   76.51   11.86
   5 -10  -1   44.75   12.91
   5 -10  -1   65.31   10.52
   5  10  -1   59.09   13.19
   5  10  -1   41.52   24.88
   5  10  -1   34.42    8.83
   5  10  -1   60.76   15.76
   5  10  -1   51.93    8.70
   5  10  -1   46.03   10.59
   5  10  -1   42.70   11.23
   4 -10  -1   20.66    5.77
   4 -10  -1   22.40    5.24
   4 -10  -1   19.61    7.91
  -4 -10   1   18.70    5.94
   4 -10  -1   24.10    7.10
  -4 -10   1   18.38    5.84
   4 -10  -1   30.44    6.06
   4 -10  -1   13.10    4.64
   4  10  -1    5.58    4.90
   4  10  -1   11.56    7.57
   4  10  -1   24.02   24.15
   4  10  -1   29.35   10.55
   4  10  -1   10.03    4.81
   4  10  -1   14.27    4.36
   4  10  -1    6.65    3.21
   3 -10  -1  555.98   57.52
   3 -10  -1  571.76   57.00
  -3 -10   1  575.37   57.58
  -3 -10   1  576.07   57.01
   3 -10  -1  553.88   56.26
   3 -10  -1  612.01   56.36
   3 -10  -1  543.62   56.43
   3 -10  -1  565.20   57.00
   3  10  -1  565.81   59.05
   3  10  -1  543.67   58.17
   3  10  -1  552.64   59.35
   3  10  -1  642.34   58.33
   3  10  -1  586.69   70.32
  -2 -10   1   82.70   22.17
   2 -10  -1   55.37    7.52
   2 -10  -1   64.63    7.01
   2 -10  -1   54.46   22.88
  -2 -10   1   64.83    8.10
  -2 -10   1   71.52    8.84
   2 -10  -1   69.00    7.29
   2 -10  -1   59.80    7.16
   2 -10  -1   61.92    7.66
   2 -10  -1   62.49    6.92
   2  10  -1   90.27   11.53
   2  10  -1   71.64    8.62
   2  10  -1   72.93   11.53
   2  10  -1   65.77    9.71
   2  10  -1  122.39   33.03
  -1 -10   1  713.71   67.42
   1 -10  -1  701.23   79.47
  -1 -10   1  653.02   67.01
  -1 -10   1  695.67   77.36
   1  10  -1  666.17   67.37
   1  10  -1  706.02   67.86
   1  10  -1  728.17   68.01
   1  10  -1  720.36   79.75
   1  10  -1  697.91   67.38
   0 -10   1   20.32   17.80
   0 -10  -1   10.10   16.20
   0 -10  -1   14.86    2.75
   0  10   1   22.98    2.75
   0  10   1   22.78    3.43
   0  10   1   27.35    3.55
   0  10   1   21.24    2.68
  -1 -10  -1  194.25   19.74
  -1 -10  -1  191.46   19.69
   1 -10   1  197.29   31.27
  -1 -10  -1  207.40   32.29
   1  10   1  186.47   20.26
   1  10   1  190.17   20.93
   1  10   1  188.78   20.36
   1  10   1  184.68   19.89
   2 -10   1    4.38    1.94
  -2 -10  -1   10.67    3.60
   2 -10   1   12.85    2.71
   2 -10   1    5.36    1.28
  -2 -10  -1    6.78    3.08
   2 -10   1    6.35    1.65
   2 -10   1    3.55    1.66
  -2 -10  -1   22.79   20.47
   2 -10   1   16.58   16.06
   2 -10   1    7.12    1.46
   2  10   1   10.83    3.90
   2  10   1    9.14    3.11
   2  10   1   18.42    5.13
   2  10   1   25.08   22.45
   2  10   1    5.79    5.50
   3 -10   1  266.16   27.32
   3 -10   1  266.41   28.30
   3 -10   1  270.00   28.04
  -3 -10  -1  282.80   28.70
   3 -10   1  265.40   27.42
   3 -10   1  273.54   29.14
   3 -10   1  280.87   27.58
  -3 -10  -1  262.29   28.65
   3  10   1  270.86   29.24
   3  10   1  248.68   29.57
   3  10   1  265.86   30.39
   3  10   1  291.96   31.53
   3  10   1  256.84   41.71
   4 -10   1  249.45   26.78
   4 -10   1  271.46   27.28
  -4 -10  -1  261.64   28.18
   4 -10   1  267.76   28.06
   4 -10   1  267.08   29.63
   4 -10   1  226.72   27.79
   4 -10   1  281.88   27.13
  -4 -10  -1  236.18   27.83
   4  10   1  291.48   32.21
   4  10   1  225.79   40.95
   4  10   1  236.28   28.39
   4  10   1  270.12   27.37
   4  10   1  237.49   29.79
   4  10   1  268.20   30.07
   4  10   1  223.45   26.38
  -5 -10  -1  110.73   17.91
   5 -10   1  159.39   18.67
   5 -10   1  141.49   20.00
   5 -10   1  163.85   16.77
  -5 -10  -1  139.59   17.36
   5 -10   1  135.01   16.40
   5 -10   1  104.45   19.68
   5 -10   1  135.31   16.48
   5  10   1  135.21   18.50
   5  10   1   86.58   33.31
   5  10   1  120.73   20.42
   5  10   1  124.70   19.72
   5  10   1  105.00   20.73
   5  10   1  130.14   23.87
   5  10   1  126.01   16.11
   6 -10   1   24.43    7.33
  -6 -10  -1   32.85    8.90
   6 -10   1   32.23    8.01
   6 -10   1   14.83   11.18
  -6 -10  -1   33.73    8.95
   6 -10   1   29.21    8.12
   6 -10   1   40.43   10.92
   6  10   1   81.60   16.52
   6  10   1   45.10    9.14
   6  10   1   -8.54   15.38
   6  10   1   57.63   11.75
   6  10   1   54.34   10.72
   7 -10   1    3.78    6.06
   7 -10   1    3.70    4.11
   7 -10   1   -2.21    4.50
  -7 -10  -1   -2.67    5.61
  -7 -10  -1    7.02    5.35
   7 -10   1    9.33    9.65
   7  10   1    1.17    6.04
   7  10   1   -5.77    6.02
  -7  10  -1    3.61    3.25
   7  10   1   12.22   12.67
   7  10   1   14.69   15.85
  -7  10  -1    5.20    3.06
   7  10   1   -3.48    5.16
   7  10   1    7.33    5.99
   7  10   1   -7.30   31.06
   8 -10   1   10.63    7.71
   8 -10   1   38.47   18.88
   8 -10   1   29.39   14.42
  -8 -10  -1   31.74    9.88
   8 -10   1   43.50   10.30
   8 -10   1   14.92    7.21
  -8 -10  -1   23.41    9.31
   8 -10   1   12.91    8.24
   8  10   1   29.61   15.83
   8  10   1   30.02   11.20
   8  10   1   14.61    7.06
  -8  10  -1   30.77    5.81
   8  10   1   16.04   17.89
   8  10   1   61.50   16.99
  -8  10  -1   13.75    5.27
   8  10   1   19.44    8.56
   8  10   1  -16.78   21.11
   9 -10   1   11.34    8.41
   9 -10   1   20.66   20.19
  -9 -10  -1   23.53    9.82
   9 -10   1   29.04   10.30
   9 -10   1   28.93    9.73
   9 -10   1   39.60   17.73
  -9 -10  -1   15.08    9.02
  -9  10  -1   27.64    6.59
   9  10   1   33.57   11.33
   9  10   1   13.13    8.30
   9  10   1   24.65   19.09
   9  10   1  -32.71   30.87
  -9  10  -1    1.43    3.52
   9  10   1   -2.88   22.86
  10 -10   1   -0.70    6.88
  10 -10   1   -3.36   28.03
  10 -10   1   12.87    8.52
  10 -10   1   41.95   21.31
  10 -10   1    3.00    5.58
 -10 -10  -1    0.22    7.25
 -10  10  -1    0.33    3.11
 -10  10  -1    0.75    1.89
  10  10   1   -3.38   30.03
  10  10   1   21.37   23.49
  10  10   1  -25.80   34.34
  10  10   1   10.99    8.03
  10  10   1   23.81   12.57
  10  10   1    2.44    4.25
  10 -11  -1    9.40   29.42
  10 -11  -1   -0.31    3.98
  10 -11  -1    0.32    6.40
 -10 -11   1   -1.98    8.04
  10 -11  -1   11.04   23.63
  10 -11  -1   -1.57    6.25
  10  11  -1    0.64    2.29
  10  11  -1   34.83   11.92
  10  11  -1  -13.65   22.27
  10  11  -1  -21.44   29.38
  10  11  -1   -6.25    5.35
 -10  11   1    2.09    2.21
 -10  11   1   -0.77    1.57
   9 -11  -1  -17.87   21.31
   9 -11  -1    2.73    4.38
   9 -11  -1    9.69   16.88
   9 -11  -1    3.14    6.59
   9 -11  -1   14.97    8.56
  -9 -11   1   -1.16    6.42
  -9 -11   1    9.28    8.13
   9  11  -1    8.44    6.46
   9  11  -1  -21.34   33.58
   9  11  -1    1.03    1.81
   9  11  -1   12.53    8.54
   9  11  -1    3.79    5.99
  -9  11   1   -1.70    0.99
   9  11  -1  -28.36   15.59
   9  11  -1   -4.53   22.28
  -9  11   1    0.00    1.12
   8 -11  -1   14.06   14.85
   8 -11  -1    4.58    4.99
   8 -11  -1    7.56    6.15
   8 -11  -1    8.30    6.67
   8 -11  -1   18.51   17.78
   8 -11  -1    1.85    3.32
  -8 -11   1    4.00    6.99
  -8 -11   1   -0.97    5.75
   8  11  -1    8.76    7.34
  -8  11   1   -0.28    1.88
   8  11  -1   -5.94    4.84
   8  11  -1   -7.37   13.49
   8  11  -1    7.57    6.33
  -8  11   1    5.76    2.45
   8  11  -1   19.42   18.71
   8  11  -1   24.17   32.52
   8  11  -1    1.06    2.61
  -7 -11   1    9.36    6.76
   7 -11  -1   10.48    5.12
   7 -11  -1   -9.83   10.35
  -7 -11   1   -3.33    5.14
   7 -11  -1   10.75    7.05
   7 -11  -1   -1.32    4.37
   7  11  -1   -1.45   11.97
   7  11  -1   16.60    7.36
   7  11  -1    2.82   14.17
   7  11  -1   19.24   22.26
   7  11  -1    6.77    6.62
   7  11  -1    3.50    5.61
   6 -11  -1    4.12    5.01
  -6 -11   1    1.78    5.63
   6 -11  -1   10.65    5.92
   6 -11  -1   10.08    8.84
  -6 -11   1    6.26    5.38
   6 -11  -1    6.62    3.96
   6  11  -1    8.34    5.29
   6  11  -1   -1.08    4.14
   6  11  -1   13.08   14.55
   6  11  -1    9.23    5.03
   6  11  -1   30.90   25.82
   6  11  -1   14.68    7.18
   6  11  -1    4.39    8.51
   5 -11  -1   33.23    8.12
  -5 -11   1   24.42    6.75
   5 -11  -1   24.97    6.21
   5 -11  -1   40.78   10.97
   5 -11  -1   31.33    7.25
   5 -11  -1   24.59    6.19
  -5 -11   1   19.35    7.05
   5 -11  -1   18.19    8.62
   5  11  -1   11.81    5.76
   5  11  -1   20.89    5.06
   5  11  -1    0.40   16.33
   5  11  -1   25.42    9.25
   5  11  -1   23.65    6.38
   5  11  -1   16.35   10.07
   5  11  -1   26.31    8.99
   4 -11  -1   11.21    3.73
  -4 -11   1    3.22    4.38
   4 -11  -1    4.01    3.88
  -4 -11   1   11.85    5.60
   4 -11  -1    6.90    5.80
   4 -11  -1    9.02    4.03
   4 -11  -1   11.64    4.24
   4 -11  -1    8.48    6.57
   4  11  -1    5.13    4.10
   4  11  -1   17.81   23.10
   4  11  -1    2.26    8.35
   4  11  -1   11.67    4.88
   4  11  -1   18.96    7.10
   3 -11  -1   25.05   23.66
   3 -11  -1   30.64    5.21
   3 -11  -1   35.68    6.30
   3 -11  -1   38.83    7.25
  -3 -11   1   10.40   17.26
  -3 -11   1   43.86    7.80
   3 -11  -1   29.85    5.58
  -3 -11   1   26.68    6.17
   3 -11  -1   32.49    5.77
   3 -11  -1   42.45    6.02
   3  11  -1   55.21   27.76
   3  11  -1   55.40    9.92
   3  11  -1   38.23    8.51
   3  11  -1   31.30    6.70
   3  11  -1   41.22   10.36
  -2 -11   1   47.59    7.25
  -2 -11   1   46.62    6.57
   2 -11  -1   38.58    5.19
  -2 -11   1   42.76   23.00
   2 -11  -1   40.09    5.02
   2 -11  -1   40.11   19.43
   2  11  -1    2.61   16.95
   2  11  -1   48.53    8.07
   2  11  -1   35.11    6.41
   2  11  -1   47.85    9.05
   2  11  -1   40.79    7.54
  -1 -11   1   27.40   19.34
  -1 -11   1   19.15    3.86
   1 -11  -1    9.14   16.99
  -1 -11   1   22.27    3.54
   1  11  -1   33.09    4.56
   1  11  -1   24.48    3.95
   1  11  -1   71.88   28.13
   1  11  -1   26.55    3.87
   1  11  -1   21.30    3.43
   0 -11  -1   52.45   20.54
   0 -11   1   91.85   25.33
   0 -11  -1   62.11    7.56
   0 -11  -1   82.30    7.70
  -1 -11  -1    2.52   13.41
   1 -11   1   24.09   18.28
  -1 -11  -1   35.32    4.87
  -1 -11  -1   17.48    3.86
   1  11   1   31.35    5.54
   1  11   1   -2.75   12.74
   1  11   1   25.55    4.75
   1  11   1   20.33    3.94
   1  11   1   22.69    5.73
   2 -11   1   50.15    5.65
   2 -11   1   52.50    5.47
  -2 -11  -1   40.10    7.35
  -2 -11  -1   39.36   23.21
  -2 -11  -1   56.32    8.07
   2 -11   1  101.97   29.56
   2  11   1   44.97    9.55
   2  11   1   43.88    8.31
   2  11   1   43.30    8.57
   2  11   1   55.42   28.34
   2  11   1   48.58    7.95
   3 -11   1   14.43   22.60
  -3 -11  -1   15.85    5.49
   3 -11   1   22.42    5.02
   3 -11   1   14.85    3.92
   3 -11   1   12.33    3.64
   3 -11   1   15.82    3.49
   3 -11   1   21.73    6.05
   3 -11   1   20.96    4.25
  -3 -11  -1   21.62    5.41
  -3 -11  -1   -7.62   21.59
   3  11   1   13.66    6.22
   3  11   1   28.60    8.70
   3  11   1   18.37   22.36
   3  11   1   21.74    5.31
   3  11   1   24.52    7.07
  -4 -11  -1   41.53    8.72
   4 -11   1   31.74    6.46
   4 -11   1   38.30    7.12
   4 -11   1   36.63    8.09
   4 -11   1   39.47    8.23
   4 -11   1   49.02    7.63
   4 -11   1   50.17   10.94
  -4 -11  -1   46.73    9.01
   4  11   1   19.88   24.62
   4  11   1   37.38    8.53
   4  11   1   56.79   13.39
   4  11   1   39.33   10.29
   4  11   1   40.61   10.16
   4  11   1   30.02    6.11
   5 -11   1   26.05   10.65
  -5 -11  -1   12.23    6.00
   5 -11   1   14.79    4.83
   5 -11   1   15.47    5.54
  -5 -11  -1   10.97    5.57
   5 -11   1   20.30    7.54
   5 -11   1    9.63    5.17
   5 -11   1    8.53    4.74
   5  11   1   13.09    4.92
   5  11   1    7.52    5.20
   5  11   1    9.59    5.03
   5  11   1  -12.13   17.96
   5  11   1   26.51   10.25
   5  11   1   19.08   11.91
   5  11   1   24.74    6.87
   6 -11   1    9.01    7.79
   6 -11   1    2.71    4.90
   6 -11   1    1.60    3.58
   6 -11   1    4.48    5.03
  -6 -11  -1   10.31    6.32
  -6 -11  -1    3.57    5.58
   6  11   1    1.98    5.72
   6  11   1    7.62    4.80
   6  11   1   15.26   11.94
   6  11   1    1.27   24.14
   6  11   1    8.21    5.58
   6  11   1  -12.95   10.93
   6  11   1   11.95    7.55
   7 -11   1   39.50    9.45
  -7 -11  -1   31.42    9.93
   7 -11   1   56.38   15.13
  -7 -11  -1   20.55    8.18
   7 -11   1   39.46    9.48
   7 -11   1   36.78    9.68
   7  11   1   42.54   14.82
   7  11   1   12.23    6.94
   7  11   1   81.10   37.67
   7  11   1   18.00    9.26
   7  11   1   30.05    9.56
  -8 -11  -1    5.79    6.76
   8 -11   1    8.89    6.71
   8 -11   1   10.80   17.11
   8 -11   1   11.86    6.24
   8 -11   1    9.79    7.61
  -8 -11  -1   -0.08    6.58
   8 -11   1    0.47   14.38
   8 -11   1    2.62    4.39
   8  11   1   17.89    9.54
   8  11   1   17.51    8.07
   8  11   1   -4.02    5.75
   8  11   1   12.46   35.77
   8  11   1    4.05   19.47
   8  11   1   19.77   15.52
  -9 -11  -1   -9.48    4.50
  -9 -11  -1   -2.13    6.66
   9 -11   1   -2.61    6.58
   9 -11   1    8.66    7.83
   9 -11   1  -11.45   23.43
   9 -11   1    2.19    4.18
   9 -11   1  -19.03   16.79
  -9  11  -1    1.18    1.37
   9  11   1    7.17    9.97
   9  11   1  -44.63   23.92
   9  11   1   -1.47    6.30
   9  11   1  -17.76   21.57
   9  11   1   -0.04   18.00
  -9  11  -1   -1.14    1.22
   9  11   1    0.20    1.90
  10 -11   1    2.65    5.84
  10 -11   1    2.37   19.33
  10  11   1    2.61    3.43
  10  11   1    5.81   23.03
  -9 -12   1   -2.10    7.49
   9 -12  -1    2.64    5.99
   9 -12  -1    7.16    6.00
  -9 -12   1    2.46    6.59
   9 -12  -1   33.64   24.17
   9 -12  -1  -27.43   17.18
   9 -12  -1    5.11    6.86
   9  12  -1   -2.56    7.02
   9  12  -1  -10.07   16.45
   9  12  -1   35.56   29.66
   9  12  -1    0.58    1.87
   9  12  -1  -21.99   30.53
   9  12  -1   -8.50    4.89
  -8 -12   1   60.01   14.21
   8 -12  -1   82.18   18.21
   8 -12  -1   67.37   13.53
   8 -12  -1   63.25   20.64
   8 -12  -1   74.75   14.43
  -8 -12   1   72.92   15.23
   8 -12  -1   81.09   15.91
   8  12  -1   84.52   17.25
   8  12  -1  108.78   23.18
   8  12  -1   69.08   14.55
   8  12  -1   54.05   11.96
   7 -12  -1  100.58   16.73
   7 -12  -1  111.13   16.20
  -7 -12   1  108.28   17.72
   7 -12  -1   87.67   18.40
   7 -12  -1  127.35   17.85
  -7 -12   1  111.07   18.10
   7  12  -1  117.94   17.30
   7  12  -1   92.93   20.83
   7  12  -1  117.97   23.25
   7  12  -1   92.37   17.51
   7  12  -1   79.23   14.25
   7  12  -1   50.77   21.76
   6 -12  -1   46.19    9.65
   6 -12  -1   59.33   12.20
  -6 -12   1   61.95   12.38
   6 -12  -1   65.94   11.10
   6 -12  -1   55.48   10.93
   6 -12  -1   65.58   13.48
  -6 -12   1   77.36   12.80
   6  12  -1   41.25   18.53
   6  12  -1   46.48    8.52
   6  12  -1   39.60   13.41
   6  12  -1   55.97    9.86
   6  12  -1   75.70   15.76
   6  12  -1    9.19   19.85
   6  12  -1   51.81   11.70
  -5 -12   1   57.14   11.02
   5 -12  -1   62.67   13.62
   5 -12  -1   69.98   11.82
   5 -12  -1   42.09    9.17
   5 -12  -1   66.08   11.33
   5 -12  -1   63.85    9.89
  -5 -12   1   60.94   10.74
   5 -12  -1   64.98   10.01
   5  12  -1   44.46   26.39
   5  12  -1   59.88   13.26
   5  12  -1   40.38    6.63
   5  12  -1   72.45   13.99
   5  12  -1   45.76   10.37
   5  12  -1   52.62    7.58
   5  12  -1   51.26   15.35
  -4 -12   1   14.79    5.71
   4 -12  -1    9.26    6.79
  -4 -12   1    6.54    5.33
   4 -12  -1    6.05    3.10
   4 -12  -1   10.87    4.51
   4 -12  -1    4.10    2.65
   4 -12  -1    9.23    5.40
   4 -12  -1    9.90    4.15
   4  12  -1    8.62   10.41
   4  12  -1   19.69    7.95
   4  12  -1   13.96    6.01
   4  12  -1    2.28   16.83
   4  12  -1   10.04    4.64
   3 -12  -1  151.81   15.95
  -3 -12   1  169.16   18.56
   3 -12  -1  157.84   16.70
  -3 -12   1  157.26   17.62
   3 -12  -1  155.83   35.53
   3 -12  -1  160.10   16.80
   3 -12  -1  151.11   16.96
   3 -12  -1  156.42   15.77
  -3 -12   1   81.18   31.53
   3 -12  -1  160.18   16.53
   3  12  -1  147.41   17.82
   3  12  -1  141.95   18.92
   3  12  -1  177.01   21.62
   3  12  -1  148.07   19.10
  -2 -12   1 1134.63  117.39
   2 -12  -1 1247.06  132.56
  -2 -12   1 1331.22  131.56
  -2 -12   1 1197.61  117.98
   2  12  -1 1214.90  118.79
   2  12  -1 1184.37  117.77
   2  12  -1 1291.85  133.39
   2  12  -1 1181.82  117.89
   2  12  -1 1206.69  119.07
   1 -12  -1   36.76    4.91
   1 -12  -1   56.72    5.11
  -1 -12   1   43.39    5.71
  -1 -12   1   45.95    6.55
  -1 -12   1   62.84   27.21
   1 -12  -1    6.01   20.74
   1  12  -1   52.01    5.17
   1  12  -1   80.84   33.16
   1  12  -1   60.45    5.44
   0 -12   1    7.80   19.37
   0 -12  -1    7.24    2.25
   0 -12  -1    8.49    2.22
   0 -12  -1  -20.37   17.21
   1 -12   1   16.23   20.78
  -1 -12  -1    3.55   19.57
  -1 -12  -1   11.30    3.60
  -1 -12  -1   22.24    4.29
   1  12   1   20.13    4.20
   1  12   1   -9.68   13.53
   1  12   1   20.26    3.81
   1  12   1   20.86    4.74
   1  12   1   26.68    5.94
   2 -12   1  368.51   32.17
   2 -12   1  297.62   31.85
  -2 -12  -1  352.53   49.58
  -2 -12  -1  319.25   33.70
   2 -12   1  365.28   49.28
  -2 -12  -1  338.43   33.92
   2  12   1  321.17   33.97
   2  12   1  300.07   35.49
   2  12   1  326.20   34.96
   2  12   1  319.59   34.41
   3 -12   1  361.75   35.93
   3 -12   1  353.04   35.20
  -3 -12  -1  352.88   37.34
   3 -12   1  425.66   54.08
   3 -12   1  346.93   36.19
   3 -12   1  382.89   35.88
   3 -12   1  354.87   35.70
  -3 -12  -1  364.96   37.41
   3 -12   1  335.98   35.47
   3  12   1  352.35   53.02
   3  12   1  363.31   40.00
   3  12   1  322.06   37.41
   3  12   1  346.07   38.97
   3  12   1  391.57   38.89
   4 -12   1   52.51    8.58
  -4 -12  -1   60.73   10.37
   4 -12   1   51.04    9.22
   4 -12   1   53.19    8.59
   4 -12   1   60.32    8.45
   4 -12   1   47.12    9.07
   4 -12   1   64.07   12.16
  -4 -12  -1   50.69   10.03
   4  12   1   68.34   13.54
   4  12   1   52.97   14.60
   4  12   1   35.61   10.08
   4  12   1   44.82    9.66
   5 -12   1   -0.12    2.59
   5 -12   1   -2.70    8.83
  -5 -12  -1    3.41    4.80
   5 -12   1    0.80    2.69
   5 -12   1   -1.34    6.34
   5 -12   1    0.50    3.87
  -5 -12  -1    4.83    4.84
   5 -12   1    1.52    4.04
   5  12   1    3.08    3.65
   5  12   1   -1.06   16.84
   5  12   1    5.19    3.36
   5  12   1   -1.65    3.33
   5  12   1   13.15   12.12
   5  12   1    3.10    9.67
   6 -12   1    6.93    5.15
   6 -12   1   12.21    4.99
  -6 -12  -1   18.26    7.56
   6 -12   1   16.60    9.01
  -6 -12  -1   16.85    7.91
   6 -12   1    7.41    5.71
   6 -12   1    8.36    6.83
   6  12   1   -0.61    4.01
   6  12   1    4.63   21.70
   6  12   1    0.02    3.83
   6  12   1   11.12   11.45
   6  12   1   13.62    7.56
   6  12   1   30.32   15.51
   6  12   1    5.45    5.65
  -7 -12  -1   71.56   14.89
   7 -12   1   51.89   11.74
   7 -12   1   64.38   13.16
   7 -12   1   92.90   17.40
  -7 -12  -1   62.92   13.94
   7 -12   1   71.05   13.07
   7  12   1   96.82   20.26
   7  12   1  106.90   16.09
   7  12   1   63.42   14.63
   7  12   1   72.41   12.87
   7  12   1   98.91   21.39
   7  12   1   70.56   23.99
  -8 -12  -1   22.55    9.18
   8 -12   1   29.56    9.65
  -8 -12  -1   27.80   10.14
   8 -12   1   21.58    7.41
   8 -12   1   22.88   20.38
   8 -12   1   27.77   15.04
   8 -12   1   42.37   11.41
   8  12   1   24.72   10.02
   8  12   1   15.36    8.44
   8  12   1   58.12   21.24
   8  12   1  -15.17   21.89
   8  12   1   20.99    8.00
  -9 -12  -1   12.96    8.81
   9 -12   1    5.05    7.21
   9 -12   1    7.97    5.60
   9 -12   1   -6.30    6.56
  -9 -12  -1    7.71    7.86
   9 -12   1   13.09   23.44
   9 -12   1   29.41   15.65
   9  12   1   20.00    9.47
   9  12   1    4.02    6.92
   9  12   1  -15.06   25.15
   9  12   1   -9.11   33.82
   9  12   1   -0.20    2.06
   9  12   1   13.98   20.12
  -9 -13   1    0.41    6.38
   9 -13  -1    8.43    5.71
   9 -13  -1   -3.51   17.35
  -9 -13   1    2.92    6.69
   9 -13  -1   -1.15    5.55
   9 -13  -1   11.10   22.65
   9 -13  -1    3.12    6.59
   9  13  -1    5.32    5.78
   9  13  -1   14.78    6.33
   9  13  -1    6.89   19.51
   9  13  -1  -33.57   26.42
   8 -13  -1   18.57    7.15
   8 -13  -1    4.78    6.37
   8 -13  -1    4.34   14.34
   8 -13  -1    8.37    7.26
  -8 -13   1   12.31    8.42
  -8 -13   1   17.65    8.79
   8 -13  -1   23.32   19.85
   8  13  -1    8.71    5.84
   8  13  -1   -8.29   30.56
   8  13  -1   11.65    7.28
   8  13  -1   17.52   16.21
   8  13  -1   11.29   20.66
   7 -13  -1   -2.97   10.78
   7 -13  -1    6.20    5.14
   7 -13  -1   -2.39    4.46
   7 -13  -1    3.15   15.25
   7 -13  -1    2.91    3.85
  -7 -13   1    5.64    6.90
   7 -13  -1    0.35    3.07
  -7 -13   1   -3.95    4.51
   7  13  -1   41.49   35.21
   7  13  -1   -2.79    2.78
   7  13  -1    3.47    5.36
   7  13  -1   24.09   19.52
   7  13  -1   17.58   12.81
   7  13  -1    0.33    3.96
   7  13  -1    7.53    5.53
   6 -13  -1    4.19    3.48
   6 -13  -1    4.46    4.00
   6 -13  -1    7.79    5.99
  -6 -13   1    3.53    5.10
   6 -13  -1   -1.48   12.12
  -6 -13   1    6.37    6.92
   6 -13  -1    6.52    5.33
   6 -13  -1   16.47   10.30
   6  13  -1   -0.27   11.18
   6  13  -1   12.90   16.26
   6  13  -1   20.80    7.14
   6  13  -1    3.07    5.19
   6  13  -1   14.26   29.75
   6  13  -1    0.43    2.78
   6  13  -1    7.41    3.71
   5 -13  -1    7.35    7.04
   5 -13  -1   20.93    6.41
   5 -13  -1   12.73    5.09
  -5 -13   1   13.91    5.95
   5 -13  -1   30.66    9.92
   5 -13  -1   19.39    5.39
   5 -13  -1   20.70    5.05
  -5 -13   1    4.94    6.01
   5  13  -1   18.44   26.24
   5  13  -1   13.51   12.48
   5  13  -1   19.36   10.81
   5  13  -1   18.72    7.83
   5  13  -1   19.16    6.47
  -4 -13   1    8.32    5.36
   4 -13  -1   18.26    4.20
   4 -13  -1   20.78    6.32
   4 -13  -1   15.23    6.74
  -4 -13   1   14.96    5.74
   4 -13  -1   11.68    4.79
   4 -13  -1   22.88   26.19
   4 -13  -1   14.22    3.62
   4 -13  -1   14.55    4.54
   4  13  -1   27.57   11.19
   4  13  -1   10.18   24.11
   4  13  -1   14.96    5.15
   4  13  -1   14.00    7.24
   4  13  -1   20.26    7.26
   3 -13  -1   29.78    5.25
  -3 -13   1   26.46    6.12
  -3 -13   1   31.79    6.83
   3 -13  -1   28.97    3.65
   3 -13  -1   21.24    4.87
  -3 -13   1   18.91   24.99
   3 -13  -1   13.88   24.94
   3  13  -1   41.08    8.48
   3  13  -1   35.48   27.98
   3  13  -1   16.87    5.21
   3  13  -1   28.14    7.36
   3  13  -1   39.32    9.90
  -2 -13   1   36.03    5.99
  -2 -13   1   39.08    6.75
   2 -13  -1   27.83    4.61
   2 -13  -1   36.63    4.82
  -2 -13   1   36.68   26.82
   2 -13  -1   19.91   18.14
   2  13  -1   31.90    5.64
   2  13  -1   39.80    8.30
   2  13  -1   69.09   30.78
   2  13  -1   28.12    6.13
   2  13  -1   33.67    6.63
  -1 -13   1   37.91    5.75
   1 -13  -1   38.62    4.27
  -1 -13   1   39.80    5.22
   1 -13  -1    8.41   20.98
   1 -13  -1   34.76    4.25
  -1 -13   1   59.84   27.64
   1  13  -1   65.29   30.71
   0 -13   1   33.89   26.29
   0 -13  -1    8.38   22.51
   0 -13  -1   28.03    4.12
   1 -13   1  104.81   31.50
  -1 -13  -1   64.55    8.40
  -1 -13  -1   75.18    8.70
  -1 -13  -1   19.04   23.60
   1  13   1   72.59    8.32
   1  13   1   65.75    8.80
   1  13   1   73.29    9.45
   1  13   1   65.26    7.88
   2 -13   1   18.01    2.83
   2 -13   1   -5.74   19.12
  -2 -13  -1   16.84   25.92
  -2 -13  -1   24.74    5.36
   2 -13   1   11.88    2.36
  -2 -13  -1   11.86    4.17
   2  13   1   21.57   23.02
   2  13   1   18.97    5.19
   2  13   1   21.56    6.52
   2  13   1   17.58    4.36
   2  13   1   54.51    9.28
  -3 -13  -1   33.57    7.94
   3 -13   1   43.63    6.54
  -3 -13  -1    1.73   22.96
   3 -13   1   93.98   32.00
   3 -13   1   59.94    7.26
  -3 -13  -1   47.90    8.49
   3  13   1   46.11    9.47
   3  13   1   32.40    7.70
   3  13   1   28.55   26.02
   3  13   1   57.78   10.75
   3  13   1   47.18   12.47
  -4 -13  -1   32.05    8.19
   4 -13   1   29.45    5.74
  -4 -13  -1   38.06    8.23
   4 -13   1   29.19    6.43
   4 -13   1   62.16    8.47
   4 -13   1   37.90    7.60
   4 -13   1   46.49    9.75
   4 -13   1   51.62    7.84
   4 -13   1   64.28   28.59
   4  13   1   58.12   14.26
   4  13   1   12.97   23.31
   4  13   1   31.61    8.05
   4  13   1   46.17   10.90
   4  13   1   40.06   11.25
   5 -13   1   -5.54    9.45
  -5 -13  -1   11.31    5.95
   5 -13   1    2.14    4.09
  -5 -13  -1   10.21    5.65
   5 -13   1    6.25    3.14
   5 -13   1    5.97    6.61
   5 -13   1    3.34    4.04
   5 -13   1   11.34    4.94
   5  13   1   -2.29   11.52
   5  13   1    7.99    5.93
   5  13   1    2.48    3.65
   5  13   1   20.80   25.60
   5  13   1   10.29    9.74
   6 -13   1   21.04   10.20
   6 -13   1   22.71    6.31
   6 -13   1   14.27    6.03
   6 -13   1   15.03    6.68
  -6 -13  -1   22.66    8.08
   6 -13   1   28.08    7.30
   6 -13   1   31.61   14.29
  -6 -13  -1   24.34    8.42
   6  13   1    8.48    4.63
   6  13   1   41.99   14.46
   6  13   1   15.12   28.11
   6  13   1   23.87   15.35
   6  13   1   15.41    6.92
   6  13   1   32.07    7.34
   6  13   1   11.19    7.04
  -7 -13  -1   14.90    7.97
   7 -13   1    6.67   11.44
   7 -13   1   10.02    6.51
   7 -13   1   10.78    5.32
   7 -13   1   24.82    8.16
  -7 -13  -1   -1.38    5.39
   7 -13   1   22.30   14.23
   7 -13   1   18.80    6.86
   7  13   1    1.88    3.55
   7  13   1    8.68   17.74
   7  13   1    8.80    5.64
   7  13   1   34.22   15.27
   7  13   1   55.10   39.92
   7  13   1   11.85    5.60
   7  13   1   24.44    7.67
   8 -13   1  -28.17   13.04
  -8 -13  -1   -1.29    5.93
   8 -13   1   -3.57    1.78
  -8 -13  -1   -4.17    5.45
   8 -13   1    3.65    6.16
   8 -13   1   -7.85    4.41
   8 -13   1    5.79   18.65
   8  13   1    0.01    1.74
   8  13   1    5.29    6.75
   8  13   1  -30.90   20.91
   8  13   1   -2.34    4.26
   8  13   1    0.31   34.05
   8  13   1   11.76   18.79
   9 -13   1   10.56    6.05
   9 -13   1    9.35    7.45
  -9 -13  -1    2.77    5.68
  -9 -13  -1    4.76    7.67
   9 -13   1   -0.52   19.18
   9 -13   1   10.27    9.00
   9  13   1   18.14    7.57
   9  13   1   -9.07   30.71
   9  13   1    0.90    2.23
   9  13   1   19.61   20.45
   9  13   1   -4.83    5.23
   9 -14  -1    2.70   19.00
   9 -14  -1    0.75    7.29
   9 -14  -1    0.32    4.28
  -9 -14   1   -5.01    4.59
  -9 -14   1    8.26    8.29
   9 -14  -1    3.13    5.98
   9  14  -1  -11.14   23.04
   9  14  -1    2.69    2.86
   9  14  -1    1.32    2.20
   9  14  -1  -35.43   30.04
   8 -14  -1    4.09    3.74
   8 -14  -1  -10.71   13.47
   8 -14  -1   10.25   19.54
   8 -14  -1   -3.85    4.35
   8 -14  -1   -3.89    5.39
  -8 -14   1    2.44    6.31
  -8 -14   1    3.80    7.04
   8  14  -1   -9.17   17.45
   8  14  -1    5.18    3.81
   8  14  -1    3.56    3.42
   8  14  -1  -20.81   21.39
   8  14  -1   11.86   27.72
   7 -14  -1   32.85   13.08
  -7 -14   1   73.91   13.56
   7 -14  -1   67.20   19.87
   7 -14  -1   54.99   11.64
   7 -14  -1   42.90    8.98
   7 -14  -1   49.91   10.32
  -7 -14   1   52.47   11.38
   7  14  -1    7.41    6.15
   7  14  -1   33.82    6.11
   7  14  -1   48.58   16.85
   7  14  -1    2.11   24.89
   7  14  -1   30.35    9.63
   7  14  -1   -7.76   21.35
  -6 -14   1   47.56   11.89
   6 -14  -1   77.89   14.58
   6 -14  -1   58.35   10.67
   6 -14  -1   47.63   10.84
   6 -14  -1   80.70   12.56
   6 -14  -1   96.67   13.88
  -6 -14   1   68.97   12.93
   6 -14  -1   64.38   15.86
   6  14  -1   43.30   13.46
   6  14  -1   37.12   18.09
   6  14  -1   13.90   25.82
   6  14  -1   68.94   15.29
   6  14  -1   70.70   13.66
   5 -14  -1  112.58   14.24
   5 -14  -1  129.56   18.64
   5 -14  -1  122.61   13.67
   5 -14  -1  132.10   14.95
   5 -14  -1  104.39   15.57
  -5 -14   1  113.37   17.08
  -5 -14   1  101.42   16.27
   5 -14  -1  125.38   15.34
   5  14  -1   88.41   16.11
   5  14  -1   91.72   18.62
   5  14  -1   96.93   21.93
   5  14  -1   98.82   18.76
   4 -14  -1    1.79   21.28
   4 -14  -1    2.39    4.92
   4 -14  -1    1.07    1.28
   4 -14  -1    3.20    3.46
   4 -14  -1    3.33    3.74
   4 -14  -1    1.86    1.47
   4 -14  -1    3.03    4.32
  -4 -14   1   -0.75    4.12
  -4 -14   1    3.95    4.18
   4  14  -1    0.96    2.57
   4  14  -1    4.21    6.93
   4  14  -1   15.81   12.35
   4  14  -1   -3.56   21.92
   4  14  -1    2.25    3.52
  -3 -14   1   37.57    7.60
   3 -14  -1   31.78    5.57
   3 -14  -1   10.65   17.10
   3 -14  -1   25.28    5.06
  -3 -14   1   16.23   24.39
  -3 -14   1   22.17    6.12
   3  14  -1   37.90    8.37
   3  14  -1   25.49    5.84
   3  14  -1   51.49   11.86
   3  14  -1   21.59   25.74
   3  14  -1   18.81    6.20
   2 -14  -1   22.16   23.39
  -2 -14   1   14.88   24.45
  -2 -14   1   19.07    5.55
  -2 -14   1   31.57    5.62
   2 -14  -1   28.14    4.46
   2 -14  -1   30.09    4.35
   2  14  -1    1.22   20.14
   2  14  -1   38.56    6.38
   2  14  -1   23.59    6.88
   2  14  -1   27.86    4.83
   2  14  -1   34.34    5.89
   1 -14  -1  260.01   27.83
  -1 -14   1  264.86   28.25
  -1 -14   1  304.19   45.96
  -1 -14   1  296.90   28.85
   1 -14  -1  307.11   27.83
   1 -14  -1  290.81   47.21
   1  14  -1  295.25   46.67
   0 -14  -1   48.02    6.06
   0 -14  -1   42.77   26.33
   0 -14   1   73.69   28.62
  -1 -14  -1  172.86   18.30
   1 -14   1  205.60   36.83
  -1 -14  -1   97.61   30.10
  -1 -14  -1  181.48   18.38
   1  14   1  165.95   17.16
   1  14   1  185.05   17.59
   1  14   1  159.26   17.27
   1  14   1  182.34   17.32
   2 -14   1   28.65   24.58
  -2 -14  -1   25.75    5.79
  -2 -14  -1    7.59   26.81
  -2 -14  -1   19.99    5.28
   2 -14   1   21.29    2.98
   2 -14   1   25.19    3.39
   2  14   1  -11.98   17.58
   2  14   1   18.78    7.91
   2  14   1   17.83    5.72
   2  14   1   23.69    5.71
   2  14   1   18.93    4.47
  -3 -14  -1   25.48    6.21
  -3 -14  -1    8.18   24.14
  -3 -14  -1   23.18    6.16
   3 -14   1   15.54    3.82
   3 -14   1   16.58    4.04
   3 -14   1   40.94   28.65
   3  14   1   -0.33   23.22
   3  14   1    9.75    4.11
   3  14   1   27.15    7.34
   3  14   1   18.87    9.99
   3  14   1   15.00    7.57
   4 -14   1   15.51    4.65
  -4 -14  -1   25.81    7.22
   4 -14   1   19.14    3.58
  -4 -14  -1   12.13    6.20
   4 -14   1   13.37    4.66
   4 -14   1   10.54   25.77
   4 -14   1   13.36    5.15
   4 -14   1   15.12    5.91
   4 -14   1   15.36    3.18
   4  14   1   31.68   11.99
   4  14   1   23.25    6.49
   4  14   1   36.68   10.42
   4  14   1   -6.72   16.68
   4  14   1   28.48    8.39
   5 -14   1   36.35   28.28
   5 -14   1   41.47    8.30
   5 -14   1   50.17    7.72
  -5 -14  -1   20.71    8.22
   5 -14   1   37.11    9.62
   5 -14   1   31.06   11.88
  -5 -14  -1   55.09   11.14
   5 -14   1   41.43    8.15
   5 -14   1   47.32    8.91
   5  14   1   37.81    9.42
   5  14   1   39.97   11.48
   5  14   1   50.20   13.79
   5  14   1   52.73   17.45
   6 -14   1   92.57   15.10
   6 -14   1   82.09   13.83
   6 -14   1  108.71   16.99
   6 -14   1  103.28   20.43
   6 -14   1   70.34   14.66
   6 -14   1   87.54   14.78
  -6 -14  -1  100.73   16.68
  -6 -14  -1  114.49   18.19
   6  14   1   88.55   16.39
   6  14   1   83.78   19.01
   6  14   1  156.00   26.97
   6  14   1  123.15   20.50
   6  14   1  113.99   11.52
   7 -14   1   36.36    8.05
  -7 -14  -1   32.23   10.13
   7 -14   1   16.86   17.27
   7 -14   1    7.37   12.65
   7 -14   1   32.75    8.81
   7 -14   1   27.18    9.10
  -7 -14  -1   21.93    8.91
   7  14   1   21.74    5.49
   7  14   1   -0.65   20.78
   7  14   1   32.86   14.76
   7  14   1   10.48    3.38
   7  14   1    3.25   19.37
  -8 -14  -1    9.48    7.76
  -8 -14  -1    1.13    6.78
   8 -14   1    9.40    4.97
   8 -14   1    0.62   13.92
   8 -14   1   -4.70    5.77
   8 -14   1   14.83    8.23
   8 -14   1   36.17   21.34
   8  14   1    1.18    1.92
   8  14   1    7.93    4.56
   8  14   1   -3.61   27.59
   8  14   1   19.72   19.59
   8  14   1  -17.19   22.17
   8 -15  -1   16.01    8.21
   8 -15  -1   41.22   21.58
  -8 -15   1   -9.24    4.87
   8 -15  -1    9.37    7.22
  -8 -15   1    2.10    6.89
   8 -15  -1    5.48    4.12
   8 -15  -1    1.79   15.58
   8  15  -1   14.62   16.80
   8  15  -1    5.46   26.89
   8  15  -1    0.41    1.93
   8  15  -1   -9.41   22.66
  -7 -15   1    2.16    7.37
   7 -15  -1   36.07   13.36
   7 -15  -1    1.74   16.32
   7 -15  -1   -3.63    5.04
   7 -15  -1    6.97    3.88
   7 -15  -1    3.28    5.48
  -7 -15   1   10.01    7.28
   7  15  -1  -18.38   19.63
   7  15  -1    0.29    1.53
   7  15  -1   -0.22   14.72
   7  15  -1   -9.65   24.13
  -6 -15   1   -0.10    4.83
  -6 -15   1    1.31    4.72
   6 -15  -1   10.14    6.19
   6 -15  -1   -4.48    3.77
   6 -15  -1   -5.25   11.54
   6 -15  -1   -4.77    8.80
   6 -15  -1    9.15    4.27
   6 -15  -1    0.61    2.67
   6  15  -1    1.05    3.86
   6  15  -1    4.82   27.59
   6  15  -1    3.07   11.51
   6  15  -1    2.77    4.73
   6  15  -1   11.49   17.39
   5 -15  -1    4.90    2.58
   5 -15  -1   14.04    6.56
  -5 -15   1   -1.29    4.63
   5 -15  -1    0.08    4.12
   5 -15  -1    3.31    4.62
   5 -15  -1   17.95    8.25
   5 -15  -1    2.74   22.69
  -5 -15   1    6.90    5.70
   5 -15  -1    2.74    2.09
   5  15  -1   11.87   14.00
   5  15  -1    0.73    3.49
   5  15  -1   -9.63    9.41
   5  15  -1   25.14   29.62
   5  15  -1    7.71    4.52
  -4 -15   1   17.22    6.33
   4 -15  -1    6.22   25.95
   4 -15  -1   20.33    5.20
   4 -15  -1   16.05    5.11
  -4 -15   1   16.21    5.97
   4  15  -1   11.86   10.88
   4  15  -1    7.73    4.54
   4  15  -1   16.24    5.22
   4  15  -1   15.48    8.85
   4  15  -1   -1.77   27.96
   3 -15  -1    4.40   22.39
   3 -15  -1   21.58    4.46
   3 -15  -1   19.05    4.55
  -3 -15   1   13.70    5.07
  -3 -15   1    3.62   25.58
  -3 -15   1   16.60    5.64
   3  15  -1   19.80    6.92
   3  15  -1   17.81   27.51
   3  15  -1   17.89    5.67
   3  15  -1   18.63    4.79
   3  15  -1   14.12    9.70
  -2 -15   1    6.33    3.10
  -2 -15   1    7.21    3.99
   2 -15  -1    3.43   21.22
   2 -15  -1    4.26    2.23
  -2 -15   1    4.02   17.98
   2 -15  -1    4.46    2.16
   2  15  -1    5.75    1.89
   2  15  -1    2.66    3.17
   2  15  -1   -1.49   20.72
   2  15  -1    4.68    4.11
   2  15  -1    1.13    1.66
  -1 -15   1   15.90   25.85
   1 -15  -1    6.64    1.95
   1 -15  -1   17.30   25.50
   1 -15  -1    4.96    1.90
  -1 -15   1    8.00    2.66
  -1 -15   1    4.95    2.80
   0 -15   1   75.25   28.03
   0 -15  -1   42.53    6.60
   0 -15  -1   60.02    6.71
   0 -15  -1   55.05   25.24
  -1 -15  -1    0.61    2.70
   1 -15   1  -13.16   20.04
  -1 -15  -1   -0.65    2.39
  -1 -15  -1   18.40   27.95
  -2 -15  -1   10.30    4.11
   2 -15   1    7.57    1.98
  -2 -15  -1    4.35    3.61
   2 -15   1    3.98    1.52
   2 -15   1   -9.92   18.57
  -2 -15  -1   -8.26   17.74
   2  15   1    5.55    2.98
   2  15   1   11.67    5.48
   2  15   1    7.83    6.69
   2  15   1    5.85    2.55
   2  15   1   -6.36   21.86
  -3 -15  -1  -12.10   24.78
   3 -15   1   14.01    3.75
   3 -15   1   19.91   23.36
  -3 -15  -1   11.18    5.18
  -3 -15  -1   23.91    6.32
   3 -15   1   17.64    4.15
   3  15   1   26.67   10.16
   3  15   1   17.10    7.87
   3  15   1   16.31    4.72
   3  15   1   20.56    6.14
   3  15   1   -7.99   24.54
   4 -15   1    1.60    3.35
  -4 -15  -1    1.49    3.89
   4 -15   1   -4.40    2.72
  -4 -15  -1   -4.87    3.84
   4 -15   1    4.81   24.62
   4  15   1   -8.66   24.13
   4  15   1   -0.37    2.75
   4  15   1    0.17    8.70
   4  15   1    2.12    3.48
   4  15   1   -2.32   11.52
   5 -15   1   -3.60    3.63
   5 -15   1    7.26   23.65
  -5 -15  -1   -0.65    4.05
   5 -15   1    3.28    2.24
   5 -15   1    0.24    6.75
   5 -15   1   -5.93    8.14
   5 -15   1    4.74    2.64
   5 -15   1    4.30    4.44
  -5 -15  -1    6.52    5.32
   5  15   1   25.58   28.03
   5  15   1    2.33   14.09
   5  15   1    6.91    5.36
   5  15   1  -10.44   10.23
   5  15   1    2.98    3.63
  -6 -15  -1   18.38    7.98
   6 -15   1   12.20    6.42
   6 -15   1   14.48    4.90
   6 -15   1    1.53    9.46
   6 -15   1   24.68   13.20
   6 -15   1   10.65    4.80
  -6 -15  -1    7.47    6.74
   6 -15   1   13.05    6.30
   6  15   1   15.67    7.64
   6  15   1   12.51   13.06
   6  15   1   10.42    5.85
   6  15   1   52.86   21.26
   6  15   1   22.93   29.65
   7 -15   1   -0.72    2.61
  -7 -15  -1    1.89    6.31
   7 -15   1   -2.26   17.10
   7 -15   1   -0.45    5.54
  -7 -15  -1    4.86    6.86
   7 -15   1   16.78   12.73
   7 -15   1   -1.31    5.29
   7  15   1   26.06   22.30
   7  15   1    4.66    1.72
   7  15   1    0.91    1.67
   7  15   1  -22.65   18.74
   7  15   1   -3.21   15.09
  -8 -15  -1   -1.07    5.79
   8 -15   1  -12.08   15.27
   8 -15   1    9.70    7.17
  -8 -15  -1   -9.66    5.77
   8 -15   1    2.85    6.02
   8 -15   1   -1.83    2.99
   8  15   1    7.48   18.17
   8  15   1   10.06    2.82
   8  15   1  -22.53   30.41
   8  15   1    1.03    2.10
   8 -16  -1   16.22   16.45
   8 -16  -1    2.14    3.72
   8  16  -1    2.35    2.94
   7 -16  -1    2.07    5.52
   7 -16  -1  -11.23   11.58
   7 -16  -1   -7.59   15.30
   7 -16  -1    2.24    3.16
  -7 -16   1   -0.23    5.78
   7 -16  -1   15.86    7.64
  -7 -16   1   -6.76    4.14
   7  16  -1    3.56    3.83
   7  16  -1   14.28   16.01
   7  16  -1   -3.25   20.44
   7  16  -1   19.90   23.66
   6 -16  -1   43.07    9.40
   6 -16  -1   15.59    4.71
  -6 -16   1   45.33   11.21
  -6 -16   1   27.39    8.65
   6 -16  -1   30.88    8.17
   6 -16  -1   28.36   12.07
   6 -16  -1   39.57   31.73
   6 -16  -1    9.26    9.16
   6 -16  -1   24.67    5.86
   6  16  -1    6.57   27.72
   6  16  -1   24.26   13.43
   6  16  -1   39.72   21.42
   6  16  -1   32.01   10.24
   5 -16  -1   98.29   11.14
  -5 -16   1  103.83   15.38
   5 -16  -1   67.52   12.53
   5 -16  -1   71.22   10.49
   5 -16  -1   72.31    7.92
   5 -16  -1  123.83   38.71
  -5 -16   1   86.56   13.86
   5 -16  -1   77.54   12.28
   5  16  -1   76.78   16.43
   5  16  -1   74.30   13.22
   5  16  -1   99.18   22.72
   5  16  -1   76.35   16.02
   4 -16  -1  106.93   37.42
  -4 -16   1   97.59   14.81
   4 -16  -1   88.33   13.49
   4 -16  -1   98.83   12.62
  -4 -16   1  121.49   16.29
   4  16  -1  111.93   17.11
   4  16  -1  133.40   21.01
   4  16  -1   85.22   13.92
   4  16  -1  100.22   16.85
   3 -16  -1  -30.82   18.60
   3 -16  -1    4.01    3.15
  -3 -16   1    3.85    3.91
  -3 -16   1    4.39    4.54
   3 -16  -1   -0.07    2.77
  -3 -16   1   -2.96   28.09
   3  16  -1    7.81   26.64
   3  16  -1    8.63    8.56
   3  16  -1    3.41    2.50
   3  16  -1    3.36    6.30
   3  16  -1    6.11    3.35
   2 -16  -1   10.27    2.84
  -2 -16   1    1.86    3.68
   2 -16  -1    2.77    2.36
  -2 -16   1   -2.60   26.03
   2 -16  -1  -17.13   21.84
  -2 -16   1    2.81    3.58
   2  16  -1   -3.85   22.75
  -1 -16   1   44.14    6.45
  -1 -16   1   57.32   27.14
   1 -16  -1   31.67    4.87
   1 -16  -1   33.01   29.31
  -1 -16   1   25.23    5.00
   1 -16  -1   30.81    4.51
   0 -16  -1  320.36   52.98
   0 -16   1  346.27   31.46
   0 -16  -1  340.54   32.06
   0 -16  -1  275.13   31.92
   0 -16   1  303.45   51.48
  -1 -16  -1   81.18   30.05
   1 -16   1  150.47   40.17
  -1 -16  -1  107.15   11.50
  -1 -16  -1   71.06   11.01
  -2 -16  -1    7.12   29.93
   2 -16   1    7.89   22.72
  -2 -16  -1    3.76    3.71
   2 -16   1    8.76    1.87
   2 -16   1    8.37    2.12
  -2 -16  -1   10.46    4.53
   2  16   1   -0.76    1.83
   2  16   1    6.47    5.70
   2  16   1    2.49    6.31
   2  16   1    0.96    1.76
   2  16   1   16.54   26.01
   3 -16   1    1.47    2.60
  -3 -16  -1   -2.68    3.76
   3 -16   1  -15.34   22.24
  -3 -16  -1   -4.22    3.64
   3 -16   1    1.47    2.49
  -3 -16  -1  -13.34   27.00
   3  16   1   -0.14    1.80
   3  16   1    4.93    7.11
   3  16   1   -1.11    2.38
   3  16   1   -5.72   21.20
   3  16   1   -0.18    9.48
   4 -16   1   36.79    7.39
   4 -16   1   70.67   32.55
   4 -16   1   44.11    7.73
  -4 -16  -1   39.31    9.27
  -4 -16  -1   50.45    9.99
   4  16   1   42.07   11.88
   4  16   1    5.66   29.45
   4  16   1   48.40   11.12
   4  16   1   33.44    8.11
   4  16   1   43.76   15.06
   5 -16   1  116.27   15.49
  -5 -16  -1   96.54   16.45
   5 -16   1  116.38   13.52
   5 -16   1  110.31   13.22
   5 -16   1  227.03   55.19
   5 -16   1  118.92   15.92
  -5 -16  -1  140.71   18.42
   5  16   1   68.91   14.97
   5  16   1   91.86   19.19
   5  16   1  109.20   19.66
   5  16   1   61.32   22.09
   6 -16   1   16.27    4.67
  -6 -16  -1   30.55    8.97
   6 -16   1   26.85    7.82
  -6 -16  -1   32.60    9.28
   6 -16   1   14.89   29.32
   6 -16   1   27.07    7.93
   6 -16   1   15.94    9.75
   6 -16   1   -3.09   11.98
   6  16   1    3.48   20.22
   6  16   1   28.16   10.64
   6  16   1   23.01   15.16
   6  16   1   18.19   26.19
  -7 -16  -1   -3.71    5.76
   7 -16   1   -2.44    2.26
   7 -16   1   10.17    6.75
   7 -16   1   24.11   17.66
   7 -16   1    0.34   12.91
   7 -16   1   -9.36    4.23
  -7 -16  -1   -0.67    6.03
   7  16   1  -29.68   16.27
   7  16   1    1.06    1.75
   7  16   1  -15.10   20.87
   7  16   1   -2.44   23.59
  -7 -17   1   -6.90    5.83
   7 -17  -1    3.26    5.59
   7 -17  -1   29.40   12.44
  -7 -17   1   -8.41    4.14
   7 -17  -1    4.09    5.50
   7 -17  -1    3.46    2.85
   7 -17  -1    6.90   15.00
   7  17  -1   -3.20   25.23
   7  17  -1   26.46   18.72
   7  17  -1    0.79    1.79
   6 -17  -1   12.04    6.13
   6 -17  -1   16.21    8.04
   6 -17  -1   10.29    6.12
  -6 -17   1   18.01    8.34
  -6 -17   1   11.70    7.64
   6 -17  -1   13.76    9.25
   6 -17  -1  -12.17   25.62
   6 -17  -1    4.59    2.23
   6  17  -1    1.73   19.10
   6  17  -1   28.32   14.37
   6  17  -1  -20.43   24.04
   6  17  -1    6.58    5.22
   5 -17  -1    6.42    4.67
  -5 -17   1    9.13    6.16
  -5 -17   1    6.89    5.44
   5 -17  -1    2.99    4.47
   5 -17  -1   -3.51   27.54
   5  17  -1   -2.03    3.54
   5  17  -1  -18.58   15.17
   5  17  -1   18.78   30.00
   5  17  -1   -7.91   11.04
   4 -17  -1    0.94    3.68
  -4 -17   1    3.77    4.79
   4 -17  -1    9.53   26.84
   4 -17  -1    4.96    3.96
  -4 -17   1   -4.25    4.26
   4  17  -1    5.55    3.75
   4  17  -1   16.98   28.92
   4  17  -1    1.15    8.37
   4  17  -1  -22.95   11.20
   4  17  -1    2.07    2.53
  -3 -17   1   21.14    5.79
   3 -17  -1    9.40    3.84
  -3 -17   1   15.45    5.89
   3 -17  -1   15.16    4.03
   3 -17  -1   19.36   21.49
  -3 -17   1  -21.55   28.67
   3  17  -1   12.28    8.19
   3  17  -1   15.60    6.74
   3  17  -1   16.96    4.04
   3  17  -1   19.31    4.62
   3  17  -1   -8.04   23.18
   2 -17  -1    5.01   26.45
   2 -17  -1   12.63    3.48
  -2 -17   1   17.18    4.98
  -2 -17   1   15.17    4.60
  -2 -17   1   10.01   29.89
   2 -17  -1   17.83    3.49
   2  17  -1   -1.21   26.05
   1 -17  -1    2.10    2.11
  -1 -17   1    2.03    2.22
  -1 -17   1    2.13   29.30
   1 -17  -1    3.14   29.03
  -1 -17   1    1.68    2.77
   1 -17  -1    2.02    1.87
   0 -17  -1    0.27    2.21
   0 -17   1    2.78    1.34
   0 -17   1    2.06    1.86
   0 -17   1    7.54   26.89
   0 -17  -1   21.73   31.62
   0 -17  -1    0.20    2.10
  -1 -17  -1   34.26    5.98
  -1 -17  -1    7.13   28.99
   1 -17   1   50.59   30.02
  -1 -17  -1   25.00    5.66
  -2 -17  -1   -2.88    2.92
   2 -17   1    1.19   23.60
  -2 -17  -1  -25.15   28.80
  -2 -17  -1    7.09    3.92
   2 -17   1    0.36    1.51
   2 -17   1   -1.86    1.20
   2  17   1   -0.45    0.89
   2  17   1  -11.63   22.70
   2  17   1    1.86    1.28
  -3 -17  -1    0.43    4.03
  -3 -17  -1   12.54   33.17
   3 -17   1   -2.21    2.27
   3 -17   1    9.61   26.97
   3 -17   1   -0.15    2.22
  -3 -17  -1   -1.41    4.11
   3  17   1  -14.64    9.48
   3  17   1   -0.14    2.01
   3  17   1   -6.22   20.16
   3  17   1   -3.37    1.35
   3  17   1    3.91    7.63
  -4 -17  -1   -1.91    4.33
   4 -17   1   -3.10   24.14
   4 -17   1   10.36    4.25
   4 -17   1    9.81    4.14
  -4 -17  -1    4.94    5.22
   4  17   1    5.08    3.44
   4  17   1   11.35   13.18
   4  17   1   -9.25    9.96
   4  17   1    8.95    4.75
   4  17   1   23.79   23.14
  -5 -17  -1    7.57    5.98
   5 -17   1   11.37   23.16
   5 -17   1    8.24    5.10
  -5 -17  -1   -3.55    5.04
   5 -17   1   12.42    5.17
   5  17   1    3.49   24.15
   5  17   1    2.74   13.14
   5  17   1   10.00    5.94
   5  17   1   -6.55   15.39
   6 -17   1   -2.09    4.77
  -6 -17  -1   -3.48    5.50
  -6 -17  -1   11.94    7.72
   6 -17   1    9.17    8.23
   6 -17   1    2.36    9.37
   6 -17   1   -2.85    4.19
   6 -17   1   -1.31   22.22
   6 -17   1    0.20    1.56
   6  17   1  -10.64   25.88
   6  17   1    1.67    2.36
   6  17   1   -5.79   20.79
   6  17   1   18.23   15.10
   7 -17   1    0.83    2.54
   7 -17   1   21.53    8.47
  -7 -17  -1   -9.63    5.11
   7 -17   1    3.48   12.89
   7 -17   1    5.10   15.70
   7 -17   1    4.33    6.81
  -7 -17  -1   -5.17    6.29
   7  17   1   20.11   27.46
   7  17   1    1.45    2.28
   6 -18  -1   -0.95    4.07
  -6 -18   1   -2.60    5.62
   6 -18  -1    4.33    4.76
  -6 -18   1    4.91    6.57
   6  18  -1    5.89    4.77
   6  18  -1  -14.60   22.67
   6  18  -1  -15.07   14.75
   5 -18  -1   10.52    5.33
   5 -18  -1   24.35   30.97
  -5 -18   1    9.89    6.20
  -5 -18   1    5.72    5.51
   5 -18  -1    2.90    4.58
   5  18  -1   10.15    5.67
   5  18  -1  -11.20   16.60
   5  18  -1    6.24   30.91
   5  18  -1   19.75   11.77
   4 -18  -1   29.05    6.49
   4 -18  -1   27.37    6.94
  -4 -18   1   31.02    7.87
   4 -18  -1    7.28   25.89
  -4 -18   1   37.66    8.93
   4  18  -1   16.62   10.21
   4  18  -1   34.80   34.15
   4  18  -1   46.63   14.23
   4  18  -1   21.77    6.73
  -3 -18   1  110.26   13.99
   3 -18  -1   58.16   31.25
   3 -18  -1   89.45   10.26
  -3 -18   1   56.68   36.95
   3 -18  -1   84.85   10.48
  -3 -18   1   94.05   12.59
   3  18  -1   60.99    8.67
   3  18  -1   75.86    9.36
   3  18  -1   89.85   10.12
   3  18  -1   73.64    9.19
   2 -18  -1   10.47   30.03
  -2 -18   1   -7.96   26.81
   2 -18  -1   21.89    4.15
  -2 -18   1   10.88    4.48
   2 -18  -1   20.87    4.00
  -2 -18   1   18.71    5.45
  -1 -18   1   10.59   27.40
  -1 -18   1   35.63    6.00
   1 -18  -1   10.83   28.49
  -1 -18   1   29.37    5.26
   1 -18  -1   33.78    4.93
   0 -18  -1    6.72    2.98
   0 -18  -1    8.32    2.93
   0 -18   1    8.02    2.02
   0 -18  -1   -7.05   26.95
   0 -18   1   12.09   28.01
   0 -18   1    8.11    2.40
  -1 -18  -1   32.81   31.95
  -1 -18  -1   17.67    4.67
   1 -18   1   38.66   32.29
  -1 -18  -1   23.85    5.14
  -2 -18  -1   11.14    4.84
  -2 -18  -1   13.70   29.67
   2 -18   1    9.14    2.27
  -2 -18  -1   20.04    5.72
   2 -18   1   14.37    2.73
   2 -18   1   45.58   33.44
   3 -18   1   58.95   34.20
  -3 -18  -1   64.13   10.53
  -3 -18  -1   51.82    9.84
   3 -18   1   57.62    7.48
   3 -18   1   54.74    7.48
  -3 -18  -1   -7.62   29.78
   3  18   1    3.55   23.63
   3  18   1   45.70    7.88
   3  18   1   55.34   12.65
   3  18   1   42.10    8.23
   3  18   1   40.49   10.50
   4 -18   1   62.77    9.81
  -4 -18  -1   64.20   11.61
   4 -18   1   59.79    9.69
  -4 -18  -1   72.46   12.35
   4 -18   1  111.50   42.83
   4  18   1    7.65   27.71
   4  18   1   65.83   12.25
   4  18   1   70.53   14.61
   4  18   1   65.38   17.25
   5 -18   1   18.67    6.04
  -5 -18  -1    9.97    6.80
  -5 -18  -1   12.87    6.51
   5 -18   1   11.69    5.81
   5 -18   1    3.42   26.23
   5  18   1   37.26   20.32
   5  18   1   14.39    6.36
   5  18   1   20.77   14.08
   5  18   1  -11.74   24.81
  -6 -18  -1    5.36    6.36
  -6 -18  -1  -12.86    4.15
   6 -18   1   -0.72    5.31
   6 -18   1    9.77    5.51
   6  18   1   -9.11   23.80
   6  18   1    0.31    1.65
   6  18   1  -12.48   24.05
   5 -19  -1    6.28    4.32
  -5 -19   1    2.66    5.46
   5 -19  -1    2.23    4.37
  -5 -19   1   -5.82    4.66
   5  19  -1   -7.69   12.50
   5  19  -1    4.69    3.75
   5  19  -1   14.60   17.91
   4 -19  -1    2.22    3.26
   4 -19  -1    5.12    3.66
  -4 -19   1    0.87    4.92
   4 -19  -1  -27.83   20.91
  -4 -19   1    0.82    5.26
   4  19  -1   10.17   12.28
   4  19  -1   -3.39   17.62
   4  19  -1    1.36    2.32
   4  19  -1   -1.31    8.44
   3 -19  -1  -10.46   24.99
   3 -19  -1    2.47    3.24
  -3 -19   1    4.21    4.53
   3 -19  -1    6.85    3.58
  -3 -19   1    9.05    5.09
   3  19  -1   20.75   24.44
  -2 -19   1   -3.48    2.58
   2 -19  -1   20.65   33.13
   2 -19  -1    4.45    2.63
  -2 -19   1    4.62    3.81
  -2 -19   1   19.13   32.53
   2 -19  -1    2.42    2.46
  -1 -19   1   -1.80    2.59
  -1 -19   1  -11.04   30.68
  -1 -19   1    4.61    2.74
   1 -19  -1    0.96    1.72
   1 -19  -1   -1.77   28.46
   1 -19  -1    6.19    2.56
   0 -19   1    5.50    1.97
   0 -19  -1  -16.33   21.67
   0 -19  -1    9.85    3.30
   0 -19   1  -13.81   28.49
   0 -19  -1    7.37    3.24
   0 -19   1   13.94    2.74
  -1 -19  -1   -1.27    2.65
  -1 -19  -1   -4.13    2.65
   1 -19   1  -22.19   26.04
  -1 -19  -1  -37.99   28.83
  -2 -19  -1    9.64   35.35
  -2 -19  -1    9.45    4.66
   2 -19   1    3.35    1.79
   2 -19   1    9.49    2.37
   2 -19   1   23.58   33.68
  -2 -19  -1    7.81    4.62
  -3 -19  -1   13.51   32.95
   3 -19   1   42.93   32.19
  -3 -19  -1   -2.53    4.02
  -3 -19  -1   -0.35    4.16
   3 -19   1    2.57    2.82
   3 -19   1    5.32    2.74
   3  19   1   46.93   29.37
   3  19   1   -3.10    6.15
   3  19   1    1.47    1.64
   3  19   1    4.57    6.13
   3  19   1    1.53    1.53
   4 -19   1    3.98    3.81
  -4 -19  -1    2.42    5.40
  -4 -19  -1    6.51    5.42
   4 -19   1   13.30   28.94
   4 -19   1    2.67    3.44
   4  19   1  -13.81   13.84
   4  19   1    3.64    3.18
   4  19   1    1.74   10.75
   4  19   1    2.89   23.03
  -5 -19  -1   -8.85    4.97
   5 -19   1    8.78    4.72
   5 -19   1   -0.77    4.59
  -5 -19  -1   -4.31    4.80
   5  19   1    4.39   14.92
   5  19   1    0.72    3.12
   5  19   1    8.42   21.45
   4 -20  -1    6.23    4.19
  -4 -20   1    7.01    5.86
   4 -20  -1    4.68    3.98
  -4 -20   1    4.31    5.65
   4  20  -1    1.39    7.06
   4  20  -1    1.81    1.91
   4  20  -1   -2.32    5.94
   3 -20  -1   19.78    5.11
  -3 -20   1   33.73    8.02
   3 -20  -1   37.33   34.25
  -3 -20   1   18.25    6.45
   3 -20  -1   21.26    4.88
   2 -20  -1   55.03    8.29
  -2 -20   1   67.43    9.84
   2 -20  -1   81.74   39.06
  -2 -20   1   47.89    9.34
   2 -20  -1   69.76    8.13
  -2 -20   1   64.89   39.43
  -1 -20   1   15.33    4.28
  -1 -20   1    4.94    3.28
   1 -20  -1   12.06    3.36
  -1 -20   1   15.83   33.82
   1 -20  -1   13.09   32.12
   0 -20   1   12.55   35.49
   0 -20   1    7.04    2.42
   0 -20  -1    2.26    2.71
   0 -20  -1    9.05    3.54
   0 -20   1    3.21    1.80
   0 -20  -1  -47.38   29.31
  -1 -20  -1    3.28    3.46
   1 -20   1   -7.16   28.05
  -1 -20  -1    3.12    3.63
  -1 -20  -1   -3.50   33.32
   2 -20   1   40.81    5.18
  -2 -20  -1    9.41   33.58
   2 -20   1   42.14   39.05
  -2 -20  -1   40.99    8.42
  -2 -20  -1   34.75    8.10
   2 -20   1   50.80    5.53
   3 -20   1   48.62    7.48
   3 -20   1   51.62    7.71
  -3 -20  -1   60.17   10.58
  -3 -20  -1   55.24   10.58
   4 -20   1   14.99    4.80
  -4 -20  -1    5.45    6.04
  -4 -20  -1    3.54    5.52
   4 -20   1    4.95    4.17
   4  20   1   30.92   14.60
   4  20   1   -6.72   11.10
   4  20   1   10.51    3.96
  -2 -21   1    3.59    3.90
  -2 -21   1    3.73    3.91
   2 -21  -1    2.22    2.56
  -1 -21   1    8.47    3.69
  -1 -21   1    2.24    2.80
   1 -21  -1    6.20    2.62
   1 -21  -1   -1.44    2.09
   0 -21   1    1.03    1.94
   0 -21  -1   -1.42    2.36
   0 -21   1   -0.26    1.54
   0 -21  -1   -4.65    2.35
  -1 -21  -1    3.92    3.70
  -1 -21  -1    4.05    3.76
  -2 -21  -1    3.83    4.32
  -2 -21  -1   -0.85    3.84
   2 -21   1    3.20    1.23
   2 -21   1   -0.84    1.57
  12   0  -2    0.48    5.87
  12   0  -2    5.47    6.33
  12   0  -2    3.00    6.42
  12   0  -2   -8.09   28.65
  12   0  -2    4.15   26.39
  11   0  -2    6.51    7.64
  11   0  -2   10.28   22.77
  11   0  -2   22.54   21.48
 -11   0   2   -4.58    6.63
  11   0  -2   -3.63    5.16
  11   0  -2    8.23    7.05
 -11   0   2    5.31    7.70
  11   0  -2    2.80    7.38
  10   0  -2   83.77   16.74
  10   0  -2   91.60   20.78
  10   0  -2   78.94   24.74
  10   0  -2   77.22   18.93
 -10   0   2   75.03   15.96
  10   0  -2   65.41   26.61
 -10   0   2   85.91   16.83
   9   0  -2  105.36   26.77
   9   0  -2  115.88   23.75
   9   0  -2  137.00   26.25
   9   0  -2   97.33   20.47
   9   0  -2  119.40   18.61
  -9   0   2   90.41   17.62
  -9   0   2  110.11   18.62
   8   0  -2   45.39   13.12
  -8   0   2   70.60   13.26
  -8   0   2   66.81   12.93
   8   0  -2   54.37   13.45
   8   0  -2  104.10   21.15
   8   0  -2   54.06   12.01
   8   0  -2   58.96   15.33
   8   0  -2   79.09   22.09
  -7   0   2   29.51    8.24
   7   0  -2   23.98    8.65
   7   0  -2   31.38   13.09
   7   0  -2   38.87   14.75
   7   0  -2   35.63    9.12
   7   0  -2   45.32   12.01
  -7   0   2   35.69    9.30
   6   0  -2   15.56    7.12
  -6   0   2    8.44    5.27
   6   0  -2    8.82    5.47
  -6   0   2   22.29    7.89
  -6   0   2   12.85    6.13
   6   0  -2    5.32    7.46
   6   0  -2    4.63    5.42
  -5   0   2  514.11   53.35
   5   0  -2  530.99   56.08
  -5   0   2  566.40   55.97
   5   0  -2  523.27   52.95
  -5   0   2  520.45   52.96
   5   0  -2  481.19   55.84
  -5   0   2  584.92   57.01
   5   0  -2  478.26   53.65
  -4   0   2 1669.19  156.81
   4   0  -2 1480.54  156.79
   4   0  -2 1618.83  156.91
  -4   0   2 1605.97  157.02
   3   0  -2    4.62    3.65
   3   0  -2    7.07    3.25
  -3   0   2    4.74    3.14
  -3   0   2   13.26    5.42
  -3   0   2    6.29    2.68
   3   0  -2    3.45    2.24
  -3   0   2    5.89    3.49
   3   0  -2    7.52    3.86
  -2   0   2   31.58    5.12
   2   0  -2   19.87    4.74
  -2   0   2   30.94    4.84
   2   0  -2   37.20    4.92
   2   0  -2   21.31    5.11
   2   0  -2   28.96    6.26
  -2   0   2   24.47    5.38
  -2   0   2   29.59    6.14
   1   0  -2  174.52   19.50
  -1   0   2  202.57   20.42
  -1   0   2  187.92   19.23
   1   0  -2  181.57   19.23
  -1   0   2  188.12   19.64
  -1   0   2  195.18   20.12
   1   0  -2  218.38   20.50
   1   0  -2  210.85   20.20
   0   0   2 1601.58  154.01
  -1   0  -2  756.39   74.52
   1   0   2  771.91   74.57
  -2   0  -2  648.45   63.18
  -2   0  -2  581.53   63.20
  -2   0  -2  671.29   62.34
   2   0   2  610.05   63.13
   2   0   2  670.43   63.17
   3   0   2   23.51    4.59
   3   0   2   16.84    4.74
  -3   0  -2   26.01    4.94
  -3   0  -2   15.40    5.34
   3   0   2    7.81    3.60
   3   0   2   12.66    5.11
  -3   0  -2   21.95    4.69
  -3   0  -2   18.39    5.06
   4   0   2  398.73   50.04
  -4   0  -2  510.48   51.07
   4   0   2  526.64   49.47
   4   0   2  489.17   49.17
  -4   0  -2  467.34   48.84
   4   0   2  486.75   50.24
  -4   0  -2  496.60   49.15
  -4   0  -2  498.76   51.60
   5   0   2 1607.77  164.90
  -5   0  -2 1751.17  161.70
  -5   0  -2 1736.42  161.79
   5   0   2 1591.71  164.16
   5   0   2 1562.14  163.49
   5   0   2 1664.65  163.22
   6   0   2  142.66   21.19
   6   0   2  112.36   18.10
   6   0   2  145.59   23.15
  -6   0  -2  135.16   18.52
  -6   0  -2  131.51   18.44
   6   0   2  127.82   16.69
   6   0   2  124.87   22.24
   6   0   2  123.76   20.24
  -7   0  -2    5.21    5.67
  -7   0  -2   -2.81    4.78
   7   0   2    0.96   10.64
   7   0   2    1.72    4.54
   7   0   2    1.41    5.32
   7   0   2    6.15    6.33
   7   0   2   -0.17    3.87
   7   0   2    7.24    7.96
   8   0   2   31.63   16.35
   8   0   2   16.69    7.13
  -8   0  -2    8.04    5.76
   8   0   2   17.54    8.39
   8   0   2   10.36   11.24
   8   0   2   20.43    8.46
  -8   0  -2   15.52    6.76
   9   0   2   26.36   19.81
   9   0   2   20.76   17.10
  -9   0  -2   19.51    8.56
   9   0   2   23.25   10.50
   9   0   2   14.83    7.25
   9   0   2   20.56    9.20
  10   0   2   22.00    9.11
  10   0   2   59.92   15.12
 -10   0  -2   62.41   14.13
  10   0   2   58.50   26.10
 -10   0  -2   43.06   12.01
  10   0   2   15.68    8.82
  10   0   2   31.76   16.46
  10   0   2   21.04   12.12
  11   0   2   29.93   24.46
 -11   0  -2   16.09    8.94
  11   0   2   13.52    8.74
  11   0   2   12.61    8.42
 -11   0  -2   14.26    8.10
  12  -1  -2    3.89    6.08
  12  -1  -2   -8.22   27.27
  12  -1  -2   -1.32    5.81
  12   1  -2   66.28   29.88
  12   1  -2    2.84    5.87
 -11  -1   2   10.81    8.40
  11  -1  -2   14.54    9.50
 -11  -1   2   16.29    9.31
  11  -1  -2   -0.23    4.87
  11  -1  -2   -0.53    4.61
  11  -1  -2   15.37   22.91
  11  -1  -2  -61.66   25.49
  11  -1  -2   16.33    9.49
  11   1  -2    0.93    7.19
  11   1  -2  -19.48   16.25
 -11   1   2    4.37    8.18
  11   1  -2   35.62   29.70
  11   1  -2   18.90   10.06
  11   1  -2    5.56    7.37
  11   1  -2   -4.88    5.12
 -11   1   2    6.82    8.52
 -10  -1   2    9.64    8.14
  10  -1  -2    0.79    4.48
  10  -1  -2   29.84   19.32
  10  -1  -2   16.29    9.81
 -10  -1   2    8.63    7.68
  10  -1  -2    9.77    6.98
  10  -1  -2   14.47   21.36
  10   1  -2    7.14    8.55
  10   1  -2    6.13   13.90
 -10   1   2    4.56    7.33
  10   1  -2    5.95    5.64
  10   1  -2    1.25    5.46
 -10   1   2   15.74    8.80
  10   1  -2    2.68    7.25
  10   1  -2   36.82   17.63
  -9  -1   2    8.26    6.79
   9  -1  -2    7.82   14.89
   9  -1  -2   36.05   19.97
   9  -1  -2    6.10    5.37
   9  -1  -2   25.89   11.22
   9  -1  -2   25.62   10.18
  -9  -1   2   11.30    7.41
  -9   1   2   14.62    7.40
   9   1  -2    4.25    5.28
   9   1  -2    3.19   11.60
  -9   1   2   -0.26    5.78
   9   1  -2   -1.66    4.31
   9   1  -2   23.54   10.16
   9   1  -2    3.59   16.31
   8  -1  -2   14.69   10.94
  -8  -1   2    4.25    5.59
   8  -1  -2   13.80    7.67
   8  -1  -2   13.69   12.98
   8  -1  -2    8.40    6.38
  -8  -1   2   10.78    7.49
   8  -1  -2    3.91    5.69
   8  -1  -2    9.69    7.40
   8   1  -2   15.34    7.82
   8   1  -2   15.34    7.20
   8   1  -2    3.61    9.03
   8   1  -2   21.90    9.38
  -8   1   2    5.05    5.90
  -8   1   2    2.14    6.30
   8   1  -2    0.64    5.56
   8   1  -2   -0.39    8.93
   7  -1  -2   18.73    7.12
   7  -1  -2   -0.21   10.31
  -7  -1   2   35.17    8.79
   7  -1  -2   18.36    6.91
   7  -1  -2   24.21    9.20
   7  -1  -2   12.99    8.28
  -7  -1   2   17.79    7.09
  -7   1   2   11.53    6.68
   7   1  -2   36.61   13.16
   7   1  -2   28.28    7.78
   7   1  -2    2.20    4.98
  -7   1   2   19.86    6.84
   7   1  -2   18.89    7.54
   7   1  -2   15.90    9.75
   7   1  -2   14.32    7.46
   6  -1  -2    7.75    5.26
  -6  -1   2    6.04    5.50
  -6  -1   2    7.02    4.90
   6  -1  -2   11.95    8.10
  -6  -1   2   14.53    5.84
   6  -1  -2   15.58    5.14
   6  -1  -2    4.92    5.33
   6   1  -2   11.26    6.66
  -6   1   2    5.10    5.04
   6   1  -2    4.96    5.18
   6   1  -2   14.85    5.19
  -6   1   2   10.91    5.90
  -6   1   2    8.00    4.31
   6   1  -2   10.31    9.98
   5  -1  -2   -2.23    3.27
  -5  -1   2   -2.13    3.37
  -5  -1   2    4.58    4.90
   5  -1  -2    3.07    5.65
  -5  -1   2    1.46    4.84
  -5  -1   2    9.49    5.36
   5  -1  -2    1.39    3.72
   5  -1  -2    3.63    4.60
   5   1  -2   16.15    7.89
   5   1  -2   -0.68    2.70
  -5   1   2   14.75    8.06
  -5   1   2    3.08    3.83
  -5   1   2    2.68    3.37
  -5   1   2    3.43    3.99
   5   1  -2    5.36    4.75
   5   1  -2    5.37    4.41
   4  -1  -2   12.22    5.15
  -4  -1   2   26.44    5.54
   4  -1  -2   14.03    4.76
  -4  -1   2   21.87    5.61
   4  -1  -2   28.94    8.31
  -4  -1   2   26.86    7.60
   4  -1  -2   10.94    3.86
  -4  -1   2    5.06    3.72
   4   1  -2   30.53    7.85
   4   1  -2   23.76    5.82
  -4   1   2   10.92    4.99
   4   1  -2   22.70    6.57
  -4   1   2   11.60    3.77
  -4   1   2   17.33    6.50
   4   1  -2   15.78    4.59
  -4   1   2   15.20    4.84
  -3  -1   2    8.53    3.60
   3  -1  -2    4.48    3.15
  -3  -1   2    4.89    4.26
   3  -1  -2    9.33    4.09
  -3  -1   2    6.06    2.39
   3  -1  -2    6.81    2.87
  -3  -1   2    6.15    3.51
   3  -1  -2    9.97    4.08
  -3   1   2    6.41    2.99
   3   1  -2   16.37    5.58
   3   1  -2    9.85    4.01
   3   1  -2    2.31    3.04
  -3   1   2    8.69    3.51
   3   1  -2   10.80    3.32
  -3   1   2    7.58    3.54
  -3   1   2   11.85    4.56
  -2  -1   2   30.17    5.71
   2  -1  -2   30.54    5.89
  -2  -1   2   26.08    5.62
  -2  -1   2   24.28    4.77
   2  -1  -2   17.91    4.07
   2  -1  -2   25.72    4.20
  -2  -1   2   15.29    3.40
   2  -1  -2   27.37    6.00
   2   1  -2   24.13    4.13
  -2   1   2   16.62    4.33
  -2   1   2   29.75    5.71
   2   1  -2   17.84    4.63
   2   1  -2   29.42    5.76
  -2   1   2   23.45    4.08
  -2   1   2   20.38    3.83
   2   1  -2   19.54    4.50
  -1  -1   2    0.79    1.18
   1  -1  -2    0.02    1.77
   1  -1  -2    2.94    1.84
   1  -1  -2   -0.33    1.00
   1  -1  -2   -0.21    0.98
  -1  -1   2   -1.40    1.45
  -1  -1   2    0.03    1.07
  -1  -1   2   -1.88    1.24
  -1   1   2   -0.75    0.92
   1   1  -2    2.91    2.21
   1   1  -2   -0.16    1.01
   1   1  -2    0.16    1.48
  -1   1   2    0.20    2.20
   1   1  -2    0.27    0.97
  -1   1   2   -0.13    0.96
  -1   1   2    0.51    1.40
   0  -1   2   23.69    3.02
   0  -1  -2   14.82    4.53
   0  -1   2   25.43    3.55
   0  -1   2   31.10    4.02
   0  -1  -2   22.59    3.62
   0  -1  -2   25.58    3.12
   0  -1  -2   16.94    3.30
   0  -1   2   19.03    3.67
   0  -1  -2   22.63    4.00
   0   1  -2   30.01    3.33
   0   1  -2   26.10    3.04
   0   1   2   24.60    4.27
   0   1   2   21.57    3.19
   0   1   2   23.48    3.75
   1  -1   2   -0.40    1.68
  -1  -1  -2    1.43    1.78
  -1  -1  -2    0.64    1.18
  -1  -1  -2   -1.81    1.37
   1  -1   2    1.36    1.38
  -1  -1  -2    2.49    1.50
   1  -1   2    0.16    1.30
   1  -1   2    0.94    1.03
  -1   1  -2    0.42    1.05
  -1   1  -2   -0.53    1.40
   1   1   2   -0.70    4.86
  -1   1  -2    2.50    1.37
   1   1   2    2.07    1.79
   1   1   2    2.34    1.37
  -1   1  -2    0.65    1.71
   1   1   2   -1.80    1.39
   1   1   2   -0.03    1.02
  -2  -1  -2   83.66   10.22
   2  -1   2   87.18    9.99
   2  -1   2   96.31   10.64
  -2  -1  -2   75.04    9.45
   2  -1   2   84.66    9.45
   2  -1   2   82.28    9.56
  -2  -1  -2   93.64   10.93
  -2  -1  -2   77.09    9.30
  -2   1  -2   79.62    9.45
   2   1   2   79.56    9.59
  -2   1  -2   93.90   10.28
   2   1   2   75.35    9.60
  -2   1  -2   79.79    9.28
  -2   1  -2   76.48   10.28
   2   1   2   61.80   10.38
   2   1   2   77.09    9.90
   3  -1   2   18.73    5.40
  -3  -1  -2   16.99    4.35
  -3  -1  -2   19.71    4.38
   3  -1   2   12.38    3.48
  -3  -1  -2    6.22    3.50
  -3  -1  -2   11.35    4.19
   3  -1   2   15.36    4.13
   3  -1   2   15.61    4.63
  -3   1  -2    9.27    3.57
   3   1   2   13.20    3.77
   3   1   2   12.46    4.15
  -3   1  -2   20.96    5.61
  -3   1  -2   22.63    5.56
   3   1   2   12.77    4.18
  -3   1  -2   10.16    3.26
   3   1   2   18.45    5.48
   4  -1   2   50.58   10.10
   4  -1   2   48.84    8.39
   4  -1   2   35.12    8.36
  -4  -1  -2   59.85    9.34
  -4  -1  -2   49.37    9.94
  -4  -1  -2   53.75    8.65
  -4  -1  -2   51.50   11.76
   4  -1   2   47.58    8.20
  -4   1  -2   42.40    7.91
  -4   1  -2   47.20    8.41
   4   1   2   54.65    8.79
   4   1   2   61.37   10.98
   4   1   2   45.29    9.11
   4   1   2   37.14    8.14
  -4   1  -2   57.05   11.74
   5  -1   2  158.40   25.13
   5  -1   2  163.45   20.27
   5  -1   2  180.26   21.75
  -5  -1  -2  173.80   20.66
  -5  -1  -2  188.20   20.76
   5  -1   2  163.49   24.49
   5  -1   2  167.84   20.49
   5  -1   2  168.87   22.63
   5   1   2  197.96   23.42
   5   1   2  162.91   20.70
   5   1   2  171.86   22.30
   5   1   2  165.97   20.25
  -5   1  -2  186.29   20.49
  -5   1  -2  171.90   20.41
   5   1   2  193.51   22.21
   5   1   2  200.11   24.75
   6  -1   2   27.52    9.07
   6  -1   2   30.36    9.52
   6  -1   2   40.86    9.64
   6  -1   2   57.71   14.49
  -6  -1  -2   37.69    8.91
   6  -1   2   31.67    8.67
  -6  -1  -2   43.72    9.33
   6  -1   2   27.75    8.14
   6   1   2   36.40   12.70
  -6   1  -2   41.84    8.50
  -6   1  -2   29.18    8.23
   6   1   2   40.30   11.68
   6   1   2   29.01    9.93
   6   1   2   33.21    9.00
   6   1   2   46.27    9.25
   6   1   2   30.85    8.70
  -7  -1  -2   56.88   11.18
  -7  -1  -2   36.52    8.88
   7  -1   2   23.04    8.83
   7  -1   2   29.52   10.99
   7  -1   2   34.07    9.57
   7  -1   2   24.66    8.74
   7  -1   2   42.99   15.45
   7  -1   2   24.12   10.17
   7   1   2   59.94   12.72
   7   1   2   35.60   11.42
   7   1   2   80.51   16.82
   7   1   2   38.56   10.17
   7   1   2   36.72   11.14
  -7   1  -2   20.79    8.41
   7   1   2   27.49    9.20
  -7   1  -2   34.10    9.05
  -8  -1  -2   32.58    9.18
   8  -1   2   31.53    9.66
   8  -1   2   33.53   12.31
   8  -1   2   48.64   14.53
   8  -1   2   38.65   11.44
  -8  -1  -2   28.84    9.21
   8  -1   2   43.37   11.51
   8  -1   2   64.46   18.26
   8   1   2   23.30   15.31
   8   1   2   44.39   10.92
   8   1   2   42.02   11.27
  -8   1  -2   30.13    9.74
  -8   1  -2   65.35   12.58
   8   1   2   85.93   21.20
   8   1   2   26.17   10.67
   9  -1   2    9.51    8.39
  -9  -1  -2    6.95    6.05
   9  -1   2    5.03    7.41
   9  -1   2   26.64   10.64
   9  -1   2   -5.47   15.92
   9  -1   2   22.05   15.74
   9   1   2   14.67    8.05
   9   1   2  -28.19   17.60
   9   1   2   16.90    7.69
   9   1   2    4.51    7.03
  -9   1  -2   18.79    8.59
   9   1   2   44.75   18.97
 -10  -1  -2   18.84    9.49
  10  -1   2    7.27    8.16
 -10  -1  -2   11.60    8.82
  10  -1   2   20.89    9.34
  10  -1   2   -6.77   18.92
  10  -1   2   23.18   10.64
  10  -1   2    7.16   23.24
  10  -1   2    0.98    6.71
  10   1   2   15.17   19.46
  10   1   2   15.20   26.03
  10   1   2    5.97    6.01
  10   1   2   -1.58    7.04
 -10   1  -2   29.95   10.80
  10   1   2   25.61   12.28
 -10   1  -2   28.02   10.00
  10   1   2   17.68    9.42
  11  -1   2  -18.53   22.04
 -11  -1  -2   13.33    8.89
  11  -1   2    5.29    8.40
  11  -1   2    8.57    8.47
  11  -1   2   15.17    9.22
  11  -1   2    2.32   21.90
 -11   1  -2    2.66    8.43
  11   1   2    9.14    9.41
  11   1   2   10.95    8.88
 -11   1  -2    2.58    7.57
  11   1   2   33.24   31.38
  11   1   2   23.24   11.05
  11   1   2   24.73   19.82
  12  -2  -2   52.74   30.97
  12  -2  -2   13.43    9.40
  12   2  -2   45.81   24.29
  11  -2  -2   13.87   21.99
  11  -2  -2    1.96    5.99
  11  -2  -2   -4.94    5.25
  11  -2  -2    9.44    7.13
 -11  -2   2    5.67    8.63
 -11  -2   2    9.58    9.12
  11   2  -2    6.83    7.24
  11   2  -2   18.60    9.56
  11   2  -2    8.67    7.64
  11   2  -2   -5.22   28.14
  11   2  -2   -0.02   23.13
 -11   2   2   -0.58    6.94
  11   2  -2    9.23    8.58
 -11   2   2   -1.11    6.77
  10  -2  -2    6.67    6.99
 -10  -2   2    0.72    6.49
 -10  -2   2    9.13    8.26
  10  -2  -2    5.28    7.23
  10  -2  -2    9.55   17.93
  10  -2  -2   26.98   11.31
  10  -2  -2   31.76   23.03
  10  -2  -2    7.21    6.42
  10   2  -2   10.62    8.96
  10   2  -2   20.30   10.07
 -10   2   2    0.89    6.83
  10   2  -2   28.23   22.97
  10   2  -2   21.07   10.40
 -10   2   2    1.51    7.17
  10   2  -2   -0.56    6.72
  10   2  -2    3.97   19.85
   9  -2  -2   73.14   18.70
   9  -2  -2   36.82   17.98
   9  -2  -2   60.93   20.47
   9  -2  -2   89.41   15.76
  -9  -2   2   76.20   14.81
   9  -2  -2   91.66   16.95
   9  -2  -2  101.13   19.26
   9   2  -2  107.31   18.68
   9   2  -2   50.21   14.71
   9   2  -2   98.54   16.57
   9   2  -2   95.73   23.23
   9   2  -2   85.57   19.77
  -9   2   2   66.66   14.00
  -9   2   2   78.15   14.67
   9   2  -2   49.52   21.04
   8  -2  -2   83.74   22.03
   8  -2  -2   93.72   20.82
   8  -2  -2   95.65   18.48
   8  -2  -2   89.44   16.69
   8  -2  -2   87.13   18.84
  -8  -2   2  101.93   16.27
   8  -2  -2   93.93   15.70
  -8  -2   2   76.02   14.49
   8   2  -2   57.55   20.96
   8   2  -2   71.69   18.01
   8   2  -2   64.87   14.26
   8   2  -2   98.56   18.97
  -8   2   2   81.15   14.79
  -8   2   2   77.29   14.74
   8   2  -2  103.06   17.58
   8   2  -2  112.88   21.71
  -7  -2   2   68.37   13.42
   7  -2  -2   96.08   16.01
  -7  -2   2   90.14   15.20
   7  -2  -2  150.21   23.38
   7  -2  -2   97.65   17.99
   7  -2  -2   48.97   14.58
   7  -2  -2   91.84   14.33
  -7   2   2   95.14   14.80
   7   2  -2   73.18   15.07
   7   2  -2  114.30   19.26
   7   2  -2   53.09   15.70
   7   2  -2  112.54   15.87
   7   2  -2  103.51   21.39
   7   2  -2  104.52   20.27
  -7   2   2   98.33   15.02
  -6  -2   2   18.07    6.21
  -6  -2   2   10.64    6.13
  -6  -2   2    6.12    5.13
   6  -2  -2    7.44    5.68
   6  -2  -2   22.48   10.81
   6  -2  -2   10.94    5.37
   6  -2  -2   13.88    6.73
  -6   2   2   23.96    8.12
   6   2  -2   12.07    5.88
   6   2  -2    8.26    6.03
   6   2  -2   20.22    9.04
  -6   2   2   18.68    6.08
  -6   2   2   23.51    6.74
   6   2  -2   18.74    7.24
   5  -2  -2   13.54    8.34
  -5  -2   2   25.86    9.17
  -5  -2   2   23.75    6.12
  -5  -2   2   22.05    6.29
   5  -2  -2   19.59    6.30
   5  -2  -2   16.10    5.30
  -5  -2   2   22.06    7.12
   5  -2  -2   10.16    5.77
  -5   2   2    9.96    5.34
  -5   2   2   17.48    5.51
   5   2  -2   14.54    7.39
  -5   2   2   21.56    8.89
   5   2  -2   19.67    5.37
  -5   2   2   21.90    6.08
   5   2  -2   17.82    6.56
   5   2  -2   10.81    6.33
  -4  -2   2  163.18   18.40
   4  -2  -2  174.39   17.82
  -4  -2   2  132.42   20.71
   4  -2  -2  139.25   19.09
   4  -2  -2  187.12   18.73
  -4  -2   2  167.57   17.90
  -4  -2   2  147.54   21.82
   4  -2  -2  138.40   19.41
   4   2  -2  158.39   22.26
   4   2  -2  149.11   17.36
  -4   2   2  143.75   17.19
   4   2  -2  168.35   20.46
   4   2  -2  144.84   18.09
  -4   2   2  161.55   19.37
  -4   2   2  169.27   17.95
  -4   2   2  141.04   19.77
   3  -2  -2 1462.88  143.85
  -3  -2   2 1479.59  144.20
   3   2  -2 1488.21  144.37
  -3   2   2 1439.08  143.90
  -3   2   2 1520.36  143.88
   3   2  -2 1429.28  144.02
  -2  -2   2 1642.10  166.56
   2  -2  -2 1727.96  166.68
  -2   2   2 1761.47  166.64
   2   2  -2 1740.71  166.85
  -1  -2   2 1264.02  121.35
   1  -2  -2 1295.75  121.27
  -1   2   2 1196.88  121.21
   0  -2   2    9.92    1.73
   0  -2   2   15.36    4.41
   0  -2  -2    8.86    2.12
   0  -2   2    6.19    1.67
   0  -2  -2    5.83    5.60
   0  -2   2    9.77    2.43
   0  -2   2    5.82    1.63
   0  -2  -2    4.94    1.53
   0  -2  -2    8.54    2.58
   0   2   2    5.73    2.08
   0   2  -2   10.09    2.36
   0   2   2   13.41    6.38
   0   2   2    6.08    1.86
   0   2  -2    7.87    1.96
   0   2  -2    1.12    3.14
   0   2   2    1.59    1.33
   0   2  -2    3.61    1.31
   0   2  -2    4.79    1.26
   0   2   2    5.75    2.02
  -1  -2  -2   10.80    2.81
   1  -2   2   11.11    2.58
  -1  -2  -2   11.60    2.54
  -1  -2  -2   12.69    3.17
   1  -2   2   12.29    2.56
  -1  -2  -2   19.02    3.74
  -1  -2  -2   -0.70    6.67
   1  -2   2   13.74    3.02
   1  -2   2   13.09    2.82
   1   2   2   28.17    4.47
   1   2   2   36.51    4.54
   1   2   2   30.79    3.65
  -2  -2  -2  187.68   21.28
   2  -2   2  185.79   20.48
   2  -2   2  188.16   19.92
   2  -2   2  204.87   21.00
  -2  -2  -2  172.95   20.24
   2  -2   2  194.52   20.08
  -2  -2  -2  192.68   20.22
  -2  -2  -2  198.63   21.11
  -2   2  -2  213.15   19.94
  -2   2  -2  193.03   19.96
   2   2   2  195.20   20.43
   2   2   2  195.35   20.87
   2   2   2  217.15   20.51
   2   2   2  180.92   20.94
   2   2   2  180.51   24.10
  -3  -2  -2  271.84   30.17
  -3  -2  -2  296.52   30.92
   3  -2   2  256.84   28.58
   3  -2   2  263.05   29.82
   3  -2   2  264.30   29.39
   3  -2   2  301.03   28.97
  -3  -2  -2  284.02   29.01
  -3  -2  -2  259.44   28.97
  -3   2  -2  253.53   30.02
  -3   2  -2  290.52   28.57
   3   2   2  276.91   29.07
   3   2   2  276.24   29.80
   3   2   2  289.89   30.49
   3   2   2  278.08   29.09
  -3   2  -2  284.84   30.03
  -3   2  -2  303.45   28.85
   4  -2   2 1433.83  139.53
   4  -2   2 1485.40  141.26
  -4  -2  -2 1411.93  141.57
   4  -2   2 1532.01  140.90
  -4  -2  -2 1335.31  141.81
   4   2   2 1349.97  141.11
   4   2   2 1501.88  141.25
  -4   2  -2 1414.11  141.72
  -5  -2  -2  124.96   15.26
  -5  -2  -2  123.29   15.11
   5  -2   2  144.84   20.43
   5  -2   2  123.07   15.14
   5  -2   2  122.49   19.82
   5  -2   2  108.90   14.69
   5  -2   2  144.69   20.28
   5  -2   2  142.24   18.99
   5   2   2  123.97   18.70
   5   2   2  104.20   16.07
  -5   2  -2  106.90   15.83
   5   2   2  124.26   20.03
   5   2   2  105.08   16.50
   5   2   2  125.93   19.25
   5   2   2   96.36   19.45
  -5   2  -2  115.33   14.85
  -6  -2  -2  104.99   16.68
   6  -2   2  134.28   21.47
   6  -2   2  106.67   19.65
   6  -2   2  103.98   20.01
   6  -2   2   98.33   17.57
   6  -2   2  113.82   17.49
  -6  -2  -2  114.19   17.33
   6  -2   2  116.41   17.19
   6   2   2  160.59   24.68
   6   2   2  123.17   19.47
   6   2   2  139.41   18.23
  -6   2  -2  114.81   16.72
   6   2   2  114.44   17.74
  -6   2  -2  130.20   15.87
   6   2   2  116.90   20.41
   6   2   2  102.80   19.71
  -7  -2  -2   -0.38    5.43
   7  -2   2    2.01   10.92
   7  -2   2   10.03    7.21
   7  -2   2    5.33    5.27
  -7  -2  -2    2.67    5.50
   7  -2   2    3.66    4.97
   7  -2   2    5.09    5.90
   7  -2   2   20.90   13.52
  -7   2  -2    7.33    5.86
   7   2   2    1.71    5.70
   7   2   2    5.28   12.85
   7   2   2   14.62    6.74
  -7   2  -2    8.07    6.43
   7   2   2    4.39    5.12
   7   2   2   17.05    8.16
   7   2   2   20.20   11.68
  -8  -2  -2   19.79    7.98
   8  -2   2   31.48    9.59
   8  -2   2   23.14    8.63
   8  -2   2    5.87   13.12
  -8  -2  -2   16.55    8.59
   8  -2   2   26.12    8.33
   8  -2   2   20.84   15.58
   8  -2   2   25.73   10.30
   8   2   2   26.67   13.55
   8   2   2   13.46    8.15
  -8   2  -2   14.40    7.85
  -8   2  -2   28.69    8.58
   8   2   2   10.34    8.31
   8   2   2   21.14    9.19
   8   2   2   22.22   14.75
   8   2   2   35.25   12.09
   9  -2   2   22.87    9.48
   9  -2   2   39.49   11.28
  -9  -2  -2   30.00   10.05
   9  -2   2    4.56   18.24
   9  -2   2   40.15   17.21
   9  -2   2   24.89   11.77
   9  -2   2   11.80    9.07
  -9   2  -2    6.81    6.96
   9   2   2   32.90   21.75
  -9   2  -2   13.24    7.96
   9   2   2    7.52    9.70
   9   2   2   21.42    8.57
   9   2   2   40.04   14.27
   9   2   2   24.67   16.36
   9   2   2   17.86    9.33
  10  -2   2   16.95   10.09
 -10  -2  -2   37.93   11.56
  10  -2   2   -9.84   19.38
  10  -2   2   26.25   10.79
  10  -2   2   10.20   23.41
 -10  -2  -2   48.83   13.17
  10  -2   2   38.46   12.06
  10  -2   2   46.66   16.68
 -10   2  -2   32.52   11.06
  10   2   2   28.80   11.89
  10   2   2   25.56   10.78
  10   2   2   28.99   13.06
  10   2   2   40.40   13.36
 -10   2  -2   38.63   11.54
  10   2   2   46.45   26.86
  10   2   2   34.13   21.56
  11  -2   2   -2.67   30.22
  11  -2   2   15.33   10.91
  11  -2   2   23.82   23.73
 -11  -2  -2   11.42    8.43
  11  -2   2   22.94   11.09
  11  -2   2    7.48    9.34
  11   2   2    8.89   30.72
 -11   2  -2   10.69    8.44
  11   2   2    7.83    7.51
 -11   2  -2   -2.14    6.90
  11   2   2   11.94    8.79
  11   2   2    7.74    9.13
  11   2   2  -14.26   24.26
 -11  -3   2    0.05    6.17
  11  -3  -2    9.68   27.24
  11  -3  -2    1.87    4.68
  11  -3  -2    9.31    6.33
  11  -3  -2   -4.66    6.78
  11  -3  -2   36.65   23.03
  11  -3  -2   29.02   11.03
 -11  -3   2    1.95    7.66
  11   3  -2    6.42    7.62
  11   3  -2    4.68    6.74
  11   3  -2   -2.89   24.32
  11   3  -2    2.93    5.70
  11   3  -2   17.18    9.42
 -11   3   2    7.16    8.09
 -11   3   2   -2.76    6.18
  11   3  -2   14.18   29.59
  10  -3  -2   18.43   18.87
  10  -3  -2   10.05    8.32
  10  -3  -2   10.05    8.73
  10  -3  -2  -37.18   20.00
  10  -3  -2    1.99    5.95
  10  -3  -2   15.13    9.86
 -10  -3   2   18.65    8.98
 -10  -3   2    7.77    8.34
  10   3  -2    6.13    7.57
  10   3  -2    0.10    5.70
 -10   3   2    7.02    7.17
  10   3  -2   -4.77    5.99
  10   3  -2  -11.59   20.55
  10   3  -2   -5.96   14.26
  10   3  -2   -0.98    3.49
   9  -3  -2    8.70   10.70
   9  -3  -2   21.45   13.76
  -9  -3   2    3.67    6.99
   9  -3  -2   -0.42    6.39
   9  -3  -2    1.04    6.30
   9  -3  -2    7.75    6.73
   9  -3  -2   11.73    8.91
   9   3  -2    5.72   12.28
   9   3  -2    7.07    8.01
  -9   3   2   11.78    7.50
   9   3  -2   16.60    8.72
  -9   3   2   -3.43    5.07
   9   3  -2   13.09    8.40
   9   3  -2   23.33   19.60
   9   3  -2    3.89    6.46
   8  -3  -2   37.64   15.93
  -8  -3   2   15.01    7.16
   8  -3  -2   22.48   12.73
   8  -3  -2   13.11    7.30
   8  -3  -2    0.50    4.44
   8  -3  -2   23.70    8.61
  -8  -3   2    6.40    5.00
   8  -3  -2   22.13    7.66
   8   3  -2   -1.59    4.36
   8   3  -2    3.57    9.04
   8   3  -2   15.08   13.70
  -8   3   2   12.05    6.29
   8   3  -2   16.34    6.80
   8   3  -2   15.75    8.66
  -8   3   2    2.45    5.71
   8   3  -2    6.70    5.85
   7  -3  -2   14.60    5.76
   7  -3  -2    8.04    6.20
   7  -3  -2   23.56    8.99
  -7  -3   2   13.49    5.66
   7  -3  -2   39.19   13.50
   7  -3  -2    1.23    4.78
   7  -3  -2    7.66   10.05
  -7  -3   2    9.92    6.71
   7   3  -2   24.55   10.19
  -7   3   2   16.64    6.51
   7   3  -2   14.18    7.67
  -7   3   2    7.55    5.82
   7   3  -2   14.65    6.46
   7   3  -2   20.43    8.73
   7   3  -2   16.79    8.49
   7   3  -2   17.49   12.53
  -6  -3   2   26.83    7.22
   6  -3  -2   10.36    8.74
  -6  -3   2   27.31    6.71
   6  -3  -2   22.09    6.55
   6  -3  -2   18.82    7.64
   6  -3  -2   15.24    7.12
   6   3  -2   18.34    6.51
   6   3  -2   33.56   11.25
   6   3  -2   24.19    9.47
  -6   3   2   28.97    6.83
  -6   3   2   31.84    9.35
   6   3  -2   23.71    8.15
   6   3  -2   26.20    9.01
  -6   3   2   30.60    7.59
  -5  -3   2   -1.82    2.56
   5  -3  -2    8.29    4.78
  -5  -3   2   -3.15    2.09
   5  -3  -2    1.09    6.35
   5  -3  -2    0.26    3.12
  -5  -3   2   -0.36    4.92
  -5  -3   2   -1.86    2.02
   5  -3  -2    1.18    3.81
   5   3  -2    5.63    5.62
   5   3  -2   -2.14    2.29
  -5   3   2   -3.28    2.79
   5   3  -2    0.80    4.27
   5   3  -2   -0.49    2.33
  -5   3   2   -0.54    2.67
  -5   3   2   -0.90    2.69
  -5   3   2   -3.87    5.25
   4  -3  -2   38.92    9.74
   4  -3  -2   44.93    6.94
  -4  -3   2   34.20    9.17
   4  -3  -2   34.75    7.22
   4  -3  -2   50.65   10.01
  -4  -3   2   37.74    7.69
  -4  -3   2   40.20    8.98
  -4  -3   2   37.87    7.13
  -4   3   2   47.75    9.93
   4   3  -2   37.05    7.05
   4   3  -2   35.03    8.78
   4   3  -2   51.13   10.94
  -4   3   2   38.46    6.90
   4   3  -2   34.66    7.85
  -4   3   2   44.23    7.22
  -4   3   2   21.83    7.04
   3  -3  -2   34.20    7.67
  -3  -3   2   31.70    7.03
  -3  -3   2   31.04    6.39
  -3  -3   2   32.88    7.21
   3  -3  -2   31.48    5.98
   3  -3  -2   35.38    5.82
   3  -3  -2   32.54    7.12
  -3  -3   2   25.81    5.29
  -3   3   2   29.85    7.13
  -3   3   2   38.67    5.87
   3   3  -2   31.73    7.54
   3   3  -2   23.93    5.76
   3   3  -2   34.41    5.73
   3   3  -2   27.10    6.93
  -3   3   2   23.49    6.01
  -3   3   2   35.43    5.57
  -2  -3   2   69.87    7.52
  -2  -3   2   55.07    9.65
   2  -3  -2   67.02    7.37
  -2  -3   2   69.39    8.08
  -2  -3   2   71.85   10.01
   2  -3  -2   60.21    9.00
   2  -3  -2   62.04    8.35
   2  -3  -2   68.00    9.92
  -2   3   2   61.59    7.29
   2   3  -2   55.82    7.14
  -2   3   2   48.32    8.78
   2   3  -2   61.55    7.90
  -2   3   2   52.09    6.97
  -2   3   2   61.42    9.23
   1  -3  -2  108.24   10.72
   1  -3  -2  102.96   10.30
  -1  -3   2  105.89   11.29
   1  -3  -2  105.97   11.28
  -1  -3   2   94.61   10.21
  -1  -3   2   94.31   11.33
  -1  -3   2  106.39   10.75
   1   3  -2  108.79   11.28
   1   3  -2   93.98   11.34
  -1   3   2   80.37   11.14
  -1   3   2   92.04   10.08
   1   3  -2  104.42   10.48
  -1   3   2   86.05   10.84
   1   3  -2  108.34   14.01
  -1   3   2   93.67   10.28
   1   3  -2   95.00   10.06
   0  -3  -2  116.63   12.45
   0  -3   2  117.02   11.86
   0  -3  -2  116.52   12.02
   0  -3   2  106.61   11.70
   0  -3   2  126.42   12.44
   0  -3  -2  123.00   16.41
   0  -3   2  116.72   14.25
   0  -3  -2  108.70   12.32
   0  -3   2  103.60   12.40
   0  -3  -2  118.02   12.65
   0   3   2  124.96   12.60
   0   3  -2  117.94   12.25
   0   3   2  109.22   12.23
   0   3  -2  123.73   12.45
   0   3  -2  124.57   14.52
   0   3   2  108.02   12.62
   0   3  -2  131.75   11.50
   0   3   2  118.11   11.95
   1  -3   2  154.97   15.43
   1  -3   2  136.28   15.67
  -1  -3  -2  166.47   16.05
   1  -3   2  139.87   15.22
  -1  -3  -2  131.41   16.17
  -1  -3  -2  163.57   15.79
  -1  -3  -2  165.43   20.17
  -1  -3  -2  156.21   16.26
   1  -3   2  159.42   16.09
   1   3   2  145.74   16.10
  -1   3  -2  154.01   15.98
   1   3   2  158.57   16.50
  -1   3  -2  165.57   15.90
  -1   3  -2  150.27   15.18
   1   3   2  145.41   15.65
   1   3   2  154.37   15.92
  -1   3  -2  145.47   15.11
  -2  -3  -2   39.62    7.07
   2  -3   2   40.30    5.90
   2  -3   2   39.13    6.38
   2  -3   2   30.50    5.36
   2  -3   2   41.23    6.92
  -2  -3  -2   37.96    5.99
  -2  -3  -2   41.75    7.74
  -2  -3  -2   38.77    6.43
   2   3   2   40.44    6.35
  -2   3  -2   39.30    5.52
   2   3   2   45.97    6.65
  -2   3  -2   44.45    6.96
   2   3   2   45.62    7.19
  -2   3  -2   40.18    7.12
  -2   3  -2   39.98    5.55
   2   3   2   59.24    8.72
   2   3   2   34.60   13.24
   3  -3   2   69.97    9.73
   3  -3   2   88.31   10.20
  -3  -3  -2   76.35   12.48
  -3  -3  -2   82.17   10.29
  -3  -3  -2   88.22   10.32
   3  -3   2   70.37   11.18
   3  -3   2   92.35   12.66
  -3  -3  -2  127.17   16.14
   3   3   2   82.01   11.37
  -3   3  -2   70.02    9.45
   3   3   2   69.27   11.66
  -3   3  -2   92.92   10.08
   3   3   2   74.36   12.64
   3   3   2   80.93   11.31
  -4  -3  -2  113.18   14.43
  -4  -3  -2  129.77   18.45
  -4  -3  -2  114.06   14.04
   4  -3   2  104.28   13.84
   4  -3   2   92.58   16.31
   4  -3   2  116.56   13.82
   4  -3   2  113.40   14.62
   4  -3   2  129.94   18.05
  -4   3  -2  123.43   13.98
  -4   3  -2  113.07   13.59
   4   3   2  114.49   14.31
   4   3   2  106.72   14.25
   4   3   2  126.94   17.20
   4   3   2  127.61   16.02
  -5  -3  -2   23.30    6.55
  -5  -3  -2   17.55    6.00
   5  -3   2   14.64    5.44
   5  -3   2   11.95    7.25
   5  -3   2    9.88    4.88
   5  -3   2   14.15    8.00
   5  -3   2   11.77    4.90
   5  -3   2   16.97    6.72
   5   3   2    6.68    4.84
  -5   3  -2   12.35    4.93
   5   3   2    7.64    6.68
   5   3   2   13.90    5.13
  -5   3  -2    9.97    4.51
   5   3   2   20.17    6.46
   5   3   2    7.71    5.39
   5   3   2    5.38    6.99
   6  -3   2   35.28    8.79
  -6  -3  -2   36.22    8.51
   6  -3   2   30.72    9.03
   6  -3   2   73.34   16.13
  -6  -3  -2   32.35    9.09
   6  -3   2   39.43   11.83
   6  -3   2   48.18   12.22
   6  -3   2   46.72    9.90
   6   3   2   18.76    8.60
   6   3   2   75.23   16.09
   6   3   2   54.10   12.63
  -6   3  -2   38.98    8.99
  -6   3  -2   52.03    9.59
   6   3   2   30.29   11.65
   6   3   2   51.88   11.42
   6   3   2   53.10   10.01
   7  -3   2   99.47   20.21
  -7  -3  -2   66.87   13.56
   7  -3   2   68.84   14.29
   7  -3   2   85.25   15.00
   7  -3   2   87.19   14.22
   7  -3   2   79.44   16.69
   7  -3   2   66.35   16.05
  -7  -3  -2   92.82   15.00
   7   3   2   87.27   14.47
   7   3   2   86.30   19.49
   7   3   2   73.52   16.56
   7   3   2   63.56   14.33
  -7   3  -2   97.80   14.24
  -7   3  -2   85.60   13.98
   7   3   2   36.66   13.27
   7   3   2   71.95   14.38
   8  -3   2   24.10    8.92
  -8  -3  -2   22.03    8.72
   8  -3   2   30.88   10.44
   8  -3   2   18.38   16.65
   8  -3   2   30.75   14.97
   8  -3   2   34.91   10.20
   8  -3   2   20.68    9.43
  -8   3  -2   28.07    8.73
   8   3   2   21.73   10.50
   8   3   2   26.80    9.96
   8   3   2   31.10    9.62
   8   3   2   58.37   19.23
   8   3   2   21.73    8.70
   8   3   2   20.83   11.96
  -8   3  -2   18.06    7.94
   9  -3   2   19.73   11.23
   9  -3   2   34.01   14.04
  -9  -3  -2   25.15    9.38
   9  -3   2   13.97    7.76
   9  -3   2   38.21   11.25
   9  -3   2   61.40   23.09
   9  -3   2   20.70   10.02
   9   3   2   11.76    7.70
   9   3   2    8.07    7.14
   9   3   2   14.95   10.26
   9   3   2   29.04   11.56
  -9   3  -2   20.83    8.70
  -9   3  -2   21.80    8.97
   9   3   2   49.55   18.23
   9   3   2   38.76   21.09
  10  -3   2   17.25    8.29
 -10  -3  -2   13.19    7.41
  10  -3   2    5.15   18.56
 -10  -3  -2   14.85    8.17
  10  -3   2    7.34    6.31
  10  -3   2    0.36    6.70
  10   3   2   20.49   21.26
 -10   3  -2   17.86    8.05
  10   3   2   10.90    7.47
 -10   3  -2   23.73    9.88
  10   3   2   -4.36   24.38
  10   3   2   14.91    8.87
  10   3   2   13.50    7.91
  10   3   2    4.59    8.84
  11  -3   2    4.76    8.22
  11  -3   2    6.91   23.23
 -11  -3  -2    8.30    9.37
  11  -3   2    7.77    7.42
  11  -3   2   16.24   28.55
  11  -3   2    5.00    6.77
  11   3   2   28.68   31.88
  11   3   2   -0.43    7.78
 -11   3  -2    6.53    7.77
  11   3   2    4.98    7.52
  11   3   2    6.26    8.51
 -11   3  -2    2.57    8.53
  11   3   2   -8.90   24.45
  11  -4  -2   -0.26    7.20
  11  -4  -2    5.52    7.30
 -11  -4   2    2.36    7.78
  11  -4  -2    4.77    7.07
 -11  -4   2    0.00    4.52
  11  -4  -2    2.91    6.01
  11  -4  -2  -12.72   22.83
  11  -4  -2   20.63   30.75
 -11   4   2    1.80    6.97
  11   4  -2   -3.19    6.96
 -11   4   2    6.52    7.98
  11   4  -2  -38.95   27.58
  11   4  -2   -0.47   23.22
  11   4  -2   10.03    7.21
  11   4  -2    3.77    7.01
  11   4  -2   11.85    9.38
  10  -4  -2    5.48    7.78
  10  -4  -2    7.74    7.31
  10  -4  -2   30.07   19.26
 -10  -4   2    1.50    5.77
  10  -4  -2   22.01    9.59
 -10  -4   2   10.86    8.02
 -10   4   2   24.84    9.39
  10   4  -2   25.83   24.28
  10   4  -2    0.02   18.08
  10   4  -2   12.61    8.60
  10   4  -2    1.45    7.15
  10   4  -2   15.59    8.63
  10   4  -2   10.05    7.73
   9  -4  -2   16.16    9.15
   9  -4  -2    8.68    7.01
   9  -4  -2   13.94    7.80
   9  -4  -2   10.95   10.92
  -9  -4   2    7.95    6.31
   9  -4  -2   19.89   14.76
   9  -4  -2   -1.13    5.41
   9   4  -2   12.89   17.57
   9   4  -2   16.56   15.14
   9   4  -2   18.74    9.66
  -9   4   2    3.09    6.11
   9   4  -2   -0.63    5.89
  -9   4   2   18.12    8.18
   9   4  -2   32.12   11.62
   9   4  -2   11.36    8.86
   8  -4  -2  254.42   32.31
   8  -4  -2  284.83   36.54
   8  -4  -2  292.64   31.68
   8  -4  -2  311.99   43.19
  -8  -4   2  264.29   31.63
   8  -4  -2  242.45   36.16
   8  -4  -2  245.41   37.91
  -8  -4   2  211.72   30.54
   8   4  -2  283.66   41.21
   8   4  -2  219.35   37.67
   8   4  -2  310.31   36.56
  -8   4   2  258.13   30.55
  -8   4   2  284.31   31.11
   8   4  -2  288.82   33.49
   8   4  -2  278.36   34.19
   8   4  -2  286.35   31.77
   7  -4  -2  218.12   32.83
  -7  -4   2  244.97   29.00
  -7  -4   2  267.57   30.16
   7  -4  -2  249.37   29.02
   7  -4  -2  253.79   37.45
   7  -4  -2  274.82   32.98
   7  -4  -2  240.13   32.73
   7  -4  -2  295.68   31.01
  -7   4   2  257.90   28.85
   7   4  -2  238.06   35.28
   7   4  -2  222.67   35.20
   7   4  -2  286.67   36.14
   7   4  -2  285.21   31.38
   7   4  -2  226.21   28.87
  -7   4   2  250.42   28.66
   7   4  -2  242.10   31.26
   6  -4  -2   48.83   11.48
  -6  -4   2   62.71   10.21
  -6  -4   2   49.00   10.25
   6  -4  -2   16.62    7.52
   6  -4  -2    9.47    9.35
   6  -4  -2   43.04    8.64
  -6   4   2   63.26   10.05
   6   4  -2   35.97    8.60
   6   4  -2   39.56    9.35
  -6   4   2   44.87   10.63
   6   4  -2   42.04   12.36
   6   4  -2   58.55   13.23
  -6   4   2   45.76    8.69
   6   4  -2   48.25   15.20
   5  -4  -2  496.19   52.40
  -5  -4   2  468.53   51.32
  -5  -4   2  463.20   48.71
   5  -4  -2  468.46   49.24
   5  -4  -2  526.46   48.91
  -5  -4   2  475.71   49.46
   5  -4  -2  423.32   50.75
  -5   4   2  458.47   48.26
   5   4  -2  486.94   52.76
   5   4  -2  484.54   48.74
   5   4  -2  436.72   49.45
  -5   4   2  551.41   52.40
  -5   4   2  470.76   48.37
   5   4  -2  472.92   51.87
  -5   4   2  469.55   50.79
  -4  -4   2   11.37    5.97
   4  -4  -2    4.48    3.20
  -4  -4   2   10.94    4.86
   4  -4  -2   18.23    7.49
   4  -4  -2   10.30    4.56
  -4  -4   2   10.09    4.71
  -4  -4   2    5.33    3.15
   4  -4  -2    3.41    3.80
   4   4  -2    8.17    4.22
  -4   4   2    6.73    3.72
  -4   4   2   15.99    4.98
   4   4  -2    2.64    5.37
   4   4  -2    8.91    4.03
  -4   4   2   14.85    4.28
   4   4  -2    5.57    4.38
  -4   4   2   15.22    5.59
   3  -4  -2 2008.40  190.72
  -3  -4   2 1990.27  190.97
  -3  -4   2 1995.61  191.30
   3  -4  -2 1956.32  191.03
   3   4  -2 1841.82  192.81
  -3   4   2 1965.67  190.76
  -2  -4   2 7104.03  643.50
   2  -4  -2 6476.33  643.03
  -2   4   2 6685.06  643.04
   2   4  -2 6608.85  643.45
   1  -4  -2  741.05   72.65
  -1  -4   2  715.81   72.70
  -1  -4   2  748.30   72.90
   1   4  -2  758.17   72.96
  -1   4   2  754.58   72.89
   0  -4   2 2013.14  194.59
   0  -4  -2 2010.88  194.77
   0   4  -2 2109.65  194.44
   0   4   2 1975.95  194.86
   1  -4   2  999.10   98.93
   1   4   2 1010.52   99.53
   1   4   2 1082.16   99.43
  -1   4  -2 1006.33   98.93
  -2  -4  -2  326.73   36.12
  -2  -4  -2  359.39   35.25
  -2  -4  -2  391.74   35.26
   2  -4   2  365.47   34.63
  -2  -4  -2  362.09   36.09
   2  -4   2  372.35   35.23
   2  -4   2  354.41   34.46
   2  -4   2  365.12   35.48
  -2   4  -2  316.32   34.02
   2   4   2  318.00   35.76
   2   4   2  351.08   35.07
  -2   4  -2  326.96   35.56
  -2   4  -2  334.61   35.28
   2   4   2  326.18   35.03
  -2   4  -2  345.47   34.23
   2   4   2  354.65   35.73
  -3  -4  -2 2953.96  294.78
   3  -4   2 3007.35  293.68
   3   4   2 3138.58  294.47
  -3   4  -2 3089.75  294.30
  -4  -4  -2  614.71   62.10
  -4  -4  -2  612.44   59.60
   4  -4   2  584.75   58.94
   4  -4   2  582.57   61.43
   4  -4   2  611.21   60.09
   4  -4   2  585.92   60.85
   4  -4   2  569.81   58.83
  -4  -4  -2  601.43   59.37
   4  -4   2  599.07   60.58
   4   4   2  620.62   60.75
  -4   4  -2  483.86   57.97
  -4   4  -2  632.83   58.79
   4   4   2  626.19   61.41
   4   4   2  617.40   59.53
   4   4   2  529.64   59.20
   4   4   2  603.27   67.49
   5  -4   2   86.57   13.83
   5  -4   2   95.99   14.35
   5  -4   2   85.46   14.96
  -5  -4  -2  111.82   15.26
  -5  -4  -2  111.46   15.34
   5  -4   2   82.14   15.86
   5  -4   2  109.32   17.17
   5  -4   2   87.35   17.48
   5   4   2   97.03   16.69
   5   4   2   96.25   15.37
   5   4   2   73.47   15.68
   5   4   2   90.61   18.56
  -5   4  -2  111.66   13.11
   5   4   2  119.49   15.73
  -5   4  -2  113.90   12.92
   5   4   2   99.00   16.21
   6  -4   2   32.86    8.07
   6  -4   2   40.26   13.66
   6  -4   2   19.13    9.46
  -6  -4  -2   28.10    7.93
   6  -4   2   11.71    6.40
   6  -4   2   37.44    9.35
   6  -4   2   19.50    8.08
  -6  -4  -2   31.17    8.30
   6   4   2   12.15    7.42
   6   4   2   13.94   11.37
   6   4   2   31.32    9.29
  -6   4  -2   41.11    8.39
   6   4   2   30.98    8.87
   6   4   2   29.41   10.14
  -6   4  -2   28.33    7.24
   6   4   2   25.45    8.00
  -7  -4  -2   59.38   12.05
   7  -4   2   46.62   14.96
   7  -4   2   52.60   14.98
   7  -4   2   71.50   12.58
   7  -4   2   56.32   13.70
   7  -4   2   49.64   12.08
  -7  -4  -2   62.11   12.21
   7  -4   2   81.60   13.07
  -7   4  -2   56.78   10.70
   7   4   2   58.56   13.04
   7   4   2   27.73    9.69
  -7   4  -2   65.36   11.88
   7   4   2   79.28   19.56
   7   4   2   31.22   10.78
   7   4   2   63.81   15.26
   7   4   2   66.11   16.26
   8  -4   2   24.80    8.94
  -8  -4  -2   24.70    9.13
   8  -4   2   22.21    7.99
   8  -4   2   27.50   14.64
   8  -4   2   17.82   15.97
   8  -4   2   28.51    9.60
   8  -4   2   32.05   11.31
   8   4   2   17.62    8.94
   8   4   2   33.20   10.44
  -8   4  -2   30.62    9.69
   8   4   2   27.90    9.45
   8   4   2   23.24   10.57
   8   4   2   15.92   17.21
  -8   4  -2   37.64    9.26
   8   4   2   47.54   17.52
   9  -4   2   47.82   18.49
   9  -4   2   47.95   14.86
   9  -4   2   27.57    9.91
   9  -4   2   38.82   11.62
  -9  -4  -2   39.50   11.59
   9  -4   2   26.03   20.69
   9  -4   2   51.28   13.01
   9   4   2   66.22   24.21
   9   4   2   34.82   13.35
   9   4   2   37.75   11.80
   9   4   2   33.51   11.41
   9   4   2   37.29   18.69
  -9   4  -2   47.41   11.71
  -9   4  -2   55.89   11.86
   9   4   2   47.49   11.91
  10  -4   2   12.67    8.85
  10  -4   2   14.01    8.51
  10  -4   2    3.98   18.37
  10  -4   2   17.71    9.05
  10  -4   2  -32.82   21.78
 -10  -4  -2    8.26    8.47
 -10  -4  -2   -5.49    6.40
  10  -4   2    3.80    5.98
  10   4   2    4.61    7.36
  10   4   2   13.99    9.33
 -10   4  -2   -4.79    5.50
  10   4   2  -16.09   23.37
  10   4   2    9.18    7.92
  10   4   2    2.95    4.30
 -10   4  -2    1.37    6.90
  10   4   2  -16.52   18.91
  11  -4   2  -25.29   22.53
  11  -4   2    3.02    6.31
 -11  -4  -2    9.01    8.47
  11  -4   2   26.88   27.52
  11  -4   2    9.15    8.84
  11   4   2   10.45    9.48
  11   4   2   -7.18   30.96
  11   4   2   -0.26    7.71
  11   4   2  -11.18   25.22
  11   4   2    0.06    2.53
 -11   4  -2    3.95    7.12
 -11   4  -2   26.22   11.62
  11  -5  -2    8.28    9.03
  11  -5  -2   24.80   26.92
  11  -5  -2   30.98   11.56
 -11  -5   2   43.99   12.44
  11  -5  -2    1.64    7.57
  11  -5  -2   10.22   22.47
  11  -5  -2    1.75    6.48
  11   5  -2    0.67    2.32
  11   5  -2   15.45    9.56
 -11   5   2   17.01    8.27
  11   5  -2   -6.11   23.36
  11   5  -2    0.40    7.46
  11   5  -2  -20.25   29.49
 -11   5   2   -1.23    7.06
  11   5  -2   12.99    9.60
  10  -5  -2    4.60    7.46
  10  -5  -2    2.60    7.59
 -10  -5   2    2.26    6.60
  10  -5  -2    1.77    4.99
  10  -5  -2   -3.86   17.25
 -10  -5   2    9.68    8.03
  10   5  -2  -18.60   16.60
  10   5  -2   -0.01    5.29
 -10   5   2    2.24    7.39
  10   5  -2    1.42    7.28
  10   5  -2    1.92   19.66
  10   5  -2    7.40    7.39
  10   5  -2    7.54    7.41
 -10   5   2    0.60    6.33
   9  -5  -2    1.91    6.65
   9  -5  -2   11.61   12.07
   9  -5  -2    2.55    4.70
   9  -5  -2   21.06   18.01
   9  -5  -2    5.06    6.55
  -9  -5   2    1.31    6.98
  -9  -5   2    0.45    6.82
   9  -5  -2    8.36    7.04
  -9   5   2   18.76    8.08
   9   5  -2  -10.98   17.88
   9   5  -2   -3.62    4.35
   9   5  -2   -2.04    4.83
  -9   5   2    7.55    6.89
   9   5  -2   38.29   18.80
   9   5  -2    0.19    6.83
   9   5  -2    6.51    7.13
   8  -5  -2   39.95   11.60
   8  -5  -2   33.89   14.37
  -8  -5   2   46.64   11.51
   8  -5  -2   39.06    9.52
  -8  -5   2   40.03   11.00
   8  -5  -2   47.02   13.14
   8  -5  -2   47.66   12.29
   8  -5  -2    3.91   15.31
   8   5  -2   40.91   13.39
   8   5  -2   39.38   18.03
   8   5  -2   30.32   10.09
   8   5  -2   46.36   12.76
  -8   5   2   65.61   11.36
   8   5  -2   53.75   16.70
   8   5  -2   37.38    9.71
  -8   5   2   42.97    9.79
  -7  -5   2    4.99    5.80
   7  -5  -2    1.56    5.12
   7  -5  -2   -0.85    8.61
   7  -5  -2    2.45    5.36
   7  -5  -2    4.69    4.90
   7  -5  -2    0.44    8.13
   7  -5  -2    2.66    4.79
  -7  -5   2    9.76    6.80
  -7   5   2    5.68    4.81
   7   5  -2    3.78   11.91
   7   5  -2    5.34    5.53
   7   5  -2   -7.82    6.89
   7   5  -2    0.82    4.81
   7   5  -2   -1.46    3.83
  -7   5   2   15.02    5.84
   7   5  -2    1.72    5.75
   6  -5  -2   24.66    9.69
  -6  -5   2   18.50    6.43
   6  -5  -2   14.42    5.96
   6  -5  -2   17.08    7.39
   6  -5  -2   23.76    7.43
  -6  -5   2    8.60    4.79
   6   5  -2   16.42    6.98
  -6   5   2   16.25    5.43
   6   5  -2    9.93    6.39
   6   5  -2   16.10    8.25
  -6   5   2   18.08    5.85
  -6   5   2    9.62    5.81
   6   5  -2   28.88   11.74
   6   5  -2   22.31    8.06
   6   5  -2   19.63    6.35
   5  -5  -2   80.06   11.33
  -5  -5   2   76.64   14.17
  -5  -5   2   59.00   11.32
   5  -5  -2   82.98   14.49
  -5  -5   2   91.28   12.36
   5  -5  -2   83.07   15.63
   5  -5  -2   70.10   11.86
  -5   5   2   80.82   11.11
  -5   5   2   58.75   13.96
  -5   5   2   66.94   13.07
   5   5  -2   81.07   11.87
   5   5  -2   69.50   12.50
   5   5  -2   64.18   15.99
  -5   5   2   61.83   10.47
   5   5  -2   80.99   15.24
   4  -5  -2   27.15    5.50
   4  -5  -2   20.22    6.33
  -4  -5   2   16.65    5.10
  -4  -5   2   22.94    6.09
  -4  -5   2   27.49    8.59
   4  -5  -2   17.99    7.49
  -4  -5   2   20.87    6.49
   4  -5  -2   18.34    5.37
  -4   5   2   20.28    4.92
   4   5  -2   18.56    5.95
  -4   5   2   41.68    9.07
  -4   5   2   18.90    4.70
   4   5  -2   27.83    7.56
  -4   5   2   16.53    5.54
   4   5  -2   14.96    7.37
   4   5  -2   23.41    5.31
   3  -5  -2   87.79   11.15
  -3  -5   2   97.82   14.49
   3  -5  -2   89.54   11.53
  -3  -5   2   92.26   14.51
  -3  -5   2  100.23   12.15
   3  -5  -2   96.10   13.78
  -3  -5   2  107.22   11.65
   3  -5  -2  108.69   15.32
   3   5  -2  100.41   12.04
  -3   5   2   95.93   10.85
   3   5  -2   91.77   11.11
  -3   5   2  112.17   15.50
  -3   5   2   97.50   13.74
  -3   5   2   98.25   10.80
   2  -5  -2   26.64    4.16
   2  -5  -2   23.76    4.43
  -2  -5   2   28.34    6.50
  -2  -5   2   23.09    5.59
  -2  -5   2   32.05    5.09
  -2  -5   2   24.08    4.24
   2  -5  -2   22.17    5.17
   2  -5  -2   18.14    4.51
   2   5  -2   31.52    6.51
   2   5  -2   18.43    4.92
  -2   5   2   23.06    3.19
  -2   5   2   19.24    3.11
  -2   5   2   22.31    4.82
   2   5  -2   32.79   14.87
   2   5  -2   23.29    3.78
  -2   5   2   21.37    5.64
   2   5  -2   22.55    4.09
   1  -5  -2  272.16   25.85
  -1  -5   2  252.26   26.14
  -1  -5   2  253.06   25.75
  -1  -5   2  295.52   31.43
   1  -5  -2  257.44   26.78
  -1  -5   2  273.13   27.11
   1  -5  -2  233.68   25.99
   1  -5  -2  253.79   26.44
  -1  -5   2  266.69   26.93
   1   5  -2  265.00   31.55
   1   5  -2  289.26   27.04
   1   5  -2  252.22   27.03
  -1   5   2  258.41   26.71
  -1   5   2  277.64   27.15
   0  -5  -2  129.53   15.45
   0  -5  -2  158.29   14.98
   0  -5  -2  144.21   15.25
   0  -5  -2  151.20   21.81
   0  -5  -2  134.44   15.28
   0  -5   2  142.00   15.40
   0  -5   2  154.08   15.28
   0  -5   2  157.07   19.78
   0   5  -2  136.05   14.94
   0   5   2  159.09   15.61
   0   5  -2  143.39   20.07
   0   5   2  147.91   21.91
   0   5   2  167.61   16.00
   0   5  -2  149.85   15.14
   1  -5   2    5.84    2.30
   1  -5   2    4.15    1.31
  -1  -5  -2    7.00    2.37
  -1  -5  -2    3.88    2.00
  -1  -5  -2    2.96   10.33
  -1  -5  -2    4.31    2.68
   1  -5   2    5.42    1.49
  -1  -5  -2    4.96    2.07
   1  -5   2    5.55    1.64
   1  -5   2   15.73    9.00
   1   5   2    8.24   11.63
  -1   5  -2    4.66    1.62
  -1   5  -2    7.19    2.29
   1   5   2    5.37    2.68
   1   5   2    4.03    1.90
   1   5   2    4.23    1.96
  -2  -5  -2   80.76   11.21
  -2  -5  -2   71.32    8.94
  -2  -5  -2   65.68    8.70
   2  -5   2   72.14    8.55
   2  -5   2   59.58    7.85
   2  -5   2   74.19    8.25
   2  -5   2   78.01    9.21
  -2  -5  -2   68.83   10.96
  -2   5  -2   75.80    8.94
   2   5   2   85.59    9.08
  -2   5  -2   65.74    9.78
   2   5   2   76.88    9.35
   2   5   2   79.68   11.16
  -2   5  -2   64.96    7.30
  -2   5  -2   68.46    7.45
   2   5   2   68.44    8.73
   3  -5   2  358.24   39.46
   3  -5   2  404.70   39.40
   3  -5   2  375.59   38.48
  -3  -5  -2  401.92   40.72
  -3  -5  -2  372.04   39.17
   3  -5   2  357.69   38.28
  -3  -5  -2  380.77   40.98
  -3  -5  -2  355.15   38.96
  -3   5  -2  394.38   38.06
  -3   5  -2  380.92   37.83
   3   5   2  354.25   46.20
   3   5   2  339.34   39.60
  -3   5  -2  381.12   40.27
   3   5   2  417.87   39.44
   3   5   2  435.58   40.94
   3   5   2  429.26   39.42
  -4  -5  -2   15.80    5.39
   4  -5   2   11.98    4.32
   4  -5   2   27.16    7.00
   4  -5   2   19.89    5.57
   4  -5   2   25.41    7.91
   4  -5   2   12.45    4.56
   4  -5   2   14.24    6.43
  -4  -5  -2   16.14    5.28
  -4  -5  -2   26.05    7.30
  -4   5  -2   13.36    3.95
  -4   5  -2   18.72    4.58
   4   5   2   19.00    5.68
   4   5   2   16.44    5.67
   4   5   2    3.25    5.99
   4   5   2   17.20    5.19
   4   5   2    5.52   13.49
   5  -5   2   10.56    5.07
   5  -5   2   12.37    6.95
  -5  -5  -2   13.89    5.09
  -5  -5  -2   19.10    6.28
   5  -5   2    7.46    4.41
   5  -5   2   14.82    5.28
   5  -5   2    9.49    4.73
   5  -5   2   11.57    7.91
  -5   5  -2    8.38    4.03
   5   5   2    9.46    4.98
   5   5   2   24.74   17.87
   5   5   2   15.53    6.76
   5   5   2   25.54    9.33
  -5   5  -2    9.52    4.21
   5   5   2   11.69    5.49
   5   5   2   21.20    6.50
   5   5   2   16.75    8.23
   6  -5   2  212.90   23.23
   6  -5   2  216.50   24.14
   6  -5   2  181.03   26.60
   6  -5   2  187.26   22.54
  -6  -5  -2  176.14   22.85
   6  -5   2  144.42   25.65
   6  -5   2  201.39   29.08
  -6  -5  -2  194.68   23.33
   6   5   2  167.41   24.76
   6   5   2  181.64   30.04
   6   5   2  181.76   26.50
   6   5   2  184.06   22.98
  -6   5  -2  180.42   22.05
   6   5   2  219.17   25.99
   6   5   2  188.51   29.10
  -6   5  -2  194.49   21.89
   7  -5   2   21.13    7.50
   7  -5   2   18.28   12.13
   7  -5   2    4.04    5.69
  -7  -5  -2   10.27    6.51
  -7  -5  -2    9.19    6.97
   7  -5   2    5.69   10.23
   7  -5   2    6.51    4.96
   7  -5   2    7.59    6.32
   7   5   2   10.88    7.61
   7   5   2    7.74    5.29
  -7   5  -2   25.41    7.84
   7   5   2   17.33    7.39
   7   5   2   37.05   11.19
   7   5   2   27.95   14.91
   7   5   2   20.10   12.94
  -7   5  -2   20.40    6.66
   8  -5   2   31.90   15.90
   8  -5   2    2.75    6.21
   8  -5   2    3.43    6.16
  -8  -5  -2    1.66    5.76
   8  -5   2    3.68    5.95
   8  -5   2   11.86   13.35
  -8  -5  -2    6.66    6.84
   8  -5   2   -3.52    3.03
   8   5   2   -2.46    4.93
   8   5   2    0.54    6.23
   8   5   2    1.91   15.81
  -8   5  -2    0.01    4.77
  -8   5  -2    4.91    6.22
   8   5   2    9.18    5.73
   8   5   2    4.16    5.27
   8   5   2   10.87   13.30
   9  -5   2   35.74   17.07
   9  -5   2   20.25   10.27
  -9  -5  -2   33.69   10.34
   9  -5   2   47.34   11.98
   9  -5   2   52.85   13.03
   9   5   2   43.75   12.38
   9   5   2   27.68   11.00
   9   5   2   39.28   22.41
  -9   5  -2   45.23   10.48
   9   5   2   30.87   13.10
   9   5   2   55.62   19.74
   9   5   2   53.67   14.50
  -9   5  -2   48.22   12.30
  10  -5   2   13.02   18.43
 -10  -5  -2   12.72    8.90
  10  -5   2   21.64   10.50
  10  -5   2    1.47    5.75
  10  -5   2   -2.26    5.06
 -10  -5  -2    5.67    7.79
  10  -5   2    2.06    7.40
  10  -5   2   11.69   24.75
  10   5   2    3.30    7.68
  10   5   2   11.09    8.89
  10   5   2   14.37   26.11
 -10   5  -2    1.41    6.35
  10   5   2    6.61    9.13
  10   5   2   -1.81    4.71
  10   5   2   19.92   21.94
  11  -5   2   20.18   30.47
  11  -5   2    2.45    5.89
  11  -5   2   11.43    9.20
  11  -5   2   11.86   23.65
 -11  -5  -2   -3.31    7.24
 -11   5  -2   -9.44    6.36
  11   5   2   -0.22    2.55
  11   5   2    1.76    6.77
  11   5   2   -3.33   34.79
  11   5   2   -0.35    7.71
  11   5   2  -22.77   26.44
 -11   5  -2    0.19    6.90
  11  -6  -2   13.22   28.67
  11  -6  -2   13.91    8.74
  11  -6  -2   -1.47   23.26
 -11  -6   2   31.85   11.92
  11  -6  -2   14.22    9.25
  11   6  -2   13.41    9.28
  11   6  -2   18.33   21.83
 -11   6   2   26.48   10.53
 -11   6   2   18.22    8.73
  11   6  -2   24.19   11.10
  11   6  -2   -3.49   23.47
  11   6  -2   20.60   12.14
 -10  -6   2   29.13   10.47
 -10  -6   2    1.03    7.51
  10  -6  -2   27.58   21.71
  10  -6  -2   20.64    9.99
  10  -6  -2   29.28   10.90
  10  -6  -2   26.02   10.81
  10  -6  -2   13.66    8.65
  10  -6  -2   55.20   21.98
  10   6  -2    4.85    7.42
  10   6  -2   42.28   15.07
  10   6  -2   16.65    9.52
 -10   6   2   23.41    9.45
  10   6  -2  -16.27   19.59
 -10   6   2   13.57    8.26
  10   6  -2   50.13   25.85
  10   6  -2   35.06   12.60
   9  -6  -2   36.94   11.20
  -9  -6   2   23.37   10.09
   9  -6  -2   46.21   11.42
   9  -6  -2   29.27   16.98
  -9  -6   2   50.64   12.11
   9  -6  -2   13.23    8.06
   9  -6  -2   37.42   13.02
   9  -6  -2   33.79   20.42
   9   6  -2   29.68   10.26
   9   6  -2   71.75   23.21
   9   6  -2   51.49   13.69
  -9   6   2   51.47   11.15
  -9   6   2   40.19    9.61
   9   6  -2   15.88   17.31
   9   6  -2   35.61   12.00
   9   6  -2   34.95   13.66
   8  -6  -2   22.54    7.88
   8  -6  -2    8.72    6.49
   8  -6  -2   -3.99   12.05
   8  -6  -2   30.57   15.98
   8  -6  -2   20.83    9.77
   8  -6  -2   26.96    8.89
  -8  -6   2    9.65    7.82
  -8  -6   2   14.23    6.49
   8   6  -2   14.13    7.30
  -8   6   2    9.81    6.61
   8   6  -2   24.37   16.60
   8   6  -2   31.48   10.39
  -8   6   2   13.96    6.18
   8   6  -2    6.08    6.81
   8   6  -2   15.23   11.01
   8   6  -2   25.88   11.10
   7  -6  -2   67.94   15.31
   7  -6  -2   59.83   12.10
  -7  -6   2   68.14   12.72
   7  -6  -2   73.30   12.70
   7  -6  -2  106.24   20.64
  -7  -6   2   57.62   12.78
   7  -6  -2   13.96   11.71
   7  -6  -2   50.52   12.37
  -7   6   2   84.32   12.47
   7   6  -2   90.05   18.46
   7   6  -2   66.31   13.49
   7   6  -2  109.97   18.22
   7   6  -2   51.32   14.47
  -7   6   2   43.01    9.82
   7   6  -2   73.84   12.96
   7   6  -2   69.71   19.28
   6  -6  -2   80.09   11.85
   6  -6  -2   64.05   12.05
   6  -6  -2   50.18   12.67
  -6  -6   2   70.67   12.04
   6  -6  -2   61.03   14.12
  -6  -6   2   60.70   11.77
   6  -6  -2   50.69   14.33
  -6   6   2   55.41   10.33
   6   6  -2   40.20   14.20
   6   6  -2   50.73   10.40
   6   6  -2   71.59   13.98
   6   6  -2   56.56   15.96
  -6   6   2   54.25    9.56
   6   6  -2   52.34   11.85
   6   6  -2   57.03   14.14
  -5  -6   2  158.07   18.20
   5  -6  -2  138.23   22.16
   5  -6  -2  149.79   17.52
  -5  -6   2  142.97   17.17
   5  -6  -2  117.33   19.68
   5  -6  -2  148.19   16.83
   5   6  -2  137.32   22.35
   5   6  -2  107.36   16.19
   5   6  -2  144.54   22.21
   5   6  -2  138.46   19.26
   5   6  -2  166.17   25.58
  -5   6   2  155.49   16.24
  -5   6   2  123.61   15.98
  -5   6   2  180.06   22.86
  -5   6   2  132.95   20.30
   4  -6  -2   37.22    7.13
  -4  -6   2   38.99    8.84
   4  -6  -2   46.16   10.70
  -4  -6   2   46.75    7.45
   4  -6  -2   47.93    7.26
  -4  -6   2   47.93    8.57
   4  -6  -2   22.93    6.99
  -4   6   2   24.30    7.85
   4   6  -2   34.37    6.65
  -4   6   2   28.17    5.59
  -4   6   2   35.21    5.93
  -4   6   2   21.38    6.43
   4   6  -2   24.56    6.71
   4   6  -2   60.71   21.46
   3  -6  -2  404.56   40.20
   3  -6  -2  379.73   38.44
  -3  -6   2  373.25   38.67
   3  -6  -2  358.95   38.66
   3  -6  -2  430.64   41.10
  -3  -6   2  381.41   40.91
  -3  -6   2  380.28   40.44
  -3  -6   2  350.64   39.18
   3   6  -2  385.85   39.09
   3   6  -2  388.69   41.34
   3   6  -2  400.51   38.43
   3   6  -2  359.62   46.57
  -3   6   2  347.75   39.53
   3   6  -2  371.90   40.68
  -3   6   2  401.03   40.39
  -3   6   2  417.63   37.74
   2  -6  -2  539.17   56.71
  -2  -6   2  550.41   56.52
  -2  -6   2  600.37   56.05
   2  -6  -2  567.83   56.00
  -2  -6   2  565.59   57.64
   2  -6  -2  584.82   57.29
  -2  -6   2  539.37   57.30
   2   6  -2  569.46   57.63
   2   6  -2  526.59   61.81
  -2   6   2  599.55   57.33
   2   6  -2  615.09   58.21
  -2   6   2  616.21   57.08
  -1  -6   2  574.74   58.65
   1  -6  -2  566.08   58.44
  -1  -6   2  550.79   58.66
   1  -6  -2  600.80   58.23
  -1  -6   2  591.17   63.34
   1  -6  -2  636.58   65.48
  -1  -6   2  619.10   57.95
   1   6  -2  628.07   64.24
   1   6  -2  619.44   58.77
  -1   6   2  590.58   58.52
  -1   6   2  602.00   58.89
   1   6  -2  585.87   58.89
   0  -6  -2   58.10    7.60
   0  -6   2   67.25    7.87
   0  -6   2   97.88   18.87
   0  -6  -2   71.43    7.83
   0  -6  -2   66.47    7.38
   0  -6   2   68.89    7.57
   0  -6  -2   37.21   12.86
   0  -6  -2   82.98    8.37
   0   6   2   72.74    8.00
   0   6  -2   72.99    7.33
   0   6   2   43.28   16.17
   0   6  -2   69.06   15.14
   0   6  -2   64.22    7.40
   0   6   2   75.51    8.59
  -1  -6  -2   72.81   16.67
   1  -6   2   50.56    5.02
   1  -6   2   73.32   17.20
   1  -6   2   56.58    5.73
  -1  -6  -2   46.44    6.98
  -1  -6  -2   62.40    6.28
   1  -6   2   46.08    4.91
  -1  -6  -2   53.07    8.05
  -1  -6  -2   46.33    6.66
   1  -6   2   55.49    6.10
   1   6   2   36.21    5.35
  -1   6  -2   41.40    5.80
   1   6   2   29.48    5.37
  -1   6  -2   37.02    5.31
   1   6   2   40.08    7.22
   1   6   2   36.54    6.66
   1   6   2   89.20   21.32
   2  -6   2  288.27   28.81
  -2  -6  -2  301.54   29.01
  -2  -6  -2  299.42   29.96
  -2  -6  -2  210.59   34.40
  -2  -6  -2  274.13   30.05
   2  -6   2  309.65   28.10
   2  -6   2  294.74   28.56
   2  -6   2  272.07   27.81
  -2  -6  -2  317.31   28.99
   2   6   2  277.63   36.68
  -2   6  -2  276.53   29.19
   2   6   2  288.59   28.69
  -2   6  -2  265.93   28.69
   2   6   2  248.20   28.42
   2   6   2  281.88   29.38
   2   6   2  269.00   29.75
  -3  -6  -2   95.29   14.94
  -3  -6  -2   92.57   13.71
  -3  -6  -2   97.53   11.03
   3  -6   2   78.22    9.69
   3  -6   2   71.44   10.94
  -3  -6  -2   79.04   11.47
   3  -6   2   77.32   11.59
   3  -6   2   88.62   12.17
   3  -6   2   85.43   10.00
   3   6   2   83.41   13.04
   3   6   2   75.66   11.50
  -3   6  -2   77.91    8.96
  -3   6  -2   73.05    8.64
   3   6   2   76.69   11.35
   3   6   2   55.25   11.34
   3   6   2  111.49   28.58
   4  -6   2  582.94   64.13
  -4  -6  -2  647.19   63.31
   4  -6   2  614.53   62.54
  -4  -6  -2  635.39   63.40
   4  -6   2  597.77   64.70
   4  -6   2  601.50   63.36
   4  -6   2  593.57   62.39
   4  -6   2  583.04   63.69
   4   6   2  663.09   64.63
  -4   6  -2  667.75   61.71
   4   6   2  657.81   63.39
   4   6   2  639.46   64.92
   4   6   2  657.00   63.60
   4   6   2  605.60   71.95
  -4   6  -2  645.96   61.92
   4   6   2  640.98   65.64
   5  -6   2   66.84   11.89
   5  -6   2   76.60   13.59
   5  -6   2   62.56   12.79
   5  -6   2   68.24   11.11
  -5  -6  -2   48.76   10.45
  -5  -6  -2   72.47   12.13
   5  -6   2   64.94   14.34
   5  -6   2   64.60   10.87
   5   6   2   61.83   11.85
   5   6   2   75.68   13.34
   5   6   2  119.07   32.23
   5   6   2   65.48   13.85
   5   6   2   71.03   14.58
  -5   6  -2   85.75   11.14
   5   6   2   47.31   10.62
   5   6   2   61.49   15.45
  -5   6  -2   73.68   10.11
   6  -6   2  235.75   29.50
   6  -6   2  195.21   24.66
   6  -6   2  182.20   28.54
   6  -6   2  177.36   25.21
  -6  -6  -2  194.78   24.96
   6  -6   2  191.93   26.89
   6  -6   2  232.40   25.54
  -6  -6  -2  250.31   26.30
   6   6   2  230.50   27.14
   6   6   2  238.90   33.60
   6   6   2  220.71   25.57
   6   6   2  192.47   25.70
   6   6   2  240.87   29.12
  -6   6  -2  217.31   23.75
  -6   6  -2  222.00   24.46
   6   6   2  248.32   29.20
   7  -6   2   18.77    7.70
   7  -6   2   -0.36   11.41
  -7  -6  -2    3.19    6.47
   7  -6   2   13.80    7.60
   7  -6   2    7.21    5.63
  -7  -6  -2    0.83    5.94
   7  -6   2   18.81    7.54
   7  -6   2   17.86   12.65
   7   6   2    1.41    5.73
   7   6   2    4.42    4.84
  -7   6  -2    4.84    4.89
   7   6   2   10.49    7.96
  -7   6  -2    2.02    4.59
   7   6   2   10.82    7.73
   7   6   2    9.27   24.28
   7   6   2    5.19   13.12
   7   6   2   20.51   11.87
   8  -6   2   16.77    8.85
   8  -6   2   25.86   12.66
  -8  -6  -2    9.88    6.50
   8  -6   2   28.34   16.39
   8  -6   2   12.77    7.08
   8  -6   2   19.77    7.56
  -8  -6  -2   15.08    8.22
   8  -6   2   13.53    8.25
  -8   6  -2   12.35    6.33
   8   6   2    6.35    5.78
  -8   6  -2    5.88    6.40
   8   6   2   14.15    7.41
   8   6   2   10.27    7.42
   8   6   2   30.40   18.30
   8   6   2   29.93   15.58
   8   6   2   19.49    9.62
   8   6   2   -2.26   18.97
  -9  -6  -2    2.12    6.35
   9  -6   2   18.78    9.16
   9  -6   2   10.42    6.54
  -9  -6  -2    6.42    7.46
   9  -6   2   -5.07   14.18
   9  -6   2    5.32    7.26
   9   6   2    4.56    7.50
   9   6   2   -3.99    7.22
   9   6   2   10.34   16.19
   9   6   2   11.30    6.79
   9   6   2    0.42    5.29
  -9   6  -2    5.67    6.09
   9   6   2    2.59   20.10
  -9   6  -2   -3.45    6.23
   9   6   2    3.39   21.07
  10  -6   2   23.98   10.13
  10  -6   2   18.11    9.08
  10  -6   2    9.99    8.57
  10  -6   2   37.64   20.23
 -10  -6  -2   11.75    8.64
  10  -6   2  -51.53   22.09
 -10  -6  -2   19.61    9.29
  10  -6   2   11.37    8.79
  10   6   2   15.09   22.62
  10   6   2   32.42   10.90
  10   6   2   10.98    8.24
  10   6   2    0.89   19.81
 -10   6  -2   26.21    9.41
  10   6   2   11.46    9.28
  10   6   2  -11.59   27.79
  11  -6   2    0.87    6.09
  11  -6   2   -9.45   24.09
  11  -6   2   35.06   31.50
  11  -6   2    2.88    5.98
  11   6   2    4.25    8.07
 -11   6  -2   31.63   11.22
  11   6   2  -38.51   19.03
  11   6   2   20.67   10.95
  11   6   2   -0.14    2.76
  11   6   2  -22.59   32.82
  11  -7  -2    4.80    8.30
 -11  -7   2    7.31    6.59
  11  -7  -2   13.78   32.35
  11  -7  -2   -2.22    3.09
  11  -7  -2    6.83   22.61
 -11   7   2    1.97    6.99
  11   7  -2    5.49   24.15
  11   7  -2   -5.48    7.18
  11   7  -2    0.97    2.38
  11   7  -2    3.57    5.76
  11   7  -2    7.44    8.70
  11   7  -2   74.43   34.51
  11   7  -2  -25.61   22.76
  10  -7  -2   13.21    8.06
  10  -7  -2    8.88    8.40
  10  -7  -2   31.01   22.65
 -10  -7   2    2.13    6.97
  10  -7  -2    3.00    7.25
  10  -7  -2  -10.69   16.71
 -10  -7   2    5.45    7.02
  10  -7  -2   -2.48    3.42
  10   7  -2   -8.63   19.68
  10   7  -2    7.00    7.59
  10   7  -2    0.86    1.98
  10   7  -2    4.77    6.19
  10   7  -2   17.72   23.80
 -10   7   2    6.74    6.24
 -10   7   2   25.40    9.31
  10   7  -2   16.45   10.25
  -9  -7   2    5.31    7.10
   9  -7  -2   21.88   15.59
   9  -7  -2    5.69    5.83
   9  -7  -2    1.04    6.56
  -9  -7   2    0.25    5.97
   9  -7  -2    1.00    6.37
  -9   7   2   23.88    7.75
   9   7  -2    1.31    5.19
   9   7  -2   10.61    8.30
   9   7  -2  -18.38   17.85
  -9   7   2    4.62    5.72
   9   7  -2    6.33    6.48
   9   7  -2    2.93    5.38
   9   7  -2  -18.88   15.13
  -8  -7   2    3.82    6.02
   8  -7  -2    5.57    5.80
   8  -7  -2    3.30    5.56
   8  -7  -2   -0.60    5.72
   8  -7  -2    0.21   12.11
   8  -7  -2    0.93    4.19
   8  -7  -2   -9.81   13.85
  -8  -7   2    1.07    6.38
   8   7  -2    3.37    6.53
   8   7  -2   -0.17   12.39
   8   7  -2    4.61    6.81
  -8   7   2   -2.41    4.43
  -8   7   2    2.67    4.72
   8   7  -2   -0.55    4.17
   8   7  -2   -9.05    4.21
   8   7  -2   13.25   15.31
  -7  -7   2   25.33    7.89
   7  -7  -2   22.41    7.82
   7  -7  -2   27.31   12.05
  -7  -7   2   15.28    6.25
   7  -7  -2   24.73    8.67
   7  -7  -2   16.75    7.71
   7  -7  -2   43.19    9.03
   7  -7  -2   39.61   14.59
   7   7  -2   11.40   14.07
   7   7  -2   22.06    7.85
   7   7  -2   33.90   13.05
  -7   7   2   31.08    7.41
  -7   7   2   26.03    7.19
   7   7  -2   32.55   10.01
   7   7  -2  -15.16   16.33
   7   7  -2   20.82    8.63
   7   7  -2   21.97    9.51
   6  -7  -2    8.45    8.96
   6  -7  -2   13.12    5.46
   6  -7  -2   18.06    8.20
  -6  -7   2   12.95    6.45
  -6  -7   2    5.63    5.48
   6  -7  -2    8.68    5.48
   6  -7  -2   12.10    6.27
   6   7  -2    9.76    9.37
  -6   7   2    9.51    4.51
  -6   7   2    7.07    4.48
   6   7  -2  -20.26   19.30
   6   7  -2    6.03    5.07
   6   7  -2   -2.39    8.43
   6   7  -2   11.26    6.88
   6   7  -2   10.64    6.10
   6   7  -2   16.03    7.86
  -5  -7   2   27.38    6.85
   5  -7  -2   29.87    6.51
   5  -7  -2   15.53    6.33
   5  -7  -2   17.77    9.57
  -5  -7   2   36.03    8.38
   5  -7  -2   30.76    7.49
   5   7  -2    4.58   14.85
  -5   7   2   22.92    5.01
  -5   7   2    4.48    6.28
   5   7  -2   23.08   11.17
   5   7  -2   16.26    7.02
   5   7  -2   33.01    7.06
  -5   7   2   30.71    8.03
   5   7  -2   26.54    7.69
   5   7  -2   20.10    6.91
  -5   7   2   22.75    5.37
   5   7  -2   25.90    9.05
   4  -7  -2   92.79   12.23
   4  -7  -2  125.22   17.09
   4  -7  -2   86.79   13.65
   4  -7  -2   82.61   10.55
  -4  -7   2   79.99   11.55
  -4  -7   2   70.08   12.04
  -4   7   2   94.66   14.43
   4   7  -2   69.74   10.75
  -4   7   2   87.07    9.24
   4   7  -2   64.23   13.31
   4   7  -2   90.55   15.41
   4   7  -2   78.15   12.02
   4   7  -2   67.07   13.45
  -4   7   2   65.66   12.13
  -4   7   2   76.83    9.32
   3  -7  -2   42.00    6.06
  -3  -7   2   40.77    6.45
   3  -7  -2   25.31    5.48
  -3  -7   2   29.60    6.92
   3  -7  -2   40.24    7.22
   3  -7  -2   28.57    7.60
  -3  -7   2   35.63    6.81
  -3   7   2   46.78    8.54
   3   7  -2   21.04    6.43
   3   7  -2   24.37    5.05
  -3   7   2   42.08    7.32
   3   7  -2   67.40   21.57
   3   7  -2   39.67    8.47
   3   7  -2   30.88    6.02
   2  -7  -2   30.27    4.43
   2  -7  -2   34.23    4.78
  -2  -7   2   22.46   15.16
  -2  -7   2   27.87    6.00
   2  -7  -2   25.53    5.86
   2  -7  -2   36.84    5.72
  -2  -7   2   36.08    6.79
  -2  -7   2   19.39    4.94
  -2  -7   2   25.68    4.41
   2   7  -2   -1.81   14.96
   2   7  -2   30.14    6.18
   2   7  -2   26.14    7.09
  -2   7   2   18.93    4.52
  -2   7   2   24.65    5.63
   1  -7  -2   48.18    6.57
   1  -7  -2   42.89    4.91
  -1  -7   2   44.50    5.32
  -1  -7   2   46.10    4.88
   1  -7  -2   35.52   12.94
   1  -7  -2   36.98    5.36
   1  -7  -2   48.61    5.44
  -1  -7   2   40.01    6.34
  -1  -7   2   47.64    6.83
  -1  -7   2   73.85   19.43
   1   7  -2   64.17   18.26
  -1   7   2   35.44    6.33
   1   7  -2   24.31    5.38
   1   7  -2   37.09    6.61
  -1   7   2   48.22    5.78
   0  -7  -2  207.56   28.50
   0  -7  -2  205.34   21.20
   0  -7  -2  227.17   21.12
   0  -7  -2  215.54   20.56
   0  -7   2  210.85   20.66
   0  -7  -2  184.26   20.73
   0  -7   2  197.61   20.55
   0  -7   2  217.13   27.61
   0   7  -2  203.66   20.28
   0   7  -2  203.26   27.82
   0   7   2  193.86   21.07
   0   7   2  214.92   21.61
   0   7   2  194.06   29.40
   1  -7   2   10.41    1.44
   1  -7   2    7.12    2.54
  -1  -7  -2    4.88   10.09
  -1  -7  -2    8.02    2.74
  -1  -7  -2   10.34    2.94
  -1  -7  -2    6.98    2.53
   1  -7   2    5.55    1.76
   1  -7   2   18.35   12.33
  -1  -7  -2   19.07    4.63
   1  -7   2    7.52    1.24
   1   7   2   16.28   15.71
   1   7   2    9.88    2.83
   1   7   2    5.25    3.00
  -1   7  -2    7.79    2.58
  -1   7  -2    7.05    1.80
  -2  -7  -2   75.43   12.22
   2  -7   2   78.98    9.31
   2  -7   2   82.88    9.86
  -2  -7  -2   98.84   13.18
  -2  -7  -2   83.16   10.53
  -2  -7  -2   39.86   18.56
   2  -7   2   94.06    9.64
   2  -7   2   88.96   10.57
  -2  -7  -2   90.43   10.61
   2   7   2   84.01   10.00
   2   7   2   87.70   11.52
   2   7   2  107.61   11.38
   2   7   2  100.91   10.49
   3  -7   2   33.44    5.82
  -3  -7  -2   28.82    6.51
   3  -7   2   43.05    7.01
   3  -7   2   42.20    7.39
   3  -7   2   32.45    7.62
  -3  -7  -2   21.76    6.22
   3  -7   2   39.59    6.11
  -3  -7  -2   32.51    8.56
   3  -7   2   45.01    7.59
   3   7   2   44.33    8.55
   3   7   2   30.55    7.13
   3   7   2   42.95    7.15
   3   7   2   29.22    6.60
   4  -7   2   24.34    6.48
  -4  -7  -2   18.66    6.04
  -4  -7  -2   24.19    6.41
   4  -7   2   24.21    7.97
   4  -7   2   33.77    6.90
   4  -7   2   21.57    6.52
   4  -7   2   24.54    5.54
   4  -7   2   28.28    5.91
   4   7   2   33.85    9.39
  -4   7  -2   20.55    4.23
   4   7   2   23.50   21.02
   4   7   2   25.74    6.40
   4   7   2   22.31    6.54
  -4   7  -2   18.16    3.82
   4   7   2   37.98    7.58
   5  -7   2  116.25   15.85
  -5  -7  -2  140.37   18.89
   5  -7   2  134.11   19.63
   5  -7   2  141.63   20.33
   5  -7   2   99.28   19.08
   5  -7   2  148.40   16.50
  -5  -7  -2  140.03   18.69
   5  -7   2  119.47   18.11
   5   7   2  155.91   22.88
  -5   7  -2  133.21   14.79
   5   7   2  110.32   18.73
   5   7   2   85.91   19.17
   5   7   2  204.21   41.17
   5   7   2  120.41   17.81
   5   7   2  171.87   22.54
   5   7   2  125.40   18.58
   6  -7   2   22.51   11.22
   6  -7   2   28.09    8.05
  -6  -7  -2   25.35    8.10
   6  -7   2   32.82    8.33
   6  -7   2   28.64    9.35
   6  -7   2   19.84    6.94
  -6  -7  -2   30.33    8.56
   6  -7   2   44.01   11.91
   6   7   2   25.22    9.04
   6   7   2   25.36    9.68
   6   7   2   22.49   22.49
  -6   7  -2   26.86    6.31
   6   7   2   39.50    9.26
   6   7   2   68.13   15.10
  -6   7  -2   24.56    6.66
   6   7   2   45.73   10.66
   6   7   2   51.84   15.36
   7  -7   2   23.52   12.06
   7  -7   2   27.62    8.63
  -7  -7  -2   14.00    7.66
   7  -7   2   14.83    9.94
   7  -7   2   18.23    7.09
  -7  -7  -2   16.91    7.91
   7  -7   2   21.47    7.64
   7  -7   2   17.62    8.26
   7   7   2   46.81   16.52
  -7   7  -2   10.18    5.85
   7   7   2   16.08    7.57
   7   7   2   10.23    7.70
   7   7   2   17.74    7.92
   7   7   2   21.85   26.59
  -7   7  -2   18.56    6.33
   7   7   2   30.44   11.23
   7   7   2   24.56   11.93
  -8  -7  -2   20.49    8.75
   8  -7   2   24.03    8.51
   8  -7   2   20.86    9.70
   8  -7   2   40.20   15.13
   8  -7   2   12.28   14.87
   8  -7   2   29.64    9.94
  -8  -7  -2   25.56    9.64
   8  -7   2   15.24    8.04
  -8   7  -2   26.60    7.79
   8   7   2   27.05   15.57
   8   7   2   18.92   18.14
   8   7   2   25.96   10.35
   8   7   2   15.36    7.88
  -8   7  -2   23.57    7.21
   8   7   2   42.59   12.94
   8   7   2   18.03   29.92
   8   7   2   25.72    9.01
  -9  -7  -2    8.47    7.77
   9  -7   2    8.06    7.18
   9  -7   2    6.84    7.42
   9  -7   2    2.70    4.77
   9  -7   2    1.82    7.01
  -9  -7  -2   15.92    8.70
   9  -7   2  -22.17   17.87
   9  -7   2    2.11   14.34
   9   7   2   -1.03    8.04
  -9   7  -2    0.65    5.86
   9   7   2  -15.99   20.07
   9   7   2    9.05    8.47
   9   7   2   20.71   17.36
   9   7   2    2.09   30.71
   9   7   2   -6.40    3.52
   9   7   2    4.85    6.99
  -9   7  -2   14.15    6.16
  10  -7   2   11.07   19.38
 -10  -7  -2    0.96    6.92
 -10  -7  -2   11.48    8.57
  10  -7   2    9.09    8.48
  10  -7   2   10.52    6.93
  10  -7   2    8.78    8.88
  10  -7   2  -14.18   23.47
  10   7   2   15.10   28.13
 -10   7  -2   13.08    7.60
  10   7   2   27.32   10.58
  10   7   2   19.06   10.82
  10   7   2    1.75    2.59
  10   7   2  -30.04   21.47
 -10   7  -2   16.59    8.55
  10   7   2    0.72    5.44
  10   7   2  -41.04   29.33
  11  -8  -2   -5.89   34.99
 -11  -8   2   -1.79    5.04
  11  -8  -2   10.29   23.66
  11  -8  -2    8.59    7.02
  11  -8  -2    1.01    8.14
  11   8  -2   13.54   13.56
  11   8  -2    2.29    7.64
  11   8  -2    1.16    2.54
  11   8  -2  -13.63   26.83
  11   8  -2   -0.73   30.87
  11   8  -2   -3.59    6.74
 -11   8   2    9.76    6.86
  10  -8  -2   59.05   13.83
 -10  -8   2   40.28   12.73
  10  -8  -2   32.53   11.68
 -10  -8   2   42.34   12.87
  10  -8  -2   51.75   14.35
  10  -8  -2  108.73   30.81
  10  -8  -2   71.53   23.54
  10   8  -2   41.36   11.97
  10   8  -2   61.65   15.06
  10   8  -2   47.47   27.44
  10   8  -2   51.08   22.93
  10   8  -2   49.47   14.03
 -10   8   2   72.84   13.04
 -10   8   2   54.63   11.19
  10   8  -2   -3.57   29.47
   9  -8  -2   51.67   12.02
  -9  -8   2   66.15   14.39
   9  -8  -2   61.71   23.39
   9  -8  -2   45.76   14.08
   9  -8  -2   66.21   14.86
   9  -8  -2   65.03   14.16
  -9  -8   2   51.11   12.90
   9  -8  -2   55.33   17.59
  -9   8   2   51.77   10.56
  -9   8   2   67.57   12.30
   9   8  -2   30.29   16.87
   9   8  -2   49.25   12.19
   9   8  -2   41.26   12.92
   9   8  -2  -17.01   27.10
   9   8  -2   48.30   14.49
   9   8  -2   58.41   16.59
   9   8  -2   93.42   28.17
  -8  -8   2   42.57   11.03
   8  -8  -2   28.52    9.50
  -8  -8   2   31.37    8.87
   8  -8  -2   18.97    8.64
   8  -8  -2   26.93   10.60
   8  -8  -2   25.66    8.57
   8  -8  -2   -2.71   13.36
   8  -8  -2   44.59   14.52
  -8   8   2   38.98    8.02
   8   8  -2   32.06   14.80
  -8   8   2   41.03    8.93
   8   8  -2   29.01    8.76
   8   8  -2   -2.53   27.66
   8   8  -2    9.47    7.19
   8   8  -2    5.81   13.49
   8   8  -2   40.24   11.69
   8   8  -2   29.96   11.06
   7  -8  -2   42.49   13.09
   7  -8  -2   32.20   14.17
  -7  -8   2   16.90    6.95
   7  -8  -2   23.12    8.11
   7  -8  -2   20.21    7.53
  -7  -8   2   22.52    8.11
   7  -8  -2   26.35    8.56
   7  -8  -2   36.75   10.53
   7   8  -2   10.46    7.00
   7   8  -2   -3.83   16.59
   7   8  -2   33.43   11.44
  -7   8   2   23.97    6.28
  -7   8   2   30.47    7.15
   7   8  -2   12.43    8.28
   7   8  -2    9.46   11.97
   7   8  -2   33.39    8.26
   7   8  -2   19.09   14.60
   6  -8  -2   23.11   10.31
   6  -8  -2    8.01    5.17
  -6  -8   2    7.45    6.19
   6  -8  -2    5.04    5.38
   6  -8  -2   17.39    7.49
   6  -8  -2   26.00   11.36
  -6  -8   2    9.79    5.14
   6  -8  -2    7.70    5.46
   6   8  -2   -5.04    5.74
  -6   8   2    7.86    3.75
   6   8  -2   10.84    6.67
   6   8  -2   -2.87   21.41
  -6   8   2    8.64    4.52
   6   8  -2   19.41   11.16
   6   8  -2   -0.42    4.52
   6   8  -2   15.87   10.34
   6   8  -2   21.41    6.29
   5  -8  -2  328.06   36.89
   5  -8  -2  327.22   35.09
   5  -8  -2  330.62   34.49
  -5  -8   2  340.81   35.19
  -5  -8   2  350.58   36.04
   5  -8  -2  278.07   37.19
   5   8  -2  328.21   36.83
   5   8  -2  347.50   34.55
  -5   8   2  332.19   33.10
   5   8  -2  311.45   35.42
   5   8  -2  331.05   37.87
   5   8  -2  291.20   46.63
  -4  -8   2  822.12   82.75
   4  -8  -2  844.84   82.36
   4  -8  -2  859.75   85.19
   4  -8  -2  775.50   84.02
  -4  -8   2  824.94   83.51
   4  -8  -2  779.25   82.55
   4   8  -2  934.99   83.23
   4   8  -2  930.35   94.79
   4   8  -2  807.30   84.33
  -4   8   2  836.63   83.85
  -4   8   2  783.38   84.15
   4   8  -2  804.92   84.86
   4   8  -2  836.56   82.06
   4   8  -2  957.00   87.00
   4   8  -2  787.68   85.30
  -3  -8   2   33.89    6.91
  -3  -8   2   48.33    8.59
   3  -8  -2   34.77    7.47
   3  -8  -2   36.61    6.87
   3  -8  -2   53.77    9.34
   3  -8  -2   46.61    7.10
  -3   8   2   49.61    8.24
   3   8  -2   40.22    9.06
   3   8  -2   73.14   11.11
   3   8  -2   65.14   11.46
   3   8  -2   86.87   26.87
   3   8  -2   42.75    6.11
   3   8  -2   47.27    6.83
  -3   8   2   64.77    9.69
  -2  -8   2   -0.01    1.98
   2  -8  -2    4.10    2.20
   2  -8  -2    5.51    2.19
  -2  -8   2   -5.84   12.29
  -2  -8   2    2.62    2.33
   2  -8  -2    4.99    2.03
  -2  -8   2    8.70    3.48
   2  -8  -2    5.95    3.74
  -2   8   2   17.01    3.57
   2   8  -2   24.66   16.21
   2   8  -2   12.85    4.00
   2   8  -2   23.70    5.89
  -2   8   2    8.88    4.03
  -1  -8   2  142.33   24.56
   1  -8  -2  143.42   27.03
   1  -8  -2  128.16   14.77
  -1  -8   2  144.89   14.99
   1  -8  -2  150.55   15.07
  -1  -8   2  144.79   15.52
   1  -8  -2  149.41   14.65
  -1  -8   2  126.15   14.48
   1  -8  -2  156.64   15.48
   1   8  -2  153.08   15.73
  -1   8   2  177.40   16.28
   1   8  -2  117.18   15.74
  -1   8   2  165.59   15.65
   1   8  -2  175.24   26.58
   0  -8  -2  952.33   93.66
   0  -8  -2 1039.74  103.26
   0  -8   2  957.63   92.58
   0  -8   2 1007.27  101.12
   0   8   2  917.28   93.88
   0   8   2  915.05   93.62
   0   8  -2 1014.84  101.62
   0   8  -2  960.76   92.46
  -1  -8  -2  582.67   66.37
  -1  -8  -2  566.81   58.00
   1  -8   2  571.76   57.31
   1  -8   2  597.78   57.29
  -1  -8  -2  627.02   58.80
  -1  -8  -2  615.84   58.96
   1  -8   2  618.81   65.96
   1   8   2  593.77   58.82
   1   8   2  560.16   58.40
  -2  -8  -2   97.09   13.37
  -2  -8  -2   28.13   19.61
   2  -8   2   88.92    9.07
   2  -8   2   85.45   10.54
  -2  -8  -2   79.66   11.82
   2  -8   2   71.88    8.68
  -2  -8  -2   92.08   10.52
  -2  -8  -2  107.99   10.77
   2  -8   2   71.26    9.80
   2  -8   2   89.82    9.75
   2  -8   2   91.69    9.44
   2   8   2   65.81   10.82
   2   8   2   67.98    9.17
   2   8   2   96.99   11.52
   2   8   2   71.20    9.20
   3  -8   2    2.91    2.23
   3  -8   2    5.05    4.98
  -3  -8  -2    1.64    3.24
  -3  -8  -2   -1.72    3.37
   3  -8   2    2.12    2.84
   3  -8   2    4.29    4.03
  -3  -8  -2    6.88    5.82
   3  -8   2    2.97    2.69
  -3  -8  -2  -10.71   10.75
   3  -8   2   -1.76    2.28
   3   8   2    3.21    4.76
   3   8   2    4.42    2.89
   3   8   2   -1.18    3.22
   3   8   2    1.52    2.91
   3   8   2   -7.97   11.20
   4  -8   2  159.68   19.46
   4  -8   2  141.46   17.92
   4  -8   2  145.83   18.32
  -4  -8  -2  160.16   19.12
  -4  -8  -2  157.16   19.06
   4  -8   2  137.14   21.20
   4  -8   2  166.22   19.53
   4  -8   2  165.89   18.17
   4   8   2  153.83   18.70
  -4   8  -2  163.80   15.81
   4   8   2  159.27   19.74
   4   8   2  149.95   18.87
   4   8   2  183.20   24.36
   4   8   2  204.78   26.73
   4   8   2  193.07   21.55
   5  -8   2  756.24   80.07
   5  -8   2  751.72   79.39
   5  -8   2  741.11   77.95
   5  -8   2  757.82   78.85
  -5  -8  -2  805.77   78.33
   5  -8   2  766.47   77.21
  -5  -8  -2  855.76   78.56
   5  -8   2  820.77   77.42
   5   8   2  703.87   81.21
   5   8   2  848.56   80.79
   5   8   2  743.87   78.11
  -5   8  -2  818.34   75.73
   5   8   2  737.80   77.58
  -5   8  -2  722.48   75.21
   5   8   2  750.49   89.94
   5   8   2  833.57   79.82
   5   8   2  735.47   80.66
   6  -8   2   99.73   16.90
   6  -8   2  107.71   14.87
  -6  -8  -2   80.10   13.93
   6  -8   2   80.35   13.10
   6  -8   2  110.18   17.69
  -6  -8  -2   78.46   13.97
   6  -8   2   76.00   13.64
   6  -8   2   89.57   18.91
   6   8   2  105.94   18.77
   6   8   2   27.16   21.34
   6   8   2   75.45   14.84
  -6   8  -2   67.34   10.54
   6   8   2   69.52   15.98
   6   8   2   83.28   14.67
   6   8   2   81.86   13.53
  -6   8  -2   80.94   11.47
   6   8   2   63.31   17.23
   7  -8   2   12.14    6.70
  -7  -8  -2    1.78    5.60
   7  -8   2   -3.65   11.25
   7  -8   2    9.87    9.81
  -7  -8  -2   -2.06    4.95
   7  -8   2    8.86    5.08
   7  -8   2    5.43    5.76
   7  -8   2    7.11    5.82
   7   8   2   17.10   11.12
   7   8   2   -3.40   13.02
   7   8   2   11.18    7.97
  -7   8  -2    4.57    4.29
   7   8   2   -2.96    3.61
   7   8   2   10.03   22.29
   7   8   2   -1.22    6.43
  -7   8  -2    5.67    5.23
   7   8   2    4.68    5.19
   8  -8   2    7.09    5.85
   8  -8   2   13.58   12.46
   8  -8   2   -2.34    5.13
   8  -8   2   11.92    7.22
  -8  -8  -2    3.55    7.06
  -8  -8  -2    7.53    7.17
  -8   8  -2    5.93    5.16
   8   8   2   37.31   33.23
   8   8   2    7.11   13.94
   8   8   2   18.20   18.04
   8   8   2    4.46    7.24
   8   8   2   -0.16    5.54
   8   8   2    0.80    6.44
  -8   8  -2    6.93    6.09
   8   8   2    5.84    5.54
   9  -8   2   16.82   14.78
   9  -8   2   26.92    9.68
   9  -8   2   26.29   10.51
  -9  -8  -2   29.60   11.02
  -9  -8  -2   33.62   11.19
   9  -8   2   34.07   23.25
   9  -8   2   26.52   10.38
   9  -8   2   21.04    9.68
   9   8   2   -4.71   26.43
  -9   8  -2   20.80    8.56
  -9   8  -2   16.36    6.99
   9   8   2   15.33   12.24
   9   8   2   21.64    9.60
   9   8   2   47.33   21.78
   9   8   2    6.78    7.30
   9   8   2   -9.69   20.68
  10  -8   2   31.31   11.60
  10  -8   2   36.92   20.24
  10  -8   2   19.41    8.94
 -10  -8  -2   19.16    9.96
  10  -8   2   12.92    9.08
  10  -8   2  -12.41   25.41
  10   8   2   25.18   11.15
  10   8   2   30.61   12.04
 -10   8  -2   19.95    9.51
  10   8   2   -6.42   29.22
  10   8   2   32.38   23.34
 -10   8  -2   21.10    8.51
  10   8   2  -14.84   26.93
  10   8   2   33.91   11.68
  10  -9  -2   -3.69    6.01
  10  -9  -2    4.78    5.32
  10  -9  -2   -6.32   20.27
  10  -9  -2   -9.41   23.51
  10  -9  -2   10.39    9.44
 -10  -9   2    6.48    7.83
 -10  -9   2   14.02    9.24
 -10   9   2    7.48    7.17
 -10   9   2   12.37    6.76
  10   9  -2   -0.95    4.66
  10   9  -2    3.37    6.96
  10   9  -2  -23.26   21.04
  10   9  -2   18.36    9.86
  10   9  -2   17.47   25.54
  10   9  -2   -6.96   22.68
  10   9  -2    0.73    1.99
   9  -9  -2  -14.62   15.53
   9  -9  -2    0.27    6.86
  -9  -9   2   -1.00    6.67
   9  -9  -2   -1.64    4.29
  -9  -9   2    6.81    6.22
   9  -9  -2    7.41    6.92
   9  -9  -2    5.20    4.87
   9  -9  -2   24.72   19.06
   9   9  -2    4.71    7.11
   9   9  -2  -16.15   20.55
   9   9  -2    4.27    3.62
   9   9  -2   -2.42    5.24
   9   9  -2   -1.86   16.63
  -9   9   2    4.46    5.06
  -9   9   2    0.05    5.40
   9   9  -2   -1.77   18.57
   9   9  -2    4.49    6.36
  -8  -9   2    5.61    6.91
   8  -9  -2  -20.02   10.84
  -8  -9   2    1.86    5.85
   8  -9  -2   17.29    8.22
   8  -9  -2    0.90    3.99
   8  -9  -2    1.62    5.16
   8   9  -2    3.29    5.58
   8   9  -2  -13.75   14.99
   8   9  -2   15.99   14.43
   8   9  -2   14.81    8.31
  -8   9   2    1.65    3.95
   8   9  -2   50.29   32.59
   8   9  -2    3.25    6.56
   8   9  -2   10.85    7.23
  -8   9   2    4.81    5.22
  -7  -9   2   10.71    6.70
   7  -9  -2   25.92   11.94
   7  -9  -2   24.04    7.47
   7  -9  -2   23.36    8.02
   7  -9  -2   34.23   15.33
   7  -9  -2    7.13    5.62
   7  -9  -2   16.95    7.49
  -7  -9   2   36.91   10.25
   7   9  -2   29.77    9.35
   7   9  -2   19.60   12.26
   7   9  -2   19.01    8.08
  -7   9   2   16.18    5.04
   7   9  -2    4.19   12.85
  -7   9   2   20.94    5.65
   7   9  -2   14.76    8.68
   7   9  -2   18.76    6.64
   7   9  -2    0.71   25.98
  -6  -9   2   10.85    6.65
   6  -9  -2   23.31    6.70
   6  -9  -2   18.00   11.25
   6  -9  -2   16.12    7.09
  -6  -9   2   15.46    6.45
   6  -9  -2    9.72    5.65
   6  -9  -2   31.59    8.15
   6  -9  -2    4.50    8.86
  -6   9   2   15.39    4.27
   6   9  -2    5.74   19.16
  -6   9   2   21.25    4.43
   6   9  -2   25.62   11.52
   6   9  -2   25.34    6.86
   6   9  -2   16.21    7.22
   6   9  -2   30.21    8.58
   5  -9  -2   17.25    9.74
   5  -9  -2   19.38    6.37
   5  -9  -2   28.14    8.28
   5  -9  -2   22.55    6.10
   5  -9  -2   20.31    6.50
  -5  -9   2    9.16    5.96
  -5  -9   2   23.36    6.41
   5   9  -2   26.53    7.20
   5   9  -2   18.00    5.62
  -5   9   2    9.46    2.45
  -5   9   2   12.11    2.37
   5   9  -2    9.66    5.08
   5   9  -2    8.45    5.86
   5   9  -2    5.50    9.15
   5   9  -2   23.84    9.40
   5   9  -2   33.22   25.46
  -4  -9   2   64.06   10.19
   4  -9  -2   62.19    9.83
   4  -9  -2   70.78    9.81
  -4  -9   2   60.27   10.85
   4  -9  -2   53.31   10.42
   4  -9  -2   61.68   12.33
  -4   9   2   75.71   11.33
   4   9  -2   83.96   13.84
   4   9  -2   56.91   12.03
   4   9  -2   53.33    8.37
  -4   9   2   62.56   12.28
   4   9  -2   58.49   13.70
   4   9  -2   47.98   10.41
   4   9  -2   54.25    9.23
   4   9  -2   98.88   32.60
   3  -9  -2   65.31   10.57
   3  -9  -2   82.70    9.46
  -3  -9   2   60.29   10.56
  -3  -9   2   73.97   10.37
   3  -9  -2   71.30   10.12
   3  -9  -2   85.33   12.57
  -3   9   2   77.38   11.98
   3   9  -2   47.35   22.39
   3   9  -2   97.96   12.82
   3   9  -2   76.87   13.80
   3   9  -2   75.05   12.69
  -3   9   2   84.67   11.41
   3   9  -2   83.50   13.57
  -2  -9   2   79.88   23.24
   2  -9  -2   71.36   22.43
   2  -9  -2   67.52    8.09
   2  -9  -2   74.30    8.49
   2  -9  -2   64.80    8.28
  -2  -9   2   77.12   10.09
   2  -9  -2   65.00    9.60
  -2  -9   2   71.70    8.52
   2   9  -2  110.56   28.30
  -2   9   2   72.87    9.61
   2   9  -2   82.22   10.17
   2   9  -2   58.66   10.36
  -2   9   2   64.26    8.49
   2   9  -2   86.95   12.36
   1  -9  -2  144.05   24.52
   1  -9  -2  106.49   13.64
   1  -9  -2  143.20   13.86
  -1  -9   2  122.99   13.43
  -1  -9   2  145.59   24.19
  -1  -9   2  141.11   13.96
   1  -9  -2  137.94   13.60
   1  -9  -2  140.75   14.23
   1   9  -2  238.84   38.12
   1   9  -2  130.39   14.76
   1   9  -2  133.55   14.45
  -1   9   2  137.02   14.24
   1   9  -2  132.01   14.33
  -1   9   2  132.10   14.72
   0  -9   2   61.07   20.49
   0  -9  -2   40.47    5.06
   0  -9  -2   42.57    5.82
   0  -9  -2   14.10   15.37
   0  -9  -2   46.44    6.35
   0  -9  -2   37.49    5.63
   0   9   2   39.76    6.41
   0   9   2   38.24    5.92
  -1  -9  -2   66.39    9.62
  -1  -9  -2   86.83   11.02
  -1  -9  -2   71.11   10.00
  -1  -9  -2   85.67    9.72
   1  -9   2  139.63   29.33
   1   9   2   92.61   10.92
   1   9   2   81.37   10.01
   1   9   2  168.32   33.85
  -2  -9  -2   51.06    9.69
   2  -9   2  101.15   25.82
   2  -9   2   49.57    6.30
   2  -9   2   53.80    7.68
  -2  -9  -2   32.40   19.77
  -2  -9  -2   59.09    8.76
  -2  -9  -2   57.25    8.49
   2  -9   2   51.81    6.58
   2  -9   2   59.20    6.61
   2  -9   2   58.38    7.48
   2  -9   2   55.27    8.14
   2   9   2   53.70    9.37
   2   9   2   51.35    8.79
   2   9   2  126.75   32.58
  -3  -9  -2   13.21    5.03
   3  -9   2   15.96    4.01
   3  -9   2   14.67    4.27
   3  -9   2   16.66    3.84
  -3  -9  -2    1.10   13.87
   3  -9   2   12.04    3.54
  -3  -9  -2   18.09    5.58
   3  -9   2   16.14    6.20
   3  -9   2   19.57    5.27
   3   9   2   21.94   22.17
   3   9   2   11.14    4.02
   3   9   2   15.72    6.66
   3   9   2   10.04    4.30
   3   9   2   14.82    4.02
   3   9   2   16.46    5.65
   4  -9   2   28.57    6.08
   4  -9   2   24.70    6.96
   4  -9   2   23.85    5.73
  -4  -9  -2   34.33    7.75
  -4  -9  -2   36.94    7.77
   4  -9   2   32.59    9.47
   4  -9   2   24.73    5.99
   4  -9   2   40.14    8.49
   4   9   2   13.57    6.57
   4   9   2   14.70    5.80
   4   9   2   21.47    6.90
   4   9   2   17.53    5.63
   4   9   2   45.18   10.69
   4   9   2   47.68   26.24
   4   9   2   29.90   10.36
  -5  -9  -2   71.67   12.04
   5  -9   2   52.50   13.42
   5  -9   2   54.70    9.84
   5  -9   2   60.37   10.26
   5  -9   2   55.50   11.02
  -5  -9  -2   46.02   10.39
   5  -9   2   56.46   10.21
   5  -9   2   42.96   10.70
   5   9   2   47.75   10.93
   5   9   2   55.68   29.40
   5   9   2   56.82   13.41
   5   9   2   58.84   11.28
   5   9   2   52.71   10.30
  -5   9  -2   60.79    6.32
   6  -9   2    6.26    9.81
   6  -9   2   -1.47    4.07
  -6  -9  -2   10.91    6.39
   6  -9   2   20.19    7.27
  -6  -9  -2   10.72    6.78
   6  -9   2   11.46    5.10
   6  -9   2    3.62    5.49
   6  -9   2   13.60    9.64
  -6   9  -2   15.27    4.49
   6   9   2   17.99    7.06
   6   9   2   -5.57   10.69
   6   9   2   -1.58   16.25
   6   9   2    8.99    6.73
   6   9   2   21.86    7.84
   6   9   2   10.86    9.71
   6   9   2   13.39    6.49
  -6   9  -2   12.06    3.71
   7  -9   2    5.98    5.46
   7  -9   2    3.74    9.81
  -7  -9  -2   16.58    7.77
   7  -9   2    9.78    5.51
   7  -9   2    6.92    6.38
   7  -9   2   13.64   12.98
   7  -9   2   16.27    7.12
  -7  -9  -2    1.81    6.00
  -7   9  -2    6.99    4.81
  -7   9  -2    6.94    4.19
   7   9   2   19.42    8.13
   7   9   2   21.41   15.34
   7   9   2    9.58    7.21
   7   9   2    2.06    5.40
   7   9   2   -7.79   21.15
   7   9   2   12.02   12.39
   7   9   2    9.85    7.84
   8  -9   2   21.80    8.69
  -8  -9  -2   26.45    9.67
   8  -9   2   38.54   16.22
   8  -9   2   17.05    8.80
   8  -9   2   14.69    7.95
   8  -9   2   31.50   15.78
   8  -9   2   29.21    9.31
  -8  -9  -2   14.27    6.90
   8   9   2   39.14   18.34
  -8   9  -2   22.08    6.95
   8   9   2   19.90   19.93
   8   9   2   -2.45   24.83
   8   9   2    6.12    7.20
   8   9   2   16.68    8.05
   8   9   2   13.93    8.67
  -8   9  -2   11.62    5.43
   8   9   2   21.09    8.39
   9  -9   2   12.98    8.17
   9  -9   2    1.42    4.94
   9  -9   2  -18.10   14.04
   9  -9   2   -0.27    6.23
  -9  -9  -2   -0.37    6.99
  -9  -9  -2    2.58    6.78
   9  -9   2  -19.26   21.57
   9   9   2    9.18    7.75
   9   9   2  -42.37   32.44
   9   9   2    1.27    2.66
  -9   9  -2    8.34    6.28
   9   9   2   14.45   25.28
   9   9   2    6.54    5.93
   9   9   2   20.80   17.77
  -9   9  -2    3.59    5.19
  10  -9   2   -5.73    6.20
  10  -9   2    0.20    6.93
  10  -9   2   22.57   26.80
 -10  -9  -2   19.69    9.42
  10  -9   2   20.61   22.98
  10  -9   2    3.58    5.39
  10   9   2   15.73   23.33
  10   9   2  -19.70   34.96
  10   9   2    2.08    5.93
  10   9   2   -6.90    6.07
  10   9   2    4.20    9.25
  10   9   2    0.17    2.32
 -10   9  -2    2.07    5.77
  10   9   2   -3.13   22.49
 -10   9  -2    4.15    5.02
  10 -10  -2   14.80   28.34
 -10 -10   2    5.98    6.73
  10 -10  -2    4.18    7.22
  10 -10  -2   -3.95    2.71
  10 -10  -2   -2.37   18.70
  10 -10  -2    7.00    8.64
 -10 -10   2   -0.01    6.73
  10  10  -2  -18.98   20.43
  10  10  -2    7.34    9.23
  10  10  -2   19.47   25.64
  10  10  -2    1.11    2.11
 -10  10   2    3.85    2.60
  10  10  -2   -6.70    6.60
 -10  10   2   -6.50    3.99
  10  10  -2   -7.27   33.10
   9 -10  -2   46.98   13.30
   9 -10  -2   48.74   17.51
  -9 -10   2   52.99   14.07
   9 -10  -2   76.43   21.69
   9 -10  -2   70.68   13.78
  -9 -10   2   65.13   14.38
   9 -10  -2   42.08   11.97
   9  10  -2   42.95   20.10
   9  10  -2    5.03   21.14
  -9  10   2   53.30    9.65
   9  10  -2   38.45   12.66
  -9  10   2   49.09    9.01
   9  10  -2   47.57   11.44
   9  10  -2  -28.34   32.32
   9  10  -2   74.76   15.87
  -8 -10   2   87.41   15.39
   8 -10  -2  100.86   20.87
   8 -10  -2   82.52   15.66
   8 -10  -2   81.44   14.36
  -8 -10   2   91.23   16.54
   8 -10  -2   74.58   15.01
   8 -10  -2   44.40   18.14
   8 -10  -2   89.45   18.33
   8  10  -2   90.10   16.66
   8  10  -2   54.94   12.70
  -8  10   2   75.64   10.71
   8  10  -2   66.19   19.31
   8  10  -2   51.64   14.14
   8  10  -2   56.07   15.74
   8  10  -2   49.36   21.52
   7 -10  -2   54.66   14.88
   7 -10  -2   48.27   10.96
  -7 -10   2   33.70    9.79
   7 -10  -2   88.88   25.68
  -7 -10   2   38.22   10.54
   7 -10  -2   19.01    8.32
   7 -10  -2   53.08   10.40
   7  10  -2  -11.82   24.60
   7  10  -2   57.78   10.60
   7  10  -2   52.87   12.57
   7  10  -2   36.93   10.71
   7  10  -2   18.04   13.57
  -7  10   2   50.07    7.27
   7  10  -2   25.21   10.23
  -6 -10   2    4.89    5.14
  -6 -10   2   12.99    6.77
   6 -10  -2   16.58   10.41
   6 -10  -2   15.47    6.48
   6 -10  -2   10.96    5.91
   6 -10  -2    7.90    4.78
   6 -10  -2   15.03    6.07
   6 -10  -2   24.24   10.22
   6  10  -2    3.74    5.49
   6  10  -2    3.69    4.71
   6  10  -2   12.50    6.24
  -6  10   2    6.74    1.90
   6  10  -2    9.18    9.28
   6  10  -2    4.60    4.79
   6  10  -2    0.29   15.99
   6  10  -2    9.40   10.68
   5 -10  -2   15.06    8.01
   5 -10  -2   -2.65    7.80
   5 -10  -2    0.32    3.17
   5 -10  -2    0.00    3.58
   5 -10  -2    4.30    4.78
  -5 -10   2    2.15    4.15
  -5 -10   2   -4.57    4.77
   5 -10  -2    0.10    3.24
   5  10  -2   12.43    5.62
   5  10  -2   -7.55   21.24
   5  10  -2    4.59    4.41
   5  10  -2    0.84    3.41
   5  10  -2   11.00    8.93
   5  10  -2   -0.12    4.32
   5  10  -2   -3.31    8.09
   4 -10  -2  127.10   16.66
   4 -10  -2  170.55   16.25
  -4 -10   2  125.19   16.87
  -4 -10   2  142.54   16.61
   4 -10  -2  131.90   16.09
   4 -10  -2  136.85   19.73
   4  10  -2  131.40   20.57
   4  10  -2  161.90   21.70
   4  10  -2  142.07   22.04
   4  10  -2  121.49   18.79
   4  10  -2  121.26   14.85
   3 -10  -2  608.96   58.74
   3 -10  -2  585.32   58.12
   3 -10  -2  604.16   57.93
  -3 -10   2  582.35   59.08
   3 -10  -2  537.07   59.05
  -3 -10   2  580.76   58.34
   3  10  -2  641.76   61.54
   3  10  -2  576.83   59.50
   3  10  -2  587.97   59.91
   3  10  -2  580.63   60.54
  -3  10   2  580.16   58.54
  -3  10   2  591.63   59.12
   2 -10  -2  326.33   30.61
   2 -10  -2  339.49   45.21
  -2 -10   2  297.77   30.89
   2 -10  -2  263.19   30.60
  -2 -10   2  287.97   31.51
   2 -10  -2  308.19   30.71
  -2 -10   2  338.87   42.51
   2 -10  -2  297.81   31.17
  -2  10   2  313.65   31.44
   2  10  -2  278.62   31.85
   2  10  -2  284.68   32.83
   2  10  -2  329.96   43.77
   2  10  -2  338.09   32.74
   2  10  -2  316.40   31.84
  -2  10   2  341.29   31.08
   1 -10  -2  189.75   17.47
   1 -10  -2  171.03   28.95
  -1 -10   2  178.92   28.96
   1 -10  -2  167.82   17.66
  -1 -10   2  173.29   17.79
   1 -10  -2  185.76   17.46
  -1 -10   2  162.86   17.29
   1 -10  -2  149.05   17.54
  -1  10   2  170.34   18.25
  -1  10   2  187.58   17.82
   1  10  -2  172.14   18.28
   1  10  -2  182.21   18.14
   1  10  -2  163.20   17.71
   1  10  -2  176.78   17.89
   1  10  -2  182.26   30.30
   0 -10  -2   13.56   12.59
   0 -10   2   34.49   19.28
   0 -10  -2   22.45    4.84
   0 -10  -2   24.68    4.26
   0 -10  -2   31.39    4.20
   0 -10  -2   24.02    4.36
   0  10   2   20.68    5.43
   0  10   2   29.61    4.69
  -1 -10  -2   20.96    5.23
  -1 -10  -2   29.80    4.57
  -1 -10  -2    9.38   16.57
  -1 -10  -2   16.23    3.81
   1 -10   2   24.49   17.58
   1  10   2   10.86   18.61
   1  10   2    2.39    3.70
  -2 -10  -2   99.12   11.24
   2 -10   2   81.49    9.31
   2 -10   2  151.66   32.87
   2 -10   2   89.99   10.07
   2 -10   2   78.00   10.29
   2 -10   2   84.45    9.72
   2 -10   2   84.44    9.49
  -2 -10  -2   88.35   11.99
   2 -10   2   86.85    9.53
   2  10   2  112.28   11.84
   2  10   2   78.29   12.58
   2  10   2   96.35   13.56
   3 -10   2  175.11   18.01
  -3 -10  -2  185.72   19.78
   3 -10   2  175.64   19.07
   3 -10   2  172.41   19.08
  -3 -10  -2  158.96   19.42
   3 -10   2  152.00   19.60
   3 -10   2  171.38   18.22
   3 -10   2  172.70   18.33
   3  10   2  208.89   41.84
   3  10   2  146.61   19.46
   3  10   2  178.70   21.13
   3  10   2  139.66   22.56
   3  10   2  173.42   20.66
   4 -10   2  531.52   55.07
   4 -10   2  533.95   56.69
   4 -10   2  639.62   55.66
   4 -10   2  544.80   56.13
   4 -10   2  561.80   57.58
  -4 -10  -2  538.31   56.37
  -4 -10  -2  587.89   56.66
   4  10   2  542.97   70.03
   4  10   2  548.87   57.88
   4  10   2  522.55   55.22
   4  10   2  443.37   56.41
   4  10   2  562.68   58.90
   4  10   2  636.67   60.68
   5 -10   2   34.49    7.86
   5 -10   2   42.99    8.25
  -5 -10  -2   49.01    9.86
   5 -10   2   42.24   11.63
   5 -10   2   30.42    8.23
   5 -10   2   48.40   10.88
   5 -10   2   32.97    7.47
  -5 -10  -2   50.89   10.01
   5  10   2   38.62   11.85
   5  10   2    7.47   21.23
   5  10   2   10.73   10.57
   5  10   2   44.09    9.13
   5  10   2   25.40    7.07
   5  10   2   46.32    9.97
   5  10   2   34.07   10.12
   6 -10   2    2.41    5.57
   6 -10   2    0.89    3.56
   6 -10   2    2.66    8.19
   6 -10   2    9.94    5.40
  -6 -10  -2   12.83    6.65
  -6 -10  -2   19.10    7.39
   6  10   2   16.69    7.19
   6  10   2   -4.66   22.94
   6  10   2   11.78    7.45
   6  10   2   11.73    5.87
   6  10   2  -12.28    8.84
   7 -10   2   -4.47    4.37
   7 -10   2   -5.91    4.19
   7 -10   2   -2.44    8.88
  -7 -10  -2    3.43    5.99
   7 -10   2    7.76    5.17
  -7 -10  -2   -1.98    5.83
   7  10   2    9.96    7.56
   7  10   2   -0.95   14.09
  -7  10  -2    4.84    2.84
   7  10   2    5.25    5.98
   7  10   2    6.05    5.63
   7  10   2   35.71   32.82
  -7  10  -2   -1.36    2.94
   7  10   2  -16.85   10.38
   7  10   2    0.19    5.57
   8 -10   2   58.71   16.82
   8 -10   2   35.79    9.41
   8 -10   2   27.53    8.54
  -8 -10  -2   14.72    8.34
   8 -10   2   35.36   11.28
   8 -10   2   13.16    7.97
   8 -10   2   25.41   19.70
  -8 -10  -2   35.74   10.82
   8  10   2  -10.94   31.56
   8  10   2    1.76    4.11
   8  10   2   43.52   12.34
   8  10   2   28.51    9.54
   8  10   2  -18.93   17.57
  -8  10  -2   22.15    5.90
   8  10   2   10.38   14.54
   8  10   2   21.90    8.91
  -9 -10  -2    8.12    9.06
   9 -10   2   27.60   10.63
   9 -10   2   22.10    8.88
   9 -10   2   52.67   17.61
   9 -10   2   35.50   10.86
   9 -10   2   23.44   22.34
  -9 -10  -2   31.02   10.66
   9  10   2   19.48   25.42
   9  10   2  -19.83   28.75
   9  10   2   60.71   19.75
  -9  10  -2   15.29    5.88
   9  10   2   12.01    9.52
   9  10   2   22.58    9.30
  10 -10   2    6.21    7.59
 -10 -10  -2   13.02    9.20
  10 -10   2   12.09   19.13
  10 -10   2  -18.57   28.46
  10 -10   2   20.63    9.60
  10 -10   2   29.35    9.95
  10  10   2   18.95   32.71
  10  10   2   31.36   10.98
  10  10   2   35.94   12.62
 -10  10  -2    0.66    2.18
  10  10   2   -0.49    2.52
  10  10   2    6.25   23.57
  10 -11  -2   10.23    7.40
  10 -11  -2    1.29    7.14
 -10 -11   2   -3.34    7.19
  10 -11  -2   19.44   23.82
  10 -11  -2   22.21   29.51
  10 -11  -2    4.07    7.73
 -10  11   2    1.01    1.79
  10  11  -2  -18.30   21.99
  10  11  -2  -40.35   21.13
  10  11  -2   10.07    8.43
 -10  11   2   -2.89    1.19
  10  11  -2    1.44    2.27
  10  11  -2   -2.98   28.82
  10  11  -2   13.96   11.23
   9 -11  -2   13.91    8.24
   9 -11  -2   11.34    7.68
  -9 -11   2    0.54    7.11
   9 -11  -2    5.57    5.43
  -9 -11   2    3.27    6.61
   9 -11  -2   12.12   22.66
   9 -11  -2   -9.04   14.70
   9  11  -2    1.51    6.97
   9  11  -2  -43.77   23.47
  -9  11   2    0.14    1.23
   9  11  -2    0.84    1.74
   9  11  -2  -23.15   17.01
   9  11  -2   11.73    7.12
   9  11  -2   -8.80   21.29
  -9  11   2   -2.19    1.76
   9  11  -2   15.45    9.18
   8 -11  -2   -5.80   15.47
   8 -11  -2    4.15    6.06
   8 -11  -2   10.79    6.05
   8 -11  -2    3.76    5.64
  -8 -11   2   -1.49    5.49
  -8 -11   2   -3.08    5.21
   8 -11  -2  -24.38   13.20
   8 -11  -2   -0.89    3.86
   8  11  -2   13.63    8.60
   8  11  -2   22.57   18.10
   8  11  -2   11.69   29.91
   8  11  -2   -4.83   14.09
  -8  11   2    1.31    2.27
   8  11  -2   -4.63    5.05
   8  11  -2   -0.97    3.95
   8  11  -2   -1.42    4.47
  -8  11   2   -0.16    2.27
  -7 -11   2    2.21    5.78
   7 -11  -2   19.53    7.19
   7 -11  -2   -1.56    5.36
   7 -11  -2    2.33    5.27
  -7 -11   2   12.26    7.39
   7 -11  -2   -3.46    9.75
   7  11  -2   10.62    6.17
   7  11  -2   -5.52   11.23
   7  11  -2    2.84    6.15
   7  11  -2   22.60   29.66
   7  11  -2   10.70   17.08
   7  11  -2    3.18    5.27
   7  11  -2    0.57    4.43
  -6 -11   2   11.38    6.06
  -6 -11   2   10.92    6.41
   6 -11  -2    3.46    5.37
   6 -11  -2    5.91    9.00
   6 -11  -2    5.31    4.10
   6 -11  -2    6.29    5.22
   6  11  -2    8.67    4.90
   6  11  -2   11.27    6.19
   6  11  -2   17.19   12.30
   6  11  -2    4.92   22.85
   6  11  -2    8.83   12.08
   6  11  -2   10.15    5.46
   6  11  -2   12.19    6.60
   5 -11  -2   12.62    5.00
  -5 -11   2   18.26    6.79
   5 -11  -2   14.13    5.04
   5 -11  -2   14.02    5.62
   5 -11  -2   16.25    9.34
   5 -11  -2   18.74    8.44
   5 -11  -2   13.47    5.61
  -5 -11   2   14.02    5.88
   5  11  -2   27.84   10.40
   5  11  -2   13.21   25.82
   5  11  -2   10.65   11.12
   5  11  -2    1.29    4.01
   5  11  -2   10.01    3.89
   5  11  -2   14.00    6.03
   5  11  -2   24.62    8.59
   4 -11  -2   29.09    6.43
   4 -11  -2   31.90    9.00
   4 -11  -2   25.47    5.98
   4 -11  -2   24.94    5.79
  -4 -11   2   23.51    6.07
  -4 -11   2   16.65    6.91
   4 -11  -2   21.88    5.82
   4 -11  -2   34.97    7.94
   4  11  -2   24.91    8.86
   4  11  -2   30.68    8.69
   4  11  -2   22.36   10.49
   4  11  -2   21.72    6.55
   4  11  -2   17.34   24.04
  -3 -11   2   28.00    6.86
   3 -11  -2   21.85    6.35
  -3 -11   2   32.14    5.94
   3 -11  -2   22.39    5.00
   3 -11  -2   24.96    5.12
   3 -11  -2   28.00    5.55
   3 -11  -2   32.41   24.57
   3  11  -2   41.46    9.31
   3  11  -2   18.92   26.09
   3  11  -2   27.72    6.43
   3  11  -2   36.23    8.11
   3  11  -2   38.93    8.18
  -2 -11   2  106.63   28.74
   2 -11  -2   68.13    7.52
   2 -11  -2   60.37    7.68
  -2 -11   2   49.89    8.69
   2 -11  -2   69.05   21.65
   2 -11  -2   58.64    7.71
  -2 -11   2   51.37    8.01
   2 -11  -2   67.70    7.05
   2  11  -2   50.85    9.26
   2  11  -2   63.31    8.98
  -2  11   2   62.68    8.08
   2  11  -2   61.21    9.40
   2  11  -2  116.10   34.43
   2  11  -2   71.87   11.59
   1 -11  -2   19.72    3.90
  -1 -11   2   56.00   21.04
  -1 -11   2   26.65    4.27
   1 -11  -2   27.96    3.04
   1 -11  -2   13.77   18.22
   1 -11  -2   30.36    3.92
   1 -11  -2   31.21    4.00
  -1 -11   2   24.12    3.67
  -1  11   2   22.72    3.00
   1  11  -2   31.97    4.53
   1  11  -2   18.41    3.45
   1  11  -2   30.08   22.99
   1  11  -2   27.04    4.06
   1  11  -2   25.59    3.94
  -1  11   2   27.56    4.29
   0 -11  -2   20.35    4.38
   0 -11   2   50.13   20.55
   0 -11  -2   28.61    4.40
   0 -11  -2   -1.92   16.88
   0 -11  -2   27.39    5.04
   0  11   2   35.18    4.93
   0  11   2   32.15    5.73
  -1 -11  -2   20.89    4.25
   1 -11   2   30.17   17.39
  -1 -11  -2    7.45   19.36
  -1 -11  -2   13.28    3.99
   1  11   2   22.21    4.42
   1  11   2   17.70    4.53
   1  11   2   29.81    6.10
   1  11   2    4.89   18.39
  -2 -11  -2  -11.11   13.58
   2 -11   2   18.54    3.43
   2 -11   2   63.25   23.70
  -2 -11  -2   24.71    5.53
  -2 -11  -2   18.14    5.05
   2 -11   2   22.89    3.41
   2  11   2   24.49    6.07
   2  11   2   22.68    5.29
   2  11   2   40.46   24.78
   2  11   2   21.66    6.69
   2  11   2   29.66    7.95
   3 -11   2   -0.28    2.22
   3 -11   2   -8.76   16.75
   3 -11   2    4.26    2.65
  -3 -11  -2   -1.92    2.90
  -3 -11  -2   -1.18    3.53
   3 -11   2    3.40    3.92
   3 -11   2   -0.12    1.43
   3 -11   2    0.29    1.70
   3 -11   2    1.95    4.96
  -3 -11  -2    9.71   20.46
   3  11   2    1.33    3.05
   3  11   2    9.16    6.90
   3  11   2    3.55   16.05
   3  11   2    1.17    2.58
   3  11   2    0.88    5.29
  -4 -11  -2   57.08   10.77
   4 -11   2   65.34    9.52
   4 -11   2   40.80    9.12
   4 -11   2   63.17    9.43
  -4 -11  -2   54.97   10.37
   4 -11   2   58.34   10.73
   4 -11   2   48.23   11.53
   4 -11   2   73.70    9.84
   4  11   2   56.93   11.29
   4  11   2   59.02   12.86
   4  11   2   70.17   15.62
   4  11   2   35.92   24.45
   4  11   2   56.51    9.23
   4  11   2   67.98   13.03
   5 -11   2    6.00    7.63
  -5 -11  -2   10.49    5.96
   5 -11   2   12.97    5.32
  -5 -11  -2    4.64    5.36
   5 -11   2   14.65    5.50
   5 -11   2    3.09    7.82
   5 -11   2   18.91    6.13
   5 -11   2   12.91    4.57
   5  11   2   -1.69    4.26
   5  11   2    6.55    9.04
   5  11   2   18.76   11.89
   5  11   2   11.99    5.43
   5  11   2    5.07    4.24
   5  11   2    4.42   18.68
   5  11   2   24.80    8.20
  -6 -11  -2   -1.88    4.93
  -6 -11  -2   -2.21    5.08
   6 -11   2    5.52    3.83
   6 -11   2   -2.18    4.54
   6 -11   2   -1.97    3.75
   6 -11   2   17.56    9.27
   6  11   2    2.47   12.13
   6  11   2   -6.39    4.68
   6  11   2    3.95    5.13
   6  11   2   -3.43    2.41
   6  11   2   -3.61    9.50
   6  11   2   -1.69    2.94
   6  11   2  -17.13   17.76
   7 -11   2   38.77    9.35
  -7 -11  -2   26.66    9.35
   7 -11   2   30.57    9.08
   7 -11   2   32.54    9.40
   7 -11   2   33.28   14.55
  -7 -11  -2   32.79   10.55
   7  11   2   26.49    9.04
   7  11   2   29.52    9.55
   7  11   2   41.23   10.99
   7  11   2   22.74   10.83
   7  11   2   20.22   23.61
   7  11   2   43.66   15.26
  -8 -11  -2    8.33    7.50
   8 -11   2   32.78   18.15
   8 -11   2    4.35   13.86
  -8 -11  -2   32.62   10.52
   8 -11   2    3.12    6.33
   8 -11   2    6.14    6.47
   8 -11   2   14.67    6.07
   8  11   2   22.11    9.29
  -8  11  -2    0.59    1.14
   8  11   2   25.66   15.94
   8  11   2    0.20    1.58
   8  11   2   21.75    7.95
   8  11   2    7.02    8.12
   8  11   2    0.25   19.69
   8  11   2   36.62   35.07
  -9 -11  -2   -1.72    7.05
   9 -11   2   23.06   16.35
  -9 -11  -2    3.93    8.10
   9 -11   2   17.54   20.47
   9 -11   2   -0.14    4.19
   9 -11   2    5.11    6.84
   9 -11   2    3.74    7.27
   9  11   2   16.30   19.69
   9  11   2    0.25    2.00
  -9  11  -2   -1.13    0.84
   9  11   2   17.65   25.98
   9  11   2    1.09    7.05
  -9  11  -2    0.63    1.11
   9  11   2  -44.57   31.74
  10 -12  -2   -2.14    3.35
  10 -12  -2   56.12   24.81
  10  12  -2   -2.58   22.90
  10  12  -2    0.45    2.38
  -9 -12   2   -4.97    6.07
   9 -12  -2    2.83   15.53
   9 -12  -2   -7.50   22.69
   9 -12  -2    1.74    4.47
   9 -12  -2    7.47    7.01
  -9 -12   2   -2.89    6.22
   9 -12  -2   -2.76    5.76
   9  12  -2   -0.39   17.39
   9  12  -2  -23.46   30.40
   9  12  -2    6.40    7.87
   9  12  -2    1.10    1.84
   9  12  -2  -38.82   23.41
   9  12  -2    4.14    6.11
   8 -12  -2   41.51   11.01
   8 -12  -2   61.91   12.17
  -8 -12   2   55.20   12.80
   8 -12  -2   57.79   20.43
  -8 -12   2   78.26   14.89
   8 -12  -2   48.55   12.09
   8 -12  -2   35.22   15.74
   8  12  -2   30.53   37.35
   8  12  -2  -18.34   17.40
   8  12  -2   53.41   12.64
   8  12  -2   57.81   11.09
   8  12  -2   48.69   19.81
   8  12  -2   46.23   13.12
  -7 -12   2  101.77   17.52
   7 -12  -2  107.08   20.42
  -7 -12   2  116.47   18.62
   7 -12  -2  108.11   16.41
   7 -12  -2  132.02   18.90
   7 -12  -2  143.88   19.41
   7  12  -2   31.94   33.48
   7  12  -2  112.11   16.91
   7  12  -2   88.45   17.86
   7  12  -2   64.68   21.31
   7  12  -2   99.34   20.48
   7  12  -2  108.31   21.30
   6 -12  -2   51.96   10.16
   6 -12  -2   51.00    9.62
  -6 -12   2   50.27   10.95
  -6 -12   2   39.52    9.32
   6 -12  -2   34.30   11.38
   6 -12  -2   60.95   11.03
   6 -12  -2   30.31    9.73
   6  12  -2   20.81    6.28
   6  12  -2   59.45   14.43
   6  12  -2   49.85   18.90
   6  12  -2   48.74   11.10
   6  12  -2   44.51   12.22
   6  12  -2   52.05    9.27
   6  12  -2  -16.05   23.05
   5 -12  -2   51.03   11.41
   5 -12  -2   57.90    9.21
   5 -12  -2   34.09    8.37
   5 -12  -2   48.10   10.42
   5 -12  -2   51.91    9.52
  -5 -12   2   35.03    8.51
  -5 -12   2   48.60   10.73
   5 -12  -2   43.00    8.53
   5  12  -2   37.57    9.54
   5  12  -2   31.89    9.87
   5  12  -2   17.18   11.58
   5  12  -2   35.29    5.53
   5  12  -2   14.57   22.94
   5  12  -2   56.50   12.97
   4 -12  -2   -5.31    2.52
   4 -12  -2    3.35    6.44
   4 -12  -2    4.67    2.76
  -4 -12   2   -0.62    4.56
   4 -12  -2    3.90    3.56
   4 -12  -2   13.02    5.80
  -4 -12   2    3.70    3.97
   4 -12  -2    2.03    2.53
   4  12  -2    8.52    4.88
   4  12  -2    5.78    7.32
   4  12  -2    2.04    9.04
   4  12  -2  -19.53   21.93
   4  12  -2   -0.35    2.51
   3 -12  -2  311.95   31.61
   3 -12  -2  299.29   30.86
  -3 -12   2  300.58   32.65
   3 -12  -2  294.53   31.59
   3 -12  -2  308.41   30.83
   3 -12  -2  284.89   31.35
  -3 -12   2  304.82   31.88
   3 -12  -2  292.51   47.29
   3 -12  -2  332.35   31.39
   3  12  -2  318.86   35.07
   3  12  -2  303.87   33.13
   3  12  -2  317.84   33.91
   3  12  -2  353.99   49.25
   3  12  -2  286.63   32.30
  -2 -12   2  913.82   90.72
  -2 -12   2 1018.55  104.27
   2 -12  -2  919.53   88.98
   2 -12  -2  891.10   88.87
   2 -12  -2  894.16   89.82
  -2 -12   2  896.15   89.97
   2 -12  -2  921.45  105.75
   2  12  -2  922.10   90.44
   2  12  -2  928.64   91.24
   2  12  -2  915.74   91.55
   2  12  -2 1046.02  106.47
   2  12  -2  937.96   90.59
  -1 -12   2  175.64   18.17
  -1 -12   2  150.69   17.52
   1 -12  -2  188.44   17.84
   1 -12  -2  140.23   17.88
  -1 -12   2  184.09   33.44
   1  12  -2  177.07   17.14
   1  12  -2  198.36   17.28
   1  12  -2  222.99   36.13
   0 -12  -2   23.11   21.73
   0 -12   2  123.89   33.49
   0 -12  -2   85.97    9.34
   0  12   2   88.56    9.82
   0  12   2   76.08    8.91
   0  12   2   78.64    9.00
   0  12   2   93.66   10.03
  -1 -12  -2    4.88   21.35
  -1 -12  -2   25.68    4.81
   1 -12   2   16.30   20.22
  -1 -12  -2   13.00    4.37
   1  12   2   12.01    3.46
   1  12   2   18.81    5.19
   1  12   2    3.51   19.19
   1  12   2   14.83    4.15
   1  12   2   18.26    6.09
  -2 -12  -2  175.71   18.55
  -2 -12  -2  166.54   18.59
   2 -12   2  248.95   45.22
   2 -12   2  168.00   16.69
   2 -12   2  153.45   16.41
   2  12   2  154.94   39.76
   2  12   2  145.88   20.54
   2  12   2  180.71   20.18
   2  12   2  146.37   18.42
   2  12   2  161.80   19.43
   3 -12   2  617.28   61.19
   3 -12   2  652.06   61.61
   3 -12   2  628.70   61.38
   3 -12   2  701.89   77.81
  -3 -12  -2  677.11   63.29
   3 -12   2  590.19   62.07
  -3 -12  -2  610.77   63.01
   3 -12   2  641.77   61.64
   3 -12   2  637.19   61.71
   3  12   2  567.91   63.89
   3  12   2  610.07   64.81
   3  12   2  568.41   77.83
   3  12   2  664.50   65.95
   3  12   2  595.58   63.46
  -4 -12  -2  100.44   14.05
   4 -12   2   85.40   11.55
   4 -12   2   79.07   14.28
   4 -12   2   83.51   11.45
  -4 -12  -2   95.03   13.80
   4 -12   2   79.12   12.40
   4 -12   2   97.59   12.88
   4 -12   2   90.32   10.68
   4  12   2   95.07   18.36
   4  12   2   83.47    9.24
   4  12   2   87.79   15.91
   4  12   2   99.78   14.63
   4  12   2  108.77   16.85
   4  12   2   62.60    8.80
   4  12   2   30.62   26.21
   5 -12   2    3.77    4.30
   5 -12   2    5.75    4.70
  -5 -12  -2    2.77    5.59
   5 -12   2    7.72    4.34
  -5 -12  -2    1.74    4.92
   5 -12   2    9.27    4.04
   5 -12   2    3.95    7.43
   5 -12   2    6.01    8.40
   5  12   2   16.31   26.36
   5  12   2   14.27    6.16
   5  12   2   10.39    9.28
   5  12   2   38.69   15.16
   5  12   2   10.10    6.31
   5  12   2    6.54    3.73
   5  12   2   23.90    6.55
  -6 -12  -2   -1.89    5.04
   6 -12   2    4.57    8.88
   6 -12   2    1.38    5.04
   6 -12   2    2.50    3.41
  -6 -12  -2   -3.54    4.72
   6 -12   2   -3.89    4.39
   6  12   2  -17.66   14.07
   6  12   2   -1.33   18.02
   6  12   2    0.85    4.61
   6  12   2   -8.30    3.73
   6  12   2   -3.39    4.81
   6  12   2    2.82    4.26
   6  12   2   -8.00    9.96
   7 -12   2   59.52   11.69
   7 -12   2   56.82   11.88
  -7 -12  -2   66.67   13.48
  -7 -12  -2   44.38   11.97
   7 -12   2   56.30   11.31
   7 -12   2   43.88   14.76
   7  12   2   43.49   13.92
   7  12   2   48.44   12.67
   7  12   2    8.16   34.83
   7  12   2   43.28   15.73
   7  12   2   57.53   12.43
   7  12   2   20.88   18.18
   7  12   2   49.49   11.00
  -8 -12  -2   25.15   10.09
   8 -12   2   34.09   16.84
   8 -12   2   25.05    9.56
   8 -12   2   34.86   18.53
  -8 -12  -2   16.28    9.59
   8 -12   2   31.06    9.45
   8 -12   2   21.65    8.88
   8  12   2   35.42   10.68
   8  12   2    1.17   22.22
   8  12   2   20.66    8.28
   8  12   2   19.00    8.86
   8  12   2   28.86   17.77
   8  12   2   14.01   34.97
  -9 -12  -2    9.46    8.34
  -9 -12  -2    7.86    8.60
   9 -12   2    6.49    5.48
   9 -12   2   -6.34   16.27
   9 -12   2   13.95    8.24
   9 -12   2   21.14   25.59
   9 -12   2    9.92    7.52
   9  12   2   10.65   19.43
   9  12   2   18.79   27.22
   9  12   2   20.64    8.57
   9  12   2  -21.38   24.31
   9  12   2    1.05    2.73
   9  12   2   15.15   10.19
  -9 -13   2    4.11    7.79
   9 -13  -2   51.96   25.19
   9 -13  -2    4.60    6.19
   9 -13  -2   -1.43    3.19
  -9 -13   2    8.34    8.15
   9 -13  -2    3.89    6.21
   9 -13  -2   -2.95   19.00
   9  13  -2    9.56    4.38
   9  13  -2    0.71   34.16
   9  13  -2   -0.59    5.52
   9  13  -2   -0.46   19.77
   8 -13  -2   24.48   19.71
  -8 -13   2    3.44    7.04
   8 -13  -2    6.76    7.31
  -8 -13   2    7.20    6.45
   8 -13  -2   20.76    8.84
   8 -13  -2   29.66   15.35
   8 -13  -2   14.90    6.54
   8  13  -2   25.82   19.94
   8  13  -2   47.78   19.35
   8  13  -2    0.81    2.03
   8  13  -2    9.12    5.57
   8  13  -2   14.01    6.69
   8  13  -2   -4.15   23.57
   7 -13  -2    9.58    5.54
   7 -13  -2    3.71    6.40
   7 -13  -2    2.42    3.65
   7 -13  -2    4.80    4.14
   7 -13  -2    4.01   11.02
  -7 -13   2   -2.96    5.68
   7 -13  -2   13.39   14.86
  -7 -13   2   19.32    7.95
   7  13  -2   17.35   16.88
   7  13  -2   14.39   21.59
   7  13  -2    0.18    4.18
   7  13  -2   12.71    6.42
   7  13  -2   12.84    7.65
   7  13  -2    3.35    5.29
   7  13  -2  -15.15   13.01
   6 -13  -2    1.94    3.42
   6 -13  -2   -1.76    9.89
   6 -13  -2    2.97    3.50
  -6 -13   2    1.79    5.58
   6 -13  -2    5.97    5.53
   6 -13  -2   27.17   12.54
   6 -13  -2    2.32    4.99
  -6 -13   2    0.48    4.58
   6  13  -2    9.29    9.51
   6  13  -2   27.68   25.70
   6  13  -2    0.77    2.53
   6  13  -2   -4.81    1.51
   6  13  -2   12.88   14.64
   6  13  -2    0.92    2.72
   6  13  -2   -2.42    3.28
   5 -13  -2   37.14    9.39
   5 -13  -2   30.10    7.86
   5 -13  -2   38.65   11.71
  -5 -13   2   39.89    8.85
  -5 -13   2   39.54    8.36
   5 -13  -2   18.45    5.90
   5 -13  -2   33.63    6.87
   5 -13  -2   24.39    6.68
   5  13  -2    4.53   21.09
   5  13  -2   24.19   14.35
   5  13  -2   20.59    6.95
   5  13  -2   34.61   10.97
   5  13  -2   35.91   10.02
  -4 -13   2   34.92    8.33
   4 -13  -2   44.24    8.50
   4 -13  -2   57.39    9.47
   4 -13  -2   40.93    9.88
   4 -13  -2   32.16   26.28
  -4 -13   2   59.89   10.73
   4 -13  -2   55.73    8.39
   4 -13  -2   54.38    8.39
   4 -13  -2   48.03    7.49
   4  13  -2   39.52   27.13
   4  13  -2   58.46   12.11
   4  13  -2   54.60   13.89
   4  13  -2   42.02   10.36
   4  13  -2   55.49    9.92
   3 -13  -2    7.65    1.89
  -3 -13   2    5.95    4.57
   3 -13  -2    8.51    3.63
   3 -13  -2   10.66    3.52
   3 -13  -2   14.16   23.02
  -3 -13   2    6.58    3.77
   3 -13  -2    1.72    2.86
   3 -13  -2    7.56    3.79
   3 -13  -2    5.86    1.66
   3  13  -2    8.25   21.02
   3  13  -2    8.21    3.57
   3  13  -2    5.19    3.80
   3  13  -2   10.88    6.90
   3  13  -2   19.87    5.95
   2 -13  -2    3.77    2.81
  -2 -13   2   14.35    4.36
  -2 -13   2   24.84   25.50
   2 -13  -2    5.47    2.49
   2 -13  -2    1.85   22.48
  -2 -13   2   11.71    3.55
   2  13  -2   11.92    5.52
   2  13  -2    5.46    2.45
   2  13  -2    1.93    3.94
   2  13  -2    7.49    2.97
   2  13  -2   -2.76   21.51
  -1 -13   2  106.08   11.28
  -1 -13   2   92.48   10.51
   1 -13  -2  111.81   10.85
  -1 -13   2  198.33   39.66
   1 -13  -2   76.11   10.86
   1  13  -2  160.58   41.04
   0 -13  -2  -11.06   21.21
   0 -13   2   28.72   24.95
   0 -13  -2   26.13    4.35
  -1 -13  -2    3.77    3.22
   1 -13   2   27.20   22.20
  -1 -13  -2    9.59    3.61
  -1 -13  -2   -3.98   21.69
   1  13   2   -8.52   16.33
   1  13   2    4.09    4.44
   1  13   2   -2.34    4.95
   1  13   2    4.52    2.58
   1  13   2    7.95    2.69
  -2 -13  -2   51.68    7.71
   2 -13   2   34.40    4.61
   2 -13   2   40.57    5.02
  -2 -13  -2   36.70    7.15
  -2 -13  -2   17.07   23.67
   2 -13   2   56.51   28.13
   2  13   2   47.56    9.28
   2  13   2   12.01   22.44
   2  13   2   30.51    6.65
   2  13   2   45.53    8.43
   2  13   2   41.08   10.38
   3 -13   2   67.40    8.57
   3 -13   2   59.38    7.69
   3 -13   2   60.95    8.20
  -3 -13  -2   69.94   11.09
  -3 -13  -2   62.41   10.55
   3 -13   2   67.51    7.87
   3 -13   2  112.72   35.71
   3  13   2   80.71   15.01
   3  13   2   50.70   10.27
   3  13   2   23.81   27.08
   3  13   2  122.26   15.35
   3  13   2   78.36   13.80
  -4 -13  -2    6.55    5.37
   4 -13   2   -0.01    3.20
  -4 -13  -2    7.42    5.32
   4 -13   2    6.91    3.74
   4 -13   2    8.91    7.32
   4 -13   2    1.77    5.42
   4 -13   2    3.21    2.59
   4 -13   2    3.73    2.48
   4 -13   2   11.05   23.30
   4  13   2   11.48    5.25
   4  13   2   19.45    8.88
   4  13   2   10.84    4.82
   4  13   2   15.80   11.14
   4  13   2   -9.53   17.35
  -5 -13  -2   10.43    6.36
  -5 -13  -2   10.67    5.91
   5 -13   2   15.13    4.33
   5 -13   2   16.10    5.63
   5 -13   2    7.62    4.80
   5 -13   2    2.89    9.52
   5 -13   2   11.55    8.04
   5 -13   2   12.72    5.23
   5  13   2    1.21   17.10
   5  13   2   15.23   12.28
   5  13   2   19.51    8.14
   5  13   2    5.40    3.93
   5  13   2    9.35    3.73
   5  13   2    4.07    8.78
   6 -13   2   44.43    9.16
  -6 -13  -2   46.03   11.19
   6 -13   2   65.19   14.27
   6 -13   2   55.34   15.50
   6 -13   2   68.99   11.79
   6 -13   2   61.73   12.40
   6 -13   2   65.36   11.26
  -6 -13  -2   52.07   11.88
   6  13   2   47.10   20.70
   6  13   2   43.93   29.42
   6  13   2   50.65   12.21
   6  13   2   45.13   13.51
   6  13   2   64.80   17.14
   6  13   2   43.52    9.65
   6  13   2   37.62    8.60
   7 -13   2   -1.13    5.21
   7 -13   2    2.97   14.56
  -7 -13  -2   -2.77    5.69
   7 -13   2    4.84    3.99
   7 -13   2    8.99    6.14
  -7 -13  -2   -1.70    5.37
   7 -13   2    5.11   11.69
   7  13   2    5.33    5.16
   7  13   2  -14.20   19.76
   7  13   2    1.22    5.88
   7  13   2   -1.07    4.16
   7  13   2    2.60   15.28
   7  13   2    0.23    1.44
   7  13   2    0.49   28.54
   8 -13   2   -3.39    2.32
   8 -13   2    5.05    7.12
   8 -13   2  -33.59   18.95
   8 -13   2   -5.75    5.11
   8 -13   2   -3.01   14.01
  -8 -13  -2   -1.37    6.42
  -8 -13  -2   -0.18    6.40
   8  13   2    5.77    6.02
   8  13   2   20.31   28.57
   8  13   2  -21.93   24.75
   8  13   2    6.64    7.29
   8  13   2   10.55   16.60
   9 -13   2   21.91    9.72
  -9 -13  -2   -2.55    6.62
   9 -13   2    0.75   19.76
   9 -13   2    4.19    4.14
   9 -13   2    6.76    7.19
   9  13   2    6.59   21.46
   9  13   2    0.24    2.30
   9  13   2   16.48    8.04
   9  13   2    7.93   27.64
   9  13   2   18.54    7.05
  -9 -14   2    4.31    6.94
   9 -14  -2  -10.66   18.69
   9 -14  -2   16.74    8.23
   9 -14  -2    8.98    7.15
   9 -14  -2    0.40    3.61
  -9 -14   2   14.14    8.35
   9  14  -2    0.34   19.94
   9  14  -2    0.96    2.15
   9  14  -2    3.93    3.58
   9  14  -2   -1.04   25.99
   8 -14  -2   14.01    7.37
   8 -14  -2   -0.19   14.51
   8 -14  -2    3.25   19.94
  -8 -14   2    2.67    6.72
   8 -14  -2    7.06    4.76
  -8 -14   2   -5.26    5.42
   8 -14  -2   -8.31    4.86
   8  14  -2    0.52    1.74
   8  14  -2  -10.31   15.02
   8  14  -2  -13.05   33.32
   8  14  -2    7.62   25.21
   8  14  -2   -1.38    2.23
   7 -14  -2   38.40    9.55
   7 -14  -2   32.17    9.67
   7 -14  -2   26.22   13.09
  -7 -14   2   17.43    9.09
   7 -14  -2   14.22    5.74
  -7 -14   2   29.59    9.13
   7 -14  -2   39.59   17.65
   7  14  -2   44.84   16.41
   7  14  -2   24.78    8.30
   7  14  -2   50.27   19.00
   7  14  -2   11.36    3.57
   7  14  -2   25.60    9.57
   7  14  -2   12.43   28.78
   6 -14  -2   60.23   16.50
  -6 -14   2   99.60   16.37
   6 -14  -2   73.40   12.26
   6 -14  -2  109.37   15.67
   6 -14  -2   77.80   13.91
  -6 -14   2  114.32   16.20
   6 -14  -2   80.25   13.44
   6 -14  -2   55.47   14.93
   6  14  -2   61.77   13.52
   6  14  -2   80.49   19.82
   6  14  -2  100.36   19.22
   6  14  -2   87.10   18.69
   5 -14  -2   71.93   12.24
  -5 -14   2   77.66   13.55
   5 -14  -2  103.49   11.54
   5 -14  -2   93.96   13.19
   5 -14  -2  101.68   16.45
   5 -14  -2   88.35   13.76
  -5 -14   2   89.34   14.60
   5 -14  -2   82.22   13.77
   5  14  -2   89.02   16.89
   5  14  -2   34.54   31.17
   5  14  -2  101.29   15.58
   5  14  -2   68.00   15.69
   5  14  -2   80.97   19.59
   4 -14  -2   17.91    5.32
   4 -14  -2    7.95    2.63
  -4 -14   2   14.66    5.37
   4 -14  -2    9.23    5.40
   4 -14  -2    6.73   20.88
   4 -14  -2   16.01    6.05
  -4 -14   2    4.71    5.33
   4 -14  -2   17.60    3.51
   4 -14  -2   17.04    4.83
   4  14  -2    9.64   11.92
   4  14  -2   -5.66   18.34
   4  14  -2    7.35    5.04
   4  14  -2   30.94    9.20
   4  14  -2   13.50    4.78
  -3 -14   2    4.94   17.84
  -3 -14   2   20.13    6.31
   3 -14  -2   24.33    5.21
   3 -14  -2    9.68   22.24
   3 -14  -2   22.16    5.32
  -3 -14   2   33.64    6.49
   3  14  -2   27.11   28.64
   3  14  -2   33.38    6.44
   3  14  -2   26.41    7.45
   3  14  -2   42.84   11.03
   3  14  -2   32.13    7.26
   2 -14  -2   47.00    7.10
   2 -14  -2   23.75   19.86
   2 -14  -2   54.04    6.64
  -2 -14   2   59.56   29.51
  -2 -14   2   46.78    7.23
  -2 -14   2   59.16    8.72
   2  14  -2   44.32    7.39
   2  14  -2   58.53    7.79
   2  14  -2   72.62    9.37
   2  14  -2   47.96    6.84
   2  14  -2    2.21   17.46
   1 -14  -2   92.29   12.02
   1 -14  -2  119.91   11.94
  -1 -14   2  116.38   12.40
  -1 -14   2   98.62   11.60
  -1 -14   2  170.00   38.72
   1  14  -2  236.69   47.05
   0 -14   2  126.31   34.61
   0 -14  -2   33.09   20.91
   0 -14  -2   69.51    8.47
   0 -14  -2   64.80    8.05
  -1 -14  -2   33.81   26.87
   1 -14   2  124.73   33.16
  -1 -14  -2   82.21   10.28
  -1 -14  -2   91.34   10.33
   1  14   2  103.93   12.48
   1  14   2   68.26    9.37
   1  14   2   91.57   11.69
   1  14   2   69.06   10.38
   2 -14   2  129.72   12.87
  -2 -14  -2  128.70   15.01
   2 -14   2  107.68   12.50
  -2 -14  -2  132.36   14.89
   2  14   2  139.38   15.00
   2  14   2  109.60   16.51
   2  14   2  116.14   16.68
   2  14   2  146.26   19.02
   3 -14   2   25.36   23.34
   3 -14   2   10.26    3.39
  -3 -14  -2   12.22   26.66
  -3 -14  -2   11.84    5.29
   3 -14   2   16.89    4.03
  -3 -14  -2   12.42    5.31
   3  14   2    1.23    9.09
   3  14   2    4.88    3.55
   3  14   2   12.40    5.62
   3  14   2   15.76    7.95
   3  14   2    3.20   18.25
   4 -14   2   32.17    6.84
  -4 -14  -2   22.35    6.98
   4 -14   2   26.96    4.80
   4 -14   2   28.38   26.30
  -4 -14  -2   17.70    6.72
   4 -14   2   30.85    6.39
   4 -14   2   26.74    7.79
   4 -14   2   37.67    6.81
   4 -14   2   24.88    5.16
   4  14   2   32.60    9.36
   4  14   2   -0.18   27.65
   4  14   2    3.50   11.67
   4  14   2   62.11   12.31
   4  14   2   25.47    7.18
   5 -14   2   22.76    8.50
   5 -14   2   16.08    5.96
   5 -14   2    4.76   10.42
  -5 -14  -2   26.71    8.39
   5 -14   2   22.91    6.35
   5 -14   2   11.60    4.10
   5 -14   2   19.35    5.73
  -5 -14  -2   24.31    8.32
   5 -14   2   26.74   26.95
   5  14   2  -18.23   23.03
   5  14   2   18.74    8.14
   5  14   2   15.92    6.52
   5  14   2   40.21   12.44
   5  14   2    7.94   15.58
   6 -14   2   69.95   18.31
  -6 -14  -2   60.67   13.70
   6 -14   2   98.62   14.51
   6 -14   2   78.62   12.46
   6 -14   2   72.72   13.65
  -6 -14  -2   78.15   14.79
   6 -14   2   66.99   14.62
   6 -14   2  118.18   15.15
   6  14   2   58.60   15.43
   6  14   2   50.45   18.26
   6  14   2   87.29   15.20
   6  14   2   15.43   29.02
   6  14   2   63.34   23.38
   6  14   2   86.01   10.20
   7 -14   2   91.14   20.10
  -7 -14  -2   39.19   10.63
  -7 -14  -2   26.11    8.99
   7 -14   2   13.67    7.10
   7 -14   2   32.78   13.88
   7 -14   2    7.96    4.94
   7 -14   2   30.35    9.08
   7  14   2   13.88    5.24
   7  14   2   -1.15   26.60
   7  14   2   64.21   17.00
   7  14   2   28.39   22.58
   8 -14   2  -12.94   20.54
   8 -14   2    3.44    4.19
   8 -14   2   -6.52    5.11
   8 -14   2    2.22    6.23
   8 -14   2   12.16   16.47
  -8 -14  -2    6.95    7.13
  -8 -14  -2   -6.34    5.47
   8  14   2   10.98   19.32
   8  14   2  -11.38   27.51
   8  14   2   -4.94   29.84
   8  14   2   -0.03    1.92
   8  14   2    5.24    4.79
  -8 -15   2    1.30    6.98
   8 -15  -2   -2.00    5.28
   8 -15  -2   15.38    6.88
   8 -15  -2   13.81   18.60
   8 -15  -2   -0.12    2.95
  -8 -15   2    1.37    6.83
   8 -15  -2   -0.42   15.34
   8  15  -2   -3.62   17.61
   8  15  -2   -7.91   25.96
   8  15  -2    1.17    1.94
   8  15  -2    9.01   27.61
   8  15  -2    4.02    1.48
   7 -15  -2    7.78    6.16
   7 -15  -2   20.85   13.36
  -7 -15   2   -2.95    5.63
   7 -15  -2    4.65    4.11
   7 -15  -2   -9.09   15.24
  -7 -15   2   10.18    7.05
   7 -15  -2    8.80    6.27
   7  15  -2   -1.41   21.58
   7  15  -2    0.71    1.46
   7  15  -2   -1.86   14.79
   7  15  -2   17.47   21.47
   6 -15  -2    3.57    4.86
   6 -15  -2    7.63    5.83
  -6 -15   2   -1.70    4.66
   6 -15  -2    4.95    3.65
   6 -15  -2    1.24   11.11
   6 -15  -2   17.15    9.80
  -6 -15   2    5.02    5.53
   6 -15  -2    8.84    3.99
   6  15  -2   -4.90   17.81
   6  15  -2   20.99   30.55
   6  15  -2   14.03    7.73
   6  15  -2   11.06    5.63
   6  15  -2    9.80   12.39
   5 -15  -2   20.30    7.58
   5 -15  -2    5.18    4.73
  -5 -15   2   27.27    7.77
  -5 -15   2   16.50    6.88
   5 -15  -2    7.72    3.28
   5 -15  -2   17.97    4.09
   5 -15  -2   21.14    8.64
   5 -15  -2   21.88   26.68
   5 -15  -2   13.79    6.11
   5  15  -2    4.90   10.27
   5  15  -2   18.89   27.29
   5  15  -2   11.27    6.06
   5  15  -2   21.68   13.85
   5  15  -2   15.66    5.94
   4 -15  -2   15.96    4.86
   4 -15  -2   14.80    4.93
  -4 -15   2   13.93    6.25
   4 -15  -2    7.64    3.64
   4 -15  -2  -33.41   22.54
   4 -15  -2   16.91    3.96
  -4 -15   2   17.06    5.79
   4  15  -2   10.82    5.36
   4  15  -2   23.44    8.98
   4  15  -2   12.29   11.09
   4  15  -2    1.55   26.57
   4  15  -2   10.88    4.33
  -3 -15   2    7.05   19.32
   3 -15  -2   24.20   25.49
   3 -15  -2   23.81    5.57
  -3 -15   2   34.85    7.37
  -3 -15   2   25.44    6.15
   3 -15  -2   27.81    5.31
   3  15  -2   23.75    7.76
   3  15  -2   29.22    6.66
   3  15  -2   22.51    5.13
   3  15  -2    1.67   22.39
   3  15  -2   42.79   10.58
   2 -15  -2   27.69    4.62
  -2 -15   2   12.00   25.77
   2 -15  -2   24.82    4.95
  -2 -15   2   19.08    4.66
  -2 -15   2   23.10    5.90
   2 -15  -2    3.03   20.63
   2  15  -2    4.33   20.79
   2  15  -2   25.25    4.37
   2  15  -2   22.85    3.80
   2  15  -2   29.77    4.41
   2  15  -2   25.12    3.80
   1 -15  -2   16.84    3.30
  -1 -15   2    9.87   23.71
   1 -15  -2    6.48    2.95
   1 -15  -2    8.43   24.17
  -1 -15   2   10.11    2.74
  -1 -15   2   17.26    3.84
   0 -15  -2   44.66    6.19
   0 -15   2   66.75   32.17
   0 -15  -2   42.61   29.40
   0 -15  -2   29.49    5.76
  -1 -15  -2    3.49    3.02
   1 -15   2   10.42   21.91
  -1 -15  -2    3.05    3.18
  -1 -15  -2   -2.20   22.99
   1  15   2    0.12    4.13
   1  15   2    4.70    4.03
   1  15   2    0.21    1.30
   1  15   2    3.03    1.72
   2 -15   2   19.97    3.20
  -2 -15  -2   15.22    5.10
  -2 -15  -2  -13.07   25.82
   2 -15   2   13.20    2.68
  -2 -15  -2   22.81    5.66
   2 -15   2   36.10   26.53
   2  15   2    7.81    8.23
   2  15   2   11.66    3.94
   2  15   2   -2.91   17.05
   2  15   2   25.00    7.38
   2  15   2   22.60    5.86
   3 -15   2   21.00    4.55
  -3 -15  -2   -0.47   19.89
  -3 -15  -2   25.92    6.77
  -3 -15  -2   23.10    6.71
   3 -15   2   33.67   28.48
   3 -15   2   20.75    4.39
   3  15   2   20.89   11.65
   3  15   2    4.61   23.42
   3  15   2   12.89    4.94
   3  15   2   24.16    9.95
   3  15   2   24.79    7.06
  -4 -15  -2    2.24    4.80
   4 -15   2    7.04    3.99
   4 -15   2  -14.43   19.15
  -4 -15  -2   -2.27    4.18
   4 -15   2    0.01    3.02
   4  15   2    9.48    9.42
   4  15   2    4.44   26.39
   4  15   2    9.56   12.21
   4  15   2    5.96    4.80
   4  15   2    1.98    2.69
   5 -15   2   71.47   34.01
   5 -15   2   20.41    6.48
   5 -15   2   14.63    4.54
   5 -15   2    1.13    7.49
   5 -15   2   12.14    9.78
  -5 -15  -2   29.85    8.04
   5 -15   2   24.79    6.54
   5 -15   2   17.79    4.42
  -5 -15  -2   12.97    6.58
   5  15   2   14.31   26.74
   5  15   2   12.72   14.62
   5  15   2   26.93    8.01
   5  15   2   25.15   11.65
   5  15   2   17.51    8.09
   6 -15   2    1.83    9.71
   6 -15   2   10.12    4.26
  -6 -15  -2   14.78    7.70
   6 -15   2    8.83    5.89
   6 -15   2  -12.72   20.85
   6 -15   2    4.04    3.35
   6 -15   2   17.90   13.94
   6 -15   2   19.08    6.93
  -6 -15  -2    4.21    6.27
   6  15   2   11.92   19.28
   6  15   2  -10.19   11.72
   6  15   2   15.20   25.59
   6  15   2    9.94    6.93
  -7 -15  -2    1.66    6.26
   7 -15   2    2.34    5.98
   7 -15   2    6.86    6.20
  -7 -15  -2    1.68    6.30
   7 -15   2   -8.81   16.95
   7 -15   2    0.10    3.06
   7 -15   2  -10.68   12.36
   7  15   2   -0.83   16.44
   7  15   2   30.31   25.03
   7  15   2   -3.21   18.81
   7  15   2    0.19    1.70
   8 -15   2   -1.67    3.07
   8 -15   2    0.55    5.40
  -8 -15  -2   -7.51    5.52
  -8 -15  -2    0.32    6.40
   8 -15   2   -4.89    5.60
   8 -15   2  -12.60   16.14
   8  15   2   12.72    3.00
   8  15   2   -0.18    2.13
   8  15   2   12.41   30.21
   8 -16  -2    2.07    3.65
   8 -16  -2   -0.20   15.78
  -8 -16   2   -0.99    6.18
   8 -16  -2   20.13    7.80
  -8 -16   2   16.64    9.05
   8 -16  -2    8.27    6.93
   8  16  -2    1.19    2.11
   8  16  -2    7.65   25.90
   7 -16  -2   16.19   16.40
  -7 -16   2    1.55    6.01
   7 -16  -2    3.75    5.64
   7 -16  -2   -2.13    4.92
   7 -16  -2    5.11   11.86
  -7 -16   2   12.02    7.52
   7 -16  -2    5.73    3.64
   7  16  -2    4.16   29.24
   7  16  -2    0.87    1.67
   7  16  -2  -19.23   22.15
   7  16  -2  -22.36   15.36
   6 -16  -2    4.65    5.66
   6 -16  -2    1.16    8.81
   6 -16  -2    7.23    3.54
   6 -16  -2    7.76    5.56
   6 -16  -2    1.98    2.39
  -6 -16   2    0.19    5.98
   6 -16  -2    2.70   19.68
   6 -16  -2    4.64   10.81
  -6 -16   2   -0.26    5.12
   6  16  -2    9.30    6.59
   6  16  -2    2.31   12.35
   6  16  -2  -27.74   16.97
   6  16  -2    6.71   21.50
   5 -16  -2   80.21    8.49
   5 -16  -2   94.90   13.70
  -5 -16   2   83.58   14.54
   5 -16  -2   67.58   10.54
  -5 -16   2  110.55   15.19
   5 -16  -2   60.25   35.03
   5 -16  -2   75.30   12.01
   5 -16  -2   77.36   11.48
   5  16  -2   83.64   13.77
   5  16  -2    2.00   28.73
   5  16  -2   58.58   14.64
   5  16  -2   59.82   19.83
   5  16  -2   65.91   14.74
   4 -16  -2  128.77   15.13
  -4 -16   2  149.13   19.02
   4 -16  -2  137.51   15.72
  -4 -16   2  140.51   16.30
   4 -16  -2  112.93   34.51
   4  16  -2  119.66   21.08
   4  16  -2   99.86   17.54
   4  16  -2   92.93   15.78
   4  16  -2  155.92   19.17
   4  16  -2   54.65   34.47
  -3 -16   2   17.24    5.17
   3 -16  -2   11.92    4.43
  -3 -16   2   11.93    5.54
   3 -16  -2    9.83   27.99
   3 -16  -2   10.87    3.86
   3  16  -2    8.78    8.17
   3  16  -2   13.21    3.70
   3  16  -2    9.52    3.75
   3  16  -2  -10.27   25.75
   3  16  -2   12.66    6.40
   2 -16  -2    2.11    2.67
   2 -16  -2   -9.03   20.04
  -2 -16   2    1.89    3.06
  -2 -16   2    4.32   26.69
   2 -16  -2    2.49    2.49
  -2 -16   2    0.30    3.82
   2  16  -2    1.48   23.08
  -1 -16   2   33.11    6.12
  -1 -16   2   29.29    5.18
  -1 -16   2   38.69   31.45
   1 -16  -2   49.45    6.05
   1 -16  -2   33.36   28.55
   1 -16  -2   28.94    5.66
   0 -16  -2   94.75   36.88
   0 -16   2  178.01   15.42
   0 -16  -2  189.20   16.79
   0 -16   2  299.93   53.74
   0 -16  -2  141.55   16.61
   0 -16   2  126.29   14.79
   1 -16   2  243.88   48.61
  -1 -16  -2  132.24   16.51
  -1 -16  -2  141.91   16.43
   2 -16   2   10.21    2.52
   2 -16   2    3.20    1.85
  -2 -16  -2   18.48   26.43
  -2 -16  -2    3.54    4.00
   2 -16   2   22.40   25.48
  -2 -16  -2    7.06    4.63
   2  16   2   -3.61   15.89
   2  16   2    4.49    2.81
   2  16   2    6.94    3.56
   2  16   2    7.76    7.88
   2  16   2    8.37    6.67
  -3 -16  -2    3.34    4.62
   3 -16   2   -6.21   21.88
  -3 -16  -2   -4.54   25.69
   3 -16   2    4.98    3.08
  -3 -16  -2    6.23    4.95
   3 -16   2    2.28    2.72
   3  16   2    6.99    8.02
   3  16   2    5.46   10.49
   3  16   2    3.98    3.01
   3  16   2    4.47   26.88
   3  16   2    5.36    3.93
  -4 -16  -2   21.12    7.21
   4 -16   2   25.85    6.12
  -4 -16  -2   25.24    7.52
   4 -16   2   23.15    5.83
   4 -16   2   35.73   28.04
   4  16   2    2.35   23.69
   4  16   2   13.99   12.48
   4  16   2   15.43    6.85
   4  16   2    8.85    9.67
   4  16   2   15.97    5.86
   5 -16   2   95.01   13.69
  -5 -16  -2   98.06   16.15
   5 -16   2   92.78   12.43
   5 -16   2   88.37    9.89
   5 -16   2   99.76   14.23
   5 -16   2  167.23   49.31
   5 -16   2   87.16    9.74
   5 -16   2   62.80   11.73
  -5 -16  -2  101.47   15.79
   5  16   2  108.99   20.16
   5  16   2   90.16   18.46
   5  16   2   93.66   23.59
  -6 -16  -2   24.10    8.20
   6 -16   2   21.61    7.63
   6 -16   2   17.55    4.96
   6 -16   2    8.83   10.20
   6 -16   2   22.51   14.09
   6 -16   2   15.85    6.70
   6 -16   2   41.86   32.93
  -6 -16  -2   18.76    8.02
   6  16   2   21.53   19.30
   6  16   2    2.56   14.16
   6  16   2   10.88   27.41
   7 -16   2  -32.04   20.00
   7 -16   2   -0.38   17.90
   7 -16   2    2.30    3.51
  -7 -16  -2    2.98    6.76
  -7 -16  -2   -5.54    5.73
   7 -16   2   -1.50    5.58
   7 -16   2   -0.66    5.37
   7 -16   2   52.36   14.47
   7  16   2    8.61   22.44
   7  16   2    5.71   16.12
   7  16   2    0.54    1.79
   7  16   2  -14.69   19.20
   7 -17  -2    8.91    5.70
   7 -17  -2    2.32    2.86
   7 -17  -2  -12.11   14.22
   7 -17  -2   -3.42   11.12
  -7 -17   2    3.08    6.93
  -7 -17   2   -0.52    6.40
   7 -17  -2   -1.87    4.82
   7  17  -2    1.02    1.74
   7  17  -2   24.45   24.87
   7  17  -2   -3.95   16.69
   6 -17  -2    1.31    4.92
  -6 -17   2    0.05    5.00
   6 -17  -2    2.20    1.95
   6 -17  -2   -8.23   27.10
   6 -17  -2   -1.32    7.89
   6 -17  -2   16.89    9.24
  -6 -17   2   11.04    7.09
   6 -17  -2    0.06    4.07
   6  17  -2  -12.08   12.61
   6  17  -2  -15.15   19.83
   6  17  -2   -8.18   24.59
   6  17  -2    3.95    4.62
   5 -17  -2    2.76    4.64
   5 -17  -2   25.27   29.73
  -5 -17   2   -6.14    3.74
   5 -17  -2    1.53    4.46
  -5 -17   2   -4.12    4.50
   5  17  -2    9.82   10.74
   5  17  -2  -33.88   14.56
   5  17  -2   -4.29   24.18
   5  17  -2    3.89    4.56
  -4 -17   2   11.11    5.41
  -4 -17   2   15.12    6.66
   4 -17  -2   31.27   31.23
   4 -17  -2    8.63    4.97
   4 -17  -2    8.29    4.49
   4  17  -2   14.61   12.63
   4  17  -2   15.23    5.77
   4  17  -2   11.94    4.37
   4  17  -2   14.29   27.08
   4  17  -2    3.35    8.55
   3 -17  -2    7.29    4.09
   3 -17  -2  -12.67   24.01
  -3 -17   2    8.01    5.13
   3 -17  -2    8.88    3.60
  -3 -17   2    6.64    4.26
   3  17  -2    9.01   28.60
   3  17  -2   11.20    6.54
   3  17  -2    3.18    5.58
   3  17  -2    9.40    2.88
   3  17  -2    2.71    2.41
   2 -17  -2   -8.11   25.49
  -2 -17   2    6.58    3.35
  -2 -17   2   -2.04    3.34
   2 -17  -2    3.76    2.79
  -2 -17   2  -33.58   20.71
   2 -17  -2   -0.96    2.39
   2  17  -2    9.38   28.52
   1 -17  -2   12.56   27.59
  -1 -17   2   13.09    3.35
   1 -17  -2   19.59    4.06
  -1 -17   2   16.15    4.24
  -1 -17   2   18.28   27.50
   0 -17   2   -5.29   22.85
   0 -17  -2   21.83   29.44
   0 -17  -2    3.46    2.77
   0 -17   2    5.20    1.96
   0 -17  -2    2.31    2.67
   0 -17   2    0.47    1.13
   1 -17   2   25.82   27.54
  -1 -17  -2   13.87    4.37
  -1 -17  -2   -9.21   27.40
  -1 -17  -2    9.60    4.31
   2 -17   2    3.68    1.75
  -2 -17  -2    5.71    3.99
   2 -17   2    9.72    2.47
  -2 -17  -2   -9.89   28.24
   2 -17   2    3.12   25.01
  -2 -17  -2    5.62    4.28
   2  17   2    6.46    2.64
   2  17   2   10.12    7.54
   2  17   2    3.53    2.50
   2  17   2    5.07    6.63
   3 -17   2   -0.08    2.77
   3 -17   2   -2.91   21.06
   3 -17   2   -0.92    2.43
  -3 -17  -2   -3.54    3.41
  -3 -17  -2  -17.88   28.42
  -3 -17  -2   -3.79    3.92
   3  17   2    1.16    2.54
   3  17   2   11.83   25.05
   3  17   2   -0.53    2.00
   3  17   2    2.52    8.76
   3  17   2    5.96   11.10
  -4 -17  -2    8.37    5.91
   4 -17   2   -0.41    3.53
  -4 -17  -2    2.78    4.76
   4 -17   2   -7.46   25.12
   4 -17   2    5.54    3.69
   4  17   2   43.93   31.97
   4  17   2   15.69   14.96
   4  17   2    0.45    2.27
   4  17   2    9.04   10.80
   4  17   2   10.84    5.35
   5 -17   2   23.35   29.99
   5 -17   2    3.95    4.59
  -5 -17  -2    4.88    5.34
   5 -17   2   12.66    5.57
  -5 -17  -2    9.24    6.56
   5  17   2   -6.25   11.82
   5  17   2   41.37   19.31
   5  17   2    8.64    6.35
   5  17   2   10.55   29.29
   6 -17   2   -2.91    9.65
  -6 -17  -2    3.98    6.24
   6 -17   2  -21.15   25.66
   6 -17   2   -2.40    4.26
   6 -17   2   -7.94    8.57
   6 -17   2   -0.95    1.38
  -6 -17  -2    0.50    5.25
   6 -17   2    4.64    5.37
   6  17   2   30.62   16.50
   6  17   2    0.89    1.58
   6  17   2   14.02   23.50
   6  17   2   -6.70   18.36
  -6 -18   2   -9.75    4.32
   6 -18  -2   -0.07    4.86
   6 -18  -2    6.65    5.23
  -6 -18   2    4.00    6.10
   6  18  -2    4.51    4.56
   6  18  -2   16.69   14.92
   6  18  -2    9.79   20.33
   5 -18  -2   -1.06    3.94
  -5 -18   2   -1.03    5.07
   5 -18  -2    1.56    4.31
  -5 -18   2   11.72    6.76
   5 -18  -2  -12.38   26.46
   5  18  -2  -11.06   16.47
   5  18  -2    1.57    3.39
   5  18  -2    9.99   30.43
   5  18  -2    0.46   12.06
   4 -18  -2   33.85   31.66
  -4 -18   2   24.30    7.88
   4 -18  -2   39.14    7.21
  -4 -18   2   38.05    8.72
   4 -18  -2   50.01    8.72
   4  18  -2   24.24    6.59
   4  18  -2   32.69   13.39
   4  18  -2   25.96    9.93
   4  18  -2   36.72    8.03
   4  18  -2   16.37   28.58
   3 -18  -2   28.06   22.04
  -3 -18   2   53.15    9.70
  -3 -18   2   76.47   11.40
   3 -18  -2   58.36    8.81
   3 -18  -2   58.20    9.26
   3  18  -2   26.78   26.50
   3  18  -2   60.38    6.40
   3  18  -2   54.91    6.21
  -2 -18   2   36.65    7.14
  -2 -18   2   66.72   35.93
   2 -18  -2    6.40   27.62
  -2 -18   2   24.90    5.81
   2 -18  -2   28.84    5.84
   2 -18  -2   32.05    5.62
  -1 -18   2   25.58    5.00
   1 -18  -2    8.90   26.12
   1 -18  -2   21.10    4.13
  -1 -18   2   10.91    3.37
  -1 -18   2   56.47   36.60
   0 -18   2   11.64    2.26
   0 -18  -2   -7.92   21.01
   0 -18  -2   13.33    3.93
   0 -18   2   -5.67   29.23
   0 -18  -2   15.51    4.14
   0 -18   2   17.94    3.23
  -1 -18  -2    6.77    4.19
  -1 -18  -2  -52.99   25.11
   1 -18   2   14.77   29.66
  -1 -18  -2    7.85    3.98
  -2 -18  -2   23.86    6.26
   2 -18   2   31.66    4.29
  -2 -18  -2   21.76    6.44
   2 -18   2   32.88   30.15
   2 -18   2   19.46    3.41
  -2 -18  -2    8.54   31.61
  -3 -18  -2   25.72    7.37
   3 -18   2   38.01    5.96
   3 -18   2   32.22    5.81
  -3 -18  -2  -17.15   29.18
   3 -18   2   54.90   34.23
  -3 -18  -2   41.54    8.52
   3  18   2   40.29    8.33
   3  18   2   16.02   11.96
[truncated: 1,867,028 more chars]
