# Supplementary material for: Universal machine learning aided synthesis approach of two-dimensional perovskites in a typical laboratory
Source: Nat Commun. 2024 Jan 2;15:138. doi: 10.1038/s41467-023-44236-5 (PMC10761762; doi:10.1038/s41467-023-44236-5)
Supplement: Supplementary file 4 — Supplementary Data 1 [file 41467_2023_44236_MOESM4_ESM.zip › (CH3C6H4C2H4NH3)4AgBiI8.cif]

data_cf201014_8_rt
_audit_creation_date               2020-12-09
_audit_creation_method
;
Olex2 1.3
(compiled 2020.11.12 svn.r5f609507 for OlexSys, GUI svn.r6226)
;
_shelx_SHELXL_version_number       '2018/1'
_audit_contact_author_address      ?
_audit_contact_author_email        ?
_audit_contact_author_name         ''
_audit_contact_author_phone        ?
_publ_contact_author_id_orcid      ?
_publ_section_references
;
Dolomanov, O.V., Bourhis, L.J., Gildea, R.J, Howard, J.A.K. & Puschmann, H.
 (2009), J. Appl. Cryst. 42, 339-341.

Sheldrick, G.M. (2015). Acta Cryst. A71, 3-8.

Sheldrick, G.M. (2015). Acta Cryst. C71, 3-8.
;
_chemical_name_common              ?
_chemical_name_systematic          ?
_chemical_formula_moiety          
 '0.08(Bi I6), 0.08(Ag I2), 0.24(C9 H14 N), 0.08(C9 H13 N)'
_chemical_formula_sum              'C H Ag Bi I N O'
_chemical_formula_weight           486.78
_chemical_absolute_configuration   ?
_chemical_melting_point            ?
_chemical_oxdiff_formula           'C N H O  I Ag Bi'
loop_
  _atom_type_symbol
  _atom_type_description
  _atom_type_scat_dispersion_real
  _atom_type_scat_dispersion_imag
  _atom_type_scat_source
 'C' 'C' 0.0033 0.0016 'International Tables Vol C Tables 4.2.6.8 and 6.1.1.4'
 'H' 'H' 0.0000 0.0000 'International Tables Vol C Tables 4.2.6.8 and 6.1.1.4'
 'N' 'N' 0.0061 0.0033 'International Tables Vol C Tables 4.2.6.8 and 6.1.1.4'
 'O' 'O' 0.0106 0.0060 'International Tables Vol C Tables 4.2.6.8 and 6.1.1.4'
 'Ag' 'Ag' -0.8971 1.1015
 'International Tables Vol C Tables 4.2.6.8 and 6.1.1.4'
 'I' 'I' -0.4742 1.8119 'International Tables Vol C Tables 4.2.6.8 and 6.1.1.4'
 'Bi' 'Bi' -4.1077 10.2566
 'International Tables Vol C Tables 4.2.6.8 and 6.1.1.4'

_shelx_space_group_comment
;
The symmetry employed for this shelxl refinement is uniquely defined
by the following loop, which should always be used as a source of
symmetry information in preference to the above space-group names.
They are only intended as comments.
;
_space_group_crystal_system        'monoclinic'
_space_group_IT_number             4
_space_group_name_H-M_alt          'P 1 21 1'
_space_group_name_Hall             'P 2yb'
loop_
  _space_group_symop_operation_xyz
 'x, y, z'
 '-x, y+1/2, -z'

_cell_length_a                     9.2212(4)
_cell_length_b                     9.0155(3)
_cell_length_c                     31.6716(9)
_cell_angle_alpha                  90
_cell_angle_beta                   91.009(3)
_cell_angle_gamma                  90
_cell_volume                       2632.57(16)
_cell_formula_units_Z              25
_cell_measurement_reflns_used      12255
_cell_measurement_temperature      300.30(10)
_cell_measurement_theta_max        30.9830
_cell_measurement_theta_min        2.2180
_shelx_estimated_absorpt_T_max     ?
_shelx_estimated_absorpt_T_min     ?
_exptl_absorpt_coefficient_mu      53.516
_exptl_absorpt_correction_T_max    1.00000
_exptl_absorpt_correction_T_min    0.14758
_exptl_absorpt_correction_type     multi-scan
_exptl_absorpt_process_details
;
CrysAlisPro 1.171.40.39a (Rigaku Oxford Diffraction, 2019)
Empirical absorption correction using spherical harmonics,
 implemented in SCALE3 ABSPACK scaling algorithm.
;
_exptl_absorpt_special_details     ?
_exptl_crystal_colour              ?
_exptl_crystal_density_diffrn      7.676
_exptl_crystal_density_meas        ?
_exptl_crystal_density_method      ?
_exptl_crystal_description         ?
_exptl_crystal_F_000               5125
_exptl_crystal_size_max            ?
_exptl_crystal_size_mid            ?
_exptl_crystal_size_min            ?
_exptl_transmission_factor_max     ?
_exptl_transmission_factor_min     ?
_diffrn_reflns_av_R_equivalents    0.0431
_diffrn_reflns_av_unetI/netI       0.0700
_diffrn_reflns_Laue_measured_fraction_full  0.999
_diffrn_reflns_Laue_measured_fraction_max  0.807
_diffrn_reflns_limit_h_max         12
_diffrn_reflns_limit_h_min         -11
_diffrn_reflns_limit_k_max         12
_diffrn_reflns_limit_k_min         -12
_diffrn_reflns_limit_l_max         44
_diffrn_reflns_limit_l_min         -45
_diffrn_reflns_number              25061
_diffrn_reflns_point_group_measured_fraction_full  0.944
_diffrn_reflns_point_group_measured_fraction_max  0.721
_diffrn_reflns_theta_full          25.242
_diffrn_reflns_theta_max           31.808
_diffrn_reflns_theta_min           1.929
_diffrn_ambient_environment        air
_diffrn_ambient_temperature        300.30(10)
_diffrn_detector                   'CCD plate'
_diffrn_detector_area_resol_mean   10.0000
_diffrn_detector_type              HyPix
_diffrn_measured_fraction_theta_full  0.999
_diffrn_measured_fraction_theta_max  0.807
_diffrn_measurement_details
;
List of Runs (angles in degrees, time in seconds):

  # Type    Start    End  Width  t~exp~   \w     \q     \k     \f   Frames
--------------------------------------------------------------------------
  1  \w    -55.00  13.00   0.50    0.32    --    8.30 -15.00-175.00  136
  2  \w      1.00  73.00   0.50    0.32    --    8.30  15.00  -4.00  144
  3  \w     -8.00  64.00   0.50    0.32    --    8.30  57.00-150.00  144
  4  \w      4.00  43.00   0.50    0.32    --    8.30 -99.00 150.00   78
  5  \w     15.00  40.00   0.50    0.32    --   -8.54  37.00-180.00   50
;
_diffrn_measurement_device         'four-circle diffractometer'
_diffrn_measurement_device_type    'XtaLAB Synergy R, HyPix'
_diffrn_measurement_method         '\w scans'
_diffrn_orient_matrix_type        
 'CrysAlisPro convention (1999,Acta A55,543-557)'
_diffrn_orient_matrix_UB_11        -0.0405241000
_diffrn_orient_matrix_UB_12        -0.0000680000
_diffrn_orient_matrix_UB_13        -0.0192421000
_diffrn_orient_matrix_UB_21        -0.0641317000
_diffrn_orient_matrix_UB_22        0.0152206000
_diffrn_orient_matrix_UB_23        0.0112590000
_diffrn_orient_matrix_UB_31        0.0126112000
_diffrn_orient_matrix_UB_32        0.0771937000
_diffrn_orient_matrix_UB_33        -0.0022372000
_diffrn_radiation_monochromator    mirror
_diffrn_radiation_probe            x-ray
_diffrn_radiation_type             'Mo K\a'
_diffrn_radiation_wavelength       0.71073
_diffrn_source                     'micro-focus sealed X-ray tube'
_diffrn_source_type                'Mova (Mo) X-ray Source'
_reflns_Friedel_coverage           0.693
_reflns_Friedel_fraction_full      0.880
_reflns_Friedel_fraction_max       0.626
_reflns_number_gt                  9656
_reflns_number_total               12972
_reflns_odcompleteness_completeness  99.81
_reflns_odcompleteness_iscentric   1
_reflns_odcompleteness_theta       27.50
_reflns_special_details
;
 Reflections were merged by SHELXL according to the crystal
 class for the calculation of statistics and refinement.
 
 _reflns_Friedel_fraction is defined as the number of unique
 Friedel pairs measured divided by the number that would be
 possible theoretically, ignoring centric projections and
 systematic absences.
;
_reflns_threshold_expression       'I > 2\s(I)'
_computing_cell_refinement         'CrysAlisPro 1.171.40.39a (Rigaku OD, 2019)'
_computing_data_collection         'CrysAlisPro 1.171.40.39a (Rigaku OD, 2019)'
_computing_data_reduction          'CrysAlisPro 1.171.40.39a (Rigaku OD, 2019)'
_computing_molecular_graphics      'Olex2 1.3 (Dolomanov et al., 2009)'
_computing_publication_material    'Olex2 1.3 (Dolomanov et al., 2009)'
_computing_structure_refinement    'SHELXL 2018/1 (Sheldrick, 2015)'
_computing_structure_solution      'SHELXT 2014/5 (Sheldrick, 2014)'
_refine_diff_density_max           3.214
_refine_diff_density_min           -2.689
_refine_diff_density_rms           0.290
_refine_ls_abs_structure_details
;
 Flack x determined using 3172 quotients [(I+)-(I-)]/[(I+)+(I-)]
 (Parsons, Flack and Wagner, Acta Cryst. B69 (2013) 249-259).
;
_refine_ls_abs_structure_Flack     0.122(5)
_refine_ls_extinction_coef         .
_refine_ls_extinction_method       none
_refine_ls_goodness_of_fit_ref     1.279
_refine_ls_hydrogen_treatment      constr
_refine_ls_matrix_type             full
_refine_ls_number_parameters       463
_refine_ls_number_reflns           12972
_refine_ls_number_restraints       1
_refine_ls_R_factor_all            0.0895
_refine_ls_R_factor_gt             0.0700
_refine_ls_restrained_S_all        1.279
_refine_ls_shift/su_max            1.726
_refine_ls_shift/su_mean           0.048
_refine_ls_structure_factor_coef   Fsqd
_refine_ls_weighting_details      
 'w=1/[\s^2^(Fo^2^)+(0.1000P)^2^] where P=(Fo^2^+2Fc^2^)/3'
_refine_ls_weighting_scheme        calc
_refine_ls_wR_factor_gt            0.2045
_refine_ls_wR_factor_ref           0.2113
_refine_special_details            ?
_olex2_refinement_description
;
1. Fixed Uiso
 At 1.2 times of:
  All C(H) groups, All N(H,H) groups, All N(H,H,H) groups
 At 1.5 times of:
  All C(H,H,H) groups
2.a Rotating group:
 N2(H2A,H2B)
2.b Ternary CH refined with riding coordinates:
 C6(H6), C7(H7), C9(H9), C12(H12)
2.c Aromatic/amide H refined with riding coordinates:
 C14(H14), C16(H16), C17(H17), C21(H21), C23(H23), C24(H24), C25(H25),
 C26(H26), C27(H27), C28(H28), C29(H29), C30(H30), C31(H31), C33(H33), C34(H34),
  C37(H37)
2.d Idealised Me refined as rotating group:
 N1(H1A,H1B,H1C), N3(H3A,H3B,H3C), N4(H4A,H4B,H4C), C5(H5A,H5B,H5C), C10(H10A,
 H10B,H10C), C11(H11A,H11B,H11C), C22(H22A,H22B,H22C), C36(H36A,H36B,H36C),
 C38(H38A,H38B,H38C), C39(H39A,H39B,H39C), C43(H43A,H43B,H43C)
;
_atom_sites_solution_hydrogens     mixed
_atom_sites_solution_primary       dual
_atom_sites_solution_secondary     ?
loop_
  _atom_site_label
  _atom_site_type_symbol
  _atom_site_fract_x
  _atom_site_fract_y
  _atom_site_fract_z
  _atom_site_U_iso_or_equiv
  _atom_site_adp_type
  _atom_site_occupancy
  _atom_site_site_symmetry_order
  _atom_site_calc_flag
  _atom_site_refinement_flags_posn
  _atom_site_refinement_flags_adp
  _atom_site_refinement_flags_occupancy
  _atom_site_disorder_assembly
  _atom_site_disorder_group
 Bi01 Bi -0.02528(10) -0.17527(9) 0.24915(2) 0.03758(19) Uani 1 1 d . . . . .
 I02 I -0.20088(19) -0.46340(16) 0.24779(5) 0.0486(4) Uani 1 1 d . . . . .
 I03 I -0.04184(18) -0.16521(18) 0.34558(4) 0.0468(3) Uani 1 1 d . . . . .
 I04 I 0.14841(19) 0.12144(17) 0.25170(5) 0.0479(4) Uani 1 1 d . . . . .
 I05 I -0.31657(18) 0.00249(17) 0.24817(4) 0.0469(4) Uani 1 1 d . . . . .
 I06 I 0.26122(18) -0.34904(17) 0.25148(5) 0.0467(4) Uani 1 1 d . . . . .
 I07 I -0.54099(18) 0.31801(18) 0.16828(5) 0.0498(4) Uani 1 1 d . . . . .
 I08 I -0.0115(2) -0.1755(2) 0.15177(4) 0.0559(4) Uani 1 1 d . . . . .
 I09 I -0.5016(2) 0.3373(2) 0.33738(5) 0.0575(4) Uani 1 1 d . . . . .
 Ag1 Ag -0.5192(6) 0.3208(7) 0.25278(8) 0.1406(16) Uani 1 1 d . . . . .
 N1 N -0.126(3) 0.227(3) 0.3303(7) 0.072(7) Uani 1 1 d . . . . .
 H1A H -0.112348 0.269697 0.305342 0.086 Uiso 1 1 calc R U . . .
 H1B H -0.209800 0.256626 0.340719 0.086 Uiso 1 1 calc R U . . .
 H1C H -0.126354 0.128886 0.327237 0.086 Uiso 1 1 calc R U . . .
 N2 N -0.420(3) -0.259(2) 0.3298(6) 0.055(5) Uani 1 1 d . . . . .
 H2A H -0.445999 -0.346229 0.339002 0.066 Uiso 1 1 d R U . . .
 H2B H -0.461357 -0.245737 0.305022 0.066 Uiso 1 1 d R U . . .
 N3 N 0.085(2) 0.417(2) 0.1719(6) 0.048(5) Uani 1 1 d . . . . .
 H3A H 0.041545 0.501702 0.164845 0.058 Uiso 1 1 calc R U . . .
 H3B H 0.180618 0.427194 0.169669 0.058 Uiso 1 1 calc R U . . .
 H3C H 0.063852 0.393608 0.198378 0.058 Uiso 1 1 calc R U . . .
 N4 N -0.624(2) -0.052(3) 0.1721(6) 0.054(5) Uani 1 1 d . . . . .
 H4A H -0.711337 -0.084757 0.164336 0.065 Uiso 1 1 calc R U . . .
 H4B H -0.623316 0.046464 0.172134 0.065 Uiso 1 1 calc R U . . .
 H4C H -0.601822 -0.085368 0.197903 0.065 Uiso 1 1 calc R U . . .
 C5 C -0.121(4) 0.264(4) 0.1501(10) 0.079(10) Uani 1 1 d . . . . .
 H5A H -0.135641 0.251714 0.179816 0.118 Uiso 1 1 calc R U . . .
 H5B H -0.149430 0.174291 0.135607 0.118 Uiso 1 1 calc R U . . .
 H5C H -0.179115 0.344840 0.139754 0.118 Uiso 1 1 calc R U . . .
 C6 C -0.463(3) -0.150(2) 0.3586(9) 0.060(7) Uani 1 1 d . . . . .
 H6 H -0.409492 -0.058738 0.352044 0.072 Uiso 1 1 calc R U . . .
 C7 C 0.032(3) 0.294(3) 0.1424(8) 0.061(7) Uani 1 1 d . . . . .
 H7 H 0.089447 0.204166 0.147701 0.073 Uiso 1 1 calc R U . . .
 C8 C -0.430(3) -0.188(3) 0.4034(8) 0.058(6) Uani 1 1 d . . . . .
 C9 C -0.002(3) 0.271(3) 0.3606(7) 0.048(6) Uani 1 1 d . . . . .
 H9 H 0.077797 0.203114 0.355071 0.058 Uiso 1 1 calc R U . . .
 C10 C -0.473(5) -0.267(3) 0.1472(8) 0.094(14) Uani 1 1 d . . . . .
 H10A H -0.541452 -0.328293 0.132203 0.141 Uiso 1 1 calc R U . . .
 H10B H -0.478005 -0.287097 0.176929 0.141 Uiso 1 1 calc R U . . .
 H10C H -0.376622 -0.288873 0.137715 0.141 Uiso 1 1 calc R U . . .
 C11 C 0.050(5) 0.423(4) 0.3492(11) 0.098(14) Uani 1 1 d . . . . .
 H11A H -0.030173 0.490282 0.347805 0.147 Uiso 1 1 calc R U . . .
 H11B H 0.096284 0.419310 0.322247 0.147 Uiso 1 1 calc R U . . .
 H11C H 0.119043 0.456469 0.370262 0.147 Uiso 1 1 calc R U . . .
 C12 C -0.506(3) -0.112(3) 0.1394(8) 0.060(7) Uani 1 1 d . . . . .
 H12 H -0.415936 -0.056687 0.145151 0.072 Uiso 1 1 calc R U . . .
 C13 C 0.062(3) 0.354(2) 0.0957(7) 0.047(5) Uani 1 1 d . . . . .
 C14 C 0.021(4) 0.141(4) 0.4311(7) 0.072(8) Uani 1 1 d . . . . .
 H14 H 0.086621 0.074697 0.419382 0.086 Uiso 1 1 calc R U . . .
 C16 C -0.648(4) -0.161(4) 0.0780(9) 0.081(10) Uani 1 1 d . . . . .
 H16 H -0.703839 -0.226675 0.093649 0.098 Uiso 1 1 calc R U . . .
 C17 C -0.183(4) 0.309(5) 0.4656(9) 0.088(11) Uani 1 1 d . . . . .
 H17 H -0.261848 0.358913 0.476771 0.106 Uiso 1 1 calc R U . . .
 C19 C -0.043(3) 0.246(2) 0.4043(7) 0.048(6) Uani 1 1 d . . . . .
 C20 C -0.543(4) -0.088(3) 0.0955(7) 0.071(9) Uani 1 1 d . . . . .
 C21 C -0.154(4) 0.330(4) 0.4207(9) 0.074(8) Uani 1 1 d . . . . .
 H21 H -0.207836 0.395548 0.404089 0.089 Uiso 1 1 calc R U . . .
 C22 C -0.620(4) -0.119(4) 0.3517(10) 0.081(10) Uani 1 1 d . . . . .
 H22A H -0.631069 -0.035187 0.333253 0.122 Uiso 1 1 calc R U . . .
 H22B H -0.663473 -0.097803 0.378290 0.122 Uiso 1 1 calc R U . . .
 H22C H -0.665461 -0.204149 0.339123 0.122 Uiso 1 1 calc R U . . .
 C23 C 0.018(5) 0.507(5) 0.0367(8) 0.091(12) Uani 1 1 d . . . . .
 H23 H -0.037061 0.583035 0.024785 0.110 Uiso 1 1 calc R U . . .
 C24 C 0.167(5) 0.332(4) 0.0277(10) 0.096(13) Uani 1 1 d . . . . .
 H24 H 0.221083 0.275739 0.009202 0.116 Uiso 1 1 calc R U . . .
 C25 C -0.471(4) -0.362(5) 0.4626(9) 0.086(10) Uani 1 1 d . . . . .
 H25 H -0.507209 -0.451706 0.472600 0.103 Uiso 1 1 calc R U . . .
 C26 C -0.678(4) -0.137(5) 0.0304(10) 0.086(11) Uani 1 1 d . . . . .
 H26 H -0.754536 -0.188604 0.017613 0.103 Uiso 1 1 calc R U . . .
 C27 C -0.505(7) 0.034(5) 0.0280(13) 0.14(2) Uani 1 1 d . . . . .
 H27 H -0.454492 0.108061 0.013859 0.169 Uiso 1 1 calc R U . . .
 C28 C -0.468(5) 0.022(3) 0.0749(13) 0.104(15) Uani 1 1 d . . . . .
 H28 H -0.401068 0.083410 0.088445 0.125 Uiso 1 1 calc R U . . .
 C29 C -0.317(4) -0.154(4) 0.4726(9) 0.075(9) Uani 1 1 d . . . . .
 H29 H -0.247808 -0.103056 0.488788 0.090 Uiso 1 1 calc R U . . .
 C30 C -0.346(4) -0.121(4) 0.4326(10) 0.080(10) Uani 1 1 d . . . . .
 H30 H -0.300688 -0.035295 0.423059 0.097 Uiso 1 1 calc R U . . .
 C31 C 0.167(4) 0.277(4) 0.0701(7) 0.072(9) Uani 1 1 d . . . . .
 H31 H 0.227176 0.200932 0.079930 0.086 Uiso 1 1 calc R U . . .
 C32 C 0.109(4) 0.438(4) 0.0115(9) 0.071(9) Uani 1 1 d . . . . .
 C33 C -0.004(4) 0.476(3) 0.0806(8) 0.074(10) Uani 1 1 d . . . . .
 H33 H -0.059780 0.536373 0.097483 0.089 Uiso 1 1 calc R U . . .
 C34 C -0.490(4) -0.315(3) 0.4214(8) 0.074(10) Uani 1 1 d . . . . .
 H34 H -0.547477 -0.373604 0.403832 0.089 Uiso 1 1 calc R U . . .
 C36 C -0.623(6) -0.025(4) -0.0404(9) 0.13(2) Uani 1 1 d . . . . .
 H36A H -0.598802 -0.116475 -0.054158 0.197 Uiso 1 1 calc R U . . .
 H36B H -0.566081 0.053962 -0.051643 0.197 Uiso 1 1 calc R U . . .
 H36C H -0.724252 -0.004248 -0.045012 0.197 Uiso 1 1 calc R U . . .
 C37 C -0.006(5) 0.127(5) 0.4730(9) 0.101(14) Uani 1 1 d . . . . .
 H37 H 0.041041 0.054039 0.488613 0.121 Uiso 1 1 calc R U . . .
 C38 C -0.372(6) -0.322(9) 0.5379(12) 0.18(4) Uani 1 1 d . . . . .
 H38A H -0.437603 -0.402308 0.543326 0.275 Uiso 1 1 calc R U . . .
 H38B H -0.391442 -0.241404 0.556662 0.275 Uiso 1 1 calc R U . . .
 H38C H -0.273945 -0.355589 0.542310 0.275 Uiso 1 1 calc R U . . .
 C39 C 0.116(5) 0.490(5) -0.0378(9) 0.102(14) Uani 1 1 d . . . . .
 H39A H 0.020583 0.519236 -0.047371 0.153 Uiso 1 1 calc R U . . .
 H39B H 0.149913 0.409948 -0.054758 0.153 Uiso 1 1 calc R U . . .
 H39C H 0.180694 0.573185 -0.040087 0.153 Uiso 1 1 calc R U . . .
 C41 C -0.102(4) 0.220(5) 0.4926(10) 0.082(10) Uani 1 1 d . . . . .
 C43 C -0.143(7) 0.234(7) 0.5392(14) 0.20(4) Uani 1 1 d . . . . .
 H43A H -0.214222 0.159796 0.545802 0.302 Uiso 1 1 calc R U . . .
 H43B H -0.182450 0.330512 0.544243 0.302 Uiso 1 1 calc R U . . .
 H43C H -0.058344 0.219284 0.556810 0.302 Uiso 1 1 calc R U . . .
 C47 C -0.394(5) -0.265(7) 0.4873(8) 0.109(16) Uani 1 1 d . . . . .
 C49 C -0.593(5) -0.039(6) 0.0050(10) 0.096(14) Uani 1 1 d . . . . .

loop_
  _atom_site_aniso_label
  _atom_site_aniso_U_11
  _atom_site_aniso_U_22
  _atom_site_aniso_U_33
  _atom_site_aniso_U_23
  _atom_site_aniso_U_13
  _atom_site_aniso_U_12
 Bi01 0.0403(4) 0.0363(4) 0.0362(3) -0.0001(3) 0.0032(3) 0.0000(3)
 I02 0.0524(10) 0.0389(8) 0.0546(8) -0.0030(6) 0.0050(7) -0.0087(6)
 I03 0.0539(10) 0.0484(8) 0.0380(6) -0.0014(7) 0.0013(6) 0.0003(7)
 I04 0.0500(10) 0.0419(8) 0.0520(8) 0.0010(6) 0.0066(7) -0.0074(6)
 I05 0.0436(9) 0.0487(8) 0.0481(8) 0.0013(6) -0.0034(6) 0.0090(6)
 I06 0.0438(9) 0.0430(8) 0.0532(8) -0.0011(6) 0.0003(6) 0.0078(6)
 I07 0.0520(10) 0.0430(8) 0.0543(8) -0.0013(7) 0.0010(6) 0.0011(7)
 I08 0.0716(12) 0.0598(10) 0.0364(6) 0.0025(8) 0.0015(6) -0.0003(9)
 I09 0.0617(12) 0.0589(10) 0.0521(8) -0.0015(8) 0.0020(7) 0.0048(8)
 Ag1 0.206(5) 0.166(3) 0.0490(13) -0.0091(18) -0.0187(19) 0.000(4)
 N1 0.08(2) 0.051(13) 0.082(16) -0.024(12) -0.021(14) 0.002(12)
 N2 0.066(16) 0.049(12) 0.051(11) -0.018(9) 0.019(11) 0.002(10)
 N3 0.056(14) 0.042(11) 0.046(10) -0.007(8) 0.008(9) -0.001(9)
 N4 0.043(13) 0.078(15) 0.041(10) 0.010(9) 0.007(9) -0.006(10)
 C5 0.07(2) 0.07(2) 0.09(2) 0.042(16) -0.015(18) -0.019(16)
 C6 0.065(18) 0.014(10) 0.10(2) 0.008(10) 0.003(15) -0.009(9)
 C7 0.08(2) 0.035(13) 0.068(15) -0.023(11) -0.016(14) 0.012(11)
 C8 0.036(14) 0.066(16) 0.073(15) 0.005(14) 0.006(11) -0.012(12)
 C9 0.041(14) 0.063(15) 0.041(11) -0.011(10) 0.003(10) 0.003(10)
 C10 0.21(5) 0.026(13) 0.045(14) 0.004(10) 0.000(19) 0.005(18)
 C11 0.13(4) 0.07(2) 0.09(2) 0.022(18) -0.06(2) -0.04(2)
 C12 0.061(18) 0.067(17) 0.052(14) 0.022(12) 0.005(13) 0.010(13)
 C13 0.046(14) 0.039(12) 0.057(12) -0.014(10) 0.000(10) -0.004(9)
 C14 0.09(2) 0.09(2) 0.033(11) -0.003(13) 0.004(13) -0.004(18)
 C16 0.06(2) 0.12(3) 0.062(15) -0.053(19) 0.023(14) -0.022(19)
 C17 0.07(2) 0.14(3) 0.061(16) -0.01(2) 0.012(15) -0.01(2)
 C19 0.078(19) 0.027(11) 0.040(11) -0.008(8) -0.005(11) -0.003(10)
 C20 0.11(3) 0.074(19) 0.025(10) 0.006(11) 0.013(13) 0.009(18)
 C21 0.10(3) 0.060(18) 0.064(15) -0.007(15) 0.008(15) -0.011(18)
 C22 0.06(2) 0.10(3) 0.09(2) 0.002(18) -0.017(18) 0.014(17)
 C23 0.15(4) 0.09(2) 0.036(13) -0.002(15) 0.003(17) -0.01(2)
 C24 0.17(4) 0.047(17) 0.074(18) 0.005(16) 0.04(2) 0.03(2)
 C25 0.11(3) 0.09(2) 0.058(17) 0.022(17) 0.018(18) -0.01(2)
 C26 0.047(19) 0.13(3) 0.08(2) -0.04(2) 0.004(16) -0.001(18)
 C27 0.24(7) 0.09(3) 0.10(3) 0.03(2) 0.12(4) 0.06(3)
 C28 0.13(3) 0.031(15) 0.16(4) -0.022(18) 0.07(3) -0.007(17)
 C29 0.09(3) 0.07(2) 0.056(15) -0.015(15) 0.017(16) -0.002(18)
 C30 0.07(2) 0.10(3) 0.070(18) -0.040(17) 0.006(16) -0.022(17)
 C31 0.08(2) 0.09(2) 0.040(12) -0.027(13) 0.007(13) 0.031(17)
 C32 0.052(19) 0.11(3) 0.051(15) 0.001(16) 0.004(13) -0.021(17)
 C33 0.14(3) 0.035(14) 0.051(14) -0.002(10) -0.018(17) 0.010(15)
 C34 0.13(3) 0.054(17) 0.043(13) -0.009(11) -0.013(16) 0.004(16)
 C36 0.28(7) 0.07(2) 0.047(17) 0.002(15) 0.03(3) 0.03(3)
 C37 0.15(4) 0.10(3) 0.052(17) 0.001(18) -0.04(2) 0.01(3)
 C38 0.10(4) 0.37(12) 0.07(2) 0.02(4) -0.01(3) -0.08(6)
 C39 0.09(3) 0.16(4) 0.054(17) -0.03(2) -0.010(17) -0.02(3)
 C41 0.05(2) 0.12(3) 0.071(19) 0.01(2) -0.001(16) -0.013(19)
 C43 0.23(8) 0.22(7) 0.14(4) 0.12(5) -0.08(5) -0.14(6)
 C47 0.10(3) 0.20(5) 0.023(11) -0.03(2) 0.003(15) 0.02(3)
 C49 0.11(3) 0.12(4) 0.052(18) -0.02(2) -0.01(2) 0.01(3)

_geom_special_details
;
 All esds (except the esd in the dihedral angle between two l.s. planes)
 are estimated using the full covariance matrix.  The cell esds are taken
 into account individually in the estimation of esds in distances, angles
 and torsion angles; correlations between esds in cell parameters are only
 used when they are defined by crystal symmetry.  An approximate (isotropic)
 treatment of cell esds is used for estimating esds involving l.s. planes.
;
loop_
  _geom_bond_atom_site_label_1
  _geom_bond_atom_site_label_2
  _geom_bond_distance
  _geom_bond_site_symmetry_2
  _geom_bond_publ_flag
 Bi01 I02 3.0609(17) . ?
 Bi01 I03 3.0619(14) . ?
 Bi01 I04 3.1181(17) . ?
 Bi01 I05 3.1275(17) . ?
 Bi01 I06 3.0712(17) . ?
 Bi01 I08 3.0890(15) . ?
 I07 Ag1 2.680(3) . ?
 I09 Ag1 2.686(3) . ?
 N1 H1A 0.8902 . ?
 N1 H1B 0.8902 . ?
 N1 H1C 0.8902 . ?
 N1 C9 1.53(3) . ?
 N2 H2A 0.8720 . ?
 N2 H2B 0.8727 . ?
 N2 C6 1.40(3) . ?
 N3 H3A 0.8900 . ?
 N3 H3B 0.8900 . ?
 N3 H3C 0.8900 . ?
 N3 C7 1.52(3) . ?
 N4 H4A 0.8900 . ?
 N4 H4B 0.8900 . ?
 N4 H4C 0.8900 . ?
 N4 C12 1.61(3) . ?
 C5 H5A 0.9679 . ?
 C5 H5B 0.9673 . ?
 C5 H5C 0.9674 . ?
 C5 C7 1.47(4) . ?
 C6 H6 0.9800 . ?
 C6 C8 1.49(4) . ?
 C6 C22 1.48(4) . ?
 C7 H7 0.9800 . ?
 C7 C13 1.60(4) . ?
 C8 C30 1.34(4) . ?
 C8 C34 1.39(4) . ?
 C9 H9 0.9800 . ?
 C9 C11 1.50(4) . ?
 C9 C19 1.46(3) . ?
 C10 H10A 0.9600 . ?
 C10 H10B 0.9600 . ?
 C10 H10C 0.9600 . ?
 C10 C12 1.45(4) . ?
 C11 H11A 0.9601 . ?
 C11 H11B 0.9601 . ?
 C11 H11C 0.9601 . ?
 C12 H12 0.9800 . ?
 C12 C20 1.44(3) . ?
 C13 C31 1.45(3) . ?
 C13 C33 1.34(4) . ?
 C14 H14 0.9300 . ?
 C14 C19 1.40(4) . ?
 C14 C37 1.36(4) . ?
 C16 H16 0.9300 . ?
 C16 C20 1.29(5) . ?
 C16 C26 1.54(4) . ?
 C17 H17 0.9300 . ?
 C17 C21 1.46(4) . ?
 C17 C41 1.38(5) . ?
 C19 C21 1.38(4) . ?
 C20 C28 1.38(4) . ?
 C21 H21 0.9300 . ?
 C22 H22A 0.9600 . ?
 C22 H22B 0.9600 . ?
 C22 H22C 0.9600 . ?
 C23 H23 0.9300 . ?
 C23 C32 1.33(5) . ?
 C23 C33 1.44(4) . ?
 C24 H24 0.9300 . ?
 C24 C31 1.43(4) . ?
 C24 C32 1.20(5) . ?
 C25 H25 0.9300 . ?
 C25 C34 1.38(4) . ?
 C25 C47 1.36(6) . ?
 C26 H26 0.9300 . ?
 C26 C49 1.44(6) . ?
 C27 H27 0.9300 . ?
 C27 C28 1.52(6) . ?
 C27 C49 1.27(7) . ?
 C28 H28 0.9300 . ?
 C29 H29 0.9300 . ?
 C29 C30 1.32(4) . ?
 C29 C47 1.32(6) . ?
 C30 H30 0.9300 . ?
 C31 H31 0.9300 . ?
 C32 C39 1.63(4) . ?
 C33 H33 0.9300 . ?
 C34 H34 0.9300 . ?
 C36 H36A 0.9600 . ?
 C36 H36B 0.9600 . ?
 C36 H36C 0.9600 . ?
 C36 C49 1.46(4) . ?
 C37 H37 0.9300 . ?
 C37 C41 1.37(6) . ?
 C38 H38A 0.9612 . ?
 C38 H38B 0.9613 . ?
 C38 H38C 0.9612 . ?
 C38 C47 1.69(5) . ?
 C39 H39A 0.9608 . ?
 C39 H39B 0.9608 . ?
 C39 H39C 0.9608 . ?
 C41 C43 1.54(6) . ?
 C43 H43A 1.0356 . ?
 C43 H43B 1.0411 . ?
 C43 H43C 1.0413 . ?

loop_
  _geom_angle_atom_site_label_1
  _geom_angle_atom_site_label_2
  _geom_angle_atom_site_label_3
  _geom_angle
  _geom_angle_site_symmetry_1
  _geom_angle_site_symmetry_3
  _geom_angle_publ_flag
 I02 Bi01 I03 90.20(5) . . ?
 I02 Bi01 I04 178.76(5) . . ?
 I02 Bi01 I05 88.89(5) . . ?
 I02 Bi01 I06 91.26(5) . . ?
 I02 Bi01 I08 90.94(5) . . ?
 I03 Bi01 I04 89.05(4) . . ?
 I03 Bi01 I05 86.38(4) . . ?
 I03 Bi01 I06 92.82(5) . . ?
 I03 Bi01 I08 178.26(6) . . ?
 I04 Bi01 I05 90.08(5) . . ?
 I06 Bi01 I04 89.75(5) . . ?
 I06 Bi01 I05 179.18(5) . . ?
 I06 Bi01 I08 88.46(5) . . ?
 I08 Bi01 I04 89.78(5) . . ?
 I08 Bi01 I05 92.34(5) . . ?
 I07 Ag1 I09 177.2(3) . . ?
 H1A N1 H1B 109.4 . . ?
 H1A N1 H1C 109.4 . . ?
 H1B N1 H1C 109.4 . . ?
 C9 N1 H1A 109.5 . . ?
 C9 N1 H1B 109.4 . . ?
 C9 N1 H1C 109.5 . . ?
 H2A N2 H2B 108.1 . . ?
 C6 N2 H2A 109.6 . . ?
 C6 N2 H2B 111.5 . . ?
 H3A N3 H3B 109.5 . . ?
 H3A N3 H3C 109.5 . . ?
 H3B N3 H3C 109.5 . . ?
 C7 N3 H3A 109.4 . . ?
 C7 N3 H3B 109.4 . . ?
 C7 N3 H3C 109.6 . . ?
 H4A N4 H4B 109.5 . . ?
 H4A N4 H4C 109.5 . . ?
 H4B N4 H4C 109.5 . . ?
 C12 N4 H4A 109.4 . . ?
 C12 N4 H4B 109.6 . . ?
 C12 N4 H4C 109.5 . . ?
 H5A C5 H5B 108.6 . . ?
 H5A C5 H5C 108.8 . . ?
 H5B C5 H5C 108.7 . . ?
 C7 C5 H5A 110.8 . . ?
 C7 C5 H5B 109.9 . . ?
 C7 C5 H5C 110.0 . . ?
 N2 C6 H6 107.8 . . ?
 N2 C6 C8 114(2) . . ?
 N2 C6 C22 108(2) . . ?
 C8 C6 H6 107.8 . . ?
 C22 C6 H6 107.5 . . ?
 C22 C6 C8 111(3) . . ?
 N3 C7 H7 109.4 . . ?
 N3 C7 C13 105(2) . . ?
 C5 C7 N3 110(2) . . ?
 C5 C7 H7 109.5 . . ?
 C5 C7 C13 113(2) . . ?
 C13 C7 H7 109.5 . . ?
 C30 C8 C6 131(3) . . ?
 C30 C8 C34 108(3) . . ?
 C34 C8 C6 121(2) . . ?
 N1 C9 H9 106.2 . . ?
 C11 C9 N1 109(2) . . ?
 C11 C9 H9 106.2 . . ?
 C19 C9 N1 111(2) . . ?
 C19 C9 H9 106.3 . . ?
 C19 C9 C11 117(2) . . ?
 H10A C10 H10B 109.5 . . ?
 H10A C10 H10C 109.5 . . ?
 H10B C10 H10C 109.5 . . ?
 C12 C10 H10A 109.5 . . ?
 C12 C10 H10B 109.5 . . ?
 C12 C10 H10C 109.4 . . ?
 C9 C11 H11A 109.5 . . ?
 C9 C11 H11B 109.5 . . ?
 C9 C11 H11C 109.5 . . ?
 H11A C11 H11B 109.5 . . ?
 H11A C11 H11C 109.5 . . ?
 H11B C11 H11C 109.5 . . ?
 N4 C12 H12 106.6 . . ?
 C10 C12 N4 111(2) . . ?
 C10 C12 H12 106.8 . . ?
 C20 C12 N4 115(2) . . ?
 C20 C12 C10 111(3) . . ?
 C20 C12 H12 106.6 . . ?
 C31 C13 C7 119(2) . . ?
 C33 C13 C7 121(2) . . ?
 C33 C13 C31 120(3) . . ?
 C19 C14 H14 117.7 . . ?
 C37 C14 H14 117.6 . . ?
 C37 C14 C19 125(3) . . ?
 C20 C16 H16 121.1 . . ?
 C20 C16 C26 118(3) . . ?
 C26 C16 H16 121.1 . . ?
 C21 C17 H17 117.6 . . ?
 C41 C17 H17 117.7 . . ?
 C41 C17 C21 125(4) . . ?
 C14 C19 C9 125(2) . . ?
 C21 C19 C9 119(2) . . ?
 C21 C19 C14 117(2) . . ?
 C16 C20 C12 120(3) . . ?
 C16 C20 C28 123(3) . . ?
 C28 C20 C12 117(4) . . ?
 C17 C21 H21 121.8 . . ?
 C19 C21 C17 116(3) . . ?
 C19 C21 H21 121.8 . . ?
 C6 C22 H22A 109.6 . . ?
 C6 C22 H22B 109.6 . . ?
 C6 C22 H22C 109.2 . . ?
 H22A C22 H22B 109.5 . . ?
 H22A C22 H22C 109.5 . . ?
 H22B C22 H22C 109.5 . . ?
 C32 C23 H23 116.8 . . ?
 C32 C23 C33 126(4) . . ?
 C33 C23 H23 117.0 . . ?
 C31 C24 H24 113.9 . . ?
 C32 C24 H24 113.8 . . ?
 C32 C24 C31 132(3) . . ?
 C34 C25 H25 123.3 . . ?
 C34 C25 C47 113(3) . . ?
 C47 C25 H25 123.4 . . ?
 C16 C26 H26 118.4 . . ?
 C49 C26 C16 123(3) . . ?
 C49 C26 H26 118.6 . . ?
 C28 C27 H27 114.8 . . ?
 C49 C27 H27 114.5 . . ?
 C49 C27 C28 131(4) . . ?
 C20 C28 C27 114(4) . . ?
 C20 C28 H28 122.9 . . ?
 C27 C28 H28 122.8 . . ?
 C30 C29 H29 123.0 . . ?
 C30 C29 C47 114(3) . . ?
 C47 C29 H29 123.1 . . ?
 C8 C30 H30 114.3 . . ?
 C29 C30 C8 132(4) . . ?
 C29 C30 H30 114.2 . . ?
 C13 C31 H31 124.2 . . ?
 C24 C31 C13 111(3) . . ?
 C24 C31 H31 124.3 . . ?
 C23 C32 C39 118(3) . . ?
 C24 C32 C23 113(3) . . ?
 C24 C32 C39 128(3) . . ?
 C13 C33 C23 116(3) . . ?
 C13 C33 H33 121.9 . . ?
 C23 C33 H33 122.2 . . ?
 C8 C34 H34 116.6 . . ?
 C25 C34 C8 127(3) . . ?
 C25 C34 H34 116.7 . . ?
 H36A C36 H36B 109.5 . . ?
 H36A C36 H36C 109.5 . . ?
 H36B C36 H36C 109.5 . . ?
 C49 C36 H36A 109.4 . . ?
 C49 C36 H36B 109.3 . . ?
 C49 C36 H36C 109.7 . . ?
 C14 C37 H37 119.3 . . ?
 C41 C37 C14 121(4) . . ?
 C41 C37 H37 119.3 . . ?
 H38A C38 H38B 109.3 . . ?
 H38A C38 H38C 109.4 . . ?
 H38B C38 H38C 109.4 . . ?
 C47 C38 H38A 109.3 . . ?
 C47 C38 H38B 109.9 . . ?
 C47 C38 H38C 109.6 . . ?
 C32 C39 H39A 109.3 . . ?
 C32 C39 H39B 109.8 . . ?
 C32 C39 H39C 109.5 . . ?
 H39A C39 H39B 109.4 . . ?
 H39A C39 H39C 109.4 . . ?
 H39B C39 H39C 109.4 . . ?
 C17 C41 C43 114(4) . . ?
 C37 C41 C17 115(3) . . ?
 C37 C41 C43 131(4) . . ?
 C41 C43 H43A 116.6 . . ?
 C41 C43 H43B 117.5 . . ?
 C41 C43 H43C 117.5 . . ?
 H43A C43 H43B 101.0 . . ?
 H43A C43 H43C 100.7 . . ?
 H43B C43 H43C 100.6 . . ?
 C25 C47 C38 113(4) . . ?
 C29 C47 C25 124(3) . . ?
 C29 C47 C38 121(4) . . ?
 C26 C49 C36 120(4) . . ?
 C27 C49 C26 110(3) . . ?
 C27 C49 C36 129(5) . . ?

loop_
  _geom_torsion_atom_site_label_1
  _geom_torsion_atom_site_label_2
  _geom_torsion_atom_site_label_3
  _geom_torsion_atom_site_label_4
  _geom_torsion
  _geom_torsion_site_symmetry_1
  _geom_torsion_site_symmetry_2
  _geom_torsion_site_symmetry_3
  _geom_torsion_site_symmetry_4
  _geom_torsion_publ_flag
 N1 C9 C19 C14 113(3) . . . . ?
 N1 C9 C19 C21 -66(3) . . . . ?
 N2 C6 C8 C30 119(4) . . . . ?
 N2 C6 C8 C34 -60(4) . . . . ?
 N3 C7 C13 C31 115(2) . . . . ?
 N3 C7 C13 C33 -63(3) . . . . ?
 N4 C12 C20 C16 -70(4) . . . . ?
 N4 C12 C20 C28 106(3) . . . . ?
 C5 C7 C13 C31 -125(3) . . . . ?
 C5 C7 C13 C33 57(3) . . . . ?
 C6 C8 C30 C29 180(4) . . . . ?
 C6 C8 C34 C25 -179(4) . . . . ?
 C7 C13 C31 C24 172(3) . . . . ?
 C7 C13 C33 C23 -172(3) . . . . ?
 C9 C19 C21 C17 -175(3) . . . . ?
 C10 C12 C20 C16 57(5) . . . . ?
 C10 C12 C20 C28 -128(4) . . . . ?
 C11 C9 C19 C14 -120(3) . . . . ?
 C11 C9 C19 C21 61(4) . . . . ?
 C12 C20 C28 C27 176(3) . . . . ?
 C14 C19 C21 C17 6(4) . . . . ?
 C14 C37 C41 C17 10(6) . . . . ?
 C14 C37 C41 C43 -176(4) . . . . ?
 C16 C20 C28 C27 -8(5) . . . . ?
 C16 C26 C49 C27 -7(6) . . . . ?
 C16 C26 C49 C36 177(4) . . . . ?
 C19 C14 C37 C41 0(7) . . . . ?
 C20 C16 C26 C49 1(5) . . . . ?
 C21 C17 C41 C37 -12(6) . . . . ?
 C21 C17 C41 C43 172(4) . . . . ?
 C22 C6 C8 C30 -118(4) . . . . ?
 C22 C6 C8 C34 63(4) . . . . ?
 C26 C16 C20 C12 -177(3) . . . . ?
 C26 C16 C20 C28 8(5) . . . . ?
 C28 C27 C49 C26 7(7) . . . . ?
 C28 C27 C49 C36 -179(4) . . . . ?
 C30 C8 C34 C25 2(5) . . . . ?
 C30 C29 C47 C25 16(6) . . . . ?
 C30 C29 C47 C38 -180(4) . . . . ?
 C31 C13 C33 C23 10(5) . . . . ?
 C31 C24 C32 C23 -8(7) . . . . ?
 C31 C24 C32 C39 -180(4) . . . . ?
 C32 C23 C33 C13 -8(6) . . . . ?
 C32 C24 C31 C13 10(7) . . . . ?
 C33 C13 C31 C24 -10(4) . . . . ?
 C33 C23 C32 C24 7(6) . . . . ?
 C33 C23 C32 C39 180(3) . . . . ?
 C34 C8 C30 C29 -1(5) . . . . ?
 C34 C25 C47 C29 -15(7) . . . . ?
 C34 C25 C47 C38 180(4) . . . . ?
 C37 C14 C19 C9 173(3) . . . . ?
 C37 C14 C19 C21 -8(5) . . . . ?
 C41 C17 C21 C19 4(6) . . . . ?
 C47 C25 C34 C8 5(6) . . . . ?
 C47 C29 C30 C8 -7(6) . . . . ?
 C49 C27 C28 C20 0(7) . . . . ?

_shelx_res_file
;
TITL cf201014_8_rt_a.res in P2(1)
    cf201014_8_rt.res
    created by SHELXL-2018/1 at 17:17:43 on 09-Dec-2020
REM Old TITL CF201014_8_RT in P2/m
REM SHELXT solution in P2(1)
REM R1 0.170, Rweak 0.024, Alpha 0.014, Orientation as input
REM Flack x = 0.279 ( 0.005 ) from Parsons' quotients
REM Formula found by SHELXT: C91 N33 O20 Ag8 Bi
CELL 0.71073 9.2212 9.0155 31.6716 90 91.009 90
ZERR 25 0.0004 0.0003 0.0009 0 0.003 0
LATT -1
SYMM -X,0.5+Y,-Z
SFAC C H N O Ag I Bi
UNIT 25 25 25 25 25 25 25

L.S. 4
PLAN  32
CONF
BOND $H
list 4
fmap 2
MORE -1
ACTA
REM <olex2.extras>
REM <HklSrc "%.\\CF201014_8_RT.hkl">
REM </olex2.extras>

WGHT    0.100000
FVAR       0.04221
BI01  7   -0.025282   -0.175272    0.249151    11.00000    0.04029    0.03632 =
         0.03622   -0.00008    0.00321    0.00002
I02   6   -0.200883   -0.463405    0.247786    11.00000    0.05243    0.03892 =
         0.05459   -0.00297    0.00505   -0.00875
I03   6   -0.041840   -0.165208    0.345580    11.00000    0.05393    0.04840 =
         0.03801   -0.00144    0.00135    0.00032
I04   6    0.148411    0.121435    0.251704    11.00000    0.04999    0.04191 =
         0.05203    0.00101    0.00664   -0.00740
I05   6   -0.316568    0.002488    0.248173    11.00000    0.04361    0.04870 =
         0.04811    0.00134   -0.00337    0.00897
I06   6    0.261220   -0.349037    0.251481    11.00000    0.04378    0.04301 =
         0.05318   -0.00111    0.00032    0.00782
I07   6   -0.540989    0.318013    0.168282    11.00000    0.05197    0.04300 =
         0.05433   -0.00128    0.00096    0.00112
I08   6   -0.011488   -0.175467    0.151773    11.00000    0.07162    0.05976 =
         0.03641    0.00255    0.00147   -0.00027
I09   6   -0.501620    0.337328    0.337380    11.00000    0.06169    0.05890 =
         0.05209   -0.00147    0.00199    0.00476
AG1   5   -0.519190    0.320773    0.252780    11.00000    0.20637    0.16577 =
         0.04904   -0.00906   -0.01875   -0.00048
N1    3   -0.125570    0.227008    0.330318    11.00000    0.08162    0.05080 =
         0.08177   -0.02427   -0.02103    0.00181
AFIX 137
H1A   2   -0.112348    0.269697    0.305342    11.00000   -1.20000
H1B   2   -0.209800    0.256626    0.340719    11.00000   -1.20000
H1C   2   -0.126354    0.128886    0.327237    11.00000   -1.20000
AFIX   0

N2    3   -0.420423   -0.259091    0.329784    11.00000    0.06593    0.04860 =
         0.05128   -0.01846    0.01859    0.00237
AFIX   7
H2A   2   -0.445999   -0.346229    0.339002    11.00000   -1.20000
H2B   2   -0.461357   -0.245737    0.305022    11.00000   -1.20000
AFIX   0

N3    3    0.085064    0.416903    0.171887    11.00000    0.05627    0.04168 =
         0.04633   -0.00685    0.00794   -0.00092
AFIX 137
H3A   2    0.041545    0.501702    0.164845    11.00000   -1.20000
H3B   2    0.180618    0.427194    0.169669    11.00000   -1.20000
H3C   2    0.063852    0.393608    0.198378    11.00000   -1.20000
AFIX   0

N4    3   -0.623716   -0.052254    0.172096    11.00000    0.04340    0.07795 =
         0.04116    0.01041    0.00689   -0.00597
AFIX 137
H4A   2   -0.711337   -0.084757    0.164336    11.00000   -1.20000
H4B   2   -0.623316    0.046464    0.172134    11.00000   -1.20000
H4C   2   -0.601822   -0.085368    0.197903    11.00000   -1.20000
AFIX   0

C5    1   -0.121227    0.263618    0.150063    11.00000    0.07322    0.06981 =
         0.09260    0.04165   -0.01482   -0.01939
AFIX 137
H5A   2   -0.135641    0.251714    0.179816    11.00000   -1.50000
H5B   2   -0.149430    0.174291    0.135607    11.00000   -1.50000
H5C   2   -0.179115    0.344840    0.139754    11.00000   -1.50000
AFIX   0

C6    1   -0.462812   -0.149675    0.358586    11.00000    0.06501    0.01420 =
         0.10186    0.00792    0.00302   -0.00873
AFIX  13
H6    2   -0.409492   -0.058738    0.352044    11.00000   -1.20000
AFIX   0

C7    1    0.032387    0.294199    0.142438    11.00000    0.07841    0.03515 =
         0.06834   -0.02294   -0.01588    0.01163
AFIX  13
H7    2    0.089447    0.204166    0.147701    11.00000   -1.20000
AFIX   0

C8    1   -0.430331   -0.188228    0.403436    11.00000    0.03635    0.06567 =
         0.07268    0.00453    0.00629   -0.01177
C9    1   -0.002449    0.271279    0.360597    11.00000    0.04080    0.06313 =
         0.04146   -0.01134    0.00313    0.00346
AFIX  13
H9    2    0.077797    0.203114    0.355071    11.00000   -1.20000
AFIX   0

C10   1   -0.472614   -0.267224    0.147220    11.00000    0.21019    0.02633 =
         0.04491    0.00411    0.00021    0.00484
AFIX 137
H10A  2   -0.541452   -0.328293    0.132203    11.00000   -1.50000
H10B  2   -0.478005   -0.287097    0.176929    11.00000   -1.50000
H10C  2   -0.376622   -0.288873    0.137715    11.00000   -1.50000
AFIX   0

C11   1    0.050423    0.422953    0.349205    11.00000    0.12506    0.07416 =
         0.09252    0.02153   -0.05572   -0.03973
AFIX 137
H11A  2   -0.030173    0.490282    0.347805    11.00000   -1.50000
H11B  2    0.096284    0.419310    0.322247    11.00000   -1.50000
H11C  2    0.119043    0.456469    0.370262    11.00000   -1.50000
AFIX   0

C12   1   -0.505512   -0.112147    0.139376    11.00000    0.06110    0.06654 =
         0.05211    0.02227    0.00499    0.00990
AFIX  13
H12   2   -0.415936   -0.056687    0.145151    11.00000   -1.20000
AFIX   0

C13   1    0.062399    0.353700    0.095713    11.00000    0.04575    0.03862 =
         0.05694   -0.01417    0.00006   -0.00420
C14   1    0.020876    0.140575    0.431057    11.00000    0.08983    0.09223 =
         0.03300   -0.00302    0.00442   -0.00412
AFIX  43
H14   2    0.086621    0.074697    0.419382    11.00000   -1.20000
AFIX   0

C16   1   -0.648039   -0.161356    0.078040    11.00000    0.06455    0.11785 =
         0.06238   -0.05274    0.02311   -0.02237
AFIX  43
H16   2   -0.703839   -0.226675    0.093649    11.00000   -1.20000
AFIX   0

C17   1   -0.183173    0.308776    0.465598    11.00000    0.06871    0.13581 =
         0.06094   -0.01341    0.01185   -0.01070
AFIX  43
H17   2   -0.261848    0.358913    0.476771    11.00000   -1.20000
AFIX   0
C19   1   -0.043036    0.246155    0.404284    11.00000    0.07777    0.02709 =
         0.03962   -0.00776   -0.00491   -0.00291

C20   1   -0.542626   -0.087658    0.095498    11.00000    0.11438    0.07407 =
         0.02520    0.00591    0.01297    0.00900
C21   1   -0.154209    0.329616    0.420682    11.00000    0.09911    0.05969 =
         0.06430   -0.00689    0.00847   -0.01127
AFIX  43
H21   2   -0.207836    0.395548    0.404089    11.00000   -1.20000
AFIX   0

C22   1   -0.619533   -0.118996    0.351706    11.00000    0.05930    0.09503 =
         0.08897    0.00158   -0.01728    0.01397
AFIX 137
H22A  2   -0.631069   -0.035187    0.333253    11.00000   -1.50000
H22B  2   -0.663473   -0.097803    0.378290    11.00000   -1.50000
H22C  2   -0.665461   -0.204149    0.339123    11.00000   -1.50000
AFIX   0

C23   1    0.018147    0.506944    0.036679    11.00000    0.14755    0.09093 =
         0.03558   -0.00177    0.00297   -0.00891
AFIX  43
H23   2   -0.037061    0.583035    0.024785    11.00000   -1.20000
AFIX   0
C24   1    0.166598    0.332300    0.027669    11.00000    0.16886    0.04702 =
         0.07432    0.00467    0.04020    0.02517
AFIX  43
H24   2    0.221083    0.275739    0.009202    11.00000   -1.20000
AFIX   0

C25   1   -0.470990   -0.362259    0.462648    11.00000    0.11005    0.08976 =
         0.05776    0.02242    0.01815   -0.01378
AFIX  43
H25   2   -0.507209   -0.451706    0.472600    11.00000   -1.20000
AFIX   0

C26   1   -0.678142   -0.137263    0.030418    11.00000    0.04676    0.12827 =
         0.08223   -0.03728    0.00391   -0.00071
AFIX  43
H26   2   -0.754536   -0.188604    0.017613    11.00000   -1.20000
AFIX   0
C27   1   -0.505029    0.034477    0.027990    11.00000    0.24319    0.08683 =
         0.09572    0.03077    0.12096    0.05605
AFIX  43
H27   2   -0.454492    0.108061    0.013859    11.00000   -1.20000
AFIX   0
C28   1   -0.468217    0.022025    0.074879    11.00000    0.12636    0.03077 =
         0.15807   -0.02160    0.06986   -0.00736
AFIX  43
H28   2   -0.401068    0.083410    0.088445    11.00000   -1.20000
AFIX   0

C29   1   -0.316821   -0.153587    0.472568    11.00000    0.09409    0.07431 =
         0.05647   -0.01523    0.01667   -0.00180
AFIX  43
H29   2   -0.247808   -0.103056    0.488788    11.00000   -1.20000
AFIX   0
C30   1   -0.346333   -0.120607    0.432620    11.00000    0.06931    0.10241 =
         0.06973   -0.03975    0.00578   -0.02237
AFIX  43
H30   2   -0.300688   -0.035295    0.423059    11.00000   -1.20000
AFIX   0

C31   1    0.167149    0.276774    0.070093    11.00000    0.08249    0.09421 =
         0.03971   -0.02746    0.00653    0.03083
AFIX  43
H31   2    0.227176    0.200932    0.079930    11.00000   -1.20000
AFIX   0
C32   1    0.109331    0.437646    0.011493    11.00000    0.05159    0.11109 =
         0.05143    0.00070    0.00445   -0.02085
C33   1   -0.003500    0.475705    0.080579    11.00000    0.13596    0.03531 =
         0.05112   -0.00247   -0.01800    0.01039
AFIX  43
H33   2   -0.059780    0.536373    0.097483    11.00000   -1.20000
AFIX   0

C34   1   -0.489515   -0.314832    0.421381    11.00000    0.12583    0.05380 =
         0.04301   -0.00861   -0.01311    0.00409
AFIX  43
H34   2   -0.547477   -0.373604    0.403832    11.00000   -1.20000
AFIX   0

C36   1   -0.623169   -0.025247   -0.040352    11.00000    0.27611    0.07170 =
         0.04738    0.00162    0.03263    0.03131
AFIX 137
H36A  2   -0.598802   -0.116475   -0.054158    11.00000   -1.50000
H36B  2   -0.566081    0.053962   -0.051643    11.00000   -1.50000
H36C  2   -0.724252   -0.004248   -0.045012    11.00000   -1.50000
AFIX   0

C37   1   -0.006259    0.127348    0.472970    11.00000    0.15079    0.09946 =
         0.05151    0.00134   -0.04349    0.00862
AFIX  43
H37   2    0.041041    0.054039    0.488613    11.00000   -1.20000
AFIX   0

C38   1   -0.371903   -0.322243    0.537871    11.00000    0.10120    0.37461 =
         0.07445    0.02111   -0.01419   -0.07749
AFIX 137
H38A  2   -0.437603   -0.402308    0.543326    11.00000   -1.50000
H38B  2   -0.391442   -0.241404    0.556662    11.00000   -1.50000
H38C  2   -0.273945   -0.355589    0.542310    11.00000   -1.50000
AFIX   0

C39   1    0.115796    0.490443   -0.037754    11.00000    0.09081    0.16113 =
         0.05354   -0.02615   -0.01049   -0.01656
AFIX 137
H39A  2    0.020583    0.519236   -0.047371    11.00000   -1.50000
H39B  2    0.149913    0.409948   -0.054758    11.00000   -1.50000
H39C  2    0.180694    0.573185   -0.040087    11.00000   -1.50000
AFIX   0

C41   1   -0.101832    0.219786    0.492624    11.00000    0.04942    0.12481 =
         0.07060    0.01335   -0.00104   -0.01290
C43   1   -0.143080    0.233644    0.539241    11.00000    0.23290    0.22429 =
         0.14318    0.12471   -0.08187   -0.13861
AFIX 137
H43A  2   -0.214222    0.159796    0.545802    11.00000   -1.50000
H43B  2   -0.182450    0.330512    0.544243    11.00000   -1.50000
H43C  2   -0.058344    0.219284    0.556810    11.00000   -1.50000
AFIX   0

C47   1   -0.394312   -0.264855    0.487331    11.00000    0.09913    0.20384 =
         0.02332   -0.02576    0.00333    0.01911
C49   1   -0.593276   -0.038927    0.004972    11.00000    0.11207    0.12228 =
         0.05199   -0.01908   -0.01419    0.01500
HKLF 4


REM  cf201014_8_rt_a.res in P2(1)
REM R1 =  0.0700 for    9656 Fo > 4sig(Fo)  and  0.0895 for all   12972 data
REM    463 parameters refined using      1 restraints

END

WGHT      0.0755     33.6956

REM Highest difference peak  3.214,  deepest hole -2.689,  1-sigma level  0.290
Q1    1  -0.0431 -0.1750  0.2212  11.00000  0.05    3.21
Q2    1  -0.0197 -0.1728  0.2774  11.00000  0.05    2.82
Q3    1  -0.5983  0.3337  0.3435  11.00000  0.05    2.18
Q4    1  -0.5422  0.3161  0.3059  11.00000  0.05    2.11
Q5    1  -0.0515 -0.1621  0.3158  11.00000  0.05    1.95
Q6    1  -0.5689  0.3283  0.2244  11.00000  0.05    1.82
Q7    1   0.2368 -0.3484  0.2220  11.00000  0.05    1.81
Q8    1   0.0058 -0.1732  0.3721  11.00000  0.05    1.79
Q9    1  -0.5063  0.3371  0.1930  11.00000  0.05    1.77
Q10   1   0.0184 -0.1653  0.1820  11.00000  0.05    1.76
Q11   1  -0.0555 -0.1696  0.1276  11.00000  0.05    1.75
Q12   1   0.1345  0.1248  0.2213  11.00000  0.05    1.75
Q13   1  -0.2988  0.0002  0.2782  11.00000  0.05    1.69
Q14   1  -0.1872 -0.4573  0.2786  11.00000  0.05    1.63
Q15   1  -0.3353  0.0039  0.2215  11.00000  0.05    1.62
Q16   1   0.0605 -0.1670  0.3360  11.00000  0.05    1.57
Q17   1  -0.0011 -0.1690  0.1967  11.00000  0.05    1.57
Q18   1  -0.1063 -0.1739  0.1554  11.00000  0.05    1.51
Q19   1   0.2814 -0.3543  0.2795  11.00000  0.05    1.51
Q20   1  -0.2266 -0.4593  0.2190  11.00000  0.05    1.50
Q21   1  -0.4800  0.3295  0.2786  11.00000  0.05    1.47
Q22   1  -0.5124  0.3315  0.1362  11.00000  0.05    1.44
Q23   1   0.1890  0.1265  0.2832  11.00000  0.05    1.32
Q24   1  -0.1260 -0.1718  0.2564  11.00000  0.05    1.26
Q25   1  -0.2128  0.1412  0.1743  11.00000  0.05    1.09
Q26   1  -0.0828 -0.1710  0.1773  11.00000  0.05    1.08
Q27   1  -0.6552  0.3147  0.1744  11.00000  0.05    1.06
Q28   1  -0.2592 -0.0172  0.3460  11.00000  0.05    0.98
Q29   1  -0.3193 -0.4758  0.3388  11.00000  0.05    0.95
Q30   1  -0.5291  0.2199  0.1794  11.00000  0.05    0.95
Q31   1  -0.4894  0.3376  0.3707  11.00000  0.05    0.93
Q32   1  -0.0591  0.4778  0.1698  11.00000  0.05    0.91
;
_shelx_res_checksum                94073
_shelx_hkl_file
;
   0   0  -3    0.03    0.02
   0   0   3    0.10    0.03
   0   0   4  181.41    8.75
   0   0   4  188.75    8.74
   0   0  -4  185.49    8.75
   0   0   5    0.06    0.03
   0   0  -5    0.08    0.04
   0   0   5    0.09    0.04
   0   0   6   43.66    2.15
   0   0  -6   44.57    2.16
   0   0   6   44.63    2.17
   0   0  -7    0.41    0.08
   0   0   7    0.43    0.08
   0   0   7    0.35    0.08
   0   0  -8  354.57   16.90
   0   0   8  362.40   16.90
   0   0   8  357.94   16.91
   0   0   9    0.63    0.12
   0   0   9    0.68    0.13
   0   0  -9    0.95    0.15
   0   0  10 1101.70   49.65
   0   0 -10 1011.30   49.64
   0   0  10 1082.91   49.62
   0   0 -10 1039.70   49.59
   0   0  11    0.98    0.16
   0   0 -11    0.80    0.14
   0   0  11    0.84    0.17
   0   0 -12  832.09   39.34
   0   0 -12  856.19   39.31
   0   0  12  826.04   39.34
   0   0  12  824.35   39.37
   0   0  13    1.81    0.25
   0   0  13    1.81    0.22
   0   0 -13    1.76    0.20
   0   0  14  245.20   11.85
   0   0 -14  249.43   11.82
   0   0 -14  247.75   11.77
   0   0  14  249.00   11.81
   0   0  15    0.55    0.15
   0   0 -15    0.41    0.12
   0   0  15    0.31    0.13
   0   0 -16   29.37    1.64
   0   0  16   30.68    1.68
   0   0  16   31.36    1.65
   0   0 -16   30.87    1.60
   0   0 -17    0.80    0.17
   0   0  17    0.74    0.18
   0   0  17    0.51    0.18
   0   0 -18  136.39    6.71
   0   0  18  139.95    6.71
   0   0  18  137.03    6.76
   0   0 -18  137.75    6.65
   0   0 -19    4.37    0.42
   0   0  19    3.27    0.36
   0   0  19    3.44    0.40
   0   0 -19    3.23    0.33
   0   0 -20  207.55    9.85
   0   0 -20  199.64    9.92
   0   0  20  205.77    9.91
   0   0  20  208.98    9.98
   0   0  21    2.10    0.37
   0   0 -21    2.23    0.31
   0   0 -21    2.89    0.39
   0   0  21    2.49    0.35
   0   0 -22  230.26   10.89
   0   0  22  228.39   10.96
   0   0 -22  228.53   10.96
   0   0  22  220.04   11.02
   0   0 -23    3.92    0.44
   0   0  23    2.76    0.37
   0   0 -23    2.60    0.34
   0   0  23    2.58    0.43
   0   0 -24  121.10    6.01
   0   0 -24  121.63    5.93
   0   0  24  118.21    6.08
   0   0  24  122.19    6.00
   0   0 -25    3.27    0.37
   0   0 -25    3.47    0.44
   0   0  25    2.89    0.45
   0   0  25    3.50    0.44
   0   0  26   36.73    2.07
   0   0  26   36.85    2.16
   0   0 -26   36.77    2.08
   0   0 -26   36.54    1.99
   0   0 -27    0.62    0.30
   0   0 -27    0.83    0.25
   0   0  27    1.04    0.33
   0   0  27    0.88    0.29
   0   0  28   43.64    2.38
   0   0 -28   41.90    2.28
   0   0 -28   41.93    2.37
   0   0  28   42.74    2.45
   0   0 -29    2.59    0.35
   0   0  29    2.09    0.40
   0   0  29    2.48    0.47
   0   0 -29    2.27    0.41
   0   0 -30   38.04    2.10
   0   0  30   38.41    2.20
   0   0  31    2.90    0.47
   0   0 -31    3.03    0.41
   0   0  32   44.41    2.52
   0   0 -32   44.73    2.41
   0   0 -33    0.72    0.28
   0   0  33    0.84    0.37
   0   0  34   24.56    1.61
   0   0 -34   24.94    1.50
   0   0 -35    1.89    0.36
   0   0  35    1.67    0.42
   0   0 -37    1.08    0.34
   0   0 -38   12.48    0.95
   0   0 -39    0.50    0.32
   0   0 -40   12.33    0.97
   0   0 -41    1.15    0.38
   0   0 -42    9.41    0.85
   0   0 -43    0.83    0.37
   0   1   0    1.31    0.10
   0  -1   0    1.30    0.10
   0   1   1   16.78    0.81
   0  -1   1   15.89    0.80
   0  -1  -1   15.80    0.80
   0   1   2    0.76    0.09
   0  -1  -3    7.75    0.40
   0  -1  -3    7.46    0.42
   0  -1   3    7.59    0.40
   0  -1  -4    0.43    0.07
   0   1   4    0.47    0.08
   0  -1  -4    0.52    0.08
   0  -1   4    0.48    0.06
   0  -1  -5    8.84    0.49
   0   1   5    8.79    0.50
   0  -1   5    8.54    0.47
   0  -1  -5    8.04    0.47
   0  -1   6    2.65    0.21
   0  -1  -6    2.45    0.20
   0  -1  -6    2.66    0.21
   0   1   6    2.62    0.21
   0   1   7   41.62    2.01
   0  -1  -7   41.51    2.00
   0   1  -7   39.42    1.92
   0  -1   7   39.46    1.91
   0  -1   7   40.72    1.99
   0  -1  -7   41.08    1.99
   0  -1  -8    6.16    0.43
   0   1   8    7.06    0.43
   0  -1  -8    5.79    0.40
   0  -1   8    5.88    0.41
   0   1  -8    6.28    0.34
   0  -1   8    6.27    0.34
   0   1  -9   56.86    2.69
   0  -1   9   54.09    2.68
   0  -1   9   55.64    2.78
   0   1   9   57.90    2.79
   0  -1  -9   55.98    2.76
   0  -1  -9   59.49    2.78
   0  -1 -10    8.15    0.52
   0  -1  10    7.70    0.43
   0   1 -10    7.72    0.43
   0   1  10    8.16    0.51
   0  -1  10    7.50    0.51
   0  -1 -10    7.21    0.49
   0   1  11   15.27    0.82
   0  -1 -11   13.51    0.80
   0  -1 -11   12.33    0.78
   0   1 -11   13.88    0.71
   0  -1  11   13.63    0.81
   0   1  12    6.68    0.46
   0  -1  12    7.28    0.48
   0  -1 -12    5.47    0.43
   0   1 -12    5.76    0.36
   0   1  13    2.15    0.25
   0   1 -13    2.35    0.19
   0  -1  13    1.98    0.25
   0  -1 -13    2.19    0.24
   0  -1 -13    2.03    0.24
   0   1  14    1.98    0.24
   0  -1 -14    1.74    0.22
   0  -1  14    1.43    0.23
   0  -1 -14    1.36    0.21
   0  -1  14    1.92    0.21
   0   1 -14    1.48    0.15
   0   1 -15    1.93    0.19
   0  -1 -15    2.78    0.28
   0   1  15    2.05    0.27
   0  -1  15    2.65    0.29
   0  -1  15    2.77    0.26
   0  -1 -15    2.65    0.27
   0   1 -16    0.25    0.10
   0  -1 -16    0.39    0.13
   0  -1  16    0.31    0.13
   0  -1  16    0.37    0.14
   0  -1 -16    0.36    0.14
   0   1  16    0.38    0.14
   0   1  17   16.26    0.95
   0  -1  17   14.59    0.95
   0  -1  17   14.56    0.89
   0  -1 -17   13.83    0.91
   0  -1 -17   14.17    0.90
   0   1 -17   15.61    0.83
   0   1 -18    4.79    0.36
   0  -1 -18    5.38    0.44
   0  -1  18    4.70    0.46
   0  -1 -18    4.11    0.43
   0   1  18    4.71    0.45
   0  -1  18    4.98    0.42
   0   1 -19   58.00    2.91
   0   1  19   59.11    3.04
   0  -1  19   58.87    3.07
   0  -1 -19   59.29    3.01
   0  -1 -19   58.23    3.03
   0  -1  19   60.20    3.00
   0  -1  20    6.64    0.61
   0   1  20    7.19    0.60
   0  -1  20    7.50    0.57
   0  -1 -20    7.58    0.58
   0   1 -20    7.70    0.51
   0  -1 -20    6.80    0.59
   0  -1 -21   31.99    1.81
   0   1  21   31.31    1.80
   0  -1  21   32.58    1.86
   0   1 -21   31.82    1.68
   0  -1 -21   32.16    1.77
   0  -1  21   33.33    1.78
   0   1  22    5.84    0.52
   0   1 -22    4.91    0.40
   0  -1  22    4.84    0.53
   0  -1 -22    5.41    0.48
   0  -1 -22    4.40    0.49
   0  -1  22    5.94    0.50
   0  -1 -23    0.30    0.20
   0  -1  23    0.21    0.19
   0   1 -23    0.35    0.15
   0  -1 -23    0.07    0.20
   0  -1  23    0.08    0.21
   0   1  23    0.47    0.22
   0   1 -24    4.37    0.38
   0  -1  24    4.32    0.51
   0  -1 -24    4.69    0.45
   0  -1  24    4.36    0.45
   0  -1 -24    3.28    0.44
   0   1  24    4.08    0.47
   0  -1  25    6.38    0.56
   0  -1 -25    6.68    0.60
   0   1  25    5.51    0.56
   0   1 -25    5.71    0.47
   0  -1 -25    6.39    0.55
   0  -1  25    5.84    0.61
   0   1  26    0.78    0.26
   0   1 -26    0.62    0.19
   0  -1 -26    0.55    0.23
   0  -1  26    0.80    0.27
   0  -1  26    0.72    0.25
   0  -1 -26    0.50    0.24
   0  -1  27    0.13    0.24
   0  -1 -27    0.07    0.20
   0  -1  27    0.13    0.20
   0   1  27    0.87    0.27
   0  -1 -27    0.44    0.25
   0  -1 -28    0.76    0.31
   0  -1  28    0.97    0.33
   0  -1  28    0.81    0.27
   0   1 -28    0.60    0.21
   0   1  28    0.78    0.29
   0  -1 -28    1.28    0.29
   0  -1 -29   19.33    1.21
   0  -1 -29   18.07    1.24
   0  -1  29   18.36    1.22
   0   1  29   18.71    1.26
   0   1 -29   18.74    1.13
   0   1 -30    3.12    0.39
   0   1  30    2.89    0.48
   0  -1 -30    3.12    0.45
   0  -1  30    3.44    0.48
   0   1 -31   24.14    1.39
   0  -1  31   24.00    1.49
   0  -1 -31   22.55    1.44
   0   1  31   23.32    1.52
   0  -1 -32    2.12    0.38
   0  -1  32    1.92    0.40
   0   1 -32    2.92    0.38
   0  -1 -33    3.43    0.45
   0   1 -33    3.21    0.40
   0  -1  33    2.65    0.45
   0  -1 -34    0.92    0.32
   0   1 -34    1.05    0.29
   0  -1  34    1.27    0.37
   0  -1 -35    0.74    0.31
   0  -1  35    0.64    0.33
   0   1 -35    1.08    0.30
   0  -1  36    0.94    0.38
   0  -1 -36    1.11    0.35
   0   1 -36    0.51    0.28
   0  -1  37    0.61    0.35
   0  -1 -37    0.33    0.28
   0   1 -37    0.69    0.30
   0   1 -38    0.08    0.26
   0  -1 -38    0.24    0.27
   0   1 -39    1.80    0.40
   0  -1 -39    1.74    0.40
   0  -1 -40    0.58    0.35
   0   1 -40    0.91    0.37
   0   1 -41    5.76    0.65
   0  -1 -42    0.61    0.35
   0  -1 -43    2.03    0.46
   0  -1 -44    0.14    0.35
   0  -2   0  352.52   16.60
   0  -2   1   25.04    1.28
   0   2   1   25.46    1.29
   0  -2  -1   25.49    1.28
   0   2   2   18.52    1.01
   0  -2  -2   19.44    1.00
   0  -2   2   19.82    1.00
   0   2  -3   12.14    0.58
   0  -2   3   12.73    0.63
   0  -2  -3   11.09    0.57
   0  -2   3   12.41    0.58
   0   2   3   11.69    0.65
   0   2   4  190.56    8.70
   0   2  -4  195.47    8.63
   0  -2  -4  180.35    8.63
   0   2   4  162.16    8.63
   0  -2   4  194.83    8.64
   0  -2  -5    4.58    0.29
   0  -2   5    4.85    0.30
   0   2  -5    4.99    0.30
   0   2   5    4.40    0.29
   0  -2  -5    4.33    0.32
   0   2   5    5.29    0.35
   0  -2  -6  219.82   10.52
   0   2   6  204.97   10.52
   0   2  -6  234.21   10.53
   0  -2  -6  229.33   10.57
   0  -2   6  229.57   10.53
   0  -2  -7    4.65    0.35
   0  -2  -7    4.76    0.32
   0   2  -7    4.99    0.32
   0  -2   7    5.08    0.33
   0   2   7    4.45    0.32
   0  -2  -8   13.53    0.61
   0   2  -8    8.64    0.56
   0  -2   8   12.37    0.61
   0  -2  -8    9.20    0.60
   0   2   8    7.98    0.56
   0  -2  -9    1.81    0.21
   0  -2   9    1.70    0.19
   0   2  -9    1.83    0.18
   0  -2   9    1.67    0.11
   0   2   9    1.66    0.18
   0  -2  -9    1.50    0.18
   0  -2  10   64.46    3.10
   0  -2  10   62.67    2.97
   0   2 -10   60.15    3.07
   0  -2 -10   66.09    3.12
   0   2  10   58.14    3.08
   0  -2 -10   64.70    3.08
   0   2 -11    1.23    0.17
   0  -2  11    1.03    0.09
   0  -2 -11    1.06    0.17
   0   2  11    1.02    0.17
   0  -2  11    1.05    0.17
   0   2  11    0.90    0.17
   0  -2 -11    0.83    0.16
   0  -2 -12   62.04    2.94
   0  -2  12   57.71    2.92
   0   2 -12   59.01    2.90
   0  -2  12   56.43    2.78
   0   2  12   61.76    2.96
   0   2  12   56.44    2.91
   0  -2 -12   60.65    2.91
   0   2  13    1.21    0.20
   0  -2 -13    1.41    0.20
   0  -2  13    1.20    0.19
   0   2 -13    1.41    0.14
   0   2  13    1.32    0.20
   0  -2  13    1.24    0.11
   0  -2 -13    1.50    0.20
   0   2 -13    1.21    0.19
   0  -2 -14   10.81    0.68
   0   2 -14    9.54    0.64
   0   2  14    8.78    0.65
   0   2 -14    9.35    0.56
   0   2  14   10.24    0.69
   0  -2  14   10.48    0.67
   0  -2 -14   10.60    0.66
   0   2  15    5.02    0.45
   0  -2  15    5.47    0.46
   0   2 -15    5.82    0.45
   0   2 -15    5.68    0.37
   0  -2 -15    5.66    0.46
   0   2  15    6.01    0.49
   0  -2 -15    5.79    0.45
   0   2 -16   64.46    3.35
   0   2  16   67.62    3.41
   0  -2 -16   67.12    3.37
   0  -2 -16   66.63    3.37
   0   2 -16   67.87    3.25
   0  -2  16   65.77    3.39
   0   2  16   67.56    3.40
   0  -2 -17    2.11    0.29
   0  -2 -17    2.12    0.28
   0  -2  17    2.15    0.29
   0   2 -17    2.91    0.32
   0   2  17    2.61    0.32
   0   2  17    2.45    0.32
   0   2  18   14.01    0.97
   0  -2 -18   15.11    0.96
   0   2  18   15.82    1.01
   0   2 -18   14.66    0.95
   0  -2  18   15.82    0.92
   0  -2  18   15.92    1.00
   0  -2 -18   15.79    0.97
   0   2 -18   15.41    0.85
   0  -2  19    4.30    0.39
   0   2  19    4.88    0.47
   0  -2 -19    4.94    0.46
   0   2 -19    4.89    0.46
   0  -2 -19    4.29    0.43
   0  -2  19    4.75    0.47
   0   2  19    4.63    0.47
   0   2 -19    5.52    0.37
   0  -2 -20    4.69    0.46
   0   2 -20    4.97    0.37
   0   2 -20    4.18    0.44
   0   2  20    5.05    0.49
   0  -2  20    5.24    0.51
   0   2  20    4.65    0.48
   0  -2 -20    5.19    0.47
   0  -2  20    5.16    0.43
   0   2  21    1.69    0.31
   0  -2 -21    1.31    0.26
   0   2  21    1.32    0.30
   0  -2 -21    1.15    0.26
   0   2 -21    1.70    0.29
   0  -2  21    1.09    0.28
   0   2 -21    1.83    0.21
   0  -2  21    1.75    0.26
   0  -2 -22   13.06    0.89
   0   2  22   12.54    0.90
   0  -2 -22   13.33    0.89
   0   2  22   11.63    0.90
   0   2 -22   12.71    0.77
   0   2 -22   12.86    0.87
   0  -2  22   12.45    0.91
   0  -2  22   12.34    0.83
   0   2  23    1.09    0.30
   0  -2  23    0.98    0.28
   0   2 -23    1.12    0.28
   0   2  23    1.34    0.29
   0   2 -23    1.44    0.21
   0  -2  23    1.02    0.23
   0  -2 -23    1.00    0.29
   0  -2 -23    1.19    0.28
   0  -2 -24    0.97    0.29
   0   2  24    0.47    0.24
   0   2 -24    0.64    0.19
   0  -2  24    0.74    0.22
   0   2  24    0.29    0.24
   0   2 -24    0.48    0.25
   0  -2 -24    0.89    0.26
   0  -2  24    0.32    0.25
   0   2  25    3.46    0.48
   0  -2  25    3.72    0.42
   0   2 -25    3.96    0.47
   0  -2 -25    4.62    0.50
   0  -2 -25    3.21    0.42
   0  -2  25    3.68    0.49
   0   2 -25    4.43    0.37
   0  -2 -26    4.17    0.48
   0  -2  26    3.40    0.41
   0   2 -26    2.77    0.41
   0   2  26    3.56    0.49
   0  -2  26    4.00    0.50
   0   2 -26    3.74    0.36
   0  -2 -26    3.77    0.44
   0  -2 -27    1.36    0.33
   0   2  27    1.06    0.33
   0   2 -27    1.53    0.25
   0  -2 -27    1.23    0.32
   0   2 -27    1.51    0.30
   0  -2  27    1.30    0.29
   0  -2  27    1.00    0.32
   0  -2  28    2.84    0.38
   0  -2 -28    2.62    0.39
   0  -2 -28    2.76    0.42
   0   2 -28    2.76    0.33
   0   2 -28    2.40    0.41
   0  -2 -29    2.44    0.43
   0  -2 -29    2.93    0.43
   0  -2  29    2.85    0.40
   0   2 -29    3.78    0.38
   0   2 -29    3.58    0.46
   0  -2 -30    0.98    0.30
   0  -2  30    0.27    0.25
   0   2 -30    0.29    0.21
   0  -2  31    1.74    0.36
   0  -2 -31    1.95    0.37
   0  -2  32    1.06    0.33
   0   2 -32    1.58    0.31
   0  -2 -32    1.63    0.39
   0  -2 -33    0.12    0.27
   0   2 -33    0.52    0.25
   0  -2  33    0.39    0.32
   0   2 -34    0.33    0.24
   0  -2 -34    0.22    0.29
   0  -2  34    0.15    0.27
   0   2 -35    1.53    0.33
   0  -2  35    1.95    0.41
   0  -2 -35    1.53    0.40
   0   2 -36    0.38    0.28
   0  -2 -36    0.65    0.33
   0  -2  36    0.10    0.31
   0  -2  37    0.41    0.33
   0  -2 -37    0.52    0.33
   0   2 -37    0.47    0.30
   0  -2 -38    0.20    0.30
   0  -2  38    0.14    0.33
   0   2 -38    0.03    0.27
   0  -2 -39    0.31    0.33
   0   2 -39    0.98    0.35
   0  -2 -40    0.66    0.37
   0  -2 -41    0.60    0.38
   0  -2 -42    0.18    0.34
   0  -2 -43    0.37    0.37
   0  -2 -44    0.07    0.34
   0  -2 -45    0.04    0.37
   0  -3   0    0.18    0.09
   0  -3  -1    2.00    0.20
   0  -3   1    1.99    0.20
   0  -3  -2    0.95    0.14
   0  -3   2    0.84    0.13
   0   3  -3    0.41    0.06
   0  -3  -3    1.15    0.08
   0   3   3    0.34    0.11
   0  -3  -3    1.16    0.15
   0  -3   4    1.73    0.18
   0   3   4    1.47    0.19
   0   3  -4    1.51    0.12
   0  -3  -4    1.11    0.11
   0   3  -5    0.81    0.10
   0  -3   5    1.65    0.17
   0  -3   5    1.91    0.14
   0   3   5    0.73    0.16
   0  -3  -5    1.78    0.18
   0  -3  -5    1.76    0.13
   0   3   5    0.65    0.10
   0   3  -6    0.45    0.09
   0  -3   6    0.48    0.09
   0  -3  -6    0.54    0.09
   0  -3  -6    0.62    0.13
   0   3   6    0.50    0.13
   0   3   6    0.33    0.09
   0   3   7   12.60    0.73
   0   3  -7   12.45    0.64
   0  -3   7   10.77    0.63
   0  -3  -7   10.55    0.67
   0  -3  -7   11.01    0.62
   0   3   7   10.75    0.63
   0  -3  -8    2.67    0.26
   0  -3   8    2.65    0.22
   0   3  -8    2.70    0.23
   0   3   8    2.04    0.25
   0  -3  -8    2.21    0.21
   0   3   8    1.79    0.21
   0  -3  -9   21.00    1.20
   0   3  -9   23.76    1.16
   0  -3   9   20.27    1.16
   0  -3  -9   20.87    1.15
   0   3   9   21.86    1.17
   0   3   9   24.81    1.26
   0  -3  10    2.53    0.16
   0   3 -10    2.59    0.24
   0   3  10    2.12    0.24
   0  -3 -10    2.27    0.23
   0  -3 -10    2.77    0.29
   0  -3  10    2.67    0.25
   0   3 -11    3.12    0.26
   0  -3  11    1.99    0.23
   0  -3 -11    1.99    0.22
   0  -3 -11    2.00    0.25
   0   3  11    2.81    0.26
   0  -3  11    1.93    0.14
   0  -3  12    3.26    0.19
   0  -3 -12    3.46    0.35
   0  -3 -12    2.78    0.31
   0   3  12    3.55    0.32
   0  -3  12    3.64    0.33
   0   3 -12    3.40    0.30
   0  -3 -12    3.27    0.30
   0  -3 -13    8.13    0.56
   0  -3 -13    8.21    0.53
   0   3  13    7.00    0.52
   0  -3  13    7.49    0.53
   0   3 -13    7.02    0.51
   0  -3  13    7.20    0.38
   0  -3 -14    1.56    0.25
   0  -3 -14    1.48    0.22
   0  -3  14    1.07    0.21
   0   3  14    1.58    0.24
   0  -3  14    1.37    0.10
   0   3 -14    1.46    0.21
   0   3  15    5.58    0.47
   0  -3  15    5.86    0.48
   0   3 -15    5.75    0.46
   0  -3 -15    6.17    0.47
   0  -3 -15    6.54    0.50
   0   3 -16    1.12    0.20
   0  -3 -16    1.43    0.23
   0  -3 -16    1.16    0.22
   0  -3  16    1.01    0.21
   0   3  16    1.28    0.23
   0  -3 -17    4.53    0.41
   0   3 -17    4.67    0.42
   0   3  17    4.43    0.43
   0  -3  17    4.61    0.44
   0  -3 -17    4.76    0.44
   0  -3 -18    2.53    0.33
   0  -3  18    1.81    0.31
   0   3  18    2.31    0.33
   0  -3 -18    2.25    0.31
   0   3 -18    2.65    0.31
   0  -3 -19   30.47    1.64
   0  -3 -19   26.48    1.64
   0  -3  19   28.72    1.66
   0   3  19   31.19    1.68
   0   3 -19   28.60    1.62
   0  -3  20    4.01    0.45
   0  -3 -20    4.28    0.43
   0   3  20    3.11    0.40
   0   3 -20    3.86    0.41
   0  -3 -20    3.17    0.41
   0   3  21   15.91    1.04
   0  -3 -21   14.53    1.01
   0  -3  21   15.39    0.93
   0  -3  21   15.15    1.03
   0   3 -21   14.73    0.97
   0  -3 -21   14.57    0.99
   0  -3  22    1.81    0.27
   0   3  22    1.56    0.32
   0  -3 -22    1.55    0.30
   0  -3 -22    1.36    0.30
   0  -3  22    1.94    0.34
   0   3 -22    1.38    0.29
   0   3  23    0.47    0.26
   0   3 -23    0.52    0.24
   0  -3  23    0.91    0.22
   0  -3 -23    1.25    0.29
   0  -3 -23    0.88    0.27
   0  -3  23    1.06    0.30
   0   3 -24    3.05    0.40
   0  -3 -24    2.93    0.42
   0   3  24    2.82    0.43
   0  -3 -24    2.52    0.39
   0  -3  24    3.28    0.45
   0  -3  24    3.46    0.37
   0  -3  25    7.66    0.73
   0   3 -25    8.61    0.70
   0  -3  25    9.10    0.66
   0  -3 -25    9.26    0.74
   0  -3 -25    8.16    0.70
   0   3 -26    1.87    0.34
   0  -3 -26    1.26    0.32
   0  -3 -26    1.07    0.30
   0  -3  26    1.03    0.26
   0   3 -27    0.37    0.25
   0  -3 -27    0.12    0.22
   0  -3  27    0.43    0.22
   0  -3 -27    0.17    0.25
   0   3 -28    0.99    0.32
   0  -3 -28    1.22    0.31
   0  -3 -28    0.69    0.31
   0  -3  28    1.24    0.29
   0  -3  29    9.46    0.74
   0  -3 -29    8.80    0.78
   0  -3 -29   10.33    0.83
   0  -3  30    1.67    0.36
   0  -3 -30    1.78    0.41
   0  -3 -31   14.62    1.07
   0  -3  31   14.28    1.01
   0  -3 -32    0.93    0.34
   0  -3  32    0.44    0.28
   0  -3 -33    1.26    0.37
   0  -3  33    0.87    0.31
   0  -3 -34    0.55    0.32
   0  -3  34    0.82    0.34
   0  -3  35    1.82    0.39
   0  -3 -35    1.69    0.42
   0  -3  36    0.60    0.32
   0  -3 -36    0.32    0.32
   0  -3 -37    0.73    0.38
   0  -3  37    0.71    0.34
   0  -3 -38    0.04    0.34
   0  -3  38    0.17    0.33
   0  -3 -39    1.30    0.43
   0  -3  39    1.17    0.40
   0  -3 -40    0.49    0.37
   0  -3 -41    3.70    0.59
   0  -3 -42    0.27    0.39
   0  -3 -43    0.72    0.41
   0  -3 -44   -0.36    0.36
   0  -3 -45   -0.16    0.40
   0  -4   0  314.11   14.90
   0  -4  -1    6.51    0.48
   0  -4   1    6.94    0.50
   0  -4   2  144.17    6.85
   0  -4  -2  140.38    6.85
   0  -4   3    2.66    0.28
   0  -4  -3    2.51    0.28
   0  -4  -4    1.96    0.12
   0  -4   4    1.86    0.22
   0  -4   5    0.87    0.17
   0   4   5    0.92    0.19
   0  -4  -5    0.83    0.10
   0   4  -5    0.88    0.10
   0   4  -6    1.12    0.14
   0  -4  -6    1.87    0.22
   0  -4   6    2.59    0.25
   0  -4  -6    1.95    0.16
   0   4   6    1.16    0.23
   0  -4  -7    0.31    0.13
   0  -4  -7    0.29    0.08
   0  -4   7    0.47    0.14
   0   4   7    0.20    0.14
   0   4  -7    0.27    0.08
   0  -4  -8   29.33    1.59
   0   4  -8   32.60    1.53
   0  -4   8   30.59    1.59
   0  -4  -8   27.65    1.51
   0   4   8   29.45    1.65
   0  -4  -9    3.76    0.35
   0  -4  -9    3.20    0.28
   0   4  -9    4.13    0.30
   0   4   9    3.17    0.37
   0   4 -10  182.07    8.03
   0  -4 -10  163.31    8.09
   0  -4 -10  160.39    8.00
   0   4  10  164.27    8.16
   0  -4 -11    4.69    0.39
   0  -4  11    5.72    0.42
   0   4 -11    5.72    0.41
   0  -4 -11    5.55    0.46
   0   4  11    4.89    0.48
   0  -4  12  108.79    5.37
   0   4  12  112.67    5.50
   0  -4 -12  113.40    5.62
   0  -4 -12  110.85    5.55
   0  -4  12  122.31    5.53
   0  -4 -12  111.10    5.49
   0   4  12  115.71    5.63
   0   4 -12  126.59    5.52
   0   4  13    6.46    0.57
   0  -4  13    7.12    0.38
   0   4  13    6.80    0.52
   0   4 -13    6.96    0.50
   0  -4  13    7.57    0.53
   0  -4 -13    7.65    0.56
   0  -4 -13    7.03    0.59
   0  -4 -13    6.94    0.51
   0   4  14   17.29    1.07
   0   4  14   18.23    1.14
   0  -4 -14   18.85    1.16
   0  -4 -14   18.58    1.07
   0   4 -14   19.28    1.06
   0  -4 -14   18.18    1.11
   0  -4  14   18.28    1.07
   0  -4 -15    3.16    0.38
   0   4 -15    2.36    0.29
   0   4  15    2.82    0.36
   0  -4  15    3.28    0.33
   0   4  15    2.52    0.31
   0  -4 -15    2.95    0.32
   0  -4 -15    3.17    0.36
   0   4 -16    0.50    0.18
   0  -4 -16    1.40    0.23
   0  -4 -16    1.52    0.26
   0   4  16    0.40    0.18
   0  -4  16    1.99    0.26
   0   4 -17    0.63    0.20
   0  -4 -17    0.86    0.22
   0   4  17    0.74    0.20
   0  -4  17    0.53    0.18
   0  -4 -17    0.50    0.19
   0   4 -18    4.70    0.44
   0  -4  18    4.15    0.44
   0  -4 -18    4.76    0.44
   0  -4 -18    5.44    0.49
   0  -4 -19    2.19    0.31
   0  -4 -19    2.49    0.35
   0   4 -19    1.94    0.31
   0  -4  19    2.09    0.34
   0  -4 -20   36.10    2.02
   0  -4 -20   35.47    1.98
   0   4 -20   37.51    1.99
   0   4 -21    0.50    0.26
   0  -4 -21    0.70    0.29
   0  -4 -21    0.43    0.23
   0  -4 -22   47.50    2.76
   0  -4 -22   51.30    2.71
   0   4 -22   53.86    2.71
   0  -4 -23    3.99    0.46
   0  -4  23    3.80    0.40
   0  -4 -23    3.59    0.48
   0   4 -23    4.50    0.48
   0   4 -24   12.00    0.89
   0  -4  24   13.42    0.85
   0  -4 -24   13.08    0.93
   0  -4 -24   12.49    0.96
   0   4 -25    4.07    0.48
   0  -4 -25    4.54    0.54
   0  -4 -25    3.76    0.49
   0  -4  25    4.94    0.45
   0  -4 -26    1.84    0.37
   0  -4  26    1.88    0.31
   0   4 -26    1.91    0.35
   0  -4 -26    1.55    0.36
   0  -4  27    0.47    0.22
   0  -4 -27    0.45    0.27
   0  -4 -27    0.44    0.26
   0   4 -27    0.27    0.25
   0  -4  28    1.75    0.30
   0  -4 -28    1.49    0.36
   0  -4 -28    1.27    0.36
   0   4 -28    1.19    0.34
   0  -4 -29    1.36    0.37
   0  -4  29    2.63    0.38
   0  -4 -30    6.06    0.66
   0  -4  30    6.54    0.59
   0  -4 -31    1.87    0.43
   0  -4  31    2.09    0.38
   0  -4  32   11.29    0.85
   0  -4 -32   10.63    0.92
   0  -4 -33    0.80    0.36
   0  -4  33    0.51    0.29
   0  -4 -34    3.18    0.56
   0  -4  34    4.17    0.51
   0  -4  35    1.29    0.37
   0  -4 -35    1.15    0.41
   0  -4  36    1.60    0.38
   0  -4 -36    1.52    0.46
   0  -4 -37    0.99    0.42
   0  -4  37    1.07    0.36
   0  -4  38    0.53    0.33
   0  -4 -38    0.64    0.37
   0  -4  39    0.26    0.35
   0  -4 -39    0.86    0.42
   0  -4 -40    2.25    0.53
   0  -4  40    2.91    0.50
   0  -4 -41    0.66    0.42
   0   4  41    0.97    0.50
   0  -4 -42    1.34    0.47
   0  -5   0    0.29    0.15
   0   5  -1    3.37    0.33
   0  -5  -1    3.16    0.32
   0  -5   2    0.90    0.20
   0  -5  -2    0.89    0.20
   0  -5  -3    2.79    0.32
   0  -5   3    3.19    0.33
   0  -5   4    0.87    0.19
   0  -5  -5    2.42    0.16
   0  -5   5    2.11    0.27
   0  -5  -6    0.36    0.15
   0   5  -6    0.40    0.09
   0  -5  -6    0.46    0.09
   0  -5   6    0.57    0.18
   0  -5   7   12.63    0.79
   0   5  -7   12.57    0.67
   0  -5  -7   12.31    0.67
   0  -5  -7   10.92    0.76
   0  -5  -8    2.02    0.20
   0  -5  -8    1.81    0.26
   0   5   8    1.67    0.30
   0   5  -8    2.51    0.21
   0  -5   8    1.83    0.27
   0  -5   9   15.54    0.95
   0   5   9   14.82    1.01
   0  -5  -9   13.81    0.83
   0  -5  -9   14.68    0.94
   0  -5  10    2.97    0.33
   0   5 -10    2.93    0.27
   0   5  10    2.94    0.37
   0  -5 -10    2.95    0.27
   0  -5 -10    3.15    0.34
   0  -5 -11    2.73    0.38
   0  -5  11    2.87    0.33
   0  -5 -11    2.62    0.33
   0  -5 -11    2.67    0.27
   0   5 -11    3.50    0.29
   0   5  12    1.97    0.33
   0  -5 -12    2.45    0.31
   0  -5 -12    2.09    0.25
   0   5 -12    2.57    0.26
   0  -5  12    3.10    0.32
   0  -5 -12    2.36    0.36
   0  -5 -13    3.14    0.39
   0   5  13    2.10    0.32
   0  -5 -13    2.55    0.27
   0  -5 -13    2.39    0.31
   0   5 -13    1.65    0.24
   0  -5  14    0.27    0.07
   0  -5 -14    0.29    0.21
   0  -5 -14    0.37    0.20
   0   5 -14    0.38    0.16
   0   5  14    0.13    0.18
   0  -5 -14    0.18    0.16
   0   5  15    1.86    0.33
   0  -5 -15    2.96    0.30
   0  -5 -15    2.63    0.37
   0  -5 -15    2.26    0.33
   0   5 -15    1.96    0.27
   0  -5  15    2.61    0.16
   0  -5 -16    0.55    0.19
   0   5 -16    0.65    0.19
   0  -5 -16    0.69    0.21
   0   5  16    0.60    0.25
   0  -5 -16    0.57    0.25
   0  -5 -17    3.63    0.43
   0   5  17    5.22    0.52
   0  -5 -17    3.92    0.39
   0  -5 -17    3.83    0.47
   0   5 -17    4.75    0.42
   0  -5 -18    1.34    0.31
   0  -5 -18    1.26    0.29
   0   5 -18    1.25    0.26
   0  -5 -18    1.07    0.24
   0   5  18    0.55    0.26
   0   5  19   21.01    1.33
   0  -5 -19   19.07    1.19
   0   5 -19   20.96    1.21
   0  -5 -19   19.44    1.24
   0   5  20    1.70    0.38
   0  -5 -20    1.93    0.33
   0   5 -20    2.40    0.34
   0  -5 -20    2.65    0.38
   0  -5 -21   11.76    0.85
   0   5  21   10.80    0.90
   0  -5 -21   11.68    0.82
   0   5 -21   11.72    0.81
   0   5 -22    2.64    0.36
   0  -5 -22    2.60    0.37
   0   5  22    2.29    0.41
   0  -5 -23    0.42    0.27
   0   5  23    0.13    0.27
   0   5 -23    0.05    0.21
   0  -5 -24    2.62    0.44
   0  -5 -24    2.68    0.38
   0   5  24    2.69    0.46
   0  -5  24    2.59    0.32
   0   5 -24    2.35    0.38
   0  -5  25    3.90    0.39
   0   5 -25    3.11    0.43
   0  -5 -25    3.96    0.47
   0  -5 -25    3.63    0.51
   0   5  25    3.12    0.49
   0   5  26    0.15    0.30
   0   5 -26   -0.18    0.27
   0  -5  26    0.31    0.20
   0  -5 -26    0.31    0.28
   0  -5 -26    0.24    0.25
   0  -5  27    0.08    0.21
   0  -5 -27   -0.19    0.29
   0   5 -27    0.19    0.24
   0  -5 -27   -0.21    0.30
   0   5  27    0.07    0.29
   0   5  28    0.42    0.33
   0   5 -28    0.33    0.28
   0  -5  28    0.36    0.24
   0  -5 -28   -0.03    0.28
   0  -5 -28    0.25    0.31
   0  -5 -29    6.11    0.69
   0   5  29    7.98    0.78
   0  -5  29    7.06    0.60
   0  -5  30    0.93    0.31
   0  -5 -30    0.74    0.39
   0   5  30    0.64    0.39
   0  -5  31    8.88    0.74
   0   5  31   11.51    0.98
   0  -5 -31   10.17    0.90
   0   5  32    1.01    0.40
   0  -5 -32    0.69    0.39
   0  -5  32    1.68    0.36
   0  -5  33    1.76    0.35
   0   5  33    0.91    0.38
   0  -5 -33    1.41    0.44
   0   5  34    0.53    0.39
   0  -5  34    1.24    0.34
   0  -5 -34    0.84    0.40
   0  -5 -35    0.53    0.36
   0  -5  35    0.53    0.30
   0   5  35    0.50    0.35
   0  -5  36    0.36    0.31
   0   5  36    0.32    0.39
   0  -5 -36    0.42    0.37
   0  -5 -37    0.81    0.43
   0  -5  37    0.31    0.30
   0   5  37    0.33    0.41
   0   5  38   -0.05    0.39
   0  -5 -38    0.17    0.36
   0  -5 -39    0.87    0.41
   0   5  39    0.84    0.48
   0  -6   0  224.81   11.05
   0   6   0  236.09   11.10
   0  -6  -1    4.40    0.48
   0  -6   1    5.49    0.52
   0  -6   2  106.04    5.26
   0  -6  -2  107.03    5.27
   0   6   2  105.63    5.30
   0  -6  -3    5.87    0.50
   0  -6   3    4.03    0.44
   0  -6   4   15.45    0.99
   0  -6  -5    0.90    0.20
   0  -6   5    0.79    0.22
   0  -6   6    5.78    0.34
   0  -6   6    5.73    0.49
   0   6   6    5.24    0.32
   0   6   6    4.43    0.31
   0  -6  -6    5.61    0.46
   0  -6  -7    4.44    0.42
   0  -6   7    4.64    0.45
   0  -6  -8   37.40    1.91
   0  -6  -8   35.36    2.03
   0  -6   8   39.97    2.08
   0   6  -8   40.19    1.91
   0  -6  -9    7.49    0.61
   0   6  -9    8.70    0.51
   0  -6   9    7.69    0.63
   0  -6  -9    7.95    0.51
   0   6 -10  138.19    6.19
   0  -6 -10  122.41    6.40
   0  -6 -10  126.53    6.18
   0  -6  10  130.09    6.32
   0   6  10  128.27    6.42
   0  -6 -10  120.95    6.30
   0  -6  11    4.55    0.48
   0  -6 -11    5.67    0.51
   0   6 -11    5.66    0.41
   0  -6 -11    4.93    0.40
   0   6  11    3.64    0.53
   0  -6 -11    6.06    0.61
   0   6  12   96.44    5.01
   0  -6  12  102.69    4.92
   0  -6 -12   98.21    4.79
   0   6 -12  108.11    4.80
   0  -6 -12   87.65    4.87
   0  -6 -12   91.52    5.00
   0  -6 -13    2.78    0.31
   0   6  13    2.37    0.42
   0   6 -13    2.94    0.31
   0  -6 -13    2.25    0.36
   0  -6 -13    2.91    0.45
   0  -6  13    1.98    0.37
   0   6  14   24.69    1.58
   0  -6  14   24.02    1.29
   0  -6 -14   26.29    1.60
   0  -6  14   28.04    1.53
   0  -6 -14   25.71    1.51
   0   6 -14   28.70    1.42
   0  -6 -14   26.56    1.41
   0  -6 -15    0.37    0.18
   0   6 -15    0.67    0.19
   0  -6  15    0.47    0.11
   0  -6  15    0.11    0.21
   0   6  15    0.46    0.24
   0  -6  15    0.43    0.09
   0  -6 -15    0.47    0.22
   0  -6 -15    0.64    0.28
   0  -6  16    3.30    0.21
   0   6  16    2.94    0.44
   0  -6  16    4.04    0.22
   0   6 -16    3.50    0.36
   0  -6 -16    4.47    0.46
   0  -6 -16    3.85    0.37
   0  -6 -16    4.07    0.50
   0  -6  16    4.98    0.47
   0  -6 -17    1.12    0.28
   0   6 -17    0.92    0.23
   0  -6 -17    0.55    0.19
   0  -6  17    0.77    0.25
   0  -6 -17    0.79    0.31
   0   6  17    0.82    0.28
   0   6 -18   10.94    0.74
   0  -6 -18   10.02    0.79
   0  -6 -18   11.01    0.75
   0  -6 -18   10.63    0.88
   0   6  18   11.16    0.90
   0   6  19    3.98    0.53
   0  -6 -19    4.03    0.42
   0  -6 -19    4.26    0.50
   0   6 -19    5.20    0.46
   0  -6 -19    4.04    0.54
   0  -6 -20   32.56    1.77
   0   6  20   31.22    1.93
   0  -6 -20   29.99    1.83
   0  -6 -20   28.85    1.90
   0   6 -20   35.16    1.79
   0  -6 -21    3.31    0.42
   0   6 -21    4.01    0.44
   0  -6 -21    3.39    0.51
   0   6  21    3.28    0.50
   0  -6 -21    2.94    0.45
   0  -6 -22   44.18    2.40
   0   6  22   41.28    2.55
   0   6 -22   47.65    2.42
   0   6  23    1.58    0.42
   0  -6 -23    2.38    0.39
   0   6 -23    2.09    0.37
   0   6  24   16.30    1.25
   0   6 -24   18.35    1.14
   0  -6 -24   17.08    1.12
   0   6  25    0.35    0.33
   0  -6  25    0.65    0.23
   0   6 -25    0.59    0.28
   0  -6 -25    0.86    0.29
   0  -6  26    4.46    0.41
   0  -6 -26    3.49    0.46
   0   6  26    3.37    0.54
   0  -6 -26    3.39    0.56
   0   6 -26    2.98    0.43
   0   6  27    0.08    0.29
   0   6 -27    0.45    0.27
   0  -6 -27    0.22    0.27
   0  -6 -27    0.54    0.38
   0  -6  27    0.23    0.21
   0  -6  28    4.34    0.44
   0   6  28    3.95    0.59
   0  -6 -28    4.52    0.53
   0  -6 -28    3.83    0.56
   0   6  29    1.23    0.43
   0  -6 -29    1.66    0.43
   0  -6  29    1.42    0.32
   0  -6 -30    8.00    0.83
   0   6  30    8.99    0.89
   0  -6  30    8.64    0.68
   0   6  31    0.89    0.45
   0  -6 -31    1.22    0.44
   0  -6  31    0.82    0.28
   0  -6  32    9.62    0.75
   0  -6 -32    9.75    0.91
   0   6  32    9.70    0.97
   0  -6 -33    0.92    0.43
   0   6  33    0.28    0.39
   0  -6  33    0.51    0.30
   0  -6 -34    5.09    0.68
   0   6  34    4.90    0.73
   0  -6 -35    0.57    0.41
   0   6  35    0.72    0.46
   0   6  36    1.32    0.47
   0  -6 -36    2.32    0.52
   0  -6 -37    0.50    0.41
   0   6  37    0.20    0.42
   0  -7   0    1.93    0.35
   0  -7  -1   37.18    2.11
   0   7   1   40.15    2.17
   0  -7   1   37.78    2.10
   0   7   2    2.07    0.39
   0  -7  -2    2.33    0.37
   0  -7   2    2.15    0.36
   0  -7   3   30.65    1.76
   0   7   3   31.73    1.84
   0   7   4    2.25    0.40
   0  -7   4    1.75    0.32
   0  -7  -4    1.77    0.28
   0  -7  -5   29.93    1.62
   0   7   5   27.59    1.73
   0  -7   5   29.30    1.67
   0  -7  -6    1.43    0.30
   0  -7   6    1.19    0.32
   0  -7  -6    2.25    0.39
   0  -7  -7   45.76    2.48
   0  -7  -7   42.43    2.34
   0  -7   7   45.11    2.39
   0   7   8    2.33    0.20
   0  -7   8    1.92    0.21
   0  -7   8    2.66    0.39
   0   7   8    1.69    0.19
   0  -7  -8    3.39    0.48
   0  -7   8    2.33    0.20
   0  -7  -8    2.65    0.36
   0   7   9   49.01    2.32
   0  -7  -9   44.65    2.46
   0  -7  -9   46.82    2.60
   0  -7   9   44.35    2.31
   0  -7   9   47.56    2.50
   0  -7  10    3.30    0.34
   0  -7 -10    3.52    0.53
   0  -7 -10    3.35    0.42
   0  -7  10    2.73    0.41
   0  -7  10    2.63    0.29
   0  -7 -11   27.09    1.71
   0  -7 -11   25.12    1.57
   0   7 -11   30.27    1.45
   0  -7  11   27.97    1.62
   0  -7 -11   27.63    1.46
   0  -7  11   25.97    1.46
   0   7 -12    1.53    0.23
   0   7  12    1.47    0.38
   0  -7 -12    1.62    0.34
   0  -7 -12    1.47    0.37
   0  -7  12    1.28    0.31
   0  -7 -12    1.36    0.24
   0  -7  12    1.75    0.23
   0  -7 -13    8.87    0.80
   0  -7 -13    9.51    0.61
   0   7  13    9.12    0.80
   0  -7 -13    7.61    0.66
   0  -7  13    8.09    0.53
   0   7 -13    8.98    0.58
   0  -7  13    9.18    0.71
   0   7 -14    0.67    0.19
   0   7  14    0.24    0.28
   0  -7  14    0.41    0.25
   0  -7  14    0.68    0.14
   0  -7 -14    1.01    0.35
   0  -7 -14    0.40    0.19
   0  -7 -14    0.59    0.27
   0  -7 -15    6.83    0.52
   0  -7 -15    6.78    0.70
   0  -7  15    7.16    0.62
   0   7 -15    6.86    0.51
   0  -7  15    6.29    0.40
   0   7  15    6.88    0.69
   0  -7 -15    7.42    0.63
   0   7 -16    1.20    0.26
   0  -7  16    1.34    0.14
   0  -7  16    1.51    0.34
   0  -7 -16    0.79    0.24
   0  -7 -16    1.67    0.34
   0  -7 -16    1.64    0.39
   0   7  16    1.62    0.40
   0  -7  16    1.52    0.18
   0   7  17   19.42    1.36
   0  -7 -17   16.37    1.20
   0   7 -17   21.57    1.16
   0  -7  17   19.83    1.26
   0  -7 -17   17.72    1.33
   0  -7 -17   20.54    1.17
   0  -7  18    1.53    0.38
   0  -7 -18    2.34    0.36
   0   7  18    1.17    0.43
   0  -7 -18    2.58    0.46
   0  -7 -18    2.63    0.43
   0   7 -18    2.47    0.33
   0   7  19   35.44    2.15
   0  -7 -19   32.81    2.11
   0  -7 -19   33.37    2.02
   0  -7  19   34.61    2.03
   0   7 -19   37.63    1.95
   0  -7 -19   37.48    1.96
   0   7  20    1.92    0.47
   0  -7  20    1.89    0.44
   0  -7 -20    2.21    0.38
   0   7 -20    2.75    0.39
   0  -7 -20    2.49    0.49
   0  -7 -21   22.49    1.58
   0   7  21   22.85    1.60
   0   7 -21   25.21    1.43
   0  -7  21   24.64    1.50
   0  -7 -21   24.15    1.43
   0  -7 -22    1.81    0.36
   0   7 -22    1.73    0.33
   0   7  22    1.24    0.43
   0  -7  22    1.38    0.36
   0  -7 -22    1.51    0.43
   0  -7  23    4.37    0.53
   0  -7 -23    4.93    0.64
   0  -7 -23    4.20    0.49
   0   7  23    4.93    0.64
   0   7 -23    4.67    0.49
   0   7  24    0.87    0.40
   0  -7  24    0.39    0.27
   0  -7 -24    0.25    0.26
   0   7 -24    0.41    0.27
   0  -7 -25    1.14    0.33
   0  -7  25    1.06    0.25
   0   7 -25    0.25    0.26
   0  -7  25    0.85    0.31
   0   7  25    1.06    0.39
   0  -7 -26    0.44    0.30
   0   7  26    0.69    0.39
   0   7 -26    0.68    0.29
   0  -7  26    0.48    0.22
   0  -7  26    0.35    0.25
   0  -7 -27    2.02    0.44
   0  -7  27    3.24    0.37
   0   7 -27    2.81    0.45
   0   7  27    2.86    0.53
   0  -7  28    0.75    0.25
   0   7  28    0.36    0.40
   0  -7 -29   10.67    1.01
   0   7  29   11.89    1.07
   0  -7 -30    1.22    0.46
   0   7  30    0.61    0.44
   0  -7 -31   11.97    1.09
   0   7  31   13.54    1.16
   0  -7 -32    0.71    0.45
   0   7  32    0.24    0.43
   0  -7 -33    3.94    0.65
   0   7  33    4.04    0.67
   0  -7 -34    0.74    0.40
   0   7  34    0.15    0.42
   0  -8   0   10.12    0.81
   0  -8   0    9.58    0.77
   0  -8   1    1.13    0.32
   0  -8  -1    1.30    0.32
   0  -8   1    1.81    0.35
   0  -8   2    1.37    0.32
   0  -8  -2    1.73    0.29
   0   8   2    1.28    0.33
   0  -8   2    1.37    0.31
   0  -8  -2    0.90    0.31
   0   8   3    4.68    0.55
   0  -8  -3    4.83    0.55
   0  -8   3    5.17    0.51
   0  -8  -3    4.29    0.44
   0  -8   3    4.23    0.49
   0  -8  -4   14.50    1.03
   0  -8   4   14.09    0.95
   0  -8  -4   13.24    0.89
   0   8   4   12.97    1.02
   0  -8   4   13.78    0.98
   0  -8   5    1.57    0.31
   0  -8   5    1.68    0.35
   0  -8  -5    1.62    0.40
   0  -8  -5    1.40    0.30
   0   8   5    1.47    0.38
   0  -8  -6   22.67    1.38
   0  -8   6   24.71    1.41
   0  -8  -6   25.22    1.55
   0   8   6   21.80    1.51
   0  -8   6   24.28    1.46
   0   8   7    2.47    0.44
   0  -8   7    1.90    0.31
   0  -8  -7    1.76    0.41
   0  -8  -7    1.96    0.33
   0  -8   7    1.89    0.36
   0  -8   8    2.40    0.39
   0  -8  -8    2.39    0.36
   0  -8   8    2.73    0.34
   0  -8  -8    2.37    0.43
   0  -8   9    2.25    0.37
   0  -8   9    2.46    0.31
   0  -8  -9    2.00    0.44
   0  -8  -9    1.61    0.32
   0  -8 -10    3.99    0.45
   0  -8  10    3.58    0.45
   0  -8  10    3.84    0.37
   0  -8 -10    3.51    0.53
   0  -8  11    0.11    0.24
   0   8  11    0.10    0.13
   0  -8  11    0.20    0.16
   0   8  11    0.26    0.14
   0  -8  11    0.30    0.14
   0  -8 -11    0.44    0.27
   0  -8  11    0.35    0.15
   0  -8 -11   -0.07    0.31
   0  -8  12    5.39    0.53
   0   8  12    3.77    0.35
   0  -8 -12    4.85    0.60
   0  -8 -12    4.01    0.46
   0  -8  12    4.26    0.37
   0  -8  12    3.82    0.35
   0  -8  13    1.24    0.32
   0  -8  13    1.48    0.21
   0  -8 -13    1.23    0.37
   0  -8 -13    1.43    0.32
   0  -8  13    1.39    0.22
   0   8  13    1.44    0.23
   0  -8  14    1.93    0.36
   0  -8 -14    2.11    0.37
   0  -8  14    1.52    0.20
   0  -8 -14    2.68    0.47
   0  -8  14    1.58    0.25
   0   8  14    1.11    0.22
   0  -8 -15    1.95    0.28
   0  -8  15    1.45    0.18
   0   8  15    1.83    0.45
   0  -8 -15    1.26    0.40
   0   8 -15    1.64    0.26
   0  -8  15    1.79    0.37
   0  -8 -15    1.37    0.34
   0  -8 -16    9.14    0.75
   0  -8 -16    9.77    0.65
   0   8  16    8.59    0.84
   0  -8  16    8.20    0.49
   0  -8 -16    7.73    0.80
   0   8 -16    8.59    0.61
   0  -8  16    8.76    0.75
   0  -8  17    0.56    0.11
   0  -8  17    0.79    0.14
   0  -8 -17    0.92    0.27
   0   8  17    0.80    0.37
   0  -8 -17    0.51    0.36
   0  -8  17    0.80    0.32
   0   8 -17    0.66    0.24
   0  -8 -18    3.83    0.42
   0  -8 -18    4.23    0.59
   0   8 -18    3.21    0.38
   0   8  18    3.18    0.55
   0  -8  18    3.81    0.51
   0   8 -19    0.87    0.24
   0   8  19    1.04    0.40
   0  -8 -19    0.41    0.34
   0  -8 -19    0.48    0.24
   0  -8  19    0.74    0.31
   0  -8 -20   -0.12    0.34
   0  -8  20    0.33    0.27
   0  -8 -20    0.46    0.27
   0   8 -20    0.38    0.21
   0   8  20    0.51    0.36
   0   8  21    0.35    0.33
   0  -8  21    0.09    0.26
   0  -8 -21    0.34    0.35
   0   8 -21    0.32    0.23
   0  -8  22    1.42    0.38
   0  -8 -22    1.07    0.42
   0   8 -22    1.54    0.31
   0   8  22    1.41    0.45
   0   8 -23   -0.09    0.25
   0  -8  23    0.06    0.29
   0  -8 -23    0.04    0.34
   0   8  23   -0.04    0.32
   0   8 -24    0.16    0.23
   0   8  24    0.41    0.40
   0  -8 -24   -0.18    0.38
   0  -8  24    0.47    0.32
   0  -8 -25    0.40    0.39
   0   8 -25    0.12    0.23
   0   8  25    0.33    0.38
   0   8 -26    1.05    0.31
   0  -8 -26    1.54    0.49
   0   8  26    0.81    0.42
   0   8 -27    0.39    0.28
   0   8  27    0.48    0.39
   0   8  28    0.54    0.41
   0   8  29    0.75    0.43
   0   8  30    0.20    0.39
   0  -9   0   -0.02    0.20
   0  -9   0    0.03    0.27
   0  -9  -1    1.51    0.39
   0  -9   1    1.22    0.27
   0  -9   1    1.76    0.37
   0  -9  -1    1.66    0.30
   0  -9   2    0.31    0.27
   0  -9  -2    0.03    0.27
   0  -9  -2    0.36    0.23
   0  -9   2    0.30    0.27
   0  -9   3    2.62    0.44
   0  -9  -3    2.94    0.49
   0  -9   3    2.94    0.41
   0  -9  -3    2.48    0.36
   0   9   4    0.66    0.34
   0  -9   4    0.71    0.30
   0  -9   4    0.72    0.30
   0  -9  -4    0.34    0.32
   0  -9  -4    0.42    0.24
   0   9   5    2.27    0.46
   0  -9   5    3.75    0.49
   0  -9  -5    3.32    0.50
   0  -9  -5    2.87    0.39
   0  -9   5    3.16    0.43
   0  -9   6    0.23    0.28
   0  -9  -6    0.52    0.24
   0  -9   6    0.09    0.23
   0  -9  -6    0.18    0.33
   0   9   6    0.34    0.32
   0  -9  -7    1.62    0.40
   0  -9  -7    1.23    0.31
   0  -9   7    1.72    0.32
   0   9   7    0.74    0.37
   0  -9   7    1.83    0.37
   0  -9   8    0.24    0.20
   0  -9   8    0.26    0.27
   0  -9  -8   -0.15    0.35
   0  -9  -8   -0.02    0.23
   0   9   8    0.04    0.29
   0  -9  -9   -0.11    0.34
   0  -9   9    0.14    0.25
   0  -9  -9    0.13    0.24
   0   9   9   -0.08    0.31
   0  -9   9    0.06    0.20
   0  -9 -10    0.31    0.34
   0  -9 -10    0.47    0.27
   0  -9  10    0.44    0.27
   0  -9  10    0.41    0.22
   0   9  10    0.16    0.32
   0  -9 -11    0.51    0.29
   0  -9 -11    0.63    0.36
   0  -9  11    0.60    0.21
   0  -9  11    1.15    0.35
   0  -9  12    0.16    0.18
   0  -9  12    0.18    0.29
   0  -9 -12    0.08    0.33
   0  -9 -12    0.55    0.29
   0  -9 -13    3.49    0.56
   0  -9  13    3.87    0.52
   0  -9  13    3.76    0.34
   0  -9  14    0.30    0.28
   0   9  14    0.28    0.16
   0  -9 -14    0.37    0.36
   0   9  14    0.17    0.16
   0  -9  14    0.31    0.16
   0  -9  15    3.83    0.51
   0   9  15    3.12    0.37
   0  -9  15    3.58    0.30
   0  -9 -15    3.95    0.60
   0   9  15    2.99    0.35
   0   9  16    0.85    0.23
   0  -9 -16    0.47    0.35
   0  -9 -17    0.43    0.38
   0   9  17    0.12    0.18
   0   9  18   -0.02    0.18
   0  -9 -18   -0.09    0.35
   0   9  18    0.32    0.37
   0   9  19    1.06    0.44
   0  -9 -19    0.04    0.36
   0   9  19    0.47    0.24
   0   9  20    0.28    0.35
   0  -9 -20    0.09    0.40
   0   9  21    0.14    0.35
   0  -9 -21    0.14    0.39
   0  -9 -22    0.14    0.39
   0   9  22    0.39    0.36
   0   9  23    0.79    0.46
   0  -9 -23    0.71    0.43
   0   9  24   -0.20    0.36
   0  -9 -24   -0.05    0.37
   0  -9 -25    2.67    0.59
   0   9  25    1.42    0.50
   0   9  26    0.31    0.42
   0  -9 -26    0.20    0.37
   0 -10   0   34.55    2.06
   0 -10   0   33.77    1.89
   0 -10  -1    1.57    0.36
   0 -10   1    1.69    0.37
   0 -10   1    1.89    0.47
   0 -10  -1    2.96    0.52
   0 -10   2   18.32    1.23
   0 -10  -2   16.74    1.12
   0 -10  -2   18.80    1.30
   0 -10   3    2.41    0.45
   0 -10  -3    3.62    0.55
   0 -10  -3    2.27    0.39
   0 -10   4    3.19    0.46
   0 -10  -4    2.67    0.41
   0 -10  -4    3.80    0.57
   0 -10  -5    0.30    0.25
   0 -10   5    0.32    0.27
   0 -10  -5   -0.04    0.35
   0  10   6    0.54    0.36
   0 -10  -6    0.53    0.28
   0 -10   6    0.58    0.29
   0 -10  -6    0.55    0.36
   0 -10  -7    0.81    0.41
   0 -10  -7    0.78    0.33
   0 -10   7    0.76    0.29
   0  10   7    1.06    0.43
   0 -10  -8    6.04    0.62
   0 -10   8    5.83    0.55
   0  10   8    5.06    0.69
   0 -10  -8    6.87    0.78
   0  10   9    1.49    0.47
   0 -10   9    1.54    0.33
   0 -10  -9    2.11    0.41
   0 -10  -9    2.98    0.57
   0 -10 -10   17.73    1.36
   0 -10  10   17.93    1.11
   0  10  10   18.88    1.40
   0 -10  11    1.20    0.30
   0 -10 -11    1.95    0.53
   0  10  11    1.27    0.50
   0 -10 -12   19.28    1.42
   0  10  12   17.82    1.41
   0 -10 -13    1.84    0.51
   0  10  13    1.35    0.46
   0 -10 -14    6.80    0.80
   0 -10 -15    0.93    0.45
   0 -10 -16    1.18    0.47
   0 -10 -17    0.33    0.45
   0 -10 -18    2.13    0.57
   0 -10 -19    0.34    0.44
   0 -10 -20    6.00    0.80
   0  10  20    4.81    0.74
   0 -10 -21    0.20    0.41
   0  10  21    0.51    0.46
   0 -10 -22    5.58    0.78
   0 -11   0    0.82    0.44
   0 -11  -1    6.22    0.75
   0 -11   1    7.77    0.78
   0 -11  -2    0.44    0.43
   0 -11   2    0.48    0.38
   0 -11  -3    5.49    0.74
   0 -11   3    5.80    0.65
   0 -11  -4    0.55    0.44
   0 -11   4    0.12    0.32
   0 -11   5    5.19    0.62
   0 -11  -5    7.29    0.82
   0 -11  -6    0.26    0.41
   0 -11   6    0.08    0.29
   0 -11  -7    8.65    0.90
   0 -11   7    7.57    0.68
   0 -11  -8    0.23    0.47
   0 -11  -9    8.29    0.92
   0  11   9    7.54    0.85
   0  11  10    0.96    0.42
   0 -11 -10    0.47    0.47
   0 -11 -11    4.63    0.74
   0  11  11    4.63    0.71
   0  11  12    0.25    0.40
   0 -11 -12    0.44    0.47
   0 -11 -13    2.48    0.59
   0  11  13    1.86    0.53
   0 -11 -14   -0.35    0.41
   0  11  14   -0.10    0.37
   0 -11 -15    1.42    0.55
   0  11  15    1.60    0.53
   0 -11 -16    0.46    0.47
   0 -11 -17    2.48    0.59
   0 -12   0    3.73    0.62
   0 -12  -1    0.17    0.41
   0 -12   1    0.93    0.41
   0 -12  -2    1.58    0.53
   0 -12  -3    0.77    0.44
   0 -12  -4    0.23    0.41
   0 -12  -5    0.14    0.42
   0 -12  -6    0.68    0.47
   0 -12  -7    0.55    0.45
   0 -12  -8   -0.20    0.46
   0 -12  -9    0.21    0.44
   0 -12 -10    1.57    0.58
   0 -12 -11    0.32    0.50
   1   0 -42    7.08    0.71
   1   0 -41    0.79    0.34
   1   0 -40    9.05    0.79
   1   0 -39    0.55    0.29
   1   0 -38    1.73    0.38
   1   0 -37    0.34    0.26
   1   0 -36    0.23    0.27
  -1   0  36   -0.05    0.38
  -1   0  35    0.62    0.39
   1   0 -35    0.46    0.27
  -1   0  34    1.66    0.42
   1   0 -34    1.79    0.33
   1   0 -33    0.55    0.26
  -1   0  33    0.17    0.31
   1   0 -32   23.26    1.42
  -1   0  32   25.43    1.66
   1   0 -31    3.24    0.42
  -1   0  31    3.08    0.52
  -1   0  30   41.23    2.44
   1   0 -30   41.91    2.25
   1   0 -29    3.31    0.47
  -1   0  29    3.13    0.51
   1   0 -29    3.65    0.42
  -1   0  28   13.00    1.01
   1   0 -28   12.79    0.86
   1   0 -28   12.26    0.94
   1   0 -27    0.19    0.24
   1   0 -27    0.04    0.16
  -1   0  27    0.13    0.24
  -1   0  26    0.50    0.27
   1   0 -26    0.50    0.26
   1   0 -26    0.41    0.20
   1   0 -25    1.99    0.34
  -1   0  25    2.89    0.42
   1   0 -25    2.63    0.31
   1   0 -24    0.54    0.20
  -1   0  24    0.03    0.25
   1   0 -24    0.56    0.26
   1   0 -23    2.38    0.36
  -1   0  23    2.16    0.33
   1   0 -23    2.33    0.30
  -1   0  23    2.34    0.38
   1   0 -22   26.77    1.48
   1   0 -22   27.75    1.57
  -1   0  22   26.06    1.61
  -1   0  22   26.83    1.54
  -1   0  21    3.87    0.42
   1   0 -21    4.24    0.47
   1   0 -21    4.08    0.38
  -1   0  21    3.55    0.46
   1   0 -20  103.54    5.13
  -1   0  20  104.50    5.19
   1   0 -20  106.57    5.21
  -1   0  20  106.20    5.26
  -1   0  19    6.85    0.62
   1   0 -19    8.29    0.63
   1   0 -19    8.60    0.57
  -1   0  19    8.57    0.62
   1   0 -18   55.77    2.84
   1   0 -18   52.98    2.76
  -1   0  18   56.85    2.82
  -1   0  18   54.73    2.87
   1   0 -17    3.72    0.37
   1   0 -17    3.19    0.30
  -1   0  17    3.42    0.37
  -1   0  17    3.47    0.35
   1   0 -16    9.31    0.65
  -1   0  16    9.62    0.63
   1   0 -16    9.23    0.59
  -1   0  16    9.06    0.66
  -1   0  15    0.81    0.16
   1   0 -15    0.54    0.16
  -1   0  15    0.65    0.16
  -1   0  14    8.43    0.61
  -1   0  14    8.57    0.58
   1   0 -14    8.59    0.59
   1   0 -14    8.88    0.57
  -1   0  13    2.33    0.24
  -1   0  13    2.15    0.25
   1   0 -13    2.45    0.24
   1   0 -13    1.98    0.24
   1   0 -12   13.44    0.83
  -1   0  12   14.74    0.85
  -1   0  12   14.30    0.82
  -1   0  11    3.34    0.30
   1   0 -11    3.22    0.29
  -1   0  10   93.27    4.53
   1   0 -10   92.98    4.52
  -1   0   9    6.51    0.44
   1   0  -9    7.09    0.46
   1   0  -8  106.97    5.03
  -1   0   8  102.33    5.03
   1   0  -7    7.24    0.43
  -1   0   7    6.36    0.42
  -1   0   6   24.66    1.26
   1   0  -6   24.59    1.26
   1   0  -5    1.85    0.16
  -1   0   5    1.98    0.17
  -1   0   4    7.61    0.42
   1   0  -4    6.88    0.41
  -1   0   3    0.85    0.10
  -1   0   3    0.39    0.10
  -1   0   2    9.01    0.53
   1   0  -2    9.04    0.53
  -1   0   1    0.89    0.12
   1   0  -1    1.15    0.14
  -1   0   0   19.37    1.02
   1   0   1    2.27    0.20
  -1   0  -1    2.49    0.17
   1   0   1    2.34    0.17
  -1   0  -1    2.05    0.19
  -1   0  -2   42.58    2.06
   1   0   2   42.37    2.06
   1   0   3    1.18    0.11
  -1   0  -3    1.26    0.12
   1   0   4    5.89    0.34
  -1   0  -4    5.55    0.34
   1   0   5    1.29    0.12
   1   0   6   22.53    1.14
   1   0   7    5.64    0.35
   1   0   8   29.62    1.52
  -1   0  -8   30.90    1.55
   1   0   9   10.59    0.59
  -1   0  -9    9.61    0.61
  -1   0 -10   12.30    0.68
   1   0  10   10.07    0.62
  -1   0 -11    8.79    0.54
   1   0  11    9.26    0.54
  -1   0 -11    8.62    0.57
   1   0  12    4.06    0.32
  -1   0 -12    4.79    0.36
  -1   0 -12    4.46    0.33
  -1   0 -13    1.78    0.20
   1   0  13    2.09    0.21
  -1   0 -14    1.26    0.21
  -1   0 -14    1.77    0.20
   1   0  14    1.71    0.20
  -1   0 -15    0.17    0.10
  -1   0 -15    0.13    0.12
   1   0  15    0.20    0.10
  -1   0 -16    1.33    0.22
  -1   0 -16    1.34    0.20
   1   0  16    1.41    0.20
   1   0  17    2.45    0.30
  -1   0 -17    2.26    0.26
   1   0  17    2.53    0.27
  -1   0 -17    2.39    0.31
   1   0  18   28.94    1.55
  -1   0 -18   29.30    1.55
   1   0  18   29.75    1.61
  -1   0 -18   27.43    1.59
  -1   0 -19    7.26    0.55
  -1   0 -19    7.84    0.60
   1   0  19    7.56    0.59
  -1   0 -20   20.32    1.20
   1   0  20   20.97    1.26
  -1   0 -20   21.77    1.28
  -1   0 -21    8.09    0.68
  -1   0 -21    8.79    0.63
   1   0  21   10.08    0.71
  -1   0 -22    1.77    0.27
  -1   0 -22    1.38    0.30
   1   0  22    1.26    0.28
  -1   0 -23    2.90    0.40
  -1   0 -23    2.84    0.34
   1   0  23    3.80    0.41
  -1   0 -24   10.79    0.83
  -1   0 -24   11.69    0.78
   1   0  24   12.09    0.85
  -1   0 -25    1.06    0.25
   1   0  25    0.73    0.24
  -1   0 -25    0.96    0.28
   1   0  26    7.26    0.63
  -1   0 -26    7.39    0.58
  -1   0 -26    6.15    0.61
  -1   0 -27    0.51    0.21
   1   0  27    0.31    0.23
  -1   0 -27    0.03    0.24
  -1   0 -28    2.40    0.34
  -1   0 -28    2.47    0.43
   1   0  28    2.95    0.42
   1   0  29    2.85    0.44
  -1   0 -29    2.25    0.42
  -1   0 -30   13.77    0.96
   1   0  30   14.16    1.05
   1   0  31    3.36    0.52
  -1   0 -31    3.98    0.48
   1   0  32    5.81    0.62
  -1   0 -32    4.08    0.49
  -1   0 -33    0.90    0.31
   1   0  33    1.18    0.39
  -1   0 -34    1.14    0.33
   1   0  34    1.29    0.38
   1   0  35    0.63    0.33
  -1   0 -35    0.64    0.30
  -1   0 -36    5.03    0.56
   1   0  36    4.31    0.62
   1   0  37    0.51    0.39
  -1   0 -37    0.36    0.31
  -1   0 -38    0.31    0.32
   1   0  38    0.16    0.34
   1   0  39    0.58    0.41
  -1   0 -39    0.06    0.32
  -1   0 -40    2.17    0.46
   1   0  40    2.17    0.51
  -1   0 -41    1.18    0.40
   1   0  41    1.13    0.48
  -1   0 -42    2.82    0.52
  -1   0 -43    0.46    0.36
   1  -1 -43    2.10    0.47
   1  -1 -42    0.10    0.33
   1  -1 -41    3.32    0.51
   1   1 -40    0.37    0.32
   1  -1 -40    0.68    0.35
   1   1 -39    1.71    0.37
   1  -1 -39    2.30    0.43
   1   1 -38    0.27    0.25
   1  -1 -38    0.12    0.27
   1   1 -37    0.19    0.24
   1  -1 -37    0.55    0.32
  -1  -1  36    0.77    0.41
   1   1 -36    1.26    0.31
   1  -1 -36    1.03    0.32
   1  -1 -35    1.51    0.35
  -1  -1  35    0.93    0.40
   1   1 -35    1.63    0.32
  -1  -1  34    0.82    0.38
   1   1 -34    1.01    0.27
   1  -1 -34    0.86    0.32
   1   1 -33    6.85    0.57
  -1  -1  33    6.93    0.78
   1  -1 -33    6.31    0.62
  -1  -1  32    0.04    0.28
   1  -1 -32    0.16    0.25
   1   1 -32    0.08    0.22
   1  -1 -31   13.06    0.94
   1   1 -31   14.04    0.89
  -1  -1  31   13.01    1.08
   1  -1 -30    1.43    0.33
   1   1 -30    1.46    0.27
  -1  -1  30    1.42    0.40
   1   1 -29    4.55    0.42
   1  -1 -29    4.66    0.53
   1  -1 -29    4.61    0.48
  -1  -1  29    4.54    0.58
   1  -1 -28    0.68    0.25
   1   1 -28    0.73    0.20
  -1  -1  28    0.50    0.22
   1  -1 -28    0.48    0.26
  -1  -1  28    0.55    0.26
   1   1 -27    0.03    0.15
   1  -1 -27    0.57    0.24
   1  -1 -27    0.39    0.23
  -1  -1  27    0.39    0.24
  -1  -1  27    0.39    0.24
   1   1 -26    2.57    0.29
  -1  -1  26    2.84    0.38
  -1  -1  26    2.43    0.41
   1  -1 -26    2.90    0.40
   1  -1 -26    2.71    0.36
  -1  -1  25    4.15    0.50
  -1  -1  25    3.52    0.42
   1   1 -25    3.83    0.36
   1  -1 -25    3.79    0.42
   1  -1 -25    3.56    0.45
   1  -1 -24    3.74    0.41
  -1  -1  24    3.88    0.47
  -1  -1  24    3.49    0.40
   1  -1 -24    3.36    0.42
   1   1 -24    3.66    0.34
   1  -1 -23   39.18    2.12
  -1  -1  23   37.69    2.05
   1  -1 -23   37.29    2.05
  -1  -1  23   37.66    2.16
   1   1 -23   38.17    1.97
   1  -1 -22    3.73    0.41
  -1  -1  22    2.58    0.39
  -1  -1  22    2.34    0.32
   1   1 -22    2.87    0.29
   1  -1 -22    3.00    0.35
   1  -1 -21   56.51    2.97
  -1  -1  21   57.65    2.97
   1   1 -21   58.97    2.89
   1  -1 -21   59.54    3.03
  -1  -1  21   56.98    3.06
   1  -1 -20    0.25    0.21
  -1  -1  20    0.07    0.17
   1   1 -20    0.15    0.12
   1  -1 -20    0.32    0.18
  -1  -1  20    0.49    0.18
  -1  -1  19   14.58    0.86
   1  -1 -19   13.35    0.89
   1  -1 -19   13.26    0.86
   1  -1 -19   13.86    0.88
  -1  -1  19   13.77    0.92
   1   1 -19   13.10    0.77
   1  -1 -18    2.57    0.31
  -1  -1  18    2.13    0.30
   1   1 -18    2.02    0.21
   1  -1 -18    2.57    0.30
   1  -1 -18    2.26    0.28
  -1  -1  18    2.11    0.26
  -1  -1  17    5.54    0.43
   1   1 -17    4.97    0.36
   1  -1 -17    5.79    0.47
  -1  -1  17    6.12    0.49
   1  -1 -16    0.15    0.13
  -1  -1  16    0.17    0.15
  -1  -1  16    0.16    0.11
   1   1 -16    0.13    0.07
  -1  -1  15    5.76    0.41
   1   1 -15    5.21    0.36
  -1  -1  15    5.82    0.47
   1  -1 -15    5.99    0.46
   1   1 -14    8.36    0.48
   1  -1 -14    7.95    0.56
  -1  -1  14    8.07    0.58
  -1  -1  14    7.77    0.52
  -1  -1  13   58.60    2.88
  -1  -1  13   57.94    2.94
   1   1 -13   57.18    2.82
   1  -1 -13   60.16    2.93
   1   1 -12    9.80    0.56
  -1  -1  12   10.05    0.66
  -1  -1  12   11.16    0.62
   1  -1 -12   10.95    0.66
   1  -1 -11  204.73    9.91
  -1  -1  11  208.22    9.86
  -1  -1  11  210.64    9.92
  -1  -1  10    6.03    0.38
   1  -1 -10    6.43    0.43
  -1  -1  10    5.51    0.41
  -1  -1   9  110.61    5.20
   1  -1  -9  108.76    5.19
  -1  -1   9  105.36    5.14
  -1  -1   8    0.34    0.09
   1  -1  -8    0.60    0.10
   1  -1  -8    0.48    0.10
  -1  -1   8    0.32    0.07
  -1  -1   7    2.21    0.15
   1  -1  -7    2.19    0.19
  -1  -1   7    2.33    0.19
  -1  -1   6    2.61    0.22
   1  -1  -6    3.01    0.22
  -1  -1   5   19.10    0.96
   1  -1  -5   17.89    0.95
   1  -1  -4    0.58    0.08
  -1  -1   4    0.61    0.08
  -1  -1   3   97.08    4.72
  -1  -1   3   97.66    4.78
  -1  -1   3  107.44    4.77
  -1  -1   2   12.66    0.72
   1  -1  -2   12.63    0.70
  -1  -1   2   12.77    0.64
   1  -1  -1  246.86   11.92
  -1  -1   1  257.64   11.93
  -1  -1   1  252.06   11.86
  -1  -1   0   12.52    0.63
   1  -1   0   12.82    0.70
  -1  -1   0   11.63    0.68
   1  -1   1  253.58   12.47
  -1  -1  -1  268.38   12.47
   1   1   1  285.46   12.43
  -1  -1  -1  250.82   12.42
  -1  -1  -1  259.65   12.42
   1  -1   2   12.64    0.71
   1   1   2   12.92    0.69
   1   1   2   12.47    0.69
  -1  -1  -2   14.68    0.70
  -1  -1  -2   13.28    0.69
   1   1   3   98.44    4.70
  -1  -1  -3  101.79    4.72
   1   1   3   96.57    4.71
   1   1   4    0.65    0.08
   1   1   4    0.62    0.09
  -1  -1  -5   25.52    1.28
   1   1   5   23.85    1.27
   1   1   5   24.80    1.26
   1  -1   5   26.20    1.26
  -1  -1  -6    2.28    0.20
   1   1   6    2.06    0.18
   1   1   6    2.16    0.19
   1  -1   7    3.46    0.23
   1   1   7    2.71    0.24
  -1  -1  -7    3.35    0.26
  -1   1  -8    1.52    0.15
   1  -1   8    1.19    0.12
  -1  -1  -8    1.09    0.14
   1   1   8    1.26    0.15
  -1  -1  -9  114.38    5.59
   1  -1   9  118.57    5.55
  -1   1  -9  119.97    5.57
   1   1   9  111.31    5.59
   1   1  10    4.38    0.33
  -1   1 -10    5.09    0.32
   1  -1  10    4.19    0.29
   1   1  10    4.63    0.35
  -1   1 -11  237.67   11.18
   1   1  11  229.14   11.23
   1  -1  11  244.72   11.16
   1   1  11  225.03   11.21
  -1  -1 -11  238.34   11.23
  -1   1 -12    2.94    0.23
   1  -1  12    2.27    0.21
   1   1  12    2.48    0.27
   1   1  12    2.41    0.24
   1   1  13   66.97    3.39
   1   1  13   68.96    3.38
   1  -1  13   67.33    3.30
  -1  -1 -13   69.06    3.39
  -1   1 -13   67.84    3.32
  -1  -1 -14    5.47    0.44
  -1   1 -14    5.46    0.39
  -1  -1 -14    6.68    0.47
   1   1  14    4.97    0.43
   1  -1  14    6.33    0.39
   1   1  14    4.95    0.42
   1   1  15    1.78    0.23
   1  -1  15    1.87    0.20
  -1  -1 -15    1.74    0.23
   1   1  15    1.99    0.25
  -1  -1 -15    1.74    0.25
  -1   1 -15    1.61    0.20
   1  -1  16    0.21    0.10
  -1  -1 -16    0.15    0.13
   1   1  16   -0.02    0.11
  -1   1 -16    0.02    0.09
  -1  -1 -16    0.10    0.11
   1   1  17   13.35    0.81
  -1   1 -17   11.10    0.71
  -1  -1 -17   11.49    0.77
   1  -1  17   11.33    0.69
  -1  -1 -17   12.56    0.78
   1   1  18    1.80    0.28
  -1  -1 -18    2.52    0.30
   1  -1  18    2.47    0.24
  -1   1 -18    1.74    0.22
  -1  -1 -18    2.26    0.28
  -1   1 -19    9.69    0.62
   1  -1  19    9.13    0.60
  -1  -1 -19    9.18    0.69
   1   1  19    9.42    0.69
  -1  -1 -19    9.99    0.68
  -1  -1 -20    2.97    0.34
  -1  -1 -20    2.28    0.35
   1   1  20    2.67    0.34
   1  -1  20    2.47    0.28
  -1   1 -20    3.10    0.31
   1   1  21   64.83    3.49
  -1  -1 -21   67.86    3.50
  -1   1 -21   67.61    3.40
  -1  -1 -21   71.93    3.49
  -1   1 -22    1.61    0.25
   1  -1  22    1.09    0.27
  -1  -1 -22    0.92    0.24
  -1  -1 -22    0.71    0.27
   1   1  22    1.26    0.29
  -1   1 -23   52.89    2.69
  -1  -1 -23   51.07    2.75
   1  -1  23   54.36    2.77
  -1  -1 -23   50.91    2.79
   1   1  23   52.02    2.79
  -1  -1 -24    1.82    0.35
   1  -1  24    1.77    0.32
  -1  -1 -24    1.88    0.31
   1   1  24    1.42    0.31
  -1   1 -24    1.43    0.25
  -1   1 -25    4.34    0.40
   1  -1  25    3.45    0.44
   1   1  25    3.52    0.46
  -1  -1 -25    3.94    0.43
  -1  -1 -25    3.97    0.49
  -1  -1 -26    1.54    0.30
  -1  -1 -26    0.89    0.28
  -1   1 -26    1.01    0.24
   1  -1  26    0.96    0.28
   1   1  26    0.63    0.24
   1  -1  27    0.75    0.26
   1   1  27    0.63    0.28
  -1  -1 -27    0.79    0.27
  -1  -1 -27    1.01    0.26
  -1   1 -27    0.70    0.22
  -1   1 -28    0.40    0.22
  -1  -1 -28    0.57    0.27
   1   1  28    0.40    0.26
  -1  -1 -28    0.62    0.24
   1  -1  28    0.48    0.25
  -1   1 -29    1.27    0.27
   1  -1  29    1.36    0.34
  -1  -1 -29    1.44    0.32
   1   1  29    1.08    0.35
  -1  -1 -29    1.28    0.34
  -1   1 -30    3.16    0.40
  -1  -1 -30    2.45    0.39
   1  -1  30    2.52    0.42
   1   1  30    2.54    0.44
  -1   1 -31   13.42    0.90
   1   1  31   12.46    0.99
  -1  -1 -31   11.70    0.91
   1  -1  31   11.76    0.95
   1  -1  32    1.64    0.38
  -1  -1 -32    1.69    0.36
  -1   1 -32    1.77    0.36
   1   1  32    1.77    0.44
  -1   1 -33   10.12    0.80
   1   1  33    9.43    0.87
  -1  -1 -33    9.96    0.81
   1  -1  33   10.88    0.88
  -1  -1 -34    0.15    0.28
   1  -1  34    0.38    0.33
  -1   1 -34    0.32    0.27
   1   1  34    0.38    0.34
  -1  -1 -35    2.82    0.45
   1  -1  35    2.75    0.48
  -1   1 -35    2.90    0.43
   1   1  35    2.38    0.51
  -1   1 -36    1.13    0.35
   1   1  36    1.09    0.42
   1  -1  36    0.98    0.39
   1  -1  37    0.04    0.33
  -1  -1 -37    0.13    0.29
   1   1  37    0.04    0.36
  -1   1 -37    0.54    0.30
   1  -1  38   -0.04    0.31
   1   1  38   -0.08    0.35
  -1  -1 -38    0.13    0.29
  -1  -1 -39    0.79    0.36
   1  -1  39    0.59    0.36
  -1   1 -39    0.45    0.32
  -1  -1 -40    0.68    0.36
  -1   1 -40    0.67    0.35
   1  -1  40    1.22    0.42
  -1   1 -41    2.35    0.51
   1  -1  41    2.42    0.54
  -1  -1 -41    2.17    0.50
   1  -1  42    0.73    0.42
  -1  -1 -42    1.27    0.43
  -1  -1 -43    2.32    0.50
  -1  -1 -44    0.33    0.36
   1  -2 -45    0.33    0.38
   1  -2 -44    0.15    0.35
   1  -2 -43    0.47    0.38
   1  -2 -42    1.80    0.46
   1  -2 -41    0.94    0.41
   1  -2 -40    2.07    0.46
   1  -2 -39    0.92    0.37
   1   2 -38   -0.07    0.24
   1  -2 -38    0.60    0.31
   1  -2 -37    0.93    0.36
   1   2 -37    1.41    0.32
   1  -2 -36    3.06    0.49
   1  -2 -35    3.15    0.49
  -1   2  35    3.84    0.59
  -1  -2  35    2.66    0.54
   1   2 -35    3.91    0.43
   1   2 -34    1.41    0.28
  -1   2  34    0.68    0.36
   1  -2 -34    1.80    0.40
  -1  -2  34    0.90    0.38
   1   2 -33    4.60    0.43
  -1   2  33    4.98    0.65
  -1  -2  33    3.92    0.61
   1  -2 -33    4.27    0.54
   1  -2 -32    5.72    0.60
  -1   2  32    5.16    0.67
  -1  -2  32    4.43    0.65
   1   2 -32    5.73    0.48
   1   2 -31    6.14    0.49
  -1  -2  31    4.63    0.64
  -1  -2  31    5.45    0.57
  -1   2  31    6.07    0.68
   1  -2 -31    6.56    0.63
   1   2 -30   12.85    0.81
  -1  -2  30   13.23    1.06
  -1  -2  30   13.13    0.92
  -1   2  30   12.67    1.05
   1  -2 -30   12.18    0.94
  -1  -2  29    4.15    0.58
  -1   2  29    6.56    0.67
  -1  -2  29    5.29    0.53
   1   2 -29    5.07    0.44
   1   2 -29    4.65    0.55
   1  -2 -29    6.41    0.59
   1  -2 -29    6.22    0.62
  -1  -2  28    1.35    0.30
  -1   2  28    0.68    0.32
   1  -2 -28    1.80    0.33
   1  -2 -28    2.22    0.38
   1   2 -28    0.63    0.29
  -1  -2  28    0.90    0.33
   1   2 -28    0.80    0.19
  -1  -2  27    5.49    0.61
  -1  -2  27    5.94    0.53
   1  -2 -27    5.45    0.56
   1   2 -27    6.08    0.57
   1   2 -27    6.00    0.45
   1  -2 -27    5.92    0.58
  -1   2  27    5.21    0.61
  -1   2  26    9.95    0.84
   1  -2 -26   10.40    0.79
   1   2 -26    9.73    0.79
  -1  -2  26   10.84    0.87
  -1  -2  26   10.92    0.76
   1   2 -26   10.13    0.65
   1  -2 -26   10.66    0.82
   1  -2 -25    7.78    0.71
  -1   2  25    8.10    0.75
  -1  -2  25   10.46    0.82
  -1  -2  25    9.31    0.68
   1   2 -25   10.22    0.60
   1  -2 -25    7.75    0.69
   1   2 -25    8.98    0.73
   1  -2 -24   14.25    0.97
   1   2 -24   13.98    0.80
   1  -2 -24   13.58    0.94
   1   2 -24   13.54    0.95
  -1  -2  24   13.94    1.01
  -1   2  24   12.89    0.98
  -1  -2  24   14.36    0.90
   1   2 -23   23.32    1.33
  -1   2  23   21.27    1.35
   1  -2 -23   19.35    1.28
   1   2 -23   22.08    1.14
   1  -2 -23   20.01    1.30
  -1  -2  23   21.69    1.37
  -1  -2  23   20.66    1.24
   1   2 -22    1.42    0.29
   1  -2 -22    3.12    0.37
   1  -2 -22    2.70    0.35
   1   2 -22    1.54    0.20
  -1  -2  22    2.53    0.37
  -1  -2  22    2.75    0.31
  -1   2  22    1.81    0.35
   1  -2 -21   20.62    1.17
   1  -2 -21   19.34    1.15
  -1  -2  21   16.68    1.05
  -1   2  21   20.00    1.20
  -1  -2  21   16.55    1.15
   1   2 -21   16.84    1.11
   1   2 -21   18.02    0.96
  -1  -2  20   27.42    1.55
   1  -2 -20   26.08    1.50
   1   2 -20   24.29    1.32
  -1  -2  20   26.98    1.43
  -1   2  20   26.25    1.54
   1  -2 -20   27.69    1.51
   1   2 -20   26.26    1.50
   1  -2 -19   29.14    1.58
   1   2 -19   26.14    1.54
  -1  -2  19   24.82    1.56
   1   2 -19   26.64    1.38
  -1  -2  19   25.75    1.47
   1  -2 -19   32.84    1.61
  -1   2  19   31.64    1.63
  -1   2  18   14.13    0.93
  -1  -2  18   14.43    0.93
   1   2 -18   14.57    0.91
   1  -2 -18   14.93    0.92
   1   2 -18   13.31    0.74
  -1  -2  18   14.76    0.85
  -1  -2  17   19.52    1.13
  -1  -2  17   20.02    1.22
   1   2 -17   21.18    1.21
   1   2 -17   20.35    1.04
   1  -2 -17   22.22    1.22
  -1   2  17   22.46    1.25
   1  -2 -16    5.41    0.43
  -1  -2  16    5.47    0.36
  -1  -2  16    5.24    0.43
  -1   2  16    4.00    0.40
   1   2 -16    3.74    0.25
   1   2 -16    3.56    0.37
   1  -2 -15   29.14    1.68
   1   2 -15   33.96    1.71
  -1  -2  15   32.60    1.72
   1   2 -15   32.55    1.53
  -1  -2  15   30.40    1.62
  -1   2  15   27.69    1.69
   1  -2 -14   37.22    1.87
  -1  -2  14   36.23    1.79
  -1  -2  14   35.52    1.88
   1   2 -14   35.03    1.86
   1   2 -14   34.99    1.70
   1  -2 -14   36.46    1.89
  -1   2  14   32.83    1.86
  -1  -2  13   32.86    1.69
  -1   2  13   29.38    1.66
   1  -2 -13   30.28    1.66
   1   2 -13   35.04    1.68
  -1  -2  13   30.85    1.59
   1  -2 -13   30.14    1.68
   1  -2 -12    3.95    0.34
   1   2 -12    2.91    0.30
   1  -2 -12    4.53    0.35
  -1  -2  12    3.98    0.34
  -1   2  12    2.58    0.30
  -1  -2  12    4.14    0.28
   1   2 -11   48.21    2.38
   1  -2 -11   48.08    2.38
  -1   2  11   48.09    2.39
  -1  -2  11   44.63    2.30
   1  -2 -11   48.54    2.41
  -1  -2  11   47.74    2.39
   1  -2 -10   17.19    0.92
  -1  -2  10   15.43    0.90
  -1  -2  10   17.19    0.84
  -1   2  10   14.36    0.89
   1   2 -10   14.71    0.89
   1  -2 -10   17.14    0.94
   1  -2  -9   62.50    2.95
  -1  -2   9   57.80    2.95
   1   2  -9   60.35    2.95
  -1   2   9   60.77    2.95
  -1  -2   9   58.75    2.87
  -1  -2   8   32.01    1.52
  -1  -2   8   32.33    1.60
   1   2  -8   29.55    1.59
  -1   2   8   28.33    1.58
   1  -2  -8   33.83    1.61
  -1   2   7   69.00    3.30
  -1  -2   7   65.54    3.22
   1  -2  -7   70.65    3.30
  -1  -2   7   66.45    3.30
   1   2  -7   71.58    3.30
   1   2  -6    3.64    0.30
  -1  -2   6    7.11    0.35
   1  -2  -6    6.41    0.34
  -1   2   6    3.26    0.29
   1  -2  -5  101.10    4.86
   1   2  -5  106.60    4.87
  -1  -2   5  106.19    4.87
  -1  -2   5  102.08    4.80
  -1   2   5   93.84    4.85
   1  -2  -4    2.26    0.16
   1   2  -4    1.15    0.11
  -1   2   4    1.09    0.13
  -1  -2   4    1.91    0.15
   1   2  -4    0.96    0.13
  -1  -2   4    1.94    0.12
  -1  -2   3   62.41    3.10
  -1  -2   3   61.87    3.04
  -1   2   3   62.75    3.06
   1   2  -3   68.10    3.05
  -1   2   3   64.27    3.10
  -1  -2   3   62.46    3.06
  -1  -2   2   19.40    0.94
  -1   2   2   17.80    0.94
  -1  -2   2   20.38    0.95
  -1  -2   2   18.85    0.99
  -1  -2   1   69.17    3.42
  -1  -2   1   67.26    3.42
  -1  -2   1   70.70    3.38
  -1  -2   1   70.26    3.34
   1   2  -1   73.23    3.42
  -1   2   1   77.56    3.43
   1  -2  -1   67.25    3.41
  -1  -2   0    9.94    0.54
  -1  -2   0   10.06    0.53
  -1  -2   0    9.86    0.47
   1  -2   0    9.59    0.52
  -1  -2   0    9.76    0.50
  -1  -2  -1   78.00    3.67
   1  -2   1   77.60    3.69
   1   2   1   76.37    3.68
  -1  -2  -1   72.06    3.68
   1   2   1   76.71    3.69
   1   2   2   15.62    0.86
  -1  -2  -2   15.61    0.87
   1   2   2   15.91    0.87
   1  -2   2   17.73    0.87
  -1  -2  -2   16.75    0.86
   1  -2   2   15.44    0.82
  -1  -2  -3   74.23    3.53
   1  -2   3   70.52    3.48
  -1  -2  -3   73.68    3.53
   1   2   3   74.86    3.53
   1   2   4    1.56    0.21
   1   2   4    1.67    0.21
   1  -2   4    4.95    0.23
  -1  -2  -4    4.76    0.28
  -1  -2  -4    4.45    0.27
   1   2   5  123.47    5.81
   1   2   5  116.93    5.81
  -1  -2  -5  119.16    5.81
   1  -2   5  123.10    5.74
  -1  -2  -6   15.63    0.82
   1   2   6   14.08    0.81
   1   2   6   13.51    0.81
  -1   2  -7   72.20    3.15
  -1  -2  -7   61.79    3.17
   1   2   7   66.71    3.19
  -1  -2  -7   59.03    3.13
   1   2   7   63.61    3.17
   1   2   8   16.81    1.06
  -1   2  -8   20.45    1.06
  -1  -2  -8   21.13    1.10
   1   2   8   16.26    1.07
   1  -2   8   22.44    1.03
  -1  -2  -8   20.14    1.06
  -1   2  -9   55.72    2.54
  -1  -2  -9   50.51    2.56
   1   2   9   49.60    2.54
  -1  -2  -9   45.86    2.51
   1  -2   9   52.36    2.48
  -1   2 -10   12.49    0.78
  -1  -2 -10   14.01    0.80
   1  -2  10   15.30    0.75
   1   2  10   12.39    0.80
  -1  -2 -10   14.42    0.83
   1  -2  11   43.24    2.12
  -1  -2 -11   42.26    2.20
  -1   2 -11   44.38    2.20
  -1   2 -12    0.87    0.19
   1   2  12    0.86    0.20
  -1  -2 -12    2.70    0.26
   1  -2  12    2.78    0.19
   1  -2  13   27.57    1.41
  -1   2 -13   25.81    1.49
   1   2  13   30.20    1.55
  -1  -2 -13   29.38    1.52
   1  -2  14    3.11    0.24
   1   2  14    2.37    0.31
  -1   2 -14    3.05    0.33
  -1  -2 -14    3.31    0.33
  -1  -2 -15   38.03    1.95
   1   2  15   37.45    1.98
   1  -2  15   36.73    1.83
  -1   2 -15   36.22    1.90
  -1   2 -15   34.71    1.93
   1  -2  16    3.06    0.22
  -1   2 -16    1.15    0.20
  -1  -2 -16    2.82    0.30
   1   2  16    0.78    0.21
  -1   2 -16    1.28    0.24
   1   2  17   27.29    1.48
  -1   2 -17   28.03    1.45
  -1  -2 -17   23.24    1.43
   1  -2  17   24.59    1.32
  -1   2 -17   27.57    1.41
  -1  -2 -17   23.50    1.42
  -1   2 -18   29.97    1.67
  -1  -2 -18   30.65    1.69
   1   2  18   30.30    1.71
  -1   2 -18   29.33    1.62
   1  -2  18   30.42    1.56
  -1  -2 -18   31.46    1.70
   1  -2  19   29.47    1.55
  -1   2 -19   33.78    1.65
  -1  -2 -19   26.39    1.66
  -1   2 -19   35.31    1.72
   1   2  19   29.00    1.70
  -1  -2 -19   27.56    1.68
  -1  -2 -20   38.32    2.05
  -1   2 -20   37.45    1.97
   1  -2  20   37.45    1.89
  -1  -2 -20   37.04    2.04
   1   2  20   36.89    2.06
  -1   2 -20   35.70    2.01
  -1   2 -21   19.28    1.04
   1  -2  21   16.29    0.94
  -1   2 -21   18.59    1.09
   1   2  21   15.45    1.08
  -1  -2 -21   15.81    1.07
  -1  -2 -21   14.96    1.05
   1   2  22    3.52    0.44
  -1   2 -22    3.40    0.37
   1  -2  22    4.41    0.35
  -1   2 -22    3.24    0.41
  -1  -2 -22    3.99    0.45
  -1  -2 -22    4.47    0.45
  -1   2 -23   17.95    1.15
  -1   2 -23   17.84    1.10
  -1  -2 -23   17.79    1.17
   1   2  23   17.83    1.19
  -1  -2 -23   19.38    1.19
   1  -2  24    2.64    0.35
  -1   2 -24    2.09    0.31
  -1  -2 -24    2.09    0.37
   1   2  24    1.77    0.36
  -1   2 -24    2.07    0.34
  -1  -2 -24    2.52    0.38
  -1  -2 -25    7.18    0.65
  -1   2 -25    6.38    0.62
  -1  -2 -25    7.34    0.66
  -1   2 -25    7.12    0.58
   1   2  25    8.75    0.71
   1  -2  25    6.81    0.60
   1   2  26    1.70    0.37
  -1  -2 -26    3.25    0.42
   1  -2  26    3.82    0.42
  -1   2 -26    2.75    0.41
  -1   2 -26    2.55    0.35
  -1  -2 -26    2.88    0.44
   1   2  27    9.43    0.79
  -1  -2 -27    8.19    0.72
  -1   2 -27    8.95    0.73
   1  -2  27    7.63    0.69
  -1   2 -27    9.56    0.69
  -1  -2 -27    7.58    0.70
  -1  -2 -28    8.39    0.73
  -1   2 -28    7.73    0.69
  -1  -2 -28    7.58    0.68
   1  -2  28    7.72    0.67
   1   2  28    7.81    0.72
  -1   2 -28    7.65    0.64
  -1  -2 -29    6.70    0.70
   1   2  29    7.41    0.72
  -1   2 -29    8.46    0.67
   1  -2  29    8.34    0.71
  -1  -2 -29    7.23    0.68
  -1  -2 -30   21.48    1.43
   1   2  30   22.68    1.50
  -1   2 -30   22.76    1.38
   1  -2  30   23.08    1.43
  -1  -2 -31    5.63    0.63
   1  -2  31    6.01    0.64
   1   2  31    5.69    0.68
   1   2  32    8.55    0.84
  -1  -2 -32    9.63    0.82
   1  -2  32    9.62    0.81
  -1   2 -32    9.43    0.77
  -1  -2 -33    3.28    0.50
   1   2  33    4.52    0.61
   1  -2  33    3.81    0.53
  -1   2 -33    5.37    0.56
   1  -2  34    0.46    0.33
   1   2  34    0.20    0.32
  -1  -2 -34    1.09    0.35
  -1   2 -34    0.06    0.27
  -1   2 -35    2.68    0.45
   1  -2  35    1.62    0.43
  -1  -2 -35    1.93    0.43
  -1  -2 -36    1.47    0.39
  -1   2 -36    1.06    0.39
   1  -2  36    0.94    0.37
  -1  -2 -37    1.01    0.37
  -1   2 -37    1.15    0.37
   1  -2  37    0.75    0.38
  -1  -2 -38    0.48    0.34
  -1   2 -38    0.10    0.32
   1  -2  38    0.48    0.35
  -1   2 -39    1.68    0.45
  -1  -2 -39    1.52    0.43
   1  -2  39    1.06    0.40
   1  -2  40    4.82    0.65
  -1  -2 -40    4.68    0.63
  -1   2 -40    4.75    0.63
   1  -2  41    1.48    0.47
  -1  -2 -41    1.22    0.42
   1  -2  42    5.18    0.70
  -1  -2 -42    4.76    0.67
   1  -2  43    1.05    0.44
  -1  -2 -43    0.76    0.42
  -1  -2 -44    0.93    0.42
  -1  -2 -45    0.24    0.38
   1  -3 -45    0.28    0.38
   1  -3 -44   -0.04    0.38
   1  -3 -43    1.38    0.45
   1  -3 -42    0.71    0.43
   1  -3 -41    4.59    0.66
   1  -3 -40    0.08    0.39
   1  -3 -39    3.41    0.56
   1  -3 -38    0.26    0.34
   1  -3 -37    1.32    0.42
   1  -3 -36    1.03    0.36
   1  -3 -35    2.78    0.48
   1  -3 -34    1.26    0.38
  -1   3  34    0.51    0.37
  -1  -3  34    0.39    0.39
  -1   3  33    9.95    0.90
   1  -3 -33    9.85    0.84
   1  -3 -32    0.46    0.33
  -1   3  32    0.16    0.32
  -1  -3  32    0.12    0.34
  -1  -3  32    0.13    0.24
   1  -3 -31   13.55    1.07
  -1  -3  31   15.10    1.02
  -1   3  31   14.91    1.16
  -1  -3  31   15.75    1.18
  -1   3  30    0.93    0.37
   1  -3 -30    1.07    0.38
  -1  -3  30    0.53    0.32
  -1  -3  30    1.18    0.30
  -1  -3  29   10.70    0.93
  -1  -3  29   12.04    0.82
  -1   3  29   10.66    0.93
   1  -3 -29   10.25    0.87
   1   3 -28    0.61    0.28
  -1   3  28    0.66    0.32
   1  -3 -28    0.87    0.30
   1  -3 -28    1.84    0.35
  -1  -3  28    1.04    0.35
  -1  -3  28    1.10    0.27
   1   3 -27    2.53    0.40
   1  -3 -27    3.10    0.43
  -1   3  27    2.65    0.45
   1  -3 -27    3.53    0.44
  -1  -3  27    3.13    0.37
  -1  -3  27    2.94    0.46
   1   3 -26    2.86    0.42
   1  -3 -26    3.18    0.43
  -1   3  26    4.02    0.50
   1  -3 -26    3.46    0.45
  -1  -3  26    2.81    0.36
  -1  -3  26    3.12    0.46
  -1  -3  25   11.87    0.91
  -1   3  25   11.04    0.90
   1   3 -25   11.01    0.83
   1  -3 -25   11.72    0.86
  -1  -3  25   11.83    0.78
   1  -3 -25   11.40    0.87
   1  -3 -24    4.67    0.50
   1   3 -24    3.72    0.45
  -1  -3  24    3.76    0.39
  -1   3  24    3.85    0.48
   1  -3 -24    4.30    0.49
  -1  -3  24    3.24    0.46
   1  -3 -23   51.06    2.77
  -1  -3  23   50.23    2.63
  -1   3  23   51.18    2.78
   1  -3 -23   53.98    2.74
   1   3 -23   51.90    2.73
  -1  -3  23   49.45    2.78
  -1  -3  22    2.73    0.41
  -1   3  22    4.16    0.47
  -1  -3  22    3.04    0.34
   1   3 -22    2.06    0.36
   1  -3 -22    3.37    0.42
   1  -3 -22    3.45    0.45
   1  -3 -21   75.51    3.73
   1   3 -21   75.90    3.73
  -1   3  21   77.14    3.79
  -1  -3  21   73.43    3.63
   1  -3 -21   69.16    3.73
  -1  -3  21   72.35    3.77
   1  -3 -21   67.01    3.74
  -1  -3  20    0.29    0.23
   1  -3 -20    1.28    0.30
  -1  -3  20    0.55    0.19
  -1   3  20    1.00    0.28
   1   3 -20    0.53    0.24
   1  -3 -20    1.44    0.31
   1  -3 -20    1.30    0.29
  -1  -3  19   23.83    1.34
  -1   3  19   25.14    1.47
   1  -3 -19   25.64    1.47
   1   3 -19   24.15    1.42
   1  -3 -19   26.89    1.45
  -1  -3  19   24.17    1.46
   1  -3 -18    2.54    0.32
  -1  -3  18    2.17    0.32
  -1   3  18    2.18    0.31
   1  -3 -18    2.31    0.32
   1   3 -18    2.44    0.31
  -1  -3  18    2.35    0.25
  -1  -3  17    4.30    0.42
   1   3 -17    3.34    0.37
   1  -3 -17    4.26    0.40
  -1   3  17    4.18    0.42
  -1  -3  17    4.07    0.32
   1  -3 -17    4.19    0.42
  -1  -3  16    4.63    0.34
   1  -3 -16    4.51    0.41
  -1  -3  16    4.52    0.42
   1  -3 -16    4.05    0.42
   1   3 -16    5.02    0.42
  -1   3  16    4.55    0.43
   1  -3 -15   10.28    0.67
  -1   3  15   10.04    0.69
  -1  -3  15   10.65    0.70
  -1  -3  15    9.59    0.58
   1   3 -15    9.43    0.66
   1  -3 -15    9.69    0.69
  -1  -3  14   13.07    0.74
  -1  -3  14   12.75    0.83
   1  -3 -14   13.63    0.83
  -1   3  14   14.81    0.86
   1   3 -14   13.54    0.82
   1  -3 -14   12.18    0.84
   1  -3 -13  124.31    6.09
  -1  -3  13  131.88    6.12
   1  -3 -13  124.34    6.14
  -1  -3  13  123.85    6.00
  -1   3  13  123.83    6.11
   1   3 -13  128.80    6.10
  -1  -3  12   10.55    0.65
   1  -3 -12   14.81    0.83
  -1  -3  12   11.69    0.75
   1   3 -12   10.93    0.74
  -1   3  12   13.77    0.78
   1  -3 -12   14.52    0.78
   1  -3 -11  278.13   14.01
   1  -3 -11  289.59   13.96
   1   3 -11  300.02   13.97
  -1   3  11  289.13   13.97
  -1  -3  11  313.14   13.98
  -1   3  10    9.72    0.60
   1   3 -10    8.00    0.56
  -1  -3  10    7.88    0.56
   1  -3 -10    9.75    0.59
   1  -3 -10   10.22    0.64
   1  -3  -9  148.20    7.37
  -1  -3   9  156.98    7.38
  -1   3   9  152.99    7.37
   1   3  -9  159.05    7.38
  -1   3   8    5.52    0.37
  -1  -3   8    5.11    0.36
   1   3  -8    5.49    0.37
   1  -3  -8    4.61    0.35
  -1  -3   7    7.91    0.47
  -1  -3   7    8.08    0.40
  -1   3   7    6.79    0.45
   1  -3  -7    8.32    0.47
   1  -3  -6    3.15    0.26
  -1  -3   6    3.16    0.22
  -1   3   6    3.22    0.25
  -1  -3   6    3.94    0.27
  -1   3   5    1.15    0.15
  -1  -3   5    3.18    0.21
   1  -3  -5    3.33    0.22
  -1  -3   5    3.06    0.18
   1   3  -5    1.52    0.17
  -1  -3   4   20.68    1.09
  -1   3   4   22.98    1.14
  -1  -3   4   20.60    1.08
  -1  -3   4   21.59    1.14
  -1   3   4   22.80    1.09
  -1  -3   3   94.15    4.59
  -1  -3   3   94.70    4.56
  -1   3   3   94.01    4.49
  -1  -3   3   93.52    4.49
  -1   3   3  100.83    4.57
  -1  -3   3   92.08    4.51
  -1  -3   2   26.04    1.34
  -1   3   2   29.11    1.42
  -1  -3   2   26.24    1.35
  -1  -3   2   27.81    1.39
  -1  -3   2   27.30    1.41
  -1   3   2   31.03    1.36
  -1  -3   2   26.62    1.45
  -1  -3   1  529.47   24.34
  -1   3   1  529.06   24.33
  -1  -3   1  518.18   24.34
  -1  -3   1  507.73   24.39
  -1  -3   1  507.01   24.28
  -1  -3   0   22.46    1.27
  -1  -3   0   23.63    1.34
   1  -3   0   25.94    1.30
  -1  -3   0   24.69    1.26
  -1  -3   0   27.21    1.31
  -1   3   0   27.97    1.29
   1   3   0   26.23    1.30
  -1  -3  -1  503.70   23.46
  -1   3  -1  494.14   23.46
   1  -3   1  489.28   23.44
  -1  -3  -1  499.98   23.49
   1   3   1  505.30   23.49
  -1  -3  -1  492.55   23.41
   1  -3   1  487.20   23.43
   1   3   1  516.92   23.44
   1   3   2   14.45    0.80
  -1  -3  -2   13.87    0.83
   1  -3   2   14.18    0.79
  -1  -3  -2   15.75    0.82
   1  -3   2   17.04    0.82
   1   3   2   12.42    0.81
  -1  -3  -2   13.82    0.77
  -1   3  -3   96.36    4.51
  -1  -3  -3   89.42    4.49
   1  -3   3   95.22    4.51
   1  -3   3   93.01    4.50
   1   3   3   94.75    4.55
  -1  -3  -3   91.11    4.53
  -1  -3  -3   93.85    4.55
   1   3   3   95.69    4.51
  -1  -3  -4    4.91    0.38
  -1  -3  -4    4.41    0.34
   1   3   4    4.83    0.41
   1  -3   4    5.07    0.36
  -1  -3  -5    3.72    0.29
  -1  -3  -5    4.18    0.31
   1  -3   5    4.00    0.26
  -1  -3  -5    3.93    0.24
  -1   3  -5    1.69    0.20
  -1  -3  -5    4.05    0.28
   1   3   5    2.23    0.25
  -1  -3  -6    9.72    0.57
   1   3   6   11.63    0.67
   1   3   6   10.73    0.63
   1  -3   6   10.46    0.58
  -1  -3  -6    9.39    0.63
  -1  -3  -6    9.91    0.63
  -1   3  -6   10.41    0.57
  -1  -3  -6    9.34    0.60
   1   3   7    5.59    0.47
  -1   3  -7    7.13    0.42
   1   3   7    5.06    0.44
  -1  -3  -7    7.06    0.43
  -1  -3  -7    7.10    0.49
  -1  -3  -7    6.83    0.46
   1  -3   7    7.40    0.43
   1  -3   8   13.69    0.76
  -1  -3  -8   12.79    0.82
  -1  -3  -8   14.20    0.81
  -1  -3  -8   13.60    0.77
   1   3   8   13.78    0.84
  -1   3  -8   14.32    0.77
  -1   3  -9  177.92    8.39
  -1  -3  -9  180.41    8.43
  -1  -3  -9  169.38    8.46
   1   3   9  174.60    8.46
  -1  -3  -9  176.05    8.39
  -1  -3 -10   20.87    1.24
   1  -3  10   19.56    1.12
  -1   3 -10   25.53    1.20
  -1  -3 -10   21.32    1.18
   1   3  10   24.38    1.26
  -1  -3 -11  333.24   15.42
  -1   3 -11  324.15   15.40
   1   3  11  330.21   15.47
   1  -3  11  319.80   15.34
  -1  -3 -11  324.17   15.48
  -1  -3 -12   12.24    0.83
  -1  -3 -12   11.25    0.77
   1  -3  12   12.63    0.70
   1   3  12   12.99    0.83
   1  -3  13  145.26    6.83
  -1   3 -13  146.30    6.93
  -1  -3 -13  143.50    6.94
  -1  -3 -13  139.57    6.99
   1   3  13  140.80    6.98
   1   3  14    0.83    0.21
  -1  -3 -14    1.18    0.23
   1  -3  15    9.04    0.49
  -1   3 -15    7.59    0.57
  -1  -3 -15    8.50    0.59
  -1  -3 -16    1.01    0.22
  -1   3 -16    1.76    0.24
   1  -3  16    1.40    0.15
   1   3  16    1.33    0.24
  -1  -3 -17    3.08    0.34
   1  -3  17    3.29    0.24
  -1   3 -18    4.63    0.42
   1  -3  18    3.81    0.29
  -1  -3 -18    4.72    0.44
  -1  -3 -19   20.89    1.38
   1   3  19   22.74    1.42
  -1   3 -19   24.54    1.37
  -1  -3 -19   25.57    1.40
   1  -3  19   23.65    1.22
   1  -3  20   10.59    0.64
  -1  -3 -20   11.25    0.80
   1   3  20   12.46    0.87
  -1  -3 -20   10.93    0.82
  -1   3 -20   11.94    0.80
   1   3  21   89.36    4.59
  -1  -3 -21   85.45    4.55
   1  -3  21   88.79    4.35
  -1  -3 -21   95.96    4.56
  -1   3 -21   92.86    4.53
  -1  -3 -22    4.21    0.48
   1   3  22    5.12    0.55
  -1   3 -22    4.98    0.50
   1  -3  22    4.09    0.33
  -1  -3 -22    3.87    0.46
   1   3  23   71.90    3.76
  -1   3 -23   71.52    3.67
  -1  -3 -23   69.65    3.72
  -1  -3 -23   72.77    3.69
  -1  -3 -24    3.49    0.47
   1   3  24    4.81    0.54
  -1  -3 -24    3.21    0.44
  -1   3 -24    5.00    0.49
  -1  -3 -25   14.14    1.04
  -1  -3 -25   15.09    1.03
  -1   3 -25   14.75    1.00
   1   3  25   13.92    1.05
  -1  -3 -26    0.21    0.25
  -1   3 -26    0.08    0.24
  -1  -3 -26    0.36    0.27
   1   3  26    0.65    0.27
   1  -3  27    3.77    0.43
   1   3  27    2.02    0.40
  -1  -3 -27    3.42    0.45
  -1  -3 -27    2.87    0.42
  -1   3 -27    1.80    0.37
  -1  -3 -28    0.50    0.29
   1  -3  28    0.66    0.28
  -1  -3 -28    0.90    0.31
   1   3  28    1.01    0.33
  -1   3 -28    0.96    0.30
   1  -3  29    8.39    0.71
  -1  -3 -29    7.54    0.73
   1   3  29    8.38    0.79
  -1  -3 -30    3.59    0.50
   1  -3  30    3.96    0.50
   1  -3  31   17.12    1.16
  -1  -3 -31   16.44    1.20
   1  -3  32    3.19    0.46
  -1  -3 -32    2.32    0.46
   1  -3  33   15.35    1.10
  -1  -3 -33   14.97    1.13
  -1  -3 -34    0.55    0.35
   1  -3  34    0.31    0.31
   1  -3  35    4.80    0.60
  -1  -3 -35    5.14    0.61
  -1  -3 -36    0.47    0.35
   1  -3  36    1.20    0.39
  -1  -3 -37    1.80    0.45
   1  -3  37    2.03    0.44
   1  -3  38    0.21    0.34
  -1  -3 -38    0.41    0.35
   1  -3  39    2.68    0.51
  -1  -3 -39    2.44    0.52
   1   3  40    1.33    0.45
   1  -3  40    1.08    0.45
  -1  -3 -40    1.08    0.43
  -1  -3 -41    4.49    0.63
   1  -3  41    3.60    0.59
   1   3  41    4.47    0.66
   1   3  42    1.12    0.46
  -1  -3 -42    0.48    0.44
   1  -3  42    0.90    0.43
   1  -3  43    1.97    0.51
   1   3  43    1.93    0.53
  -1  -3 -43    2.03    0.51
   1   3  44    0.04    0.43
  -1  -3 -44    0.50    0.42
   1  -3  44    0.41    0.40
   1  -4 -42    3.09    0.62
   1  -4 -41    1.32    0.50
   1  -4 -40    4.22    0.65
   1  -4 -39    1.29    0.43
   1  -4 -38    0.69    0.38
   1  -4 -37    1.86    0.46
   1  -4 -36    0.73    0.38
   1  -4 -35    2.08    0.47
   1  -4 -34    0.45    0.34
   1  -4 -33    1.39    0.43
  -1  -4  33    1.96    0.37
  -1  -4  32   10.44    0.78
   1  -4 -32    9.07    0.86
  -1  -4  31    5.91    0.56
   1  -4 -31    4.45    0.62
  -1   4  31    4.56    0.63
  -1   4  30   21.83    1.51
  -1  -4  30   23.73    1.36
   1  -4 -30   21.31    1.47
  -1  -4  30   22.12    1.52
  -1  -4  29   10.71    0.89
  -1  -4  29    9.89    0.71
  -1   4  29    8.86    0.85
   1   4 -28    7.34    0.66
   1  -4 -28    5.68    0.62
  -1  -4  28    7.29    0.58
  -1  -4  28    6.58    0.69
  -1   4  28    6.87    0.69
   1  -4 -28    6.18    0.66
   1  -4 -27   11.99    0.95
   1   4 -27   13.41    0.93
  -1   4  27   11.64    0.95
   1  -4 -27   11.88    0.91
  -1  -4  27   11.62    0.80
  -1  -4  27   11.81    0.96
   1  -4 -26    0.46    0.25
   1   4 -26    1.24    0.29
   1  -4 -26    0.12    0.26
  -1  -4  26    0.13    0.25
  -1  -4  26    0.22    0.19
  -1   4  26    1.25    0.35
   1   4 -25   11.95    0.90
  -1  -4  25   11.40    0.94
   1  -4 -25   13.71    0.94
  -1   4  25   13.31    0.98
  -1  -4  25   12.45    0.81
   1  -4 -25   12.07    0.95
   1  -4 -25   12.63    0.95
   1   4 -24    2.10    0.36
  -1  -4  24    1.03    0.33
   1  -4 -24    1.39    0.32
  -1  -4  24    1.13    0.23
   1  -4 -24    1.49    0.35
  -1   4  24    1.84    0.36
   1  -4 -24    1.27    0.33
   1  -4 -23    9.91    0.79
   1  -4 -23   11.23    0.84
   1   4 -23   11.66    0.82
   1  -4 -23   10.29    0.85
  -1   4  23    9.82    0.83
  -1  -4  23   11.04    0.71
  -1  -4  23    9.84    0.83
   1  -4 -22   11.66    0.94
   1   4 -22   13.97    0.90
  -1  -4  22   12.28    0.91
   1  -4 -22   12.02    0.87
   1  -4 -22   12.50    0.91
  -1   4  22   15.10    0.97
  -1  -4  22   11.77    0.77
   1  -4 -21   14.77    1.08
   1  -4 -21   15.22    1.05
  -1  -4  21   18.35    0.98
  -1  -4  21   19.87    1.16
   1   4 -21   19.82    1.11
  -1   4  21   13.47    1.05
   1  -4 -21   14.68    1.11
  -1   4  20   44.44    2.39
  -1  -4  20   44.17    2.39
  -1  -4  20   43.40    2.24
   1  -4 -20   44.71    2.41
   1  -4 -20   40.58    2.41
   1  -4 -20   45.38    2.36
   1   4 -20   45.21    2.36
   1  -4 -19   26.36    1.62
   1   4 -19   34.92    1.70
  -1  -4  19   31.60    1.56
  -1  -4  19   32.20    1.71
   1  -4 -19   27.11    1.69
  -1   4  19   25.23    1.65
  -1  -4  18   39.47    2.01
  -1  -4  18   40.22    2.15
   1  -4 -18   40.11    2.17
   1   4 -18   40.43    2.12
  -1   4  18   39.01    2.15
   1  -4 -18   38.36    2.11
   1  -4 -17   36.40    2.02
   1  -4 -17   35.82    2.07
  -1   4  17   35.35    2.04
   1   4 -17   41.75    2.06
  -1  -4  17   40.98    2.08
  -1  -4  17   38.32    1.92
  -1  -4  16    4.02    0.41
  -1   4  16    6.65    0.49
   1  -4 -16    3.84    0.44
  -1  -4  16    3.95    0.32
   1   4 -16    6.61    0.47
   1  -4 -16    4.39    0.42
  -1   4  15   39.70    2.18
  -1  -4  15   43.54    2.20
   1   4 -15   42.32    2.18
   1  -4 -15   44.19    2.18
   1  -4 -15   40.76    2.22
  -1  -4  15   39.82    2.05
   1   4 -14    4.11    0.35
  -1  -4  14    1.69    0.26
  -1   4  14    4.24    0.36
   1  -4 -14    2.00    0.29
   1  -4 -14    2.11    0.32
  -1  -4  13   49.06    2.48
   1   4 -13   54.15    2.49
   1  -4 -13   48.39    2.47
   1  -4 -13   45.96    2.53
  -1   4  13   44.06    2.47
  -1  -4  12    5.75    0.47
   1  -4 -12    5.69    0.47
   1   4 -12    8.27    0.52
  -1   4  12    8.95    0.54
   1  -4 -12    5.61    0.51
   1  -4 -11   38.54    2.26
   1   4 -11   51.49    2.24
  -1   4  11   37.41    2.19
   1  -4 -11   39.29    2.19
  -1  -4  11   53.76    2.25
   1  -4 -10   35.62    1.89
  -1   4  10   38.34    1.91
   1   4 -10   39.23    1.91
  -1  -4  10   36.64    1.78
  -1  -4  10   38.04    1.91
  -1  -4   9   60.38    2.79
  -1   4   9   47.10    2.86
  -1  -4   9   70.22    2.92
   1   4  -9   65.46    2.90
   1  -4  -9   51.73    2.87
   1   4  -8   63.54    3.00
  -1  -4   8   63.66    3.00
  -1   4   8   61.16    3.00
   1  -4  -8   60.78    3.00
  -1  -4   8   58.98    2.93
   1  -4  -7   69.08    3.61
  -1  -4   7   84.62    3.63
  -1  -4   7   75.82    3.57
  -1   4   7   64.36    3.59
   1   4  -7   82.49    3.63
  -1   4   6   22.09    1.14
  -1  -4   6   21.18    1.18
  -1  -4   6   22.72    1.14
  -1   4   6   24.30    1.19
  -1  -4   6   20.73    1.12
  -1  -4   5   84.80    4.02
  -1  -4   5   84.15    3.90
  -1   4   5   75.51    3.87
  -1   4   5   77.08    3.93
  -1  -4   5   82.70    3.88
  -1  -4   5   84.34    3.95
  -1  -4   4   16.36    0.89
  -1  -4   4   15.01    0.94
  -1   4   4   21.28    0.98
  -1   4   4   20.02    0.90
  -1  -4   4   15.96    0.92
  -1  -4   4   15.52    1.00
  -1  -4   3  106.46    4.76
  -1  -4   3  105.02    4.86
  -1  -4   3  100.84    4.69
  -1   4   3   91.98    4.68
  -1   4   3   92.79    4.75
  -1  -4   3  106.15    4.77
  -1  -4   2   13.83    0.76
  -1  -4   2   15.41    0.82
  -1   4   2   15.50    0.76
  -1  -4   2   15.66    0.85
  -1  -4   2   13.82    0.90
  -1  -4   1  116.44    5.51
  -1  -4   1  118.97    5.44
  -1   4   1  112.47    5.48
  -1  -4   1  121.10    5.37
  -1   4   1  107.25    5.32
  -1  -4   1  113.53    5.37
  -1  -4   1  111.27    5.33
  -1   4   0   25.40    1.17
  -1  -4   0   25.09    1.28
  -1  -4   0   23.49    1.22
  -1   4   0   26.34    1.32
  -1  -4   0   23.96    1.33
  -1  -4   0   21.90    1.17
  -1  -4  -1  113.29    5.23
  -1  -4  -1  110.68    5.27
  -1  -4  -1  110.25    5.16
   1  -4   1  100.63    5.21
   1   4   1  105.21    5.26
   1  -4   1  106.96    5.14
  -1   4  -1  106.89    5.23
   1   4   1  108.40    5.15
   1  -4   2   27.65    1.49
  -1  -4  -2   27.15    1.53
  -1  -4  -2   27.62    1.45
   1   4   2   31.34    1.56
  -1  -4  -2   27.63    1.50
   1   4   2   29.73    1.45
   1  -4   2   26.77    1.43
  -1   4  -2   32.19    1.53
   1   4   3   90.55    4.46
   1  -4   3   88.83    4.35
  -1   4  -3   87.18    4.29
   1   4   3  101.11    4.38
   1  -4   3   84.11    4.38
  -1   4  -3   90.67    4.41
  -1  -4  -3   92.06    4.45
  -1  -4  -3   88.18    4.29
  -1  -4  -3   97.67    4.44
  -1  -4  -3   92.99    4.37
   1   4   4   15.74    0.78
  -1  -4  -4   11.20    0.69
  -1   4  -4   16.37    0.71
  -1  -4  -4   11.73    0.79
  -1  -4  -4   11.47    0.74
   1  -4   4   12.58    0.77
  -1  -4  -4   12.18    0.81
   1  -4   4   14.08    0.76
   1   4   4   16.25    0.87
  -1   4  -5   68.62    3.37
  -1  -4  -5   75.06    3.52
  -1  -4  -5   69.36    3.44
   1   4   5   75.26    3.54
   1  -4   5   72.33    3.45
  -1  -4  -5   66.83    3.37
  -1  -4  -5   72.41    3.50
  -1  -4  -6   22.25    1.31
   1   4   6   25.77    1.37
  -1  -4  -6   22.94    1.33
   1  -4   6   24.17    1.28
  -1  -4  -6   22.00    1.21
  -1  -4  -6   22.58    1.27
  -1   4  -6   27.25    1.23
  -1   4  -7   72.77    3.76
  -1  -4  -7   81.92    3.90
   1   4   7   71.58    3.89
   1  -4   7   80.01    3.82
  -1  -4  -7   81.13    3.78
  -1  -4  -7   82.90    3.85
  -1  -4  -8   34.44    1.82
   1   4   8   33.38    1.84
  -1   4  -8   39.29    1.73
   1  -4   8   35.82    1.75
  -1  -4  -8   31.28    1.75
  -1  -4  -8   29.33    1.69
  -1  -4  -9   88.55    4.32
  -1  -4  -9   91.52    4.28
  -1   4  -9   79.95    4.19
   1  -4   9   88.33    4.23
   1   4   9   84.36    4.33
  -1  -4  -9   90.12    4.21
   1  -4  10   29.78    1.56
  -1  -4 -10   26.46    1.58
  -1  -4 -10   27.40    1.63
  -1  -4 -10   29.29    1.55
   1   4  10   32.04    1.68
  -1   4 -10   33.27    1.56
   1  -4  11   73.85    3.64
  -1  -4 -11   74.27    3.70
  -1   4 -11   70.28    3.63
  -1  -4 -11   75.18    3.76
   1   4  11   74.27    3.77
  -1  -4 -11   78.25    3.66
  -1  -4 -12    6.43    0.58
  -1   4 -12   12.20    0.59
  -1  -4 -12    6.74    0.54
   1  -4  12    6.52    0.46
   1   4  12   10.57    0.67
  -1  -4 -12    6.60    0.51
   1  -4  13   54.21    2.72
  -1   4 -13   57.46    2.81
  -1  -4 -13   53.53    2.89
  -1  -4 -13   58.01    2.81
   1   4  13   55.42    2.91
  -1  -4 -14    1.76    0.31
   1  -4  14    2.05    0.21
  -1  -4 -14    1.82    0.26
   1   4  14    4.65    0.42
  -1   4 -14    5.37    0.37
   1  -4  15   31.32    1.61
  -1   4 -15   34.27    1.74
  -1  -4 -15   33.57    1.74
   1   4  15   30.31    1.79
  -1  -4 -15   31.80    1.82
  -1  -4 -16    3.26    0.41
   1   4  16    5.50    0.48
   1  -4  16    3.53    0.27
  -1   4 -16    5.70    0.43
  -1  -4 -16    3.53    0.38
   1   4  17   26.99    1.58
  -1   4 -17   23.92    1.48
   1  -4  17   26.69    1.36
   1   4  18   23.37    1.40
  -1  -4 -18   22.70    1.33
   1  -4  18   22.05    1.16
  -1   4 -18   24.54    1.34
  -1   4 -19   29.01    1.79
   1   4  19   32.69    1.89
   1  -4  19   33.16    1.65
  -1  -4 -20   35.82    1.97
   1  -4  20   34.62    1.77
  -1   4 -20   36.55    1.96
   1   4  20   40.24    2.07
   1   4  21   36.15    2.05
  -1   4 -21   33.64    1.96
   1  -4  21   35.39    1.78
  -1  -4 -21   40.58    2.03
   1  -4  22    6.12    0.41
   1   4  22    8.39    0.68
  -1  -4 -22    6.17    0.62
  -1   4 -22    7.83    0.62
  -1  -4 -22    6.05    0.58
  -1  -4 -23   23.86    1.50
  -1   4 -23   23.09    1.43
   1   4  23   22.65    1.49
  -1  -4 -23   26.37    1.48
   1   4  24    1.89    0.37
  -1  -4 -24    0.61    0.29
  -1   4 -24    2.05    0.35
  -1  -4 -24    0.77    0.31
  -1  -4 -25   13.21    1.01
  -1   4 -25   13.56    0.96
  -1  -4 -25   14.86    1.00
   1   4  25   12.92    1.01
  -1   4 -26    2.24    0.37
   1   4  26    1.60    0.38
  -1  -4 -26    0.91    0.33
  -1  -4 -26    1.35    0.36
  -1  -4 -27    8.63    0.75
  -1  -4 -27    8.36    0.72
   1   4  27    6.48    0.68
  -1   4 -27    6.22    0.64
  -1  -4 -28    4.84    0.57
  -1   4 -28    4.71    0.56
  -1  -4 -28    4.30    0.55
   1   4  28    4.95    0.58
   1  -4  28    5.33    0.52
   1   4  29    7.67    0.76
  -1  -4 -29    8.32    0.77
   1  -4  29    7.56    0.67
   1   4  30   17.18    1.21
   1  -4  30   15.70    1.09
  -1  -4 -30   15.50    1.17
   1   4  31    8.33    0.84
   1  -4  31    9.57    0.78
  -1  -4 -31   10.53    0.89
   1   4  32    8.44    0.81
  -1  -4 -32    7.71    0.78
   1  -4  32    7.70    0.71
   1   4  33    6.43    0.72
   1  -4  33    6.94    0.67
  -1  -4 -33    7.48    0.75
  -1  -4 -34    0.26    0.34
   1   4  34    0.54    0.37
   1  -4  34    0.18    0.29
   1   4  35    3.78    0.59
  -1  -4 -35    4.01    0.59
   1  -4  35    4.74    0.58
  -1  -4 -36    0.89    0.37
   1  -4  36    0.64    0.34
   1   4  36    0.20    0.36
   1   4  37    1.58    0.48
  -1  -4 -37    2.00    0.46
   1  -4  37    1.78    0.43
   1   4  38    0.17    0.38
   1  -4  38    0.10    0.37
  -1  -4 -38    0.24    0.35
  -1  -4 -39    1.34    0.45
   1   4  39    0.78    0.41
   1  -4  39    1.46    0.43
   1  -4  40    2.70    0.53
   1   4  40    3.21    0.61
  -1  -4 -40    2.78    0.55
   1  -4  41    1.90    0.52
  -1  -4 -41    1.81    0.53
   1   4  41    1.97    0.56
   1   4  42    4.01    0.69
   1  -5 -40    0.59    0.42
   1  -5 -39    0.71    0.42
   1  -5 -38    0.09    0.35
   1  -5 -37    0.04    0.34
   1  -5 -36    1.00    0.41
   1  -5 -35    0.62    0.41
   1  -5 -34    0.69    0.37
   1  -5 -33    0.84    0.40
   1  -5 -32    1.26    0.40
  -1  -5  32    1.29    0.31
   1  -5 -31    1.70    0.45
  -1  -5  31    2.13    0.35
   1  -5 -30    1.86    0.44
  -1  -5  30    3.54    0.39
  -1  -5  29    1.19    0.27
   1  -5 -29    0.67    0.33
   1  -5 -28    0.47    0.30
   1  -5 -28    1.08    0.35
   1   5 -28    0.92    0.32
  -1  -5  28    1.67    0.28
  -1  -5  28    1.51    0.38
  -1  -5  27    0.87    0.23
   1  -5 -27    0.78    0.32
   1  -5 -27    0.71    0.32
   1   5 -27    0.20    0.26
  -1   5  27    0.10    0.29
  -1  -5  27    1.21    0.39
   1   5 -26    1.65    0.35
  -1  -5  26    1.72    0.39
   1  -5 -26    1.39    0.37
  -1   5  26    1.98    0.39
  -1  -5  26    2.31    0.29
   1  -5 -26    1.96    0.39
  -1  -5  25    1.02    0.32
   1   5 -25    1.54    0.33
   1  -5 -25    0.62    0.31
   1  -5 -25    0.84    0.28
  -1  -5  25    1.24    0.23
  -1   5  25    0.61    0.29
   1  -5 -24    3.83    0.54
  -1   5  24    4.24    0.52
  -1  -5  24    4.61    0.54
   1   5 -24    4.09    0.47
  -1  -5  24    4.55    0.39
   1  -5 -24    3.97    0.47
   1  -5 -23    5.26    0.62
  -1   5  23    4.77    0.56
  -1  -5  23    5.98    0.61
   1   5 -23    6.61    0.58
   1  -5 -23    4.98    0.55
  -1  -5  23    5.85    0.45
   1  -5 -23    6.26    0.61
  -1  -5  22    5.42    0.43
   1  -5 -22    6.07    0.55
  -1  -5  22    4.91    0.55
   1   5 -22    6.15    0.56
  -1   5  22    5.60    0.58
   1  -5 -22    5.22    0.56
  -1  -5  21   15.00    0.90
  -1  -5  21   15.87    1.07
  -1   5  21   15.57    1.06
   1  -5 -21   13.95    1.01
   1  -5 -21   15.77    1.08
   1   5 -20    7.58    0.61
   1  -5 -20    7.51    0.65
  -1  -5  20    6.68    0.61
  -1   5  20    6.99    0.62
  -1  -5  20    7.30    0.49
   1  -5 -20    7.07    0.59
  -1  -5  19    1.77    0.31
   1  -5 -19    0.91    0.29
   1   5 -19    1.50    0.28
  -1  -5  19    1.63    0.21
   1  -5 -19    1.38    0.28
  -1   5  19    0.97    0.26
   1   5 -18   11.16    0.76
  -1  -5  18   10.88    0.78
   1  -5 -18    9.94    0.79
  -1   5  18   11.70    0.79
  -1  -5  18   10.55    0.64
   1  -5 -18   11.78    0.77
   1  -5 -17    7.44    0.56
   1  -5 -17    6.59    0.60
  -1  -5  17    6.92    0.44
   1   5 -17    6.48    0.54
  -1  -5  17    6.62    0.55
  -1   5  17    6.50    0.55
   1  -5 -16    5.04    0.43
  -1  -5  16    4.49    0.43
  -1   5  16    4.57    0.44
   1  -5 -16    4.38    0.46
   1   5 -16    5.04    0.44
  -1   5  15    3.31    0.36
  -1  -5  15    4.87    0.41
  -1   5  15    2.51    0.42
   1  -5 -15    5.03    0.42
   1  -5 -15    4.54    0.45
   1   5 -15    3.48    0.37
   1  -5 -14    4.30    0.40
  -1   5  14    3.94    0.39
  -1   5  14    3.47    0.46
  -1  -5  14    5.42    0.43
   1  -5 -14    4.40    0.46
   1   5 -14    5.47    0.43
   1  -5 -13   15.54    1.00
   1  -5 -13   16.88    1.10
  -1  -5  13   20.40    1.05
   1   5 -13   22.68    1.07
  -1   5  13   15.43    1.00
  -1   5  13   15.66    1.13
  -1  -5  12   14.39    0.80
  -1   5  12   13.88    0.93
   1   5 -12   13.60    0.79
  -1  -5  12   12.22    0.63
   1  -5 -12   13.54    0.88
  -1   5  12   11.51    0.76
   1  -5 -12   13.25    0.79
  -1   5  11   61.95    3.22
   1  -5 -11   60.94    3.22
   1   5 -11   73.77    3.25
  -1  -5  11   70.91    3.24
  -1  -5  11   64.31    3.11
   1  -5 -11   60.93    3.32
  -1  -5  10   18.79    1.03
   1   5 -10   18.72    1.03
  -1   5  10   17.23    1.01
   1  -5 -10   19.31    1.04
  -1  -5  10   18.79    0.95
  -1  -5   9   19.75    1.03
  -1  -5   9   20.34    1.21
   1  -5  -9   18.05    1.08
  -1   5   9   17.75    1.06
   1   5  -9   22.60    1.11
  -1  -5   9   22.72    1.10
  -1   5   8   24.54    1.30
  -1  -5   8   24.65    1.24
  -1   5   8   23.38    1.25
  -1  -5   8   23.96    1.26
  -1  -5   8   25.18    1.40
  -1  -5   8   24.32    1.31
  -1   5   7   10.76    0.67
  -1  -5   7   11.00    0.62
  -1  -5   7   11.85    0.77
  -1  -5   7   10.94    0.63
  -1  -5   7   11.61    0.69
  -1   5   7   10.54    0.62
  -1   5   6   18.38    1.03
  -1  -5   6   21.41    1.21
  -1   5   6   21.82    1.12
  -1  -5   6   21.57    1.13
  -1  -5   6   21.72    1.09
  -1  -5   6   19.70    1.04
  -1  -5   5   51.81    2.60
  -1  -5   5   54.32    2.49
  -1   5   5   50.07    2.49
  -1  -5   5   52.22    2.50
  -1  -5   5   51.79    2.40
  -1   5   5   44.10    2.39
  -1   5   4   11.36    0.60
  -1   5   4   10.29    0.72
  -1  -5   4   12.10    0.64
  -1  -5   4   10.17    0.70
  -1  -5   4   11.47    0.61
  -1  -5   4   11.46    0.53
  -1   5   3    4.12    0.39
  -1   5   3    2.96    0.23
  -1  -5   3    4.06    0.32
  -1  -5   3    4.34    0.26
  -1  -5   3    3.66    0.21
  -1   5   3    3.06    0.20
  -1  -5   3    3.63    0.37
  -1  -5   2   15.97    0.87
  -1   5   2   13.94    0.92
  -1  -5   2   13.20    0.91
  -1  -5   1  110.20    5.30
  -1  -5   1  114.26    5.38
  -1   5   1  106.80    5.43
  -1  -5   1  110.58    5.44
  -1  -5   0   22.43    1.31
  -1  -5   0   22.09    1.19
  -1  -5   0   24.03    1.27
  -1   5   0   22.94    1.30
   1  -5   1  101.40    5.25
  -1  -5  -1  112.35    5.27
  -1   5  -1  110.65    5.30
  -1  -5  -1  110.55    5.32
  -1  -5  -1  106.18    5.18
  -1  -5  -2   31.57    1.71
  -1  -5  -2   31.40    1.64
  -1   5  -2   31.45    1.73
  -1  -5  -2   32.58    1.75
   1  -5   2   33.48    1.71
  -1   5  -3    2.78    0.17
   1  -5   3    2.35    0.21
  -1  -5  -3    4.11    0.35
   1  -5   3    2.85    0.30
  -1  -5  -3    2.28    0.17
  -1  -5  -3    4.31    0.31
  -1  -5  -3    3.62    0.36
   1   5   3    3.67    0.37
   1   5   3    2.43    0.22
  -1   5  -3    3.48    0.34
  -1  -5  -4   29.87    1.59
  -1  -5  -4   31.12    1.62
   1  -5   4   27.81    1.47
   1   5   4   30.99    1.64
  -1  -5  -4   29.21    1.52
   1   5   4   28.16    1.48
   1  -5   4   31.30    1.57
  -1  -5  -4   28.77    1.41
  -1   5  -4   28.04    1.41
  -1  -5  -5   46.99    2.52
   1  -5   5   56.81    2.61
   1   5   5   51.58    2.74
  -1   5  -5   52.65    2.53
  -1  -5  -5   52.09    2.71
   1  -5   5   57.71    2.68
   1   5   5   54.27    2.61
  -1  -5  -5   56.09    2.72
  -1  -5  -5   53.02    2.64
  -1  -5  -6   11.70    0.70
   1   5   6   11.04    0.86
  -1  -5  -6   13.89    0.81
   1   5   6   11.41    0.76
  -1   5  -6   15.47    0.72
  -1  -5  -6   13.52    0.87
  -1  -5  -6   13.01    0.86
   1  -5   6   15.04    0.84
   1  -5   6   14.73    0.79
  -1  -5  -7   10.38    0.64
   1   5   7   10.82    0.80
  -1  -5  -7   11.15    0.72
   1  -5   7   12.27    0.75
  -1   5  -7   13.34    0.66
  -1  -5  -7   11.89    0.80
   1  -5   8    6.65    0.47
  -1  -5  -8    6.20    0.47
  -1  -5  -8    6.65    0.53
  -1  -5  -8    4.20    0.36
  -1   5  -8    8.32    0.42
   1   5   8    3.95    0.46
  -1  -5  -9   23.99    1.35
   1   5   9   25.39    1.46
  -1   5  -9   23.79    1.27
   1  -5   9   24.69    1.34
  -1  -5  -9   24.72    1.28
  -1  -5  -9   23.91    1.42
  -1   5 -10    9.31    0.53
  -1  -5 -10    7.98    0.58
  -1  -5 -10    7.67    0.63
   1  -5  10    8.10    0.56
  -1  -5 -10    7.45    0.50
  -1  -5 -11   76.34    4.04
  -1  -5 -11   79.98    3.90
   1   5  11   82.08    4.09
  -1  -5 -11   78.03    3.98
  -1   5 -11   81.83    3.91
  -1   5 -12   11.29    0.68
  -1  -5 -12   11.32    0.75
  -1  -5 -12    9.95    0.78
  -1  -5 -12   10.61    0.68
   1   5  12    9.42    0.78
   1  -5  12   12.46    0.74
   1  -5  13   24.44    1.33
  -1  -5 -13   23.26    1.42
  -1  -5 -13   24.13    1.37
  -1   5 -13   23.07    1.28
   1   5  13   24.74    1.45
  -1  -5 -13   22.74    1.29
  -1  -5 -14   15.92    1.06
   1   5  14   15.93    1.07
  -1  -5 -14   16.64    1.01
   1  -5  14   16.69    0.97
  -1  -5 -14   15.91    0.94
   1  -5  14   15.48    0.88
  -1   5 -14   15.08    0.93
   1   5  15    3.64    0.45
  -1  -5 -15    4.18    0.47
   1  -5  15    4.62    0.41
  -1  -5 -15    4.52    0.40
   1  -5  15    4.12    0.31
   1   5  16   12.96    0.92
   1  -5  16   13.18    0.81
  -1   5 -16   11.56    0.78
  -1  -5 -16   11.48    0.79
  -1  -5 -16   11.27    0.88
   1  -5  16   13.56    0.70
  -1  -5 -17    9.33    0.76
   1  -5  17    9.51    0.54
   1   5  17    9.21    0.76
  -1   5 -17    9.81    0.67
  -1  -5 -17    8.63    0.65
  -1  -5 -18    2.56    0.39
   1  -5  18    2.61    0.21
  -1  -5 -18    2.76    0.33
   1   5  18    1.82    0.35
  -1   5 -18    2.37    0.32
   1   5  19    1.49    0.33
  -1  -5 -19    1.10    0.30
  -1  -5 -19    0.70    0.25
  -1   5 -19    0.91    0.25
   1  -5  19    0.68    0.12
  -1  -5 -20    3.26    0.40
   1  -5  20    3.25    0.23
   1   5  20    3.23    0.45
  -1   5 -20    3.27    0.39
  -1   5 -21   21.32    1.26
   1   5  21   22.12    1.37
   1  -5  21   19.76    1.04
  -1  -5 -21   22.80    1.30
   1  -5  22    2.54    0.19
   1   5  22    2.32    0.41
  -1  -5 -22    2.89    0.39
  -1   5 -22    2.42    0.35
   1   5  23   10.39    0.90
  -1  -5 -23   11.86    0.86
  -1   5 -23   12.21    0.85
   1   5  24    3.43    0.49
  -1  -5 -24    3.81    0.45
  -1   5 -24    3.05    0.41
  -1  -5 -25    1.65    0.37
  -1  -5 -25    1.60    0.35
   1   5  25    1.07    0.34
  -1   5 -25    1.59    0.34
   1   5  26    2.31    0.45
  -1  -5 -26    3.38    0.49
  -1  -5 -26    3.70    0.47
  -1   5 -26    2.89    0.42
   1   5  27    0.56    0.33
  -1  -5 -27    1.21    0.31
  -1   5 -27    0.70    0.28
  -1  -5 -27    0.83    0.32
  -1  -5 -28    2.51    0.42
  -1  -5 -28    2.74    0.45
   1   5  28    1.77    0.42
  -1  -5 -29    0.22    0.30
   1  -5  29    0.32    0.27
   1   5  29    0.18    0.29
  -1  -5 -30    2.40    0.46
   1   5  30    1.70    0.42
   1  -5  30    1.55    0.36
   1  -5  31    3.24    0.46
   1   5  31    3.57    0.55
  -1  -5 -31    2.95    0.52
   1   5  32    0.87    0.39
   1  -5  32    1.43    0.37
  -1  -5 -32    1.24    0.41
   1   5  33    3.08    0.55
  -1  -5 -33    2.84    0.53
   1  -5  33    2.43    0.43
  -1  -5 -34    0.28    0.33
   1   5  34    0.25    0.35
   1  -5  34    0.64    0.33
  -1  -5 -35    0.29    0.37
   1  -5  35    0.60    0.31
   1   5  35    0.68    0.40
   1   5  36    0.78    0.41
   1  -5  36    0.86    0.35
  -1  -5 -36    0.95    0.42
   1  -5  37    0.13    0.31
   1   5  37    0.44    0.38
  -1  -5 -37    0.42    0.35
   1  -5  38    0.23    0.32
   1   5  38    0.22    0.38
  -1  -5 -38    0.08    0.38
  -1  -5 -39    0.43    0.39
   1   5  39    0.27    0.40
   1   5  40    0.93    0.46
   1  -6 -37    0.41    0.37
   1  -6 -36    0.77    0.40
  -1   6  36    0.31    0.43
  -1   6  35    0.72    0.43
   1  -6 -35    0.98    0.44
   1  -6 -34    0.75    0.41
  -1   6  34    0.51    0.44
   1  -6 -33    2.00    0.51
  -1   6  33    1.29    0.49
  -1   6  32    6.03    0.78
   1  -6 -32    5.54    0.72
  -1   6  31    1.72    0.50
   1  -6 -31    2.24    0.53
  -1  -6  31    1.80    0.32
  -1  -6  30   10.78    0.75
  -1   6  30   11.90    1.06
   1  -6 -30    9.76    0.96
  -1  -6  29    0.98    0.26
   1  -6 -29    1.02    0.42
  -1   6  29    1.14    0.46
   1  -6 -28    3.05    0.47
  -1  -6  28    3.25    0.37
   1  -6 -28    3.86    0.57
  -1   6  28    3.39    0.59
   1   6 -27    0.78    0.32
   1  -6 -27    0.23    0.31
   1  -6 -27    0.76    0.30
  -1   6  27    0.83    0.40
  -1  -6  27    0.59    0.21
  -1  -6  26    0.29    0.18
  -1   6  26    0.13    0.33
   1   6 -26    0.27    0.26
   1  -6 -26    0.54    0.33
   1  -6 -26    0.19    0.26
   1   6 -25    4.16    0.48
  -1   6  25    2.99    0.52
  -1  -6  25    3.50    0.34
   1  -6 -25    2.58    0.49
   1  -6 -25    3.83    0.47
  -1  -6  24    1.26    0.21
   1   6 -24    0.80    0.29
   1  -6 -24    1.53    0.33
  -1  -6  23    7.25    0.50
  -1   6  23    7.04    0.76
   1   6 -23    7.46    0.65
   1  -6 -23    6.70    0.62
  -1   6  22    6.26    0.71
  -1  -6  22    5.60    0.42
   1  -6 -22    5.86    0.57
   1   6 -22    5.39    0.53
  -1   6  21   10.71    0.92
   1   6 -21    9.78    0.74
  -1  -6  21    9.50    0.77
   1  -6 -21    9.85    0.82
   1  -6 -21   10.28    0.76
  -1  -6  21    9.89    0.61
  -1   6  20   20.28    1.27
   1   6 -20   20.61    1.25
   1  -6 -20   22.72    1.28
   1  -6 -20   18.81    1.39
  -1   6  20   21.52    1.43
   1  -6 -20   20.99    1.33
  -1  -6  20   21.53    1.29
  -1  -6  20   19.54    1.10
   1  -6 -19    5.31    0.67
   1  -6 -19    6.26    0.62
  -1   6  19    7.19    0.58
  -1  -6  19    5.72    0.55
   1   6 -19    6.50    0.55
  -1  -6  19    5.63    0.41
   1  -6 -19    6.63    0.57
  -1   6  19    5.17    0.64
  -1  -6  18   17.88    1.14
   1  -6 -18   18.35    1.21
   1  -6 -18   19.75    1.14
  -1  -6  18   18.45    0.99
  -1   6  18   16.97    1.12
  -1   6  18   18.83    1.29
   1   6 -18   19.11    1.13
   1   6 -17    6.79    0.53
   1  -6 -17    6.65    0.53
   1  -6 -17    5.60    0.57
  -1   6  17    5.42    0.51
  -1  -6  17    5.61    0.52
  -1   6  17    6.22    0.65
  -1  -6  16    1.71    0.27
   1  -6 -16    1.92    0.28
  -1   6  16    1.07    0.25
   1   6 -16    1.40    0.26
  -1   6  16    0.90    0.32
   1  -6 -16    1.94    0.34
   1  -6 -15    5.62    0.47
  -1   6  15    4.53    0.45
  -1   6  15    6.31    0.62
  -1  -6  15    6.44    0.50
   1   6 -15    7.31    0.51
   1  -6 -15    5.51    0.56
  -1   6  14    0.99    0.21
  -1  -6  14    1.19    0.22
   1  -6 -14    1.40    0.30
  -1   6  14    1.24    0.33
   1   6 -14    1.42    0.24
   1  -6 -14    1.00    0.23
   1  -6 -13   13.98    0.85
  -1  -6  13   13.97    0.84
  -1  -6  13   13.05    0.69
   1  -6 -13   13.40    0.93
   1   6 -13   15.58    0.86
  -1   6  13   12.78    0.82
  -1  -6  13   13.87    0.95
  -1   6  12    0.68    0.19
  -1  -6  12    1.52    0.32
  -1  -6  12    1.39    0.14
   1  -6 -12    1.31    0.28
  -1  -6  12    1.46    0.22
   1  -6 -12    1.25    0.24
   1   6 -12    0.71    0.21
  -1   6  11   20.42    1.19
  -1  -6  11   22.75    1.21
  -1  -6  11   21.02    1.24
  -1  -6  11   22.71    1.14
   1  -6 -11   21.74    1.34
  -1   6  11   23.62    1.25
  -1  -6  11   23.92    1.37
   1  -6 -10   16.39    1.02
  -1  -6  10   19.07    1.07
  -1  -6  10   15.74    0.86
  -1   6  10   15.98    0.91
  -1  -6  10   16.76    0.93
  -1  -6  10   15.79    0.83
  -1   6   9   22.10    1.16
  -1  -6   9   21.43    1.27
  -1  -6   9   20.89    1.17
  -1  -6   9   19.87    1.09
  -1  -6   9   19.59    1.09
  -1  -6   8   22.59    1.21
  -1   6   8   22.54    1.25
  -1  -6   8   22.13    1.35
  -1  -6   8   23.22    1.27
  -1   6   7   17.84    0.99
  -1  -6   7   17.75    1.00
  -1  -6   7   16.81    0.97
  -1  -6   6    8.63    0.55
  -1   6   6    7.85    0.68
  -1   6   6    8.96    0.55
  -1  -6   6    9.51    0.58
  -1  -6   6    9.15    0.69
  -1  -6   5   16.74    0.90
  -1  -6   5   15.48    0.81
  -1  -6   5   15.20    1.00
  -1   6   5   13.86    0.79
  -1   6   5   17.57    1.06
  -1  -6   4    2.09    0.33
  -1  -6   4    2.57    0.28
  -1   6   4    2.35    0.35
  -1  -6   3   20.03    1.13
  -1   6   3   20.73    1.24
  -1  -6   3   18.84    1.21
  -1  -6   2    3.04    0.31
  -1  -6   2    2.46    0.35
  -1   6   2    2.20    0.34
  -1  -6   2    2.73    0.25
  -1  -6   1   29.34    1.50
  -1   6   1   28.99    1.57
  -1  -6   1   26.13    1.54
  -1  -6   1   24.78    1.39
  -1  -6   0    8.60    0.61
  -1  -6   0    7.81    0.63
  -1  -6   0    7.63    0.51
  -1   6   0    7.39    0.62
  -1  -6  -1   27.60    1.64
  -1   6  -1   31.67    1.68
  -1  -6  -1   28.00    1.52
  -1  -6  -1   29.67    1.62
   1  -6   1   30.13    1.63
  -1   6  -2    5.86    0.52
   1  -6   2    6.30    0.51
  -1  -6  -2    5.17    0.50
  -1  -6  -2    5.61    0.49
  -1  -6  -2    5.83    0.43
  -1  -6  -3   26.71    1.52
  -1  -6  -3   27.07    1.54
  -1  -6  -3   25.72    1.42
   1  -6   3   27.57    1.51
  -1  -6  -4    3.40    0.39
   1  -6   4    3.38    0.37
  -1  -6  -4    3.88    0.42
  -1  -6  -4    3.65    0.34
   1  -6   5   22.84    1.25
  -1  -6  -5   21.25    1.28
  -1  -6  -5   22.35    1.29
  -1  -6  -5   19.98    1.04
  -1  -6  -5   22.83    1.20
   1  -6   5   20.13    1.09
  -1   6  -5   22.12    1.04
   1   6   5   21.24    1.10
   1  -6   6    7.13    0.44
  -1  -6  -6    6.14    0.56
  -1  -6  -6    7.17    0.50
   1  -6   6    7.20    0.54
   1   6   6    5.76    0.42
   1   6   6    5.98    0.59
  -1  -6  -6    5.74    0.54
  -1  -6  -6    5.78    0.36
  -1   6  -6    6.62    0.37
   1   6   7   16.39    1.09
   1  -6   7   18.06    1.03
   1  -6   7   16.66    0.92
  -1  -6  -7   17.20    1.08
  -1  -6  -7   13.55    0.83
  -1  -6  -7   15.28    0.96
   1   6   7   16.47    0.94
  -1   6  -7   18.89    0.86
  -1  -6  -8   11.35    0.82
   1   6   8    9.76    0.69
   1  -6   8   12.56    0.78
  -1  -6  -8    9.45    0.62
  -1   6  -8   12.92    0.65
   1   6   8    9.90    0.82
  -1  -6  -8   11.67    0.75
   1  -6   8   13.65    0.73
   1  -6   9   15.60    0.92
  -1  -6  -9   14.23    0.97
  -1  -6  -9   13.12    0.88
  -1   6  -9   16.92    0.80
  -1  -6  -9   11.65    0.76
   1   6   9   15.24    1.02
  -1   6 -10   11.94    0.63
  -1  -6 -10    9.79    0.70
  -1  -6 -10    9.48    0.61
  -1  -6 -10    9.86    0.79
   1   6  10    7.59    0.74
   1  -6  10   11.92    0.74
  -1  -6 -11   11.94    0.79
   1  -6  11   14.24    0.90
  -1  -6 -11   12.43    0.88
  -1  -6 -11   15.65    1.02
  -1   6 -11   17.64    0.84
   1   6  11   14.49    1.01
  -1   6 -12    0.98    0.19
  -1  -6 -12    0.86    0.19
   1   6  12    0.69    0.29
  -1  -6 -12    1.01    0.24
  -1  -6 -12    1.31    0.32
   1  -6  12    1.03    0.24
  -1  -6 -13   12.36    0.95
  -1  -6 -13   11.76    0.78
   1  -6  13   14.06    0.86
   1   6  13   12.64    0.96
  -1  -6 -13   11.96    0.86
   1   6  14    0.95    0.28
  -1  -6 -14    1.45    0.33
  -1  -6 -14    1.37    0.22
  -1   6 -14    1.06    0.20
   1  -6  14    1.18    0.25
  -1  -6 -14    0.97    0.25
   1  -6  15   16.80    1.00
  -1  -6 -15   15.03    0.95
  -1  -6 -15   14.71    1.09
   1  -6  15   16.12    0.91
  -1   6 -15   16.43    0.95
   1   6  15   16.73    1.14
  -1  -6 -16    1.91    0.27
   1  -6  16    2.17    0.22
  -1   6 -16    1.17    0.24
  -1  -6 -16    1.83    0.37
   1  -6  16    2.15    0.30
   1  -6  17   15.04    0.96
   1   6  17   15.00    1.09
  -1   6 -17   15.86    0.94
  -1  -6 -17   13.26    1.04
   1  -6  17   15.35    0.83
  -1  -6 -17   14.11    0.92
  -1  -6 -18    9.37    0.82
  -1  -6 -18    9.36    0.70
   1   6  18    8.01    0.80
   1  -6  18   10.67    0.58
  -1   6 -18    9.81    0.71
   1  -6  18   11.39    0.75
  -1  -6 -19    5.16    0.62
   1  -6  19    6.17    0.54
   1   6  19    5.98    0.65
  -1  -6 -19    5.57    0.51
   1  -6  19    6.56    0.39
   1   6  20   10.74    0.93
  -1  -6 -20   11.13    0.93
   1  -6  20   10.99    0.61
   1  -6  20   13.78    0.85
  -1  -6 -20   11.04    0.79
  -1   6 -20   14.03    0.85
   1   6  21    6.06    0.64
   1  -6  21    6.86    0.56
   1  -6  21    4.78    0.29
  -1   6 -21    7.16    0.55
  -1  -6 -21    5.89    0.53
  -1  -6 -21    5.58    0.62
   1  -6  22    2.96    0.39
   1   6  22    1.71    0.40
  -1  -6 -22    1.94    0.34
  -1   6 -22    2.29    0.37
  -1  -6 -22    2.31    0.44
   1   6  23    3.95    0.55
   1  -6  23    3.17    0.40
  -1  -6 -23    3.26    0.44
  -1   6 -23    3.28    0.43
   1   6  24    1.02    0.33
  -1   6 -24    0.98    0.30
  -1  -6 -24    1.18    0.31
   1   6  25    4.22    0.58
  -1   6 -25    5.64    0.54
  -1  -6 -25    4.69    0.52
  -1  -6 -26    2.25    0.39
   1   6  26    1.10    0.39
  -1   6 -26    1.42    0.34
   1   6  27    7.09    0.72
  -1   6 -27    6.04    0.59
  -1  -6 -27    5.30    0.58
  -1  -6 -27    5.06    0.65
   1   6  28    1.30    0.39
  -1  -6 -28    2.18    0.45
  -1  -6 -29    3.60    0.53
   1   6  29    3.65    0.58
   1   6  30    4.46    0.64
   1  -6  30    5.90    0.56
  -1  -6 -30    5.71    0.71
  -1  -6 -31    2.09    0.48
   1  -6  31    1.37    0.34
   1   6  31    1.13    0.44
  -1  -6 -32    3.05    0.56
   1  -6  32    2.96    0.44
   1   6  32    2.90    0.55
   1   6  33    0.83    0.42
   1  -6  33    0.75    0.32
  -1  -6 -33    0.55    0.41
   1   6  34    0.04    0.36
  -1  -6 -34    0.26    0.37
   1  -6  34    0.39    0.31
   1   6  35    0.45    0.39
  -1  -6 -35    0.13    0.36
  -1  -6 -36    0.66    0.41
   1   6  36    0.88    0.44
   1   6  37    1.27    0.50
   1  -7 -34    0.14    0.38
  -1   7  33    3.16    0.64
   1  -7 -33    3.63    0.64
  -1   7  32    0.26    0.40
   1  -7 -32    0.79    0.46
   1  -7 -31    4.87    0.71
  -1   7  31    5.29    0.74
   1  -7 -30    0.73    0.45
  -1   7  30    0.75    0.42
  -1   7  29    3.33    0.62
   1  -7 -29    3.58    0.61
  -1   7  28    0.72    0.41
   1  -7 -28    0.92    0.44
   1   7 -27    1.84    0.39
   1  -7 -27    2.19    0.41
  -1   7  27    2.95    0.57
   1   7 -26    1.39    0.33
  -1   7  26    1.33    0.47
   1  -7 -26    1.68    0.38
  -1  -7  26    1.47    0.23
   1  -7 -25    4.38    0.52
   1   7 -25    3.30    0.47
  -1   7  25    3.77    0.60
  -1  -7  25    4.48    0.36
  -1  -7  24    3.07    0.30
   1  -7 -24    3.54    0.47
   1   7 -24    3.03    0.42
  -1   7  24    2.58    0.54
  -1  -7  23   13.11    0.76
   1   7 -23   12.75    0.91
  -1   7  23   13.31    1.12
   1  -7 -23   13.12    0.95
   1  -7 -22    1.46    0.36
  -1  -7  22    2.00    0.24
  -1   7  22    1.41    0.45
   1   7 -22    1.70    0.34
  -1   7  21   19.49    1.40
  -1  -7  21   18.01    1.03
   1  -7 -21   18.42    1.38
   1  -7 -21   20.04    1.23
   1   7 -21   22.62    1.23
  -1  -7  20    1.03    0.33
   1  -7 -20    1.07    0.40
  -1   7  20    1.61    0.45
  -1  -7  20    0.74    0.17
   1   7 -20    0.97    0.30
   1  -7 -20    1.12    0.34
   1   7 -19    9.14    0.69
   1  -7 -19    8.21    0.85
  -1  -7  19    8.85    0.55
  -1  -7  19   10.33    0.80
  -1   7  19    9.59    0.87
   1  -7 -19   10.51    0.75
  -1  -7  18    0.82    0.15
   1  -7 -18    0.68    0.29
   1   7 -18    1.12    0.28
   1  -7 -18    0.38    0.36
  -1  -7  18    0.88    0.32
   1  -7 -18    0.71    0.28
  -1   7  18    0.86    0.36
   1  -7 -17    1.86    0.37
   1   7 -17    0.97    0.26
   1  -7 -17    1.63    0.40
   1  -7 -17    1.97    0.31
  -1  -7  17    1.29    0.34
  -1   7  17    1.17    0.37
   1  -7 -16    3.42    0.40
   1   7 -16    3.37    0.36
  -1  -7  16    3.33    0.45
   1  -7 -16    2.19    0.40
   1  -7 -15    4.45    0.43
   1   7 -15    2.76    0.35
  -1  -7  15    3.96    0.48
   1  -7 -15    4.36    0.49
  -1  -7  14    7.48    0.43
  -1  -7  14    7.71    0.59
  -1  -7  14    8.17    0.71
  -1   7  14    8.09    0.60
   1  -7 -14    8.11    0.69
  -1  -7  13   25.50    1.33
  -1   7  13   27.59    1.49
  -1  -7  13   26.74    1.49
  -1  -7  13   28.76    1.63
   1  -7 -13   25.62    1.57
  -1  -7  12    6.99    0.58
  -1  -7  12    7.25    0.68
   1  -7 -12    9.13    0.72
  -1  -7  12    8.16    0.49
  -1   7  12    8.40    0.60
  -1  -7  11   60.06    3.07
  -1  -7  11   64.52    3.21
  -1   7  11   62.28    3.07
   1  -7 -11   57.98    3.16
  -1  -7  11   58.95    2.96
   1  -7 -10    5.26    0.55
  -1   7  10    5.37    0.44
  -1  -7  10    4.52    0.53
  -1  -7  10    3.99    0.35
  -1  -7  10    4.01    0.41
  -1   7   9   37.66    1.89
  -1  -7   9   35.53    1.89
  -1  -7   9   35.31    1.85
   1  -7  -9   34.01    2.00
  -1  -7   9   36.34    2.03
  -1   7   9   37.78    2.12
  -1  -7   8    2.97    0.30
  -1  -7   8    2.23    0.39
  -1  -7   8    3.05    0.32
  -1   7   8    2.36    0.42
  -1   7   8    2.91    0.29
  -1   7   7    1.53    0.35
  -1  -7   7    2.01    0.25
  -1  -7   7    1.31    0.15
  -1  -7   7    1.86    0.34
  -1   7   6    4.07    0.49
  -1  -7   6    3.42    0.44
  -1  -7   6    4.04    0.37
  -1  -7   5    2.95    0.31
  -1  -7   5    2.27    0.37
  -1   7   4   10.04    0.76
  -1  -7   4    8.69    0.55
  -1  -7   4    9.04    0.72
  -1  -7   4    8.18    0.62
  -1  -7   3   14.93    0.92
  -1  -7   3   13.94    0.82
  -1  -7   3   14.53    0.98
  -1   7   3   14.17    1.01
  -1   7   2   17.81    1.10
  -1  -7   2   14.78    1.03
  -1  -7   2   14.72    0.87
  -1  -7   2   14.63    0.95
  -1  -7   1   89.91    4.42
  -1  -7   1   90.21    4.53
  -1  -7   1   88.81    4.58
  -1   7   1   95.59    4.64
  -1  -7   0   11.86    0.79
  -1  -7   0    9.37    0.64
  -1   7   0   11.72    0.83
  -1  -7   0    8.39    0.75
  -1  -7  -1   88.73    4.39
  -1  -7  -1   86.61    4.53
  -1   7  -1   93.14    4.56
  -1  -7  -1   91.13    4.51
  -1  -7  -2    7.72    0.61
  -1  -7  -2    5.89    0.49
   1  -7   2    7.91    0.62
  -1  -7  -2    5.64    0.60
  -1  -7  -3   14.43    0.94
  -1  -7  -3   12.33    0.91
   1  -7   3   13.63    0.92
  -1  -7  -3   13.28    0.83
  -1  -7  -4    2.73    0.38
  -1  -7  -4    1.72    0.35
  -1  -7  -4    2.57    0.30
   1  -7   4    2.39    0.36
  -1  -7  -5    3.38    0.41
  -1  -7  -5    2.71    0.31
   1  -7   5    3.03    0.38
  -1  -7  -5    2.94    0.40
   1  -7   6    4.20    0.44
  -1  -7  -6    3.92    0.38
  -1  -7  -6    4.31    0.48
   1   7   7    0.46    0.12
  -1  -7  -7    1.56    0.26
  -1  -7  -7    2.40    0.36
   1  -7   7    1.72    0.15
  -1   7  -7    0.67    0.10
   1  -7   7    1.64    0.30
   1  -7   8    9.46    0.64
  -1  -7  -8   10.97    0.85
   1  -7   8   11.78    0.80
   1   7   8   11.57    0.68
  -1   7  -8   11.93    0.61
  -1  -7  -8   11.64    0.61
  -1  -7  -8   10.70    0.75
   1   7   8   10.47    0.87
   1   7   9   34.45    1.80
  -1  -7  -9   34.14    1.99
   1   7   9   31.96    1.99
  -1  -7  -9   32.55    1.86
   1  -7   9   34.51    1.79
   1  -7   9   37.75    1.91
  -1   7  -9   35.65    1.71
  -1  -7  -9   32.44    1.71
  -1   7 -10   10.37    0.58
   1   7  10    8.84    0.64
   1  -7  10   10.15    0.65
  -1  -7 -10    9.15    0.80
   1  -7  10   10.01    0.72
  -1  -7 -10    8.47    0.56
  -1  -7 -10    8.38    0.68
  -1  -7 -11   55.96    3.08
  -1  -7 -11   53.74    2.94
   1   7  11   53.73    2.90
  -1   7 -11   61.02    2.82
   1   7  11   55.02    3.09
  -1  -7 -11   55.81    2.81
   1  -7  11   61.28    2.98
  -1  -7 -12    2.90    0.41
   1  -7  12    3.35    0.42
  -1  -7 -12    2.89    0.46
   1   7  12    3.10    0.49
  -1  -7 -12    3.06    0.31
   1   7  13   21.52    1.48
   1  -7  13   23.46    1.35
  -1  -7 -13   23.76    1.49
  -1  -7 -13   21.20    1.23
  -1   7 -13   24.70    1.24
  -1  -7 -13   21.22    1.34
  -1  -7 -14    1.42    0.38
   1   7  14    0.71    0.33
  -1  -7 -14    0.73    0.27
   1  -7  14    1.08    0.29
  -1  -7 -14    0.79    0.21
   1   7  15    0.80    0.35
  -1  -7 -15    2.24    0.34
  -1  -7 -15    2.01    0.39
   1  -7  15    1.89    0.32
  -1  -7 -15    1.61    0.25
  -1   7 -15    1.27    0.25
  -1  -7 -16    0.67    0.31
  -1  -7 -16    0.32    0.19
   1  -7  16    0.80    0.26
   1  -7  16    0.70    0.21
  -1   7 -16    1.39    0.23
   1   7  16    0.74    0.31
  -1   7 -17    0.67    0.21
  -1  -7 -17    1.49    0.26
   1  -7  17    1.58    0.31
  -1  -7 -17    1.10    0.34
   1   7  17    0.43    0.31
   1  -7  17    2.23    0.25
   1   7  18    4.35    0.57
  -1   7 -18    4.22    0.40
  -1  -7 -18    3.16    0.50
   1  -7  18    3.96    0.44
   1  -7  18    4.84    0.34
  -1  -7 -18    3.79    0.40
   1   7  19    3.79    0.57
   1  -7  19    5.29    0.52
  -1   7 -19    5.51    0.48
   1  -7  19    5.69    0.35
  -1  -7 -19    4.51    0.46
  -1  -7 -19    4.26    0.58
  -1  -7 -20    4.27    0.59
   1  -7  20    4.86    0.30
  -1   7 -20    6.00    0.50
  -1  -7 -20    4.74    0.47
   1   7  20    5.69    0.66
   1  -7  21   17.22    1.09
  -1  -7 -21   14.72    1.19
  -1   7 -21   16.67    1.04
  -1  -7 -21   16.31    1.05
   1   7  21   16.48    1.23
   1  -7  22    2.37    0.39
  -1   7 -22    2.47    0.38
  -1  -7 -22    1.34    0.32
   1   7  22    1.55    0.43
  -1  -7 -22    1.95    0.45
  -1  -7 -23    9.70    0.94
   1  -7  23   12.87    0.88
  -1   7 -23   11.65    0.83
   1   7  23   12.20    1.01
  -1  -7 -23   11.02    0.83
  -1  -7 -24    0.31    0.32
   1   7  24    0.12    0.32
  -1   7 -24    0.44    0.27
  -1  -7 -24    0.07    0.26
   1  -7  24    0.18    0.26
  -1  -7 -25    1.75    0.37
   1   7  25    1.56    0.44
   1  -7  25    2.44    0.40
  -1   7 -25    2.08    0.37
  -1  -7 -26    0.03    0.26
   1   7  26   -0.08    0.39
  -1   7 -26    0.55    0.29
  -1  -7 -27    1.01    0.33
   1   7  27    0.47    0.40
  -1   7 -27    0.83    0.30
   1   7  28    0.43    0.36
   1   7  29    0.44    0.35
   1  -7  30    1.29    0.34
  -1  -7 -30    1.55    0.45
   1   7  30    1.62    0.49
   1   7  31    1.97    0.52
  -1  -7 -31    3.38    0.60
   1   7  32    0.79    0.45
  -1  -7 -32    1.56    0.47
  -1  -7 -33    1.86    0.49
   1   7  33    2.09    0.52
   1   7  34   -0.19    0.41
  -1   8  30    2.89    0.63
   1  -8 -30    3.16    0.61
  -1   8  29    0.68    0.45
  -1   8  28    0.57    0.43
   1   8 -27    0.19    0.28
  -1   8  27    0.61    0.43
   1   8 -26    0.72    0.29
  -1   8  26    0.20    0.36
   1   8 -25   -0.05    0.25
  -1   8  25   -0.05    0.36
   1  -8 -25   -0.23    0.39
   1   8 -24    0.27    0.26
  -1   8  24    0.24    0.33
   1  -8 -24   -0.09    0.39
   1   8 -23    0.38    0.27
   1  -8 -23    0.58    0.38
  -1   8  23    0.52    0.39
   1  -8 -22    1.82    0.49
   1   8 -22    1.51    0.35
  -1   8  22    1.47    0.46
   1  -8 -21    1.01    0.42
  -1   8  21    0.76    0.40
   1   8 -21    0.77    0.31
   1  -8 -20    6.80    0.80
   1   8 -20    8.01    0.65
  -1  -8  20    7.37    0.71
  -1   8  20    8.38    0.84
   1  -8 -19    0.68    0.41
  -1   8  19    0.77    0.40
  -1  -8  19    0.61    0.14
  -1   8  19    0.84    0.30
  -1  -8  19    0.75    0.31
  -1  -8  19    1.06    0.38
  -1   8  18    5.08    0.52
  -1  -8  18    5.73    0.61
   1  -8 -18    5.44    0.68
  -1  -8  18    5.44    0.54
  -1  -8  18    4.43    0.30
   1  -8 -17    1.76    0.47
  -1   8  17    1.96    0.34
  -1  -8  17    1.72    0.31
  -1  -8  17    1.62    0.39
  -1  -8  16    0.63    0.31
  -1  -8  16    0.47    0.25
  -1   8  16   -0.04    0.20
   1  -8 -16    0.87    0.38
  -1  -8  15    1.23    0.14
  -1   8  15    0.92    0.24
   1  -8 -15    0.89    0.38
  -1  -8  15    1.10    0.26
  -1  -8  15    1.15    0.35
  -1  -8  14    0.91    0.15
  -1  -8  14    0.64    0.22
   1  -8 -14    0.99    0.33
   1  -8 -14    1.08    0.40
  -1  -8  14    0.98    0.31
  -1   8  14    0.81    0.24
   1  -8 -13    0.57    0.29
  -1  -8  13    0.15    0.26
  -1  -8  13    0.03    0.13
  -1   8  13   -0.14    0.24
  -1  -8  13   -0.06    0.22
   1  -8 -12    0.22    0.25
  -1   8  12    0.56    0.30
  -1  -8  12    0.34    0.16
  -1   8  12    0.35    0.22
  -1  -8  12    0.28    0.20
  -1  -8  12    0.42    0.28
  -1  -8  11    0.55    0.17
  -1  -8  11    0.73    0.21
   1  -8 -11    0.49    0.28
  -1   8  11    0.54    0.20
  -1   8  11    0.37    0.31
  -1  -8  11    0.30    0.27
  -1  -8  10    6.56    0.44
  -1  -8  10    7.30    0.49
  -1   8  10    6.86    0.71
  -1   8  10    6.07    0.42
   1  -8 -10    6.23    0.61
  -1  -8  10    6.73    0.66
  -1  -8   9    0.87    0.22
   1  -8  -9    0.52    0.29
  -1  -8   9    0.72    0.31
  -1   8   9    0.53    0.33
  -1  -8   8    9.75    0.67
  -1  -8   8    9.74    0.59
  -1  -8   8   10.65    0.82
   1  -8  -8    9.32    0.76
  -1   8   8    9.97    0.86
  -1  -8   7    1.52    0.36
  -1  -8   7    1.91    0.28
  -1   8   7    1.78    0.40
  -1  -8   7    1.68    0.22
   1  -8  -7    1.74    0.36
  -1  -8   6    3.59    0.31
  -1  -8   6    3.87    0.48
  -1  -8   6    3.92    0.39
  -1  -8   5    2.79    0.42
  -1  -8   5    3.10    0.29
  -1  -8   5    2.96    0.36
  -1   8   5    2.68    0.44
  -1  -8   4    1.40    0.22
  -1   8   4    1.17    0.35
  -1  -8   4    1.67    0.30
  -1  -8   4    1.84    0.36
  -1  -8   3    2.07    0.37
  -1  -8   3    2.08    0.32
  -1   8   3    1.95    0.39
  -1  -8   3    2.12    0.25
  -1  -8   2    1.94    0.34
  -1  -8   2    2.06    0.27
  -1   8   2    2.00    0.40
  -1  -8   2    2.31    0.39
  -1  -8   1    0.76    0.21
  -1  -8   1    0.83    0.26
  -1  -8   1    0.91    0.30
  -1   8   1    1.00    0.31
  -1  -8   0    3.19    0.34
  -1   8   0    4.11    0.49
  -1  -8   0    3.13    0.44
  -1  -8   0    3.40    0.43
  -1  -8  -1    0.53    0.29
  -1  -8  -1    0.60    0.27
  -1  -8  -1    0.75    0.21
  -1  -8  -2    4.95    0.53
  -1  -8  -2    4.84    0.52
  -1  -8  -2    4.85    0.43
  -1  -8  -3    0.84    0.22
  -1  -8  -3    0.97    0.29
  -1  -8  -3    0.63    0.27
   1  -8   4    3.29    0.42
  -1  -8  -4    3.18    0.44
  -1  -8  -4    3.58    0.37
  -1  -8  -4    3.74    0.47
  -1  -8  -5    1.18    0.32
  -1  -8  -5    1.19    0.25
   1  -8   5    1.80    0.33
  -1  -8  -6    4.03    0.42
  -1  -8  -6    4.93    0.55
   1  -8   6    4.23    0.47
  -1  -8  -7    2.10    0.31
   1  -8   7    2.08    0.37
  -1  -8  -7    2.05    0.41
   1  -8   8    7.94    0.68
  -1  -8  -8    7.65    0.73
  -1  -8  -8    8.07    0.64
  -1  -8  -9    4.21    0.44
  -1  -8  -9    3.75    0.52
   1  -8   9    3.25    0.43
  -1  -8 -10    5.88    0.54
   1  -8  10    6.42    0.57
   1  -8  10    5.60    0.36
   1   8  10    6.36    0.42
   1  -8  10    5.65    0.40
  -1  -8 -10    6.44    0.67
  -1  -8 -11    1.94    0.41
  -1  -8 -11    2.68    0.36
   1   8  11    2.08    0.29
   1  -8  11    2.42    0.27
  -1  -8 -11    2.55    0.23
   1   8  11    2.24    0.45
  -1   8 -11    1.83    0.21
   1  -8  11    2.72    0.38
  -1   8 -12    1.94    0.21
  -1  -8 -12    1.30    0.20
  -1  -8 -12    1.35    0.39
   1  -8  12    1.33    0.31
   1  -8  12    1.17    0.24
  -1  -8 -12    1.38    0.30
   1   8  12    2.13    0.29
   1   8  12    2.47    0.44
   1  -8  13    0.67    0.29
  -1  -8 -13    1.03    0.36
   1   8  13    0.46    0.22
   1  -8  13    0.67    0.22
  -1  -8 -13    0.81    0.19
  -1  -8 -13    1.11    0.29
  -1   8 -13    0.29    0.14
  -1   8 -14    0.67    0.18
   1   8  14    0.08    0.23
   1  -8  14    0.36    0.25
  -1  -8 -14   -0.18    0.30
  -1  -8 -14    0.48    0.18
   1   8  14    0.71    0.32
  -1  -8 -14    0.62    0.26
   1  -8  14    0.25    0.21
  -1   8 -15    0.23    0.16
  -1  -8 -15   -0.07    0.29
   1   8  15   -0.08    0.34
   1  -8  15   -0.07    0.23
  -1  -8 -15   -0.02    0.16
  -1   8 -16    1.31    0.24
   1  -8  16    2.11    0.36
  -1  -8 -16    1.09    0.37
  -1  -8 -16    2.45    0.31
   1   8  16    1.52    0.40
  -1  -8 -17    0.65    0.37
   1  -8  17    0.20    0.27
   1  -8  17    0.27    0.23
  -1   8 -17    0.70    0.21
   1   8  17   -0.08    0.32
  -1  -8 -17    0.29    0.22
  -1   8 -18    6.97    0.55
   1  -8  18    6.38    0.46
   1   8  18    6.55    0.76
  -1  -8 -18    8.25    0.81
  -1  -8 -18    8.40    0.61
   1  -8  18    7.23    0.65
  -1  -8 -19    2.09    0.49
  -1  -8 -19    2.05    0.34
   1   8  19    1.07    0.42
   1  -8  19    1.42    0.34
   1  -8  19    1.43    0.17
  -1   8 -19    1.86    0.31
   1   8  20    8.86    0.89
   1  -8  20   10.53    0.79
  -1  -8 -20    7.95    0.87
  -1  -8 -20    9.95    0.72
  -1   8 -20    9.33    0.69
  -1  -8 -21    2.93    0.54
  -1   8 -21    2.53    0.36
   1   8  21    3.15    0.56
   1  -8  21    3.28    0.45
  -1   8 -22    3.06    0.39
  -1  -8 -22    2.40    0.51
   1  -8  22    3.01    0.44
   1   8  22    2.90    0.54
  -1   8 -23    1.41    0.31
   1   8  23    1.71    0.47
  -1  -8 -23    1.55    0.46
   1   8  24   -0.04    0.33
  -1  -8 -24   -0.04    0.36
  -1   8 -24    0.46    0.26
  -1   8 -25    0.02    0.24
   1   8  25    0.05    0.37
  -1  -8 -25    0.22    0.34
  -1   8 -26    0.45    0.28
  -1  -8 -26    0.09    0.35
   1   8  26    0.55    0.44
  -1  -8 -27   -0.18    0.35
   1   8  27   -0.05    0.37
  -1   8 -27    0.21    0.27
   1   8  28    1.51    0.48
   1   8  29    0.48    0.40
   1   8  30    4.49    0.73
   1   8  31    0.94    0.47
  -1   9  26    0.16    0.39
   1  -9 -26    0.10    0.40
   1  -9 -25    0.25    0.40
  -1   9  25    0.27    0.42
   1  -9 -24    0.10    0.44
  -1   9  24    0.84    0.45
   1  -9 -23    1.89    0.55
  -1   9  23    1.53    0.50
   1  -9 -22    0.19    0.38
  -1   9  22    0.10    0.41
   1  -9 -21    2.64    0.57
   1  -9 -20    0.33    0.39
  -1   9  20   -0.06    0.28
   1  -9 -19    1.16    0.49
  -1   9  19    0.78    0.31
  -1   9  18    0.31    0.25
   1  -9 -18    0.28    0.39
   1  -9 -17    0.41    0.37
  -1   9  17    0.25    0.27
   1  -9 -16    0.58    0.39
  -1   9  16    0.16    0.25
   1  -9 -15    0.49    0.37
  -1   9  15    0.04    0.33
  -1   9  15    0.10    0.23
  -1   9  14    1.19    0.25
   1  -9 -14    0.88    0.40
  -1   9  14    1.46    0.44
  -1  -9  14    1.06    0.18
  -1   9  13    3.24    0.55
  -1  -9  13    3.59    0.32
   1  -9 -13    4.13    0.63
   1  -9 -12    0.99    0.44
  -1  -9  12    0.89    0.21
  -1   9  12    1.44    0.43
  -1  -9  11   10.69    0.64
   1  -9 -11   12.66    0.92
  -1  -9  11   12.22    0.74
  -1   9  11   13.29    1.05
   1  -9 -11   11.52    1.05
  -1  -9  10    1.26    0.26
   1  -9 -10    1.25    0.47
  -1  -9  10    0.92    0.18
   1  -9 -10    1.20    0.36
  -1   9  10    0.99    0.38
  -1  -9   9    6.44    0.50
   1  -9  -9    5.62    0.60
  -1  -9   9    6.18    0.42
  -1   9   9    6.60    0.72
  -1   9   8    0.31    0.35
  -1  -9   8    0.98    0.24
   1  -9  -8    0.63    0.29
  -1  -9   8    0.65    0.17
  -1   9   7   -0.08    0.29
  -1  -9   7    0.66    0.23
   1  -9  -7    0.32    0.26
  -1  -9   7    0.31    0.16
  -1   9   6    0.27    0.30
   1  -9  -6    0.13    0.23
  -1  -9   6    0.15    0.15
  -1  -9   6    0.36    0.22
   1  -9  -5    1.80    0.36
  -1  -9   5    1.75    0.32
  -1   9   5    1.65    0.44
  -1  -9   5    2.45    0.27
  -1   9   4    2.64    0.47
  -1  -9   4    2.03    0.34
  -1  -9   4    1.82    0.25
  -1   9   3    2.91    0.48
  -1  -9   3    2.28    0.29
  -1  -9   3    2.75    0.40
  -1  -9   2    2.39    0.31
  -1  -9   2    3.17    0.43
  -1   9   2    2.34    0.45
  -1  -9   1   20.93    1.20
  -1  -9   1   21.29    1.34
  -1  -9   0    1.27    0.28
  -1  -9   0    1.96    0.41
  -1  -9  -1   20.29    1.31
  -1  -9  -1   19.58    1.16
  -1  -9  -2    1.27    0.36
  -1  -9  -2    1.36    0.28
  -1  -9  -3    2.27    0.34
  -1  -9  -3    2.29    0.42
  -1  -9  -4    1.23    0.36
  -1  -9  -4    0.77    0.25
  -1  -9  -5    1.31    0.38
  -1  -9  -5    1.35    0.28
  -1  -9  -6    0.50    0.31
  -1  -9  -6    0.59    0.24
   1  -9   6    0.53    0.27
  -1  -9  -7    0.61    0.25
  -1  -9  -7    0.83    0.36
   1  -9   7    0.88    0.32
   1  -9   8    2.99    0.44
  -1  -9  -8    2.87    0.49
  -1  -9  -8    2.60    0.38
   1  -9   9    9.19    0.76
  -1  -9  -9    9.82    0.87
  -1  -9  -9    8.72    0.70
  -1  -9 -10    2.53    0.51
  -1  -9 -10    1.82    0.36
   1  -9  10    1.91    0.39
   1  -9  11   18.39    1.19
  -1  -9 -11   17.73    1.31
  -1  -9 -11   17.39    1.14
   1  -9  12    0.59    0.32
  -1  -9 -12    1.16    0.33
  -1  -9 -12    0.93    0.41
   1   9  13    6.30    0.72
  -1  -9 -13    6.50    0.70
   1   9  13    3.93    0.30
   1  -9  13    5.78    0.56
   1   9  13    4.54    0.34
   1   9  14    0.54    0.17
   1  -9  14    0.56    0.29
   1   9  14    0.77    0.37
  -1  -9 -14    0.28    0.36
   1  -9  14    0.66    0.23
   1   9  14    0.69    0.24
  -1  -9 -15    0.57    0.39
   1  -9  15    0.71    0.21
   1   9  15    0.30    0.22
   1   9  15    0.73    0.38
   1  -9  15    0.58    0.28
  -1  -9 -16   -0.04    0.34
   1   9  16   -0.02    0.22
   1  -9  16    0.15    0.17
  -1   9 -16   -0.14    0.18
   1  -9  16    0.05    0.24
   1   9  16   -0.17    0.33
   1   9  17    0.07    0.23
  -1  -9 -17    0.21    0.37
  -1   9 -17   -0.14    0.18
   1   9  17   -0.17    0.35
   1  -9  17    0.38    0.27
  -1  -9 -18    1.59    0.44
   1   9  18    0.71    0.29
   1  -9  18    1.25    0.32
  -1   9 -18    0.96    0.23
   1   9  19    1.41    0.36
   1   9  19    2.27    0.51
  -1   9 -19    1.68    0.29
  -1  -9 -19    1.57    0.44
  -1  -9 -20    1.81    0.48
  -1   9 -20    1.67    0.29
   1   9  20    1.63    0.49
  -1  -9 -21    6.52    0.78
   1   9  21    5.98    0.76
  -1  -9 -22    0.72    0.40
   1   9  22    0.42    0.41
  -1  -9 -23    4.06    0.69
   1   9  23    5.32    0.73
  -1  -9 -24   -0.32    0.39
   1   9  24    0.24    0.41
  -1  -9 -25    0.94    0.44
   1   9  25    1.37    0.50
  -1  -9 -26    0.05    0.37
   1   9  26    0.20    0.36
   1 -10 -22    1.85    0.56
   1 -10 -21    0.30    0.48
   1 -10 -20    6.23    0.82
   1 -10 -19    1.09    0.49
  -1  10  18    6.86    0.83
   1 -10 -18    5.59    0.78
  -1  10  17    1.37    0.47
   1 -10 -17    1.02    0.47
  -1  10  16    2.21    0.54
   1 -10 -16    1.75    0.53
  -1  10  15    0.38    0.39
   1 -10 -15    1.30    0.46
   1 -10 -14    0.62    0.42
  -1  10  14    0.60    0.41
   1 -10 -13    0.80    0.45
  -1  10  13    0.09    0.37
   1 -10 -12    2.52    0.57
  -1  10  12    3.00    0.58
  -1  10  11    0.18    0.38
   1 -10 -11    1.02    0.44
   1 -10 -10    7.19    0.84
  -1  10  10    7.91    0.84
  -1 -10  10    7.44    0.57
  -1  10   9    0.80    0.44
   1 -10  -9    0.73    0.46
  -1 -10   9    0.66    0.26
  -1  10   8    9.60    0.93
  -1 -10   8    9.00    0.68
   1 -10  -8    9.99    0.96
   1 -10  -7    0.91    0.36
   1 -10  -7    0.85    0.45
  -1 -10   7    1.30    0.31
  -1  10   7    1.16    0.42
   1 -10  -6    5.71    0.74
   1 -10  -6    5.02    0.56
  -1  10   6    5.44    0.70
  -1 -10   6    4.71    0.49
  -1 -10   5    1.65    0.34
   1 -10  -5    1.82    0.50
  -1  10   5    1.28    0.42
   1 -10  -5    1.67    0.37
  -1 -10   4    3.22    0.43
  -1  10   4    3.67    0.56
   1 -10  -4    3.14    0.46
   1 -10  -4    3.03    0.58
  -1 -10   3    1.88    0.36
   1 -10  -3    1.55    0.36
   1 -10  -2    2.83    0.44
   1 -10  -2    3.88    0.63
  -1 -10   2    4.17    0.51
  -1 -10   1    0.83    0.33
   1 -10  -1    0.89    0.41
  -1 -10   0    4.93    0.60
   1 -10   0    6.90    0.77
  -1 -10  -1    0.72    0.36
   1 -10   1    0.19    0.41
   1 -10   2    5.71    0.71
  -1 -10  -2    5.80    0.65
  -1 -10  -3    0.81    0.39
   1 -10   3    0.66    0.43
  -1 -10  -4    5.65    0.65
   1 -10   4    4.92    0.64
  -1 -10  -4    4.61    0.49
   1 -10   5    0.71    0.37
  -1 -10  -5    0.66    0.28
  -1 -10  -5    0.86    0.39
  -1 -10  -6    5.45    0.65
   1 -10   6    5.45    0.62
  -1 -10  -6    3.81    0.49
   1 -10   7    0.95    0.36
  -1 -10  -7    1.03    0.41
  -1 -10  -7    0.99    0.30
   1 -10   8    8.40    0.73
  -1 -10  -8    6.51    0.63
  -1 -10  -8    7.79    0.81
   1  10   9    1.96    0.52
   1 -10   9    1.65    0.39
  -1 -10  -9    1.55    0.37
  -1 -10  -9    2.17    0.53
  -1 -10 -10    5.84    0.72
   1 -10  10    5.73    0.59
  -1 -10 -11    1.25    0.44
   1 -10  11    0.99    0.32
   1 -10  12    1.60    0.33
  -1 -10 -12    1.44    0.48
  -1 -10 -13    0.35    0.39
  -1 -10 -14    0.66    0.41
  -1 -10 -15    0.76    0.43
   1  10  16    1.92    0.53
  -1 -10 -16    1.45    0.47
  -1 -10 -17    0.14    0.40
   1  10  17    0.53    0.42
  -1 -10 -18    4.49    0.69
   1  10  18    3.09    0.62
  -1 -10 -19    0.85    0.44
   1  10  19    0.94    0.48
  -1 -10 -20    4.07    0.67
   1  10  20    4.20    0.69
  -1 -10 -21    1.40    0.53
   1  10  21    1.06    0.48
  -1 -10 -22    1.28    0.48
   1 -11 -16    0.26    0.44
   1 -11 -15    0.67    0.46
  -1  11  15    0.57    0.43
  -1  11  14    0.46    0.46
   1 -11 -14    0.26    0.47
  -1  11  13    1.84    0.53
   1 -11 -13    2.08    0.57
   1 -11 -12    1.42    0.57
  -1  11  12    1.56    0.52
   1 -11 -11    5.57    0.80
  -1  11  11    5.15    0.76
   1 -11 -10    2.71    0.65
  -1  11  10    3.61    0.62
  -1  11   9    3.93    0.65
   1 -11  -9    2.60    0.63
   1 -11  -8    4.90    0.74
  -1  11   8    4.28    0.67
  -1  11   7    0.65    0.42
   1 -11  -7    0.05    0.44
  -1 -11   6    2.32    0.37
   1 -11  -6    2.39    0.58
   1 -11  -5    0.39    0.44
  -1 -11   5    0.32    0.28
   1 -11  -4    1.28    0.52
  -1 -11   4    1.18    0.36
  -1 -11   3    1.50    0.37
   1 -11  -3    1.36    0.52
  -1 -11   2    1.78    0.43
   1 -11  -2    1.66    0.59
   1 -11  -1    5.64    0.79
  -1 -11   1    6.30    0.65
  -1 -11   0    3.23    0.51
   1 -11   0    4.06    0.67
   1 -11   1    6.52    0.79
  -1 -11  -1    5.68    0.67
  -1 -11  -2    6.01    0.69
   1 -11   2    6.37    0.77
  -1 -11  -3    0.69    0.39
   1 -11   3    0.80    0.43
  -1 -11  -4    3.68    0.59
   1 -11   4    4.00    0.60
   1 -11   5    0.22    0.34
  -1 -11  -5    0.59    0.42
  -1 -11  -6    1.57    0.47
   1 -11   6    1.73    0.47
  -1 -11  -7    0.33    0.38
   1 -11   7    0.91    0.39
  -1 -11  -8    0.93    0.45
  -1 -11  -9    2.57    0.56
  -1 -11 -10    1.11    0.50
  -1 -11 -11    4.19    0.69
  -1 -11 -12    3.32    0.64
  -1 -11 -13    1.84    0.54
  -1 -11 -14    3.95    0.66
  -1 -11 -15    0.15    0.42
  -1 -11 -16    2.94    0.63
  -1 -11 -17    0.40    0.44
   1 -12 -10    0.67    0.51
   1 -12  -9    0.55    0.53
   1 -12  -8    0.49    0.50
   1 -12  -7    0.05    0.48
   1 -12  -6    0.54    0.48
   1 -12  -5    0.70    0.53
   1 -12  -4    0.05    0.46
   1 -12  -3    0.05    0.47
   1 -12  -2    0.46    0.48
   1 -12  -1    0.35    0.52
  -1 -12   0    0.38    0.35
   1 -12   0   -0.20    0.47
   1 -12   1    0.28    0.47
  -1 -12  -1    0.22    0.36
  -1 -12  -2    0.38    0.37
   1 -12   2    0.23    0.45
  -1 -12  -3    0.28    0.38
  -1 -12  -4    0.66    0.41
  -1 -12  -5    0.30    0.37
  -1 -12  -6    0.57    0.43
  -1 -12  -7    0.45    0.44
  -1 -12  -8    0.56    0.44
  -1 -12  -9    0.24    0.41
  -1 -12 -10    0.73    0.46
  -1 -12 -11    0.25    0.47
   2   0 -41    0.19    0.30
   2   0 -40    1.46    0.38
  -2   0  40    0.73    0.44
  -2   0  39    0.05    0.35
   2   0 -39    0.03    0.28
   2   0 -38    0.18    0.26
  -2   0  38    0.29    0.37
   2   0 -37    0.55    0.27
  -2   0  37    0.10    0.35
   2   0 -36    0.30    0.26
  -2   0  36   -0.09    0.37
   2   0 -35    0.44    0.27
  -2   0  35    0.13    0.34
   2   0 -34   -0.02    0.23
  -2   0  34    0.26    0.33
   2   0 -33   -0.14    0.24
  -2   0  33    0.04    0.31
  -2   0  32    1.33    0.39
   2   0 -32    1.16    0.29
   2   0 -31    0.30    0.21
  -2   0  31    0.81    0.32
   2   0 -30    1.29    0.26
  -2   0  30    0.52    0.31
   2   0 -29    0.68    0.23
  -2   0  29    1.01    0.33
   2   0 -28    0.24    0.20
  -2   0  28    0.17    0.27
   2   0 -28    0.03    0.26
   2   0 -27    0.20    0.17
   2   0 -27    0.20    0.23
  -2   0  27    0.20    0.26
   2   0 -26    2.66    0.32
  -2   0  26    2.44    0.41
   2   0 -26    2.32    0.39
   2   0 -25    1.05    0.23
   2   0 -25    1.22    0.30
  -2   0  25    1.11    0.32
   2   0 -24    0.31    0.24
   2   0 -24    0.48    0.19
  -2   0  24    0.23    0.23
   2   0 -23    2.02    0.28
  -2   0  23    1.97    0.35
   2   0 -23    2.32    0.34
   2   0 -22    5.16    0.45
  -2   0  22    4.83    0.53
   2   0 -22    5.93    0.54
  -2   0  21   -0.03    0.19
   2   0 -21    0.09    0.18
   2   0 -20    5.61    0.51
   2   0 -20    5.43    0.47
  -2   0  20    4.93    0.51
   2   0 -19    1.91    0.30
  -2   0  19    2.13    0.31
   2   0 -19    1.96    0.27
   2   0 -18    4.60    0.42
  -2   0  18    4.80    0.48
   2   0 -18    5.27    0.47
  -2   0  17    6.64    0.55
   2   0 -17    7.31    0.53
   2   0 -17    6.01    0.53
   2   0 -16   49.67    2.49
   2   0 -16   48.60    2.53
  -2   0  16   46.24    2.52
  -2   0  15    1.30    0.24
   2   0 -15    1.94    0.25
   2   0 -15    2.04    0.27
  -2   0  14    6.88    0.53
   2   0 -14    7.06    0.50
   2   0 -14    6.93    0.53
   2   0 -13    3.66    0.34
  -2   0  13    3.96    0.36
   2   0 -13    3.29    0.31
  -2   0  12   45.09    2.25
   2   0 -12   40.97    2.21
   2   0 -12   43.40    2.19
   2   0 -11    7.09    0.51
  -2   0  11    7.49    0.52
   2   0 -11    7.28    0.49
   2   0 -10   52.63    2.72
  -2   0  10   56.27    2.75
   2   0  -9    0.22    0.10
  -2   0   9    0.18    0.10
  -2   0   8    9.36    0.58
   2   0  -8    8.10    0.54
   2   0  -7   13.13    0.77
  -2   0   7   14.60    0.81
  -2   0   7   12.45    0.79
  -2   0   6  181.78    9.57
  -2   0   6  219.95    9.58
  -2   0   5   37.53    1.72
  -2   0   5   27.81    1.69
  -2   0   4  161.61    7.98
   2   0  -4  170.39    8.00
  -2   0   3    0.72    0.16
   2   0  -3    1.05    0.19
  -2   0   2   12.70    0.81
   2   0  -2   13.35    0.83
  -2   0   1    6.89    0.52
   2   0  -1    7.67    0.55
  -2   0   0  368.01   16.35
   2   0   0  321.76   16.33
   2   0   1    7.58    0.55
  -2   0  -1    7.56    0.55
   2   0   1    7.15    0.47
   2   0   2    7.77    0.49
   2   0   2    7.28    0.55
  -2   0  -2    8.15    0.56
   2   0   3    1.41    0.20
  -2   0  -3    1.88    0.19
   2   0   3    1.95    0.19
   2   0   4  205.52    9.34
   2   0   4  187.74    9.39
  -2   0  -4  191.06    9.25
  -2   0  -4  209.87    9.36
   2   0   5   34.79    1.66
  -2   0  -5   34.28    1.67
  -2   0  -5   30.98    1.56
  -2   0  -6  222.64   10.33
   2   0   6  212.31   10.33
   2   0   6  230.52   10.42
   2   0   7   11.86    0.63
   2   0   7   13.77    0.73
   2   0   8    8.24    0.50
   2   0   8    7.19    0.41
   2   0   9    0.22    0.06
   2   0   9    0.23    0.09
   2   0  10   72.36    3.50
   2   0  10   70.69    3.42
   2   0  11    3.59    0.31
  -2   0 -12   55.14    2.83
   2   0  12   58.45    2.84
  -2   0 -13    0.85    0.19
  -2   0 -13    0.68    0.15
   2   0  13    0.80    0.16
  -2   0 -14    8.88    0.60
  -2   0 -14    9.03    0.63
   2   0  14    9.47    0.61
  -2   0 -15    7.76    0.58
   2   0  15    8.29    0.56
  -2   0 -15    8.04    0.56
  -2   0 -16   75.75    3.85
   2   0  16   77.63    3.81
  -2   0 -16   76.78    3.81
  -2   0 -17    6.42    0.54
   2   0  17    7.15    0.52
  -2   0 -17    6.84    0.52
   2   0  18   18.79    1.08
  -2   0 -18   19.02    1.09
  -2   0 -18   17.51    1.12
  -2   0 -19    0.16    0.14
  -2   0 -19    0.06    0.18
   2   0  19    0.27    0.15
   2   0  20    5.43    0.45
  -2   0 -20    5.66    0.51
  -2   0 -20    5.22    0.46
  -2   0 -21    0.93    0.26
   2   0  21    0.82    0.21
  -2   0 -21    0.72    0.21
  -2   0 -22   13.87    0.93
   2   0  22   14.56    0.92
  -2   0 -22   14.43    0.97
   2   0  23    0.27    0.20
  -2   0 -23    0.59    0.25
   2   0  23    0.46    0.25
  -2   0 -23    0.57    0.19
  -2   0 -24    1.26    0.30
   2   0  24    1.78    0.29
  -2   0 -24    1.13    0.26
   2   0  24    1.43    0.30
   2   0  25    3.78    0.47
  -2   0 -25    3.97    0.47
  -2   0 -25    4.00    0.42
  -2   0 -26    5.45    0.51
  -2   0 -26    5.34    0.56
   2   0  26    5.53    0.57
  -2   0 -27    3.22    0.45
   2   0  27    2.86    0.42
  -2   0 -27    3.05    0.38
   2   0  28    6.37    0.63
  -2   0 -28    4.99    0.57
  -2   0 -28    5.46    0.54
  -2   0 -29    0.31    0.25
   2   0  29    0.45    0.28
   2   0  30    0.70    0.34
  -2   0 -30    0.34    0.24
  -2   0 -31    1.20    0.32
   2   0  31    1.18    0.38
   2   0  32    2.25    0.43
  -2   0 -32    1.69    0.36
   2   0  33   -0.04    0.32
  -2   0 -33    0.09    0.27
   2   0  34    0.72    0.38
  -2   0 -34    1.45    0.36
   2   0  35    1.99    0.46
  -2   0 -35    1.21    0.38
   2   0  36    0.16    0.34
  -2   0 -36    0.35    0.31
   2   0  37    1.35    0.44
  -2   0 -37    1.02    0.37
  -2   0 -38    0.17    0.30
   2   0  38   -0.04    0.34
   2   0  39    0.26    0.40
  -2   0 -39    0.14    0.31
  -2   0 -40    0.04    0.34
   2   0  40   -0.04    0.39
   2   0  41    0.27    0.40
  -2   0 -42    0.19    0.37
  -2   0 -43    0.47    0.41
   2  -1 -43    1.32    0.41
   2  -1 -42    0.76    0.36
   2  -1 -41    4.26    0.56
  -2  -1  40    1.62    0.53
   2  -1 -40    0.71    0.34
   2   1 -40    1.33    0.35
   2  -1 -39    2.03    0.40
   2   1 -39    2.19    0.38
  -2  -1  39    0.97    0.47
  -2  -1  38    0.49    0.38
   2  -1 -38    0.81    0.32
   2   1 -38    0.97    0.30
   2   1 -37    1.32    0.30
   2  -1 -37    0.94    0.34
  -2  -1  37    0.62    0.39
   2  -1 -36    3.16    0.47
  -2  -1  36    2.18    0.52
   2   1 -36    2.25    0.37
   2   1 -35    1.88    0.33
  -2  -1  35    1.70    0.46
   2  -1 -35    1.59    0.37
   2   1 -34    2.28    0.35
  -2  -1  34    1.94    0.47
   2  -1 -34    2.10    0.38
   2  -1 -33    0.94    0.30
  -2  -1  33    1.25    0.42
   2   1 -33    1.45    0.27
   2  -1 -32    2.87    0.44
  -2  -1  32    4.01    0.60
   2   1 -32    4.70    0.43
   2  -1 -31   12.74    0.94
  -2  -1  31   11.47    1.03
   2   1 -31   13.93    0.85
   2  -1 -30    7.38    0.67
  -2  -1  30    7.57    0.80
   2   1 -30    8.78    0.62
   2  -1 -29   14.65    1.04
  -2  -1  29   17.67    1.21
   2   1 -29   16.02    0.97
   2  -1 -28    4.40    0.50
   2   1 -28    6.02    0.48
  -2  -1  28    6.02    0.63
   2  -1 -28    5.92    0.61
   2   1 -27    1.46    0.24
  -2  -1  27    0.57    0.28
   2  -1 -27    1.04    0.27
   2  -1 -27    0.99    0.30
   2   1 -26    8.03    0.58
   2  -1 -26    8.36    0.67
  -2  -1  26    8.39    0.76
   2  -1 -26   10.18    0.79
   2   1 -25   11.03    0.70
   2  -1 -25   11.13    0.85
  -2  -1  25   10.67    0.87
   2  -1 -25   10.50    0.78
  -2  -1  24   11.73    0.91
   2  -1 -24   13.98    0.90
   2   1 -24   10.47    0.73
   2  -1 -24   13.35    0.86
   2  -1 -24   12.67    0.92
  -2  -1  23    1.78    0.34
   2  -1 -23    2.06    0.37
   2  -1 -23    2.37    0.35
   2   1 -22   11.96    0.78
  -2  -1  22   14.04    0.97
   2  -1 -22   14.14    0.92
   2  -1 -22   14.24    0.95
   2   1 -21   18.80    0.99
   2  -1 -21   16.95    1.09
  -2  -1  21   16.68    1.13
   2  -1 -21   15.52    1.09
   2  -1 -20   18.80    1.18
  -2  -1  20   20.96    1.26
   2  -1 -20   18.08    1.19
   2   1 -20   19.98    1.08
  -2  -1  19   47.03    2.63
   2  -1 -19   50.81    2.63
   2  -1 -19   50.70    2.60
   2  -1 -18   27.66    1.65
   2  -1 -18   29.67    1.68
  -2  -1  18   33.12    1.72
   2  -1 -17    5.93    0.48
  -2  -1  17    4.62    0.46
   2  -1 -17    5.24    0.47
   2   1 -16   30.26    1.65
   2  -1 -16   31.49    1.71
  -2  -1  16   31.67    1.74
   2  -1 -16   32.50    1.74
   2   1 -15   12.39    0.70
   2  -1 -15   10.67    0.73
  -2  -1  15   10.09    0.74
   2  -1 -15   11.01    0.75
   2   1 -14   23.88    1.36
  -2  -1  14   26.10    1.45
   2  -1 -14   28.68    1.46
   2   1 -13   24.01    1.19
   2  -1 -13   20.14    1.22
  -2  -1  13   20.73    1.24
   2   1 -12   36.00    1.89
  -2  -1  12   38.85    1.98
   2  -1 -12   38.40    1.97
   2  -1 -11    2.03    0.26
  -2  -1  11    2.36    0.28
   2   1 -10   33.92    1.74
   2  -1 -10   31.72    1.79
  -2  -1   9   42.20    2.14
   2  -1  -9   38.26    2.12
   2   1  -9   43.73    2.06
   2  -1  -8   55.98    3.02
  -2  -1   8   67.85    3.07
  -2  -1   7   35.50    1.97
  -2  -1   7   40.85    1.97
  -2  -1   6  123.89    5.69
  -2  -1   6  110.80    5.71
  -2  -1   5    8.61    0.55
  -2  -1   5    7.80    0.57
   2  -1  -4   65.00    3.21
  -2  -1   4   62.12    3.20
  -2  -1   3   38.44    2.07
   2  -1  -3   40.95    2.10
  -2  -1   2   99.39    4.78
   2  -1  -2   94.43    4.78
  -2  -1   1   25.03    1.45
   2  -1  -1   26.06    1.45
  -2  -1   1   27.29    1.35
   2  -1   0   23.69    1.45
  -2  -1   0   26.78    1.46
  -2  -1   0   27.52    1.35
  -2  -1  -1   18.17    1.09
   2  -1   1   16.36    1.07
  -2  -1  -1   20.03    0.99
  -2  -1  -2   99.78    4.58
   2  -1   2   89.16    4.67
  -2  -1  -2   98.33    4.69
   2   1   2   92.50    4.58
   2  -1   3   34.79    1.95
  -2  -1  -3   36.24    1.88
   2   1   3   40.66    1.89
   2  -1   4   56.40    2.96
  -2  -1  -4   61.15    2.90
   2   1   4   58.84    2.90
   2  -1   5    7.69    0.56
  -2  -1  -5    6.89    0.54
   2   1   5   12.48    0.61
   2   1   5   13.03    0.57
   2   1   6   99.77    5.13
   2   1   6  107.57    5.18
  -2  -1  -6  112.50    5.14
   2  -1   6  109.60    5.19
  -2  -1  -6  111.05    5.19
  -2  -1  -7   14.46    0.80
   2   1   7   16.96    0.80
   2   1   7   18.06    0.86
   2  -1   7   14.24    0.83
   2   1   8   51.76    2.75
   2  -1   8   61.58    2.81
   2   1   8   58.20    2.82
  -2  -1  -8   57.63    2.81
   2   1   9   18.45    1.02
   2   1   9   17.94    0.96
   2  -1   9   17.30    0.99
  -2   1  -9   18.88    1.04
  -2   1 -10   47.53    2.53
   2   1  10   49.12    2.52
   2   1  10   49.15    2.46
   2  -1  10   53.98    2.50
  -2   1 -11   10.15    0.66
   2   1  11   10.04    0.65
   2   1  11   10.40    0.61
  -2   1 -12   41.71    2.14
   2   1  12   40.90    2.13
   2   1  12   38.90    2.08
   2  -1  12   44.62    2.11
   2   1  13    8.71    0.56
  -2  -1 -13    5.95    0.52
   2   1  13    8.66    0.50
  -2   1 -13    8.16    0.54
   2  -1  13    5.60    0.47
   2  -1  14   21.01    1.05
   2   1  14   16.49    1.00
  -2  -1 -14   18.63    1.08
   2   1  14   17.56    1.06
  -2   1 -14   18.12    1.06
  -2  -1 -15    6.73    0.53
  -2  -1 -15    5.93    0.52
   2  -1  15    6.62    0.50
  -2   1 -15   10.23    0.59
   2   1  15    9.19    0.58
   2   1  16   26.69    1.57
  -2  -1 -16   29.95    1.61
   2  -1  16   32.14    1.56
  -2   1 -16   25.53    1.55
  -2  -1 -16   31.01    1.60
   2  -1  17    5.73    0.46
  -2  -1 -17    5.52    0.51
  -2  -1 -17    6.07    0.50
   2   1  18   25.89    1.47
  -2  -1 -18   29.96    1.51
  -2  -1 -18   29.19    1.53
   2  -1  18   26.88    1.43
  -2  -1 -19   17.78    1.13
  -2   1 -19   18.79    1.09
   2   1  19   19.62    1.16
   2  -1  19   17.27    1.04
   2   1  19   19.58    1.12
  -2  -1 -19   16.98    1.10
  -2  -1 -20   29.74    1.49
   2   1  20   24.21    1.43
   2  -1  20   26.20    1.39
  -2   1 -20   21.32    1.39
  -2  -1 -20   27.43    1.49
   2   1  20   23.20    1.46
   2  -1  21   11.29    0.79
  -2  -1 -21   11.97    0.86
  -2   1 -21   14.89    0.87
   2   1  21   13.68    0.91
   2   1  21   13.90    0.88
  -2  -1 -21   11.52    0.87
  -2   1 -22   23.77    1.47
   2  -1  22   27.29    1.46
   2   1  22   26.75    1.52
   2   1  22   26.15    1.57
  -2  -1 -22   27.37    1.53
  -2  -1 -22   26.77    1.56
  -2  -1 -23    1.19    0.27
  -2   1 -23    1.88    0.28
  -2  -1 -23    0.74    0.29
   2   1  23    2.37    0.36
   2  -1  23    0.77    0.21
   2  -1  24   10.49    0.69
  -2  -1 -24    9.40    0.73
   2   1  24    8.41    0.74
  -2   1 -24   10.04    0.72
  -2  -1 -24    8.43    0.74
   2  -1  25    7.70    0.57
  -2  -1 -25    5.82    0.58
  -2   1 -25    7.88    0.63
   2   1  25    7.27    0.66
  -2  -1 -25    6.49    0.64
   2  -1  26    7.66    0.58
  -2  -1 -26    6.82    0.61
  -2   1 -26    6.60    0.59
  -2  -1 -26    6.62    0.63
   2   1  26    5.91    0.63
   2  -1  26    7.63    0.65
  -2  -1 -27    0.62    0.26
  -2  -1 -27    0.91    0.32
   2   1  27    1.92    0.35
   2  -1  27    0.72    0.30
  -2   1 -27    2.06    0.33
  -2  -1 -28    6.56    0.63
   2  -1  28    5.56    0.58
  -2  -1 -28    7.05    0.60
   2   1  28    4.10    0.54
  -2   1 -28    4.26    0.50
   2  -1  29    6.95    0.69
  -2   1 -29    6.89    0.63
   2   1  29    6.63    0.68
  -2  -1 -29    7.12    0.65
   2   1  30    8.64    0.81
   2  -1  30    8.29    0.77
  -2   1 -30    7.21    0.69
  -2  -1 -31   13.45    0.97
   2   1  31   11.90    1.01
   2  -1  31   12.98    1.01
   2   1  32    8.10    0.81
  -2  -1 -32    9.94    0.80
   2  -1  32    8.75    0.80
  -2   1 -32    8.03    0.75
   2   1  33    1.88    0.44
   2  -1  33    0.92    0.37
  -2  -1 -33    1.47    0.39
  -2   1 -33    1.95    0.39
  -2   1 -34    4.54    0.55
   2  -1  34    4.48    0.59
   2   1  34    3.07    0.54
  -2  -1 -34    4.23    0.53
   2   1  35    1.86    0.44
   2  -1  35    2.13    0.46
  -2  -1 -35    1.67    0.39
  -2   1 -35    2.12    0.42
   2  -1  36    2.27    0.48
  -2  -1 -36    2.26    0.45
   2   1  36    1.66    0.47
  -2   1 -36    1.79    0.43
   2   1  37    1.03    0.42
   2  -1  37    0.75    0.39
  -2  -1 -37    0.71    0.33
  -2   1 -37    0.51    0.34
   2  -1  38    0.65    0.38
  -2  -1 -38    1.24    0.37
   2   1  38    0.48    0.39
  -2   1 -38    0.64    0.37
   2   1  39    0.95    0.44
  -2   1 -39    1.14    0.40
   2  -1  39    0.96    0.43
  -2  -1 -39    0.85    0.38
  -2  -1 -40    2.35    0.50
   2   1  40    2.54    0.55
   2  -1  40    2.08    0.48
  -2   1 -40    1.02    0.44
   2   1  41    4.04    0.68
   2  -1  41    3.87    0.67
  -2   1 -41    4.08    0.66
  -2  -1 -41    3.42    0.58
   2  -1  42    1.43    0.52
  -2   1 -42    1.04    0.47
  -2  -1 -42    1.33    0.45
  -2  -1 -43    1.28    0.47
  -2  -1 -44    1.42    0.46
   2  -2 -44    1.35    0.45
   2  -2 -43    0.33    0.38
   2  -2 -42    3.15    0.55
   2  -2 -41    0.25    0.37
  -2   2  40    5.57    0.78
  -2  -2  40    6.02    0.79
   2  -2 -40    5.89    0.68
  -2  -2  39    0.36    0.36
  -2   2  39    0.50    0.42
   2  -2 -39    0.73    0.36
  -2   2  38    3.54    0.64
  -2  -2  38    3.52    0.63
   2   2 -38    4.14    0.44
   2  -2 -38    4.23    0.57
   2   2 -37    1.63    0.29
   2  -2 -37    1.55    0.41
  -2  -2  37    1.74    0.49
  -2   2  37    2.07    0.50
   2  -2 -36    2.46    0.46
  -2   2  36    1.92    0.52
  -2  -2  36    2.11    0.51
   2   2 -36    2.97    0.36
  -2  -2  35    2.85    0.56
   2  -2 -35    1.91    0.43
  -2   2  35    2.08    0.51
   2   2 -35    2.35    0.33
   2  -2 -34    4.96    0.60
  -2  -2  34    5.37    0.71
  -2   2  34    4.77    0.69
   2   2 -34    6.12    0.49
  -2  -2  33    0.84    0.38
   2  -2 -33    1.36    0.38
   2   2 -33    1.39    0.27
  -2   2  33    1.55    0.43
  -2   2  32   12.21    1.12
  -2  -2  32   14.31    1.16
   2   2 -32   14.96    0.89
   2  -2 -32   15.08    1.07
   2  -2 -31    1.18    0.37
  -2   2  31    0.96    0.40
  -2  -2  31    0.43    0.33
   2   2 -31    0.63    0.22
   2  -2 -30   19.65    1.32
  -2  -2  30   20.71    1.43
  -2   2  30   18.86    1.40
   2   2 -30   21.35    1.15
  -2  -2  29    0.33    0.29
   2  -2 -29    0.67    0.31
   2   2 -29    0.79    0.20
  -2   2  29    0.54    0.31
   2  -2 -28   11.04    0.86
   2   2 -28   10.93    0.66
  -2  -2  28   10.57    0.90
   2  -2 -28   10.55    0.82
   2   2 -28    9.91    0.83
  -2   2  28    9.49    0.86
   2   2 -27    1.61    0.36
   2  -2 -27    1.29    0.34
   2  -2 -27    1.67    0.33
  -2  -2  27    1.35    0.35
   2   2 -27    1.67    0.21
  -2   2  27    1.25    0.34
   2  -2 -26   12.46    0.93
  -2   2  26   12.05    0.97
   2  -2 -26   13.20    0.97
   2   2 -26   12.55    0.75
  -2  -2  26   14.12    1.02
   2  -2 -26   13.54    0.96
   2   2 -26   13.58    0.98
   2  -2 -25    8.53    0.68
   2  -2 -25    6.33    0.62
   2   2 -25    7.14    0.47
  -2  -2  25    8.11    0.72
  -2   2  25    7.29    0.68
   2  -2 -25    7.08    0.65
   2   2 -25    7.15    0.66
  -2  -2  24   27.48    1.71
  -2   2  24   27.31    1.70
   2  -2 -24   29.16    1.67
   2   2 -24   30.30    1.70
   2  -2 -24   27.67    1.67
   2   2 -24   27.74    1.45
   2   2 -23   13.97    0.76
   2   2 -23   12.09    0.94
   2  -2 -23   14.23    0.96
   2  -2 -23   13.74    0.97
  -2   2  23   13.52    0.98
  -2  -2  23   12.18    0.95
  -2   2  22   57.12    3.34
   2  -2 -22   63.60    3.33
   2   2 -22   63.87    3.33
   2   2 -22   64.88    3.10
  -2  -2  22   63.43    3.37
   2  -2 -22   67.00    3.34
   2  -2 -21    7.61    0.63
   2   2 -21    6.44    0.59
  -2   2  21    6.48    0.61
   2  -2 -21    7.28    0.62
  -2  -2  21    6.10    0.59
   2   2 -21    6.15    0.41
  -2   2  20   89.43    4.59
  -2  -2  20   89.91    4.60
   2  -2 -20   91.08    4.58
   2   2 -20   89.05    4.35
   2   2 -20   95.15    4.59
   2  -2 -20   94.31    4.58
   2   2 -19    2.26    0.35
  -2   2  19    2.63    0.35
  -2  -2  19    1.79    0.31
   2   2 -19    1.80    0.19
   2  -2 -19    2.85    0.38
  -2   2  18   23.01    1.40
   2   2 -18   23.39    1.21
   2   2 -18   26.92    1.43
   2  -2 -18   24.90    1.41
  -2  -2  18   24.13    1.42
   2  -2 -17    1.50    0.26
   2   2 -17    1.61    0.26
  -2  -2  17    1.05    0.24
   2   2 -17    1.64    0.15
   2   2 -16   12.01    0.82
  -2  -2  16   12.67    0.83
  -2   2  16   11.51    0.80
   2  -2 -16   14.05    0.85
   2   2 -16   12.21    0.65
   2  -2 -15    5.49    0.47
   2   2 -15    5.45    0.46
  -2  -2  15    5.54    0.48
  -2   2  15    6.01    0.49
   2   2 -14   58.73    2.85
  -2   2  14   54.05    2.84
  -2  -2  14   55.51    2.85
   2  -2 -14   53.25    2.83
   2  -2 -13   23.40    1.32
   2   2 -13   23.83    1.33
  -2   2  13   24.22    1.33
  -2  -2  13   23.05    1.33
   2  -2 -12  255.55   12.51
   2   2 -12  271.51   12.52
  -2   2  12  253.05   12.52
  -2  -2  12  272.03   12.54
   2   2 -11   47.48    2.49
   2  -2 -11   49.82    2.50
   2   2 -11   48.95    2.38
  -2  -2  11   46.86    2.50
  -2   2  11   52.97    2.52
   2   2 -10  321.36   14.60
  -2   2  10  292.37   14.59
   2  -2 -10  304.34   14.60
   2   2 -10  306.19   14.48
  -2  -2  10  316.71   14.61
   2  -2  -9   21.21    1.16
   2   2  -9   20.74    1.06
   2   2  -9   19.73    1.14
  -2   2   9   22.56    1.17
  -2  -2   9   20.88    1.16
   2   2  -8  138.68    6.48
   2   2  -8  139.23    6.57
   2  -2  -8  125.76    6.58
   2   2  -8  135.79    6.46
  -2  -2   8  144.68    6.59
  -2   2   8  135.11    6.57
  -2   2   7    3.79    0.35
   2   2  -7    3.69    0.22
   2   2  -7    3.53    0.25
  -2   2   7    4.37    0.33
  -2  -2   7    3.98    0.35
  -2   2   6    6.26    0.48
  -2   2   6    6.39    0.44
  -2  -2   6    6.70    0.45
  -2  -2   6    6.13    0.48
   2   2  -6    6.54    0.38
  -2  -2   5    2.91    0.24
  -2  -2   5    3.48    0.29
  -2  -2   5    2.97    0.32
  -2   2   5    4.52    0.37
  -2   2   5    4.33    0.32
   2   2  -5    4.02    0.25
  -2  -2   4   18.98    0.92
   2  -2  -4   19.32    1.03
  -2  -2   4   20.80    1.01
  -2  -2   4   19.74    1.07
  -2   2   4   16.56    1.03
  -2   2   4   18.41    0.99
   2   2  -4   13.93    0.98
   2   2  -4   15.59    0.90
   2  -2  -3   22.10    1.29
   2   2  -3   24.11    1.31
  -2  -2   3   21.83    1.18
  -2   2   3   25.12    1.33
  -2  -2   3   21.59    1.30
   2   2  -3   24.73    1.19
  -2  -2   2  510.85   23.89
  -2   2   2  506.51   24.03
   2   2  -2  513.27   24.04
   2  -2  -2  484.08   24.03
   2   2  -2  512.78   23.89
  -2  -2   2  510.13   24.02
  -2  -2   1   80.69    3.68
  -2   2   1   78.66    3.80
  -2  -2   1   76.92    3.80
   2  -2  -1   77.55    3.80
   2  -2   0  683.51   31.96
   2   2   0  598.52   31.94
  -2   2   0  654.89   31.95
  -2  -2   0  718.16   31.85
  -2  -2   0  704.42   31.97
  -2  -2  -1   69.21    3.64
   2   2   1   70.14    3.65
  -2   2  -1   82.51    3.67
   2  -2   1   70.26    3.64
  -2  -2  -1   73.24    3.54
  -2  -2  -2  508.00   23.86
  -2   2  -2  496.07   23.84
   2   2   2  502.30   23.87
   2  -2   2  490.48   23.87
  -2  -2  -2  518.50   23.78
   2   2   3   20.95    1.22
  -2  -2  -3   24.51    1.17
   2  -2   3   25.35    1.26
  -2   2  -3   19.99    1.08
   2   2   4   13.47    0.72
   2   2   4   12.09    0.78
   2  -2   4   11.24    0.76
  -2  -2  -4   12.32    0.72
  -2   2  -4   12.44    0.64
   2  -2   5    3.73    0.31
   2   2   5    2.46    0.23
   2   2   5    2.56    0.25
   2   2   5    2.08    0.26
  -2  -2  -5    3.29    0.27
   2   2   6    3.49    0.31
   2   2   6    3.72    0.29
  -2  -2  -6    4.16    0.32
   2   2   7    7.37    0.44
   2   2   7    7.69    0.48
  -2  -2  -7    6.24    0.45
   2  -2   7    5.90    0.33
  -2  -2  -8  156.75    7.08
   2   2   8  149.17    7.13
   2   2   8  151.92    7.08
   2  -2   8  146.19    7.07
   2  -2   8  144.36    6.96
  -2  -2  -8  150.40    7.11
   2   2   9   26.51    1.47
   2  -2   9   27.60    1.32
   2  -2   9   26.99    1.42
   2   2   9   26.39    1.43
  -2  -2  -9   27.06    1.47
  -2  -2 -10  383.84   17.77
   2   2  10  368.63   17.77
   2  -2  10  375.70   17.71
   2   2  10  371.70   17.73
   2   2  11   42.93    2.34
  -2  -2 -11   44.95    2.33
   2  -2  11   48.42    2.27
   2   2  11   43.14    2.29
  -2  -2 -12  335.16   16.16
  -2   2 -12  349.68   16.16
   2  -2  12  342.71   16.11
   2   2  12  341.18   16.14
   2   2  12  332.85   16.17
   2   2  13   14.82    0.93
  -2  -2 -13   14.04    0.91
  -2   2 -13   16.82    0.93
   2   2  13   13.34    0.87
   2  -2  13   15.90    0.86
  -2  -2 -14   65.33    3.33
  -2   2 -14   65.09    3.33
   2   2  14   67.12    3.30
   2   2  14   66.08    3.34
   2  -2  15    2.86    0.27
   2   2  15    2.49    0.33
  -2  -2 -15    3.34    0.34
  -2   2 -15    2.78    0.33
   2   2  15    2.49    0.28
  -2   2 -16    6.92    0.54
   2   2  16    6.76    0.54
   2   2  16    7.25    0.56
   2   2  16    6.37    0.49
  -2  -2 -16    5.74    0.51
   2  -2  16    6.10    0.45
   2   2  17    2.94    0.36
   2   2  17    2.35    0.32
  -2   2 -17    2.59    0.33
  -2  -2 -17    3.23    0.35
   2   2  17    3.02    0.32
  -2   2 -18   16.41    1.04
   2   2  18   15.98    1.02
  -2   2 -18   16.34    1.02
   2  -2  18   15.96    0.93
   2   2  18   16.32    1.05
   2   2  18   16.29    0.99
  -2  -2 -18   14.94    1.02
  -2  -2 -18   16.76    1.03
   2   2  19   13.32    0.86
   2   2  19   12.75    0.82
  -2  -2 -19   11.23    0.84
  -2   2 -19   11.70    0.84
   2   2  19   12.29    0.88
   2  -2  19   13.11    0.77
  -2  -2 -19   12.38    0.86
  -2   2 -19   12.26    0.85
  -2  -2 -20  112.52    5.63
   2  -2  20  114.24    5.50
   2   2  20  114.91    5.66
   2   2  20  114.88    5.58
  -2   2 -20  111.24    5.61
  -2   2 -20  110.57    5.61
  -2  -2 -20  113.71    5.63
   2  -2  21   14.77    0.88
  -2  -2 -21   13.82    0.98
  -2  -2 -21   14.92    0.99
   2   2  21   13.52    0.92
  -2   2 -21   14.94    0.99
   2   2  21   14.29    1.00
  -2   2 -21   15.11    0.99
   2   2  22  113.63    5.55
  -2   2 -22  107.27    5.48
  -2  -2 -22  111.93    5.51
  -2   2 -22  109.44    5.49
  -2  -2 -22  113.28    5.52
   2  -2  22  107.71    5.37
  -2  -2 -23    8.06    0.70
   2  -2  23    8.35    0.59
   2   2  23    6.94    0.67
  -2   2 -23    8.47    0.69
  -2   2 -23    8.28    0.70
  -2  -2 -23    7.85    0.68
   2  -2  24   49.20    2.62
   2   2  24   53.79    2.82
  -2  -2 -24   50.52    2.76
  -2   2 -24   50.30    2.75
  -2  -2 -24   52.89    2.77
  -2   2 -24   52.80    2.75
   2  -2  25    1.72    0.26
  -2   2 -25    1.36    0.34
  -2   2 -25    1.48    0.35
  -2  -2 -25    1.13    0.33
   2   2  25    0.97    0.32
  -2  -2 -25    1.61    0.34
   2   2  26   14.56    1.06
  -2   2 -26   14.40    1.01
   2  -2  26   14.47    0.90
  -2  -2 -26   14.29    1.03
  -2   2 -26   14.50    1.01
  -2  -2 -26   14.79    1.04
  -2   2 -27    0.84    0.29
   2   2  27    0.46    0.27
   2  -2  27    1.06    0.24
  -2   2 -27    0.71    0.28
  -2  -2 -27    1.11    0.30
  -2  -2 -27    1.10    0.30
  -2  -2 -28    5.72    0.58
  -2  -2 -28    4.99    0.57
   2   2  28    4.68    0.57
  -2   2 -28    4.42    0.54
  -2   2 -28    4.90    0.56
   2   2  29    5.63    0.65
  -2  -2 -29    5.52    0.60
   2  -2  29    5.79    0.61
  -2   2 -29    6.34    0.62
  -2  -2 -30   17.45    1.23
  -2   2 -30   17.33    1.22
   2  -2  30   18.64    1.25
   2   2  30   18.89    1.32
   2   2  31    7.18    0.75
   2  -2  31    7.21    0.70
  -2  -2 -31    7.25    0.71
  -2   2 -31    7.56    0.72
  -2   2 -32   23.11    1.50
   2  -2  32   22.83    1.50
   2   2  32   21.79    1.54
  -2  -2 -32   23.57    1.49
   2  -2  33    3.33    0.53
  -2  -2 -33    2.60    0.45
  -2   2 -33    2.32    0.49
   2   2  33    2.39    0.49
  -2  -2 -34   15.84    1.14
   2   2  34   14.70    1.21
   2  -2  34   15.55    1.16
  -2   2 -34   15.50    1.14
   2   2  35    0.25    0.36
   2  -2  35    0.51    0.38
   2   2  35    0.57    0.33
  -2   2 -35    0.25    0.36
   2   2  36    5.23    0.71
   2  -2  36    5.74    0.67
  -2   2 -36    5.81    0.68
   2   2  36    4.89    0.59
  -2  -2 -36    5.81    0.66
   2   2  37    0.18    0.36
   2  -2  37    0.34    0.34
   2   2  37    0.49    0.34
  -2   2 -37    0.29    0.35
  -2  -2 -37    0.29    0.33
   2  -2  38    3.65    0.59
  -2  -2 -38    3.46    0.56
   2   2  38    3.09    0.57
   2   2  38    2.74    0.50
   2   2  39    0.94    0.46
   2  -2  39    0.76    0.42
  -2  -2 -39    0.85    0.39
   2   2  39    1.14    0.40
   2  -2  40    3.93    0.64
   2   2  40    3.24    0.54
  -2  -2 -40    3.36    0.58
   2   2  40    3.32    0.63
   2   2  41    2.61    0.52
   2  -2  41    2.82    0.57
  -2  -2 -41    2.26    0.53
   2  -2  42    4.53    0.67
  -2  -2 -42    3.60    0.60
  -2  -2 -43    1.75    0.50
  -2  -2 -44    2.03    0.54
  -2  -2 -45    0.37    0.40
   2  -3 -45   -0.08    0.39
   2  -3 -44    0.04    0.37
   2  -3 -43    2.73    0.56
   2  -3 -42    0.93    0.46
   2  -3 -41    8.30    0.87
  -2  -3  40    0.37    0.40
   2  -3 -40    0.86    0.41
  -2  -3  39    3.84    0.66
   2  -3 -39    4.23    0.60
  -2   3  39    3.97    0.66
   2  -3 -38    0.26    0.32
  -2   3  38    0.39    0.40
  -2  -3  38    0.20    0.40
   2  -3 -37    0.37    0.35
  -2  -3  37    0.24    0.40
  -2   3  37   -0.14    0.39
   2  -3 -36    0.55    0.34
  -2  -3  36    0.57    0.40
  -2   3  36    0.92    0.42
  -2  -3  35    0.59    0.40
   2  -3 -35    0.40    0.31
  -2   3  35   -0.04    0.33
  -2  -3  34    1.19    0.41
  -2   3  34    0.69    0.37
   2  -3 -34    0.95    0.35
   2  -3 -33    7.03    0.72
  -2   3  33    6.24    0.72
  -2  -3  33    6.92    0.78
  -2   3  32    2.42    0.49
  -2  -3  32    2.36    0.50
   2  -3 -32    2.52    0.46
   2  -3 -31   23.30    1.57
  -2  -3  31   25.46    1.67
  -2   3  31   25.96    1.66
  -2  -3  30    4.40    0.60
   2  -3 -30    3.39    0.52
  -2   3  30    4.44    0.61
   2  -3 -29   22.92    1.51
  -2   3  29   24.79    1.58
  -2  -3  29   23.53    1.58
  -2  -3  28    1.88    0.43
   2   3 -28    2.19    0.39
   2  -3 -28    2.66    0.43
   2  -3 -28    3.01    0.45
  -2   3  28    2.14    0.42
   2  -3 -27    3.42    0.46
   2  -3 -27    3.39    0.47
   2   3 -27    3.08    0.44
   2  -3 -27    2.93    0.43
  -2   3  27    3.22    0.48
  -2  -3  27    3.50    0.50
   2  -3 -26    2.67    0.42
   2  -3 -26    2.66    0.41
  -2   3  26    2.99    0.45
   2  -3 -26    2.26    0.40
   2   3 -26    3.71    0.45
  -2  -3  26    2.15    0.41
   2  -3 -25    1.64    0.32
   2  -3 -25    1.23    0.31
  -2  -3  25    0.81    0.29
  -2   3  25    0.82    0.30
   2   3 -25    0.46    0.26
   2  -3 -25    0.88    0.29
  -2  -3  24    6.23    0.63
  -2   3  24    7.00    0.64
   2   3 -24    7.44    0.62
   2  -3 -24    5.14    0.56
  -2   3  23    6.64    0.65
   2   3 -23    6.77    0.62
  -2  -3  23    7.86    0.68
   2  -3 -23    7.22    0.64
   2   3 -22    5.86    0.56
   2  -3 -22    5.44    0.54
  -2  -3  22    4.98    0.54
  -2   3  22    5.26    0.56
  -2   3  21   45.23    2.53
  -2  -3  21   45.25    2.54
   2   3 -21   45.73    2.50
   2  -3 -21   50.42    2.53
  -2  -3  20   12.21    0.95
  -2   3  20   15.68    1.01
   2  -3 -20   14.92    0.97
   2   3 -20   14.51    0.97
  -2   3  19   86.23    4.39
  -2  -3  19   84.53    4.39
   2   3 -19   89.90    4.38
   2  -3 -19   86.30    4.37
  -2  -3  18   10.85    0.81
  -2   3  18   12.34    0.84
   2  -3 -18   12.20    0.82
   2   3 -18   11.55    0.81
   2   3 -17   26.51    1.45
  -2   3  17   24.19    1.44
  -2  -3  17   23.81    1.44
   2  -3 -17   24.67    1.47
   2  -3 -17   25.75    1.44
   2  -3 -16    2.91    0.36
   2  -3 -16    2.62    0.32
  -2  -3  16    2.20    0.30
   2   3 -16    2.98    0.33
  -2   3  16    2.91    0.34
  -2   3  15    0.05    0.13
   2   3 -15    0.21    0.13
   2  -3 -15    1.09    0.20
  -2  -3  15    1.09    0.21
   2  -3 -15    1.31    0.26
   2  -3 -14    8.74    0.66
   2   3 -14   11.14    0.70
  -2  -3  14    9.13    0.67
   2  -3 -14    9.31    0.70
  -2   3  14   10.99    0.70
   2   3 -13    1.54    0.25
  -2  -3  13    3.91    0.35
  -2   3  13    1.91    0.27
   2  -3 -13    3.98    0.35
   2  -3 -12   19.70    1.17
  -2   3  12   22.56    1.20
  -2  -3  12   19.46    1.18
   2   3 -12   21.39    1.18
   2   3 -11   32.13    1.79
   2  -3 -11   35.95    1.81
  -2   3  11   33.69    1.80
  -2  -3  11   34.87    1.81
   2   3 -10   19.00    1.08
   2  -3 -10   18.86    1.09
  -2   3  10   20.79    1.10
  -2  -3  10   17.95    1.08
  -2  -3   9  104.09    5.00
   2   3  -9  100.79    4.86
  -2   3   9  101.49    5.03
   2  -3  -9  107.00    5.01
   2   3  -9  105.56    5.00
  -2   3   9  103.13    4.99
  -2  -3   9  101.35    5.04
   2   3  -8   23.69    1.17
  -2  -3   8   21.63    1.27
  -2   3   8   23.95    1.33
  -2  -3   8   21.60    1.31
   2   3  -7   84.70    4.18
  -2   3   7   89.40    4.33
  -2   3   7   91.86    4.27
  -2  -3   7   87.00    4.34
  -2  -3   7   88.49    4.27
  -2  -3   7   88.02    4.18
  -2  -3   6    7.25    0.42
  -2   3   6    6.66    0.53
  -2  -3   6    6.84    0.53
  -2  -3   6    7.04    0.48
  -2   3   6    8.31    0.49
   2   3  -6    7.20    0.43
  -2   3   5   18.76    1.03
   2   3  -5   17.15    0.98
  -2   3   5   17.87    1.11
  -2  -3   5   21.53    1.15
  -2  -3   5   19.67    0.99
  -2  -3   5   21.08    1.05
  -2  -3   4    7.27    0.51
  -2   3   4   11.02    0.56
   2   3  -4    8.62    0.50
  -2  -3   4    8.21    0.60
  -2   3   4   10.65    0.65
  -2  -3   4    6.87    0.48
  -2  -3   3   13.66    0.73
   2   3  -3   13.47    0.73
   2  -3  -3   12.44    0.79
  -2  -3   3   13.95    0.84
  -2   3   3   12.61    0.83
   2   3  -3   11.59    0.78
   2   3  -2   18.05    1.04
   2   3  -2   17.64    0.95
  -2  -3   2   16.76    1.04
  -2   3   2   19.46    1.06
   2  -3  -2   16.68    1.01
  -2  -3   2   17.44    0.94
  -2  -3   1   27.96    1.49
  -2   3   1   26.08    1.47
   2   3  -1   27.84    1.49
   2   3  -1   26.70    1.39
  -2  -3   1   26.00    1.44
   2  -3  -1   27.33    1.48
   2   3  -1   25.94    1.32
  -2  -3   1   28.75    1.39
  -2  -3   0   61.45    3.14
   2   3   0   66.47    3.07
   2   3   0   64.45    3.01
  -2  -3   0   58.49    3.10
  -2   3   0   63.40    3.06
   2   3   0   60.69    3.15
   2  -3   0   62.14    3.14
  -2  -3   0   60.36    3.05
  -2   3   0   60.60    3.13
   2   3   1   36.83    1.99
   2  -3   1   36.65    1.99
   2   3   1   37.46    1.93
  -2   3  -1   37.85    1.90
  -2   3  -1   38.40    1.97
  -2  -3  -1   36.51    1.96
  -2  -3  -1   39.68    1.92
  -2  -3  -1   37.64    1.97
   2   3   1   38.17    1.87
   2   3   2   20.03    1.11
   2   3   2   21.41    1.06
   2   3   2   20.75    1.17
  -2  -3  -2   17.12    1.11
  -2   3  -2   22.47    1.08
   2  -3   2   18.99    1.16
  -2  -3  -2   19.91    1.10
  -2  -3  -3   36.41    1.87
   2   3   3   36.33    1.94
   2   3   3   35.98    1.83
   2  -3   3   36.98    1.93
  -2   3  -3   37.13    1.83
   2   3   4   14.08    0.86
  -2  -3  -4   12.86    0.80
   2   3   4   14.82    0.79
   2  -3   4   12.86    0.85
   2   3   4   14.20    0.83
  -2  -3  -5   43.88    2.16
   2   3   5   39.96    2.19
  -2   3  -5   41.84    2.08
   2  -3   5   42.14    2.19
   2   3   5   41.46    2.12
   2   3   5   44.04    2.17
  -2  -3  -6    5.11    0.39
   2   3   6    4.85    0.40
   2   3   6    4.21    0.40
   2  -3   6    4.24    0.30
   2  -3   7   22.24    1.11
  -2  -3  -7   20.92    1.21
   2   3   7   21.36    1.19
   2   3   8   14.98    0.82
   2   3   8   14.78    0.87
   2   3   8   13.12    0.81
   2  -3   8   12.12    0.70
  -2  -3  -8   13.65    0.85
   2   3   9   27.89    1.55
  -2  -3  -9   25.96    1.55
   2   3   9   27.52    1.57
   2   3   9   28.99    1.55
   2  -3   9   30.29    1.43
  -2  -3 -10   16.64    1.01
   2   3  10   18.83    1.05
   2   3  10   18.48    1.02
   2  -3  10   16.98    0.88
   2   3  10   17.27    1.01
   2  -3  10   14.78    0.94
  -2  -3 -11   13.75    0.89
   2   3  11   12.72    0.90
   2  -3  11   16.47    0.80
  -2  -3 -11   14.88    0.94
   2  -3  11   15.24    0.87
   2   3  11   13.51    0.91
   2   3  11   13.59    0.94
   2   3  12   20.85    1.14
  -2  -3 -12   17.07    1.06
  -2   3 -12   20.26    1.08
  -2  -3 -12   17.10    1.09
   2  -3  12   17.95    0.95
   2  -3  12   17.35    1.00
   2   3  12   20.00    1.10
   2   3  13    1.62    0.29
  -2   3 -13    2.04    0.28
  -2  -3 -13    2.45    0.29
   2   3  13    1.80    0.27
   2  -3  13    3.34    0.27
  -2  -3 -13    3.51    0.36
  -2  -3 -14    6.96    0.57
   2   3  14   10.26    0.64
  -2  -3 -14    6.85    0.59
   2  -3  14    7.29    0.51
  -2   3 -14   10.02    0.62
  -2  -3 -15    3.55    0.34
  -2   3 -15    2.26    0.30
   2   3  15    2.33    0.30
   2  -3  15    3.32    0.28
   2   3  16    3.97    0.38
  -2  -3 -16    2.61    0.33
  -2   3 -16    4.03    0.37
   2  -3  16    2.78    0.28
   2   3  17   14.34    0.99
  -2   3 -17   17.19    1.02
  -2  -3 -17   15.79    1.01
   2  -3  17   16.80    0.91
   2  -3  18    5.37    0.42
  -2  -3 -18    5.38    0.52
   2   3  18    5.47    0.51
   2  -3  19   25.08    1.36
  -2   3 -19   27.16    1.49
  -2  -3 -19   24.98    1.49
   2   3  19   24.56    1.47
  -2  -3 -20   11.88    0.89
   2  -3  20   11.94    0.73
  -2  -3 -20   10.44    0.83
   2   3  20   11.05    0.82
  -2  -3 -21   15.64    1.05
  -2  -3 -21   15.51    1.09
  -2   3 -21   18.89    1.11
   2   3  21   14.84    1.03
   2  -3  21   16.19    0.93
  -2  -3 -22    8.44    0.71
   2  -3  22    7.91    0.55
  -2   3 -22    8.07    0.67
   2   3  22    8.42    0.67
  -2  -3 -22    7.59    0.66
  -2  -3 -23    1.96    0.34
   2  -3  23    2.03    0.24
   2   3  23    0.41    0.22
   2   3  23    0.36    0.28
  -2  -3 -23    1.61    0.35
  -2   3 -23    0.78    0.28
  -2  -3 -24    2.63    0.42
   2  -3  24    2.93    0.31
   2   3  24    3.58    0.48
   2   3  24    3.95    0.44
  -2   3 -24    3.17    0.44
  -2  -3 -24    2.65    0.41
  -2  -3 -25    1.17    0.33
   2   3  25    1.25    0.33
  -2   3 -25    0.97    0.30
   2  -3  25    1.19    0.22
  -2  -3 -25    1.46    0.34
   2   3  25    1.08    0.29
  -2  -3 -26    1.98    0.38
   2   3  26    2.42    0.40
   2   3  26    2.28    0.36
   2  -3  26    1.63    0.26
  -2   3 -26    2.59    0.40
  -2  -3 -26    1.19    0.34
   2  -3  27    0.71    0.21
  -2  -3 -27    0.94    0.31
   2   3  27    0.57    0.26
  -2  -3 -27    0.68    0.30
  -2   3 -27    0.31    0.26
   2   3  27    0.86    0.31
   2   3  28    1.92    0.41
   2  -3  28    1.26    0.24
  -2  -3 -28    1.05    0.33
   2   3  28    1.16    0.33
  -2  -3 -28    1.23    0.34
   2   3  29   10.83    0.91
   2   3  29    9.84    0.82
  -2  -3 -29   10.05    0.86
   2   3  30    4.07    0.57
   2   3  30    3.17    0.48
  -2  -3 -30    4.21    0.55
   2   3  31   12.07    1.03
   2  -3  31   11.90    0.93
   2   3  31   11.54    0.92
  -2  -3 -31   11.47    0.95
   2   3  32    4.86    0.63
  -2  -3 -32    3.82    0.55
   2   3  32    3.19    0.50
   2  -3  32    4.04    0.53
   2  -3  33    1.59    0.40
  -2  -3 -33    1.10    0.39
   2   3  33    1.56    0.38
   2   3  33    2.09    0.47
   2  -3  34    0.69    0.36
   2   3  34    0.77    0.35
   2   3  34    1.38    0.47
  -2  -3 -34    0.94    0.36
  -2  -3 -35    0.70    0.36
   2   3  35    0.75    0.38
   2   3  35    0.68    0.35
   2  -3  35    1.13    0.40
   2  -3  36    0.29    0.32
   2   3  36    0.54    0.40
   2   3  36    0.10    0.31
  -2  -3 -36    0.04    0.33
  -2  -3 -37    0.57    0.37
   2  -3  37    0.67    0.38
   2   3  37    0.29    0.33
   2  -3  38    0.38    0.36
  -2  -3 -38    0.93    0.38
   2   3  38    0.73    0.38
   2  -3  39    1.49    0.46
   2   3  39    2.05    0.49
   2  -3  40    0.52    0.42
   2   3  40    0.83    0.39
  -2  -3 -40    1.13    0.45
  -2  -3 -41    2.94    0.59
   2  -3  41    3.53    0.63
   2   3  41    2.92    0.57
   2   3  42    0.62    0.41
   2  -3  42    1.55    0.51
  -2  -3 -42    1.12    0.46
  -2  -3 -43    2.06    0.51
   2  -4 -42    1.90    0.53
   2  -4 -41    0.04    0.39
   2  -4 -40    1.87    0.50
   2  -4 -39    0.58    0.40
   2  -4 -38    1.11    0.44
  -2  -4  38    1.95    0.52
  -2   4  38    1.46    0.47
   2  -4 -37    0.94    0.40
  -2   4  37    0.38    0.40
  -2  -4  37    1.03    0.45
  -2  -4  36    0.57    0.41
  -2   4  36    0.69    0.40
   2  -4 -36    0.16    0.34
   2  -4 -35    1.38    0.43
  -2   4  35    1.30    0.44
  -2  -4  35    1.52    0.47
  -2  -4  34    1.34    0.44
   2  -4 -34    0.78    0.40
  -2   4  34    2.04    0.50
   2  -4 -33    1.14    0.39
  -2  -4  33    0.99    0.42
  -2   4  33    1.18    0.40
  -2   4  32    7.02    0.75
  -2  -4  32    6.47    0.76
   2  -4 -32    5.43    0.68
  -2  -4  31    1.68    0.42
  -2   4  31    0.70    0.37
   2  -4 -31    1.37    0.40
  -2   4  30    8.11    0.77
  -2  -4  30    7.09    0.75
   2  -4 -30    6.67    0.72
  -2   4  29    1.54    0.40
   2  -4 -29    1.45    0.39
  -2  -4  29    1.29    0.38
   2  -4 -28    2.24    0.43
   2  -4 -28    2.99    0.47
  -2  -4  28    3.59    0.49
  -2   4  28    2.68    0.45
   2  -4 -27    2.26    0.43
  -2  -4  27    2.92    0.47
  -2   4  27    2.59    0.44
   2  -4 -27    2.89    0.44
   2   4 -27    2.63    0.42
   2   4 -26    2.60    0.41
   2  -4 -26    1.90    0.39
  -2  -4  26    2.67    0.42
   2  -4 -26    1.92    0.41
  -2   4  26    1.55    0.36
   2   4 -25    3.01    0.43
   2  -4 -25    2.70    0.40
  -2  -4  25    2.37    0.41
  -2   4  25    2.97    0.44
   2  -4 -24    6.45    0.63
   2   4 -24    8.74    0.69
  -2   4  24    7.49    0.69
  -2  -4  24    6.99    0.68
   2   4 -23    6.68    0.61
   2  -4 -23    7.54    0.64
  -2  -4  23    6.24    0.63
  -2   4  23    6.69    0.64
   2  -4 -23    7.09    0.66
   2   4 -22   30.50    1.60
  -2   4  22   24.44    1.58
   2  -4 -22   25.78    1.59
   2  -4 -22   23.34    1.53
  -2  -4  22   28.68    1.63
   2  -4 -21    8.48    0.67
  -2   4  21    7.15    0.66
  -2  -4  21    7.63    0.68
   2   4 -21    7.52    0.65
   2  -4 -21    8.59    0.71
   2  -4 -20   23.77    1.48
  -2  -4  20   25.72    1.53
   2  -4 -20   24.46    1.53
  -2   4  20   26.12    1.54
   2   4 -20   27.71    1.52
   2  -4 -19    4.66    0.45
  -2  -4  19    4.37    0.46
   2   4 -19    3.44    0.42
  -2   4  19    3.41    0.43
   2  -4 -19    4.62    0.50
   2  -4 -18    3.01    0.39
  -2   4  18    3.09    0.37
  -2  -4  18    2.13    0.34
   2  -4 -18    2.71    0.34
   2   4 -18    2.89    0.35
   2   4 -17    4.59    0.45
  -2   4  17    5.01    0.47
   2  -4 -17    5.23    0.51
  -2  -4  17    5.02    0.48
   2  -4 -17    5.36    0.47
  -2  -4  16    1.04    0.23
   2   4 -16    0.21    0.18
   2  -4 -16    1.11    0.23
  -2   4  16    0.18    0.19
   2  -4 -16    0.80    0.26
   2   4 -15    1.89    0.28
   2  -4 -15    2.36    0.30
  -2  -4  15    2.20    0.29
   2  -4 -15    1.97    0.32
  -2   4  15    1.88    0.28
   2   4 -14   11.70    0.74
  -2  -4  14   12.03    0.75
   2  -4 -14   10.34    0.73
  -2   4  13    9.09    0.62
  -2  -4  13    8.62    0.61
   2   4 -13    7.87    0.60
   2  -4 -13    8.85    0.62
   2   4 -12   78.20    3.66
   2  -4 -12   69.13    3.64
  -2  -4  12   76.76    3.66
  -2   4  12   69.10    3.63
   2   4 -11   18.79    1.12
   2  -4 -11   20.12    1.14
  -2  -4  11   20.02    1.13
  -2   4  11   19.96    1.13
  -2  -4  10   93.61    4.70
  -2   4  10   90.75    4.62
  -2   4  10   94.62    4.68
  -2  -4  10  100.01    4.65
  -2  -4   9   21.35    1.24
  -2  -4   9   21.72    1.18
  -2   4   9   20.93    1.23
  -2  -4   9   21.67    1.07
  -2   4   9   20.12    1.16
  -2   4   8   14.68    0.88
  -2   4   8   16.23    0.97
  -2  -4   8   15.90    0.90
  -2  -4   8   15.84    0.82
  -2  -4   8   16.04    0.97
  -2   4   7    6.78    0.55
  -2  -4   7    9.11    0.61
  -2  -4   7    7.91    0.45
  -2   4   7    5.98    0.46
  -2  -4   7    8.65    0.51
  -2   4   6    8.03    0.52
  -2   4   6    8.56    0.61
  -2  -4   6    9.30    0.63
  -2  -4   6    7.90    0.52
  -2  -4   6    8.01    0.48
  -2  -4   5    2.04    0.19
  -2   4   5    1.66    0.25
  -2  -4   5    2.07    0.28
  -2  -4   5    1.80    0.20
  -2   4   5    1.76    0.19
  -2   4   4    1.93    0.27
  -2  -4   4    4.40    0.27
  -2   4   4    1.84    0.21
  -2  -4   4    4.15    0.36
  -2  -4   4    4.13    0.28
  -2   4   4    2.14    0.28
  -2  -4   3    5.01    0.35
  -2  -4   3    4.70    0.34
  -2   4   3    4.82    0.34
  -2  -4   3    5.09    0.43
  -2   4   3    4.29    0.39
  -2  -4   3    4.70    0.42
  -2   4   3    4.78    0.41
  -2   4   2   91.71    4.62
  -2   4   2   93.34    4.62
   2   4  -2   88.65    4.58
  -2  -4   2   99.64    4.68
  -2  -4   2   96.15    4.63
  -2  -4   2   96.99    4.56
  -2  -4   1   22.77    1.14
  -2   4   1   21.94    1.19
  -2  -4   1   19.89    1.20
   2   4  -1   18.63    1.16
  -2   4   1   23.87    1.19
  -2  -4   1   20.57    1.19
   2  -4  -1   17.97    1.17
  -2  -4   0  197.85    9.12
  -2   4   0  183.00    9.13
   2  -4   0  182.05    9.16
  -2   4   0  195.60    9.15
   2   4   0  192.07    9.18
  -2  -4   0  195.66    9.15
  -2  -4  -1   29.39    1.51
   2   4   1   25.55    1.53
   2  -4   1   29.37    1.54
  -2   4  -1   28.35    1.50
  -2  -4  -1   28.85    1.56
   2  -4   2   86.52    4.42
  -2  -4  -2   92.58    4.40
  -2   4  -2   91.57    4.38
   2   4   2   86.23    4.42
  -2  -4  -2   91.64    4.46
  -2   4  -3    7.05    0.49
  -2  -4  -3    8.34    0.54
  -2  -4  -3    8.05    0.57
   2  -4   3    7.36    0.54
   2   4   3    6.69    0.54
   2   4   4    3.97    0.37
   2   4   4    4.07    0.36
  -2   4  -4    4.55    0.32
   2  -4   4    3.03    0.32
  -2  -4  -4    2.62    0.30
  -2  -4  -4    3.01    0.33
   2   4   5    2.65    0.31
   2  -4   5    3.81    0.35
  -2   4  -5    3.30    0.28
   2   4   5    2.90    0.29
   2   4   5    2.82    0.32
  -2  -4  -5    4.19    0.35
   2  -4   6   14.08    0.88
   2  -4   6   15.58    0.80
  -2  -4  -6   15.09    0.88
   2   4   6   14.19    0.89
   2   4   6   12.68    0.83
   2   4   6   12.75    0.87
   2  -4   7    1.51    0.23
  -2  -4  -7    1.06    0.23
   2   4   7    1.28    0.23
   2   4   7    0.93    0.22
   2   4   7    1.67    0.25
   2  -4   7    1.01    0.16
   2  -4   8   14.31    0.82
   2   4   8   14.64    0.90
  -2  -4  -8   16.14    0.94
   2  -4   9    9.86    0.60
  -2  -4  -9    8.00    0.62
   2   4   9   11.44    0.71
  -2  -4  -9    9.76    0.71
   2   4   9    9.60    0.70
  -2  -4 -10  108.92    5.41
   2   4  10  111.36    5.40
  -2  -4 -10  109.11    5.33
  -2   4 -10  111.39    5.32
   2  -4  10  110.49    5.26
   2   4  10  104.74    5.40
   2   4  11   14.01    0.95
   2  -4  11   15.33    0.83
  -2  -4 -11   14.65    0.95
  -2   4 -11   16.93    0.91
   2   4  11   14.44    0.94
  -2  -4 -11   13.65    0.88
  -2  -4 -12   82.56    4.19
   2   4  12   86.37    4.20
  -2   4 -12   82.18    4.12
   2   4  12   84.51    4.20
  -2  -4 -12   85.51    4.13
   2  -4  12   79.01    4.09
   2  -4  12   84.76    4.04
  -2  -4 -13    4.28    0.43
  -2   4 -13    4.96    0.41
   2  -4  13    4.48    0.33
   2   4  13    3.34    0.40
   2   4  13    3.56    0.40
  -2  -4 -13    4.11    0.39
   2  -4  13    4.33    0.36
  -2  -4 -14    8.26    0.64
   2  -4  14    7.17    0.50
   2  -4  14    7.25    0.48
   2   4  14    8.06    0.63
  -2   4 -14    7.42    0.56
   2   4  14    7.59    0.61
  -2  -4 -14    7.66    0.58
   2   4  15    1.12    0.26
  -2  -4 -15    1.85    0.27
  -2   4 -15    1.13    0.23
   2   4  15    1.09    0.26
  -2  -4 -15    1.98    0.30
   2  -4  15    2.18    0.21
   2  -4  15    2.19    0.23
  -2  -4 -16    5.25    0.51
   2   4  16    4.77    0.48
   2  -4  16    5.26    0.39
   2  -4  16    5.73    0.39
   2   4  16    5.07    0.49
  -2  -4 -16    5.05    0.46
  -2   4 -16    4.43    0.43
  -2  -4 -17    0.28    0.21
   2   4  17    0.42    0.23
  -2   4 -17    0.46    0.20
   2   4  17    0.86    0.26
  -2  -4 -17    0.56    0.23
   2  -4  17    0.20    0.13
   2   4  18    1.59    0.31
  -2  -4 -18    1.75    0.28
  -2   4 -18    1.34    0.27
   2  -4  18    1.76    0.21
   2   4  19    3.19    0.43
   2   4  19    3.58    0.43
  -2  -4 -19    3.50    0.40
  -2   4 -19    3.41    0.39
   2  -4  19    3.08    0.29
  -2   4 -20   20.97    1.33
   2   4  20   22.56    1.39
  -2  -4 -20   25.50    1.39
   2  -4  20   22.12    1.21
   2   4  21    5.75    0.56
  -2  -4 -21    4.85    0.51
   2  -4  21    5.08    0.40
  -2   4 -21    6.37    0.57
  -2  -4 -22   36.98    1.99
  -2   4 -22   33.24    1.94
   2   4  22   34.29    1.97
   2  -4  22   34.35    1.79
   2  -4  23    1.61    0.23
  -2  -4 -23    1.54    0.36
  -2  -4 -23    1.31    0.34
  -2   4 -23    1.92    0.36
   2   4  23    1.44    0.33
   2  -4  24   12.01    0.71
   2   4  24   11.04    0.88
  -2   4 -24   10.14    0.83
  -2  -4 -24   10.85    0.91
  -2  -4 -24   12.44    0.89
   2   4  25    0.40    0.25
  -2  -4 -25    0.98    0.32
  -2   4 -25    0.84    0.30
   2  -4  25    0.77    0.18
  -2  -4 -25    0.91    0.31
  -2  -4 -26    0.36    0.31
   2  -4  26    0.68    0.18
  -2  -4 -26    0.93    0.33
  -2   4 -26    0.03    0.24
   2   4  26   -0.03    0.26
  -2  -4 -27    0.23    0.30
  -2   4 -27    0.14    0.27
   2   4  27    0.21    0.26
   2  -4  27    0.11    0.15
  -2  -4 -27    0.30    0.29
  -2  -4 -28    0.85    0.32
   2  -4  28    0.79    0.19
   2   4  28    0.28    0.29
  -2  -4 -29    2.24    0.44
   2   4  29    2.70    0.42
  -2  -4 -30    2.96    0.49
   2   4  30    2.06    0.43
   2   4  30    2.04    0.49
  -2  -4 -31    2.87    0.51
   2   4  31    3.24    0.51
   2  -4  32    7.37    0.69
  -2  -4 -32    6.39    0.71
   2   4  32    5.80    0.66
  -2  -4 -33    0.68    0.36
   2  -4  33    0.55    0.35
   2   4  33    0.28    0.35
   2  -4  34    3.61    0.55
   2   4  34    3.24    0.54
  -2  -4 -34    4.99    0.62
  -2  -4 -35   -0.08    0.34
   2  -4  35    0.24    0.34
   2   4  35   -0.33    0.37
  -2  -4 -36    0.36    0.35
   2  -4  36    0.64    0.37
   2   4  36    0.86    0.40
   2  -4  37    0.15    0.35
   2   4  37   -0.04    0.35
  -2  -4 -37    0.20    0.36
  -2  -4 -38    0.53    0.41
   2   4  38   -0.16    0.35
   2  -4  38    0.22    0.35
  -2  -4 -39    0.08    0.35
   2   4  39    0.68    0.40
   2  -4  39    0.04    0.40
   2   4  40    0.85    0.41
  -2  -4 -40    0.72    0.41
   2  -4  40    0.35    0.41
  -2  -4 -41    1.59    0.50
   2  -4  41    1.12    0.48
   2   4  41    1.24    0.45
   2   4  42    1.26    0.45
   2  -4  42    1.14    0.47
   2  -5 -39    0.50    0.41
   2  -5 -38    0.04    0.37
   2  -5 -37    0.13    0.35
   2  -5 -36    0.66    0.40
   2  -5 -35    0.78    0.43
  -2   5  35    0.58    0.42
  -2  -5  35    0.51    0.40
  -2  -5  34   -0.32    0.43
   2  -5 -34   -0.04    0.38
  -2   5  34   -0.13    0.40
   2  -5 -33    1.03    0.41
  -2   5  33    1.11    0.45
  -2  -5  33    1.49    0.46
   2  -5 -32    0.57    0.37
  -2   5  32    0.86    0.39
  -2  -5  32    0.89    0.40
  -2  -5  31    7.48    0.81
   2  -5 -31    7.24    0.78
  -2   5  31    7.27    0.79
  -2   5  30    1.42    0.42
  -2  -5  30    1.74    0.46
   2  -5 -30    1.43    0.44
   2  -5 -29    5.27    0.66
  -2  -5  29    5.36    0.65
  -2   5  29    4.39    0.61
  -2   5  28    0.99    0.34
   2  -5 -28    0.89    0.35
  -2  -5  28    0.58    0.33
   2   5 -27    0.09    0.27
   2  -5 -27    0.20    0.26
   2  -5 -27    0.46    0.33
  -2   5  27    0.34    0.30
  -2  -5  27    0.52    0.30
   2   5 -26    1.00    0.31
   2  -5 -26    0.75    0.29
  -2   5  26    0.61    0.30
   2  -5 -26    0.83    0.36
  -2  -5  26    0.63    0.34
   2  -5 -25    4.00    0.48
  -2  -5  25    4.13    0.52
   2  -5 -25    4.24    0.57
  -2   5  25    3.85    0.50
   2   5 -25    3.46    0.46
  -2  -5  24    2.15    0.41
  -2   5  24    2.18    0.40
   2  -5 -24    2.50    0.39
   2   5 -24    2.45    0.38
  -2  -5  23    0.97    0.30
   2   5 -23   -0.03    0.23
   2  -5 -23    0.60    0.25
  -2   5  23    0.03    0.27
   2  -5 -22    0.73    0.33
   2   5 -22    0.51    0.27
   2  -5 -22    0.55    0.29
  -2  -5  22    0.84    0.31
  -2   5  22    1.09    0.31
   2   5 -21   12.34    0.91
   2  -5 -21   14.13    0.93
   2  -5 -21   13.86    0.99
  -2  -5  21   13.60    0.96
  -2   5  21   12.50    0.94
   2  -5 -20    3.06    0.47
   2  -5 -20    3.35    0.42
  -2   5  20    3.38    0.44
   2   5 -20    3.78    0.43
  -2  -5  20    3.29    0.44
   2  -5 -19   23.42    1.50
  -2   5  19   27.19    1.49
   2   5 -19   25.66    1.46
   2  -5 -19   24.21    1.44
  -2  -5  19   22.60    1.45
   2  -5 -18    1.72    0.31
   2  -5 -18    1.52    0.36
   2   5 -18    2.24    0.33
  -2   5  18    1.90    0.32
  -2  -5  18    2.09    0.35
  -2  -5  17    2.25    0.33
   2  -5 -17    1.55    0.34
   2   5 -17    2.07    0.32
   2  -5 -17    1.84    0.30
  -2   5  17    1.98    0.31
   2  -5 -16    1.38    0.29
   2   5 -16    0.97    0.23
   2  -5 -16    1.10    0.25
  -2   5  16    0.99    0.24
  -2  -5  16    0.96    0.25
  -2   5  15    4.08    0.42
   2  -5 -15    4.52    0.43
   2  -5 -15    4.58    0.49
   2   5 -15    4.47    0.43
  -2  -5  15    5.18    0.45
   2   5 -14    0.95    0.23
   2  -5 -14    1.01    0.24
  -2   5  14    0.80    0.23
  -2  -5  14    1.06    0.24
  -2   5  13    3.55    0.36
  -2  -5  13    3.59    0.37
   2   5 -13    3.50    0.36
  -2  -5  13    4.13    0.42
  -2   5  13    3.61    0.40
  -2   5  12    2.35    0.31
  -2  -5  12    1.87    0.27
  -2   5  12    1.98    0.26
  -2  -5  12    1.71    0.30
  -2   5  11    8.79    0.64
  -2  -5  11    8.32    0.64
  -2  -5  11    8.38    0.46
  -2   5  11    8.94    0.59
  -2  -5  11    8.17    0.58
  -2   5  10    3.32    0.31
  -2  -5  10    2.78    0.34
  -2  -5  10    3.26    0.23
  -2  -5  10    3.15    0.32
  -2   5  10    3.62    0.37
  -2  -5   9   29.34    1.54
  -2   5   9   30.14    1.64
  -2   5   9   29.55    1.54
  -2  -5   9   29.25    1.64
  -2  -5   9   28.80    1.47
  -2   5   8    4.30    0.33
  -2   5   8    3.84    0.40
  -2  -5   8    3.43    0.32
  -2  -5   8    3.73    0.40
  -2   5   8    4.33    0.44
  -2  -5   8    3.68    0.28
  -2   5   7   21.05    1.21
  -2  -5   7   21.51    1.22
  -2   5   7   20.51    1.09
  -2  -5   7   19.09    1.21
  -2   5   7   21.60    1.25
  -2  -5   7   19.57    1.09
  -2  -5   7   19.75    1.06
  -2   5   6    0.53    0.19
  -2   5   6    0.47    0.12
  -2  -5   6    0.60    0.20
  -2   5   6    0.42    0.19
  -2  -5   6    1.19    0.25
  -2  -5   6    0.78    0.14
  -2  -5   6    1.21    0.16
  -2  -5   5    4.46    0.38
  -2   5   5    2.61    0.32
  -2  -5   5    3.94    0.39
  -2  -5   5    3.50    0.29
  -2  -5   5    3.61    0.27
  -2   5   5    2.53    0.34
  -2   5   5    1.72    0.22
  -2   5   4    0.82    0.18
  -2  -5   4    1.14    0.17
  -2  -5   4    0.95    0.23
  -2   5   4    1.02    0.22
  -2   5   4    0.83    0.13
  -2  -5   4    1.15    0.15
  -2  -5   4    1.31    0.21
  -2  -5   3    4.66    0.36
  -2  -5   3    5.12    0.39
  -2   5   3    2.64    0.35
  -2  -5   3    3.51    0.39
  -2   5   3    4.30    0.36
  -2  -5   3    3.66    0.29
  -2   5   3    3.60    0.29
  -2  -5   2    1.74    0.19
  -2   5   2    1.99    0.19
  -2  -5   2    2.20    0.24
  -2  -5   2    2.36    0.27
  -2   5   2    2.66    0.26
  -2   5   2    1.84    0.27
  -2   5   1    4.00    0.29
  -2  -5   1    4.76    0.34
  -2  -5   1    4.26    0.41
  -2   5   1    4.25    0.39
  -2  -5   1    4.34    0.35
  -2  -5   0    3.46    0.33
   2   5   0    3.36    0.30
   2  -5   0    3.19    0.29
  -2   5   0    3.92    0.36
  -2  -5   0    3.52    0.38
  -2  -5  -1   10.13    0.68
  -2   5  -1   11.38    0.72
   2   5   1   10.85    0.69
   2  -5   1   10.75    0.68
  -2  -5  -1    9.98    0.74
  -2  -5  -2    3.31    0.35
  -2   5  -2    5.22    0.40
  -2  -5  -2    3.84    0.40
   2   5   2    4.65    0.37
   2  -5   2    2.97    0.33
  -2  -5  -3   12.63    0.78
  -2  -5  -3   12.20    0.83
  -2   5  -3   13.07    0.78
   2   5   3   11.89    0.76
   2  -5   3   10.98    0.74
  -2  -5  -4    0.93    0.20
   2   5   4    1.28    0.22
  -2  -5  -4    0.73    0.21
   2   5   4    1.15    0.25
   2  -5   4    0.68    0.17
  -2   5  -4    1.16    0.20
   2   5   5   10.68    0.73
  -2  -5  -5   11.51    0.74
   2  -5   5   10.91    0.72
  -2  -5  -5   10.62    0.76
   2   5   5   11.48    0.78
   2  -5   6    1.34    0.22
  -2  -5  -6    1.44    0.24
   2   5   6    1.73    0.28
  -2  -5  -6    1.29    0.26
   2   5   6    1.59    0.26
   2  -5   6    1.19    0.20
  -2  -5  -7    9.04    0.66
   2   5   7    7.51    0.63
  -2  -5  -7    7.62    0.54
  -2   5  -7   11.03    0.59
   2  -5   7   11.48    0.70
   2  -5   7    9.27    0.59
   2   5   7    7.67    0.67
   2  -5   8    2.71    0.33
  -2  -5  -8    2.82    0.35
  -2   5  -8    2.89    0.27
  -2  -5  -8    2.28    0.26
   2   5   8    2.32    0.34
   2   5   8    2.73    0.33
   2  -5   8    2.52    0.27
  -2  -5  -9   10.53    0.75
  -2  -5  -9    7.99    0.61
   2   5   9    9.09    0.74
   2   5   9    9.16    0.70
   2  -5   9   10.77    0.65
   2   5  10    4.65    0.47
  -2  -5 -10    4.77    0.46
  -2   5 -10    5.47    0.40
   2  -5  10    5.09    0.39
  -2  -5 -10    4.30    0.38
   2   5  11    2.86    0.37
  -2  -5 -11    2.27    0.28
   2  -5  11    3.09    0.29
  -2  -5 -11    2.08    0.34
  -2  -5 -12    3.23    0.34
  -2   5 -12    4.28    0.36
   2  -5  12    3.43    0.32
  -2  -5 -12    3.66    0.42
   2   5  12    4.42    0.45
  -2  -5 -13    1.68    0.29
   2  -5  13    1.75    0.23
  -2   5 -13    1.45    0.25
  -2  -5 -13    1.44    0.24
   2   5  13    0.71    0.26
  -2  -5 -14    1.91    0.31
   2  -5  14    1.90    0.23
  -2  -5 -14    1.36    0.25
  -2   5 -14    2.26    0.29
   2  -5  14    1.54    0.23
   2   5  14    2.30    0.35
  -2   5 -15    1.59    0.27
  -2  -5 -15    2.11    0.29
   2  -5  15    2.20    0.24
   2  -5  15    2.17    0.25
  -2  -5 -15    1.92    0.33
  -2  -5 -16    0.76    0.23
  -2  -5 -16    1.00    0.27
   2  -5  16    0.90    0.19
   2   5  16    1.50    0.31
  -2   5 -16    1.85    0.26
   2  -5  17   11.25    0.70
  -2  -5 -17   10.67    0.84
   2   5  17   11.03    0.84
  -2  -5 -17   10.47    0.76
  -2   5 -17   11.18    0.77
   2  -5  17   11.96    0.70
  -2  -5 -18    3.27    0.45
  -2   5 -18    3.96    0.41
  -2  -5 -18    2.86    0.38
   2  -5  18    3.17    0.31
   2   5  18    3.16    0.44
   2  -5  18    3.35    0.33
  -2  -5 -19   14.06    1.07
  -2   5 -19   18.41    1.06
   2   5  19   16.22    1.11
  -2  -5 -19   14.91    1.02
   2  -5  19   15.40    0.93
   2  -5  19   16.54    0.91
  -2   5 -20    4.20    0.46
  -2  -5 -20    3.71    0.50
  -2  -5 -20    4.08    0.47
   2   5  20    3.91    0.50
   2  -5  20    4.05    0.38
   2  -5  20    4.33    0.35
  -2  -5 -21    8.65    0.71
   2  -5  21    9.56    0.62
   2  -5  21    9.11    0.58
  -2   5 -21    9.01    0.71
   2   5  21    8.65    0.76
   2  -5  22    3.49    0.31
  -2  -5 -22    3.28    0.44
   2   5  22    3.29    0.48
  -2   5 -22    3.32    0.42
   2  -5  23    0.41    0.15
   2   5  23    0.03    0.25
  -2  -5 -23    0.65    0.26
  -2   5 -23    0.10    0.24
   2  -5  24    1.74    0.21
  -2  -5 -24    1.02    0.31
  -2   5 -24    1.80    0.35
   2   5  24    0.92    0.34
  -2  -5 -25    0.27    0.26
   2  -5  25    0.34    0.15
   2   5  25   -0.07    0.27
  -2   5 -25    0.08    0.27
   2  -5  26    1.02    0.19
  -2   5 -26    1.54    0.33
  -2  -5 -26    1.25    0.35
   2   5  26    1.20    0.35
  -2  -5 -26    0.35    0.30
   2   5  27    1.29    0.35
  -2  -5 -27    1.16    0.37
   2  -5  27    1.22    0.19
  -2   5 -27    0.84    0.29
  -2  -5 -27    0.90    0.32
  -2  -5 -28    1.13    0.37
   2   5  28    0.90    0.36
   2   5  29    8.18    0.80
  -2  -5 -29    8.97    0.83
  -2  -5 -30    1.99    0.47
   2   5  30    1.74    0.44
  -2  -5 -31    7.80    0.80
   2   5  31    8.51    0.81
  -2  -5 -32    1.47    0.43
   2   5  32    3.10    0.53
  -2  -5 -33    1.54    0.46
   2  -5  33    1.30    0.38
   2   5  33    1.16    0.40
  -2  -5 -34    0.56    0.39
   2  -5  34    0.49    0.34
   2   5  34    0.24    0.35
  -2  -5 -35    0.04    0.35
   2   5  35    0.20    0.35
   2  -5  35    0.13    0.30
   2   5  36    0.21    0.37
   2  -5  36    0.14    0.34
  -2  -5 -36    0.17    0.35
   2   5  37   -0.38    0.38
   2  -5  37    0.53    0.37
  -2  -5 -37    0.17    0.36
  -2  -5 -38    0.04    0.36
   2   5  38    0.21    0.39
   2  -5  38   -0.07    0.37
   2   5  39    1.22    0.48
   2  -5  39    0.96    0.43
   2   5  40    0.40    0.42
   2  -6 -36    0.33    0.42
   2  -6 -35    0.23    0.39
   2  -6 -34   -0.05    0.38
   2  -6 -33    0.09    0.38
   2  -6 -32    0.67    0.43
  -2  -6  32    1.52    0.48
  -2   6  31    1.30    0.41
  -2  -6  31    0.76    0.39
   2  -6 -31    0.87    0.42
  -2   6  30    0.92    0.41
   2  -6 -30    0.61    0.44
  -2  -6  30    1.83    0.48
  -2  -6  29    1.13    0.39
  -2   6  29    1.29    0.42
   2  -6 -29    0.82    0.42
   2  -6 -28    0.64    0.39
  -2  -6  28    1.32    0.41
  -2   6  28    0.25    0.30
  -2  -6  27    1.91    0.44
   2  -6 -27    1.95    0.40
  -2   6  27    1.74    0.41
   2  -6 -27    1.26    0.42
   2   6 -27    1.61    0.36
   2  -6 -26    1.90    0.37
  -2  -6  26    2.28    0.42
  -2   6  26    0.82    0.34
   2   6 -26    0.59    0.29
   2  -6 -26    1.83    0.46
   2   6 -25    2.50    0.41
   2  -6 -25    2.07    0.40
   2  -6 -25    2.58    0.51
  -2   6  25    2.57    0.42
  -2  -6  25    2.63    0.45
  -2  -6  24    1.10    0.34
   2  -6 -24    0.97    0.40
   2   6 -24    0.53    0.29
  -2   6  24    0.83    0.32
   2  -6 -24    1.35    0.33
  -2   6  23    3.40    0.47
   2  -6 -23    3.43    0.44
   2   6 -23    2.71    0.40
  -2  -6  23    2.55    0.42
   2   6 -22    4.84    0.54
  -2  -6  22    5.29    0.57
  -2   6  22    4.90    0.54
   2  -6 -22    4.91    0.54
  -2  -6  21    1.54    0.35
   2   6 -21    2.24    0.36
  -2   6  21    1.74    0.37
   2  -6 -21    1.95    0.34
  -2  -6  20    2.54    0.39
   2   6 -20    2.39    0.37
   2  -6 -20    2.79    0.41
  -2   6  20    2.69    0.39
  -2  -6  19    2.74    0.39
   2   6 -19    2.58    0.38
   2  -6 -19    2.45    0.38
  -2   6  19    2.59    0.37
   2  -6 -19    2.66    0.42
   2   6 -18    0.90    0.27
   2  -6 -18    1.15    0.28
   2  -6 -18    1.52    0.33
  -2   6  18    0.31    0.23
  -2  -6  18    1.83    0.33
   2  -6 -17    5.52    0.58
   2   6 -17    6.26    0.54
   2  -6 -17    5.98    0.56
  -2   6  17    5.79    0.53
  -2  -6  17    6.25    0.55
  -2  -6  16    7.75    0.57
   2  -6 -16    7.39    0.64
  -2  -6  16    7.45    0.60
  -2   6  16    4.57    0.49
  -2   6  16    5.11    0.53
  -2  -6  15    6.70    0.57
  -2  -6  15    7.01    0.62
  -2   6  15    8.14    0.59
   2  -6 -15    7.75    0.68
  -2   6  15    8.48    0.65
  -2   6  14    2.01    0.34
   2  -6 -14    3.82    0.46
  -2  -6  14    4.51    0.39
  -2  -6  14    4.81    0.45
  -2   6  14    1.76    0.28
  -2   6  13    9.53    0.64
  -2  -6  13    8.49    0.62
  -2   6  13    9.88    0.71
  -2  -6  13    8.19    0.67
  -2  -6  12   15.53    1.02
  -2  -6  12   16.54    0.81
  -2  -6  12   15.74    0.94
  -2   6  12   13.80    0.91
  -2   6  12   14.93    1.00
  -2  -6  11    6.60    0.58
  -2   6  11    7.64    0.68
  -2   6  11    7.56    0.59
  -2  -6  11    7.02    0.51
  -2  -6  11    6.87    0.62
  -2  -6  11    6.38    0.42
  -2   6  11    7.83    0.53
  -2  -6  10   19.52    1.17
  -2   6  10   16.63    1.02
  -2  -6  10   17.76    0.98
  -2   6  10   17.64    1.20
  -2  -6  10   19.75    1.05
  -2  -6  10   19.22    1.20
  -2   6  10   19.80    1.16
  -2   6   9    2.24    0.26
  -2   6   9    2.89    0.36
  -2  -6   9    3.70    0.43
  -2  -6   9    2.93    0.29
  -2   6   9    2.91    0.42
  -2  -6   9    2.68    0.25
  -2  -6   9    2.73    0.36
  -2  -6   8    1.80    0.28
  -2   6   8    0.68    0.25
  -2  -6   8    1.63    0.19
  -2  -6   8    1.17    0.30
  -2   6   8    0.54    0.20
  -2   6   8    0.38    0.14
  -2  -6   8    1.68    0.19
  -2  -6   7    5.76    0.50
  -2   6   7    6.64    0.52
  -2   6   7    5.27    0.39
  -2  -6   7    6.57    0.59
  -2   6   7    5.98    0.56
  -2  -6   7    5.70    0.40
  -2  -6   7    5.90    0.42
  -2  -6   6   20.44    1.12
  -2   6   6   18.26    1.08
  -2  -6   6   19.68    0.98
  -2   6   6   16.49    1.15
  -2  -6   6   22.35    1.05
  -2   6   6   13.97    0.94
  -2  -6   6   22.22    1.22
  -2  -6   5   13.05    0.78
  -2   6   5   13.75    0.82
  -2  -6   5   12.16    0.89
  -2   6   5   13.74    0.93
  -2  -6   5   12.30    0.81
  -2   6   5   13.74    0.72
  -2  -6   5   12.66    0.72
  -2  -6   4   14.07    0.74
  -2   6   4    9.94    0.68
  -2   6   4   12.11    0.83
  -2  -6   4   12.87    0.85
  -2   6   4    8.69    0.60
  -2  -6   4   12.45    0.64
  -2  -6   4   13.60    0.73
  -2  -6   3   15.34    0.87
  -2  -6   3   14.23    0.97
  -2   6   3   17.80    1.02
  -2  -6   3   14.07    0.76
  -2  -6   3   11.36    0.79
  -2   6   3   15.88    0.76
  -2  -6   2   14.64    0.84
  -2   6   2   12.61    0.89
  -2   6   2   11.93    0.69
  -2  -6   2   14.64    0.94
  -2  -6   2   14.60    0.72
  -2  -6   1   11.34    0.72
  -2  -6   1    9.88    0.58
  -2  -6   1   10.16    0.78
  -2   6   1   10.61    0.57
  -2  -6   0   51.46    2.50
  -2   6   0   53.67    2.58
  -2   6   0   48.09    2.34
  -2  -6   0   48.16    2.58
  -2  -6   0   46.03    2.34
  -2   6  -1    6.62    0.39
  -2  -6  -1    7.31    0.61
  -2   6  -1    8.08    0.58
  -2  -6  -1    7.44    0.54
  -2  -6  -2   11.06    0.74
   2   6   2   10.15    0.63
  -2   6  -2   12.16    0.77
  -2  -6  -2   11.20    0.80
   2  -6   2    9.78    0.62
  -2  -6  -3    3.12    0.41
  -2  -6  -3    4.61    0.42
  -2   6  -3    4.06    0.25
  -2   6  -3    3.57    0.38
   2  -6   3    3.69    0.32
  -2  -6  -4   12.61    0.77
  -2  -6  -4    9.69    0.58
  -2   6  -4   10.28    0.58
  -2   6  -4   10.49    0.73
  -2  -6  -4   12.05    0.80
   2   6   4    9.76    0.68
   2  -6   4   10.64    0.67
   2   6   5    5.21    0.46
   2  -6   5    5.77    0.47
  -2  -6  -5    6.29    0.57
  -2  -6  -5    4.72    0.36
  -2   6  -5    7.34    0.40
   2   6   5    6.88    0.58
  -2  -6  -5    6.37    0.53
  -2  -6  -6   24.44    1.32
  -2  -6  -6   24.17    1.35
   2   6   6   19.31    1.23
   2  -6   6   20.82    1.23
  -2   6  -6   20.92    1.12
  -2  -6  -6   21.85    1.13
   2   6   6   20.91    1.33
  -2  -6  -7   10.29    0.78
  -2   6  -7   12.31    0.65
   2   6   7   12.80    0.87
   2  -6   7   10.71    0.72
   2   6   7   11.78    0.77
  -2  -6  -7   11.61    0.82
   2  -6   7   10.04    0.72
  -2  -6  -7    9.93    0.63
  -2   6  -8    1.36    0.21
  -2  -6  -8    3.09    0.37
  -2  -6  -8    3.34    0.39
   2  -6   8    2.78    0.32
   2   6   8    1.39    0.28
  -2  -6  -8    2.91    0.25
   2  -6   8    3.61    0.33
   2   6   8    1.18    0.30
   2   6   9   11.76    0.82
  -2  -6  -9    8.89    0.72
   2   6   9   10.49    0.74
  -2  -6  -9    8.78    0.59
   2  -6   9    9.71    0.66
  -2   6  -9   11.15    0.62
   2  -6   9    8.47    0.68
  -2   6 -10   29.88    1.54
  -2  -6 -10   28.71    1.70
   2  -6  10   31.36    1.60
  -2  -6 -10   28.33    1.54
   2   6  10   30.40    1.75
   2   6  10   27.99    1.66
   2  -6  10   29.34    1.66
  -2  -6 -11    6.03    0.59
   2   6  11    7.75    0.66
   2  -6  11    6.47    0.51
  -2   6 -11    8.49    0.51
   2  -6  11    7.27    0.59
  -2  -6 -11    5.38    0.46
   2   6  11    5.92    0.56
  -2   6 -12   25.60    1.35
   2   6  12   25.15    1.54
   2  -6  12   25.20    1.37
  -2  -6 -12   24.66    1.50
  -2  -6 -12   23.31    1.34
   2  -6  13    1.04    0.23
  -2  -6 -13    0.94    0.31
   2   6  13    0.23    0.26
  -2  -6 -13    0.30    0.18
   2  -6  14    0.83    0.20
  -2  -6 -14    1.05    0.30
  -2   6 -14    0.55    0.21
   2   6  14    0.59    0.28
  -2  -6 -14    0.76    0.22
   2  -6  15    0.67    0.20
   2  -6  15    1.04    0.24
  -2  -6 -15    0.46    0.20
   2   6  15    0.57    0.28
  -2  -6 -15    0.40    0.26
  -2  -6 -16    8.76    0.76
   2  -6  16   10.08    0.64
   2  -6  16   10.01    0.64
  -2  -6 -16    9.15    0.66
  -2   6 -16    7.61    0.62
   2   6  16    8.33    0.75
  -2  -6 -17    1.08    0.33
   2   6  17    1.45    0.35
   2  -6  17    1.19    0.24
  -2  -6 -17    0.73    0.22
   2  -6  17    0.98    0.22
  -2   6 -18    2.76    0.37
  -2  -6 -18    3.45    0.49
  -2  -6 -18    3.94    0.41
   2   6  18    2.60    0.44
   2  -6  18    3.90    0.37
   2  -6  18    4.56    0.37
   2  -6  19    3.31    0.32
   2  -6  19    2.99    0.34
   2   6  19    4.55    0.54
  -2   6 -19    4.23    0.42
  -2  -6 -19    3.03    0.38
  -2  -6 -19    2.82    0.45
  -2   6 -20    4.81    0.47
  -2  -6 -20    4.52    0.55
   2   6  20    3.81    0.52
   2  -6  20    4.51    0.42
  -2  -6 -20    4.74    0.47
   2  -6  20    5.04    0.39
  -2  -6 -21    2.54    0.46
  -2  -6 -21    2.60    0.39
   2   6  21    4.21    0.53
  -2   6 -21    3.84    0.45
   2  -6  21    3.63    0.32
  -2  -6 -22   11.28    0.95
   2  -6  22   12.25    0.79
   2   6  22   12.37    0.98
  -2  -6 -22   11.35    0.86
   2  -6  22   12.23    0.71
  -2   6 -22   11.55    0.85
   2  -6  23    0.92    0.18
  -2  -6 -23    0.02    0.25
   2   6  23    0.91    0.35
  -2   6 -23    0.89    0.31
   2  -6  23    0.59    0.23
   2  -6  24    3.93    0.30
  -2  -6 -24    2.82    0.43
   2   6  24    2.85    0.48
   2  -6  24    3.89    0.39
  -2   6 -24    2.91    0.41
   2  -6  25    0.54    0.14
  -2   6 -25    0.55    0.28
   2  -6  25    0.77    0.23
  -2  -6 -25    0.32    0.28
   2   6  25    0.36    0.31
   2  -6  26    1.28    0.27
  -2  -6 -26    0.84    0.31
  -2   6 -26    0.59    0.29
   2   6  26    0.44    0.31
   2   6  27   -0.08    0.30
  -2  -6 -27    0.12    0.27
  -2  -6 -28    1.32    0.41
   2   6  28    0.58    0.37
  -2  -6 -29    1.14    0.39
   2   6  29    1.18    0.38
   2   6  30    0.60    0.37
  -2  -6 -30    0.24    0.34
  -2  -6 -31    0.33    0.34
   2   6  31    0.94    0.40
   2   6  32    1.91    0.48
  -2  -6 -32    1.81    0.47
   2  -6  33    0.56    0.34
  -2  -6 -33    0.38    0.37
   2   6  33    0.42    0.37
  -2  -6 -34    1.19    0.45
   2   6  34    1.25    0.46
   2  -6  34    1.47    0.40
  -2  -6 -35   -0.09    0.35
   2   6  35    0.26    0.37
   2  -6  35    0.23    0.31
   2   6  36    0.04    0.34
   2   6  37    0.14    0.38
   2  -7 -33    0.69    0.46
   2  -7 -32    0.44    0.44
  -2   7  32    0.45    0.46
   2  -7 -31    3.86    0.66
  -2   7  31    3.67    0.71
  -2   7  30    0.59    0.44
   2  -7 -30    0.33    0.40
  -2   7  29    2.54    0.59
   2  -7 -29    2.54    0.55
   2  -7 -28    1.16    0.47
  -2   7  28    1.60    0.50
  -2   7  27    0.51    0.43
   2  -7 -27   -0.18    0.38
   2  -7 -27   -0.03    0.30
   2   7 -26    1.15    0.37
   2  -7 -26    1.59    0.39
  -2  -7  26    1.50    0.41
  -2   7  26    0.79    0.43
  -2  -7  25    2.04    0.42
  -2   7  25    1.24    0.37
   2   7 -25    1.09    0.33
   2  -7 -25    1.43    0.38
  -2   7  25    1.89    0.51
  -2  -7  24    0.93    0.35
   2   7 -24    0.33    0.26
   2  -7 -24    0.87    0.33
  -2   7  24    1.13    0.45
  -2   7  24    0.61    0.30
   2   7 -23   -0.11    0.27
   2  -7 -23    0.15    0.30
  -2   7  23    0.46    0.37
  -2   7  23    0.06    0.26
  -2  -7  23    0.21    0.30
  -2   7  22    0.09    0.35
  -2   7  22    0.08    0.27
   2   7 -22   -0.08    0.27
   2  -7 -22   -0.06    0.31
  -2  -7  22    0.26    0.30
  -2   7  21    6.93    0.61
  -2  -7  21    5.88    0.61
  -2   7  21    6.57    0.75
  -2  -7  21    6.47    0.67
  -2   7  21    6.23    0.62
  -2   7  20    1.34    0.33
  -2  -7  20    2.19    0.39
  -2   7  20    1.70    0.38
  -2  -7  20    1.96    0.40
  -2   7  19    9.77    0.75
  -2  -7  19    9.29    0.76
  -2   7  19   11.84    0.85
  -2  -7  19   10.66    0.84
  -2   7  18    2.90    0.43
  -2  -7  18    3.56    0.41
  -2   7  18    2.28    0.35
  -2  -7  18    3.05    0.44
  -2   7  17    1.97    0.34
  -2  -7  17    0.85    0.28
  -2  -7  17    0.74    0.28
  -2   7  17    1.61    0.28
  -2  -7  16    4.77    0.50
  -2   7  16    4.05    0.42
  -2  -7  16    5.02    0.45
  -2   7  16    4.16    0.47
  -2  -7  16    4.65    0.54
   2  -7 -16    4.51    0.55
  -2   7  15    2.79    0.38
  -2  -7  15    1.66    0.37
  -2  -7  15    2.23    0.31
  -2   7  15    2.34    0.30
   2  -7 -15    2.17    0.42
  -2  -7  15    2.29    0.36
  -2   7  14    2.23    0.29
  -2  -7  14    3.04    0.33
  -2  -7  14    2.95    0.44
   2  -7 -14    2.53    0.43
  -2   7  14    2.50    0.38
  -2  -7  14    3.12    0.39
   2  -7 -13    2.01    0.39
  -2   7  13    1.91    0.40
  -2  -7  13    1.72    0.32
  -2  -7  13    2.09    0.27
  -2  -7  13    1.95    0.18
  -2   7  13    1.42    0.30
  -2   7  13    1.52    0.25
  -2  -7  13    2.13    0.39
  -2   7  12    1.09    0.22
  -2  -7  12    1.92    0.38
  -2   7  12    1.29    0.35
  -2  -7  12    1.93    0.26
  -2  -7  12    1.41    0.18
  -2  -7  12    1.43    0.31
  -2   7  12    1.09    0.30
  -2  -7  11    1.73    0.31
  -2   7  11    2.56    0.34
  -2  -7  11    1.68    0.23
  -2   7  11    2.19    0.24
  -2  -7  11    1.51    0.35
  -2   7  11    2.51    0.42
  -2  -7  11    1.49    0.19
  -2  -7  10    1.60    0.22
  -2  -7  10    1.66    0.32
  -2   7  10    1.42    0.30
  -2   7  10    0.73    0.18
  -2   7  10    0.93    0.32
  -2  -7  10    2.41    0.26
  -2  -7  10    1.59    0.37
  -2  -7   9    8.67    0.67
  -2   7   9   10.48    0.70
  -2  -7   9    8.59    0.56
  -2   7   9    9.16    0.55
  -2   7   9    9.73    0.80
  -2  -7   9    9.89    0.77
  -2  -7   9    8.61    0.57
  -2  -7   8    4.39    0.31
  -2  -7   8    4.20    0.42
  -2   7   8    3.29    0.46
  -2   7   8    3.26    0.39
  -2   7   8    2.32    0.25
  -2  -7   8    4.05    0.48
  -2  -7   8    4.50    0.34
  -2   7   7    3.95    0.36
  -2  -7   7    3.43    0.27
  -2   7   7    3.87    0.27
  -2  -7   7    3.69    0.36
  -2   7   7    4.98    0.53
  -2  -7   7    3.50    0.33
  -2  -7   7    3.56    0.44
  -2  -7   6    5.49    0.39
  -2  -7   6    5.46    0.31
  -2   7   6    4.28    0.35
  -2   7   6    4.89    0.54
  -2  -7   6    5.43    0.53
  -2  -7   6    5.10    0.40
  -2   7   5    0.40    0.23
  -2   7   5    0.23    0.08
  -2  -7   5    0.38    0.25
  -2  -7   5    0.33    0.09
  -2  -7   5    0.45    0.18
  -2  -7   4    8.41    0.59
  -2  -7   4    7.74    0.42
  -2   7   4    8.11    0.70
  -2  -7   4    9.37    0.73
  -2  -7   3    2.59    0.31
  -2  -7   3    2.57    0.39
  -2   7   3    3.59    0.43
  -2   7   2    5.87    0.56
  -2  -7   2    5.23    0.54
  -2  -7   2    5.37    0.47
  -2  -7   1    0.54    0.21
  -2  -7   1    0.63    0.28
  -2  -7   0    5.64    0.49
  -2   7   0    4.96    0.52
  -2  -7   0    5.81    0.56
  -2  -7  -1    1.20    0.26
  -2  -7  -1    1.19    0.31
  -2  -7  -2    4.15    0.43
  -2  -7  -2    4.33    0.48
  -2   7  -2    4.31    0.47
  -2  -7  -3    1.83    0.30
  -2   7  -3    2.11    0.33
  -2  -7  -3    1.47    0.33
  -2  -7  -4    4.78    0.46
  -2  -7  -4    4.17    0.48
  -2   7  -4    3.83    0.22
  -2  -7  -5    1.02    0.26
  -2   7  -5    0.38    0.09
   2  -7   5    0.55    0.14
  -2  -7  -5    0.57    0.10
   2   7   5    0.39    0.14
  -2  -7  -5    0.62    0.25
  -2  -7  -6    4.80    0.49
  -2  -7  -6    4.41    0.29
  -2  -7  -6    5.03    0.52
   2   7   6    3.70    0.36
   2  -7   6    4.64    0.37
  -2   7  -6    4.20    0.28
   2   7   6    4.11    0.51
  -2  -7  -7    1.09    0.29
  -2   7  -7    1.17    0.15
  -2  -7  -7    0.32    0.12
   2   7   7    0.75    0.31
   2  -7   7    0.72    0.20
  -2  -7  -7    0.95    0.29
   2   7   7    0.68    0.21
  -2  -7  -8    7.39    0.63
   2   7   8    5.44    0.50
   2  -7   8    6.55    0.51
   2   7   8    7.04    0.67
   2  -7   8    7.51    0.56
  -2   7  -8    6.19    0.41
  -2  -7  -8    6.69    0.42
  -2   7  -9    3.10    0.24
  -2  -7  -9    1.72    0.36
   2  -7   9    1.65    0.30
   2  -7   9    1.67    0.29
   2   7   9    1.74    0.38
   2   7   9    2.25    0.31
  -2  -7  -9    0.66    0.19
  -2  -7 -10    8.27    0.68
   2   7  10    7.32    0.69
  -2   7 -10    5.90    0.45
  -2  -7 -10    7.55    0.48
   2  -7  10    7.02    0.57
   2  -7  10    8.29    0.59
   2   7  10    6.94    0.59
   2  -7  11    0.80    0.26
  -2   7 -11    1.70    0.21
   2   7  11    1.47    0.35
  -2  -7 -11    0.77    0.28
   2  -7  11    0.88    0.23
  -2  -7 -11    0.46    0.16
   2   7  11    1.19    0.27
  -2  -7 -12    5.39    0.40
   2  -7  12    5.86    0.47
   2   7  12    4.19    0.48
   2   7  12    5.33    0.59
   2  -7  12    5.16    0.50
  -2   7 -12    4.25    0.37
  -2  -7 -12    5.09    0.56
   2  -7  13    0.79    0.27
  -2  -7 -13    0.93    0.33
  -2  -7 -13    0.52    0.19
   2  -7  13    1.04    0.24
  -2   7 -13    1.01    0.21
   2   7  13    1.10    0.32
   2   7  13    1.04    0.28
   2   7  14    1.62    0.35
   2  -7  14    2.29    0.38
   2  -7  14    3.40    0.35
  -2   7 -14    2.01    0.28
  -2  -7 -14    2.97    0.31
   2   7  14    1.78    0.38
  -2  -7 -14    3.52    0.46
  -2  -7 -15    0.60    0.28
  -2   7 -15    0.98    0.22
  -2  -7 -15    0.48    0.20
   2  -7  15    0.59    0.22
   2  -7  16    3.18    0.38
  -2  -7 -16    1.62    0.39
   2   7  16    1.63    0.39
  -2   7 -16    2.34    0.31
   2  -7  16    2.51    0.32
  -2  -7 -16    2.83    0.33
   2   7  17    0.95    0.34
  -2  -7 -17    0.47    0.28
  -2  -7 -17    0.75    0.22
   2  -7  17    0.29    0.21
  -2   7 -17    0.84    0.21
   2  -7  17    0.42    0.22
  -2   7 -18    1.57    0.30
  -2  -7 -18    2.80    0.36
  -2  -7 -18    3.00    0.46
   2  -7  18    2.26    0.33
   2   7  18    1.86    0.43
   2  -7  18    2.59    0.33
  -2   7 -19    3.51    0.40
  -2  -7 -19    2.48    0.46
   2   7  19    2.56    0.47
  -2  -7 -19    3.02    0.38
   2  -7  19    3.70    0.37
   2  -7  19    2.35    0.34
  -2  -7 -20    4.22    0.56
   2  -7  20    5.74    0.42
  -2  -7 -20    5.01    0.49
   2   7  20    4.28    0.58
   2  -7  20    4.46    0.44
  -2   7 -20    3.85    0.44
  -2  -7 -21    0.58    0.33
   2  -7  21    1.02    0.25
   2   7  21    1.44    0.40
  -2  -7 -21    0.76    0.27
  -2   7 -21    1.52    0.32
   2  -7  21    1.23    0.24
  -2  -7 -22    4.41    0.60
   2  -7  22    5.07    0.46
   2   7  22    4.69    0.59
  -2  -7 -22    4.67    0.50
  -2   7 -22    3.45    0.44
  -2  -7 -23    0.46    0.32
  -2   7 -23    0.70    0.27
   2   7  23    0.78    0.37
   2  -7  23    0.60    0.25
  -2  -7 -23    0.64    0.29
  -2  -7 -24    2.32    0.46
   2   7  24    2.39    0.47
  -2  -7 -24    2.32    0.39
  -2   7 -24    2.21    0.39
  -2  -7 -25    2.46    0.48
  -2  -7 -25    1.66    0.36
   2   7  25    2.50    0.50
  -2   7 -25    2.01    0.38
   2   7  26    0.94    0.39
  -2   7 -26    0.47    0.28
  -2  -7 -26    1.39    0.37
   2   7  27    0.37    0.36
   2   7  28    0.21    0.36
   2   7  29    1.24    0.46
  -2  -7 -30    1.07    0.45
   2   7  30    0.96    0.42
   2   7  31    2.22    0.50
  -2  -7 -31    1.39    0.48
  -2  -7 -32    1.45    0.47
   2   7  32    0.99    0.44
   2   7  33    0.37    0.41
   2   7  34    1.30    0.50
   2  -8 -29    0.80    0.50
  -2   8  29    0.79    0.48
  -2   8  28    1.93    0.57
  -2   8  27    0.92    0.48
  -2   8  26    2.33    0.45
  -2   8  26    1.79    0.53
  -2   8  25    2.10    0.45
  -2   8  25    2.37    0.55
  -2   8  24    5.80    0.76
   2  -8 -24    4.03    0.68
  -2   8  24    5.10    0.66
   2  -8 -23    3.88    0.67
  -2   8  23    3.67    0.55
  -2   8  22   11.18    0.90
   2  -8 -22    9.44    1.00
   2  -8 -21    4.28    0.66
  -2   8  21    3.69    0.55
  -2   8  20   13.62    1.02
  -2   8  19    3.19    0.48
  -2  -8  19    3.60    0.50
  -2  -8  18    4.67    0.55
  -2   8  18    4.81    0.55
  -2   8  17    1.79    0.39
  -2  -8  17    2.77    0.42
  -2   8  16    2.45    0.50
  -2  -8  16    2.37    0.40
  -2   8  16    2.68    0.41
  -2  -8  15    2.21    0.39
  -2   8  15    2.60    0.42
  -2   8  15    2.87    0.50
  -2   8  14   10.30    0.81
  -2  -8  14   11.14    0.60
  -2   8  14    9.75    0.93
  -2  -8  14   10.52    0.81
  -2  -8  13    6.48    0.41
  -2   8  13    6.01    0.71
  -2  -8  13    7.09    0.70
  -2  -8  13    5.55    0.56
   2  -8 -13    6.08    0.65
  -2   8  13    5.18    0.58
  -2   8  12   33.74    1.88
   2  -8 -12   29.85    1.93
  -2   8  12   31.07    2.02
  -2  -8  12   33.88    1.88
  -2  -8  12   34.41    1.69
  -2  -8  11   11.01    0.84
  -2   8  11   12.83    0.89
  -2  -8  11   11.95    0.97
  -2   8  11   13.11    1.04
  -2  -8  11   12.98    0.74
  -2  -8  10   36.40    2.00
  -2   8  10   37.95    2.01
  -2  -8  10   38.18    2.19
  -2   8  10   37.77    2.23
  -2  -8  10   37.13    1.92
  -2  -8   9   13.19    0.77
  -2   8   9   12.10    1.00
  -2  -8   9   12.13    0.77
  -2  -8   9   12.99    0.98
  -2   8   9   12.46    0.76
  -2  -8   8   16.26    1.08
  -2   8   8   16.28    1.13
  -2  -8   8   15.90    0.87
  -2  -8   7    9.10    0.63
  -2  -8   7   10.11    0.81
  -2   8   7    9.18    0.82
  -2  -8   6    2.13    0.29
  -2  -8   6    1.61    0.37
  -2   8   6    2.37    0.43
  -2  -8   5    4.14    0.41
  -2  -8   5    3.98    0.51
  -2   8   5    4.10    0.53
  -2  -8   4    6.77    0.55
  -2   8   4    5.98    0.64
  -2  -8   4    6.14    0.63
  -2  -8   3    6.58    0.57
  -2  -8   3    6.85    0.67
  -2   8   3    7.15    0.70
  -2  -8   2   45.54    2.29
  -2   8   2   41.65    2.40
  -2  -8   2   39.53    2.37
  -2  -8   1   14.07    0.93
  -2  -8   1   12.10    0.98
  -2   8   1   14.32    1.03
  -2  -8   0   71.58    3.48
  -2   8   0   64.11    3.55
  -2  -8   0   65.43    3.55
  -2  -8  -1   19.89    1.22
  -2  -8  -1   18.26    1.26
  -2   8  -1   19.18    1.27
  -2  -8  -2   41.69    2.26
  -2   8  -2   41.09    2.29
  -2  -8  -2   39.64    2.30
  -2  -8  -3   18.03    1.15
  -2  -8  -3   16.60    1.17
  -2  -8  -4    5.69    0.55
  -2  -8  -4    4.49    0.55
  -2  -8  -5    6.80    0.66
  -2  -8  -5    7.44    0.65
  -2  -8  -6    1.54    0.36
  -2  -8  -7    3.63    0.48
   2  -8   8   11.43    0.68
  -2  -8  -8   10.49    0.62
   2   8   8   14.27    1.02
   2   8   8   12.72    0.71
  -2   8  -8   12.27    0.62
  -2  -8  -9    6.28    0.61
   2   8   9    4.34    0.59
  -2  -8  -9    4.20    0.32
  -2   8  -9    5.89    0.33
   2   8   9    3.58    0.42
   2  -8   9    4.60    0.42
   2   8  10   44.47    2.22
  -2  -8 -10   45.22    2.38
   2  -8  10   39.00    2.15
  -2  -8 -10   38.97    2.04
   2   8  10   45.30    2.46
   2  -8  10   43.16    2.24
  -2   8 -10   40.52    2.03
   2   8  11    9.52    0.74
   2   8  11   10.60    0.92
  -2  -8 -11    9.22    0.83
   2  -8  11    9.22    0.71
  -2   8 -11   10.19    0.60
   2  -8  11   11.51    0.78
  -2  -8 -11    9.23    0.60
   2   8  12   38.54    2.16
  -2  -8 -12   41.73    2.30
   2  -8  12   40.70    2.13
   2  -8  12   35.55    2.11
   2   8  12   45.23    2.40
  -2  -8 -12   38.43    2.00
  -2   8 -12   39.10    1.98
  -2  -8 -13    9.04    0.82
   2   8  13    8.98    0.87
  -2  -8 -13    9.53    0.62
  -2   8 -13    8.92    0.59
   2   8  13    8.98    0.76
   2  -8  13    9.40    0.73
   2  -8  13   10.33    0.73
  -2   8 -14   10.68    0.65
   2   8  14    9.26    0.77
  -2  -8 -14   10.77    0.90
   2  -8  14    9.56    0.72
   2   8  14   11.63    0.96
   2  -8  14    8.07    0.74
  -2  -8 -14    9.03    0.64
  -2  -8 -15    8.23    0.75
   2  -8  15    7.03    0.64
   2   8  15    6.89    0.76
  -2  -8 -15    8.00    0.56
   2  -8  15    8.18    0.61
   2   8  15    6.28    0.63
  -2   8 -15    6.17    0.49
  -2  -8 -16    0.62    0.35
   2   8  16    1.45    0.42
   2   8  16    1.20    0.34
   2  -8  16    0.59    0.25
   2  -8  16    0.94    0.31
  -2  -8 -16    0.73    0.24
  -2   8 -16    0.96    0.23
  -2  -8 -17    2.72    0.34
  -2  -8 -17    2.52    0.48
   2   8  17    2.10    0.46
   2  -8  17    2.41    0.35
   2  -8  17    2.86    0.44
  -2   8 -17    2.09    0.29
   2   8  17    1.85    0.37
  -2  -8 -18    1.93    0.43
   2   8  18    1.71    0.43
   2   8  18    1.22    0.35
   2  -8  18    1.92    0.41
  -2   8 -18    2.45    0.32
   2  -8  18    2.26    0.34
  -2  -8 -18    2.04    0.34
  -2  -8 -19    1.74    0.46
   2  -8  19    1.84    0.33
  -2   8 -19    2.07    0.32
  -2  -8 -19    1.88    0.34
  -2  -8 -20   14.66    1.15
   2   8  20   13.38    1.12
  -2   8 -20   13.86    0.91
   2   8  21    3.39    0.58
  -2   8 -21    2.96    0.41
  -2  -8 -21    3.10    0.56
  -2  -8 -22   17.78    1.33
  -2   8 -22   17.37    1.11
   2   8  22   18.80    1.38
  -2  -8 -23    3.74    0.60
  -2   8 -23    2.67    0.41
   2   8  23    2.60    0.54
  -2  -8 -24    7.07    0.81
   2   8  24    9.51    0.90
  -2   8 -24    7.48    0.65
  -2  -8 -25    2.37    0.49
   2   8  25    1.93    0.49
  -2   8 -25    1.51    0.36
  -2  -8 -26    1.88    0.50
   2   8  26    1.39    0.45
  -2   8 -26    1.39    0.34
  -2  -8 -27    1.77    0.51
   2   8  27    0.54    0.39
  -2  -8 -28    0.58    0.41
   2   8  28    0.78    0.41
   2   8  29    1.26    0.47
   2   8  30    3.32    0.61
   2  -9 -25    0.89    0.46
   2  -9 -24    1.09    0.49
   2  -9 -23    2.66    0.65
   2  -9 -22    2.23    0.61
   2  -9 -21    9.16    0.98
   2  -9 -20    2.18    0.59
   2  -9 -19   14.83    1.28
  -2   9  19   15.15    1.12
  -2   9  19   15.40    1.28
  -2   9  18    1.67    0.51
  -2   9  18    1.33    0.39
   2  -9 -18    1.50    0.52
  -2   9  17    9.80    0.96
  -2   9  17    8.48    0.78
  -2   9  16    0.84    0.34
  -2   9  16    0.41    0.38
  -2   9  15    3.61    0.59
  -2   9  15    3.46    0.48
  -2   9  14    1.13    0.43
  -2   9  14    0.92    0.31
  -2   9  13    3.30    0.44
  -2   9  13    4.10    0.61
  -2  -9  13    4.64    0.35
  -2   9  12    4.26    0.60
  -2  -9  12    3.16    0.29
  -2   9  11   13.72    1.11
  -2  -9  11   12.49    0.77
  -2   9  10    5.82    0.68
  -2  -9  10    4.33    0.40
  -2  -9   9   21.90    1.24
  -2   9   9   22.95    1.54
  -2  -9   8    3.90    0.41
  -2   9   8    5.41    0.64
  -2  -9   7   20.53    1.20
  -2   9   7   20.98    1.45
  -2   9   6    3.06    0.54
  -2  -9   6    3.30    0.39
  -2  -9   5   14.12    0.91
  -2   9   5   13.37    1.07
  -2  -9   4    2.39    0.37
  -2   9   4    2.90    0.49
  -2  -9   3   10.72    0.77
  -2   9   3    9.81    0.89
  -2  -9   2    4.06    0.48
  -2   9   2    4.43    0.57
  -2   9   1   15.43    1.15
  -2  -9   1   15.94    1.05
  -2  -9   0    3.73    0.49
  -2   9   0    5.38    0.61
  -2  -9  -1   18.02    1.19
  -2  -9  -2    4.61    0.52
  -2  -9  -3   15.58    1.09
  -2  -9  -4    4.16    0.52
  -2  -9  -5   17.19    1.19
  -2  -9  -6    3.46    0.50
  -2  -9  -7   16.03    1.15
  -2  -9  -8    4.81    0.58
  -2  -9  -9   16.47    1.19
  -2  -9 -10    3.84    0.56
   2   9  10    3.94    0.61
  -2  -9 -11   12.48    1.00
   2   9  11   11.49    1.02
  -2   9 -12    2.35    0.22
   2   9  12    2.19    0.31
  -2  -9 -12    2.33    0.48
  -2  -9 -13    5.61    0.68
   2  -9  13    6.39    0.59
   2   9  13    7.14    0.77
   2   9  13    6.00    0.55
  -2   9 -13    6.39    0.42
   2   9  14    2.04    0.38
  -2  -9 -14    2.32    0.48
   2   9  14    2.43    0.52
   2  -9  14    2.29    0.38
  -2   9 -14    1.98    0.24
   2  -9  15    4.89    0.52
  -2  -9 -15    5.34    0.66
   2   9  15    4.88    0.53
  -2   9 -15    5.42    0.41
   2   9  15    5.50    0.70
  -2  -9 -16    2.02    0.48
   2   9  16    1.93    0.49
   2   9  16    2.11    0.39
  -2   9 -16    2.19    0.28
  -2  -9 -17    8.28    0.84
   2   9  17    8.40    0.87
  -2   9 -17    8.80    0.59
   2   9  17    6.86    0.71
  -2  -9 -18    1.89    0.49
   2   9  18    1.25    0.40
   2   9  18    2.06    0.51
  -2   9 -18    1.95    0.30
  -2  -9 -19   12.09    1.05
   2   9  19    9.20    0.89
   2   9  19   12.49    1.09
  -2   9 -19   12.26    0.78
  -2  -9 -20    2.35    0.54
   2   9  20    2.58    0.48
   2   9  20    2.65    0.57
  -2  -9 -21    7.32    0.83
   2   9  21    7.04    0.76
   2   9  21    7.88    0.86
   2   9  22    1.76    0.45
  -2  -9 -22    2.72    0.58
   2   9  22    2.56    0.56
  -2  -9 -23    2.98    0.59
   2   9  23    3.00    0.60
   2   9  23    2.09    0.48
  -2  -9 -24    0.79    0.44
   2   9  24    1.13    0.38
   2   9  24    1.23    0.47
  -2  -9 -25    0.80    0.43
   2   9  25    0.76    0.45
   2 -10 -21    0.05    0.47
  -2  10  21    0.39    0.45
   2 -10 -20    0.84    0.46
  -2  10  20    1.52    0.49
   2 -10 -19   -0.31    0.48
  -2  10  19    0.69    0.47
  -2  10  18    0.05    0.40
   2 -10 -18   -0.31    0.46
  -2  10  17    1.18    0.47
   2 -10 -17    0.36    0.40
   2 -10 -16    0.51    0.44
  -2  10  16    0.40    0.39
   2 -10 -15    0.81    0.46
  -2  10  15    1.81    0.50
   2 -10 -14    0.95    0.47
  -2  10  14    1.24    0.46
  -2  10  13    2.33    0.54
  -2  10  12    3.38    0.60
  -2  10  11    1.21    0.44
  -2  10  10    3.81    0.62
  -2 -10   9    0.49    0.24
  -2  10   9    0.22    0.38
  -2 -10   8    0.42    0.22
  -2  10   8    0.26    0.36
  -2 -10   7    0.90    0.26
  -2  10   7    0.52    0.40
  -2 -10   6    2.15    0.34
  -2  10   6    1.83    0.49
  -2 -10   5    1.86    0.33
  -2  10   5    1.71    0.45
  -2 -10   4    2.00    0.36
  -2  10   4    1.30    0.43
  -2 -10   3    3.91    0.46
  -2  10   3    3.97    0.59
  -2 -10   2    2.54    0.40
  -2  10   2    2.21    0.47
  -2 -10   1    3.44    0.48
  -2 -10   0    6.98    0.67
  -2 -10  -1    1.59    0.41
  -2 -10  -2    2.20    0.43
  -2 -10  -3    0.89    0.37
  -2 -10  -4    1.54    0.40
  -2 -10  -5    0.41    0.32
  -2 -10  -6    3.32    0.52
  -2 -10  -7    3.06    0.51
  -2 -10  -8    1.26    0.42
  -2 -10  -9    2.82    0.52
  -2 -10 -10    2.86    0.56
  -2 -10 -11    1.36    0.46
  -2 -10 -12    3.36    0.58
  -2 -10 -13    0.59    0.40
   2  10  13    0.37    0.37
  -2 -10 -14    0.56    0.41
   2  10  14    0.14    0.37
  -2 -10 -15    0.17    0.40
   2  10  15   -0.23    0.36
  -2 -10 -16    1.79    0.49
   2  10  16    1.52    0.46
  -2 -10 -17    0.36    0.39
   2  10  17    0.87    0.45
  -2 -10 -18    0.83    0.41
   2  10  18    0.39    0.40
  -2 -10 -19    1.37    0.47
   2  10  19    1.62    0.49
   2  10  20    0.50    0.39
  -2 -10 -20    0.81    0.46
  -2 -10 -21    1.85    0.51
   2 -11 -15   -0.33    0.51
  -2  11  15    0.47    0.42
   2 -11 -14    0.49    0.48
  -2  11  14   -0.05    0.38
  -2  11  13    0.10    0.40
   2 -11 -13   -0.11    0.49
   2 -11 -12   -0.22    0.48
  -2  11  12    0.20    0.43
  -2  11  11    0.25    0.37
   2 -11 -11   -0.05    0.49
   2 -11 -10   -0.22    0.55
  -2  11  10   -0.05    0.37
   2 -11  -9    0.11    0.54
  -2  11   9    0.10    0.37
  -2  11   8    0.67    0.43
   2 -11  -8    0.05    0.51
  -2  11   7    0.57    0.42
  -2  11   6    0.83    0.42
  -2  11   5   -0.09    0.39
  -2 -11   4    1.13    0.33
  -2 -11   3   -0.10    0.28
  -2 -11   2    0.87    0.34
  -2 -11   1   -0.40    0.32
  -2 -11   0   -0.03    0.32
  -2 -11  -1   -0.03    0.32
  -2 -11  -2   -0.23    0.36
  -2 -11  -3    0.14    0.32
  -2 -11  -4    0.46    0.35
  -2 -11  -5    0.30    0.37
  -2 -11  -6    1.08    0.43
  -2 -11  -7    0.52    0.39
  -2 -11  -8    0.57    0.41
  -2 -11  -9    0.04    0.37
  -2 -11 -10    1.08    0.45
  -2 -11 -11    0.04    0.36
  -2 -11 -12    0.14    0.38
  -2 -11 -13   -0.19    0.40
  -2 -11 -14    0.24    0.41
  -2 -11 -15    0.86    0.48
  -2 -11 -16    0.24    0.45
   2 -12  -9    0.18    0.53
   2 -12  -8    0.80    0.58
   2 -12  -7    0.37    0.54
   2 -12  -6   -0.31    0.59
   2 -12  -5   -0.50    0.62
   2 -12  -4    0.19    0.56
   2 -12  -3    1.02    0.63
   2 -12  -2    1.86    0.67
   2 -12  -1    0.64    0.56
   2 -12   0    4.85    0.93
  -2 -12  -1    0.76    0.40
   2 -12   1    2.03    0.74
  -2 -12  -2    1.78    0.47
   2 -12   2    2.44    0.76
   2 -12   3    1.29    0.60
  -2 -12  -3    0.62    0.39
  -2 -12  -4    0.04    0.39
  -2 -12  -5    0.04    0.38
  -2 -12  -6    0.08    0.41
  -2 -12  -7    0.21    0.41
  -2 -12  -8    0.70    0.45
  -2 -12  -9    0.18    0.45
  -2 -12 -10    2.79    0.63
   3   0 -40    2.52    0.43
  -3   0  40    2.65    0.62
  -3   0  39   -0.05    0.40
   3   0 -39    0.03    0.27
   3   0 -38    0.31    0.27
  -3   0  38    0.05    0.37
   3   0 -37    1.12    0.31
  -3   0  37    0.98    0.42
   3   0 -36    1.29    0.32
  -3   0  36    1.29    0.44
   3   0 -35    1.01    0.29
  -3   0  35    1.02    0.45
   3   0 -34    0.12    0.24
  -3   0  34    0.18    0.34
   3   0 -33    0.02    0.23
  -3   0  33    0.09    0.32
   3   0 -32    6.54    0.58
  -3   0  32    6.02    0.71
  -3   0  31    2.82    0.51
   3   0 -31    2.79    0.39
   3   0 -30   10.41    0.77
  -3   0  30   10.37    0.92
   3   0 -29    1.93    0.33
  -3   0  29    2.05    0.44
   3   0 -28    1.00    0.26
  -3   0  28    1.03    0.32
   3   0 -27    1.00    0.31
  -3   0  27    1.10    0.33
   3   0 -27    0.86    0.24
   3   0 -26    8.10    0.72
  -3   0  26    8.06    0.76
   3   0 -25   10.89    0.87
   3   0 -25   11.63    0.83
  -3   0  25   11.90    0.94
   3   0 -24    3.55    0.46
   3   0 -24    4.45    0.46
  -3   0  24    4.13    0.51
   3   0 -23    0.80    0.26
   3   0 -23    1.34    0.29
  -3   0  23    0.97    0.31
   3   0 -22    1.62    0.33
   3   0 -22    2.20    0.32
  -3   0  22    1.76    0.34
   3   0 -21    1.69    0.34
  -3   0  21    2.32    0.37
   3   0 -21    2.77    0.35
   3   0 -20   36.38    2.04
  -3   0  20   36.08    2.07
   3   0 -20   37.34    2.00
   3   0 -19   11.72    0.76
   3   0 -19   10.20    0.77
  -3   0  19    9.27    0.77
   3   0 -18   12.33    0.83
  -3   0  18   14.41    0.93
   3   0 -18   11.92    0.86
   3   0 -17    0.96    0.21
   3   0 -17    0.79    0.21
  -3   0  17    0.77    0.23
   3   0 -16    3.53    0.38
   3   0 -16    3.92    0.37
  -3   0  16    4.16    0.42
   3   0 -15    8.70    0.67
  -3   0  15    9.81    0.72
   3   0 -15   10.01    0.66
   3   0 -14   41.84    2.26
  -3   0  14   43.67    2.30
   3   0 -13    7.84    0.60
  -3   0  13    8.70    0.65
  -3   0  12    1.40    0.24
  -3   0  12    0.68    0.21
   3   0 -12    0.83    0.21
  -3   0  11    0.80    0.20
  -3   0  11    0.59    0.20
  -3   0  10   28.86    1.69
  -3   0  10   32.23    1.71
  -3   0   9   10.76    0.73
  -3   0   9    9.90    0.73
  -3   0   8   38.20    1.93
  -3   0   8   32.39    1.92
  -3   0   7    3.37    0.35
  -3   0   7    2.61    0.34
  -3   0   6    5.77    0.52
   3   0  -6    6.16    0.53
  -3   0   5    0.12    0.15
   3   0  -5    0.25    0.15
   3   0  -4   23.20    1.41
  -3   0   4   22.92    1.39
   3   0  -3    4.70    0.47
  -3   0   3    3.74    0.42
   3   0  -2   26.60    1.58
  -3   0   2   26.27    1.56
  -3   0   1    0.78    0.21
   3   0  -1    0.22    0.18
  -3   0   0    0.66    0.19
   3   0   0    0.82    0.16
   3   0   0    0.52    0.21
   3   0   1    2.50    0.27
   3   0   1    2.50    0.34
  -3   0  -1    2.64    0.35
   3   0   2   23.61    1.45
  -3   0  -2   25.30    1.47
   3   0   2   24.64    1.34
  -3   0  -3    2.31    0.32
   3   0   3    3.12    0.37
   3   0   3    3.11    0.30
   3   0   4   19.78    1.19
   3   0   4   18.69    1.08
   3   0   5    0.18    0.13
  -3   0  -5    0.38    0.07
   3   0   5    0.26    0.12
   3   0   6    1.76    0.23
  -3   0  -6    1.80    0.23
  -3   0  -6    1.43    0.14
   3   0   6    2.20    0.29
  -3   0  -7    1.60    0.14
   3   0   7    1.98    0.28
   3   0   7    1.94    0.23
  -3   0  -8    6.53    0.40
   3   0   8    7.88    0.53
   3   0   9    4.52    0.41
   3   0  10    2.23    0.19
   3   0  10    4.11    0.37
   3   0  11    5.58    0.33
   3   0  11    4.79    0.43
   3   0  12    1.45    0.15
   3   0  12    1.54    0.23
   3   0  13    3.54    0.33
   3   0  13    2.76    0.22
  -3   0 -13    2.83    0.32
  -3   0 -14    2.39    0.30
   3   0  14    1.65    0.20
   3   0  15    0.99    0.21
   3   0  15    0.66    0.13
  -3   0 -15    0.51    0.18
   3   0  16    2.37    0.30
   3   0  16    2.36    0.21
  -3   0 -16    2.42    0.30
  -3   0 -17    0.50    0.20
   3   0  17    0.57    0.20
   3   0  17    0.41    0.11
  -3   0 -17    0.58    0.19
   3   0  18   13.93    0.89
   3   0  18   14.02    0.79
  -3   0 -18   14.36    0.94
  -3   0 -18   13.13    0.89
   3   0  19    7.47    0.55
  -3   0 -19    6.78    0.56
  -3   0 -19    6.73    0.58
   3   0  19    5.82    0.43
   3   0  20    8.92    0.65
  -3   0 -20    8.13    0.65
  -3   0 -20    8.34    0.69
   3   0  20    8.43    0.55
   3   0  21   11.61    0.81
  -3   0 -21   11.24    0.84
   3   0  21   12.36    0.72
  -3   0 -21   11.00    0.81
   3   0  22    1.31    0.27
  -3   0 -22    1.37    0.31
   3   0  22    1.23    0.20
  -3   0 -22    1.19    0.27
   3   0  23    3.19    0.39
  -3   0 -23    3.01    0.41
  -3   0 -23    2.87    0.39
  -3   0 -24    6.35    0.57
  -3   0 -24    5.75    0.58
   3   0  24    5.40    0.52
   3   0  25    1.40    0.29
  -3   0 -25    1.07    0.35
  -3   0 -25    1.35    0.32
   3   0  26    0.82    0.27
  -3   0 -26    0.34    0.28
  -3   0 -26    0.58    0.24
   3   0  27    0.02    0.24
   3   0  27    0.16    0.25
  -3   0 -27   -0.03    0.22
  -3   0 -27    0.09    0.23
   3   0  28    4.29    0.46
   3   0  28    4.62    0.53
   3   0  29    1.90    0.36
   3   0  29    1.76    0.40
   3   0  30    9.87    0.77
  -3   0 -30    0.33    0.74
   3   0  31    8.03    0.72
  -3   0 -31    0.25    0.60
   3   0  32    3.48    0.56
  -3   0 -32    4.40    0.54
   3   0  33    3.14    0.54
  -3   0 -33    3.17    0.49
   3   0  34    0.07    0.23
   3   0  34    0.44    0.35
  -3   0 -34    0.24    0.31
   3   0  35    0.58    0.38
   3   0  35    0.43    0.26
   3   0  36    1.19    0.43
   3   0  36    1.33    0.31
  -3   0 -36    1.36    0.40
   3   0  37    0.17    0.25
   3   0  37    0.39    0.36
  -3   0 -37    0.11    0.32
   3   0  38    0.09    0.37
  -3   0 -38    0.11    0.33
   3   0  39    1.19    0.47
  -3   0 -39    0.16    0.36
   3   0  40    2.71    0.60
  -3   0 -40    2.62    0.55
  -3   0 -41    1.83    0.49
  -3   0 -42    3.11    0.62
  -3   0 -43    1.94    0.55
   3  -1 -42    0.84    0.40
   3  -1 -41    4.60    0.60
  -3  -1  40    1.20    0.51
   3  -1 -40    0.85    0.37
  -3  -1  39    4.88    0.74
   3  -1 -39    3.69    0.53
   3   1 -39    3.93    0.48
   3   1 -38    2.27    0.37
   3  -1 -38    1.78    0.40
  -3  -1  38    2.18    0.55
   3  -1 -37    1.42    0.38
   3   1 -37    2.03    0.33
  -3  -1  37    1.39    0.46
   3   1 -36    2.58    0.36
   3  -1 -36    3.02    0.46
  -3  -1  36    2.55    0.55
   3   1 -35    1.76    0.33
   3  -1 -35    1.05    0.36
  -3  -1  35    1.82    0.49
   3   1 -34    2.03    0.33
  -3  -1  34    2.35    0.49
   3  -1 -34    2.88    0.44
  -3  -1  33    5.69    0.75
   3   1 -33    6.50    0.55
   3  -1 -33    5.07    0.58
   3   1 -32    2.46    0.35
   3  -1 -32    3.04    0.46
  -3  -1  32    3.04    0.57
   3   1 -31   14.39    0.90
   3  -1 -31   12.89    0.97
  -3  -1  31   13.65    1.13
   3   1 -30    2.07    0.31
   3  -1 -30    2.81    0.44
  -3  -1  30    3.30    0.55
   3  -1 -29   10.33    0.83
  -3  -1  29   10.85    0.96
   3   1 -29   11.98    0.77
   3   1 -28    3.93    0.40
  -3  -1  28    4.54    0.59
   3  -1 -28    4.18    0.48
   3   1 -27    6.56    0.49
   3  -1 -27    4.98    0.56
  -3  -1  27    5.93    0.65
   3  -1 -27    5.45    0.59
   3   1 -26    9.00    0.65
   3  -1 -26   10.89    0.80
  -3  -1  26    9.03    0.82
   3  -1 -26   10.64    0.82
   3  -1 -25    7.79    0.70
   3   1 -25    8.36    0.58
  -3  -1  25    8.95    0.77
   3  -1 -25    6.35    0.63
   3  -1 -24   12.88    0.97
   3  -1 -24   13.82    0.97
  -3  -1  24   14.44    1.05
   3  -1 -23   33.17    1.97
   3  -1 -23   36.03    1.96
  -3  -1  23   34.03    2.02
   3  -1 -22   21.00    1.33
  -3  -1  22   20.89    1.37
   3  -1 -22   22.08    1.33
   3  -1 -21   47.72    2.78
   3   1 -21   57.50    2.74
   3  -1 -21   52.71    2.79
  -3  -1  21   51.66    2.84
   3  -1 -20    9.47    0.76
   3   1 -20   10.71    0.72
   3  -1 -20   11.06    0.78
  -3  -1  20    9.88    0.82
   3  -1 -19   20.09    1.33
   3  -1 -19   20.80    1.31
  -3  -1  19   22.25    1.38
   3  -1 -18   10.41    0.74
   3   1 -18    9.26    0.66
   3  -1 -18   10.06    0.73
  -3  -1  18   10.75    0.78
   3  -1 -17    8.85    0.70
   3  -1 -17    8.49    0.68
  -3  -1  17    9.65    0.73
   3   1 -17   11.08    0.67
   3  -1 -16   11.87    0.78
  -3  -1  16   11.97    0.81
   3   1 -16    9.52    0.68
   3  -1 -16   11.40    0.77
  -3  -1  15   12.79    0.86
   3   1 -15   13.71    0.77
   3  -1 -14   22.80    1.35
  -3  -1  14   25.67    1.41
   3   1 -14   22.79    1.27
   3   1 -13  106.10    4.89
  -3  -1  13  104.81    5.01
   3  -1 -12   58.95    3.09
  -3  -1  12   59.67    3.13
  -3  -1  12   63.20    3.13
  -3  -1  11  197.87   10.26
  -3  -1  11  228.92   10.28
  -3  -1  10   63.23    3.41
  -3  -1  10   70.38    3.42
  -3  -1   9  140.55    6.27
  -3  -1   9  115.12    6.26
  -3  -1   8   27.34    1.61
  -3  -1   8   29.10    1.58
  -3  -1   7    6.26    0.52
  -3  -1   7    6.86    0.56
   3  -1  -6    7.19    0.60
  -3  -1   6    6.95    0.58
   3  -1  -5    4.62    0.46
  -3  -1   5    4.26    0.44
  -3  -1   4   31.55    1.69
   3  -1  -4   34.43    1.74
  -3  -1   3   81.04    4.15
   3  -1  -3   80.53    4.16
   3   1  -3   82.29    4.01
  -3  -1   2   63.55    3.29
   3  -1  -2   62.41    3.31
  -3  -1   1  378.79   17.71
   3  -1  -1  362.11   17.69
   3  -1   0  142.07    7.39
  -3  -1   0  151.36    7.41
  -3  -1   0  155.31    7.25
   3  -1   1  370.65   18.94
  -3  -1  -1  404.64   18.81
  -3  -1  -1  413.54   18.98
  -3  -1  -2   83.87    4.24
  -3  -1  -2   85.67    4.09
   3  -1   2   78.39    4.21
  -3  -1  -3   74.40    3.78
  -3  -1  -3   78.26    3.65
   3  -1   3   66.87    3.75
   3   1   3   73.01    3.64
   3  -1   4    9.07    0.65
   3   1   4    7.70    0.57
  -3  -1  -4    6.82    0.46
  -3  -1  -4    8.10    0.53
   3  -1   4    6.55    0.52
   3  -1   5    2.06    0.29
  -3  -1  -5    1.92    0.20
   3  -1   5    1.78    0.24
  -3  -1  -6   12.24    0.64
  -3  -1  -6   11.20    0.69
   3  -1   6   11.93    0.79
   3  -1   6   11.29    0.70
   3  -1   7    3.17    0.33
  -3  -1  -7    3.59    0.29
   3  -1   7    3.38    0.39
  -3  -1  -7    3.96    0.34
   3   1   8   20.67    1.12
  -3  -1  -8   19.19    1.04
  -3  -1  -8   19.04    1.10
   3  -1   9  157.08    7.50
   3   1   9  152.65    7.42
  -3  -1  -9  147.51    7.50
  -3  -1  -9  158.87    7.43
   3   1   9  163.76    7.53
   3  -1  10   67.62    3.28
   3   1  10   68.75    3.31
   3   1  10   62.86    3.20
  -3   1 -11  271.80   12.57
   3   1  11  280.29   12.42
   3  -1  11  292.94   12.51
   3  -1  12   46.20    2.13
   3  -1  12   49.79    2.32
  -3   1 -12   44.29    2.37
   3   1  12   45.07    2.23
   3  -1  13  121.57    5.53
   3   1  13  125.44    5.64
  -3   1 -13  118.73    5.78
   3   1  14   10.34    0.68
   3  -1  14    9.00    0.49
   3   1  14    8.91    0.57
  -3   1 -14    8.57    0.67
   3  -1  14   11.00    0.66
   3   1  15    5.46    0.45
   3  -1  15    3.76    0.27
   3   1  15    5.46    0.37
  -3   1 -15    5.14    0.45
   3  -1  15    5.12    0.42
   3  -1  16    1.19    0.22
   3   1  16    1.45    0.26
   3  -1  16    0.96    0.12
   3   1  16    0.79    0.16
  -3   1 -16    0.67    0.23
  -3  -1 -16    1.40    0.25
  -3  -1 -17    1.45    0.29
   3  -1  17    0.69    0.20
   3   1  17    1.33    0.26
   3   1  17    1.16    0.18
  -3   1 -17    1.05    0.25
  -3  -1 -17    0.86    0.22
   3  -1  18    5.08    0.44
  -3   1 -18    4.26    0.46
   3   1  18    5.89    0.50
  -3  -1 -18    4.52    0.47
  -3  -1 -18    5.50    0.48
   3   1  18    4.78    0.39
   3  -1  19   15.78    0.95
   3   1  19   14.94    0.99
   3   1  19   14.96    0.90
  -3  -1 -19   15.41    1.01
  -3   1 -19   14.22    0.99
  -3  -1 -19   16.45    1.01
   3  -1  20   18.98    1.11
   3   1  20   17.56    1.14
  -3  -1 -20   18.10    1.17
   3   1  20   17.75    1.04
  -3  -1 -20   19.56    1.16
  -3   1 -20   17.67    1.15
  -3  -1 -21   86.76    4.42
   3  -1  21   86.79    4.35
   3   1  21   92.93    4.42
  -3  -1 -21   84.85    4.42
   3   1  21   88.57    4.31
  -3   1 -21   83.44    4.41
   3  -1  22   17.22    1.03
  -3   1 -22   15.87    1.07
   3   1  22   17.75    1.09
   3   1  22   15.57    0.97
  -3  -1 -22   15.41    1.08
  -3  -1 -22   16.12    1.08
  -3   1 -23   70.59    3.82
   3   1  23   76.64    3.82
  -3  -1 -23   72.53    3.84
   3   1  23   74.30    3.71
   3  -1  23   78.04    3.77
  -3  -1 -23   72.90    3.82
   3  -1  24    4.57    0.45
   3   1  24    3.80    0.47
   3   1  24    4.61    0.53
   3   1  24    3.40    0.38
  -3   1 -24    3.44    0.45
  -3  -1 -24    4.17    0.49
  -3  -1 -24    4.50    0.52
   3  -1  25   11.76    0.86
  -3   1 -25   12.85    0.94
   3   1  25   14.42    0.95
   3   1  25   13.01    0.98
  -3  -1 -25   13.34    0.97
   3   1  25   12.32    0.84
  -3  -1 -25   14.56    0.97
  -3  -1 -26    0.23    0.27
   3  -1  26    0.49    0.24
  -3   1 -26    0.69    0.28
   3   1  26    0.42    0.26
   3   1  26    0.42    0.27
   3   1  26    0.45    0.21
  -3  -1 -26    0.35    0.24
   3  -1  27    1.02    0.28
   3   1  27    1.04    0.31
  -3   1 -27    1.28    0.31
   3   1  27    1.01    0.32
  -3  -1 -27    0.85    0.31
   3   1  27    0.99    0.25
  -3  -1 -27    1.04    0.30
   3  -1  28    1.65    0.32
   3   1  28    1.93    0.32
   3   1  28    1.29    0.35
  -3  -1 -28    1.42    0.34
  -3   1 -28    1.82    0.36
   3   1  29    3.72    0.54
   3  -1  29    2.94    0.41
   3   1  29    2.92    0.39
  -3   1 -29    3.13    0.46
  -3  -1 -29    3.16    0.45
   3  -1  30    6.57    0.60
   3  -1  30    5.83    0.67
   3   1  30    6.17    0.70
  -3   1 -30    6.42    0.65
  -3  -1 -30    5.57    0.62
   3   1  30    7.02    0.58
  -3   1 -31   14.16    1.05
   3  -1  31   13.58    1.07
   3   1  31   13.61    0.93
  -3  -1 -31   12.97    1.03
   3   1  31   14.33    1.12
   3   1  32    6.00    0.72
   3  -1  32    6.52    0.70
   3   1  32    6.53    0.60
  -3   1 -32    6.54    0.69
  -3  -1 -32    6.62    0.67
   3  -1  33   17.88    1.27
   3   1  33   15.34    1.24
  -3  -1 -33   17.21    1.20
   3   1  33   16.11    1.08
  -3   1 -33   15.82    1.19
   3   1  34    1.25    0.44
   3  -1  34    1.49    0.43
   3   1  34    0.69    0.28
  -3   1 -34    1.89    0.45
  -3  -1 -34    0.89    0.36
   3   1  35    6.20    0.75
   3   1  35    6.92    0.62
   3  -1  35    6.18    0.73
  -3  -1 -35    5.87    0.67
  -3   1 -35    5.51    0.68
   3  -1  36    0.16    0.36
   3   1  36    0.42    0.30
   3   1  36   -0.22    0.37
  -3   1 -36    0.64    0.40
  -3  -1 -36    0.11    0.33
  -3   1 -37    1.40    0.43
   3  -1  37    1.65    0.45
   3   1  37    1.44    0.47
   3   1  37    1.26    0.35
  -3  -1 -37    1.39    0.42
  -3   1 -38    0.04    0.35
   3  -1  38    0.22    0.37
   3   1  38    0.49    0.30
   3   1  38    0.41    0.41
  -3  -1 -38    0.15    0.34
   3   1  39    0.99    0.47
   3  -1  39    1.15    0.45
  -3  -1 -39    0.88    0.40
  -3   1 -39    1.11    0.46
  -3   1 -40    1.36    0.51
   3   1  40    1.49    0.53
  -3  -1 -40    2.66    0.52
   3  -1  40    2.08    0.53
   3  -1  41    3.23    0.64
  -3   1 -41    1.87    0.55
  -3  -1 -41    2.68    0.56
  -3   1 -42    2.73    0.60
  -3  -1 -42    2.50    0.57
  -3  -1 -43    1.55    0.50
  -3  -1 -44    0.34    0.41
  -3  -1 -45    1.23    0.49
   3  -2 -43    0.26    0.41
   3  -2 -42    4.32    0.62
   3  -2 -41    1.56    0.44
  -3   2  40    4.78    0.76
   3  -2 -40    5.93    0.69
   3  -2 -39    0.35    0.35
  -3   2  39    0.52    0.47
  -3  -2  39    0.90    0.45
   3  -2 -38    1.15    0.41
  -3  -2  38    1.37    0.47
  -3   2  38    1.84    0.51
   3  -2 -37    0.55    0.36
  -3   2  37    0.10    0.36
  -3  -2  37    0.40    0.38
   3   2 -37    0.76    0.24
   3  -2 -36   -0.10    0.30
  -3   2  36   -0.09    0.34
  -3  -2  36   -0.34    0.42
   3   2 -36    0.12    0.20
   3  -2 -35    0.20    0.30
  -3   2  35    0.18    0.39
  -3  -2  35    0.33    0.38
   3  -2 -34    0.59    0.33
   3   2 -34    1.00    0.23
  -3   2  34    1.10    0.43
  -3  -2  34    0.36    0.35
  -3   2  33    0.68    0.40
   3  -2 -33    0.99    0.36
  -3  -2  33    1.67    0.46
   3   2 -33    1.30    0.25
   3  -2 -32   14.39    1.07
   3   2 -32   13.88    0.85
  -3  -2  32   14.42    1.17
  -3   2  32   14.86    1.16
  -3  -2  31    6.29    0.76
  -3   2  31    5.88    0.73
   3  -2 -31    6.49    0.68
   3   2 -31    7.55    0.52
  -3   2  30   27.01    1.73
   3  -2 -30   25.35    1.62
   3   2 -30   26.38    1.40
  -3  -2  30   24.63    1.70
   3   2 -29    6.36    0.46
   3  -2 -29    5.60    0.62
  -3  -2  29    6.23    0.71
  -3   2  29    5.39    0.66
  -3   2  28    9.40    0.85
  -3  -2  28    9.21    0.87
   3  -2 -28    9.64    0.82
   3   2 -28   10.39    0.63
   3   2 -27    1.63    0.22
   3   2 -27    1.37    0.34
   3  -2 -27    1.69    0.36
  -3  -2  27    1.79    0.40
  -3   2  27    1.32    0.35
   3  -2 -27    1.38    0.35
   3   2 -26    0.41    0.14
   3   2 -26    0.26    0.27
  -3   2  26    0.20    0.26
  -3  -2  26    0.03    0.24
   3  -2 -26    0.03    0.22
   3  -2 -25    5.17    0.55
   3   2 -25    4.40    0.35
  -3   2  25    4.75    0.56
  -3  -2  25    4.61    0.57
   3   2 -25    4.04    0.51
   3  -2 -25    5.71    0.56
   3  -2 -24    0.74    0.30
   3   2 -24    1.85    0.20
   3   2 -24    1.56    0.34
  -3  -2  24    0.48    0.29
  -3   2  24    2.15    0.39
   3  -2 -24    0.55    0.28
   3   2 -23    0.45    0.27
   3  -2 -23    0.61    0.26
  -3   2  23    0.09    0.24
   3   2 -23    0.72    0.16
   3  -2 -23    0.41    0.26
  -3  -2  23    1.07    0.33
  -3   2  22   19.04    1.24
   3   2 -22   18.50    1.21
   3  -2 -22   18.13    1.20
   3   2 -22   18.65    1.01
   3  -2 -22   18.49    1.21
  -3  -2  22   19.41    1.26
   3   2 -21   13.32    0.90
   3  -2 -21   12.06    0.88
  -3   2  21   10.14    0.86
  -3  -2  21   11.60    0.88
   3  -2 -21   13.80    0.92
   3   2 -20   69.13    3.50
   3  -2 -20   65.65    3.49
   3  -2 -20   66.93    3.50
  -3  -2  20   68.67    3.54
  -3   2  20   67.13    3.52
   3  -2 -19   18.89    1.23
   3   2 -19   21.55    1.27
  -3   2  19   18.73    1.25
   3  -2 -19   20.14    1.25
  -3  -2  19   19.76    1.27
  -3   2  18   56.06    2.91
   3   2 -18   55.85    2.89
   3  -2 -18   53.16    2.88
   3  -2 -18   55.01    2.89
  -3  -2  18   53.83    2.91
   3   2 -17   14.98    0.96
   3  -2 -17   13.63    0.94
   3  -2 -17   14.22    0.97
  -3   2  17   12.02    0.93
   3   2 -16    7.53    0.47
   3   2 -16    6.91    0.56
   3  -2 -16    5.08    0.51
  -3   2  16    6.51    0.55
  -3  -2  16    4.85    0.51
   3  -2 -15    4.59    0.43
   3   2 -15    3.94    0.32
   3   2 -15    3.95    0.40
  -3   2  15    3.13    0.39
  -3  -2  15    5.41    0.47
   3   2 -14    5.48    0.47
   3  -2 -14    2.73    0.37
   3   2 -14    5.79    0.37
  -3  -2  14    3.54    0.41
  -3   2  14    5.60    0.47
   3   2 -13   12.66    0.88
   3  -2 -13   14.02    0.91
  -3   2  13   11.96    0.90
  -3  -2  13   16.01    0.97
   3   2 -13   14.00    0.79
  -3   2  13   14.20    0.92
  -3  -2  13   15.52    0.94
   3   2 -12   12.71    0.69
  -3   2  12   12.22    0.84
  -3  -2  12   10.05    0.81
   3   2 -12   12.80    0.73
  -3  -2  12    9.92    0.77
  -3   2  12   13.21    0.82
  -3   2  11    7.87    0.73
  -3  -2  11   10.53    0.78
   3   2 -11   12.28    0.69
  -3  -2  11   13.13    0.80
  -3   2  11    9.60    0.73
   3   2 -11   11.38    0.63
  -3  -2  10   78.14    4.15
   3   2 -10   80.20    3.95
  -3  -2  10   86.02    4.13
  -3   2  10   81.71    4.16
   3   2 -10   80.24    4.01
  -3   2  10   92.08    4.15
  -3   2   9   28.84    1.60
   3   2  -9   30.75    1.52
  -3  -2   9   32.10    1.63
  -3  -2   9   27.20    1.64
  -3   2   9   24.37    1.61
   3   2  -8   94.20    4.70
  -3  -2   8  101.40    4.80
  -3   2   8  102.52    4.81
  -3  -2   8   91.38    4.85
  -3   2   8   96.36    4.86
  -3  -2   7   27.81    1.47
  -3   2   7   25.47    1.46
   3   2  -7   27.65    1.38
  -3  -2   7   25.24    1.52
  -3   2   7   22.11    1.48
  -3  -2   6   51.38    2.59
  -3   2   6   53.80    2.61
   3   2  -6   48.36    2.49
  -3  -2   6   47.73    2.64
  -3   2   6   48.50    2.65
  -3  -2   5   10.04    0.74
   3   2  -5    9.07    0.73
   3  -2  -5    8.86    0.71
  -3   2   5    7.85    0.70
   3  -2  -4   10.46    0.90
   3   2  -4   14.59    0.99
   3   2  -4   17.48    0.86
  -3   2   4   16.36    1.02
  -3  -2   4   12.86    0.95
   3  -2  -3   15.72    1.08
  -3  -2   3   17.53    1.10
  -3   2   3   14.60    1.07
  -3  -2   3   18.66    0.96
   3   2  -3   14.07    1.07
   3   2  -3   17.46    0.95
  -3  -2   2   17.43    1.26
  -3   2   2   23.75    1.33
   3   2  -2   20.68    1.31
   3  -2  -2   14.84    1.23
  -3  -2   2   20.36    1.12
   3   2  -2   25.58    1.17
  -3  -2   1   33.99    1.58
  -3  -2   1   31.33    1.74
   3   2  -1   25.01    1.69
   3  -2  -1   29.39    1.72
   3   2  -1   30.21    1.57
  -3   2   1   26.30    1.69
  -3  -2   0   37.28    1.91
  -3  -2   0   35.86    2.06
  -3   2   0   40.20    2.09
   3   2   0   39.75    1.93
   3   2   0   36.62    2.07
   3  -2   0   32.45    2.04
   3   2   1   31.48    1.98
   3  -2   1   36.24    2.02
  -3  -2  -1   36.61    2.02
  -3   2  -1   33.57    1.99
  -3  -2  -1   39.72    1.87
   3   2   2   68.31    3.48
  -3  -2  -2   70.47    3.32
  -3  -2  -2   64.03    3.44
   3  -2   2   66.65    3.47
  -3   2  -2   63.17    3.44
   3   2   3   16.75    1.18
  -3  -2  -3   21.18    1.21
  -3   2  -3   16.35    1.15
   3  -2   3   20.97    1.23
  -3  -2  -3   21.92    1.11
  -3  -2  -4   34.22    1.82
  -3  -2  -4   35.28    1.81
   3   2   4   36.02    1.96
   3  -2   4   34.91    1.95
  -3  -2  -5   11.03    0.56
   3   2   5    7.31    0.60
   3  -2   5    7.61    0.60
  -3  -2  -5   10.08    0.54
  -3   2  -5    5.86    0.36
   3   2   6   22.62    1.35
  -3  -2  -6   25.82    1.24
   3  -2   6   26.55    1.39
  -3  -2  -6   23.30    1.25
   3  -2   7   17.07    1.04
   3  -2   7   15.78    0.97
  -3  -2  -7   19.80    0.98
  -3  -2  -7   19.76    0.93
   3   2   8   16.01    1.50
   3   2   8   22.92    1.49
  -3  -2  -8   31.75    1.42
   3  -2   8   35.05    1.61
   3  -2   8   26.78    1.43
  -3  -2  -8   25.68    1.44
   3   2   8   24.62    1.38
   3   2   9   22.88    1.23
   3  -2   9   22.59    1.26
  -3  -2  -9   27.06    1.26
  -3  -2  -9   25.20    1.30
   3   2  10   14.46    1.09
   3   2  10   16.24    0.96
  -3  -2 -10   18.75    0.98
   3  -2  10   18.19    1.00
  -3  -2 -10   15.76    1.02
   3   2  11 9999.00  468.60
   3   2  12   10.31    0.57
   3   2  12    9.80    0.63
   3  -2  12    6.12    0.52
  -3  -2 -12    6.61    0.57
   3   2  13   16.15    1.06
   3   2  13   16.50    1.00
   3   2  14    6.70    0.53
   3   2  14    6.13    0.45
   3   2  15    2.80    0.34
   3   2  15    2.17    0.27
   3  -2  15    3.17    0.31
   3   2  16    8.78    0.64
  -3   2 -16    8.35    0.61
   3   2  16    8.10    0.56
   3  -2  16    7.38    0.54
   3   2  17    7.39    0.58
  -3  -2 -17    9.09    0.63
  -3   2 -17    4.93    0.51
   3   2  17    5.36    0.47
   3  -2  17    6.73    0.50
   3   2  18   21.58    1.25
  -3  -2 -18   18.84    1.23
  -3   2 -18   23.29    1.26
  -3  -2 -18   17.29    1.20
   3   2  18   21.45    1.17
   3  -2  18   18.18    1.13
   3   2  19   14.73    0.94
  -3  -2 -19   14.20    0.93
  -3   2 -19   10.92    0.88
  -3  -2 -19   14.29    0.95
   3   2  19   11.51    0.82
   3  -2  19   14.49    0.85
   3  -2  20   18.19    1.08
  -3  -2 -20   17.80    1.17
   3   2  20   18.95    1.18
   3   2  20   17.46    1.18
  -3  -2 -20   15.42    1.13
   3   2  20   18.02    1.08
   3  -2  21   19.37    1.08
   3   2  21   19.78    1.19
   3   2  21   16.03    1.16
  -3  -2 -21   18.76    1.18
  -3   2 -21   15.49    1.12
   3   2  21   16.05    1.05
  -3  -2 -21   20.50    1.20
   3  -2  22    3.89    0.41
  -3  -2 -22    3.65    0.47
   3   2  22    4.52    0.49
   3   2  22    5.42    0.56
  -3   2 -22    5.73    0.55
   3   2  22    4.74    0.43
  -3  -2 -22    4.08    0.50
   3  -2  23    6.67    0.53
   3   2  23    6.12    0.61
  -3  -2 -23    5.88    0.59
  -3   2 -23    6.08    0.59
   3   2  23    6.14    0.62
   3   2  23    5.51    0.51
  -3  -2 -23    6.67    0.61
   3  -2  24    2.73    0.34
   3   2  24    3.37    0.44
   3   2  24    4.35    0.51
  -3  -2 -24    1.77    0.36
  -3   2 -24    4.26    0.47
   3   2  24    3.73    0.39
  -3  -2 -24    3.18    0.43
   3  -2  25    4.30    0.40
   3   2  25    3.19    0.47
  -3  -2 -25    3.97    0.47
  -3   2 -25    2.59    0.41
   3   2  25    2.39    0.34
  -3   2 -25    2.38    0.42
   3  -2  26    0.16    0.20
   3   2  26    0.74    0.28
  -3  -2 -26    0.33    0.28
  -3  -2 -26    0.15    0.25
  -3   2 -26    0.54    0.24
  -3   2 -26    0.45    0.29
   3   2  26    0.60    0.22
  -3  -2 -27    1.34    0.34
   3  -2  27    1.07    0.27
   3   2  27    0.80    0.31
  -3   2 -27    0.41    0.27
  -3   2 -27    0.50    0.34
   3   2  27    0.62    0.24
  -3  -2 -27    1.34    0.35
   3  -2  28    5.15    0.49
  -3   2 -28    5.02    0.62
   3   2  28    5.77    0.64
   3   2  28    5.47    0.52
  -3  -2 -28    4.82    0.58
   3  -2  29    4.43    0.46
   3   2  29    3.32    0.55
   3   2  29    3.43    0.44
  -3   2 -29    3.00    0.53
  -3  -2 -29    4.74    0.56
   3  -2  30   11.82    0.84
   3   2  30   11.63    0.86
   3   2  30   12.78    1.03
  -3   2 -30   12.34    1.00
  -3  -2 -30   10.54    0.92
   3  -2  31    6.79    0.60
   3   2  31    7.65    0.79
   3   2  31    6.39    0.61
  -3  -2 -31    7.39    0.72
   3   2  32    3.18    0.55
   3  -2  32    4.23    0.57
   3   2  32    3.63    0.46
  -3  -2 -32    3.30    0.53
   3  -2  33    3.81    0.57
   3   2  33    3.71    0.47
  -3  -2 -33    4.14    0.57
   3   2  33    2.65    0.55
   3  -2  34   -0.19    0.34
   3   2  34    0.78    0.41
   3   2  34    0.49    0.27
  -3  -2 -34    0.11    0.33
   3   2  35    0.18    0.36
   3  -2  35    0.59    0.38
   3   2  35    0.51    0.29
  -3  -2 -35    0.84    0.37
   3   2  36    1.41    0.35
   3  -2  36    0.81    0.41
  -3  -2 -36    0.67    0.35
   3   2  36    1.36    0.44
   3   2  37   -0.03    0.29
   3  -2  37    0.37    0.38
   3   2  37    0.05    0.37
  -3  -2 -37    0.46    0.36
   3  -2  38   -0.17    0.38
   3   2  38    0.14    0.39
   3   2  38    0.36    0.32
  -3  -2 -38    0.23    0.34
   3  -2  39    0.61    0.39
   3   2  39    0.93    0.48
   3   2  39    0.49    0.32
  -3  -2 -39    0.47    0.36
   3  -2  40    2.03    0.53
  -3  -2 -40    2.78    0.55
  -3  -2 -41    1.64    0.50
   3  -2  41    1.94    0.55
  -3  -2 -42    2.38    0.55
  -3  -2 -43    1.36    0.49
  -3  -2 -44    0.13    0.39
   3  -3 -44   -0.38    0.40
   3  -3 -43   -0.04    0.39
   3  -3 -42    0.45    0.42
   3  -3 -41    1.82    0.50
   3  -3 -40    0.28    0.38
  -3  -3  39    0.69    0.43
  -3   3  39    1.08    0.44
   3  -3 -39    0.83    0.43
   3  -3 -38   -0.08    0.36
  -3   3  38    0.35    0.40
  -3  -3  38   -0.05    0.41
   3  -3 -37    0.08    0.35
  -3  -3  37    0.05    0.41
  -3   3  37    0.05    0.42
  -3  -3  36   -0.19    0.40
   3  -3 -36    0.11    0.32
  -3   3  36    0.14    0.36
   3  -3 -35    0.26    0.32
  -3   3  35    0.14    0.38
  -3  -3  35    0.61    0.40
   3  -3 -34    0.22    0.31
  -3   3  34    0.13    0.31
  -3  -3  34    0.23    0.36
   3  -3 -33    0.25    0.33
  -3  -3  33    0.18    0.35
  -3   3  33    0.17    0.33
   3  -3 -32    0.32    0.30
  -3   3  32    0.29    0.30
  -3  -3  32    0.21    0.35
   3  -3 -31    1.48    0.39
  -3   3  31    1.16    0.39
  -3  -3  31    1.56    0.44
   3  -3 -30    0.63    0.34
  -3  -3  30    0.48    0.32
  -3   3  30    0.81    0.34
  -3  -3  29    1.62    0.43
  -3   3  29    0.93    0.36
  -3  -3  28    0.45    0.30
  -3   3  28    0.25    0.26
   3   3 -27    0.39    0.29
   3  -3 -27    0.60    0.33
  -3   3  27    0.21    0.27
  -3  -3  27    1.00    0.37
   3   3 -26    0.55    0.29
   3  -3 -26    0.67    0.30
   3  -3 -26    0.39    0.28
  -3   3  26    0.43    0.27
  -3  -3  26    0.41    0.28
   3  -3 -25    3.04    0.43
   3   3 -25    1.95    0.36
   3  -3 -25    2.96    0.44
  -3   3  25    1.57    0.37
  -3  -3  25    2.96    0.45
   3  -3 -24    0.55    0.28
   3   3 -24    1.24    0.32
   3  -3 -24    0.33    0.24
  -3   3  24    0.93    0.31
  -3  -3  24    0.42    0.30
  -3   3  23    3.13    0.45
   3  -3 -23    2.95    0.43
   3  -3 -23    3.17    0.45
  -3  -3  23    3.02    0.47
   3   3 -23    3.21    0.43
   3   3 -22    0.75    0.29
   3  -3 -22    0.21    0.24
   3  -3 -22    0.55    0.27
  -3   3  22    0.83    0.29
  -3  -3  22    0.09    0.22
   3   3 -21    2.66    0.39
   3  -3 -21    2.41    0.38
  -3   3  21    2.31    0.37
  -3  -3  21    2.79    0.40
  -3  -3  20    0.24    0.19
   3   3 -20    0.54    0.23
   3  -3 -20   -0.07    0.23
  -3   3  20    0.93    0.26
   3   3 -19   -0.02    0.22
   3  -3 -19    0.36    0.22
  -3  -3  19    0.34    0.23
  -3   3  19    0.15    0.18
   3   3 -18    4.16    0.46
   3  -3 -18    3.78    0.44
  -3   3  18    4.61    0.48
  -3  -3  18    3.77    0.45
  -3   3  17    7.51    0.64
   3   3 -17    9.10    0.68
   3  -3 -17    8.77    0.67
  -3  -3  17   10.02    0.72
   3   3 -17    7.44    0.43
   3   3 -16    6.16    0.53
   3  -3 -16    4.80    0.48
  -3   3  16    5.46    0.50
  -3  -3  16    5.30    0.50
   3   3 -16    5.19    0.31
   3  -3 -15   14.08    0.89
  -3  -3  15   14.58    0.93
   3   3 -15   13.43    0.88
  -3   3  15   11.99    0.87
   3   3 -15   12.57    0.68
  -3  -3  14    0.27    0.18
  -3   3  14    0.70    0.22
   3   3 -14    0.71    0.10
  -3  -3  14    0.82    0.24
  -3   3  14    0.29    0.17
  -3  -3  13    3.81    0.41
  -3   3  13    2.27    0.34
  -3   3  13    2.24    0.31
   3   3 -13    2.88    0.21
  -3  -3  13    3.92    0.39
  -3  -3  12    6.07    0.55
  -3   3  12    6.38    0.56
  -3  -3  12    4.78    0.48
  -3   3  12    6.88    0.53
   3   3 -12    6.30    0.38
  -3  -3  11   24.29    1.34
  -3  -3  11   21.06    1.36
  -3   3  11   20.29    1.34
  -3   3  11   21.34    1.30
   3   3 -11   24.26    1.17
  -3  -3  10    2.06    0.32
  -3   3  10    1.87    0.30
  -3  -3  10    2.51    0.30
   3   3 -10    2.08    0.19
  -3   3  10    2.42    0.30
  -3   3   9    3.31    0.40
  -3  -3   9    3.90    0.43
  -3  -3   9    3.40    0.37
  -3   3   9    3.81    0.38
   3   3  -9    4.32    0.29
  -3  -3   8    1.98    0.26
  -3   3   8    2.56    0.29
  -3  -3   8    2.40    0.34
  -3   3   8    1.48    0.28
   3   3  -8    1.81    0.19
  -3  -3   7   46.96    2.51
  -3   3   7   49.70    2.52
  -3  -3   7   50.39    2.63
  -3   3   7   49.22    2.62
   3   3  -7   48.66    2.41
  -3  -3   6   24.19    1.35
  -3   3   6   25.28    1.37
  -3  -3   6   21.53    1.25
  -3  -3   6   24.54    1.45
  -3   3   6   24.37    1.44
   3   3  -6   25.33    1.26
  -3  -3   5   42.10    2.21
  -3   3   5   44.64    2.24
  -3  -3   5   46.76    2.35
   3   3  -5   38.88    2.26
   3   3  -5   42.81    2.13
  -3   3   5   41.94    2.31
  -3  -3   5   41.04    2.13
   3   3  -4   17.56    0.91
  -3  -3   4   14.65    1.04
  -3   3   4   15.94    1.07
   3   3  -4   17.01    1.07
   3  -3  -4   15.25    1.03
  -3  -3   4   15.38    0.90
   3   3  -3   16.93    0.98
  -3  -3   3   17.71    1.17
  -3   3   3   16.76    1.14
   3   3  -3   16.77    1.14
   3  -3  -3   18.44    1.15
  -3  -3   3   19.95    1.01
  -3  -3   2    3.44    0.30
   3   3  -2    4.92    0.34
  -3  -3   2    2.33    0.37
  -3   3   2    4.28    0.45
   3  -3  -2    3.08    0.38
   3   3  -2    3.67    0.41
   3   3  -1   47.81    2.41
  -3  -3   1   46.87    2.56
  -3   3   1   45.22    2.55
   3   3  -1   47.56    2.57
   3  -3  -1   47.40    2.55
  -3  -3   1   49.32    2.40
  -3  -3   0   14.64    0.99
   3   3   0   14.79    0.87
  -3   3   0   15.76    1.01
   3   3   0   13.85    1.00
   3  -3   0   14.22    0.99
  -3  -3   0   15.46    0.87
   3   3   1   40.94    2.41
   3  -3   1   43.63    2.42
   3   3   1   47.44    2.30
  -3  -3  -1   45.87    2.42
  -3   3  -1   44.35    2.41
  -3  -3  -1   45.66    2.29
   3   3   2    3.20    0.32
  -3  -3  -2    4.89    0.45
   3   3   2    2.62    0.40
   3  -3   2    5.64    0.49
  -3   3  -2    2.85    0.38
  -3   3  -2    3.31    0.28
  -3  -3  -2    5.81    0.38
   3   3   3   20.13    1.18
   3  -3   3   21.02    1.30
   3   3   3   21.83    1.31
  -3   3  -3   20.88    1.10
  -3  -3  -3   22.40    1.19
  -3  -3  -4   19.23    1.01
   3  -3   4   17.03    1.10
  -3   3  -4   16.14    0.89
   3   3   4   15.59    1.08
  -3  -3  -5   58.25    2.88
  -3   3  -5   54.55    2.73
  -3  -3  -5   58.08    2.86
   3   3   5   57.09    2.99
   3  -3   5   58.36    2.99
  -3  -3  -6   26.65    1.35
   3   3   6   22.17    1.42
   3  -3   6   25.78    1.45
  -3   3  -6   22.81    1.19
  -3  -3  -6   23.76    1.32
   3   3   7   55.54    3.09
   3   3   7   57.27    2.97
   3  -3   7   58.97    3.09
  -3  -3  -7   63.10    3.00
  -3  -3  -7   59.70    3.00
  -3  -3  -8    1.15    0.21
   3   3   8    1.49    0.27
   3   3   8    1.45    0.22
   3  -3   8    1.45    0.27
  -3  -3  -8    1.26    0.21
  -3  -3  -9    6.04    0.47
  -3  -3  -9    5.70    0.48
   3  -3   9    6.28    0.54
   3   3   9    5.70    0.53
   3   3   9    5.83    0.46
   3   3  10    2.96    0.33
   3   3  10    2.92    0.31
   3   3  10    3.09    0.31
   3  -3  10    1.87    0.27
  -3  -3 -10    2.21    0.27
  -3  -3 -10    2.13    0.29
   3   3  11   41.04    2.11
   3   3  11   39.78    2.15
  -3  -3 -11   39.36    2.14
   3   3  11   42.30    2.14
   3  -3  11   38.07    2.08
   3   3  12    4.20    0.42
   3   3  12    3.69    0.38
   3   3  12    3.95    0.41
  -3  -3 -12    5.35    0.46
   3  -3  12    5.12    0.40
   3   3  13    4.90    0.43
   3   3  13    5.09    0.46
   3  -3  13    4.42    0.40
  -3  -3 -13    4.49    0.45
   3   3  14    2.90    0.37
   3   3  14    3.66    0.40
   3  -3  14    3.86    0.21
   3   3  14    3.07    0.35
   3  -3  14    4.14    0.36
  -3  -3 -14    4.51    0.43
   3   3  15   30.02    1.59
  -3  -3 -15   26.08    1.52
  -3   3 -15   28.16    1.53
  -3  -3 -15   27.65    1.56
   3  -3  15   26.03    1.30
   3   3  15   28.31    1.51
   3   3  15   25.45    1.54
   3  -3  15   26.59    1.46
   3   3  16   10.50    0.75
   3   3  16   11.59    0.82
  -3  -3 -16   11.71    0.79
  -3   3 -16   10.22    0.77
   3  -3  16   11.76    0.58
   3  -3  16   10.41    0.71
   3   3  16   10.43    0.80
   3   3  17   34.75    1.90
  -3  -3 -17   34.26    1.87
  -3   3 -17   32.51    1.84
   3  -3  17   33.35    1.63
   3   3  17   32.57    1.83
   3  -3  17   33.24    1.77
   3   3  18    3.49    0.42
   3   3  18    2.88    0.35
  -3  -3 -18    2.89    0.38
  -3   3 -18    3.31    0.40
   3   3  19    1.64    0.32
  -3  -3 -19    2.02    0.32
   3  -3  19    2.52    0.28
  -3   3 -19    1.94    0.32
   3   3  19    1.99    0.31
   3  -3  20    1.17    0.21
   3   3  20    1.52    0.32
  -3  -3 -20    1.47    0.30
  -3   3 -20    1.25    0.28
   3   3  20    1.63    0.28
  -3   3 -21    6.47    0.60
   3   3  21    6.81    0.62
  -3  -3 -21    5.89    0.58
   3   3  21    6.84    0.57
  -3  -3 -21    6.02    0.60
   3  -3  21    6.59    0.51
  -3  -3 -22    0.54    0.26
  -3  -3 -22    0.71    0.29
   3  -3  22    1.25    0.24
  -3   3 -22    0.53    0.23
   3   3  22    0.51    0.24
   3   3  23   11.63    0.85
   3  -3  23   13.01    0.80
  -3  -3 -23   11.00    0.88
  -3   3 -23   11.13    0.87
  -3  -3 -23   12.78    0.94
  -3  -3 -24    0.69    0.29
   3  -3  24    1.99    0.29
  -3   3 -24    1.00    0.32
   3   3  24    0.97    0.27
  -3  -3 -24    1.88    0.37
  -3  -3 -25    2.22    0.40
   3  -3  25    2.07    0.30
  -3  -3 -25    1.37    0.34
  -3   3 -25    2.87    0.41
   3   3  25    1.75    0.33
  -3  -3 -26    2.72    0.44
   3  -3  26    3.18    0.35
  -3   3 -26    1.75    0.38
  -3  -3 -26    2.47    0.42
   3   3  26    2.15    0.36
   3  -3  27    7.93    0.59
   3   3  27    6.72    0.72
  -3  -3 -27    7.81    0.71
   3   3  27    7.12    0.64
  -3  -3 -27    7.06    0.70
  -3  -3 -28    1.03    0.34
   3  -3  28    1.38    0.28
   3   3  28    1.21    0.32
   3   3  28    0.97    0.35
  -3  -3 -29    2.32    0.43
   3  -3  29    2.35    0.34
   3   3  29    2.90    0.50
   3   3  29    2.59    0.40
  -3  -3 -30    0.67    0.32
   3   3  30    0.55    0.27
   3  -3  30    0.97    0.26
   3   3  30    0.36    0.34
  -3  -3 -31    0.25    0.32
   3   3  31    0.12    0.30
   3  -3  31    0.43    0.24
   3   3  31    0.57    0.29
   3   3  32    0.80    0.38
   3   3  32    0.67    0.31
   3   3  33    1.59    0.38
   3   3  33    2.43    0.51
  -3  -3 -33    1.73    0.43
   3  -3  34    0.15    0.33
   3   3  34    0.03    0.30
   3   3  34    0.04    0.36
  -3  -3 -34    0.61    0.36
   3  -3  35    0.46    0.36
   3   3  35   -0.05    0.37
   3   3  35    0.03    0.29
  -3  -3 -35    0.27    0.34
   3   3  36    1.23    0.49
   3  -3  36    1.58    0.52
   3   3  36    0.97    0.37
  -3  -3 -36    1.22    0.42
   3   3  37    1.26    0.48
   3  -3  37    0.61    0.38
   3   3  37    0.03    0.31
  -3  -3 -37    0.56    0.38
   3  -3  38   -0.08    0.40
   3   3  38    0.25    0.40
   3   3  38    0.03    0.33
  -3  -3 -38    0.16    0.35
   3   3  39    0.45    0.34
   3  -3  39    0.34    0.42
  -3  -3 -39    0.37    0.37
   3   3  40    0.03    0.33
   3  -3  40    0.35    0.39
  -3  -3 -40    0.17    0.39
   3  -3  41    0.18    0.40
  -3  -3 -41   -0.21    0.43
  -3  -3 -42    0.65    0.45
   3  -4 -42    1.62    0.52
   3  -4 -41    0.49    0.44
   3  -4 -40    1.38    0.50
   3  -4 -39   -0.04    0.37
  -3   4  39   -0.26    0.40
  -3  -4  39   -0.21    0.41
   3  -4 -38    0.17    0.36
  -3   4  38   -0.05    0.37
  -3  -4  38    0.16    0.39
   3  -4 -37    0.47    0.38
  -3  -4  37    0.25    0.41
  -3   4  37    0.15    0.36
  -3   4  36    1.23    0.46
   3  -4 -36    2.51    0.52
  -3  -4  36    1.07    0.46
   3  -4 -35    1.15    0.43
  -3   4  35    1.00    0.42
  -3  -4  35    1.55    0.51
  -3  -4  34    0.55    0.41
   3  -4 -34    0.77    0.40
  -3   4  34    0.26    0.37
  -3  -4  33    0.80    0.38
   3  -4 -33    0.65    0.38
  -3   4  33    0.99    0.43
   3  -4 -32    2.74    0.51
  -3   4  32    3.03    0.54
  -3  -4  32    3.10    0.55
  -3  -4  31    2.50    0.51
   3  -4 -31    2.36    0.51
  -3   4  31    3.21    0.53
   3  -4 -30    8.43    0.84
  -3  -4  30    8.71    0.85
  -3   4  30    8.48    0.84
  -3  -4  29    0.97    0.36
  -3   4  29    1.87    0.42
  -3  -4  28    1.16    0.38
  -3   4  28    0.65    0.35
  -3   4  27    0.18    0.25
   3  -4 -27    0.42    0.29
  -3  -4  27    0.29    0.31
   3   4 -26    3.00    0.44
   3  -4 -26    3.12    0.46
  -3  -4  26    3.73    0.50
  -3   4  26    2.73    0.46
  -3  -4  25    5.10    0.58
   3   4 -25    4.95    0.56
  -3   4  25    3.88    0.53
   3  -4 -25    4.37    0.53
   3   4 -24    7.04    0.67
   3  -4 -24    8.51    0.71
  -3  -4  24    9.46    0.77
  -3   4  24    6.84    0.69
   3   4 -23    6.26    0.59
   3  -4 -23    4.54    0.54
  -3  -4  23    6.14    0.63
  -3   4  23    5.80    0.60
   3   4 -22    1.10    0.32
   3  -4 -22    2.38    0.38
  -3   4  22    1.32    0.33
  -3  -4  22    1.85    0.37
   3  -4 -21    3.62    0.46
  -3  -4  21    4.20    0.51
  -3   4  21    5.28    0.53
   3   4 -21    5.04    0.53
   3   4 -20   16.42    1.13
   3  -4 -20   18.95    1.17
  -3  -4  20   19.94    1.20
  -3   4  20   15.79    1.13
   3   4 -19    7.93    0.66
   3  -4 -19    7.08    0.64
   3  -4 -19    6.49    0.66
  -3   4  19    8.88    0.67
  -3  -4  19    7.08    0.64
   3   4 -18   11.80    0.89
   3  -4 -18   13.50    0.92
   3  -4 -18   14.06    0.98
  -3  -4  18   13.20    0.92
  -3   4  18   12.87    0.90
   3   4 -17    2.87    0.38
   3  -4 -17    2.68    0.39
  -3   4  17    3.45    0.39
  -3  -4  17    2.76    0.38
  -3  -4  16    3.38    0.41
  -3   4  16    1.85    0.34
  -3   4  16    1.93    0.31
  -3  -4  16    3.03    0.37
  -3  -4  15    6.08    0.56
  -3   4  15    6.76    0.60
  -3  -4  15    6.31    0.59
  -3   4  15    5.92    0.54
  -3   4  14   15.93    1.07
  -3  -4  14   17.70    1.11
  -3  -4  14   17.87    1.04
  -3   4  13   11.01    0.79
  -3  -4  13    9.74    0.77
  -3  -4  13    9.85    0.72
  -3   4  13   10.09    0.72
  -3   4  12    5.43    0.55
  -3   4  12    5.35    0.50
  -3  -4  12    8.71    0.65
  -3  -4  12    8.65    0.58
   3   4 -11   10.73    0.60
  -3   4  11   12.09    0.75
  -3  -4  11    9.69    0.71
  -3  -4  11    9.99    0.79
  -3   4  11   11.38    0.81
   3   4 -10    8.42    0.55
  -3  -4  10   11.30    0.70
  -3  -4  10   12.95    0.83
  -3   4  10    9.55    0.75
  -3   4  10   10.10    0.67
   3   4  -9   14.99    0.83
  -3  -4   9   14.14    1.01
  -3   4   9   16.34    1.04
  -3  -4   9   13.60    0.91
  -3   4   9   17.47    0.95
   3   4  -8   19.17    1.13
  -3  -4   8   23.30    1.37
  -3   4   8   21.33    1.33
  -3  -4   8   23.24    1.16
  -3  -4   8   23.73    1.26
  -3   4   8   21.63    1.24
  -3  -4   7    9.32    0.66
  -3   4   7   11.32    0.69
   3   4  -7   10.20    0.61
  -3  -4   7    9.91    0.77
  -3  -4   7    9.36    0.59
  -3   4   7   10.86    0.78
  -3  -4   6    6.09    0.43
  -3   4   6    4.10    0.39
   3   4  -6    4.09    0.34
  -3   4   6    4.45    0.47
  -3  -4   6    6.59    0.55
  -3   4   5   10.10    0.74
  -3   4   5    9.54    0.63
   3   4  -5   10.11    0.59
  -3  -4   5   10.36    0.75
  -3  -4   5    8.74    0.56
   3   4  -4    7.97    0.57
  -3  -4   4    9.79    0.62
  -3  -4   4   10.59    0.75
  -3   4   4    8.89    0.62
  -3   4   4    8.83    0.72
  -3  -4   4   10.30    0.59
   3   4  -3   17.36    0.95
  -3  -4   3   16.95    1.09
   3   4  -3   17.91    1.08
   3  -4  -3   13.93    1.01
  -3   4   3   16.44    1.08
  -3  -4   3   16.37    0.93
  -3   4   2   14.33    1.04
   3  -4  -2   16.90    1.05
   3   4  -2   13.89    1.02
   3   4  -2   14.79    0.93
  -3  -4   2   18.11    0.94
  -3  -4   2   18.52    1.04
  -3  -4   2   17.77    1.08
  -3  -4   1    9.70    0.73
  -3   4   1    9.67    0.73
   3   4  -1   10.45    0.64
   3   4  -1    9.54    0.53
  -3  -4   1    8.73    0.67
   3   4  -1   11.07    0.77
   3  -4  -1    7.95    0.68
  -3   4   1    9.93    0.64
  -3  -4   1    8.58    0.60
  -3  -4   0    4.52    0.39
   3   4   0    2.93    0.31
   3   4   0    2.25    0.23
  -3   4   0    2.78    0.37
   3   4   0    2.58    0.37
  -3   4   0    2.70    0.29
   3  -4   0    4.92    0.44
  -3  -4   0    4.15    0.42
  -3  -4   0    5.22    0.36
   3  -4   1    9.64    0.77
  -3  -4  -1   10.72    0.77
   3   4   1   11.81    0.73
  -3   4  -1   10.42    0.77
  -3   4  -1   11.52    0.70
   3   4   1   12.54    0.84
   3   4   1   11.99    0.66
  -3  -4  -1   11.00    0.70
   3   4   2    9.26    0.78
   3   4   2   11.17    0.72
   3  -4   2   12.90    0.83
   3   4   2   10.59    0.65
  -3   4  -2    9.79    0.66
  -3  -4  -2   13.56    0.74
   3   4   3   19.81    1.16
   3   4   3   20.37    1.26
  -3   4  -3   19.86    1.09
   3   4   3   22.86    1.11
  -3  -4  -3   19.50    1.14
   3   4   4    4.33    0.40
   3   4   4    3.73    0.34
  -3  -4  -4    5.91    0.43
   3   4   4    2.97    0.42
   3  -4   4    6.07    0.51
  -3   4  -4    4.03    0.33
  -3  -4  -5   10.65    0.78
   3   4   5   13.71    0.83
   3   4   5   13.11    0.77
  -3   4  -5   13.56    0.73
   3   4   5   13.67    0.91
   3  -4   5   10.42    0.84
   3   4   6    3.97    0.39
   3   4   6    3.66    0.35
   3  -4   6    6.98    0.54
   3   4   6    2.96    0.43
  -3   4  -6    3.36    0.30
  -3  -4  -6    6.64    0.45
   3   4   7   10.12    0.75
   3  -4   7    8.41    0.69
   3   4   7    8.98    0.65
   3   4   7    9.44    0.62
  -3  -4  -7    8.02    0.64
  -3  -4  -7    8.52    0.63
   3   4   8    7.70    0.57
   3   4   8    5.63    0.54
   3   4   8    4.93    0.58
   3  -4   8   11.47    0.74
  -3  -4  -8    9.58    0.64
  -3  -4  -8    9.34    0.62
   3  -4   9    9.82    0.74
   3   4   9   10.28    0.67
  -3  -4  -9    7.52    0.63
   3   4   9    8.91    0.73
   3   4   9   10.31    0.69
  -3  -4  -9    8.07    0.65
   3   4  10    1.75    0.31
   3   4  10    2.08    0.37
   3   4  10    2.87    0.35
   3  -4  10    4.49    0.47
  -3  -4 -10    4.31    0.40
  -3  -4 -10    4.00    0.39
   3   4  11    8.93    0.67
   3   4  11    9.76    0.68
  -3  -4 -11    8.53    0.66
  -3  -4 -11    8.55    0.67
   3   4  12    1.13    0.26
   3   4  12    1.13    0.26
   3  -4  12    2.50    0.29
  -3  -4 -12    2.42    0.32
   3   4  13    7.88    0.59
   3  -4  13    4.60    0.32
   3   4  13    7.40    0.56
  -3  -4 -13    5.45    0.51
   3  -4  13    4.81    0.44
  -3   4 -13    7.23    0.51
   3   4  14    3.90    0.49
  -3  -4 -14    6.68    0.51
  -3   4 -14    5.14    0.47
   3   4  14    4.29    0.48
   3  -4  14    5.81    0.33
   3   4  14    3.22    0.43
   3  -4  14    6.60    0.47
  -3  -4 -14    5.92    0.52
  -3  -4 -15   10.18    0.76
   3   4  15   12.89    0.83
  -3  -4 -15    9.34    0.71
  -3   4 -15   10.70    0.73
   3   4  15   12.90    0.82
   3  -4  15    8.86    0.54
   3  -4  15    8.90    0.65
   3   4  15   11.43    0.76
  -3  -4 -16    3.96    0.40
   3  -4  16    3.85    0.24
   3   4  16    1.49    0.31
  -3   4 -16    1.72    0.31
   3   4  16    1.69    0.33
   3  -4  16    3.55    0.33
  -3  -4 -16    3.51    0.42
  -3  -4 -17    5.60    0.53
  -3   4 -17    8.16    0.59
   3   4  17    7.23    0.60
   3   4  17    7.64    0.60
   3  -4  17    5.64    0.37
   3  -4  17    5.70    0.47
  -3  -4 -17    5.85    0.57
  -3  -4 -18    5.54    0.51
   3  -4  18    5.19    0.33
   3   4  18    3.72    0.49
   3   4  18    3.28    0.44
  -3   4 -18    4.97    0.50
   3  -4  18    5.86    0.44
  -3  -4 -18    5.82    0.55
  -3  -4 -19    2.47    0.38
  -3   4 -19    4.83    0.46
   3  -4  19    2.85    0.24
   3   4  19    4.00    0.44
   3   4  19    5.10    0.51
   3  -4  19    3.16    0.34
   3   4  20    5.72    0.60
   3  -4  20    7.48    0.45
   3  -4  20    8.14    0.56
   3   4  20    7.26    0.68
  -3   4 -20    7.53    0.64
  -3  -4 -20    7.09    0.63
   3   4  21    7.07    0.66
  -3  -4 -21    6.21    0.60
  -3   4 -21    8.01    0.64
   3  -4  21    6.56    0.42
   3   4  21    7.12    0.62
   3  -4  21    6.35    0.51
   3  -4  22    0.88    0.22
  -3   4 -22    0.36    0.27
   3  -4  22    0.59    0.14
   3   4  22    0.13    0.27
  -3  -4 -22    0.73    0.27
   3   4  22    0.26    0.25
   3  -4  23    2.52    0.33
   3   4  23    3.83    0.52
  -3   4 -23    3.82    0.46
   3   4  23    2.87    0.42
  -3  -4 -23    2.67    0.41
   3  -4  24    3.46    0.38
   3   4  24    3.31    0.50
  -3  -4 -24    4.20    0.50
  -3   4 -24    3.50    0.47
   3   4  24    3.24    0.45
  -3  -4 -24    3.42    0.51
   3  -4  25    2.41    0.31
  -3  -4 -25    1.84    0.39
   3   4  25    3.35    0.44
  -3  -4 -25    1.74    0.42
  -3   4 -25    3.08    0.45
   3  -4  26    3.93    0.38
  -3  -4 -26    3.87    0.50
  -3   4 -26    2.74    0.45
   3   4  26    2.29    0.42
  -3  -4 -26    4.24    0.53
   3  -4  27    2.54    0.32
   3   4  27    3.19    0.45
  -3  -4 -27    2.17    0.43
  -3  -4 -28    1.94    0.42
   3  -4  28    1.91    0.29
   3   4  28    1.17    0.35
  -3  -4 -29    1.23    0.40
   3  -4  29    0.96    0.25
   3   4  29    1.96    0.40
   3   4  30    4.05    0.53
  -3  -4 -30    4.31    0.59
  -3  -4 -31    1.80    0.43
   3   4  31    2.15    0.42
  -3  -4 -32    0.88    0.40
   3   4  32    1.38    0.39
  -3  -4 -33    0.82    0.42
   3   4  33    1.08    0.37
  -3  -4 -34    0.68    0.40
   3   4  34    0.45    0.35
  -3  -4 -35    0.69    0.42
   3  -4  35    0.61    0.40
   3   4  35    0.84    0.39
   3   4  35    1.25    0.49
   3  -4  36    1.72    0.48
   3   4  36    1.25    0.42
   3   4  36    0.98    0.46
   3  -4  37    0.56    0.39
   3   4  37    0.77    0.37
  -3  -4 -37    0.55    0.38
   3   4  38    0.26    0.36
   3  -4  38    0.46    0.41
  -3  -4 -38    0.73    0.41
   3  -4  39    0.21    0.41
   3   4  39    0.11    0.37
  -3  -4 -39    0.17    0.36
   3  -4  40    1.52    0.51
   3   4  40    1.15    0.43
   3  -4  41    0.88    0.48
   3  -5 -39    2.45    0.57
   3  -5 -38    0.66    0.45
  -3   5  38    1.21    0.47
  -3  -5  38    1.22    0.53
   3  -5 -37    2.19    0.53
  -3  -5  37    2.53    0.59
  -3   5  37    1.53    0.50
   3  -5 -36    0.59    0.39
  -3  -5  36    0.85    0.44
  -3   5  36    1.01    0.47
  -3  -5  35    2.04    0.53
  -3   5  35    1.77    0.53
   3  -5 -35    1.52    0.48
  -3  -5  34    1.41    0.47
   3  -5 -34    1.11    0.46
  -3   5  34    1.35    0.48
   3  -5 -33    4.08    0.65
  -3   5  33    4.81    0.67
  -3  -5  33    4.61    0.70
   3  -5 -32    2.05    0.52
  -3   5  32    1.59    0.48
  -3  -5  32    1.09    0.44
   3  -5 -31   11.31    1.06
  -3   5  31   11.74    1.04
  -3  -5  31   13.28    1.10
  -3   5  30    1.26    0.42
  -3  -5  30    1.23    0.45
   3  -5 -30    1.20    0.46
   3  -5 -29    9.89    0.98
  -3  -5  29   11.49    0.98
  -3   5  29   10.90    0.95
  -3   5  28    2.23    0.48
  -3  -5  28    1.72    0.43
  -3  -5  27    8.80    0.81
  -3   5  27    7.68    0.76
   3   5 -26    4.91    0.58
   3  -5 -26    5.17    0.58
  -3   5  26    4.65    0.58
  -3  -5  26    4.44    0.59
   3   5 -25   10.26    0.82
   3  -5 -25    9.39    0.80
  -3  -5  25   10.14    0.87
  -3   5  25    8.76    0.81
  -3   5  24    9.90    0.82
   3   5 -24    9.09    0.78
   3  -5 -24    9.06    0.78
  -3  -5  24    7.98    0.78
   3   5 -23   26.80    1.55
   3  -5 -23   23.06    1.50
  -3   5  23   23.35    1.53
  -3  -5  23   25.00    1.57
   3   5 -22   10.34    0.80
   3  -5 -22    9.42    0.80
  -3   5  22    9.66    0.82
  -3  -5  22    9.04    0.80
   3   5 -21   40.99    2.23
   3  -5 -21   37.94    2.20
   3  -5 -21   39.05    2.28
  -3  -5  21   40.97    2.25
  -3   5  21   37.84    2.21
  -3   5  20    7.27    0.72
  -3  -5  20    6.60    0.68
   3   5 -20    8.06    0.70
   3  -5 -20    8.13    0.71
  -3  -5  20    8.47    0.77
   3  -5 -20    9.44    0.81
  -3   5  20    9.45    0.75
  -3   5  19   32.13    1.88
  -3  -5  19   33.03    1.91
  -3  -5  19   34.07    1.98
   3  -5 -19   31.86    1.95
  -3   5  19   34.81    1.97
  -3   5  18    3.97    0.51
  -3  -5  18    3.70    0.50
  -3   5  18    4.27    0.46
   3  -5 -18    3.57    0.53
  -3  -5  18    2.74    0.42
  -3  -5  17   13.95    0.95
  -3   5  17   13.00    0.98
  -3  -5  17   15.27    1.04
  -3   5  17   13.38    0.93
  -3   5  16    5.00    0.54
  -3   5  16    5.62    0.49
  -3  -5  16    4.33    0.47
  -3  -5  16    4.03    0.50
  -3   5  15   18.08    1.21
  -3  -5  15   21.35    1.27
  -3  -5  15   18.99    1.16
  -3   5  15   16.81    1.12
  -3   5  14   17.39    1.08
  -3   5  14   17.79    1.15
  -3  -5  14   17.20    1.16
  -3  -5  14   16.17    1.07
  -3   5  13   60.99    3.30
  -3   5  13   58.46    3.19
  -3  -5  13   66.88    3.24
  -3  -5  13   65.94    3.34
  -3   5  12   35.51    2.07
  -3   5  12   38.86    1.99
  -3  -5  12   36.19    1.98
  -3  -5  12   35.20    2.08
  -3  -5  11  123.73    6.05
  -3   5  11  118.09    6.01
  -3   5  11  113.58    5.88
  -3  -5  11  128.30    5.92
  -3  -5  10   34.54    1.92
  -3   5  10   32.32    1.88
  -3   5  10   35.68    1.78
  -3  -5  10   31.84    1.76
  -3  -5  10   30.94    1.65
  -3   5   9   89.64    4.43
  -3  -5   9   84.18    4.19
  -3   5   9   83.34    4.27
  -3  -5   9   89.56    4.29
  -3  -5   9   91.67    4.46
  -3  -5   8   15.92    1.07
  -3  -5   8   14.71    0.85
  -3   5   8   16.71    0.93
  -3  -5   8   14.17    0.91
  -3   5   8   15.19    1.04
  -3  -5   7   26.16    1.43
  -3  -5   7   25.95    1.37
  -3   5   7   26.80    1.43
  -3  -5   7   27.24    1.58
  -3   5   7   24.29    1.54
  -3  -5   6    7.18    0.63
  -3   5   6    7.35    0.62
  -3  -5   6    6.58    0.46
  -3  -5   6    5.84    0.48
  -3   5   6    7.71    0.52
  -3   5   5   13.68    0.92
  -3  -5   5   14.92    0.99
  -3   5   5   12.88    0.94
  -3   5   5   12.88    0.83
  -3  -5   5   14.32    0.96
  -3  -5   5   14.98    0.86
  -3  -5   5   15.13    0.83
  -3  -5   4   13.13    0.84
  -3   5   4   16.31    0.88
  -3  -5   4   14.71    0.97
  -3  -5   4   12.23    0.95
  -3   5   4   16.78    0.97
  -3   5   4   15.32    1.00
  -3  -5   4   13.62    0.83
  -3  -5   3   68.51    3.44
  -3   5   3   69.16    3.44
  -3  -5   3   73.09    3.59
  -3   5   3   67.38    3.52
  -3  -5   3   70.54    3.58
  -3   5   3   65.35    3.56
  -3  -5   3   71.97    3.45
  -3  -5   2   43.04    2.39
  -3  -5   2   44.03    2.39
  -3   5   2   48.40    2.41
   3   5  -2   43.21    2.37
   3  -5  -2   39.62    2.34
  -3   5   2   50.13    2.37
  -3  -5   2   43.53    2.27
   3   5  -1  195.84    9.71
   3  -5  -1  191.49    9.69
  -3  -5   1  199.57    9.72
  -3   5   1  202.63    9.65
  -3  -5   1  210.49    9.70
  -3   5   1  198.44    9.68
  -3  -5   1  204.42    9.61
  -3  -5   0   73.23    3.80
   3  -5   0   73.74    3.82
  -3  -5   0   69.00    3.74
   3   5   0   74.62    3.84
  -3   5   0   78.73    3.76
  -3  -5   0   78.03    3.72
  -3  -5  -1  203.10    9.60
  -3  -5  -1  194.76    9.68
  -3   5  -1  200.15    9.61
   3  -5   1  198.29    9.69
   3   5   1  203.10    9.71
  -3  -5  -2   38.06    2.16
  -3   5  -2   43.03    2.10
   3  -5   2   39.55    2.18
   3   5   2   36.00    2.16
  -3  -5  -2   40.97    2.10
  -3   5  -3   61.26    2.92
   3   5   3   55.90    3.03
   3  -5   3   53.96    3.01
  -3  -5  -3   57.92    2.94
   3  -5   4    8.55    0.68
  -3   5  -4    8.14    0.57
  -3  -5  -4    9.10    0.62
   3   5   5    8.42    0.60
  -3  -5  -5    9.91    0.66
   3  -5   5   10.00    0.73
  -3   5  -5    8.79    0.59
  -3  -5  -6    8.62    0.69
   3   5   6   12.32    0.72
   3   5   6    9.41    0.77
   3  -5   6    8.86    0.73
  -3   5  -6   11.29    0.67
  -3  -5  -7   25.47    1.40
   3  -5   7   23.82    1.44
   3   5   7   23.23    1.35
   3   5   7   22.40    1.44
   3   5   8   26.69    1.57
  -3  -5  -8   24.05    1.46
   3  -5   8   25.21    1.54
   3   5   8   26.76    1.52
   3   5   8   25.68    1.46
  -3  -5  -9   99.40    5.08
   3   5   9   99.97    5.17
   3  -5   9  104.10    5.17
  -3  -5  -9  102.66    5.11
   3   5   9  104.47    5.12
   3   5   9  102.76    5.07
  -3  -5 -10   40.57    2.23
   3   5  10   42.85    2.23
   3   5  10   43.89    2.27
  -3  -5 -10   39.40    2.23
   3   5  10   37.05    2.29
   3  -5  10   42.97    2.31
  -3  -5 -11  159.33    7.60
   3  -5  11  147.60    7.64
   3   5  11  157.02    7.61
  -3   5 -11  160.43    7.50
  -3  -5 -11  154.83    7.59
   3   5  11  156.57    7.57
   3   5  11  144.22    7.65
  -3  -5 -12   32.92    1.90
   3   5  12   27.02    1.91
  -3  -5 -12   29.65    1.80
  -3   5 -12   41.60    1.88
   3  -5  12   35.10    1.98
   3   5  12   37.87    1.93
   3   5  12   33.39    1.91
  -3  -5 -13   73.86    3.86
   3   5  13   76.16    3.86
  -3  -5 -13   75.98    3.78
  -3   5 -13   79.35    3.78
   3   5  13   76.16    3.87
   3  -5  13   72.54    3.64
  -3  -5 -14   11.56    0.85
  -3  -5 -14    9.67    0.74
  -3   5 -14   12.50    0.79
   3   5  14   12.19    0.85
   3  -5  14   10.23    0.64
   3   5  14   10.44    0.82
   3  -5  14   12.44    0.79
  -3  -5 -15   11.07    0.85
  -3   5 -15   11.86    0.79
  -3  -5 -15   10.82    0.78
   3   5  15   10.97    0.85
   3  -5  15   11.44    0.65
   3  -5  15   11.81    0.77
   3   5  16    3.49    0.42
  -3   5 -16    3.75    0.39
   3   5  16    3.18    0.42
  -3  -5 -16    2.23    0.33
   3  -5  16    2.13    0.22
  -3  -5 -16    2.47    0.38
   3  -5  16    1.96    0.30
  -3  -5 -17    4.84    0.54
   3  -5  17    5.50    0.37
  -3  -5 -17    5.83    0.52
  -3   5 -17    6.39    0.54
   3   5  17    4.45    0.53
   3   5  17    4.67    0.52
  -3  -5 -18    8.00    0.75
  -3  -5 -18    8.79    0.72
  -3   5 -18   12.27    0.77
   3   5  18   11.25    0.83
   3   5  18    9.91    0.78
   3  -5  18    8.97    0.57
   3  -5  18    9.51    0.66
  -3  -5 -19   23.94    1.58
  -3   5 -19   27.66    1.54
   3   5  19   25.35    1.61
  -3  -5 -19   25.77    1.52
   3   5  19   25.26    1.59
   3  -5  19   27.99    1.46
   3  -5  19   25.37    1.34
  -3  -5 -20   17.88    1.28
   3   5  20   19.80    1.31
  -3   5 -20   23.32    1.27
   3   5  20   20.16    1.29
   3  -5  20   17.69    1.03
   3  -5  20   20.36    1.14
  -3  -5 -20   19.31    1.22
  -3  -5 -21   58.25    2.98
   3   5  21   54.60    3.05
   3   5  21   55.70    3.01
   3  -5  21   53.80    2.74
  -3  -5 -21   50.16    3.00
  -3   5 -21   58.40    2.96
   3  -5  21   59.71    2.86
   3  -5  22   12.89    0.78
   3   5  22   15.63    1.10
  -3  -5 -22   11.99    0.96
  -3   5 -22   15.79    1.02
   3   5  22   14.55    1.04
   3  -5  22   15.03    0.90
  -3  -5 -23   43.49    2.42
   3  -5  23   40.96    2.18
   3   5  23   42.72    2.51
  -3   5 -23   45.03    2.42
   3   5  23   46.76    2.48
   3  -5  23   47.35    2.30
   3  -5  24    4.96    0.45
   3   5  24    5.55    0.65
   3  -5  24    4.65    0.37
   3   5  24    4.90    0.58
  -3  -5 -24    4.36    0.54
   3  -5  25   13.31    0.81
  -3   5 -25   12.77    0.95
  -3  -5 -25   13.29    0.96
   3   5  25   12.47    1.04
   3  -5  25   11.99    0.72
   3   5  25   10.47    0.92
  -3  -5 -26    1.27    0.39
   3  -5  26    1.46    0.26
   3   5  26    1.17    0.39
   3   5  26    1.10    0.34
  -3  -5 -26    0.92    0.36
   3  -5  26    1.07    0.20
  -3   5 -26    1.91    0.41
  -3  -5 -27    3.08    0.51
   3  -5  27    3.18    0.36
   3   5  27    2.41    0.50
   3   5  27    3.32    0.51
   3   5  28    2.39    0.50
   3   5  28    3.29    0.48
  -3  -5 -28    2.56    0.49
   3   5  29    3.55    0.61
   3   5  29    3.80    0.55
  -3  -5 -29    3.92    0.58
   3   5  30    5.66    0.64
   3   5  30    5.43    0.71
  -3  -5 -30    4.76    0.65
   3   5  31   11.09    0.94
  -3  -5 -31   10.08    0.95
  -3  -5 -32    5.79    0.71
   3   5  32    5.56    0.67
   3   5  33   12.12    1.01
  -3  -5 -33   12.09    1.05
  -3  -5 -34    1.29    0.48
   3   5  34    1.96    0.48
  -3  -5 -35    4.51    0.66
   3   5  35    4.77    0.64
   3   5  36    0.16    0.37
  -3  -5 -36    0.30    0.41
   3  -5  36    0.27    0.37
  -3  -5 -37    1.05    0.45
   3   5  37    1.23    0.45
   3  -5  37    1.97    0.51
   3  -5  38    0.49    0.43
   3   5  38   -0.04    0.41
   3   5  39    1.97    0.53
   3  -5  39    2.41    0.56
   3  -5  40    1.85    0.53
   3   5  40    2.38    0.56
  -3   6  37   -0.20    0.40
  -3  -6  37    0.11    0.41
   3  -6 -36   -0.05    0.39
  -3   6  36   -0.19    0.39
  -3  -6  36    0.31    0.44
   3  -6 -35    0.15    0.41
  -3   6  35   -0.19    0.40
  -3  -6  35    0.10    0.40
   3  -6 -34    0.53    0.38
  -3   6  34    0.32    0.39
  -3  -6  34    0.44    0.45
   3  -6 -33    0.05    0.42
  -3   6  33    0.53    0.38
  -3  -6  33    0.43    0.43
   3  -6 -32    4.25    0.69
  -3   6  32    5.03    0.69
  -3  -6  32    5.94    0.76
   3  -6 -31    2.18    0.55
  -3   6  31    1.77    0.49
  -3  -6  31    2.47    0.55
  -3   6  30   11.88    0.96
  -3  -6  30   10.43    0.97
   3  -6 -29    1.58    0.51
  -3   6  29    1.89    0.47
  -3  -6  29    2.40    0.53
  -3   6  28    5.14    0.62
  -3  -6  28    4.56    0.62
  -3  -6  27    0.88    0.37
  -3   6  27    0.39    0.28
  -3   6  26    0.34    0.32
   3   6 -26    0.25    0.33
   3  -6 -26   -0.13    0.31
  -3   6  26    0.27    0.32
  -3  -6  26    0.17    0.31
  -3  -6  26   -0.29    0.32
   3   6 -25    0.46    0.31
  -3   6  25    0.43    0.31
  -3  -6  25    0.63    0.33
  -3  -6  25    0.25    0.33
  -3   6  25    0.08    0.31
  -3   6  24   -0.26    0.34
  -3  -6  24    0.04    0.33
  -3  -6  24    0.51    0.30
  -3   6  24    0.03    0.28
  -3  -6  23    0.19    0.34
  -3  -6  23    0.36    0.31
  -3   6  23    0.75    0.31
  -3   6  23    0.07    0.31
  -3   6  22    6.81    0.65
  -3   6  22    6.38    0.67
  -3  -6  22    5.81    0.68
  -3  -6  22    6.20    0.64
  -3   6  21    3.13    0.52
  -3   6  21    2.16    0.43
  -3  -6  21    2.82    0.51
  -3   6  20   25.11    1.55
  -3   6  20   26.09    1.64
  -3  -6  20   26.48    1.66
  -3  -6  20   25.28    1.57
  -3  -6  19   10.79    0.81
  -3   6  19    9.34    0.83
  -3  -6  19   10.35    0.87
  -3   6  19    8.69    0.75
   3  -6 -18   21.58    1.45
  -3  -6  18   23.57    1.46
  -3   6  18   22.07    1.35
  -3   6  18   22.58    1.44
  -3  -6  18   21.33    1.37
  -3  -6  17    6.30    0.64
   3  -6 -17    6.59    0.66
  -3   6  17    5.69    0.60
  -3  -6  17    8.01    0.63
  -3   6  17    5.60    0.54
  -3   6  16    4.14    0.49
  -3   6  16    4.03    0.44
  -3  -6  16    3.88    0.49
  -3  -6  16    3.38    0.43
  -3  -6  15    2.95    0.41
  -3   6  15    1.32    0.29
  -3  -6  15    2.53    0.36
  -3   6  15    1.70    0.38
  -3   6  14    0.88    0.22
  -3  -6  14    0.48    0.24
  -3   6  14    1.47    0.32
  -3  -6  14    0.76    0.30
  -3   6  13    0.29    0.20
  -3  -6  13    0.80    0.29
  -3   6  13    0.32    0.26
  -3  -6  12    3.51    0.39
  -3   6  12    2.86    0.34
  -3  -6  12    4.15    0.49
  -3   6  12    3.39    0.46
  -3   6  12    3.66    0.50
  -3   6  11    2.04    0.39
  -3   6  11    3.05    0.34
  -3  -6  11    4.16    0.41
  -3   6  11    3.02    0.46
  -3  -6  11    3.74    0.50
  -3  -6  11    2.98    0.27
  -3  -6  10   26.43    1.63
  -3   6  10   26.11    1.47
  -3  -6  10   28.43    1.51
  -3   6  10   26.15    1.64
  -3   6  10   27.95    1.63
  -3  -6  10   26.96    1.40
  -3   6   9    9.49    0.82
  -3   6   9   10.40    0.71
  -3  -6   9   12.57    0.90
  -3  -6   9   11.08    0.67
  -3   6   9    9.84    0.84
  -3  -6   9   13.21    0.77
  -3  -6   9   11.85    0.88
  -3  -6   8   39.07    2.22
  -3   6   8   40.81    2.22
  -3  -6   8   38.29    2.22
  -3   6   8   39.46    2.05
  -3  -6   8   42.35    2.08
  -3   6   8   39.87    2.23
  -3  -6   8   38.08    2.01
  -3  -6   7   14.08    0.96
  -3   6   7   11.53    0.78
  -3   6   7   11.36    0.90
  -3   6   7   11.95    0.92
  -3  -6   7   14.76    0.83
  -3  -6   7   13.56    0.97
  -3  -6   7   13.66    0.78
  -3   6   6   21.71    1.33
  -3  -6   6   20.92    1.33
  -3  -6   6   21.99    1.37
  -3   6   6   22.26    1.34
  -3  -6   6   21.09    1.18
  -3   6   6   21.74    1.18
  -3  -6   6   21.08    1.19
  -3   6   5   10.24    0.68
  -3  -6   5   11.82    0.71
  -3   6   5    9.91    0.79
  -3   6   5   10.21    0.80
  -3  -6   5   12.74    0.84
  -3  -6   5   12.70    0.88
  -3   6   4    8.54    0.67
  -3  -6   4    7.74    0.70
  -3   6   4    9.88    0.71
  -3  -6   4    7.85    0.56
  -3  -6   4    7.51    0.56
  -3   6   4    7.92    0.56
  -3  -6   4   10.72    0.73
  -3  -6   3    6.52    0.45
  -3   6   3    4.15    0.48
  -3   6   3    4.94    0.42
  -3  -6   3    7.73    0.57
  -3  -6   3    7.09    0.49
  -3  -6   3    6.83    0.60
  -3   6   3    6.07    0.55
  -3  -6   2    7.46    0.55
  -3   6   2    7.18    0.54
  -3  -6   2   11.23    0.67
  -3  -6   2    8.27    0.69
  -3   6   2    8.64    0.62
  -3   6   2    9.34    0.69
  -3  -6   2    9.49    0.62
  -3  -6   1    5.02    0.40
  -3   6   1    4.52    0.39
  -3  -6   1    6.36    0.58
  -3   6   1    5.37    0.51
  -3  -6   1    6.73    0.49
   3   6   0   17.97    1.07
  -3   6   0   19.01    1.11
   3  -6   0   16.37    1.04
  -3  -6   0   17.06    1.14
  -3  -6   0   16.65    1.03
  -3  -6  -1   11.15    0.83
   3  -6   1   10.41    0.77
   3   6   1   10.95    0.79
  -3   6  -1   11.70    0.79
  -3  -6  -1   11.54    0.76
  -3  -6  -2   24.35    1.41
  -3   6  -2   26.63    1.43
   3   6   2   27.22    1.50
   3  -6   2   23.64    1.44
  -3  -6  -2   22.24    1.46
  -3  -6  -3    9.65    0.67
   3   6   3    9.87    0.72
  -3  -6  -3    8.69    0.71
  -3   6  -3    8.06    0.63
   3  -6   3    8.35    0.67
  -3  -6  -4   20.44    1.27
   3   6   4   23.48    1.35
  -3   6  -4   24.13    1.28
  -3  -6  -4   19.47    1.32
   3  -6   4   20.80    1.30
   3  -6   5    7.46    0.63
  -3   6  -5    6.93    0.56
   3   6   5    6.46    0.63
  -3  -6  -6   13.61    0.92
   3   6   6   13.51    0.96
   3  -6   6   13.66    0.93
  -3  -6  -7   11.58    0.80
   3   6   7    9.82    0.80
   3  -6   7   10.24    0.78
  -3  -6  -8   15.56    1.02
   3  -6   8   17.07    1.05
  -3  -6  -9   12.78    0.89
   3   6   9   11.95    0.92
  -3  -6  -9   12.35    0.77
  -3   6  -9   11.82    0.76
   3   6   9   11.79    0.89
   3  -6   9   12.44    0.90
   3   6  10   14.20    1.05
  -3  -6 -10   13.75    0.98
   3  -6  10   14.63    1.03
   3   6  10   13.81    1.01
  -3  -6 -10   12.14    0.85
  -3  -6 -11   12.10    0.88
   3   6  11   11.33    0.91
   3  -6  11   12.12    0.91
  -3  -6 -11   12.05    0.77
  -3   6 -11   11.49    0.76
   3   6  11   12.16    0.90
  -3  -6 -12    9.23    0.77
  -3  -6 -12    8.52    0.65
  -3   6 -12   10.29    0.67
   3   6  12   10.86    0.84
   3   6  12   11.38    0.84
   3  -6  12    9.45    0.79
  -3   6 -13    5.83    0.49
  -3  -6 -13    5.87    0.58
  -3  -6 -13    6.72    0.52
   3   6  13    5.17    0.59
   3  -6  13    6.10    0.62
   3   6  13    5.69    0.60
  -3  -6 -14    5.51    0.56
   3   6  14    6.50    0.64
   3  -6  14    4.52    0.56
  -3  -6 -14    4.95    0.47
  -3   6 -14    6.60    0.50
   3   6  14    6.99    0.63
   3  -6  14    5.22    0.41
  -3  -6 -15    2.72    0.41
   3   6  15    1.19    0.35
   3  -6  15    2.27    0.40
  -3  -6 -15    2.51    0.32
  -3   6 -15    2.11    0.31
   3   6  15    2.24    0.39
   3  -6  15    2.26    0.25
   3  -6  15    2.49    0.36
  -3  -6 -16    5.31    0.60
  -3  -6 -16    6.34    0.55
   3   6  16    6.23    0.64
   3  -6  16    6.85    0.56
  -3   6 -16    7.07    0.55
   3  -6  16    6.16    0.45
  -3  -6 -17    2.73    0.43
  -3  -6 -17    2.43    0.35
  -3   6 -17    2.13    0.34
   3   6  17    1.63    0.39
   3  -6  17    2.04    0.25
   3  -6  17    2.55    0.35
   3  -6  18   13.92    0.83
  -3   6 -18   13.61    0.86
  -3  -6 -18   11.30    0.83
  -3  -6 -18   10.79    0.93
   3  -6  18   10.95    0.71
  -3  -6 -19   10.26    0.86
   3   6  19    9.29    0.85
   3  -6  19   10.23    0.64
  -3  -6 -19   10.57    0.78
  -3   6 -19    8.78    0.74
  -3  -6 -20   13.43    1.05
  -3  -6 -20   13.26    0.96
  -3   6 -20   16.64    1.01
   3  -6  20   12.58    0.80
   3  -6  20   16.35    0.93
   3   6  20   13.54    1.05
  -3  -6 -21   12.04    0.99
  -3  -6 -21   12.04    0.90
  -3   6 -21   10.95    0.87
   3   6  21   11.91    0.97
   3  -6  21   12.39    0.74
   3  -6  21   15.24    0.86
  -3  -6 -22    6.29    0.67
  -3  -6 -22    5.80    0.59
  -3   6 -22    7.13    0.64
   3   6  22    7.97    0.72
   3  -6  22    5.40    0.43
   3  -6  22    7.13    0.55
  -3  -6 -23    5.65    0.64
  -3  -6 -23    5.59    0.57
  -3   6 -23    4.80    0.54
   3   6  23    4.83    0.60
   3  -6  23    5.83    0.42
   3  -6  23    6.67    0.51
   3  -6  24    1.00    0.25
   3   6  24    1.68    0.41
  -3   6 -24    1.62    0.34
  -3  -6 -24    0.90    0.33
   3  -6  24    0.81    0.18
  -3   6 -25    0.52    0.29
  -3  -6 -25    0.76    0.31
   3   6  25    0.82    0.34
  -3  -6 -26    0.14    0.27
   3   6  26    0.51    0.31
   3   6  27    0.33    0.31
   3   6  28    3.01    0.52
  -3  -6 -29    2.26    0.48
   3   6  29    1.49    0.43
   3   6  30    8.64    0.81
  -3  -6 -30    6.48    0.78
   3   6  31    5.07    0.67
  -3  -6 -31    4.80    0.67
  -3  -6 -32    3.45    0.62
   3   6  32    5.44    0.67
  -3  -6 -33    3.51    0.59
   3   6  33    2.62    0.53
  -3  -6 -34    0.78    0.42
   3   6  34    0.71    0.40
   3   6  35    0.76    0.45
   3  -6  36    0.04    0.41
   3   6  36   -0.09    0.39
   3  -6  37    0.08    0.41
   3   6  37    0.04    0.40
  -3  -7  34    0.55    0.48
  -3   7  33    0.48    0.41
  -3  -7  33   -0.19    0.46
  -3   7  32    0.50    0.38
   3  -7 -32    0.73    0.45
  -3  -7  32    0.24    0.42
   3  -7 -31    0.62    0.42
  -3   7  31    0.61    0.37
  -3   7  31    0.89    0.49
  -3  -7  31    0.91    0.44
   3  -7 -30    0.41    0.45
  -3   7  30    0.47    0.35
  -3  -7  30    0.66    0.40
  -3   7  30    1.05    0.51
   3  -7 -29    0.25    0.42
  -3   7  29    0.38    0.33
  -3   7  29    0.51    0.46
  -3  -7  29    0.13    0.35
  -3  -7  28    0.86    0.40
   3  -7 -28    0.80    0.46
  -3   7  28    0.77    0.37
  -3   7  28    0.62    0.46
  -3   7  27    0.10    0.30
   3  -7 -27    0.05    0.39
  -3  -7  27    0.47    0.37
  -3   7  27    0.11    0.41
  -3   7  26    0.87    0.35
  -3  -7  26    1.01    0.37
  -3   7  26    0.48    0.38
  -3   7  26    0.65    0.36
  -3   7  25    0.16    0.29
  -3  -7  25    0.29    0.33
  -3   7  25    0.16    0.32
  -3   7  25   -0.11    0.41
  -3  -7  25   -0.18    0.38
  -3   7  24    1.58    0.41
  -3   7  24    1.01    0.33
  -3  -7  24    1.38    0.38
  -3  -7  24    2.07    0.48
  -3  -7  23    1.09    0.36
  -3   7  23    0.90    0.34
  -3   7  23    1.03    0.32
  -3  -7  23    1.02    0.40
  -3  -7  22    2.71    0.45
  -3   7  22    2.36    0.45
  -3  -7  22    2.49    0.49
  -3   7  22    2.84    0.42
  -3  -7  21    1.75    0.46
  -3   7  21    2.59    0.49
  -3   7  21    2.58    0.41
  -3  -7  21    2.80    0.45
  -3   7  20    2.55    0.40
  -3  -7  20    3.45    0.53
  -3   7  20    2.36    0.47
  -3  -7  19    0.63    0.32
  -3   7  19    1.43    0.31
  -3  -7  19    1.01    0.31
  -3   7  19    1.02    0.35
  -3   7  18    3.31    0.43
  -3  -7  18    4.55    0.48
  -3   7  18    2.88    0.53
  -3  -7  18    3.39    0.51
  -3   7  18    3.00    0.48
  -3  -7  17    0.96    0.30
  -3   7  17    0.66    0.26
  -3   7  17    0.91    0.37
  -3  -7  17    0.69    0.32
  -3   7  17    0.75    0.30
  -3  -7  16    4.12    0.50
  -3   7  16    2.71    0.38
  -3  -7  16    4.75    0.46
  -3   7  16    3.64    0.55
  -3   7  16    2.87    0.46
  -3   7  15    0.66    0.22
  -3   7  15    1.39    0.41
  -3  -7  15    1.23    0.29
  -3  -7  15    0.85    0.32
  -3   7  15    0.34    0.27
  -3  -7  14    1.55    0.36
  -3   7  14    0.64    0.31
  -3   7  14    0.82    0.34
  -3  -7  14    0.93    0.33
  -3  -7  14    1.82    0.30
  -3   7  14    1.04    0.24
  -3  -7  13    1.81    0.39
  -3   7  13    1.41    0.35
  -3  -7  13    1.37    0.36
  -3   7  13    1.45    0.26
  -3  -7  13    2.14    0.31
  -3   7  13    1.84    0.43
  -3   7  12    4.18    0.56
  -3   7  12    3.14    0.37
  -3  -7  12    5.52    0.36
  -3  -7  12    5.10    0.45
  -3  -7  12    4.28    0.51
  -3   7  12    3.41    0.50
  -3  -7  12    4.83    0.58
  -3   7  11    7.87    0.59
  -3   7  11    8.53    0.79
  -3  -7  11    7.73    0.76
  -3  -7  11    9.92    0.66
  -3  -7  11    8.41    0.55
  -3  -7  11    8.61    0.76
  -3   7  11    8.70    0.75
  -3  -7  10    9.75    0.79
  -3   7  10    8.52    0.78
  -3   7  10    8.08    0.74
  -3  -7  10   10.16    0.65
  -3  -7  10   10.10    0.83
  -3   7  10    7.66    0.59
  -3  -7  10   10.31    0.60
  -3  -7   9    4.43    0.53
  -3   7   9    5.42    0.57
  -3  -7   9    4.77    0.39
  -3  -7   9    4.38    0.41
  -3   7   9    6.09    0.61
  -3   7   9    5.12    0.40
  -3  -7   9    4.04    0.54
  -3  -7   8   10.18    0.62
  -3  -7   8    8.96    0.74
  -3   7   8    8.14    0.58
  -3   7   8    9.05    0.78
  -3  -7   8    9.61    0.80
  -3  -7   8   10.48    0.64
  -3   7   8    9.18    0.74
  -3   7   7    4.89    0.51
  -3  -7   7    3.62    0.50
  -3  -7   7    4.15    0.37
  -3  -7   7    3.76    0.46
  -3   7   7    4.59    0.36
  -3  -7   7    4.36    0.38
  -3   7   7    5.55    0.57
  -3  -7   6    7.60    0.61
  -3   7   6    6.02    0.58
  -3  -7   6    7.48    0.68
  -3   7   6    8.46    0.71
  -3   7   6    5.83    0.46
  -3  -7   6    8.44    0.52
  -3  -7   6    7.55    0.53
  -3  -7   5    9.05    0.63
  -3  -7   5    8.99    0.74
  -3   7   5    8.17    0.71
  -3   7   5    6.70    0.49
  -3   7   5    6.94    0.59
  -3  -7   5    8.09    0.53
  -3  -7   5    9.19    0.59
  -3  -7   4    4.89    0.41
  -3   7   4    5.25    0.54
  -3  -7   4    5.76    0.58
  -3  -7   4    4.92    0.38
  -3  -7   4    5.46    0.43
  -3  -7   3    0.84    0.22
  -3   7   3    0.41    0.25
  -3  -7   3    0.70    0.29
  -3   7   3    0.13    0.12
  -3  -7   3    0.75    0.16
  -3  -7   2    2.94    0.30
  -3   7   2    2.45    0.28
  -3  -7   2    3.74    0.49
  -3   7   2    4.87    0.49
  -3  -7   2    3.77    0.38
  -3  -7   1   15.30    1.05
  -3   7   1   15.23    1.02
  -3  -7   1   13.80    0.82
  -3   7   1   14.25    0.81
  -3  -7   1   14.87    0.93
  -3   7   0   11.26    0.79
  -3  -7   0    9.39    0.78
  -3  -7   0   10.06    0.61
  -3   7   0    8.64    0.58
  -3  -7   0   11.50    0.73
  -3  -7  -1   16.21    0.95
  -3  -7  -1   13.22    0.79
  -3   7  -1   13.15    0.79
  -3  -7  -1   14.72    1.02
  -3   7  -1   14.42    0.96
  -3  -7  -2   14.54    0.87
   3   7   2   11.06    0.74
  -3   7  -2   10.49    0.83
  -3  -7  -2   13.29    0.93
  -3   7  -3    2.08    0.32
  -3  -7  -3    0.73    0.25
   3   7   3    2.05    0.28
   3  -7   3    0.99    0.22
  -3  -7  -3    0.82    0.29
  -3  -7  -4   10.90    0.77
  -3   7  -4    8.65    0.72
   3   7   4    9.93    0.74
   3  -7   4   11.79    0.76
  -3  -7  -4    9.86    0.80
  -3  -7  -5   12.51    0.85
  -3  -7  -5   10.01    0.66
  -3   7  -5   12.17    0.67
  -3  -7  -5   11.76    0.88
   3   7   5   11.65    0.83
   3  -7   5   11.10    0.80
  -3  -7  -6    5.46    0.53
  -3  -7  -6    4.61    0.37
  -3   7  -6    5.79    0.39
   3   7   6    4.13    0.50
  -3  -7  -6    4.49    0.53
   3  -7   6    5.24    0.51
  -3  -7  -7    4.87    0.51
  -3  -7  -7    4.39    0.36
  -3   7  -7    4.63    0.36
   3  -7   7    5.60    0.50
  -3  -7  -8    0.88    0.30
  -3  -7  -8    0.25    0.17
   3   7   8    0.25    0.27
   3  -7   8    1.21    0.31
  -3  -7  -9    5.72    0.57
   3   7   9    5.29    0.55
   3  -7   9    4.87    0.50
  -3  -7  -9    4.95    0.41
  -3   7  -9    5.30    0.40
  -3  -7 -10    3.03    0.44
   3   7  10    2.29    0.42
  -3  -7 -10    2.40    0.30
   3  -7  10    2.75    0.41
   3   7  10    3.20    0.46
  -3  -7 -11   15.85    1.07
  -3  -7 -11   13.68    0.88
   3   7  11   14.55    1.08
   3  -7  11   13.54    1.00
   3   7  11   16.50    1.09
  -3   7 -11   14.59    0.87
  -3  -7 -12    5.99    0.48
   3   7  12    6.13    0.64
  -3  -7 -12    5.93    0.61
   3   7  12    4.89    0.60
   3  -7  12    6.68    0.62
  -3   7 -12    5.51    0.46
  -3  -7 -13    3.65    0.49
   3   7  13    4.31    0.52
   3  -7  13    3.61    0.47
  -3   7 -13    3.63    0.36
   3   7  13    3.90    0.53
  -3  -7 -13    3.58    0.38
  -3  -7 -14    6.10    0.50
  -3  -7 -14    6.97    0.65
  -3   7 -14    5.25    0.47
   3   7  14    5.53    0.62
   3  -7  14    6.38    0.64
   3   7  14    5.74    0.63
  -3  -7 -15    2.07    0.40
   3   7  15    1.67    0.39
   3  -7  15    2.10    0.42
  -3   7 -15    2.52    0.31
   3   7  15    2.93    0.48
  -3  -7 -15    2.63    0.33
  -3  -7 -16    3.95    0.53
  -3  -7 -16    4.01    0.42
  -3   7 -16    3.36    0.39
   3   7  16    3.67    0.52
   3   7  16    2.81    0.48
   3  -7  16    5.09    0.52
   3  -7  16    4.63    0.57
  -3  -7 -17    3.89    0.53
   3   7  17    4.25    0.58
   3  -7  17    4.74    0.59
   3   7  17    6.31    0.65
   3  -7  17    5.02    0.42
  -3  -7 -17    4.69    0.47
  -3   7 -17    4.71    0.46
   3  -7  17    5.87    0.54
  -3  -7 -18    0.38    0.31
   3   7  18    0.04    0.28
  -3  -7 -18    0.36    0.25
  -3   7 -18    0.06    0.23
   3  -7  18    0.31    0.18
   3  -7  18    0.75    0.28
   3   7  18    0.22    0.27
   3  -7  18    0.38    0.30
   3   7  19   -0.04    0.28
   3  -7  19    0.19    0.17
  -3  -7 -19    0.18    0.29
   3   7  19   -0.11    0.28
  -3  -7 -19    0.09    0.25
  -3   7 -19   -0.08    0.24
   3  -7  19    0.19    0.24
  -3  -7 -20    0.64    0.35
   3   7  20    1.58    0.42
  -3  -7 -20    1.05    0.30
  -3   7 -20    1.45    0.32
   3  -7  20    1.15    0.22
   3  -7  20    1.63    0.31
  -3  -7 -21    4.97    0.63
  -3   7 -21    4.79    0.50
  -3  -7 -21    4.52    0.50
   3  -7  21    4.47    0.39
   3   7  21    5.21    0.63
   3  -7  21    6.33    0.52
  -3  -7 -22    0.93    0.36
  -3   7 -22    1.21    0.32
  -3  -7 -22    0.96    0.30
  -3  -7 -23    4.12    0.59
   3   7  23    5.10    0.63
  -3   7 -23    4.24    0.50
  -3  -7 -23    3.98    0.51
  -3   7 -24    0.63    0.30
   3   7  24    1.31    0.41
  -3  -7 -24    2.00    0.45
  -3  -7 -24    1.58    0.35
  -3  -7 -25    0.12    0.34
   3   7  25    0.43    0.33
  -3  -7 -25   -0.03    0.29
  -3   7 -25    0.03    0.25
  -3  -7 -26    1.55    0.45
   3   7  26    0.95    0.38
   3   7  27    0.64    0.37
   3   7  28    0.16    0.34
   3   7  29    0.08    0.35
   3   7  30    0.21    0.35
   3   7  31    0.90    0.40
  -3  -7 -31    0.39    0.38
   3   7  32    0.91    0.42
   3   7  33    1.76    0.49
   3   7  34    0.27    0.38
   3  -8 -29    1.52    0.55
   3  -8 -28    0.86    0.52
  -3  -8  28    2.18    0.51
  -3   8  28    2.44    0.66
  -3   8  27    0.46    0.32
  -3  -8  27    0.86    0.40
  -3   8  26   -0.03    0.30
  -3  -8  26   -0.08    0.35
  -3   8  25    0.18    0.30
  -3  -8  25    0.04    0.37
  -3   8  25   -0.04    0.33
  -3   8  24   -0.06    0.29
  -3  -8  24   -0.14    0.32
  -3   8  24   -0.20    0.39
  -3  -8  23   -0.10    0.32
  -3   8  23   -0.28    0.32
  -3   8  23   -0.31    0.38
  -3   8  22    2.93    0.45
  -3  -8  22    2.43    0.46
  -3   8  22    2.51    0.51
  -3  -8  21    1.57    0.41
  -3   8  21    0.93    0.32
  -3   8  21    1.46    0.52
  -3   8  21    1.08    0.39
  -3   8  20   10.07    0.79
  -3  -8  20   10.85    0.85
  -3   8  20   10.60    0.92
  -3   8  20   10.80    1.04
  -3  -8  19    3.75    0.50
  -3   8  19    2.80    0.51
  -3   8  19    2.49    0.40
  -3   8  19    3.03    0.57
  -3   8  18    7.33    0.61
  -3  -8  18    7.27    0.65
  -3   8  18    8.33    0.86
  -3  -8  18    7.45    0.74
  -3   8  18    7.78    0.74
  -3   8  17    3.04    0.49
  -3  -8  17    2.68    0.47
  -3   8  17    2.69    0.37
  -3  -8  17    3.84    0.45
  -3   8  17    2.97    0.55
  -3  -8  16    1.10    0.31
  -3  -8  16    0.94    0.33
  -3   8  16    2.11    0.48
  -3   8  16    1.16    0.26
  -3   8  16    1.36    0.37
  -3   8  15    0.95    0.23
  -3  -8  15    1.72    0.37
  -3   8  15    1.61    0.37
  -3  -8  15    1.61    0.29
  -3   8  15    1.13    0.39
  -3   8  14    0.69    0.37
  -3   8  14    0.43    0.30
  -3  -8  14   -0.06    0.24
  -3   8  14    0.32    0.19
  -3  -8  14    0.15    0.20
  -3   8  13    0.15    0.17
  -3  -8  13    0.21    0.19
  -3   8  13   -0.13    0.33
  -3  -8  13    0.22    0.27
  -3   8  13    0.12    0.29
  -3  -8  13    0.29    0.17
  -3  -8  12    0.96    0.24
  -3   8  12    1.30    0.21
  -3   8  12    1.24    0.39
  -3  -8  12    0.71    0.33
  -3   8  12    1.00    0.35
  -3  -8  12    1.03    0.20
  -3  -8  11    0.79    0.32
  -3   8  11    0.64    0.34
  -3   8  11    0.74    0.19
  -3  -8  11    0.80    0.22
  -3   8  11    1.25    0.38
  -3  -8  11    1.31    0.22
  -3   8  10    9.84    0.87
  -3   8  10    8.66    0.60
  -3  -8  10   10.70    0.65
  -3   8  10   10.33    0.81
  -3  -8  10    9.13    0.77
  -3  -8  10   10.11    0.63
  -3   8   9    2.40    0.26
  -3   8   9    3.33    0.51
  -3  -8   9    2.53    0.29
  -3   8   9    2.70    0.43
  -3  -8   9    2.73    0.31
  -3  -8   9    2.35    0.38
  -3  -8   8   11.60    0.85
  -3   8   8   14.26    0.89
  -3  -8   8   14.15    0.77
  -3   8   8   13.86    1.05
  -3  -8   8   14.00    0.82
  -3   8   8   11.82    0.73
  -3   8   7    3.02    0.27
  -3  -8   7    3.83    0.37
  -3   8   7    3.62    0.51
  -3  -8   7    4.16    0.31
  -3  -8   7    3.48    0.36
  -3   8   6    6.38    0.64
  -3   8   6    5.18    0.34
  -3  -8   6    5.09    0.45
  -3  -8   6    5.12    0.36
  -3  -8   5    4.00    0.27
  -3   8   5    3.29    0.48
  -3  -8   5    4.16    0.39
  -3   8   5    2.78    0.23
  -3  -8   4    1.52    0.28
  -3   8   4    0.90    0.13
  -3  -8   4    1.37    0.15
  -3   8   4    1.39    0.36
  -3   8   3    0.61    0.10
  -3   8   3    1.19    0.33
  -3  -8   3    1.17    0.13
  -3  -8   2    1.87    0.15
  -3   8   2    2.12    0.39
  -3  -8   2    2.60    0.33
  -3  -8   1    1.03    0.27
  -3   8   1    1.16    0.32
  -3  -8   1    0.35    0.10
  -3  -8   0    2.87    0.19
  -3  -8   0    2.64    0.20
  -3  -8  -1    2.08    0.35
  -3   8  -1    1.79    0.13
  -3  -8  -1    1.57    0.14
  -3   8  -1    1.86    0.14
  -3  -8  -1    1.39    0.15
  -3  -8  -2    6.41    0.37
  -3   8  -2    6.61    0.36
  -3   8  -2    7.42    0.64
  -3   8  -2    6.08    0.35
  -3  -8  -2    6.57    0.38
  -3  -8  -3    0.94    0.29
  -3  -8  -3    0.92    0.13
  -3  -8  -3    0.93    0.13
  -3   8  -3    1.07    0.12
  -3   8  -3    1.24    0.14
  -3  -8  -4    4.80    0.51
  -3   8  -4    5.21    0.32
  -3  -8  -4    4.75    0.32
  -3   8  -4    5.10    0.31
  -3  -8  -4    4.60    0.31
  -3  -8  -5    1.64    0.35
  -3   8  -5    1.31    0.15
  -3  -8  -5    0.79    0.15
  -3  -8  -6    3.48    0.45
  -3  -8  -6    2.49    0.24
   3   8   6    2.88    0.34
  -3   8  -6    3.37    0.25
   3  -8   6    2.60    0.32
  -3  -8  -7    1.71    0.21
  -3   8  -7    1.59    0.20
   3   8   7    1.63    0.32
   3  -8   7    1.31    0.28
  -3  -8  -8    4.08    0.50
   3   8   8    2.26    0.41
  -3  -8  -8    2.29    0.27
   3  -8   8    3.29    0.42
  -3   8  -8    4.19    0.30
  -3  -8  -9    2.20    0.40
   3   8   9    1.66    0.37
   3  -8   9    1.75    0.34
  -3  -8  -9    1.54    0.22
  -3   8  -9    1.70    0.23
  -3  -8 -10    3.26    0.48
   3  -8  10    2.41    0.40
  -3   8 -10    3.26    0.30
   3   8  10    2.12    0.41
  -3  -8 -10    1.53    0.26
  -3  -8 -11    1.24    0.37
  -3  -8 -11    1.36    0.24
  -3   8 -11    1.50    0.23
   3  -8  11    1.80    0.34
   3   8  11    1.51    0.38
   3  -8  12    1.33    0.31
   3   8  12    2.44    0.45
  -3  -8 -12    1.34    0.37
   3   8  12    1.55    0.39
  -3  -8 -12    1.28    0.24
  -3   8 -12    1.92    0.25
  -3  -8 -13    0.60    0.32
   3   8  13    1.09    0.32
   3  -8  13    0.55    0.26
   3   8  13    1.05    0.36
  -3  -8 -13    0.74    0.21
  -3   8 -13    1.06    0.20
   3   8  14    0.69    0.33
  -3  -8 -14    0.93    0.34
   3  -8  14    0.56    0.28
  -3  -8 -14    0.64    0.21
  -3   8 -14    0.90    0.22
   3   8  14    0.66    0.30
   3  -8  15   -0.03    0.26
  -3  -8 -15    0.24    0.31
   3   8  15    0.35    0.34
  -3  -8 -15    0.26    0.21
   3   8  15    0.03    0.27
  -3   8 -15    0.45    0.20
  -3  -8 -16    2.00    0.42
   3   8  16    1.08    0.36
  -3   8 -16    1.24    0.26
   3   8  16    1.42    0.41
   3  -8  16    1.20    0.36
  -3  -8 -16    1.15    0.27
  -3  -8 -17    0.04    0.31
  -3  -8 -17   -0.08    0.21
   3   8  17    0.36    0.38
   3  -8  17   -0.15    0.29
   3   8  17    0.37    0.33
  -3   8 -17    0.32    0.22
   3  -8  17   -0.03    0.30
  -3  -8 -18    3.34    0.54
   3  -8  18    3.14    0.54
   3   8  18    3.00    0.54
  -3   8 -18    2.87    0.38
   3   8  18    2.33    0.49
  -3  -8 -19    1.08    0.41
   3   8  19    1.37    0.40
   3  -8  19    0.86    0.38
   3   8  19    1.89    0.50
  -3   8 -19    1.42    0.31
  -3  -8 -20    2.76    0.52
   3   8  20    3.24    0.57
  -3   8 -20    3.18    0.42
   3   8  20    2.49    0.52
   3  -8  20    2.48    0.57
   3   8  21    1.65    0.47
  -3  -8 -21    1.94    0.49
   3  -8  21    1.82    0.47
  -3   8 -21    1.33    0.33
   3   8  21    1.80    0.47
  -3  -8 -22    0.40    0.39
   3  -8  22    0.92    0.43
   3   8  22    1.31    0.43
   3   8  22    0.64    0.38
  -3   8 -22    1.18    0.33
   3  -8  23    0.48    0.39
   3   8  23    0.39    0.38
   3   8  23    0.72    0.38
  -3   8 -23    0.33    0.29
  -3  -8 -23    0.20    0.36
  -3  -8 -24    0.25    0.36
   3   8  24    0.17    0.34
  -3   8 -24    0.07    0.28
   3   8  24   -0.09    0.39
  -3  -8 -25   -0.17    0.36
   3   8  25    0.04    0.38
  -3   8 -25    0.28    0.28
  -3  -8 -26   -0.04    0.36
   3   8  26    0.22    0.40
  -3  -8 -27    0.35    0.38
   3   8  27   -0.04    0.37
  -3  -8 -28    0.44    0.41
   3   8  28    0.54    0.41
   3   8  29    0.14    0.39
   3   8  30    2.15    0.54
   3  -9 -24    0.33    0.44
  -3   9  24    1.10    0.52
  -3   9  23    2.33    0.61
  -3   9  22    0.83    0.47
  -3   9  21    3.41    0.66
  -3   9  20    0.26    0.43
  -3   9  19    1.34    0.51
  -3   9  18    0.75    0.43
  -3   9  17    0.77    0.38
  -3   9  17    0.68    0.40
  -3   9  16    0.95    0.42
  -3   9  16    0.63    0.37
  -3   9  15    1.30    0.44
  -3   9  15    0.96    0.37
  -3   9  14    1.60    0.46
  -3   9  14    2.53    0.52
  -3   9  13    5.46    0.69
  -3   9  13    4.91    0.60
  -3   9  12    3.31    0.47
  -3   9  12    3.61    0.59
  -3   9  11   10.52    0.94
  -3   9  11    7.95    0.65
  -3  -9  11   10.27    0.64
  -3   9  10    3.38    0.57
  -3  -9  10    2.48    0.32
  -3   9   9    6.75    0.73
  -3  -9   9    5.94    0.49
  -3  -9   8    0.34    0.22
  -3   9   8    1.07    0.39
  -3   9   7    0.16    0.32
  -3  -9   6    0.24    0.21
  -3   9   6    1.02    0.37
  -3  -9   5    1.42    0.28
  -3   9   5    0.85    0.36
  -3  -9   4    1.14    0.28
  -3   9   4    2.42    0.45
  -3   9   3    3.30    0.52
  -3  -9   3    3.82    0.42
  -3   9   2    4.40    0.56
  -3  -9   2    3.07    0.41
  -3   9   1   15.62    1.14
  -3  -9   1   14.70    1.00
  -3   9   0    7.07    0.70
  -3  -9   0    5.62    0.58
  -3  -9  -1   13.76    0.98
  -3   9  -1   14.15    1.04
  -3  -9  -2    2.65    0.44
  -3  -9  -3    1.57    0.38
  -3  -9  -4    1.00    0.34
  -3  -9  -5    1.16    0.35
  -3  -9  -6    0.61    0.32
  -3  -9  -7    0.89    0.33
  -3  -9  -8    1.67    0.40
   3   9   9    3.31    0.34
  -3   9  -9    4.81    0.28
  -3  -9 -10    3.81    0.54
   3   9  10    3.76    0.42
  -3   9 -10    3.59    0.27
  -3  -9 -11   11.96    0.96
   3   9  11   13.14    0.87
  -3   9 -11   10.19    0.62
  -3  -9 -12    1.59    0.43
   3   9  12    2.39    0.42
  -3   9 -12    1.90    0.24
  -3  -9 -13    4.25    0.59
   3   9  13    3.89    0.51
  -3   9 -13    3.89    0.34
  -3  -9 -14    0.68    0.36
   3   9  14    0.51    0.28
  -3   9 -14    0.68    0.20
  -3  -9 -15    0.43    0.36
   3   9  15    0.04    0.32
   3   9  15    0.13    0.28
  -3   9 -15    0.12    0.18
   3   9  16   -0.14    0.34
  -3  -9 -16   -0.04    0.34
   3   9  16   -0.30    0.36
  -3   9 -16    0.16    0.18
  -3  -9 -17    0.41    0.36
   3   9  17   -0.04    0.42
   3   9  17    0.48    0.37
  -3   9 -17    0.25    0.19
  -3  -9 -18    0.37    0.38
   3   9  18    0.22    0.38
   3   9  18    0.40    0.34
  -3  -9 -19    0.54    0.42
   3   9  19    0.63    0.42
   3   9  19    0.19    0.35
   3   9  20    2.58    0.54
   3   9  20    2.00    0.48
  -3  -9 -21    2.77    0.55
   3   9  21    2.32    0.52
   3   9  21    3.12    0.58
  -3  -9 -22    1.40    0.47
   3   9  22    0.93    0.44
   3   9  22    0.64    0.39
   3   9  23    2.35    0.55
  -3  -9 -23    2.88    0.58
   3   9  23    3.34    0.60
  -3  -9 -24    0.99    0.44
   3   9  24    0.05    0.41
   3   9  24   -0.05    0.38
   3   9  25    0.33    0.38
   3   9  25    0.48    0.42
   3   9  26   -0.05    0.34
   3   9  27    0.40    0.39
  -3  10  20    1.14    0.52
  -3  10  19    0.39    0.39
  -3  10  18    0.92    0.49
  -3  10  17   -0.05    0.38
  -3  10  16    0.15    0.34
  -3  10  15    0.41    0.39
  -3  10  14    1.24    0.45
  -3  10  13    0.63    0.41
  -3  10  12    0.38    0.37
  -3  10  11    1.53    0.46
  -3  10  10    0.86    0.40
  -3  10   9    1.33    0.45
  -3 -10   8    1.84    0.31
  -3  10   7    0.26    0.32
  -3 -10   7   -0.06    0.21
  -3 -10   6    0.60    0.25
  -3  10   6    0.21    0.33
  -3 -10   5    0.40    0.25
  -3  10   5   -0.25    0.36
  -3 -10   4    1.01    0.28
  -3  10   4    1.36    0.43
  -3  10   3    0.08    0.34
  -3 -10   3    0.09    0.24
  -3  10   2    0.86    0.40
  -3 -10   2    1.19    0.30
  -3 -10   1    0.43    0.29
  -3  10   1    1.17    0.41
  -3 -10   0    0.58    0.31
  -3 -10  -1    0.63    0.29
  -3 -10  -2    0.77    0.31
  -3 -10  -3    0.30    0.29
  -3 -10  -4    0.62    0.33
  -3 -10  -5   -0.23    0.30
  -3 -10  -6    0.97    0.37
  -3 -10  -7    0.21    0.33
  -3 -10  -8    1.07    0.41
  -3 -10  -9    0.48    0.37
  -3 -10 -10    0.68    0.38
  -3 -10 -11    0.54    0.40
  -3 -10 -12    0.08    0.35
  -3 -10 -13    0.08    0.35
  -3 -10 -14    0.87    0.42
  -3 -10 -15    0.30    0.37
  -3 -10 -16    0.86    0.43
  -3 -10 -17   -0.18    0.40
  -3 -10 -18    0.04    0.38
  -3 -10 -19    0.41    0.41
   3  10  19    1.06    0.44
  -3 -10 -20    0.51    0.43
  -3  11  14    0.42    0.45
  -3  11  13    1.96    0.55
  -3  11  12    1.48    0.52
  -3  11  11    2.88    0.62
  -3  11  10    1.95    0.53
  -3  11   9    2.87    0.61
  -3  11   8    0.34    0.43
  -3  11   7    0.77    0.42
  -3  11   6    0.09    0.39
  -3  11   5   -0.09    0.35
  -3  11   4    0.67    0.41
  -3  11   3    1.66    0.49
  -3 -11   3    1.76    0.36
  -3 -11   2    1.00    0.35
  -3 -11   1    5.35    0.59
  -3 -11   0    2.12    0.43
  -3 -11  -1    4.42    0.57
  -3 -11  -2    1.29    0.39
  -3 -11  -3    1.59    0.42
  -3 -11  -4    0.03    0.31
  -3 -11  -5    0.17    0.35
  -3 -11  -6    0.07    0.35
  -3 -11  -7    1.04    0.41
  -3 -11  -8    1.22    0.45
  -3 -11  -9    3.66    0.61
  -3 -11 -10    1.55    0.49
  -3 -11 -11    4.67    0.70
  -3 -11 -12    1.75    0.52
  -3 -11 -13    2.72    0.58
  -3 -11 -14    0.49    0.43
  -3 -11 -15    0.09    0.42
  -3 -12  -3    1.05    0.40
  -3 -12  -4    3.52    0.57
  -3 -12  -5    1.21    0.46
  -3 -12  -6    3.22    0.59
  -3 -12  -7    0.90    0.46
  -3 -12  -8    2.27    0.56
  -3 -12  -9    2.06    0.56
   4   0 -39    1.07    0.35
  -4   0  39    0.95    0.50
   4   0 -38    0.87    0.32
  -4   0  38    0.82    0.47
   4   0 -37    1.10    0.31
  -4   0  37    1.80    0.52
   4   0 -36    0.36    0.27
  -4   0  36    0.21    0.37
   4   0 -35    1.06    0.31
  -4   0  35    1.61    0.49
   4   0 -34    0.60    0.29
  -4   0  34    0.29    0.40
  -4   0  33    1.04    0.43
   4   0 -33    0.84    0.30
  -4   0  32    2.98    0.57
   4   0 -32    4.63    0.49
   4   0 -31    1.04    0.30
  -4   0  31    1.07    0.40
   4   0 -30    8.34    0.70
  -4   0  30    9.67    0.90
  -4   0  29    1.09    0.40
  -4   0  28    5.15    0.64
   4   0 -28    5.18    0.55
   4   0 -27    2.82    0.41
  -4   0  27    2.86    0.49
   4   0 -26    2.26    0.42
  -4   0  26    1.62    0.39
   4   0 -26    1.49    0.33
   4   0 -25    4.93    0.58
   4   0 -25    5.40    0.54
  -4   0  25    4.96    0.60
   4   0 -24    3.24    0.47
   4   0 -24    3.00    0.42
  -4   0  24    2.70    0.49
   4   0 -23    9.84    0.82
   4   0 -23    9.67    0.76
  -4   0  23    9.98    0.87
   4   0 -22   17.25    1.18
   4   0 -22   17.19    1.12
  -4   0  22   17.23    1.23
   4   0 -21    9.81    0.82
   4   0 -21   11.47    0.81
  -4   0  21   10.25    0.88
   4   0 -20   23.01    1.34
   4   0 -20   21.31    1.38
  -4   0  20   21.45    1.43
   4   0 -19    2.27    0.37
  -4   0  19    2.17    0.40
  -4   0  19    2.83    0.44
  -4   0  18   12.27    0.92
   4   0 -18   11.90    0.83
  -4   0  18   12.26    0.94
   4   0 -17    1.34    0.26
  -4   0  17    1.23    0.27
  -4   0  17    0.91    0.28
  -4   0  16    1.26    0.29
  -4   0  16    1.09    0.28
  -4   0  15    4.77    0.51
  -4   0  15    5.12    0.52
  -4   0  14    8.92    0.72
  -4   0  14    7.80    0.69
  -4   0  13   23.11    1.53
  -4   0  13   27.66    1.57
  -4   0  12   62.81    3.04
  -4   0  12   50.12    2.97
  -4   0  11   49.83    2.51
  -4   0  11   40.35    2.46
  -4   0  10  101.13    4.67
  -4   0  10   81.75    4.61
  -4   0   9   29.43    1.59
  -4   0   9   22.20    1.53
  -4   0   8   27.89    1.56
  -4   0   8   22.56    1.52
   4   0  -7    1.97    0.34
  -4   0   7    2.29    0.35
   4   0  -6    1.19    0.27
  -4   0   6    0.88    0.26
  -4   0   5    0.68    0.24
   4   0  -5    0.65    0.24
  -4   0   4    5.67    0.58
   4   0  -4    4.71    0.56
   4   0  -3   18.70    1.34
  -4   0   3   20.96    1.35
  -4   0   2   96.94    5.16
   4   0  -2  105.27    5.22
  -4   0   1   61.63    3.43
   4   0  -1   66.43    3.50
   4   0   0  169.73    8.88
  -4   0   0  191.56    8.92
  -4   0  -1   61.44    3.44
   4   0   1   68.78    3.51
   4   0   1   63.60    3.28
   4   0   2   82.01    4.27
  -4   0  -2   88.42    4.47
   4   0   2   88.99    4.49
   4   0   3   19.19    1.28
   4   0   3   18.17    1.13
  -4   0  -3   21.29    1.33
  -4   0  -4    2.06    0.35
   4   0   4    0.52    0.17
   4   0   5    0.09    0.13
   4   0   5    0.21    0.21
  -4   0  -6    0.39    0.10
   4   0   6    0.48    0.21
   4   0   6    0.47    0.17
   4   0   7    1.91    0.26
  -4   0  -7    1.75    0.29
   4   0   7    2.11    0.35
   4   0   8   26.81    1.66
  -4   0  -8   27.30    1.39
   4   0   8   28.98    1.55
  -4   0  -9   32.28    1.51
   4   0   9   31.28    1.81
   4   0  10  132.16    5.65
   4   0  10   94.66    5.51
   4   0  11   43.63    2.54
   4   0  11   52.54    2.67
   4   0  12   92.44    4.60
   4   0  13   27.30    1.54
  -4   0 -14    8.51    0.69
   4   0  14   10.34    0.71
   4   0  15    0.78    0.13
  -4   0 -15    0.73    0.22
   4   0  16    2.57    0.33
  -4   0 -16    2.75    0.35
   4   0  16    2.64    0.23
   4   0  17    0.23    0.19
   4   0  17    0.30    0.11
  -4   0 -17    0.31    0.18
   4   0  18    1.58    0.19
  -4   0 -18    1.77    0.31
   4   0  19    8.15    0.64
   4   0  19    7.45    0.48
  -4   0 -19    7.32    0.64
   4   0  20   31.66    1.74
  -4   0 -20   30.76    1.76
  -4   0 -20   29.82    1.76
   4   0  20   29.83    1.56
   4   0  21   29.25    1.60
  -4   0 -21   27.02    1.61
   4   0  21   26.41    1.41
  -4   0 -21   25.43    1.59
   4   0  22   48.52    2.45
   4   0  22   51.36    2.63
  -4   0 -22   47.58    2.66
  -4   0 -22   48.88    2.67
   4   0  23   12.61    0.91
  -4   0 -23   12.89    0.96
  -4   0 -23   13.32    0.96
   4   0  23   12.66    0.76
   4   0  24   16.33    1.08
  -4   0 -24   14.86    1.10
  -4   0 -24   17.35    1.14
   4   0  24   16.19    0.92
   4   0  25    1.36    0.34
   4   0  25    1.22    0.20
  -4   0 -25    1.46    0.34
   4   0  26    0.63    0.27
   4   0  26    0.48    0.17
  -4   0 -26    0.06    0.31
   4   0  27    0.05    0.24
   4   0  27    0.06    0.15
  -4   0 -27    0.06    0.29
   4   0  28    0.03    0.25
   4   0  28    0.16    0.17
  -4   0 -28    0.03    0.27
   4   0  29    2.45    0.41
   4   0  29    2.76    0.31
   4   0  30    2.56    0.43
   4   0  30    2.32    0.30
   4   0  31    8.97    0.74
   4   0  31    9.08    0.82
   4   0  31    8.16    0.58
   4   0  32   10.57    0.95
  -4   0 -32   10.01    0.88
   4   0  32    9.13    0.67
   4   0  33    4.55    0.44
   4   0  33    5.07    0.66
  -4   0 -33    3.97    0.60
   4   0  34    7.08    0.79
   4   0  34    6.94    0.56
  -4   0 -34    6.88    0.75
   4   0  35    1.06    0.44
  -4   0 -35    0.12    0.37
   4   0  36    2.88    0.56
  -4   0 -36    2.76    0.54
   4   0  37    0.09    0.37
  -4   0 -37    0.16    0.36
   4   0  38    0.05    0.39
  -4   0 -38    0.04    0.35
   4   0  39    0.53    0.46
  -4   0 -39    0.60    0.43
  -4   0 -40    0.04    0.42
  -4   0 -41    1.71    0.57
  -4   0 -42    0.41    0.46
  -4   0 -43    1.45    0.55
   4  -1 -41    4.90    0.63
   4  -1 -40    1.18    0.40
   4  -1 -39    4.02    0.57
  -4  -1  39    4.37    0.74
   4   1 -38    0.82    0.29
   4  -1 -38    0.64    0.37
  -4  -1  38    0.87    0.47
   4   1 -37    0.47    0.26
   4  -1 -37    0.88    0.37
  -4  -1  37    0.58    0.45
   4   1 -36    0.93    0.29
   4  -1 -36    0.77    0.36
  -4  -1  36    0.46    0.38
   4   1 -35    0.60    0.26
   4  -1 -35    0.97    0.36
  -4  -1  35    0.85    0.45
   4   1 -34    1.30    0.30
   4  -1 -34    1.00    0.36
  -4  -1  34    1.51    0.48
   4   1 -33    3.29    0.41
   4  -1 -33    4.14    0.53
  -4  -1  33    4.21    0.65
   4   1 -32    5.77    0.53
   4  -1 -32    6.02    0.63
  -4  -1  32    5.46    0.74
   4   1 -31   16.24    1.06
  -4  -1  31   19.46    1.39
   4   1 -30   10.95    0.77
  -4  -1  30   11.49    1.03
  -4  -1  29   21.55    1.45
   4  -1 -29   21.75    1.34
   4  -1 -28    5.80    0.62
  -4  -1  28    4.84    0.64
   4  -1 -27    6.92    0.65
  -4  -1  27    5.57    0.68
   4  -1 -26    5.13    0.58
   4  -1 -26    4.70    0.54
  -4  -1  26    4.47    0.59
   4  -1 -25    6.90    0.65
   4  -1 -25    6.71    0.62
  -4  -1  25    6.12    0.67
   4  -1 -24    8.21    0.76
   4   1 -24   10.71    0.74
   4  -1 -24    8.84    0.76
  -4  -1  24    8.25    0.79
   4  -1 -23    8.42    0.72
   4  -1 -23   10.12    0.74
  -4  -1  23    8.38    0.77
   4  -1 -22    9.78    0.84
   4   1 -22   12.58    0.81
   4  -1 -22   10.43    0.83
  -4  -1  22   10.36    0.91
   4  -1 -21   51.52    2.69
   4   1 -21   42.83    2.53
   4  -1 -21   51.67    2.65
  -4  -1  21   52.89    2.76
   4  -1 -20   37.65    2.15
   4   1 -20   38.10    2.05
   4  -1 -20   40.40    2.15
  -4  -1  20   35.78    2.19
   4  -1 -19   61.77    3.25
  -4  -1  19   61.31    3.30
   4   1 -19   56.80    3.12
   4  -1 -19   65.45    3.24
  -4  -1  19   64.17    3.31
   4   1 -18   38.27    1.99
  -4  -1  18   34.15    2.11
  -4  -1  18   37.71    2.14
  -4  -1  17   29.19    1.68
   4   1 -17   25.09    1.48
  -4  -1  17   27.38    1.64
  -4  -1  16   14.86    1.10
   4   1 -16   17.72    1.00
  -4  -1  16   15.10    1.10
  -4  -1  15   14.31    1.02
  -4  -1  15   14.51    1.02
  -4  -1  14   24.00    1.57
  -4  -1  14   29.16    1.63
  -4  -1  13   20.15    1.35
  -4  -1  13   23.04    1.38
  -4  -1  12   29.54    1.84
  -4  -1  12   34.04    1.86
  -4  -1  11   48.35    2.46
  -4  -1  11   40.85    2.45
  -4  -1  10   51.88    2.73
  -4  -1  10   49.22    2.76
  -4  -1   9  135.53    6.26
  -4  -1   9  115.35    6.24
  -4  -1   8   80.54    4.49
  -4  -1   8   95.88    4.52
   4  -1  -7   82.40    4.11
  -4  -1   7   74.12    4.04
   4  -1  -6   49.78    2.79
   4   1  -6   52.48    2.64
  -4  -1   6   47.60    2.74
   4   1  -5   30.42    1.83
  -4  -1   5   35.17    2.01
  -4  -1   4   48.84    2.84
   4  -1  -4   52.07    2.90
   4   1  -4   53.32    2.70
   4   1  -3   34.97    2.00
   4  -1  -3   37.64    2.22
  -4  -1   2   50.16    2.88
   4  -1  -2   48.52    2.89
   4   1  -2   56.22    2.73
   4  -1  -1   53.21    2.93
  -4  -1   1   51.18    2.87
  -4  -1   0   87.09    4.37
   4  -1   0   79.93    4.34
  -4  -1  -1   64.10    3.60
   4  -1   1   72.13    3.66
  -4  -1  -2   74.40    4.04
   4  -1   2   80.70    4.08
  -4  -1  -2   76.48    3.87
   4  -1   3   63.10    3.42
  -4  -1  -3   61.88    3.42
  -4  -1  -3   66.37    3.27
   4  -1   4   57.22    3.05
   4   1   4   62.49    3.04
  -4  -1  -4   58.01    3.17
   4  -1   4   59.96    3.19
  -4  -1  -4   58.42    3.03
  -4  -1  -5   50.24    2.45
   4  -1   5   54.13    2.59
  -4  -1  -5   53.54    2.57
   4  -1   5   50.42    2.71
  -4  -1  -6   40.69    2.04
   4   1   6   34.45    2.08
   4  -1   6   39.08    2.05
   4  -1   6   42.04    2.21
  -4  -1  -6   36.04    1.92
   4  -1   7   46.51    2.17
  -4  -1  -7   43.74    1.97
  -4   1  -7   31.41    1.71
  -4  -1  -7   39.57    1.83
   4  -1   7   42.29    1.96
   4   1   7   33.12    1.94
   4  -1   8   51.00    2.58
  -4  -1  -8   44.91    2.29
  -4   1  -8   45.63    2.18
  -4  -1  -8   46.62    2.42
   4  -1   8   45.85    2.40
   4   1   8   42.36    2.45
  -4  -1  -9   37.17    2.39
  -4  -1  -9   40.32    2.50
   4  -1   9   42.05    2.50
  -4  -1 -10   45.93    2.59
   4  -1  10   49.63    2.75
  -4  -1 -10   48.77    2.48
   4  -1  10   50.10    2.59
   4   1  10   57.04    2.64
   4  -1  11   34.67    2.04
  -4  -1 -11   34.68    1.78
   4  -1  11   36.90    1.89
   4   1  11   32.79    1.88
   4   1  12   53.78    2.59
   4  -1  12   45.09    2.52
   4   1  13   21.52    1.30
   4   1  13   20.64    1.17
   4   1  14   35.28    1.61
   4  -1  14   31.47    1.68
   4   1  15   19.11    1.16
   4   1  15   17.11    1.01
  -4   1 -15   16.68    1.17
   4   1  16   24.74    1.35
   4   1  16   23.74    1.20
  -4   1 -16   21.92    1.37
   4   1  17   20.67    1.27
   4   1  17   18.67    1.12
  -4   1 -17   19.28    1.30
  -4  -1 -17   22.17    1.29
   4   1  18   24.08    1.31
   4  -1  18   19.52    1.02
   4   1  18   20.62    1.13
  -4   1 -18   23.90    1.36
  -4  -1 -18   17.44    1.22
   4  -1  18   20.35    1.21
   4  -1  19   29.34    1.47
   4   1  19   26.71    1.49
  -4   1 -19   24.92    1.52
   4   1  19   21.12    1.31
  -4  -1 -19   24.42    1.47
   4  -1  20   27.48    1.57
   4   1  20   32.05    1.65
  -4  -1 -20   26.86    1.62
   4   1  20   29.12    1.48
   4  -1  20   25.37    1.37
  -4   1 -20   31.35    1.70
  -4  -1 -20   25.31    1.60
   4  -1  21   14.92    0.89
   4   1  21   11.63    0.89
   4   1  21    8.70    0.70
  -4  -1 -21   12.64    0.91
   4  -1  21   12.98    0.66
  -4   1 -21   11.20    0.90
  -4  -1 -21   12.37    0.90
   4  -1  22   23.41    1.37
   4   1  22   26.27    1.45
  -4  -1 -22   21.00    1.40
   4   1  22   24.07    1.27
   4  -1  22   21.38    1.16
  -4   1 -22   24.44    1.46
  -4  -1 -22   21.17    1.40
   4  -1  23   11.14    0.74
   4   1  23    8.13    0.72
  -4  -1 -23    8.31    0.73
   4   1  23    7.20    0.58
   4  -1  23    9.67    0.54
  -4   1 -23    7.65    0.73
  -4  -1 -23    9.70    0.77
   4  -1  24    9.91    0.78
   4   1  24   12.64    0.88
  -4  -1 -24    8.81    0.81
   4   1  24   12.84    0.74
   4  -1  24   10.03    0.62
  -4   1 -24   12.63    0.91
  -4  -1 -24    9.80    0.83
   4  -1  25    7.62    0.61
   4   1  25    4.93    0.54
  -4  -1 -25    5.68    0.60
   4  -1  25    6.69    0.40
  -4  -1 -25    6.68    0.63
   4   1  25    4.26    0.43
  -4   1 -25    2.15    0.58
   4  -1  26    7.87    0.67
   4   1  26   11.23    0.77
   4   1  26    9.29    0.61
  -4   1 -26    4.16    0.78
   4  -1  26    7.23    0.49
  -4  -1 -26    7.55    0.72
   4  -1  27    5.84    0.54
   4   1  27    3.09    0.47
   4   1  27    3.13    0.37
   4   1  27    4.17    0.55
   4  -1  27    5.34    0.36
  -4   1 -27    1.40    0.53
  -4  -1 -27    5.79    0.59
   4  -1  28    6.00    0.60
   4   1  28    8.30    0.71
   4   1  28    7.60    0.75
   4   1  28    6.85    0.55
   4  -1  28    5.71    0.46
   4  -1  29   11.49    0.78
   4   1  29    9.75    0.79
   4   1  29    8.35    0.83
   4   1  29    8.84    0.64
   4  -1  29   10.36    0.57
  -4   1 -29    3.38    0.78
  -4  -1 -29    0.43    0.79
   4  -1  30    8.30    0.70
   4   1  30   10.02    0.65
   4   1  30    9.89    0.87
   4  -1  30    7.57    0.52
  -4   1 -30    9.21    0.81
   4  -1  31    8.00    0.68
   4   1  31    7.49    0.79
   4   1  31    6.64    0.57
  -4   1 -31    7.70    0.77
   4  -1  31    7.78    0.51
   4   1  32    9.33    0.90
   4  -1  32    8.43    0.76
   4  -1  32    8.42    0.60
   4   1  32    9.67    0.70
  -4  -1 -32    8.44    0.82
  -4   1 -32    9.83    0.89
   4  -1  33    2.57    0.45
   4  -1  33    3.37    0.56
   4   1  33    1.68    0.49
   4  -1  33    2.69    0.31
   4   1  33    1.91    0.33
  -4   1 -33    1.61    0.46
   4   1  34    3.77    0.43
   4   1  34    4.91    0.66
  -4   1 -34    3.49    0.60
   4  -1  34    3.22    0.58
  -4  -1 -34    3.18    0.55
  -4  -1 -35    2.41    0.50
   4  -1  35    1.71    0.49
   4   1  35    2.04    0.52
  -4   1 -35    1.33    0.46
   4   1  35    1.95    0.35
   4   1  36    1.86    0.51
   4  -1  36    1.27    0.45
  -4   1 -36    1.16    0.46
   4  -1  37    2.02    0.52
   4   1  37    1.33    0.49
  -4   1 -37    1.45    0.49
  -4  -1 -37    1.09    0.40
   4  -1  38    1.75    0.51
  -4   1 -38    1.80    0.55
   4   1  38    1.74    0.50
  -4  -1 -38    1.15    0.43
   4  -1  39    1.36    0.49
  -4   1 -39    1.29    0.52
  -4  -1 -39    1.13    0.47
  -4   1 -40    1.83    0.58
  -4  -1 -40    2.31    0.54
  -4  -1 -41    1.66    0.52
  -4  -1 -42    2.18    0.55
  -4  -1 -43    0.73    0.45
  -4  -1 -44    0.60    0.42
   4  -2 -42    0.97    0.43
   4  -2 -41   -0.15    0.38
   4  -2 -40    2.69    0.52
  -4   2  39    0.60    0.48
   4  -2 -39    0.48    0.38
   4  -2 -38    1.62    0.46
  -4  -2  38    1.19    0.46
  -4   2  38    2.02    0.55
   4  -2 -37    0.90    0.39
  -4   2  37    1.39    0.48
  -4  -2  37    1.00    0.49
   4   2 -36    0.56    0.22
   4  -2 -36    0.36    0.36
  -4  -2  36    0.15    0.41
  -4   2  36    0.30    0.41
  -4   2  35    0.39    0.40
   4   2 -35    0.79    0.22
   4  -2 -35    0.50    0.34
  -4  -2  35    0.30    0.37
   4   2 -34    0.65    0.22
   4  -2 -34    0.50    0.37
  -4   2  34    0.57    0.40
  -4  -2  34    0.63    0.42
   4   2 -33    0.48    0.20
  -4   2  33    0.42    0.40
   4  -2 -33    0.63    0.38
  -4  -2  33    1.04    0.44
   4   2 -32    3.74    0.36
   4  -2 -32    2.64    0.49
  -4   2  32    4.10    0.62
  -4  -2  32    3.92    0.64
   4   2 -31    0.51    0.20
  -4   2  31    0.39    0.37
  -4  -2  31    0.13    0.31
   4   2 -30    7.84    0.54
  -4   2  30    6.67    0.79
   4   2 -29    0.64    0.20
  -4   2  29    0.90    0.38
  -4  -2  29    0.87    0.39
  -4   2  28    4.59    0.60
   4   2 -28    4.51    0.37
  -4  -2  28    4.86    0.61
   4   2 -27    1.84    0.24
   4  -2 -27    1.33    0.36
  -4   2  27    2.06    0.42
  -4  -2  27    1.33    0.38
   4   2 -26    2.61    0.27
   4  -2 -26    2.87    0.45
  -4   2  26    1.92    0.41
   4  -2 -26    2.47    0.43
  -4  -2  26    2.82    0.47
   4   2 -25    2.90    0.47
   4  -2 -25    3.09    0.46
   4  -2 -25    2.82    0.44
  -4   2  25    3.99    0.51
  -4  -2  25    2.92    0.46
   4  -2 -24    4.19    0.52
   4  -2 -24    3.62    0.50
   4   2 -24    3.20    0.48
  -4  -2  24    3.83    0.52
  -4   2  24    2.76    0.45
   4  -2 -23    9.86    0.78
   4   2 -23    6.41    0.69
   4  -2 -23    7.66    0.72
  -4   2  23    8.55    0.77
  -4  -2  23    8.05    0.77
   4   2 -22   10.93    0.87
   4  -2 -22    9.51    0.83
   4  -2 -22   10.74    0.86
  -4   2  22   11.68    0.92
  -4  -2  22   11.59    0.93
   4   2 -21    5.57    0.59
   4  -2 -21    5.40    0.58
  -4   2  21    4.83    0.58
  -4  -2  21    5.76    0.63
   4  -2 -21    4.89    0.57
  -4   2  21    5.69    0.61
  -4  -2  21    5.68    0.61
   4   2 -20   21.93    1.39
   4   2 -20   22.64    1.26
  -4   2  20   20.31    1.40
  -4  -2  20   21.52    1.44
   4  -2 -20   21.09    1.38
  -4   2  20   23.38    1.44
  -4  -2  20   21.44    1.42
   4   2 -19    1.01    0.22
  -4  -2  19    1.32    0.35
  -4   2  19    0.51    0.29
  -4   2  19    0.84    0.32
  -4  -2  19    1.34    0.32
  -4   2  18    4.38    0.53
   4   2 -18    5.24    0.43
  -4   2  18    5.53    0.58
  -4  -2  18    6.51    0.62
  -4  -2  18    6.04    0.60
   4   2 -17    1.66    0.22
  -4   2  17    1.11    0.28
  -4  -2  17    0.51    0.25
  -4   2  17    1.13    0.31
  -4  -2  17    0.45    0.25
   4   2 -16    2.24    0.26
  -4  -2  16    2.96    0.42
  -4   2  16    1.67    0.36
  -4  -2  16    2.30    0.38
  -4   2  16    1.23    0.31
  -4  -2  15    1.98    0.33
   4   2 -15    2.78    0.28
  -4  -2  15    2.61    0.39
  -4   2  15    3.18    0.41
  -4   2  15    3.60    0.42
  -4  -2  14    7.88    0.69
   4   2 -14    7.13    0.51
  -4   2  14    6.78    0.65
  -4  -2  14    8.71    0.69
  -4   2  14    7.73    0.66
   4   2 -13   15.29    0.90
  -4  -2  13   17.28    1.12
   4   2 -13   15.85    0.97
  -4   2  13   13.88    1.06
  -4  -2  13   16.52    1.08
  -4   2  13   17.32    1.10
  -4  -2  12   41.46    2.30
  -4  -2  12   40.57    2.34
  -4   2  12   36.57    2.30
   4   2 -12   44.32    2.21
  -4   2  12   44.47    2.32
  -4  -2  11   33.94    2.06
  -4  -2  11   37.51    2.03
  -4   2  11   36.90    2.03
   4   2 -11   37.11    1.93
  -4   2  11   33.27    2.06
  -4  -2  10   61.58    3.19
  -4   2  10   61.64    3.20
  -4  -2  10   61.61    3.27
  -4   2  10   58.36    3.24
   4   2 -10   60.82    3.09
  -4  -2   9   13.56    0.96
  -4   2   9   16.50    1.03
  -4   2   9   14.98    1.04
   4   2  -9   13.71    0.90
  -4  -2   9   14.49    1.03
  -4  -2   8   16.18    1.07
  -4   2   8   18.54    1.12
   4   2  -8   16.33    1.00
  -4  -2   8   15.89    1.14
  -4   2   8   16.02    1.14
  -4  -2   7    2.36    0.37
  -4   2   7    0.83    0.28
  -4  -2   7    1.99    0.33
   4  -2  -7    1.71    0.32
  -4   2   7    0.97    0.26
   4   2  -7    1.30    0.30
   4   2  -7    0.96    0.21
   4  -2  -6    8.64    0.70
   4   2  -6    6.70    0.67
   4   2  -6    5.46    0.48
  -4  -2   6    8.27    0.68
  -4   2   6    5.52    0.60
  -4  -2   5    4.89    0.57
  -4   2   5    6.52    0.62
   4  -2  -5    5.12    0.57
   4   2  -5    6.53    0.49
   4   2  -5    7.08    0.65
  -4  -2   4    2.49    0.38
  -4   2   4    1.34    0.33
   4   2  -4    1.40    0.34
   4   2  -4    1.95    0.26
  -4  -2   3    7.68    0.74
  -4   2   3    8.98    0.78
   4   2  -3    9.29    0.80
   4   2  -3    9.65    0.64
   4  -2  -3    9.10    0.80
  -4   2   2   68.06    3.88
   4   2  -2   75.45    3.94
   4  -2  -2   75.62    3.95
  -4  -2   2   74.35    3.91
   4   2  -2   75.48    3.70
  -4  -2   1   46.20    2.57
  -4   2   1   44.44    2.57
   4   2  -1   46.16    2.60
   4  -2  -1   42.89    2.56
   4   2  -1   48.51    2.39
  -4  -2   1   44.55    2.36
   4   2   0  109.39    5.41
  -4  -2   0  116.08    5.42
  -4  -2   0  101.59    5.59
  -4   2   0  115.65    5.65
   4   2   0  104.51    5.61
   4  -2   0  113.14    5.65
   4   2   1   44.39    2.67
   4  -2   1   48.49    2.71
  -4  -2  -1   49.15    2.70
  -4   2  -1   48.62    2.70
  -4  -2  -1   49.51    2.49
   4   2   1   47.80    2.49
   4   2   2   55.58    3.24
   4  -2   2   58.39    3.27
  -4  -2  -2   62.16    3.26
  -4   2  -2   56.69    3.23
  -4  -2  -2   64.64    3.07
  -4  -2  -3    4.98    0.57
  -4   2  -3    5.34    0.59
   4   2   3    5.13    0.59
   4  -2   3    5.85    0.62
  -4  -2  -3    6.52    0.49
  -4  -2  -3    5.43    0.43
   4  -2   4    5.22    0.53
  -4  -2  -4    4.81    0.42
  -4  -2  -4    4.52    0.38
  -4  -2  -5    4.08    0.36
   4  -2   5    4.70    0.51
  -4  -2  -5    4.97    0.42
   4  -2   6   11.50    0.89
  -4  -2  -6   11.93    0.72
  -4  -2  -6   11.72    0.77
   4   2   6   10.11    0.87
   4  -2   7    3.56    0.47
   4  -2   7    3.45    0.40
  -4  -2  -7    4.24    0.39
  -4  -2  -7    3.84    0.35
   4   2   8   17.27    1.08
   4   2   8   14.38    1.15
   4  -2   8   18.97    1.23
  -4  -2  -8   19.05    1.03
   4  -2   8   17.81    1.09
  -4  -2  -8   18.26    1.08
   4  -2   9   19.17    1.20
   4  -2   9   18.51    1.06
  -4  -2  -9   18.62    0.99
   4   2   9   16.29    1.15
  -4  -2  -9   17.20    1.05
   4  -2  10   82.87    4.02
   4   2  10   70.83    3.96
  -4  -2 -10   86.72    3.78
   4  -2  10   79.62    3.83
  -4  -2 -10   83.95    3.86
   4   2  11   33.68    2.09
   4  -2  11   39.89    2.15
   4  -2  11   38.69    1.96
  -4  -2 -11   37.54    1.98
  -4  -2 -11   39.71    1.91
   4   2  12   60.99    2.77
   4  -2  12   58.57    2.81
  -4  -2 -12   62.67    2.88
   4   2  13   12.36    0.74
   4  -2  13   10.68    0.76
  -4  -2 -13   10.10    0.79
   4   2  14    4.25    0.44
   4  -2  14    4.21    0.40
   4   2  14    3.82    0.36
   4   2  15    0.32    0.19
   4   2  15    0.36    0.16
   4   2  16    6.67    0.57
   4  -2  16    6.53    0.52
   4   2  16    5.83    0.47
   4   2  17    1.35    0.29
   4   2  17    1.34    0.21
   4  -2  17    1.10    0.24
   4   2  18    1.07    0.29
   4   2  18    1.00    0.22
   4   2  19    5.90    0.53
  -4   2 -19    4.21    0.48
  -4  -2 -19    2.54    0.42
  -4  -2 -19    3.25    0.43
   4   2  19    4.99    0.41
   4  -2  19    3.64    0.39
   4   2  20   21.75    1.31
  -4  -2 -20   20.44    1.29
  -4   2 -20   20.55    1.29
   4   2  20   18.38    1.16
   4  -2  20   21.06    1.22
  -4  -2 -20   20.31    1.30
   4   2  21   17.32    1.07
  -4  -2 -21   12.61    0.99
  -4   2 -21   15.44    1.04
   4   2  21   14.88    0.92
  -4  -2 -21   13.97    1.03
   4  -2  21   14.25    0.94
   4  -2  22   32.09    1.68
   4   2  22   29.50    1.74
  -4  -2 -22   29.03    1.74
  -4   2 -22   28.77    1.73
   4  -2  22   28.79    1.42
   4   2  22   28.14    1.61
  -4  -2 -22   30.97    1.76
   4  -2  23    7.47    0.61
   4  -2  23    6.79    0.40
   4   2  23    8.19    0.70
  -4  -2 -23    6.60    0.64
  -4   2 -23    8.66    0.71
   4   2  23    8.39    0.60
  -4  -2 -23    7.39    0.69
   4  -2  24   12.04    0.79
  -4  -2 -24    9.67    0.81
   4   2  24   10.95    0.85
  -4   2 -24    9.70    0.81
   4   2  24   10.66    0.73
   4  -2  24    9.74    0.55
  -4  -2 -24    9.66    0.83
   4  -2  25    0.40    0.24
   4   2  25    0.24    0.26
   4   2  25    0.24    0.29
  -4  -2 -25   -0.03    0.25
  -4   2 -25    0.33    0.28
   4   2  25    0.10    0.17
   4  -2  25    0.13    0.10
  -4  -2 -25    0.09    0.24
   4  -2  26    0.79    0.25
   4   2  26    0.43    0.31
   4   2  26    0.22    0.28
   4   2  26    0.34    0.19
   4  -2  26    0.74    0.13
   4   2  27    0.73    0.24
   4  -2  27    0.44    0.25
   4   2  27    0.73    0.30
   4   2  27    0.71    0.33
   4  -2  27    0.48    0.12
  -4  -2 -27    0.43    0.29
   4  -2  28    1.34    0.31
   4   2  28    0.96    0.27
   4   2  28    0.62    0.37
   4  -2  28    1.29    0.17
  -4  -2 -28    1.75    0.40
   4  -2  29    1.08    0.29
   4   2  29    1.68    0.45
   4   2  29    1.21    0.29
   4  -2  29    0.77    0.15
  -4  -2 -29    1.35    0.39
   4   2  30    1.48    0.43
   4  -2  30    1.45    0.35
   4  -2  30    1.15    0.18
   4   2  30    0.54    0.26
  -4  -2 -30    1.03    0.39
   4  -2  31    5.07    0.53
   4   2  31    4.57    0.49
   4  -2  31    4.32    0.34
  -4  -2 -31    4.49    0.60
   4   2  31    5.11    0.66
   4  -2  32    5.87    0.58
   4   2  32    5.47    0.70
   4   2  32    5.47    0.55
  -4  -2 -32    5.89    0.68
   4   2  33    3.12    0.57
   4   2  33    2.36    0.39
  -4  -2 -33    2.31    0.50
   4   2  34    4.38    0.67
   4   2  34    4.87    0.53
  -4  -2 -34    5.70    0.68
   4   2  35    0.66    0.44
   4   2  35    0.23    0.26
   4  -2  35   -0.08    0.36
  -4  -2 -35    0.40    0.36
   4  -2  36    1.20    0.44
   4   2  36    1.10    0.49
   4   2  36    0.50    0.30
  -4  -2 -36    1.17    0.45
   4  -2  37   -0.18    0.36
   4   2  37    0.84    0.44
  -4  -2 -37    0.21    0.37
   4  -2  38    0.05    0.40
   4   2  38   -0.15    0.39
  -4  -2 -38    0.29    0.36
   4  -2  39    0.05    0.41
  -4  -2 -39    0.04    0.39
  -4  -2 -40    1.12    0.47
  -4  -2 -41    1.27    0.49
  -4  -2 -42    0.54    0.44
   4  -3 -43    0.39    0.41
   4  -3 -42    0.30    0.40
   4  -3 -41    0.90    0.45
   4  -3 -40    0.34    0.40
   4  -3 -39   -0.08    0.43
   4  -3 -38    0.58    0.41
  -4  -3  38    1.02    0.49
  -4   3  38    0.21    0.44
   4  -3 -37    0.53    0.38
  -4  -3  37    0.47    0.41
  -4   3  37    0.71    0.44
   4  -3 -36    1.22    0.45
  -4   3  36    1.48    0.51
  -4  -3  36    1.98    0.54
  -4  -3  35    1.38    0.48
   4  -3 -35    0.89    0.40
  -4   3  35    1.63    0.46
   4  -3 -34    0.92    0.41
  -4   3  34    0.37    0.38
  -4  -3  34    0.38    0.39
  -4  -3  33    0.23    0.38
   4  -3 -33   -0.12    0.33
  -4   3  33    0.05    0.38
  -4   3  32    0.57    0.39
  -4  -3  32    0.68    0.40
  -4   3  31    2.61    0.52
  -4  -3  31    3.65    0.60
  -4   3  30    2.28    0.48
  -4  -3  30    2.64    0.52
  -4   3  29    3.09    0.52
  -4  -3  29    2.02    0.48
  -4  -3  28    2.32    0.45
  -4   3  28    1.32    0.41
  -4   3  27    1.93    0.41
   4   3 -27    1.61    0.17
   4   3 -27    1.97    0.15
   4   3 -26    5.85    0.35
   4   3 -26    5.96    0.38
  -4   3  26    5.82    0.67
  -4  -3  26    7.33    0.72
   4  -3 -25   11.39    0.94
   4   3 -25   11.13    0.61
   4   3 -25   12.16    0.94
   4  -3 -25   13.01    0.95
  -4   3  25   12.28    0.97
  -4  -3  25   11.25    0.96
   4   3 -25   11.38    0.65
   4   3 -24    6.61    0.41
   4   3 -24    7.54    0.71
   4  -3 -24    8.47    0.72
   4  -3 -24    8.48    0.75
  -4   3  24    7.60    0.72
  -4  -3  24    7.63    0.73
   4   3 -24    6.81    0.45
   4  -3 -23    3.60    0.49
  -4  -3  23    3.17    0.50
   4   3 -23    2.81    0.23
   4   3 -23    3.26    0.44
   4  -3 -23    2.45    0.42
  -4   3  23    2.33    0.45
  -4   3  23    3.61    0.49
  -4  -3  23    3.26    0.48
   4   3 -23    3.13    0.27
  -4   3  22    0.77    0.34
  -4  -3  22    1.86    0.39
  -4   3  22    0.70    0.31
  -4  -3  22    1.15    0.36
   4  -3 -22    1.92    0.38
  -4   3  21    7.48    0.71
  -4  -3  21    5.89    0.66
   4  -3 -21    5.39    0.61
  -4   3  21    6.66    0.64
  -4  -3  21    6.14    0.64
   4   3 -21    6.21    0.43
  -4   3  20    4.91    0.58
  -4  -3  20    6.33    0.66
   4  -3 -20    5.47    0.59
  -4   3  20    4.69    0.56
  -4  -3  20    5.43    0.60
   4   3 -20    5.61    0.40
  -4  -3  19    9.81    0.88
  -4   3  19   11.64    0.91
  -4   3  19   10.84    0.85
  -4  -3  19    9.86    0.83
   4   3 -19   11.46    0.66
  -4   3  18    7.48    0.73
  -4  -3  18    9.06    0.78
  -4   3  18    6.90    0.67
  -4  -3  18    9.59    0.74
   4   3 -18    8.25    0.53
  -4   3  17    3.41    0.45
  -4   3  17    3.08    0.40
   4   3 -17    3.64    0.29
  -4  -3  16   11.14    0.85
  -4   3  16    9.57    0.81
  -4   3  16   10.62    0.79
  -4  -3  16   10.62    0.79
   4   3 -16    8.75    0.60
  -4  -3  15   20.96    1.37
  -4   3  15   24.51    1.47
  -4   3  15   23.67    1.40
   4   3 -15   22.40    1.23
  -4  -3  15   21.73    1.44
   4   3 -14   19.35    1.08
  -4   3  14   21.59    1.36
   4   3 -14   20.84    1.14
  -4  -3  14   22.66    1.32
  -4   3  14   19.90    1.28
  -4  -3  14   22.84    1.39
   4   3 -13   18.73    0.99
  -4  -3  13   18.01    1.26
  -4   3  13   19.01    1.26
   4   3 -13   19.05    1.06
  -4  -3  13   18.90    1.20
  -4   3  13   19.29    1.21
   4   3 -12    6.49    0.41
  -4  -3  12    7.92    0.69
  -4   3  12    5.82    0.62
   4   3 -12    7.10    0.49
  -4  -3  12    7.68    0.62
  -4   3  12    6.80    0.61
   4   3 -11    1.63    0.16
  -4  -3  11    0.40    0.20
  -4   3  11    1.69    0.29
   4   3 -11    1.82    0.23
  -4  -3  11    0.54    0.28
  -4   3  11    1.41    0.32
  -4  -3  10    7.64    0.66
  -4  -3  10    6.95    0.56
  -4   3  10    5.25    0.52
  -4   3  10    5.29    0.57
   4   3 -10    5.94    0.46
  -4  -3   9   16.79    1.14
  -4   3   9   20.87    1.21
   4   3  -9   20.26    1.09
  -4  -3   9   17.44    1.25
  -4   3   9   19.10    1.26
  -4  -3   8   13.58    0.92
  -4   3   8   13.45    0.93
  -4  -3   8   15.21    1.05
  -4   3   8   12.21    0.98
   4   3  -8   14.23    0.84
  -4  -3   7   10.23    0.84
  -4   3   7   15.25    0.93
  -4  -3   7   10.07    0.91
  -4   3   7   14.35    1.00
   4   3  -7   15.38    0.83
   4  -3  -6   12.26    0.91
   4   3  -6   11.12    0.89
   4   3  -6   11.56    0.75
  -4   3   6   10.74    0.91
  -4  -3   5   13.30    1.04
  -4   3   5   15.17    1.09
   4  -3  -5   12.06    1.00
   4   3  -5   15.09    1.08
   4   3  -5   16.14    0.90
  -4  -3   4   26.33    1.59
  -4   3   4   23.36    1.56
  -4  -3   4   25.77    1.37
   4  -3  -4   25.30    1.56
   4   3  -4   24.96    1.57
   4   3  -4   23.18    1.36
  -4  -3   3   16.82    1.25
  -4   3   3   20.23    1.31
   4  -3  -3   18.18    1.28
  -4  -3   3   18.33    1.09
   4   3  -3   21.52    1.35
   4   3  -3   20.54    1.12
   4  -3  -2   17.32    1.15
   4   3  -2   15.99    1.15
  -4   3   2   14.14    1.11
  -4  -3   2   14.79    1.11
  -4  -3   2   16.97    0.95
   4   3  -2   14.61    0.93
   4   3  -1   15.50    1.07
   4  -3  -1   12.26    0.99
  -4  -3   1   13.47    0.84
  -4  -3   1   11.71    1.00
  -4   3   1   14.02    1.03
   4   3  -1   14.52    0.86
   4   3   0    0.87    0.19
   4   3   0    0.48    0.26
   4  -3   0    1.08    0.29
  -4  -3   0    0.84    0.31
  -4   3   0    0.69    0.31
  -4  -3   0    1.57    0.22
   4   3   1    9.52    0.62
  -4  -3  -1    6.87    0.71
  -4   3  -1    9.69    0.78
  -4  -3  -1    7.54    0.58
   4   3   1    9.74    0.80
   4  -3   1    6.33    0.69
  -4   3  -2    9.42    0.82
   4   3   2    9.40    0.70
   4   3   2    9.24    0.86
   4  -3   2   12.51    0.92
  -4  -3  -2   10.47    0.72
  -4  -3  -2   12.44    0.74
  -4  -3  -2   10.54    0.86
   4   3   3   12.28    0.71
   4   3   3   10.11    0.82
   4  -3   3    8.28    0.79
  -4  -3  -3    8.22    0.73
  -4  -3  -3    8.36    0.64
  -4  -3  -3    7.48    0.61
  -4   3  -3   10.65    0.79
   4   3   4   12.10    0.88
   4   3   4   12.26    1.02
  -4  -3  -4   14.64    0.90
   4  -3   4   15.52    1.07
  -4  -3  -4   16.74    0.93
  -4  -3  -5    6.73    0.56
   4   3   5    8.16    0.71
   4  -3   5    7.63    0.70
  -4   3  -5    7.66    0.44
  -4  -3  -5    7.15    0.56
  -4  -3  -6   13.96    0.78
   4  -3   6   13.29    0.92
  -4  -3  -6   14.52    0.79
  -4   3  -7    9.05    0.46
  -4  -3  -7    7.34    0.59
  -4  -3  -7    6.78    0.60
   4   3   7    9.34    0.77
   4  -3   7    8.57    0.75
   4  -3   8   14.19    1.00
  -4  -3  -8   13.60    0.85
  -4  -3  -8   14.10    0.88
  -4  -3  -9    7.23    0.57
   4   3   9    7.20    0.69
   4  -3   9    7.47    0.61
   4  -3   9    8.73    0.74
  -4  -3  -9    6.93    0.58
   4  -3  10   12.35    0.79
  -4  -3 -10   11.84    0.75
   4  -3  10   11.00    0.88
  -4  -3 -10   11.61    0.79
   4   3  11    3.14    0.44
   4  -3  11    2.05    0.39
  -4  -3 -11    2.27    0.30
   4  -3  11    2.09    0.31
  -4  -3 -11    2.08    0.32
   4   3  12    3.83    0.43
   4  -3  12    4.62    0.55
   4   3  12    3.40    0.36
  -4  -3 -12    4.02    0.40
   4  -3  12    4.65    0.41
  -4  -3 -12    4.54    0.45
[truncated: 371,443 more chars]
