# Supplementary material for: Universal machine learning aided synthesis approach of two-dimensional perovskites in a typical laboratory
Source: Nat Commun. 2024 Jan 2;15:138. doi: 10.1038/s41467-023-44236-5 (PMC10761762; doi:10.1038/s41467-023-44236-5)
Supplement: Supplementary file 4 — Supplementary Data 1 [file 41467_2023_44236_MOESM4_ESM.zip › (ClC6H4CH2NH3)4AgBiI8.cif]

data_(C7H10ClN)4AgBiI8
_audit_creation_date              2023-03-22
_audit_creation_method            'Materials Studio'
_symmetry_space_group_name_H-M    'P21/N'
_symmetry_Int_Tables_number       14
_symmetry_cell_setting            monoclinic
loop_
_symmetry_equiv_pos_as_xyz
  x,y,z
  -x+1/2,y+1/2,-z+1/2
  -x,-y,-z
  x+1/2,-y+1/2,z+1/2
_cell_length_a                    8.6620
_cell_length_b                    8.9640
_cell_length_c                    30.2640
_cell_angle_alpha                 90.0000
_cell_angle_beta                  95.0180
_cell_angle_gamma                 90.0000
loop_
_atom_site_label
_atom_site_type_symbol
_atom_site_fract_x
_atom_site_fract_y
_atom_site_fract_z
_atom_site_U_iso_or_equiv
_atom_site_adp_type
_atom_site_occupancy
I002   I     0.22989   0.28736   0.51172   0.04483  Uani   1.00
I003   I     0.98783   0.03476   0.40886   0.04790  Uani   1.00
I004   I     0.52797   0.54725   0.59997   0.05144  Uani   1.00
I005   I     0.71961   0.23191   0.50888   0.05208  Uani   1.00
Cl07   Cl    0.72390   1.09550   0.79014   0.09106  Uani   1.00
Cl08   Cl    0.54560   0.55200   0.23168   0.09197  Uani   1.00
N009   N     0.93720   0.42550   0.42660   0.05298  Uani   1.00
H00N   H     0.83973   0.45768   0.42529   0.06300  Uiso   0.48
H00O   H     0.98915   0.45980   0.45119   0.06300  Uiso   0.48
H00P   H     0.93832   0.32627   0.42686   0.06300  Uiso   0.48
N00A   N     0.58750   0.92790   0.57660   0.04707  Uani   1.00
H00A   H     0.59080   0.95045   0.54808   0.05600  Uiso   0.52
H00B   H     0.53967   0.84074   0.57901   0.05600  Uiso   0.52
H00C   H     0.68355   0.92169   0.58957   0.05600  Uiso   0.52
C1     C     1.01200   0.48100   0.38720   0.05018  Uani   0.48
H1A    H     1.07510   0.40224   0.37598   0.06000  Uiso   0.48
H1B    H     1.07837   0.56474   0.39553   0.06000  Uiso   0.48
C00D   C     0.88960   0.52690   0.35180   0.05269  Uani   1.00
C00E   C     0.54390   1.04150   0.64740   0.05339  Uani   1.00
C00F   C     0.70790   0.67270   0.30290   0.05488  Uani   1.00
H00Q   H     0.66084   0.76291   0.29470   0.06600  Uiso   1.00
C00G   C     0.71300   1.17000   0.70360   0.06850  Uani   1.00
H00G   H     0.79137   1.23876   0.71147   0.08200  Uiso   1.00
C00H   C     0.81610   0.66060   0.33960   0.05599  Uani   1.00
H00R   H     0.84027   0.74526   0.35654   0.06700  Uiso   1.00
C00I   C     0.65170   1.15220   0.65990   0.06340  Uani   1.00
H00I   H     0.68348   1.21648   0.63830   0.07600  Uiso   1.00
C00J   C     0.73900   0.40240   0.28990   0.06210  Uani   1.00
H00S   H     0.71204   0.31692   0.27364   0.07400  Uiso   1.00
C00K   C     0.48800   0.95000   0.67960   0.06596  Uani   1.00
H00K   H     0.41528   0.87628   0.67146   0.08000  Uiso   1.00
C00L   C     0.54200   0.96900   0.72440   0.06965  Uani   1.00
H00L   H     0.50427   0.90921   0.74632   0.08300  Uiso   1.00
C00M   C     0.67410   0.54140   0.27940   0.05778  Uani   1.00
C4     C     0.84710   0.40120   0.32670   0.06015  Uani   1.00
H4     H     0.89387   0.31085   0.33499   0.07200  Uiso   1.00
C5     C     0.65200   1.07820   0.73520   0.06925  Uani   1.00
C2     C     0.50100   1.04600   0.59870   0.04802  Uani   0.52
H2A    H     0.52657   1.14319   0.58710   0.05800  Uiso   0.52
H2B    H     0.39059   1.03048   0.59263   0.05800  Uiso   0.52
Bi01   Bi    0.50000   0.50000   0.50000   0.03771  Uani   1.00
Ag00   Ag    1.00000   0.00000   0.50000   0.05316  Uani   1.00
loop_
_atom_site_aniso_label
_atom_site_aniso_U_11
_atom_site_aniso_U_22
_atom_site_aniso_U_33
_atom_site_aniso_U_12
_atom_site_aniso_U_13
_atom_site_aniso_U_23
I002      0.03700   0.04360   0.05400  -0.01000   0.00460  -0.00150
I003      0.04570   0.04630   0.05100   0.00040   0.00020  -0.00370
I004      0.05580   0.05470   0.04340  -0.00430   0.00190   0.00190
I005      0.04380   0.04880   0.06470   0.01510   0.01080   0.01150
Cl07      0.08300   0.12700   0.06100   0.01100  -0.00600  -0.01300
Cl08      0.08000   0.11500   0.07600  -0.01600  -0.02100   0.01500
N009      0.06900   0.05800   0.03100   0.01100  -0.00100   0.00300
N00A      0.04600   0.06000   0.03600  -0.00500   0.00800  -0.00700
C1        0.06000   0.05600   0.03400   0.00400   0.00100   0.00800
C00D      0.06100   0.05600   0.04100   0.00500   0.00400   0.00200
C00E      0.05100   0.06400   0.04600   0.00200   0.00900  -0.00200
C00F      0.05200   0.05800   0.05400   0.01800   0.00100   0.00600
C00G      0.07300   0.07800   0.05300   0.00300  -0.00300  -0.00300
C00H      0.06100   0.05700   0.05000   0.00800   0.00500   0.00500
C00I      0.06700   0.07100   0.05200  -0.00300   0.00400   0.00400
C00J      0.06700   0.06200   0.05600   0.00200  -0.00200   0.00100
C00K      0.06800   0.07800   0.05200  -0.00500   0.00600  -0.00100
C00L      0.07100   0.08400   0.05300  -0.00400  -0.00000  -0.00300
C00M      0.05600   0.06500   0.05100   0.00900  -0.00300   0.01000
C4        0.07000   0.05800   0.05100   0.01000  -0.00300   0.00400
C5        0.07000   0.08500   0.05200   0.00400   0.00100  -0.00600
C2        0.04300   0.06200   0.04000   0.00200   0.00900  -0.00200
Bi01      0.03160   0.03470   0.04660  -0.00030   0.00220  -0.00050
Ag00      0.05900   0.05830   0.04210   0.00580   0.00400   0.00650
loop_
_geom_bond_atom_site_label_1
_geom_bond_atom_site_label_2
_geom_bond_distance
_geom_bond_site_symmetry_2
_ccdc_geom_bond_type
I002   Bi01    3.062   .     S
I003   Ag00    2.769   .     S
I004   Bi01    3.044   .     S
I005   Bi01    3.062   .     S
Cl07   C5      1.731   .     S
Cl08   C00M    1.747   .     S
N009   H00N    0.890   .     S
N009   H00O    0.890   .     S
N009   H00P    0.890   .     S
N009   C1      1.491   .     S
N00A   H00A    0.889   .     S
N00A   H00B    0.890   .     S
N00A   H00C    0.890   .     S
N00A   C2      1.489   .     S
C1     H1A     0.972   .     S
C1     H1B     0.965   .     S
C1     C00D    1.497   .     S
C00D   C00H    1.392   .     S
C00D   C4      1.390   .     S
C00E   C00I    1.392   .     S
C00E   C00K    1.393   .     S
C00E   C2      1.489   .     S
C00F   H00Q    0.929   .     S
C00F   C00H    1.393   .     D
C00F   C00M    1.393   .     S
C00G   H00G    0.932   .     S
C00G   C00I    1.391   .     S
C00G   C5      1.400   .     D
C00H   H00R    0.929   .     S
C00I   H00I    0.931   .     S
C00J   H00S    0.929   .     S
C00J   C00M    1.392   .     D
C00J   C4      1.391   .     S
C00K   H00K    0.931   .     S
C00K   C00L    1.405   .     D
C00L   H00L    0.934   .     S
C00L   C5      1.385   .     S
C4     H4      0.930   .     S
C2     H2A     0.972   .     S
C2     H2B     0.968   .     S
Bi01   I002    3.062   3_666 S
Bi01   I004    3.044   3_666 S
Bi01   I005    3.062   3_666 S
Ag00   I003    2.769   3_756 S
