# Supplementary material for: Universal machine learning aided synthesis approach of two-dimensional perovskites in a typical laboratory
Source: Nat Commun. 2024 Jan 2;15:138. doi: 10.1038/s41467-023-44236-5 (PMC10761762; doi:10.1038/s41467-023-44236-5)
Supplement: Supplementary file 4 — Supplementary Data 1 [file 41467_2023_44236_MOESM4_ESM.zip › (ClC6H4CH4NH3)4AgBiI8.cif]

data_mo_wcf_221101_09_2_0m_b
_audit_creation_date               2022-11-07
_audit_creation_method
;
Olex2 1.5
(compiled 2022.04.07 svn.rca3783a0 for OlexSys, GUI svn.r6498)
;
_shelx_SHELXL_version_number       '2018/3'
_audit_contact_author_address      ?
_audit_contact_author_email        ?
_audit_contact_author_name         ''
_audit_contact_author_phone        ?
_publ_contact_author_id_orcid      ?
_publ_section_references
;
Bourhis, L.J., Dolomanov, O.V., Gildea, R.J., Howard, J.A.K., Puschmann, H.
 (2015). Acta Cryst. A71, 59-75.

Dolomanov, O.V., Bourhis, L.J., Gildea, R.J, Howard, J.A.K. & Puschmann, H.
 (2009), J. Appl. Cryst. 42, 339-341.

Sheldrick, G.M. (2015). Acta Cryst. C71, 3-8.
;
_chemical_name_common              ?
_chemical_name_systematic          ?
_chemical_formula_moiety           'Ag Bi I8, 4(C8 H11 Cl N)'
_chemical_formula_sum              'C32 H44 Ag Bi Cl4 I8 N4'
_chemical_formula_weight           1958.56
_chemical_absolute_configuration   ?
_chemical_melting_point            ?
loop_
  _atom_type_symbol
  _atom_type_description
  _atom_type_scat_dispersion_real
  _atom_type_scat_dispersion_imag
  _atom_type_scat_source
 'C' 'C' 0.0033 0.0016 'International Tables Vol C Tables 4.2.6.8 and 6.1.1.4'
 'H' 'H' 0.0000 0.0000 'International Tables Vol C Tables 4.2.6.8 and 6.1.1.4'
 'Ag' 'Ag' -0.8971 1.1015
 'International Tables Vol C Tables 4.2.6.8 and 6.1.1.4'
 'Bi' 'Bi' -4.1077 10.2566
 'International Tables Vol C Tables 4.2.6.8 and 6.1.1.4'
 'Cl' 'Cl' 0.1484 0.1585 'International Tables Vol C Tables 4.2.6.8 and 6.1.1.4'
 'I' 'I' -0.4742 1.8119 'International Tables Vol C Tables 4.2.6.8 and 6.1.1.4'
 'N' 'N' 0.0061 0.0033 'International Tables Vol C Tables 4.2.6.8 and 6.1.1.4'

_shelx_space_group_comment
;
The symmetry employed for this shelxl refinement is uniquely defined
by the following loop, which should always be used as a source of
symmetry information in preference to the above space-group names.
They are only intended as comments.
;
_space_group_crystal_system        'triclinic'
_space_group_IT_number             1
_space_group_name_H-M_alt          'P 1'
_space_group_name_Hall             'P 1'
loop_
  _space_group_symop_operation_xyz
 'x, y, z'

_cell_length_a                     9.048(13)
_cell_length_b                     9.169(12)
_cell_length_c                     15.81(2)
_cell_angle_alpha                  88.79(3)
_cell_angle_beta                   84.36(3)
_cell_angle_gamma                  89.68(2)
_cell_volume                       1305(3)
_cell_formula_units_Z              1
_cell_measurement_reflns_used      873
_cell_measurement_temperature      300.00
_cell_measurement_theta_max        19.66
_cell_measurement_theta_min        2.58
_shelx_estimated_absorpt_T_max     ?
_shelx_estimated_absorpt_T_min     ?
_exptl_absorpt_coefficient_mu      8.707
_exptl_absorpt_correction_T_max    0.7447
_exptl_absorpt_correction_T_min    0.2533
_exptl_absorpt_correction_type     none
_exptl_absorpt_process_details
;
SADABS-2016/2 (Bruker,2016/2) was used for absorption correction.
wR2(int) was 0.1802 before and 0.1182 after correction.
The Ratio of minimum to maximum transmission is 0.3401.
The \l/2 correction factor is Not present.
;
_exptl_absorpt_special_details     ?
_exptl_crystal_colour              red
_exptl_crystal_colour_primary      red
_exptl_crystal_density_diffrn      2.493
_exptl_crystal_density_meas        ?
_exptl_crystal_density_method      ?
_exptl_crystal_description         prism
_exptl_crystal_F_000               886
_exptl_crystal_size_max            ?
_exptl_crystal_size_mid            ?
_exptl_crystal_size_min            ?
_exptl_transmission_factor_max     ?
_exptl_transmission_factor_min     ?
_diffrn_reflns_av_R_equivalents    0.2252
_diffrn_reflns_av_unetI/netI       0.2700
_diffrn_reflns_Laue_measured_fraction_full  0.997
_diffrn_reflns_Laue_measured_fraction_max  0.997
_diffrn_reflns_limit_h_max         9
_diffrn_reflns_limit_h_min         -9
_diffrn_reflns_limit_k_max         9
_diffrn_reflns_limit_k_min         -9
_diffrn_reflns_limit_l_max         16
_diffrn_reflns_limit_l_min         -16
_diffrn_reflns_number              18179
_diffrn_reflns_point_group_measured_fraction_full  0.988
_diffrn_reflns_point_group_measured_fraction_max  0.988
_diffrn_reflns_theta_full          22.287
_diffrn_reflns_theta_max           22.287
_diffrn_reflns_theta_min           2.222
_diffrn_ambient_temperature        300.00
_diffrn_detector_area_resol_mean   ?
_diffrn_measured_fraction_theta_full  0.997
_diffrn_measured_fraction_theta_max  0.997
_diffrn_measurement_device_type    'Bruker APEX-II CCD'
_diffrn_measurement_method         '\f and \w scans'
_diffrn_radiation_type             MoK\a
_diffrn_radiation_wavelength       0.71073
_diffrn_source                     ?
_diffrn_source_current             1.4
_diffrn_source_power               0.07
_diffrn_source_voltage             50.0
_diffrn_standards_number           0
_reflns_Friedel_coverage           0.982
_reflns_Friedel_fraction_full      0.979
_reflns_Friedel_fraction_max       0.979
_reflns_number_gt                  3948
_reflns_number_total               6583
_reflns_special_details
;
 Reflections were merged by SHELXL according to the crystal
 class for the calculation of statistics and refinement.
 
 _reflns_Friedel_fraction is defined as the number of unique
 Friedel pairs measured divided by the number that would be
 possible theoretically, ignoring centric projections and
 systematic absences.
;
_reflns_threshold_expression       'I > 2\s(I)'
_computing_cell_refinement         'SAINT V8.40B (?, 2016)'
_computing_data_collection         ?
_computing_data_reduction          'SAINT V8.40B (?, 2016)'
_computing_molecular_graphics      'Olex2 1.5 (Dolomanov et al., 2009)'
_computing_publication_material    'Olex2 1.5 (Dolomanov et al., 2009)'
_computing_structure_refinement    'SHELXL 2018/3 (Sheldrick, 2015)'
_computing_structure_solution      'olex2.solve 1.5 (Bourhis et al., 2015)'
_refine_diff_density_max           2.138
_refine_diff_density_min           -2.539
_refine_diff_density_rms           0.347
_refine_ls_abs_structure_details
;
 Classical Flack method preferred over Parsons because s.u. lower.
;
_refine_ls_abs_structure_Flack     0.17(4)
_refine_ls_extinction_coef         .
_refine_ls_extinction_method       none
_refine_ls_goodness_of_fit_ref     1.031
_refine_ls_hydrogen_treatment      constr
_refine_ls_matrix_type             full
_refine_ls_number_parameters       411
_refine_ls_number_reflns           6583
_refine_ls_number_restraints       1985
_refine_ls_R_factor_all            0.1643
_refine_ls_R_factor_gt             0.1201
_refine_ls_restrained_S_all        0.916
_refine_ls_shift/su_max            0.000
_refine_ls_shift/su_mean           0.000
_refine_ls_structure_factor_coef   Fsqd
_refine_ls_weighting_details      
 'w=1/[\s^2^(Fo^2^)+36.2766P] where P=(Fo^2^+2Fc^2^)/3'
_refine_ls_weighting_scheme        calc
_refine_ls_wR_factor_gt            0.2812
_refine_ls_wR_factor_ref           0.3260
_refine_special_details            ?
_olex2_refinement_description
;
1. Fixed Uiso
 At 1.2 times of:
  All C(H) groups, All N(H,H,H) groups
 At 1.5 times of:
  All C(H,H,H) groups
2. Restrained distances
 C14-C11 = C11-C1
 1.54 with sigma of 0.01
 N11-C11
 1.47 with sigma of 0.01
 N1-C27
 1.47 with sigma of 0.01
 C33-C27 = C27-C12
 1.54 with sigma of 0.01
 C51-C3 = C3-C23
 1.54 with sigma of 0.01
 N2-C3
 1.47 with sigma of 0.01
 C7-C32 = C7-C6
 1.54 with sigma of 0.01
 N5-C7
 1.47 with sigma of 0.01
 C11-C2
 2.5 with sigma of 0.02
 C7-C75
 2.5 with sigma of 0.02
3. Uiso/Uaniso restraints and constraints
All non-hydrogen atoms have similar U: within 6A with sigma of 0.02 and sigma
for terminal atoms of 0.04 within 6A
Uanis(Ag) \\sim Ueq: with sigma of 0.005 and sigma for terminal atoms of 0.01
4.a Ternary CH refined with riding coordinates:
 C11(H11), C3(H3), C27(H27), C7(H7)
4.b Aromatic/amide H refined with riding coordinates:
 C13(H13), C60(H60), C18(H18), C19(H19), C8(H8), C35(H35), C2(H2), C4(H4),
 C39(H39), C37(H37), C16(H16), C53(H53), C55(H55), C54(H54), C50(H50), C75(H75)
4.c Fitted hexagon refined as free rotating group:
 C13(C60,C10,C18,C19,C51), C5(C8,C35,C14,C2,C4), C39(C33,C37,C16,C9,C53),
 C32(C55,C54,C34,C50,C75)
4.d Idealised Me refined as rotating group:
 C1(H1A,H1B,H1C), N11(H11A,H11B,H11C), N1(H1D,H1E,H1F), C12(H12A,H12B,H12C),
 N2(H2A,H2B,H2C), C23(H23A,H23B,H23C), N5(H5A,H5B,H5C), C6(H6A,H6B,H6C)
;
_atom_sites_solution_hydrogens     geom
_atom_sites_solution_primary       iterative
_atom_sites_solution_secondary     ?
loop_
  _atom_site_label
  _atom_site_type_symbol
  _atom_site_fract_x
  _atom_site_fract_y
  _atom_site_fract_z
  _atom_site_U_iso_or_equiv
  _atom_site_adp_type
  _atom_site_occupancy
  _atom_site_site_symmetry_order
  _atom_site_calc_flag
  _atom_site_refinement_flags_posn
  _atom_site_refinement_flags_adp
  _atom_site_refinement_flags_occupancy
  _atom_site_disorder_assembly
  _atom_site_disorder_group
 Bi01 Bi 0.6121(6) 0.8382(6) 0.3678(4) 0.0424(8) Uani 1 1 d . U . . .
 I002 I 0.9108(8) 0.6625(8) 0.3725(5) 0.0548(19) Uani 1 1 d . U . . .
 I1 I 0.5879(8) 0.8559(8) 0.5611(5) 0.0515(19) Uani 1 1 d . U . . .
 I004 I 0.1395(8) 0.3583(7) 0.2056(5) 0.0525(19) Uani 1 1 d . U . . .
 I005 I 0.7918(9) 1.1294(9) 0.3660(5) 0.064(2) Uani 1 1 d . U . . .
 I06 I 0.4368(7) 0.5483(7) 0.3718(5) 0.0440(16) Uani 1 1 d . U . . .
 I07 I 0.3247(7) 1.0142(8) 0.3642(5) 0.054(2) Uani 1 1 d . U . . .
 I08 I 0.0968(8) 0.3058(9) 0.5457(5) 0.063(2) Uani 1 1 d . U . . .
 Ag Ag 0.1335(16) 0.3552(16) 0.3753(9) 0.098(3) Uani 1 1 d . U . . .
 I0A I 0.6518(8) 0.8187(9) 0.1721(5) 0.062(2) Uani 1 1 d . U . . .
 Cl0B Cl 0.406(4) 0.694(3) -0.215(2) 0.087(8) Uani 1 1 d . U . . .
 Cl0D Cl 0.353(4) 1.201(4) 0.957(2) 0.088(7) Uani 1 1 d . U . . .
 C11 C 0.213(8) 0.864(7) 0.156(3) 0.065(6) Uani 1 1 d D U . . .
 H11 H 0.293424 0.932866 0.163660 0.078 Uiso 1 1 calc R U . . .
 C3 C 0.604(8) 1.284(8) 0.592(2) 0.060(6) Uani 1 1 d D U . . .
 H3 H 0.694854 1.225961 0.581879 0.072 Uiso 1 1 calc R U . . .
 C13 C 0.401(6) 1.309(7) 0.709(3) 0.065(6) Uani 1 1 d G U . . .
 H13 H 0.349109 1.359240 0.669663 0.078 Uiso 1 1 calc R U . . .
 C60 C 0.335(5) 1.282(7) 0.791(4) 0.067(6) Uani 1 1 d G U . . .
 H60 H 0.238655 1.313834 0.806358 0.080 Uiso 1 1 calc R U . . .
 C10 C 0.413(6) 1.207(8) 0.850(3) 0.065(6) Uani 1 1 d G U . . .
 C18 C 0.557(6) 1.159(7) 0.827(3) 0.066(7) Uani 1 1 d G U . . .
 H18 H 0.609135 1.108565 0.866095 0.079 Uiso 1 1 calc R U . . .
 C19 C 0.623(5) 1.186(7) 0.745(4) 0.065(7) Uani 1 1 d G U . . .
 H19 H 0.719590 1.153968 0.729401 0.078 Uiso 1 1 calc R U . . .
 C51 C 0.545(6) 1.261(8) 0.686(3) 0.066(6) Uani 1 1 d DG U . . .
 C5 C 0.298(7) 0.714(7) -0.101(3) 0.069(7) Uani 1 1 d G U . . .
 C8 C 0.182(6) 0.652(6) -0.049(4) 0.069(7) Uani 1 1 d G U . . .
 H8 H 0.122013 0.581928 -0.069368 0.083 Uiso 1 1 calc R U . . .
 C35 C 0.155(5) 0.695(6) 0.035(3) 0.069(7) Uani 1 1 d G U . . .
 H35 H 0.077551 0.654029 0.070674 0.083 Uiso 1 1 calc R U . . .
 C14 C 0.244(6) 0.801(6) 0.067(3) 0.067(7) Uani 1 1 d DG U . . .
 C2 C 0.360(6) 0.863(6) 0.014(3) 0.068(6) Uani 1 1 d DG U . . .
 H2 H 0.419997 0.933017 0.034717 0.082 Uiso 1 1 calc R U . . .
 C4 C 0.387(6) 0.819(7) -0.070(3) 0.068(8) Uani 1 1 d G U . . .
 H4 H 0.464463 0.860919 -0.105327 0.082 Uiso 1 1 calc R U . . .
 C1 C 0.066(8) 0.938(10) 0.190(6) 0.062(9) Uani 1 1 d D U . . .
 H1A H 0.077650 1.041586 0.187227 0.093 Uiso 1 1 calc R U . . .
 H1B H 0.039804 0.906643 0.247901 0.093 Uiso 1 1 calc R U . . .
 H1C H -0.010924 0.910015 0.155848 0.093 Uiso 1 1 calc R U . . .
 N11 N 0.224(9) 0.744(8) 0.219(4) 0.059(8) Uani 1 1 d D U . . .
 H11A H 0.285693 0.675706 0.196043 0.071 Uiso 1 1 calc R U . . .
 H11B H 0.134889 0.705496 0.232190 0.071 Uiso 1 1 calc R U . . .
 H11C H 0.259216 0.777896 0.264990 0.071 Uiso 1 1 calc R U . . .
 N1 N 0.735(10) 1.432(8) 0.203(5) 0.065(9) Uani 1 1 d D U . . .
 H1D H 0.767030 1.506507 0.169249 0.078 Uiso 1 1 calc R U . . .
 H1E H 0.803634 1.407424 0.237159 0.078 Uiso 1 1 calc R U . . .
 H1F H 0.651750 1.458177 0.234149 0.078 Uiso 1 1 calc R U . . .
 C27 C 0.704(7) 1.307(8) 0.151(3) 0.065(6) Uani 1 1 d D U . . .
 H27 H 0.757901 1.220659 0.169175 0.078 Uiso 1 1 calc R U . . .
 C12 C 0.536(7) 1.285(10) 0.172(6) 0.062(8) Uani 1 1 d D U . . .
 H12A H 0.513576 1.274388 0.232602 0.094 Uiso 1 1 calc R U . . .
 H12B H 0.505445 1.198452 0.145250 0.094 Uiso 1 1 calc R U . . .
 H12C H 0.483387 1.367692 0.151789 0.094 Uiso 1 1 calc R U . . .
 C39 C 0.679(6) 1.434(7) 0.006(4) 0.066(7) Uani 1 1 d G U . . .
 H39 H 0.590684 1.477129 0.028039 0.080 Uiso 1 1 calc R U . . .
 C33 C 0.763(7) 1.352(7) 0.059(3) 0.067(7) Uani 1 1 d DG U . . .
 C37 C 0.895(6) 1.288(7) 0.027(3) 0.067(7) Uani 1 1 d G U . . .
 H37 H 0.950788 1.232679 0.062292 0.081 Uiso 1 1 calc R U . . .
 C16 C 0.944(6) 1.306(7) -0.059(4) 0.068(8) Uani 1 1 d G U . . .
 H16 H 1.032943 1.262907 -0.080691 0.082 Uiso 1 1 calc R U . . .
 C9 C 0.861(7) 1.388(8) -0.112(3) 0.067(8) Uani 1 1 d G U . . .
 C53 C 0.729(7) 1.452(7) -0.079(3) 0.068(8) Uani 1 1 d G U . . .
 H53 H 0.672840 1.507358 -0.114946 0.082 Uiso 1 1 calc R U . . .
 Cl17 Cl 0.914(4) 1.410(3) -0.221(2) 0.089(8) Uani 1 1 d . U . . .
 N2 N 0.506(8) 1.245(9) 0.527(5) 0.058(8) Uani 1 1 d D U . . .
 H2A H 0.539713 1.286095 0.477326 0.070 Uiso 1 1 calc R U . . .
 H2B H 0.414583 1.276823 0.542285 0.070 Uiso 1 1 calc R U . . .
 H2C H 0.505348 1.148564 0.522171 0.070 Uiso 1 1 calc R U . . .
 C23 C 0.647(9) 1.445(7) 0.573(6) 0.055(10) Uani 1 1 d D U . . .
 H23A H 0.559070 1.504296 0.577652 0.082 Uiso 1 1 calc R U . . .
 H23B H 0.696037 1.454013 0.516585 0.082 Uiso 1 1 calc R U . . .
 H23C H 0.712564 1.475909 0.613300 0.082 Uiso 1 1 calc R U . . .
 N5 N -0.003(8) 0.940(9) 0.539(5) 0.063(8) Uani 1 1 d D U . . .
 H5A H 0.029784 0.918415 0.485302 0.075 Uiso 1 1 calc R U . . .
 H5B H -0.007492 1.035973 0.543971 0.075 Uiso 1 1 calc R U . . .
 H5C H -0.093050 0.901829 0.551243 0.075 Uiso 1 1 calc R U . . .
 C7 C 0.099(7) 0.878(7) 0.597(3) 0.065(5) Uani 1 1 d D U . . .
 H7 H 0.180301 0.948220 0.596230 0.079 Uiso 1 1 calc R U . . .
 C32 C 0.025(6) 0.876(7) 0.689(3) 0.066(6) Uani 1 1 d DG U . . .
 C55 C -0.116(6) 0.820(7) 0.711(3) 0.071(7) Uani 1 1 d G U . . .
 H55 H -0.164495 0.768850 0.672184 0.085 Uiso 1 1 calc R U . . .
 C54 C -0.185(5) 0.841(7) 0.793(4) 0.071(8) Uani 1 1 d G U . . .
 H54 H -0.279955 0.803788 0.807927 0.086 Uiso 1 1 calc R U . . .
 C34 C -0.113(7) 0.918(7) 0.852(3) 0.067(7) Uani 1 1 d G U . . .
 C50 C 0.028(7) 0.973(6) 0.829(3) 0.069(6) Uani 1 1 d G U . . .
 H50 H 0.076238 1.024471 0.868239 0.083 Uiso 1 1 calc R U . . .
 C75 C 0.097(5) 0.952(6) 0.748(3) 0.068(6) Uani 1 1 d DG U . . .
 H75 H 0.191701 0.989536 0.732495 0.082 Uiso 1 1 calc R U . . .
 C6 C 0.176(10) 0.728(8) 0.586(6) 0.060(9) Uani 1 1 d D U . . .
 H6A H 0.104066 0.655941 0.575240 0.090 Uiso 1 1 calc R U . . .
 H6B H 0.220073 0.701615 0.637121 0.090 Uiso 1 1 calc R U . . .
 H6C H 0.251825 0.733177 0.539171 0.090 Uiso 1 1 calc R U . . .
 Cl4 Cl -0.149(4) 0.920(4) 0.957(2) 0.089(8) Uani 1 1 d . U . . .

loop_
  _atom_site_aniso_label
  _atom_site_aniso_U_11
  _atom_site_aniso_U_22
  _atom_site_aniso_U_33
  _atom_site_aniso_U_23
  _atom_site_aniso_U_13
  _atom_site_aniso_U_12
 Bi01 0.0418(15) 0.0406(15) 0.0452(17) -0.0025(12) -0.0055(12) -0.0012(11)
 I002 0.069(5) 0.041(4) 0.054(5) -0.006(3) -0.005(4) -0.006(3)
 I1 0.059(4) 0.051(4) 0.047(4) -0.006(3) -0.012(3) 0.000(3)
 I004 0.050(4) 0.037(4) 0.073(5) -0.004(3) -0.019(3) -0.002(3)
 I005 0.078(5) 0.061(4) 0.053(5) 0.004(4) -0.003(4) 0.004(4)
 I06 0.035(3) 0.038(3) 0.060(4) 0.002(3) -0.009(3) -0.017(3)
 I07 0.025(3) 0.071(5) 0.067(5) 0.005(4) -0.008(3) 0.010(3)
 I08 0.051(4) 0.078(5) 0.061(5) -0.002(4) -0.006(4) -0.002(4)
 Ag 0.109(5) 0.109(6) 0.081(5) 0.000(4) -0.025(4) -0.020(5)
 I0A 0.063(4) 0.079(5) 0.042(4) 0.007(4) 0.002(4) -0.008(4)
 Cl0B 0.111(18) 0.085(16) 0.062(15) -0.016(14) 0.000(14) -0.006(15)
 Cl0D 0.094(15) 0.092(15) 0.075(14) 0.002(13) 0.007(13) 0.015(13)
 C11 0.065(10) 0.068(11) 0.063(11) 0.001(10) -0.010(10) -0.004(10)
 C3 0.061(11) 0.065(11) 0.055(11) -0.003(10) -0.007(10) 0.008(10)
 C13 0.064(11) 0.071(11) 0.059(11) -0.002(11) -0.006(11) 0.011(11)
 C60 0.067(11) 0.072(11) 0.062(11) -0.003(11) -0.007(10) 0.008(10)
 C10 0.065(11) 0.071(11) 0.059(11) -0.003(11) -0.007(10) 0.009(10)
 C18 0.065(12) 0.072(12) 0.062(12) -0.001(12) -0.007(12) 0.010(12)
 C19 0.064(12) 0.072(12) 0.061(12) -0.003(12) -0.010(12) 0.013(12)
 C51 0.066(11) 0.071(11) 0.060(11) -0.003(10) -0.005(10) 0.010(10)
 C5 0.069(13) 0.073(13) 0.065(13) 0.000(13) -0.009(13) -0.002(13)
 C8 0.070(13) 0.072(13) 0.066(13) 0.000(13) -0.010(13) -0.002(13)
 C35 0.071(13) 0.072(13) 0.066(13) 0.004(13) -0.007(13) 0.001(13)
 C14 0.067(12) 0.070(12) 0.065(12) 0.002(11) -0.010(11) -0.001(11)
 C2 0.071(11) 0.071(11) 0.063(11) 0.000(11) -0.009(11) 0.000(11)
 C4 0.070(13) 0.071(13) 0.065(13) 0.000(13) -0.011(13) -0.002(13)
 C1 0.059(15) 0.068(16) 0.062(16) 0.002(15) -0.019(15) -0.006(15)
 N11 0.060(14) 0.062(14) 0.057(15) -0.001(14) -0.014(14) -0.003(14)
 N1 0.070(17) 0.059(17) 0.065(17) -0.003(16) -0.005(16) 0.008(16)
 C27 0.070(11) 0.066(11) 0.057(11) 0.000(11) -0.005(11) 0.004(11)
 C12 0.065(15) 0.065(15) 0.057(15) -0.002(14) -0.006(14) 0.004(14)
 C39 0.074(13) 0.066(13) 0.060(13) 0.001(13) -0.008(13) 0.008(13)
 C33 0.075(12) 0.068(12) 0.059(12) 0.002(12) -0.008(12) 0.005(12)
 C37 0.076(13) 0.068(13) 0.059(13) 0.002(13) -0.008(13) 0.005(13)
 C16 0.075(14) 0.068(14) 0.062(14) 0.002(14) -0.007(14) 0.009(14)
 C9 0.073(14) 0.067(14) 0.059(14) 0.003(14) -0.006(14) 0.005(14)
 C53 0.076(14) 0.069(14) 0.061(14) 0.002(14) -0.007(14) 0.008(14)
 Cl17 0.109(18) 0.082(16) 0.074(16) -0.004(14) -0.005(14) 0.008(15)
 N2 0.058(14) 0.061(14) 0.057(14) -0.010(14) -0.008(13) 0.007(13)
 C23 0.052(18) 0.063(18) 0.052(18) -0.009(17) -0.016(17) 0.008(17)
 N5 0.057(15) 0.068(15) 0.062(15) -0.008(15) -0.002(15) 0.006(15)
 C7 0.065(9) 0.070(9) 0.061(9) -0.003(9) -0.008(9) 0.005(9)
 C32 0.064(11) 0.074(11) 0.061(11) -0.004(11) -0.008(11) 0.010(11)
 C55 0.070(13) 0.078(13) 0.064(13) -0.005(13) -0.008(13) 0.008(13)
 C54 0.069(13) 0.079(14) 0.066(14) -0.005(13) -0.006(13) 0.006(13)
 C34 0.066(12) 0.074(12) 0.061(12) -0.004(12) -0.006(12) 0.009(12)
 C50 0.069(11) 0.075(11) 0.063(11) -0.003(11) -0.005(10) 0.008(10)
 C75 0.068(10) 0.075(10) 0.062(10) -0.003(10) -0.005(10) 0.009(10)
 C6 0.057(15) 0.065(15) 0.060(15) -0.006(15) -0.010(15) 0.010(15)
 Cl4 0.100(15) 0.096(15) 0.071(14) -0.007(13) 0.001(13) 0.018(13)

_geom_special_details
;
 All esds (except the esd in the dihedral angle between two l.s. planes)
 are estimated using the full covariance matrix.  The cell esds are taken
 into account individually in the estimation of esds in distances, angles
 and torsion angles; correlations between esds in cell parameters are only
 used when they are defined by crystal symmetry.  An approximate (isotropic)
 treatment of cell esds is used for estimating esds involving l.s. planes.
;
loop_
  _geom_bond_atom_site_label_1
  _geom_bond_atom_site_label_2
  _geom_bond_distance
  _geom_bond_site_symmetry_2
  _geom_bond_publ_flag
 Bi01 I002 3.145(9) . ?
 Bi01 I1 3.049(9) . ?
 Bi01 I005 3.132(11) . ?
 Bi01 I06 3.099(8) . ?
 Bi01 I07 3.057(8) . ?
 Bi01 I0A 3.088(10) . ?
 I004 Ag 2.676(17) . ?
 I005 Ag 3.746(17) 1_665 ?
 I06 Ag 3.270(15) . ?
 I08 Ag 2.711(17) . ?
 Cl0B C5 1.97(6) . ?
 Cl0D C10 1.72(5) . ?
 C11 H11 0.9800 . ?
 C11 C14 1.543(15) . ?
 C11 C1 1.543(15) . ?
 C11 N11 1.472(15) . ?
 C3 H3 0.9800 . ?
 C3 C51 1.539(15) . ?
 C3 N2 1.470(15) . ?
 C3 C23 1.539(15) . ?
 C13 H13 0.9300 . ?
 C13 C60 1.3900 . ?
 C13 C51 1.3900 . ?
 C60 H60 0.9300 . ?
 C60 C10 1.3900 . ?
 C10 C18 1.3900 . ?
 C18 H18 0.9300 . ?
 C18 C19 1.3900 . ?
 C19 H19 0.9300 . ?
 C19 C51 1.3900 . ?
 C5 C8 1.3900 . ?
 C5 C4 1.3900 . ?
 C8 H8 0.9300 . ?
 C8 C35 1.3900 . ?
 C35 H35 0.9300 . ?
 C35 C14 1.3900 . ?
 C14 C2 1.3900 . ?
 C2 H2 0.9300 . ?
 C2 C4 1.3900 . ?
 C4 H4 0.9300 . ?
 C1 H1A 0.9600 . ?
 C1 H1B 0.9600 . ?
 C1 H1C 0.9600 . ?
 N11 H11A 0.8900 . ?
 N11 H11B 0.8900 . ?
 N11 H11C 0.8900 . ?
 N1 H1D 0.8900 . ?
 N1 H1E 0.8900 . ?
 N1 H1F 0.8900 . ?
 N1 C27 1.471(15) . ?
 C27 H27 0.9800 . ?
 C27 C12 1.539(15) . ?
 C27 C33 1.540(15) . ?
 C12 H12A 0.9600 . ?
 C12 H12B 0.9600 . ?
 C12 H12C 0.9600 . ?
 C39 H39 0.9300 . ?
 C39 C33 1.3900 . ?
 C39 C53 1.3900 . ?
 C33 C37 1.3900 . ?
 C37 H37 0.9300 . ?
 C37 C16 1.3900 . ?
 C16 H16 0.9300 . ?
 C16 C9 1.3900 . ?
 C9 C53 1.3900 . ?
 C9 Cl17 1.75(5) . ?
 C53 H53 0.9300 . ?
 N2 H2A 0.8900 . ?
 N2 H2B 0.8900 . ?
 N2 H2C 0.8900 . ?
 C23 H23A 0.9600 . ?
 C23 H23B 0.9600 . ?
 C23 H23C 0.9600 . ?
 N5 H5A 0.8900 . ?
 N5 H5B 0.8900 . ?
 N5 H5C 0.8900 . ?
 N5 C7 1.473(15) . ?
 C7 H7 0.9800 . ?
 C7 C32 1.540(15) . ?
 C7 C6 1.539(15) . ?
 C32 C55 1.3900 . ?
 C32 C75 1.3900 . ?
 C55 H55 0.9300 . ?
 C55 C54 1.3900 . ?
 C54 H54 0.9300 . ?
 C54 C34 1.3900 . ?
 C34 C50 1.3900 . ?
 C34 Cl4 1.67(5) . ?
 C50 H50 0.9300 . ?
 C50 C75 1.3900 . ?
 C75 H75 0.9300 . ?
 C6 H6A 0.9600 . ?
 C6 H6B 0.9600 . ?
 C6 H6C 0.9600 . ?

loop_
  _geom_angle_atom_site_label_1
  _geom_angle_atom_site_label_2
  _geom_angle_atom_site_label_3
  _geom_angle
  _geom_angle_site_symmetry_1
  _geom_angle_site_symmetry_3
  _geom_angle_publ_flag
 I1 Bi01 I002 89.5(2) . . ?
 I1 Bi01 I005 86.1(2) . . ?
 I1 Bi01 I06 93.3(2) . . ?
 I1 Bi01 I07 90.1(2) . . ?
 I1 Bi01 I0A 177.4(3) . . ?
 I005 Bi01 I002 89.3(3) . . ?
 I06 Bi01 I002 90.1(2) . . ?
 I06 Bi01 I005 179.1(3) . . ?
 I07 Bi01 I002 178.9(3) . . ?
 I07 Bi01 I005 89.7(2) . . ?
 I07 Bi01 I06 90.9(2) . . ?
 I07 Bi01 I0A 92.2(2) . . ?
 I0A Bi01 I002 88.2(2) . . ?
 I0A Bi01 I005 92.8(3) . . ?
 I0A Bi01 I06 87.8(2) . . ?
 Bi01 I005 Ag 155.0(4) . 1_665 ?
 Bi01 I06 Ag 153.7(4) . . ?
 I002 Ag I07 172.2(4) 1_455 1_545 ?
 I004 Ag I002 87.2(4) . 1_455 ?
 I004 Ag I06 93.1(5) . . ?
 I004 Ag I07 88.8(4) . 1_545 ?
 I004 Ag I08 169.2(6) . . ?
 I06 Ag I002 92.7(4) . 1_455 ?
 I06 Ag I07 94.3(4) . 1_545 ?
 I08 Ag I002 96.7(5) . 1_455 ?
 I08 Ag I06 96.7(4) . . ?
 I08 Ag I07 86.1(4) . 1_545 ?
 C14 C11 H11 107.3 . . ?
 C1 C11 H11 107.3 . . ?
 C1 C11 C14 124(6) . . ?
 N11 C11 H11 107.3 . . ?
 N11 C11 C14 108(5) . . ?
 N11 C11 C1 102(6) . . ?
 C51 C3 H3 107.2 . . ?
 N2 C3 H3 107.2 . . ?
 N2 C3 C51 118(6) . . ?
 N2 C3 C23 106(6) . . ?
 C23 C3 H3 107.2 . . ?
 C23 C3 C51 111(6) . . ?
 C60 C13 H13 120.0 . . ?
 C60 C13 C51 120.0 . . ?
 C51 C13 H13 120.0 . . ?
 C13 C60 H60 120.0 . . ?
 C13 C60 C10 120.0 . . ?
 C10 C60 H60 120.0 . . ?
 C60 C10 Cl0D 122(3) . . ?
 C18 C10 Cl0D 117(4) . . ?
 C18 C10 C60 120.0 . . ?
 C10 C18 H18 120.0 . . ?
 C10 C18 C19 120.0 . . ?
 C19 C18 H18 120.0 . . ?
 C18 C19 H19 120.0 . . ?
 C51 C19 C18 120.0 . . ?
 C51 C19 H19 120.0 . . ?
 C13 C51 C3 116(5) . . ?
 C19 C51 C3 124(5) . . ?
 C19 C51 C13 120.0 . . ?
 C8 C5 Cl0B 141(3) . . ?
 C8 C5 C4 120.0 . . ?
 C4 C5 Cl0B 98(3) . . ?
 C5 C8 H8 120.0 . . ?
 C35 C8 C5 120.0 . . ?
 C35 C8 H8 120.0 . . ?
 C8 C35 H35 120.0 . . ?
 C8 C35 C14 120.0 . . ?
 C14 C35 H35 120.0 . . ?
 C35 C14 C11 123(2) . . ?
 C2 C14 C11 117(2) . . ?
 C2 C14 C35 120.0 . . ?
 C14 C2 H2 120.0 . . ?
 C14 C2 C4 120.0 . . ?
 C4 C2 H2 120.0 . . ?
 C5 C4 H4 120.0 . . ?
 C2 C4 C5 120.0 . . ?
 C2 C4 H4 120.0 . . ?
 C11 C1 H1A 109.5 . . ?
 C11 C1 H1B 109.5 . . ?
 C11 C1 H1C 109.5 . . ?
 H1A C1 H1B 109.5 . . ?
 H1A C1 H1C 109.5 . . ?
 H1B C1 H1C 109.5 . . ?
 C11 N11 H11A 109.5 . . ?
 C11 N11 H11B 109.5 . . ?
 C11 N11 H11C 109.5 . . ?
 H11A N11 H11B 109.5 . . ?
 H11A N11 H11C 109.5 . . ?
 H11B N11 H11C 109.5 . . ?
 H1D N1 H1E 109.5 . . ?
 H1D N1 H1F 109.5 . . ?
 H1E N1 H1F 109.5 . . ?
 C27 N1 H1D 109.5 . . ?
 C27 N1 H1E 109.5 . . ?
 C27 N1 H1F 109.5 . . ?
 N1 C27 H27 109.9 . . ?
 N1 C27 C12 103(7) . . ?
 N1 C27 C33 105(6) . . ?
 C12 C27 H27 109.9 . . ?
 C12 C27 C33 119(6) . . ?
 C33 C27 H27 109.9 . . ?
 C27 C12 H12A 109.5 . . ?
 C27 C12 H12B 109.5 . . ?
 C27 C12 H12C 109.5 . . ?
 H12A C12 H12B 109.5 . . ?
 H12A C12 H12C 109.5 . . ?
 H12B C12 H12C 109.5 . . ?
 C33 C39 H39 120.0 . . ?
 C33 C39 C53 120.0 . . ?
 C53 C39 H39 120.0 . . ?
 C39 C33 C27 123(5) . . ?
 C39 C33 C37 120.0 . . ?
 C37 C33 C27 117(5) . . ?
 C33 C37 H37 120.0 . . ?
 C16 C37 C33 120.0 . . ?
 C16 C37 H37 120.0 . . ?
 C37 C16 H16 120.0 . . ?
 C9 C16 C37 120.0 . . ?
 C9 C16 H16 120.0 . . ?
 C16 C9 C53 120.0 . . ?
 C16 C9 Cl17 122(4) . . ?
 C53 C9 Cl17 118(4) . . ?
 C39 C53 H53 120.0 . . ?
 C9 C53 C39 120.0 . . ?
 C9 C53 H53 120.0 . . ?
 C3 N2 H2A 109.5 . . ?
 C3 N2 H2B 109.5 . . ?
 C3 N2 H2C 109.5 . . ?
 H2A N2 H2B 109.5 . . ?
 H2A N2 H2C 109.5 . . ?
 H2B N2 H2C 109.5 . . ?
 C3 C23 H23A 109.5 . . ?
 C3 C23 H23B 109.5 . . ?
 C3 C23 H23C 109.5 . . ?
 H23A C23 H23B 109.5 . . ?
 H23A C23 H23C 109.5 . . ?
 H23B C23 H23C 109.5 . . ?
 H5A N5 H5B 109.5 . . ?
 H5A N5 H5C 109.5 . . ?
 H5B N5 H5C 109.5 . . ?
 C7 N5 H5A 109.5 . . ?
 C7 N5 H5B 109.5 . . ?
 C7 N5 H5C 109.5 . . ?
 N5 C7 H7 105.2 . . ?
 N5 C7 C32 110(5) . . ?
 N5 C7 C6 124(6) . . ?
 C32 C7 H7 105.2 . . ?
 C6 C7 H7 105.2 . . ?
 C6 C7 C32 105(5) . . ?
 C55 C32 C7 123(2) . . ?
 C55 C32 C75 120.0 . . ?
 C75 C32 C7 116(2) . . ?
 C32 C55 H55 120.0 . . ?
 C54 C55 C32 120.0 . . ?
 C54 C55 H55 120.0 . . ?
 C55 C54 H54 120.0 . . ?
 C55 C54 C34 120.00(11) . . ?
 C34 C54 H54 120.0 . . ?
 C54 C34 Cl4 129(4) . . ?
 C50 C34 C54 120.0 . . ?
 C50 C34 Cl4 109(4) . . ?
 C34 C50 H50 120.0 . . ?
 C34 C50 C75 120.0 . . ?
 C75 C50 H50 120.0 . . ?
 C32 C75 H75 120.0 . . ?
 C50 C75 C32 120.00(10) . . ?
 C50 C75 H75 120.0 . . ?
 C7 C6 H6A 109.5 . . ?
 C7 C6 H6B 109.5 . . ?
 C7 C6 H6C 109.5 . . ?
 H6A C6 H6B 109.5 . . ?
 H6A C6 H6C 109.5 . . ?
 H6B C6 H6C 109.5 . . ?

loop_
  _geom_torsion_atom_site_label_1
  _geom_torsion_atom_site_label_2
  _geom_torsion_atom_site_label_3
  _geom_torsion_atom_site_label_4
  _geom_torsion
  _geom_torsion_site_symmetry_1
  _geom_torsion_site_symmetry_2
  _geom_torsion_site_symmetry_3
  _geom_torsion_site_symmetry_4
  _geom_torsion_publ_flag
 Cl0B C5 C8 C35 172(6) . . . . ?
 Cl0B C5 C4 C2 -175(4) . . . . ?
 Cl0D C10 C18 C19 -168(5) . . . . ?
 C11 C14 C2 C4 -175(6) . . . . ?
 C13 C60 C10 Cl0D 167(6) . . . . ?
 C13 C60 C10 C18 0.0 . . . . ?
 C60 C13 C51 C3 175(6) . . . . ?
 C60 C13 C51 C19 0.0 . . . . ?
 C60 C10 C18 C19 0.0 . . . . ?
 C10 C18 C19 C51 0.0 . . . . ?
 C18 C19 C51 C3 -174(7) . . . . ?
 C18 C19 C51 C13 0.0 . . . . ?
 C51 C13 C60 C10 0.0 . . . . ?
 C5 C8 C35 C14 0.0 . . . . ?
 C8 C5 C4 C2 0.0 . . . . ?
 C8 C35 C14 C11 174(6) . . . . ?
 C8 C35 C14 C2 0.0 . . . . ?
 C35 C14 C2 C4 0.0 . . . . ?
 C14 C2 C4 C5 0.0 . . . . ?
 C4 C5 C8 C35 0.0 . . . . ?
 C1 C11 C14 C35 -56(8) . . . . ?
 C1 C11 C14 C2 119(6) . . . . ?
 N11 C11 C14 C35 63(7) . . . . ?
 N11 C11 C14 C2 -123(5) . . . . ?
 N1 C27 C33 C39 -84(7) . . . . ?
 N1 C27 C33 C37 105(6) . . . . ?
 C27 C33 C37 C16 171(6) . . . . ?
 C12 C27 C33 C39 30(9) . . . . ?
 C12 C27 C33 C37 -141(7) . . . . ?
 C39 C33 C37 C16 0.0 . . . . ?
 C33 C39 C53 C9 0.0 . . . . ?
 C33 C37 C16 C9 0.0 . . . . ?
 C37 C16 C9 C53 0.0 . . . . ?
 C37 C16 C9 Cl17 -178(6) . . . . ?
 C16 C9 C53 C39 0.0 . . . . ?
 C53 C39 C33 C27 -170(7) . . . . ?
 C53 C39 C33 C37 0.0 . . . . ?
 Cl17 C9 C53 C39 178(6) . . . . ?
 N2 C3 C51 C13 -46(8) . . . . ?
 N2 C3 C51 C19 129(6) . . . . ?
 C23 C3 C51 C13 76(7) . . . . ?
 C23 C3 C51 C19 -109(7) . . . . ?
 N5 C7 C32 C55 50(7) . . . . ?
 N5 C7 C32 C75 -121(6) . . . . ?
 C7 C32 C55 C54 -171(6) . . . . ?
 C7 C32 C75 C50 171(5) . . . . ?
 C32 C55 C54 C34 0.0 . . . . ?
 C55 C32 C75 C50 0.0 . . . . ?
 C55 C54 C34 C50 0.0 . . . . ?
 C55 C54 C34 Cl4 -162(5) . . . . ?
 C54 C34 C50 C75 0.0 . . . . ?
 C34 C50 C75 C32 0.0 . . . . ?
 C75 C32 C55 C54 0.0 . . . . ?
 C6 C7 C32 C55 -87(6) . . . . ?
 C6 C7 C32 C75 102(6) . . . . ?
 Cl4 C34 C50 C75 165(4) . . . . ?

_shelx_res_file
;
TITL mo_wcf_221101_09_2_0m_b.res in P1
    mo_wcf_221101_09_2_0m_b.res
    created by SHELXL-2018/3 at 11:29:54 on 07-Nov-2022
REM Old TITL Integration of wcf_221101_09_2
REM SHELXT solution in P1: R1 0.171, Rweak 0.039, Alpha 0.000
REM <I/s> 0.000 for 0 systematic absences, Orientation as input
REM Flack x = 0.414 ( 0.027 ) from 1148 Parsons' quotients
REM Formula found by SHELXT: C25 Ag4 Ag Cl5 I4 N11
CELL 0.71073 9.0482 9.1686 15.8055 88.786 84.364 89.683
ZERR 1 0.0134 0.0124 0.0237 0.026 0.032 0.024
LATT -1
SFAC C H Ag Bi Cl I N
UNIT 32 44 1 1 4 8 4
EQIV $1 1+X,1+Y,+Z
EQIV $2 -1+X,+Y,+Z
EQIV $3 +X,-1+Y,+Z
ISOR 0.005 0.01 Ag
DFIX 1.54 0.01 C14 C11 C11 C1
DFIX 1.47 0.01 N11 C11
SIMU 0.02 0.04 6
DFIX 1.47 0.01 N1 C27
DFIX 1.54 0.01 C33 C27 C27 C12
DFIX 1.54 0.01 C51 C3 C3 C23
DFIX 1.47 0.01 N2 C3
DFIX 1.54 0.01 C7 C32 C7 C6
DFIX 1.47 0.01 N5 C7
DANG 2.5 0.02 C11 C2
DANG 2.5 0.02 C7 C75

L.S. 20
PLAN  5
TEMP 26.85
CONF
BIND I005 Ag_$1
BIND Ag I06
BIND Ag I002_$2
BIND Ag I07_$3
LIST 6
MORE -1
fmap 2
BOND $H
ACTA
REM <olex2.extras>
REM <HklSrc "%.\\mo_wcf_221101_09_2_0m_b.hkl">
REM </olex2.extras>

WGHT    0.000000   36.276600
FVAR       0.19689
BI01  4    0.612108    0.838219    0.367809    11.00000    0.04181    0.04056 =
         0.04516   -0.00252   -0.00550   -0.00118
I002  6    0.910780    0.662476    0.372473    11.00000    0.06900    0.04140 =
         0.05396   -0.00601   -0.00513   -0.00553
I1    6    0.587871    0.855945    0.561121    11.00000    0.05868    0.05086 =
         0.04655   -0.00619   -0.01166   -0.00024
I004  6    0.139511    0.358257    0.205628    11.00000    0.05042    0.03702 =
         0.07268   -0.00406   -0.01928   -0.00166
I005  6    0.791831    1.129447    0.365979    11.00000    0.07816    0.06088 =
         0.05273    0.00394   -0.00311    0.00413
I06   6    0.436829    0.548328    0.371829    11.00000    0.03473    0.03797 =
         0.06002    0.00164   -0.00857   -0.01719
I07   6    0.324741    1.014184    0.364229    11.00000    0.02537    0.07098 =
         0.06667    0.00498   -0.00822    0.01005
I08   6    0.096837    0.305843    0.545700    11.00000    0.05100    0.07759 =
         0.06053   -0.00208   -0.00580   -0.00164
AG    3    0.133456    0.355247    0.375255    11.00000    0.10875    0.10878 =
         0.08100    0.00015   -0.02512   -0.02037
I0A   6    0.651837    0.818709    0.172060    11.00000    0.06309    0.07946 =
         0.04186    0.00651    0.00246   -0.00824
CL0B  5    0.406436    0.694384   -0.214961    11.00000    0.11113    0.08545 =
         0.06218   -0.01572    0.00015   -0.00585
CL0D  5    0.353099    1.200765    0.956792    11.00000    0.09446    0.09197 =
         0.07512    0.00225    0.00674    0.01477
C11   1    0.213366    0.864154    0.156216    11.00000    0.06540    0.06781 =
         0.06344    0.00064   -0.01047   -0.00444
AFIX  13
H11   2    0.293424    0.932866    0.163660    11.00000   -1.20000
AFIX   0

C3    1    0.604005    1.284323    0.591944    11.00000    0.06128    0.06493 =
         0.05516   -0.00275   -0.00664    0.00825
AFIX  13
H3    2    0.694854    1.225961    0.581879    11.00000   -1.20000
AFIX  66
C13   1    0.401226    1.308997    0.709034    11.00000    0.06402    0.07133 =
         0.05922   -0.00201   -0.00648    0.01096
AFIX  43
H13   2    0.349109    1.359240    0.669663    11.00000   -1.20000
AFIX  65
C60   1    0.335050    1.281792    0.790933    11.00000    0.06664    0.07192 =
         0.06163   -0.00260   -0.00718    0.00783
AFIX  43
H60   2    0.238655    1.313834    0.806358    11.00000   -1.20000
AFIX  65
C10   1    0.412945    1.206697    0.849777    11.00000    0.06456    0.07083 =
         0.05894   -0.00301   -0.00730    0.00869
C18   1    0.557018    1.158808    0.826724    11.00000    0.06467    0.07156 =
         0.06195   -0.00102   -0.00666    0.01019
AFIX  43
H18   2    0.609135    1.108565    0.866095    11.00000   -1.20000
AFIX  65
C19   1    0.623196    1.186011    0.744825    11.00000    0.06446    0.07150 =
         0.06076   -0.00281   -0.00973    0.01300
AFIX  43
H19   2    0.719590    1.153968    0.729401    11.00000   -1.20000
AFIX  65
C51   1    0.545302    1.261105    0.685980    11.00000    0.06627    0.07056 =
         0.05972   -0.00274   -0.00493    0.00986
AFIX  66

C5    1    0.297645    0.714274   -0.101232    11.00000    0.06945    0.07309 =
         0.06500    0.00033   -0.00903   -0.00222
C8    1    0.181739    0.652297   -0.048507    11.00000    0.06951    0.07157 =
         0.06626   -0.00030   -0.01022   -0.00207
AFIX  43
H8    2    0.122013    0.581928   -0.069368    11.00000   -1.20000
AFIX  65
C35   1    0.155100    0.695495    0.035398    11.00000    0.07073    0.07188 =
         0.06550    0.00418   -0.00705    0.00113
AFIX  43
H35   2    0.077551    0.654029    0.070674    11.00000   -1.20000
AFIX  65
C14   1    0.244366    0.800671    0.066579    11.00000    0.06683    0.07015 =
         0.06480    0.00212   -0.00972   -0.00139
C2    1    0.360272    0.862648    0.013855    11.00000    0.07078    0.07099 =
         0.06253   -0.00040   -0.00876    0.00005
AFIX  43
H2    2    0.419997    0.933017    0.034717    11.00000   -1.20000
AFIX  65
C4    1    0.386913    0.819451   -0.070051    11.00000    0.06959    0.07100 =
         0.06498    0.00049   -0.01140   -0.00167
AFIX  43
H4    2    0.464463    0.860919   -0.105327    11.00000   -1.20000
AFIX   0
C1    1    0.066068    0.937527    0.189986    11.00000    0.05863    0.06757 =
         0.06211    0.00203   -0.01936   -0.00645
AFIX 137
H1A   2    0.077650    1.041586    0.187227    11.00000   -1.50000
H1B   2    0.039804    0.906643    0.247901    11.00000   -1.50000
H1C   2   -0.010924    0.910015    0.155848    11.00000   -1.50000
AFIX   0
N11   7    0.224380    0.743930    0.218518    11.00000    0.05997    0.06202 =
         0.05654   -0.00113   -0.01376   -0.00310
AFIX 137
H11A  2    0.285693    0.675706    0.196043    11.00000   -1.20000
H11B  2    0.134889    0.705496    0.232190    11.00000   -1.20000
H11C  2    0.259216    0.777896    0.264990    11.00000   -1.20000
AFIX   0

N1    7    0.734614    1.432105    0.203006    11.00000    0.06958    0.05931 =
         0.06509   -0.00342   -0.00489    0.00760
AFIX 137
H1D   2    0.767030    1.506507    0.169249    11.00000   -1.20000
H1E   2    0.803634    1.407424    0.237159    11.00000   -1.20000
H1F   2    0.651750    1.458177    0.234149    11.00000   -1.20000
AFIX   0
C27   1    0.703920    1.306847    0.150882    11.00000    0.06996    0.06616 =
         0.05749    0.00041   -0.00504    0.00370
AFIX  13
H27   2    0.757901    1.220659    0.169175    11.00000   -1.20000
AFIX   0
C12   1    0.535764    1.284768    0.172129    11.00000    0.06542    0.06465 =
         0.05707   -0.00207   -0.00627    0.00388
AFIX 137
H12A  2    0.513576    1.274388    0.232602    11.00000   -1.50000
H12B  2    0.505445    1.198452    0.145250    11.00000   -1.50000
H12C  2    0.483387    1.367692    0.151789    11.00000   -1.50000
AFIX  66
C39   1    0.679326    1.434193    0.006246    11.00000    0.07370    0.06579 =
         0.05994    0.00098   -0.00793    0.00763
AFIX  43
H39   2    0.590684    1.477129    0.028039    11.00000   -1.20000
AFIX  65
C33   1    0.762592    1.351907    0.059340    11.00000    0.07453    0.06842 =
         0.05925    0.00234   -0.00789    0.00480
C37   1    0.895079    1.287733    0.026768    11.00000    0.07564    0.06816 =
         0.05869    0.00179   -0.00823    0.00501
AFIX  43
H37   2    0.950788    1.232679    0.062292    11.00000   -1.20000
AFIX  65
C16   1    0.944300    1.305844   -0.058898    11.00000    0.07505    0.06824 =
         0.06194    0.00169   -0.00684    0.00938
AFIX  43
H16   2    1.032943    1.262907   -0.080691    11.00000   -1.20000
AFIX  65
C9    1    0.861036    1.388129   -0.111993    11.00000    0.07331    0.06741 =
         0.05868    0.00337   -0.00585    0.00516
C53   1    0.728549    1.452304   -0.079422    11.00000    0.07557    0.06882 =
         0.06079    0.00247   -0.00738    0.00848
AFIX  43
H53   2    0.672840    1.507358   -0.114946    11.00000   -1.20000
AFIX   0
CL17  5    0.913889    1.409934   -0.220856    11.00000    0.10941    0.08186 =
         0.07392   -0.00405   -0.00508    0.00803

N2    7    0.506269    1.245079    0.527026    11.00000    0.05800    0.06103 =
         0.05688   -0.01039   -0.00828    0.00704
AFIX 137
H2A   2    0.539713    1.286095    0.477326    11.00000   -1.20000
H2B   2    0.414583    1.276823    0.542285    11.00000   -1.20000
H2C   2    0.505348    1.148564    0.522171    11.00000   -1.20000
AFIX   0
C23   1    0.646957    1.444715    0.573098    11.00000    0.05153    0.06334 =
         0.05193   -0.00929   -0.01601    0.00761
AFIX 137
H23A  2    0.559070    1.504296    0.577652    11.00000   -1.50000
H23B  2    0.696037    1.454013    0.516585    11.00000   -1.50000
H23C  2    0.712564    1.475909    0.613300    11.00000   -1.50000
AFIX   0

N5    7   -0.002984    0.939580    0.538587    11.00000    0.05714    0.06838 =
         0.06231   -0.00793   -0.00169    0.00595
AFIX 137
H5A   2    0.029784    0.918415    0.485302    11.00000   -1.20000
H5B   2   -0.007492    1.035973    0.543971    11.00000   -1.20000
H5C   2   -0.093050    0.901829    0.551243    11.00000   -1.20000
AFIX   0
C7    1    0.099304    0.877554    0.596918    11.00000    0.06548    0.07012 =
         0.06123   -0.00297   -0.00824    0.00542
AFIX  13
H7    2    0.180301    0.948220    0.596230    11.00000   -1.20000
AFIX  66
C32   1    0.025049    0.875728    0.688881    11.00000    0.06371    0.07377 =
         0.06094   -0.00420   -0.00779    0.01001
C55   1   -0.116244    0.820085    0.711479    11.00000    0.06965    0.07843 =
         0.06378   -0.00530   -0.00783    0.00751
AFIX  43
H55   2   -0.164495    0.768850    0.672184    11.00000   -1.20000
AFIX  65
C54   1   -0.185421    0.841017    0.792808    11.00000    0.06899    0.07886 =
         0.06627   -0.00509   -0.00618    0.00601
AFIX  43
H54   2   -0.279955    0.803788    0.807927    11.00000   -1.20000
AFIX  65
C34   1   -0.113305    0.917593    0.851540    11.00000    0.06573    0.07426 =
         0.06053   -0.00375   -0.00577    0.00889
C50   1    0.027988    0.973237    0.828943    11.00000    0.06907    0.07495 =
         0.06328   -0.00288   -0.00462    0.00812
AFIX  43
H50   2    0.076238    1.024471    0.868239    11.00000   -1.20000
AFIX  65
C75   1    0.097166    0.952306    0.747614    11.00000    0.06769    0.07458 =
         0.06196   -0.00253   -0.00467    0.00856
AFIX  43
H75   2    0.191701    0.989536    0.732495    11.00000   -1.20000
AFIX   0
C6    1    0.176030    0.728014    0.586095    11.00000    0.05652    0.06486 =
         0.06012   -0.00570   -0.01028    0.00954
AFIX 137
H6A   2    0.104066    0.655941    0.575240    11.00000   -1.50000
H6B   2    0.220073    0.701615    0.637121    11.00000   -1.50000
H6C   2    0.251825    0.733177    0.539171    11.00000   -1.50000
AFIX   0
CL4   5   -0.148873    0.919883    0.957251    11.00000    0.09952    0.09565 =
         0.07075   -0.00701    0.00061    0.01783
HKLF 4


REM  mo_wcf_221101_09_2_0m_b.res in P1
REM wR2 = 0.3260, GooF = S = 1.031, Restrained GooF = 0.916 for all data
REM R1 = 0.1201 for 3948 Fo > 4sig(Fo) and 0.1643 for all 6583 data
REM 411 parameters refined using 1985 restraints

END

WGHT      0.0000     36.3214

REM Highest difference peak  2.138,  deepest hole -2.539,  1-sigma level  0.347
Q1    1   0.0348  0.3654  0.3826  11.00000  0.05    2.14
Q2    1   0.7667  0.5737  0.3631  11.00000  0.05    2.05
Q3    1   0.7435  0.7328  0.3635  11.00000  0.05    1.86
Q4    1   0.4775  1.1241  0.3667  11.00000  0.05    1.82
Q5    1   0.1943  0.3179  0.3620  11.00000  0.05    1.81
;
_shelx_res_checksum                11061
_shelx_hkl_file
;
  -1   0   0   88.13   30.58
  -1   0   0   44.87   28.27
   1   0   0  116.87   31.12
   1   0   0  103.55   29.65
   1   0   0  106.98   27.28
   1   0   0   91.91   31.67
  -2   0   0  423.45  144.50
  -2   0   0  571.64  142.84
  -2   0   0  428.06  145.90
  -2   0   0  455.55  147.25
   2   0   0  503.41  142.55
   2   0   0  496.00  144.82
   2   0   0  465.40  147.51
   2   0   0  455.37  146.33
  -3   0   0    0.22    6.66
  -3   0   0   30.37   22.53
  -3   0   0   26.25   17.15
  -3   0   0    5.71   14.53
   3   0   0   51.48   25.43
   3   0   0  -10.04   12.42
   3   0   0   22.12    8.66
   3   0   0    5.99   19.50
  -4   0   0 1151.61  414.11
  -4   0   0 1428.72  420.75
  -4   0   0 1654.28  411.83
  -4   0   0 1205.37  416.77
   4   0   0 1133.27  418.25
   4   0   0 1800.22  421.96
   4   0   0 1468.68  415.54
  -5   0   0   18.13   27.85
  -5   0   0   50.70   16.07
  -5   0   0    7.18   15.65
  -5   0   0   -6.48   11.04
   5   0   0   39.54   31.96
   5   0   0   14.54   24.65
   5   0   0   23.37   18.24
  -6   0   0  529.47  172.41
  -6   0   0  544.25  189.14
  -6   0   0  461.74  182.35
  -6   0   0  613.59  200.67
   6   0   0  640.96  201.96
   6   0   0  811.44  205.09
   6   0   0  703.48  190.84
  -7   0   0  179.14   76.22
  -7   0   0  117.21   68.13
  -7   0   0  174.66   86.51
  -7   0   0  335.31   70.49
   7   0   0  143.89   62.29
   7   0   0  298.67   99.49
   7   0   0  156.90   82.82
   7   0   0  151.13   72.09
  -8   0   0   -2.09    9.79
  -8   0   0    8.10   19.38
  -8   0   0   69.26   47.81
  -8   0   0   -8.02   15.20
   8   0   0   -3.74   30.23
   8   0   0  -16.25    7.89
   8   0   0  -14.26   18.62
   8   0   0   17.68   26.39
  -9   0   0   20.86   18.23
  -9   0   0   -2.75   17.61
  -9   0   0    0.80   15.38
  -9   0   0   31.53   35.54
   9   0   0   37.20   19.11
   9   0   0   75.05   56.94
   9  -1   0   12.32   18.91
   9  -1   0   41.46   47.43
   9  -1   0   31.29   35.61
  -9   1   0   29.24   19.82
  -9   1   0   57.59   41.19
   8  -1   0   32.75   30.07
   8  -1   0   11.87   30.71
   8  -1   0   34.35   36.72
   8  -1   0   54.18   27.04
  -8   1   0   23.10   17.74
  -8   1   0   -6.12   24.80
   7  -1   0  360.95  149.20
   7  -1   0  780.05  169.41
   7  -1   0  337.33  127.93
   7  -1   0  293.88  130.16
  -7   1   0  368.82  136.13
  -7   1   0  455.25  126.45
  -7   1   0  390.42  139.63
   6  -1   0  271.31   66.82
   6  -1   0  124.81   61.04
   6  -1   0  270.77   80.82
   6  -1   0  178.01   74.42
  -6   1   0  104.44   61.46
  -6   1   0  161.49   64.90
  -6   1   0  129.22   52.43
   5  -1   0  332.20  103.27
   5  -1   0  302.41   92.68
   5  -1   0  174.76   89.53
   5  -1   0  257.54  101.83
   5  -1   0  356.75   88.83
  -5   1   0  254.47   94.05
  -5   1   0  307.42   88.48
  -5   1   0  233.23   96.46
   4  -1   0  424.47  148.53
   4  -1   0  354.71  141.06
   4  -1   0  534.52  149.37
   4  -1   0  458.37  135.39
  -4   1   0  410.58  142.43
  -4   1   0  421.03  146.66
  -4   1   0  511.23  136.16
  -4   1   0  461.12  149.49
   3  -1   0 3459.38  868.55
   3  -1   0 2391.98  865.44
   3  -1   0 3007.66  864.14
  -3   1   0 2714.59  867.39
  -3   1   0 3192.10  864.44
  -3   1   0 3163.02  866.72
  -3   1   0 2822.83  868.05
   2  -1   0  179.56   68.33
   2  -1   0  236.18   68.50
   2  -1   0  229.19   65.07
   2  -1   0  191.47   67.35
   2  -1   0  250.43   68.09
  -2   1   0  246.12   69.40
  -2   1   0  156.87   66.70
  -2   1   0  262.28   67.60
  -2   1   0  195.60   64.47
   1  -1   0 1198.24  378.69
   1  -1   0 1241.99  377.31
   1  -1   0 1190.85  377.38
   1  -1   0 1440.52  377.77
   1  -1   0 1342.14  377.49
  -1   1   0 1412.12  377.51
  -1   1   0 1491.07  377.81
  -1   1   0 1097.84  377.15
   0  -1   0   82.94   23.66
   0  -1   0  132.86   27.89
   0  -1   0   89.45   27.98
   0  -1   0   86.74   27.21
   0   1   0   81.33   26.94
   0   1   0   96.68   27.61
   0   1   0   64.39   23.52
  -1  -1   0 1265.35  379.35
  -1  -1   0 1192.93  377.82
   1   1   0 1384.91  376.53
   1   1   0 1064.15  378.33
   1   1   0 1533.30  379.09
  -2  -1   0  232.46   56.31
  -2  -1   0  117.87   55.89
  -2  -1   0  121.14   51.65
  -2  -1   0  158.33   44.65
   2   1   0   79.82   53.01
   2   1   0  204.29   59.59
  -3  -1   0 1544.43  478.14
  -3  -1   0 1715.28  474.24
  -3  -1   0 1483.73  482.84
  -3  -1   0 1516.62  480.23
   3   1   0 1879.87  483.48
   3   1   0 1522.66  482.77
  -4  -1   0 1290.13  379.50
  -4  -1   0 1201.15  374.63
  -4  -1   0 1312.97  366.87
  -4  -1   0 1079.22  370.95
   4   1   0 1001.73  375.69
   4   1   0 1741.29  381.70
  -5  -1   0  806.08  278.31
  -5  -1   0  845.01  273.74
  -5  -1   0 1196.92  300.55
  -5  -1   0  867.15  260.91
   5   1   0 1196.12  278.91
   5   1   0  605.70  277.41
  -6  -1   0  177.90   49.38
  -6  -1   0  113.29   56.82
  -6  -1   0   87.66   56.02
  -6  -1   0  123.12   70.64
   6   1   0  175.05   74.32
   6   1   0  181.21   77.08
  -7  -1   0  187.83   82.10
  -7  -1   0   90.86   41.00
  -7  -1   0   73.10   51.94
  -7  -1   0  224.12   68.21
   7   1   0  109.61   66.27
   7   1   0  308.87   94.51
  -8  -1   0   83.55   24.93
  -8  -1   0   26.16   28.64
  -8  -1   0   54.06   31.37
  -8  -1   0   87.09   64.26
   8   1   0   88.19   57.93
   8   1   0  -24.85   16.44
   8   1   0   28.53   15.87
  -9  -1   0   -5.66   38.24
  -9  -1   0   -1.08   10.43
  -9  -1   0   39.24   32.29
  -9  -1   0    8.08   27.33
   9   1   0   11.18   36.49
   9  -2   0   56.59   48.15
   9  -2   0   32.02   35.43
   9  -2   0  108.12   49.75
  -9   2   0  151.26   61.82
  -9   2   0   51.82   45.80
  -9   2   0  104.68   37.92
  -9   2   0   83.53   48.13
   8  -2   0  110.33   48.57
   8  -2   0   83.80   56.76
   8  -2   0  113.42   49.06
  -8   2   0  116.12   41.48
  -8   2   0   87.42   47.82
  -8   2   0   42.09   41.80
  -8   2   0  181.21   69.54
   7  -2   0  159.38   63.61
   7  -2   0  106.96   49.67
   7  -2   0   87.51   58.78
   7  -2   0  107.42   49.66
  -7   2   0   33.68   44.04
  -7   2   0  170.92   59.73
  -7   2   0  154.74   45.59
  -7   2   0  159.26   61.73
   6  -2   0  178.00   80.44
   6  -2   0  139.07   72.87
   6  -2   0  207.99   84.84
   6  -2   0  224.32   79.98
  -6   2   0  282.56   89.05
  -6   2   0  267.39   84.95
  -6   2   0  287.59   74.78
  -6   2   0  186.74   77.19
   5  -2   0   64.16   22.15
   5  -2   0   45.70   29.86
   5  -2   0   92.64   33.95
   5  -2   0   59.51   29.01
  -5   2   0   46.62   26.18
  -5   2   0   20.16   18.95
  -5   2   0   42.07   19.34
  -5   2   0   12.50   21.56
   4  -2   0  729.54  221.11
   4  -2   0  567.55  221.56
   4  -2   0  706.74  217.05
   4  -2   0  834.01  221.51
   4  -2   0  652.71  221.21
  -4   2   0  772.50  217.57
  -4   2   0  748.78  221.22
  -4   2   0  651.79  220.36
  -4   2   0  910.68  220.07
   3  -2   0  298.04  102.82
   3  -2   0  371.34  105.90
   3  -2   0  180.89   98.73
   3  -2   0  353.48  100.76
   3  -2   0  379.91  100.23
  -3   2   0  299.74  102.19
  -3   2   0  355.88  100.42
  -3   2   0  395.82   99.51
  -3   2   0  341.22  102.94
   2  -2   0 2926.68  929.18
   2  -2   0 3196.05  929.42
   2  -2   0 3470.01  933.06
   2  -2   0 3329.99  930.21
   2  -2   0 2977.37  929.61
  -2   2   0 2753.48  928.84
  -2   2   0 3447.45  929.90
  -2   2   0 3700.70  930.47
   1  -2   0   15.47   17.19
   1  -2   0   54.43   11.98
   1  -2   0   31.85   12.03
  -1   2   0   27.67   11.95
  -1   2   0   44.30   22.90
  -1   2   0   17.95   10.71
  -1   2   0   27.20   10.01
   0  -2   0 1933.39  537.41
   0  -2   0 1790.84  540.49
   0  -2   0 1809.23  540.67
   0  -2   0 1928.06  539.65
   0   2   0 1823.35  540.75
   0   2   0 1746.79  537.25
  -1  -2   0   74.73   39.73
  -1  -2   0  135.86   46.17
  -1  -2   0  104.84   48.73
   1   2   0  123.18   48.08
   1   2   0  188.32   49.68
   1   2   0  142.06   43.39
  -2  -2   0 2440.85  840.01
  -2  -2   0 2824.07  843.82
   2   2   0 3435.48  838.98
   2   2   0 2778.32  843.50
  -3  -2   0   76.52   41.39
  -3  -2   0   42.12   12.99
  -3  -2   0  106.31   32.52
  -3  -2   0   29.77   25.47
   3   2   0  105.69   26.20
   3   2   0  101.54   40.34
   3   2   0  -13.44   16.12
  -4  -2   0  914.05  312.52
  -4  -2   0 1378.44  341.10
  -4  -2   0  782.06  308.88
  -4  -2   0 1067.97  304.27
   4   2   0 1073.55  330.87
   4   2   0 1439.03  322.39
  -5  -2   0   67.63   44.46
  -5  -2   0   37.86   25.60
  -5  -2   0   22.55   13.45
  -5  -2   0   31.58   26.21
   5   2   0   43.15   38.46
   5   2   0   23.04   31.43
  -6  -2   0  124.41   41.74
  -6  -2   0    5.68   30.49
  -6  -2   0   47.27   16.81
  -6  -2   0    3.57   21.85
   6   2   0   65.22   48.64
   6   2   0   21.94   29.27
  -7  -2   0   30.49   18.25
  -7  -2   0   67.06   63.74
  -7  -2   0    7.50   28.96
  -7  -2   0   25.14   29.74
   7   2   0  117.05   57.78
   7   2   0   71.92   22.06
   7   2   0   81.87   57.99
  -8  -2   0  251.24  111.18
  -8  -2   0  354.00  138.21
  -8  -2   0  271.72   91.15
  -8  -2   0  191.22  100.83
   8   2   0  347.57  132.48
   8   2   0  691.32  172.09
  -9  -2   0   14.52   29.91
  -9  -2   0   70.48   29.68
  -9  -2   0  139.10   86.36
  -9  -2   0   85.00   51.44
   9   2   0  137.17   66.31
   9  -3   0   70.09   40.17
   9  -3   0  100.42   43.55
   9  -3   0   85.37   38.89
   9  -3   0   94.04   49.88
  -9   3   0   64.71   44.71
  -9   3   0    9.66   19.85
  -9   3   0    2.08   19.79
  -9   3   0   69.80   39.03
   8  -3   0   22.46   24.39
   8  -3   0   19.78   27.56
   8  -3   0   -3.71   15.36
  -8   3   0    5.97   31.17
  -8   3   0   22.05   16.72
  -8   3   0    9.49   19.31
  -8   3   0   53.09   34.41
   7  -3   0   15.44   20.76
   7  -3   0    7.78   24.83
   7  -3   0   32.77   29.44
  -7   3   0   10.15   20.28
  -7   3   0   13.34   21.01
  -7   3   0    8.88   21.61
  -7   3   0   50.35   22.08
   6  -3   0   59.58   32.88
   6  -3   0   41.87   25.72
   6  -3   0   41.79   22.41
   6  -3   0   40.03   29.64
  -6   3   0   56.33   33.23
  -6   3   0   56.58   23.99
  -6   3   0   71.09   29.56
  -6   3   0   33.27   24.61
   5  -3   0 1147.04  464.09
   5  -3   0 2048.84  467.51
   5  -3   0 1403.74  462.72
   5  -3   0 1620.77  469.51
  -5   3   0 1543.03  465.59
  -5   3   0 1589.72  463.59
  -5   3   0 1767.24  466.09
  -5   3   0 1651.81  464.54
   4  -3   0   61.39   22.86
   4  -3   0   33.16   23.82
   4  -3   0   65.37   31.77
   4  -3   0   73.41   26.55
   4  -3   0   67.56   25.19
  -4   3   0   39.73   20.48
  -4   3   0   32.46   20.83
  -4   3   0   66.33   23.71
  -4   3   0   66.84   24.64
   3  -3   0  262.66   74.14
   3  -3   0  253.14   77.62
   3  -3   0  202.19   77.23
   3  -3   0  259.14   73.98
   3  -3   0  292.09   87.10
  -3   3   0  253.91   77.46
  -3   3   0  230.06   72.39
   2  -3   0   71.45   35.14
   2  -3   0   93.03   30.69
   2  -3   0  112.30   33.36
  -2   3   0   75.81   29.93
   1  -3   0 2252.24  643.66
   1  -3   0 1864.35  646.98
   1  -3   0 2115.13  643.85
   1  -3   0 2520.50  644.44
  -1   3   0 1839.93  647.39
  -1   3   0 2327.01  643.56
   0  -3   0   17.11   16.88
   0  -3   0    0.22    9.79
   0   3   0   24.47   10.45
   0   3   0   35.00   18.91
   0   3   0   22.92   17.95
  -1  -3   0 3100.30 1025.35
  -1  -3   0 3947.09 1030.14
  -1  -3   0 3609.91 1025.49
   1   3   0 3749.07 1026.31
   1   3   0 3264.11 1027.77
  -2  -3   0  930.94  287.41
  -2  -3   0  658.79  270.66
   2   3   0  928.17  285.26
   2   3   0  950.73  270.85
   2   3   0 1306.91  278.79
  -3  -3   0  290.97   86.63
  -3  -3   0  202.48   99.03
  -3  -3   0  267.25  111.47
   3   3   0  330.36  113.17
   3   3   0  338.98   97.89
   3   3   0  452.22  118.28
  -4  -3   0   -4.04   16.15
  -4  -3   0   17.14   18.83
  -4  -3   0   26.45    8.56
  -4  -3   0   29.80   28.37
   4   3   0   -4.43   18.63
   4   3   0  -15.14   18.60
   4   3   0   45.97   20.06
  -5  -3   0  747.27  256.58
  -5  -3   0  628.91  249.47
  -5  -3   0 1091.98  286.37
  -5  -3   0  745.04  235.56
   5   3   0  965.99  241.31
   5   3   0  666.27  263.47
   5   3   0 1162.47  282.99
  -6  -3   0  230.47   77.20
  -6  -3   0  220.39   92.61
  -6  -3   0  285.24  120.71
  -6  -3   0  141.18   87.77
   6   3   0  366.50   85.98
   6   3   0  673.18  153.82
   6   3   0  221.82  104.95
  -7  -3   0   89.41   72.43
  -7  -3   0   62.20   43.55
  -7  -3   0   90.67   49.83
  -7  -3   0   57.53   25.93
   7   3   0   57.33   53.54
   7   3   0  105.59   68.55
   7   3   0   69.41   27.62
  -8  -3   0  169.66   93.12
  -8  -3   0   24.68   33.80
  -8  -3   0   50.69   43.70
  -8  -3   0  110.54   31.55
   8   3   0   36.58   45.37
  -9  -3   0   10.12   26.60
  -9  -3   0   23.20   16.41
  -9  -3   0   31.19   30.35
  -9  -3   0   -8.56   27.78
   9   3   0   13.78   34.40
   8  -4   0  265.53   59.05
   8  -4   0  117.17   53.34
   8  -4   0   47.91   43.09
   8  -4   0  255.29   79.73
  -8   4   0  120.67   56.58
  -8   4   0  132.66   54.08
  -8   4   0  174.06   55.96
  -8   4   0  131.58   56.16
   7  -4   0    4.34   14.96
   7  -4   0    7.94   25.30
   7  -4   0  -20.14   11.49
  -7   4   0   14.96   15.61
  -7   4   0   -6.03   17.16
  -7   4   0   32.90   23.18
  -7   4   0   51.14   25.77
   6  -4   0  179.41   55.84
   6  -4   0   96.92   52.47
   6  -4   0  244.88   77.86
   6  -4   0  101.17   53.54
  -6   4   0  173.01   56.74
  -6   4   0  214.84   56.87
  -6   4   0  203.82   57.17
  -6   4   0  133.07   55.65
   5  -4   0   27.06   18.19
   5  -4   0   42.47   31.12
   5  -4   0   12.22   14.34
   5  -4   0   24.45   16.20
  -5   4   0   44.70   15.48
  -5   4   0   21.19   13.05
  -5   4   0   29.58   16.52
   4  -4   0  399.73  117.67
   4  -4   0  381.80  124.99
   4  -4   0  513.07  126.45
   4  -4   0  440.59  135.99
  -4   4   0  322.71  122.26
   3  -4   0  201.48   82.78
   3  -4   0  250.35   76.56
   3  -4   0  259.78   78.66
  -3   4   0  225.49   75.11
   2  -4   0  916.72  288.87
   2  -4   0 1119.60  285.80
   2  -4   0  919.77  281.84
   2  -4   0  957.88  283.55
  -2   4   0  941.08  283.11
  -2   4   0  984.42  290.23
   1  -4   0 1262.88  335.12
   1  -4   0 1331.90  337.27
   1  -4   0 1123.98  340.79
   1  -4   0 1057.13  336.18
  -1   4   0  890.61  336.18
  -1   4   0 1142.91  342.01
  -1   4   0 1239.58  334.06
  -1   4   0 1058.91  334.37
   0  -4   0  915.22  264.76
   0  -4   0  931.16  257.39
   0  -4   0  827.15  263.08
   0  -4   0  811.81  261.55
   0   4   0  844.94  264.24
   0   4   0  909.67  258.64
   0   4   0  803.67  263.09
  -1  -4   0  178.36   50.78
  -1  -4   0  291.65   79.94
  -1  -4   0  111.81   58.11
  -1  -4   0  124.26   60.77
   1   4   0  226.25   70.10
   1   4   0  157.71   66.25
  -2  -4   0 1002.62  259.97
  -2  -4   0  599.67  239.41
  -2  -4   0  725.91  233.26
   2   4   0 1109.17  243.49
   2   4   0  942.88  245.46
   2   4   0  539.83  242.74
  -3  -4   0  158.81   75.66
  -3  -4   0  153.87   67.23
   3   4   0  185.97   65.13
   3   4   0  309.31   87.80
   3   4   0  113.37   68.34
  -4  -4   0  165.64  106.86
  -4  -4   0  327.30   94.68
  -4  -4   0  419.16  137.49
   4   4   0  834.30  162.00
   4   4   0  338.05  109.34
   4   4   0  304.14  122.58
  -5  -4   0  358.55  127.62
  -5  -4   0  352.27  132.09
  -5  -4   0  350.82  108.55
  -5  -4   0  497.24  160.08
   5   4   0  388.03  121.19
   5   4   0  655.30  166.96
   5   4   0  282.33  134.48
  -6  -4   0  243.87  123.91
  -6  -4   0  349.37  126.09
  -6  -4   0  319.35  105.91
  -6  -4   0  664.92  184.75
   6   4   0  356.25  143.35
   6   4   0  469.03  120.02
   6   4   0  955.49  196.23
  -7  -4   0   13.32    9.32
  -7  -4   0  -10.80    8.94
  -7  -4   0   44.10   37.46
  -7  -4   0  -33.02   29.87
   7   4   0   36.92   36.74
   7   4   0   37.56   18.91
  -8  -4   0   39.48   74.81
  -8  -4   0    8.39   25.73
  -8  -4   0   80.84   49.76
  -8  -4   0   -2.48    8.22
   8   4   0   39.66   48.49
   8  -5   0   25.01   14.68
   8  -5   0   22.31   18.57
   8  -5   0   35.77   30.30
   8  -5   0   20.13   18.74
  -8   5   0   -0.25   12.18
  -8   5   0   38.64   16.22
  -8   5   0   22.88   23.15
   7  -5   0  163.70   70.57
   7  -5   0  197.86   49.27
   7  -5   0   93.14   53.11
   7  -5   0  113.78   50.23
  -7   5   0  168.59   57.28
   6  -5   0   59.29   33.91
   6  -5   0  148.17   57.92
   6  -5   0   95.28   24.57
   6  -5   0   52.09   25.60
  -6   5   0   80.44   34.56
   5  -5   0   28.93   25.97
   5  -5   0    1.84   10.32
   5  -5   0   10.93   11.16
  -5   5   0  -10.73    6.84
   4  -5   0   77.99   41.89
   4  -5   0  131.57   43.28
   4  -5   0  230.55   68.05
  -4   5   0  116.86   42.08
   3  -5   0 1059.95  321.02
   3  -5   0 1002.89  304.63
   3  -5   0 1004.77  305.79
  -3   5   0 1068.25  304.34
   2  -5   0   21.88   10.01
   2  -5   0   11.65   10.28
   2  -5   0    3.02   12.57
   2  -5   0    6.86    9.10
  -2   5   0   25.26    8.77
  -2   5   0   16.37   10.18
  -2   5   0   18.68    8.36
   1  -5   0  929.05  275.58
   1  -5   0  898.17  272.37
   1  -5   0 1032.31  290.05
   1  -5   0 1158.33  276.80
  -1   5   0  911.67  291.41
  -1   5   0 1088.00  272.07
  -1   5   0  806.33  271.61
  -1   5   0  660.62  274.28
   0  -5   0   72.29   31.41
   0  -5   0   18.90   21.20
   0  -5   0   43.05   15.04
   0  -5   0   44.30   31.08
   0   5   0   51.06   19.44
   0   5   0   34.15   25.26
   0   5   0   -0.59   18.70
  -1  -5   0  242.51   89.95
  -1  -5   0  223.41   64.21
  -1  -5   0  152.14   74.21
  -1  -5   0  308.73   85.83
   1   5   0  288.42   88.44
   1   5   0  144.87   73.83
  -2  -5   0  163.25   66.68
  -2  -5   0  159.22   64.71
  -2  -5   0  229.77   90.98
  -2  -5   0  164.16   49.22
   2   5   0  123.04   66.80
   2   5   0  262.63   75.21
  -3  -5   0 1576.24  448.66
  -3  -5   0 1179.64  459.18
  -3  -5   0 1537.59  470.14
   3   5   0 1463.76  466.52
   3   5   0 1997.48  463.70
  -4  -5   0  271.18   89.77
  -4  -5   0  193.76   58.09
  -4  -5   0  456.99  130.54
   4   5   0  100.82   78.43
   4   5   0  279.44   83.39
  -5  -5   0   -8.07    7.19
  -5  -5   0   16.28    5.80
  -5  -5   0   20.02   20.29
  -5  -5   0   44.03   45.07
   5   5   0   26.13   21.77
   5   5   0    3.41   28.63
  -6  -5   0   55.32   20.83
  -6  -5   0   43.85   34.73
  -6  -5   0  250.09  106.59
  -6  -5   0   62.75   44.47
   6   5   0   50.76   48.37
   6   5   0   91.60   38.64
  -7  -5   0   86.82   51.78
  -7  -5   0  104.89   85.32
  -7  -5   0   39.11   18.01
  -7  -5   0   52.84   35.90
   7   5   0   95.09   35.18
   7   5   0   18.22   39.02
  -8  -5   0   77.57   51.84
  -8  -5   0   71.37   26.63
  -8  -5   0  112.98   91.80
   8   5   0   33.70   47.34
   7  -6   0   17.33   32.72
   7  -6   0    8.58   19.17
  -7   6   0   75.63   31.45
   6  -6   0  113.53   65.82
   6  -6   0   64.95   36.22
  -6   6   0  110.93   40.89
   5  -6   0   21.65   16.49
   5  -6   0   21.60   19.89
   5  -6   0   17.76   25.11
  -5   6   0   17.26   15.58
   4  -6   0  517.75  149.42
   4  -6   0  380.56  148.84
   4  -6   0  569.74  169.36
  -4   6   0  510.28  147.91
   3  -6   0  182.54   51.48
   3  -6   0  114.56   52.95
   3  -6   0  125.06   61.95
  -3   6   0  135.34   48.26
   2  -6   0   74.13   23.52
   2  -6   0   98.49   26.94
   2  -6   0   26.43   26.07
   2  -6   0   70.11   27.43
  -2   6   0   89.28   25.41
  -2   6   0   58.20   22.67
  -2   6   0   36.64   19.75
   1  -6   0  201.00   57.62
   1  -6   0  132.45   45.69
   1  -6   0   99.27   56.69
   1  -6   0  138.10   52.66
  -1   6   0  136.42   44.87
  -1   6   0   85.46   57.57
  -1   6   0  139.28   52.56
   0  -6   0  933.45  206.20
   0  -6   0  639.44  190.78
   0  -6   0  659.02  205.10
   0  -6   0  644.84  207.82
   0   6   0  429.11  200.21
   0   6   0  716.36  217.14
  -1  -6   0  307.79  127.21
  -1  -6   0  412.11  131.64
  -1  -6   0  468.19  145.31
  -1  -6   0  379.22  112.67
   1   6   0  319.72  132.01
   1   6   0  548.56  142.59
  -2  -6   0  543.09  143.78
  -2  -6   0  324.66  108.41
  -2  -6   0  269.69   85.69
  -2  -6   0  209.13   99.37
   2   6   0  378.44  103.77
   2   6   0  408.90  118.43
   2   6   0  355.48  116.39
  -3  -6   0  318.76  106.52
  -3  -6   0  120.57   68.50
   3   6   0  299.02   85.21
   3   6   0  149.20   79.58
  -4  -6   0  144.22   80.46
  -4  -6   0   74.26   55.62
   4   6   0  117.64   67.92
   4   6   0  358.66   84.40
  -5  -6   0   51.34   60.72
  -5  -6   0   19.76   29.75
  -5  -6   0    9.99   19.76
   5   6   0   23.95   32.37
   5   6   0   23.96   26.30
  -6  -6   0   65.35   45.39
  -6  -6   0  250.83  115.05
  -6  -6   0   72.26   47.39
   6   6   0   87.52   58.64
   6   6   0  111.08   47.92
  -7  -6   0  225.94  113.30
  -7  -6   0  425.26  165.82
   7   6   0  459.77  114.73
   7   6   0  185.36  117.23
   6  -7   0   45.37   29.43
   6  -7   0   28.49   44.16
  -6   7   0   77.93   30.94
   5  -7   0   74.50   48.95
   5  -7   0   87.14   38.64
  -5   7   0   67.81   32.57
   4  -7   0   21.31   17.45
   4  -7   0   16.64   19.55
   4  -7   0   36.17   31.18
  -4   7   0   35.74   16.94
   3  -7   0  169.93   57.61
   3  -7   0  154.24   68.02
   3  -7   0  157.51   50.22
  -3   7   0  109.17   46.34
   2  -7   0   42.07   29.31
   2  -7   0   13.29   15.36
   2  -7   0    9.63   11.11
   2  -7   0   33.53   16.44
  -2   7   0    7.73   10.37
  -2   7   0   28.72   13.66
   1  -7   0  266.46   77.69
   1  -7   0  315.84   89.10
   1  -7   0  238.19   87.63
   1  -7   0  148.18   84.31
  -1   7   0  158.41   81.00
  -1   7   0  274.30   75.08
  -1   7   0  221.89   94.34
   0  -7   0  245.88  109.26
   0  -7   0  483.03  127.26
   0  -7   0  235.61  111.21
   0  -7   0  372.85   98.04
   0   7   0  316.52  120.21
   0   7   0  394.59  104.88
   0   7   0  181.60  107.37
  -1  -7   0  507.80  163.83
  -1  -7   0  421.93  162.31
  -1  -7   0  433.54  143.11
  -1  -7   0  663.75  184.83
   1   7   0  503.99  172.05
   1   7   0  579.23  150.12
   1   7   0  442.87  165.46
  -2  -7   0  -13.44   10.67
  -2  -7   0  -14.37   15.47
  -2  -7   0   43.84   48.65
   2   7   0   17.08   18.10
   2   7   0   30.24   31.05
   2   7   0   -3.46   18.44
  -3  -7   0   28.39   33.86
  -3  -7   0   -9.73   29.93
   3   7   0   91.17   41.51
   3   7   0   74.42   38.68
   3   7   0   83.87   50.88
  -4  -7   0  266.67  115.63
  -4  -7   0  141.98   80.09
   4   7   0  222.73   83.72
   4   7   0  139.89   85.45
   4   7   0  388.68  103.85
  -5  -7   0  246.37  121.63
   5   7   0  142.43   95.73
   5   7   0  309.06  102.92
   5   7   0  233.84   94.67
  -6  -7   0  236.46  116.35
  -6  -7   0  147.11   76.36
  -6  -7   0  190.48   84.23
   6   7   0  195.14   74.14
   6   7   0   75.17   61.71
   6   7   0  152.72   76.82
   5  -8   0   39.68   29.24
   5  -8   0    6.25   22.74
  -5   8   0   15.22   16.02
   4  -8   0   31.48   42.11
   4  -8   0   20.41   21.17
  -4   8   0   27.85   17.22
   3  -8   0    6.95   13.41
   3  -8   0   12.52   23.75
   3  -8   0   -1.40   18.60
   2  -8   0  391.52   92.24
   2  -8   0  318.81   95.62
  -2   8   0  291.94   83.89
  -2   8   0  208.54   84.82
   1  -8   0   46.69   31.11
   1  -8   0   -8.39   14.93
   1  -8   0   25.97   14.30
   1  -8   0   61.28   32.42
  -1   8   0   20.47   14.90
  -1   8   0   15.97   18.81
   0  -8   0   35.17   13.25
   0  -8   0   12.50   29.69
   0  -8   0   -6.31   13.35
   0  -8   0   37.13   28.57
   0   8   0   19.78   21.25
   0   8   0  -17.80   11.46
   0   8   0    9.30   14.18
  -1  -8   0   76.83   42.74
  -1  -8   0   72.02   58.84
  -1  -8   0   51.07   37.23
   1   8   0   12.98   30.81
   1   8   0  117.80   38.39
   1   8   0   73.40   49.67
  -2  -8   0  371.16  110.66
  -2  -8   0  157.02   69.78
  -2  -8   0  144.88   64.80
   2   8   0  111.55   70.84
   2   8   0   98.94   59.40
  -3  -8   0  148.44   87.47
  -3  -8   0   70.65   49.94
   3   8   0  113.50   53.06
   3   8   0  116.75   64.42
   3   8   0  103.60   63.46
  -4  -8   0   90.15   56.55
  -4  -8   0   56.43   64.59
   4   8   0  264.43   82.12
   4   8   0  172.67   62.47
   4   8   0   62.44   54.45
  -5  -8   0  197.57   94.43
  -5  -8   0  311.77  144.73
   5   8   0  269.33  108.61
   5   8   0  235.49  109.42
   5   8   0  238.80   99.80
   3  -9   0  -23.45   17.51
   2  -9   0   61.55   24.14
   2  -9   0   37.06   25.49
   2  -9   0   50.49   22.74
   2  -9   0   23.01   32.48
  -2   9   0   34.70   15.11
  -2   9   0   28.84   14.34
   1  -9   0   11.14   22.10
   1  -9   0    7.67   24.74
  -1   9   0   -2.70   10.60
  -1   9   0    9.62   13.25
   0  -9   0    2.91   22.19
   0  -9   0    5.33   29.98
   0   9   0  -12.42   13.43
  -1  -9   0   97.10   61.55
  -1  -9   0   65.01   42.20
   1   9   0   55.36   32.14
  -2  -9   0  133.59   77.40
  -2  -9   0  327.65  118.28
   2   9   0  342.53  109.14
  -3  -9   0  109.84   82.99
  -3  -9   0   51.46   43.02
   3   9   0   31.20   39.39
   3   9   0  200.85   76.73
   3   9   0  161.72   58.73
   3   9  -1   60.41   49.66
   3   9  -1   34.58   37.95
  -3  -9   1    2.07   18.92
  -3  -9   1   42.19   54.21
   2   9  -1  488.09  148.93
   2   9  -1  588.16  175.26
  -2  -9   1  242.84  135.82
  -2  -9   1  516.06  169.48
   1   9  -1   56.19   46.81
   1   9  -1   41.40   28.10
  -1  -9   1  114.80   59.41
  -1  -9   1   55.37   39.27
  -1  -9   1   39.07   18.87
   0   9  -1   -3.58   15.23
   0   9  -1   22.68   40.38
   0  -9   1   -0.77   30.36
   0  -9   1   48.05   35.12
   0  -9   1   20.75   11.69
  -1   9  -1   15.41   18.23
  -1   9  -1   25.33   17.52
   1  -9   1   24.83   27.97
   1  -9   1    0.96   24.03
   1  -9   1   21.91   14.36
   2  -9   1  229.87   65.91
   2  -9   1  163.49   64.73
   2  -9   1  158.73   63.03
   3  -9   1   36.62   29.90
   3  -9   1    0.17    8.83
   5   8  -1  176.20   75.97
   5   8  -1  235.02   75.52
   5   8  -1  118.81   69.35
  -5  -8   1   26.18   45.82
  -5  -8   1  124.17   60.91
  -5  -8   1  257.53  116.48
   4   8  -1  112.28   63.34
   4   8  -1   93.82   59.75
   4   8  -1  108.40   54.42
  -4  -8   1   56.72   43.67
  -4  -8   1  125.26   75.97
   3   8  -1  171.11   77.09
   3   8  -1  116.08   58.41
   3   8  -1   73.03   59.86
  -3  -8   1  119.94   65.90
  -3  -8   1  164.02   85.26
   2   8  -1   69.91   42.24
  -2  -8   1   98.25   63.80
  -2  -8   1   55.46   41.99
  -2  -8   1   36.61   15.66
   1   8  -1  103.66   60.09
   1   8  -1  180.84   52.73
   1   8  -1  114.53   61.00
  -1  -8   1   65.98   48.00
  -1  -8   1   65.97   48.60
  -1  -8   1   86.81   65.04
  -1  -8   1  124.95   37.61
   0   8  -1   -5.22   18.78
   0   8  -1    8.16   20.88
   0   8  -1   38.72   18.87
   0  -8   1  -13.54   29.27
   0  -8   1    9.84   20.64
   0  -8   1   16.90   11.05
   0  -8   1   21.47   23.34
  -1   8  -1  200.00   96.70
  -1   8  -1  243.21   73.68
  -1   8  -1  155.00   76.94
   1  -8   1  173.10   87.47
   1  -8   1  314.48   93.13
   1  -8   1  340.75   92.10
   1  -8   1  218.94   73.79
  -2   8  -1  313.89  103.56
   2  -8   1  321.67  109.51
   2  -8   1  425.14  107.35
   2  -8   1  339.91  112.72
   3  -8   1   97.34   41.28
   3  -8   1  102.94   48.17
   3  -8   1  145.84   64.58
   4  -8   1  -26.41   17.58
   4  -8   1   21.12   19.99
   5  -8   1   17.83   21.52
   5  -8   1   45.14   37.64
   6   7  -1   28.91   40.17
   6   7  -1  127.96   53.55
  -6  -7   1   81.98   58.25
  -6  -7   1   73.59   69.34
  -6  -7   1   53.35   38.19
   5   7  -1   72.03   44.47
   5   7  -1    5.51   30.68
  -5  -7   1   72.14   72.22
  -5  -7   1   58.69   44.87
   4   7  -1  368.62  103.38
   4   7  -1  189.81   93.31
  -4  -7   1  296.57  123.37
  -4  -7   1  135.46   80.21
   3   7  -1   17.45   31.04
   3   7  -1   25.70   31.44
  -3  -7   1   31.04   11.13
  -3  -7   1   39.34   33.44
  -3  -7   1  102.82   68.55
   2   7  -1   10.44   29.45
   2   7  -1   67.93   43.76
  -2  -7   1   50.48   17.23
  -2  -7   1   78.25   56.46
  -2  -7   1   51.10   40.42
   1   7  -1  189.28   86.31
   1   7  -1  383.24  108.40
   1   7  -1  257.71   80.16
  -1  -7   1  207.55   69.86
  -1  -7   1  215.51   88.70
  -1  -7   1  188.46   87.45
  -1  -7   1  374.29  114.52
   0   7  -1  766.46  194.07
   0   7  -1  518.76  151.25
   0   7  -1  291.33  157.39
   0  -7   1  574.64  175.80
   0  -7   1  547.75  149.15
   0  -7   1  464.55  168.79
   0  -7   1  515.42  166.94
  -1   7  -1  113.11   46.50
  -1   7  -1  161.67   62.63
  -1   7  -1   94.52   36.89
   1  -7   1  147.76   52.26
   1  -7   1   84.40   51.31
   1  -7   1  155.61   51.84
   1  -7   1   90.12   37.27
  -2   7  -1  205.16   68.67
  -2   7  -1  124.51   82.49
   2  -7   1  277.67   74.23
   2  -7   1  201.10   73.79
   2  -7   1  245.58   71.61
   2  -7   1  247.82   91.28
   3  -7   1  108.92   59.50
   3  -7   1  132.30   51.35
   3  -7   1  116.14   44.69
  -4   7  -1   26.63   16.88
   4  -7   1   25.33   22.55
   4  -7   1   39.51   35.59
   4  -7   1   34.42   20.41
  -5   7  -1  104.11   37.88
   5  -7   1   69.81   48.00
   5  -7   1   78.23   38.60
  -6   7  -1  126.48   55.20
   6  -7   1  155.72   56.65
   6  -7   1  227.59   92.85
   7   6  -1  284.73   89.74
   7   6  -1  242.02  110.70
  -7  -6   1  262.19  105.53
  -7  -6   1  198.92   67.23
  -7  -6   1  228.63  128.91
   6   6  -1    3.69   20.77
   6   6  -1    8.29   40.04
   6   6  -1   -4.83   22.20
  -6  -6   1    0.48    4.22
  -6  -6   1   28.18   57.38
  -6  -6   1    7.94   23.93
  -6  -6   1   10.70   26.24
   5   6  -1   12.92   27.44
   5   6  -1   28.37   53.71
   5   6  -1   59.05   36.39
  -5  -6   1  -13.19   11.47
  -5  -6   1   40.27   33.71
  -5  -6   1  -21.21   18.43
  -5  -6   1   17.06    6.10
   4   6  -1   45.46   34.50
   4   6  -1   -0.63   15.78
   4   6  -1   92.93   59.43
  -4  -6   1    3.22   20.85
  -4  -6   1   16.64   44.58
   3   6  -1  324.55  115.74
   3   6  -1  780.84  162.26
   3   6  -1  271.49  120.68
  -3  -6   1  236.00  109.26
  -3  -6   1  407.79  138.68
  -3  -6   1  299.84   90.72
   2   6  -1   54.61   37.74
   2   6  -1   37.66   38.27
  -2  -6   1  103.79   58.93
  -2  -6   1   16.72   25.25
  -2  -6   1   66.54   18.75
   1   6  -1  495.39  183.55
   1   6  -1  778.28  195.21
  -1  -6   1  817.76  204.62
  -1  -6   1  471.06  178.32
  -1  -6   1  548.68  162.80
  -1  -6   1  469.45  178.66
   0   6  -1  472.86  133.67
   0   6  -1  347.01  143.10
   0   6  -1  515.18  160.03
   0  -6   1  601.67  158.50
   0  -6   1  463.80  153.07
   0  -6   1  415.52  131.10
   0  -6   1  399.61  145.07
  -1   6  -1   95.91   48.00
  -1   6  -1   94.18   28.17
  -1   6  -1   26.94   29.34
   1  -6   1   71.73   27.92
   1  -6   1  106.90   45.40
   1  -6   1  139.01   45.39
   1  -6   1   89.01   37.48
  -2   6  -1   24.44   11.26
  -2   6  -1   40.27   30.97
  -2   6  -1   12.56    8.25
   2  -6   1   45.32   27.31
   2  -6   1   40.71   15.76
   2  -6   1   52.41   16.75
   2  -6   1   14.45   14.37
  -3   6  -1  420.40  124.32
   3  -6   1  396.08  124.90
   3  -6   1  363.16  137.01
   3  -6   1  392.63  127.78
  -4   6  -1  385.92  116.80
   4  -6   1  284.39  128.33
   4  -6   1  473.51  119.91
   4  -6   1  315.79  117.27
  -5   6  -1   22.66   15.04
   5  -6   1    1.26   12.94
   5  -6   1  -11.58   16.33
   5  -6   1   25.10   16.05
  -6   6  -1   73.44   36.01
   6  -6   1  193.59   71.13
   6  -6   1   85.55   38.21
  -7   6  -1    1.55   19.38
   7  -6   1   79.73   31.51
   7  -6   1   65.34   46.58
   8   5  -1   19.46   39.45
   8   5  -1   54.77   32.42
  -8  -5   1   83.93   27.12
  -8  -5   1   85.65   49.41
  -8  -5   1   12.27   70.24
   7   5  -1   72.03   54.29
   7   5  -1  -19.98   43.16
   7   5  -1   -2.97   17.40
  -7  -5   1    3.59    7.57
  -7  -5   1   -2.06   17.22
  -7  -5   1  -57.24   32.96
  -7  -5   1   -6.22   20.29
   6   5  -1  114.35   73.98
   6   5  -1   87.02   38.25
   6   5  -1   24.35   39.67
  -6  -5   1    4.59   22.77
  -6  -5   1   58.31   63.14
  -6  -5   1   73.89   43.65
  -6  -5   1   42.43   16.60
   5   5  -1  117.86   68.15
   5   5  -1   80.35   54.12
   5   5  -1   43.85   35.02
  -5  -5   1   81.91   42.25
  -5  -5   1   21.73   35.10
  -5  -5   1   93.06   25.87
  -5  -5   1  146.66   81.69
   4   5  -1  173.51  113.83
   4   5  -1  817.03  170.80
   4   5  -1  590.10  133.79
  -4  -5   1  301.09  120.61
  -4  -5   1  287.67  133.78
   3   5  -1  589.11  193.28
   3   5  -1 1269.70  233.26
   3   5  -1  578.53  201.59
  -3  -5   1  379.98  186.63
  -3  -5   1  746.75  219.73
   2   5  -1  434.64  117.85
   2   5  -1  185.68   95.48
   2   5  -1  274.18  106.59
  -2  -5   1  273.93  101.34
  -2  -5   1  361.85  120.56
   1   5  -1   14.55   23.51
   1   5  -1   48.28   29.50
  -1  -5   1   30.45   25.55
  -1  -5   1   72.73   31.64
  -1  -5   1   22.95   10.24
  -1  -5   1    7.56   28.85
   0   5  -1  134.02   81.41
   0   5  -1  207.69   87.42
   0  -5   1  288.79   92.55
   0  -5   1  272.01   88.94
   0  -5   1  431.47  102.46
   0  -5   1  271.25   74.91
  -1   5  -1  508.58  158.17
  -1   5  -1  409.21  146.46
  -1   5  -1  472.57  138.93
   1  -5   1  510.79  144.78
   1  -5   1  416.87  139.35
   1  -5   1  492.34  148.20
   1  -5   1  721.89  164.34
  -2   5  -1  290.81   93.21
  -2   5  -1  229.82   71.53
   2  -5   1  224.71   67.61
   2  -5   1  255.35   88.85
   2  -5   1  203.12   69.89
   2  -5   1  238.91   72.19
  -3   5  -1  760.71  285.07
  -3   5  -1  970.15  271.92
   3  -5   1  751.57  284.96
   3  -5   1  994.51  273.17
   3  -5   1  894.09  271.83
  -4   5  -1  403.48  125.45
   4  -5   1  353.31  125.22
   4  -5   1  449.52  126.49
   4  -5   1  431.25  141.42
  -5   5  -1   29.95   18.40
   5  -5   1   58.30   37.42
   5  -5   1   31.81   19.41
   5  -5   1   19.46   17.09
  -6   5  -1   -5.64   11.32
   6  -5   1    1.15    9.85
   6  -5   1   24.78   30.59
   6  -5   1    6.27   12.41
  -7   5  -1  369.19   90.61
   7  -5   1  320.58  109.15
   7  -5   1  272.63   70.06
   7  -5   1  140.37   76.16
   7  -5   1  171.49   72.63
  -8   5  -1   48.61   27.13
   8  -5   1   32.99   13.83
   8  -5   1  -16.32   10.98
   8  -5   1   23.25   17.35
   8  -5   1   53.06   44.36
   8   4  -1   39.35   52.52
   8   4  -1  168.24   95.24
   8   4  -1   97.69   37.41
  -8  -4   1  211.48   71.57
  -8  -4   1  152.61  101.83
  -8  -4   1   31.63   41.54
  -8  -4   1   90.23   32.67
   7   4  -1   15.78   16.99
   7   4  -1    6.31   31.85
   7   4  -1   33.57   53.22
  -7  -4   1   12.26   11.54
  -7  -4   1    5.92   24.77
  -7  -4   1    1.53   28.61
  -7  -4   1   77.80   64.83
   6   4  -1   -7.99   24.81
   6   4  -1   97.38   37.86
   6   4  -1  106.64   73.04
  -6  -4   1  132.97   82.67
  -6  -4   1   26.48   13.44
  -6  -4   1   23.99   33.19
  -6  -4   1   40.03   28.92
   5   4  -1  406.95  131.89
   5   4  -1  616.68  172.05
   5   4  -1  384.75  149.91
  -5  -4   1  491.92  169.98
  -5  -4   1  397.19  114.64
  -5  -4   1  311.88  130.26
  -5  -4   1  261.37  132.10
   4   4  -1   -0.24   30.59
   4   4  -1   39.59   26.94
   4   4  -1   11.92   26.06
  -4  -4   1   48.02   44.18
  -4  -4   1    2.22   17.81
  -4  -4   1   13.25   25.38
   3   4  -1  471.38  121.74
   3   4  -1  265.97  104.29
   3   4  -1  303.16   98.72
  -3  -4   1  227.36  107.38
  -3  -4   1  193.72   95.33
   2   4  -1   91.28   43.87
   2   4  -1  104.70   50.65
   2   4  -1   90.74   49.48
  -2  -4   1  108.31   54.36
  -2  -4   1   72.82   41.34
   1   4  -1   40.35   26.17
   1   4  -1   35.43   27.85
   1   4  -1   18.42   23.76
  -1  -4   1   75.43   30.62
  -1  -4   1  128.51   46.61
  -1  -4   1   45.24   28.18
   0   4  -1  593.52  215.32
   0   4  -1  858.33  221.75
   0  -4   1  783.08  214.30
   0  -4   1  594.61  216.17
   0  -4   1  794.23  205.68
   0  -4   1  552.28  209.59
  -1   4  -1 1341.82  414.60
  -1   4  -1 1548.40  423.53
  -1   4  -1 1301.87  417.68
   1  -4   1 1377.25  417.95
   1  -4   1 1598.16  415.93
   1  -4   1 1505.16  418.73
   1  -4   1 1361.24  421.76
  -2   4  -1  630.54  181.62
  -2   4  -1  574.97  193.29
   2  -4   1  457.75  190.51
   2  -4   1  656.40  181.92
  -3   4  -1   10.40    8.89
  -3   4  -1  -13.20   10.77
   3  -4   1   18.68   17.62
   3  -4   1   23.48   10.55
   3  -4   1   33.20   14.53
  -4   4  -1  573.94  171.73
   4  -4   1  725.12  187.16
   4  -4   1  635.42  168.11
   4  -4   1  469.39  166.66
  -5   4  -1  166.18   52.68
   5  -4   1   96.62   47.86
   5  -4   1  101.02   48.61
   5  -4   1  114.34   47.28
   5  -4   1  174.47   66.04
   5  -4   1  164.20   43.23
  -6   4  -1  288.89   68.12
  -6   4  -1  240.51   75.09
  -6   4  -1  256.55   72.11
   6  -4   1   91.19   74.27
   6  -4   1  245.38   73.94
   6  -4   1  225.04   65.66
   6  -4   1  114.10   69.12
   6  -4   1  164.49   71.85
  -7   4  -1  113.18   40.87
  -7   4  -1  117.58   40.83
  -7   4  -1   89.60   37.00
   7  -4   1   92.00   40.36
   7  -4   1   91.49   34.43
   7  -4   1   98.29   52.07
   7  -4   1   57.56   37.45
  -8   4  -1  318.23   88.97
  -8   4  -1  266.97   86.33
  -8   4  -1  193.30   83.13
   8  -4   1  342.38   83.28
   8  -4   1  184.31   85.03
   8  -4   1  445.98  119.03
   8  -4   1  135.85   79.88
   9   3  -1   26.44   52.89
   9   3  -1   22.82   11.63
   9   3  -1   56.36   52.02
  -9  -3   1    9.11   14.57
  -9  -3   1   61.19   44.61
  -9  -3   1  -35.58   33.89
  -9  -3   1    3.04   24.01
   8   3  -1   49.58   23.21
   8   3  -1   24.41   42.24
   8   3  -1   49.50   60.48
  -8  -3   1   50.29   19.96
  -8  -3   1  -14.28   25.86
  -8  -3   1    9.36   20.90
  -8  -3   1   85.75   41.71
   7   3  -1   -6.42   10.64
   7   3  -1   35.85   42.25
   7   3  -1   60.05   53.89
  -7  -3   1   10.24   23.24
  -7  -3   1    2.67   16.71
  -7  -3   1   21.08   12.18
  -7  -3   1   72.86   67.91
   6   3  -1  301.35  138.00
   6   3  -1  305.72  115.11
   6   3  -1  564.39  163.37
  -6  -3   1  335.11  149.13
  -6  -3   1  323.13  131.16
  -6  -3   1  430.79  134.26
  -6  -3   1  351.70  108.67
   5   3  -1  263.83   92.55
   5   3  -1   85.42   49.81
   5   3  -1   87.04   60.93
  -5  -3   1  162.77   45.82
  -5  -3   1  138.35   63.87
  -5  -3   1  131.56   59.50
  -5  -3   1  216.00   86.10
   4   3  -1  118.35   55.67
   4   3  -1   65.97   35.64
   4   3  -1   79.66   47.93
  -4  -3   1   60.01   49.80
  -4  -3   1  105.93   47.15
  -4  -3   1   76.04   38.57
   3   3  -1  176.21   67.91
   3   3  -1  111.99   50.60
   3   3  -1  180.94   67.90
  -3  -3   1  134.24   54.66
  -3  -3   1  194.42   76.53
  -3  -3   1   99.75   54.27
   2   3  -1 1028.45  275.97
   2   3  -1  687.20  282.28
   2   3  -1 1119.87  281.35
  -2  -3   1  812.04  275.69
  -2  -3   1  963.29  280.97
   1   3  -1  866.37  323.79
  -1  -3   1 1078.12  323.92
  -1  -3   1 1272.15  328.46
  -1  -3   1 1216.26  323.54
   0   3  -1  228.75   67.40
   0   3  -1  183.37   64.30
   0   3  -1  127.18   63.46
   0  -3   1  163.09   66.34
   0  -3   1  212.31   56.68
   0  -3   1  178.31   63.77
   0  -3   1  193.08   65.83
  -1   3  -1  604.03  193.21
  -1   3  -1  611.41  186.45
  -1   3  -1  671.25  185.08
   1  -3   1  767.43  185.49
   1  -3   1  580.74  186.67
   1  -3   1  523.80  185.90
   1  -3   1  687.03  196.84
  -2   3  -1  223.56   80.07
  -2   3  -1  229.96   87.30
   2  -3   1  249.27   80.91
   2  -3   1  309.48   90.59
   2  -3   1  354.41   84.89
  -3   3  -1  170.71   56.63
  -3   3  -1  175.39   49.66
   3  -3   1  132.87   45.21
   3  -3   1  161.44   49.68
   3  -3   1  149.73   44.05
   3  -3   1  165.82   50.26
   3  -3   1  172.07   57.91
  -4   3  -1  145.06   50.48
  -4   3  -1  155.18   48.91
  -4   3  -1  155.79   51.29
   4  -3   1  167.15   51.46
   4  -3   1  183.54   54.47
   4  -3   1  161.95   59.76
   4  -3   1  100.72   49.52
   4  -3   1  160.54   47.73
  -5   3  -1 1919.02  483.26
  -5   3  -1 1899.24  484.06
  -5   3  -1 1631.52  482.91
  -5   3  -1 1460.03  483.63
   5  -3   1 1556.83  482.40
   5  -3   1 1390.59  484.57
   5  -3   1 1619.66  480.59
   5  -3   1 1682.84  488.51
  -6   3  -1  229.43   54.95
  -6   3  -1   74.03   37.89
  -6   3  -1  126.84   37.43
  -6   3  -1   75.15   34.39
   6  -3   1  102.91   45.85
   6  -3   1   87.23   33.89
   6  -3   1   30.40   31.27
   6  -3   1   88.86   44.33
   6  -3   1  104.56   35.16
  -7   3  -1   83.22   29.23
  -7   3  -1   46.66   27.22
  -7   3  -1   11.12   19.79
  -7   3  -1  103.51   42.26
   7  -3   1   50.24   35.88
   7  -3   1   69.59   28.01
   7  -3   1   83.42   39.20
   7  -3   1   18.37   17.11
   7  -3   1   38.21   25.39
  -8   3  -1   43.36   36.34
  -8   3  -1    3.85   19.76
  -8   3  -1   88.93   34.84
  -8   3  -1   21.11   20.15
   8  -3   1   57.80   27.43
   8  -3   1    3.14   19.12
   8  -3   1    5.83   22.06
   8  -3   1   55.62   39.90
  -9   3  -1   25.86   36.78
  -9   3  -1  212.72   62.55
  -9   3  -1  212.50   52.64
  -9   3  -1   71.03   48.41
   9  -3   1   80.45   51.21
   9  -3   1  119.14   62.43
   9  -3   1  259.79   62.22
   9  -3   1   81.88   48.02
   9   2  -1   22.45   50.15
   9   2  -1   97.94   64.79
   9   2  -1   18.12   14.16
  -9  -2   1   73.30   26.70
  -9  -2   1   55.57   55.72
  -9  -2   1   64.67   47.35
  -9  -2   1   22.93   29.36
   8   2  -1  208.47   92.94
   8   2  -1   72.16   62.41
  -8  -2   1   91.32   69.16
  -8  -2   1   65.96   42.84
  -8  -2   1   58.53   47.81
  -8  -2   1   93.68   35.47
   7   2  -1   -9.95   39.31
   7   2  -1  106.09   61.34
  -7  -2   1   -3.91   19.22
  -7  -2   1    9.61   27.73
  -7  -2   1   36.54   17.48
  -7  -2   1   83.93   56.70
   6   2  -1  221.06   84.19
   6   2  -1   86.59   62.74
  -6  -2   1  102.15   54.59
  -6  -2   1  105.53   58.91
  -6  -2   1   93.72   64.86
  -6  -2   1  142.09   43.70
   5   2  -1   89.23   49.57
   5   2  -1    5.53   26.52
  -5  -2   1   34.41   30.89
  -5  -2   1   17.51   25.67
  -5  -2   1   67.08   20.11
  -5  -2   1  131.88   61.33
   4   2  -1  128.13   52.72
   4   2  -1   56.75   34.91
  -4  -2   1  -11.96   13.50
  -4  -2   1   37.97   40.85
  -4  -2   1   41.88   13.47
  -4  -2   1   39.14   29.12
   3   2  -1   10.63   26.70
   3   2  -1   84.51   38.10
  -3  -2   1   15.18   29.34
  -3  -2   1  103.63   36.49
  -3  -2   1   37.59   26.20
   2   2  -1 1755.89  395.82
   2   2  -1 1208.30  392.26
  -2  -2   1 1419.28  389.18
  -2  -2   1 1372.66  394.63
  -2  -2   1 1019.55  389.02
   1   2  -1  689.24  287.45
   1   2  -1 1300.86  291.38
   1   2  -1 1170.65  288.58
  -1  -2   1  936.39  290.09
  -1  -2   1  920.94  288.01
   0   2  -1    5.39   12.13
   0   2  -1   27.43   17.09
   0   2  -1   24.13   15.51
   0  -2   1  -12.10   11.23
   0  -2   1   19.69   14.12
   0  -2   1   24.34   15.28
  -1   2  -1  753.01  195.78
  -1   2  -1  675.49  199.69
  -1   2  -1  760.88  196.34
  -1   2  -1  584.90  195.52
   1  -2   1  569.35  196.13
   1  -2   1  612.96  199.12
   1  -2   1  717.71  196.21
   1  -2   1  684.38  195.70
  -2   2  -1 4293.02 1083.33
  -2   2  -1 3585.80 1081.54
  -2   2  -1 3759.35 1085.78
   2  -2   1 3342.15 1082.05
   2  -2   1 3829.83 1086.11
   2  -2   1 3679.31 1082.80
  -3   2  -1 1000.71  260.50
  -3   2  -1  852.99  260.67
  -3   2  -1 1054.35  260.40
  -3   2  -1  949.64  259.53
   3  -2   1  654.58  260.44
   3  -2   1  737.00  259.35
   3  -2   1  867.36  262.79
   3  -2   1 1002.88  260.10
  -4   2  -1  980.51  234.75
  -4   2  -1  753.77  236.49
  -4   2  -1  649.51  235.60
   4  -2   1  848.71  233.88
   4  -2   1  821.58  237.21
   4  -2   1  639.88  241.63
  -5   2  -1   59.65   28.18
  -5   2  -1   71.01   24.52
  -5   2  -1   67.79   33.21
  -5   2  -1   62.98   25.56
   5  -2   1   49.83   22.23
   5  -2   1   28.32   22.05
   5  -2   1   23.85   28.08
   5  -2   1   44.56   25.09
  -6   2  -1  551.82  138.54
  -6   2  -1  550.83  154.33
  -6   2  -1  337.09  142.35
  -6   2  -1  604.12  144.81
   6  -2   1  406.67  149.06
   6  -2   1  609.00  147.87
   6  -2   1  358.70  133.82
   6  -2   1  313.53  137.50
  -7   2  -1   19.38   16.13
  -7   2  -1   41.22   30.20
  -7   2  -1   59.99   39.46
  -7   2  -1   27.91   21.54
   7  -2   1   23.80   23.85
   7  -2   1   11.31   11.46
   7  -2   1   -7.30   14.14
   7  -2   1   15.74   25.56
  -8   2  -1  235.28   95.64
  -8   2  -1  389.85  112.90
  -8   2  -1  231.78   81.47
  -8   2  -1  186.43   84.32
   8  -2   1  179.28   84.86
   8  -2   1  192.89   95.40
   8  -2   1  308.91   90.84
   8  -2   1  281.01   90.33
  -9   2  -1  126.98   39.70
  -9   2  -1  115.00   49.49
  -9   2  -1  226.28   74.97
  -9   2  -1   18.91   30.41
   9  -2   1   72.11   37.94
   9  -2   1   45.04   49.52
   9  -2   1   64.27   40.95
   9  -2   1  201.15   60.29
   9   1  -1  -27.86   22.59
   9   1  -1  140.49   82.15
   9   1  -1    3.87   13.21
  -9  -1   1  -12.12   18.25
  -9  -1   1   25.71   48.03
  -9  -1   1    2.67   13.94
  -9  -1   1    8.01   31.59
   8   1  -1   34.77   48.84
   8   1  -1   64.71   49.55
  -8  -1   1   39.45   19.83
  -8  -1   1  114.22   54.75
  -8  -1   1    9.78   38.78
  -8  -1   1   12.41   25.14
   7   1  -1   43.15   49.50
   7   1  -1    8.14   32.20
  -7  -1   1    0.89   21.67
  -7  -1   1   47.06   18.62
  -7  -1   1   -2.53   17.36
  -7  -1   1   39.57   44.16
   6   1  -1   66.17   46.80
   6   1  -1   73.77   45.23
   6   1  -1   67.04   46.11
  -6  -1   1  173.33   72.88
  -6  -1   1   35.52   32.72
  -6  -1   1  114.13   32.85
  -6  -1   1   70.04   43.55
   5   1  -1   15.59   30.61
   5   1  -1   45.70   30.90
   5   1  -1   40.07   37.65
  -5  -1   1   48.85   35.04
  -5  -1   1   76.90   22.58
  -5  -1   1   19.51   31.50
  -5  -1   1   46.74   32.40
   4   1  -1  823.24  228.24
   4   1  -1  654.65  223.57
   4   1  -1  801.34  219.60
  -4  -1   1  692.24  226.21
  -4  -1   1  742.22  218.18
  -4  -1   1  504.99  215.80
  -4  -1   1  695.05  203.64
   3   1  -1  714.81  173.72
   3   1  -1  775.89  183.41
   3   1  -1  398.37  170.48
  -3  -1   1  416.57  165.90
  -3  -1   1  470.34  170.25
  -3  -1   1  737.34  185.95
   2   1  -1  180.59   75.16
   2   1  -1  277.54   76.77
   2   1  -1  204.35   76.44
  -2  -1   1  216.35   73.66
  -2  -1   1  191.97   77.76
  -2  -1   1  252.60   78.63
   1   1  -1  832.63  273.50
  -1  -1   1  843.46  274.36
  -1  -1   1  997.19  274.24
  -1  -1   1 1019.74  272.76
   0   1  -1  147.33   47.61
   0   1  -1  106.33   45.90
   0  -1   1  185.35   49.53
   0  -1   1  148.09   46.62
  -1   1  -1  918.90  258.08
  -1   1  -1  826.47  257.26
  -1   1  -1  786.28  259.38
   1  -1   1  788.89  257.80
   1  -1   1  800.61  259.58
   1  -1   1  962.97  257.47
   1  -1   1  987.06  257.78
  -2   1  -1 1022.54  278.72
  -2   1  -1 1028.75  277.12
  -2   1  -1  937.50  278.13
  -2   1  -1 1126.65  276.89
  -2   1  -1  872.96  277.71
   2  -1   1  947.37  276.87
   2  -1   1  823.10  278.55
   2  -1   1 1010.33  278.66
   2  -1   1  763.45  276.74
  -3   1  -1 2763.01  873.34
  -3   1  -1 3208.76  871.30
  -3   1  -1 3179.40  875.19
   3  -1   1 2803.72  874.88
   3  -1   1 3036.02  872.39
   3  -1   1 3064.58  871.03
   3  -1   1 2806.29  872.01
  -4   1  -1  176.50   54.01
  -4   1  -1  198.44   62.62
  -4   1  -1  143.03   64.30
  -4   1  -1  200.42   59.94
   4  -1   1  166.17   53.30
   4  -1   1  136.05   55.09
   4  -1   1  123.04   63.63
   4  -1   1  217.81   65.53
   4  -1   1  140.73   56.30
  -5   1  -1  260.18   96.83
  -5   1  -1  209.22   98.69
  -5   1  -1  444.37  117.79
  -5   1  -1  370.97   95.06
   5  -1   1  380.46   98.20
   5  -1   1  197.44  101.31
   5  -1   1  372.52   94.14
   5  -1   1  353.66  106.60
   5  -1   1  200.86   94.97
  -6   1  -1  188.41   86.44
  -6   1  -1  242.79   93.55
  -6   1  -1  251.70   82.10
   6  -1   1  256.32   99.19
   6  -1   1  288.24   82.00
   6  -1   1  247.81   84.29
   6  -1   1  282.29   89.79
  -7   1  -1  645.60  261.72
  -7   1  -1  850.46  248.09
  -7   1  -1  844.21  261.06
   7  -1   1  723.60  272.55
   7  -1   1  852.45  261.06
   7  -1   1  946.40  250.55
  -8   1  -1    6.90   26.48
  -8   1  -1  -11.73    5.71
   8  -1   1    5.78   11.77
   8  -1   1   21.94   37.22
   8  -1   1   29.97   30.81
  -9   1  -1  154.14   48.51
  -9   1  -1   26.82   45.52
   9  -1   1  173.34   59.67
   9  -1   1  136.90   46.57
   9  -1   1   74.94   57.00
   9   0  -1  -31.32   15.20
   9   0  -1   31.81   39.50
   9   0  -1  104.34   68.75
   9   0  -1   34.41   24.10
  -9   0   1   35.70   34.50
  -9   0   1    4.81   11.79
  -9   0   1   43.59   49.72
  -9   0   1   28.94   28.30
   8   0  -1   92.11   61.71
   8   0  -1  115.46   65.08
   8   0  -1   32.20   40.83
  -8   0   1   42.14   25.88
  -8   0   1  104.10   46.23
  -8   0   1   56.95   41.49
  -8   0   1   85.93   63.04
   7   0  -1  187.14   66.39
   7   0  -1  219.01   82.95
   7   0  -1  187.20   75.75
  -7   0   1  171.71   70.85
  -7   0   1  110.70   59.60
  -7   0   1   68.43   60.66
  -7   0   1  105.19   45.65
   6   0  -1   30.81   42.01
   6   0  -1  136.32   55.10
   6   0  -1  157.70   64.32
  -6   0   1  121.91   38.55
  -6   0   1   84.65   56.07
  -6   0   1  104.84   48.81
  -6   0   1  142.77   58.65
   5   0  -1    5.87   23.06
   5   0  -1    7.87   20.98
   5   0  -1   19.34   17.94
  -5   0   1   36.70   13.64
  -5   0   1   41.13   23.68
  -5   0   1   43.83   33.95
  -5   0   1   -7.79    9.86
   4   0  -1   78.95   31.16
   4   0  -1   34.49   28.87
   4   0  -1   20.09   26.87
  -4   0   1    5.25   25.44
  -4   0   1   76.41   34.45
  -4   0   1   53.69   18.65
  -4   0   1   27.86   23.16
   3   0  -1   14.28   17.19
   3   0  -1   -2.65   16.54
   3   0  -1  -13.82   15.49
  -3   0   1   29.18   26.36
  -3   0   1   26.69   20.35
  -3   0   1   40.74   11.89
  -3   0   1   28.23   20.63
   2   0  -1   11.34   16.06
   2   0  -1   -4.21   11.61
   2   0  -1   11.09   14.54
  -2   0   1  -14.78   10.48
  -2   0   1   28.20   16.45
  -2   0   1   27.98   19.62
   1   0  -1   15.31   15.11
   1   0  -1   40.32   19.85
   1   0  -1   43.96   18.52
  -1   0   1   54.00   19.05
  -1   0   1   74.55   22.41
  -1   0   1   45.08   20.77
  -1   0  -1   67.32   25.65
  -1   0  -1   64.94   19.48
  -1   0  -1   44.36   19.97
   1   0   1   69.30   19.73
   1   0   1   66.27   20.53
   1   0   1   91.41   25.59
  -2   0  -1 1650.71  479.26
  -2   0  -1 1713.67  476.53
  -2   0  -1 1466.18  477.23
  -2   0  -1 1740.41  481.24
   2   0   1 1522.34  480.45
   2   0   1 1725.02  477.65
   2   0   1 1608.15  476.09
   2   0   1 1632.63  476.35
  -3   0  -1   11.53   15.34
  -3   0  -1   15.56   18.49
  -3   0  -1    5.51    6.84
  -3   0  -1   -2.85   11.77
   3   0   1   21.13   15.72
   3   0   1   21.31    9.04
   3   0   1   14.49   20.72
   3   0   1   26.68   19.66
   3   0   1   30.87    9.39
  -4   0  -1 1042.00  297.81
  -4   0  -1  980.12  306.63
  -4   0  -1  909.05  302.89
  -4   0  -1  914.96  300.31
   4   0   1  933.64  300.60
   4   0   1  966.38  297.31
   4   0   1 1261.37  306.83
   4   0   1 1153.96  297.75
   4   0   1  922.53  305.96
  -5   0  -1   15.18   11.24
  -5   0  -1    9.36   22.87
  -5   0  -1   30.11   22.64
  -5   0  -1   -5.51   13.74
   5   0   1   -4.81   19.10
   5   0   1   44.25   15.26
   5   0   1   52.39   32.06
   5   0   1   69.16   17.83
   5   0   1   63.03   27.27
  -6   0  -1  962.56  398.68
  -6   0  -1 1397.72  393.53
  -6   0  -1 1264.40  398.11
  -6   0  -1 1515.49  409.45
   6   0   1 1435.21  399.43
   6   0   1 1201.96  416.08
   6   0   1 1500.70  393.19
  -7   0  -1  296.85  102.76
  -7   0  -1  180.08   65.85
  -7   0  -1  167.81   81.09
  -7   0  -1  176.28   75.32
   7   0   1  157.49   83.89
   7   0   1  231.57   66.45
  -8   0  -1   26.29   36.00
  -8   0  -1   98.31   60.89
  -8   0  -1   96.70   47.01
  -8   0  -1   86.78   33.39
   8   0   1   68.80   55.10
   8   0   1   72.81   28.00
  -9   0  -1    8.19   22.35
  -9   0  -1  143.46   71.84
  -9   0  -1    5.42   13.80
  -9   0  -1   13.86   22.79
   9   0   1    9.51   26.65
   9  -1  -1    3.23   18.77
   9  -1  -1  -26.61   28.16
   9  -1  -1  -20.20   20.15
   9  -1  -1   24.16   37.37
  -9   1   1    0.14   12.79
  -9   1   1   10.09   31.74
   8  -1  -1  -16.10   22.15
   8  -1  -1    0.23   24.13
   8  -1  -1   22.16   24.61
   8  -1  -1   33.13   34.40
  -8   1   1   33.09   34.13
  -8   1   1   40.52   19.82
   7  -1  -1   64.68   41.79
   7  -1  -1   79.55   51.70
   7  -1  -1   22.91   27.76
  -7   1   1   18.57   29.19
  -7   1   1    7.02   30.40
  -7   1   1   71.94   26.53
   6  -1  -1  189.58   68.40
   6  -1  -1   53.37   43.34
   6  -1  -1  163.20   66.46
  -6   1   1  134.88   42.48
  -6   1   1   92.99   47.83
  -6   1   1  111.30   54.42
   5  -1  -1  134.56   69.83
   5  -1  -1  181.26   79.54
   5  -1  -1  248.36   82.90
  -5   1   1  176.30   75.33
  -5   1   1  270.64   69.54
  -5   1   1  222.50   80.89
   4  -1  -1  345.64  101.17
   4  -1  -1  169.29   91.53
   4  -1  -1  301.96   96.53
  -4   1   1  333.84   88.63
  -4   1   1  269.00   96.34
  -4   1   1  302.95   95.54
   3  -1  -1 1270.20  363.74
   3  -1  -1 1064.18  363.03
   3  -1  -1 1142.51  361.42
  -3   1   1 1300.84  358.91
  -3   1   1 1185.94  364.13
  -3   1   1 1260.83  362.32
  -3   1   1 1304.37  363.95
   2  -1  -1  115.24   40.95
   2  -1  -1   82.33   37.35
   2  -1  -1  103.64   37.97
  -2   1   1  178.72   43.12
  -2   1   1   99.98   38.58
  -2   1   1  120.29   41.16
  -2   1   1   95.97   34.25
   1  -1  -1 1205.11  324.39
   1  -1  -1 1035.01  324.50
   1  -1  -1 1100.87  325.07
  -1   1   1 1025.28  323.77
  -1   1   1 1014.42  325.11
  -1   1   1 1278.38  325.02
   0  -1  -1   21.38    9.99
   0  -1  -1   46.01   13.32
   0   1   1   33.54   13.58
  -1  -1  -1  808.56  238.25
  -1  -1  -1  916.06  242.56
   1   1   1  718.00  238.54
   1   1   1  935.87  242.51
  -2  -1  -1  737.27  209.17
  -2  -1  -1  624.02  205.94
  -2  -1  -1  760.54  201.45
   2   1   1  755.91  209.51
   2   1   1  659.70  201.26
   2   1   1  646.12  201.20
  -3  -1  -1 2068.89  602.18
  -3  -1  -1 1775.61  603.55
  -3  -1  -1 2110.25  598.52
  -3  -1  -1 2044.69  607.90
   3   1   1 1981.28  598.25
   3   1   1 2019.80  597.58
   3   1   1 2646.98  607.62
   3   1   1 1921.66  606.96
  -4  -1  -1 1044.20  244.96
  -4  -1  -1  675.07  250.32
  -4  -1  -1  800.28  249.05
  -4  -1  -1  894.71  267.86
   4   1   1  797.40  262.87
   4   1   1  754.66  243.75
  -5  -1  -1 1278.55  343.73
  -5  -1  -1 1046.16  307.56
  -5  -1  -1  865.43  317.35
  -5  -1  -1  852.59  314.56
   5   1   1 1022.26  331.43
   5   1   1 1510.88  325.34
  -6  -1  -1  178.09   55.94
  -6  -1  -1  114.46   51.33
  -6  -1  -1  207.66   78.43
  -6  -1  -1  137.09   37.68
   6   1   1  176.34   67.17
   6   1   1   67.68   50.49
   6   1   1   75.93   30.32
  -7  -1  -1  495.14  143.28
  -7  -1  -1  325.23  153.46
  -7  -1  -1  688.43  192.23
  -7  -1  -1  422.33  153.48
   7   1   1  576.35  176.89
  -8  -1  -1   34.05   19.94
  -8  -1  -1   48.92   52.53
  -8  -1  -1   59.68   37.99
  -8  -1  -1   46.81   31.00
   8   1   1   23.24   37.19
  -9  -1  -1   57.25   45.96
  -9  -1  -1   94.31   57.38
  -9  -1  -1   66.85   71.56
  -9  -1  -1  206.24   49.31
   9   1   1   80.20   60.29
   9  -2  -1  169.14   60.77
   9  -2  -1   64.23   44.25
   9  -2  -1  101.34   59.00
  -9   2   1  218.72   48.09
  -9   2   1  101.82   55.91
  -9   2   1  298.14   81.81
  -9   2   1    9.39   25.05
   8  -2  -1    3.80   21.52
   8  -2  -1   24.12   35.04
   8  -2  -1   39.62   39.98
   8  -2  -1    5.49   25.75
  -8   2   1   20.33   24.33
  -8   2   1   13.32   15.99
  -8   2   1   22.60   30.55
  -8   2   1   40.17   36.01
   7  -2  -1   56.34   50.09
   7  -2  -1   86.36   53.11
   7  -2  -1   86.04   48.28
   7  -2  -1   78.13   42.04
  -7   2   1   71.45   49.05
  -7   2   1  123.36   50.54
  -7   2   1  119.80   52.48
  -7   2   1  135.84   42.65
   6  -2  -1   29.95   23.53
   6  -2  -1  -16.34   13.58
   6  -2  -1   49.02   32.29
   6  -2  -1   47.80   32.83
  -6   2   1   66.21   33.18
  -6   2   1   46.77   31.29
  -6   2   1   18.70   13.26
  -6   2   1    3.18   16.61
   5  -2  -1   42.36   28.92
   5  -2  -1    7.30   18.02
   5  -2  -1   92.61   37.13
  -5   2   1   59.69   21.94
  -5   2   1   59.09   33.10
  -5   2   1   60.81   30.03
  -5   2   1   43.05   28.05
   4  -2  -1    2.59   20.67
   4  -2  -1   58.72   28.28
   4  -2  -1   26.99   21.49
  -4   2   1  103.87   34.02
  -4   2   1   67.47   30.47
  -4   2   1  102.17   24.60
  -4   2   1   56.20   28.62
   3  -2  -1  136.37   48.19
   3  -2  -1  127.59   52.99
   3  -2  -1  135.09   52.61
   3  -2  -1  107.40   50.18
  -3   2   1  175.91   53.01
  -3   2   1  135.59   52.60
  -3   2   1  173.17   49.58
  -3   2   1  220.99   55.09
   2  -2  -1 1776.10  496.57
   2  -2  -1 1758.17  495.64
   2  -2  -1 1795.51  496.67
   2  -2  -1 1471.17  495.61
  -2   2   1 1556.27  496.83
  -2   2   1 1671.74  495.49
  -2   2   1 1914.61  496.89
   1  -2  -1 1089.62  334.26
   1  -2  -1 1325.06  333.02
   1  -2  -1 1125.00  336.16
   1  -2  -1 1072.53  333.22
  -1   2   1 1340.28  333.66
  -1   2   1 1056.34  333.11
  -1   2   1  916.87  333.21
   0  -2  -1   38.08   19.56
   0  -2  -1   50.83   20.22
   0  -2  -1   29.46   13.49
   0   2   1   34.11   11.90
   0   2   1   41.32   18.86
  -1  -2  -1  755.94  222.86
  -1  -2  -1  813.36  227.81
  -1  -2  -1  938.37  225.33
   1   2   1  732.33  223.19
   1   2   1  716.94  222.13
   1   2   1  613.06  224.96
  -2  -2  -1 3911.15 1117.25
  -2  -2  -1 3473.49 1109.67
  -2  -2  -1 4052.41 1114.19
   2   2   1 3897.68 1116.78
  -3  -2  -1  168.15   59.87
  -3  -2  -1   88.70   31.53
  -3  -2  -1   90.64   44.45
   3   2   1   97.39   34.49
   3   2   1  154.18   57.38
   3   2   1  221.79   60.17
  -4  -2  -1 1099.26  342.09
  -4  -2  -1 1013.96  350.06
  -4  -2  -1 1069.34  347.51
  -4  -2  -1 1277.17  358.72
   4   2   1 1566.06  358.50
   4   2   1 1242.18  342.91
   4   2   1 1107.14  364.77
  -5  -2  -1   39.01   29.09
  -5  -2  -1   54.46   21.68
  -5  -2  -1   30.82   35.05
   5   2   1   50.45   42.25
   5   2   1   75.34   21.00
   5   2   1   44.27   39.38
  -6  -2  -1  195.54   91.75
  -6  -2  -1  121.79   63.00
  -6  -2  -1  159.02   64.95
  -6  -2  -1  161.10   49.57
   6   2   1  114.16   70.46
  -7  -2  -1  113.59   65.29
  -7  -2  -1  -18.51   11.09
  -7  -2  -1   15.39   26.29
  -7  -2  -1   74.29   19.62
   7   2   1   31.91   31.50
  -8  -2  -1  551.60  191.93
  -8  -2  -1  588.91  166.59
  -8  -2  -1  942.18  240.41
  -8  -2  -1  387.13  177.47
   8   2   1  499.34  203.68
  -9  -2  -1   55.05   43.35
  -9  -2  -1  157.59   86.39
  -9  -2  -1   12.21   26.31
  -9  -2  -1   47.35   22.46
   9   2   1   47.43   46.29
   9  -3  -1    7.75   31.33
   9  -3  -1  -15.26   14.83
   9  -3  -1   32.77   33.43
  -9   3   1   -4.38   21.89
  -9   3   1  -21.09   32.29
  -9   3   1   10.51   20.21
  -9   3   1   50.89   26.65
   8  -3  -1   -4.66   22.02
   8  -3  -1   26.34   30.73
   8  -3  -1  -11.61   26.26
   8  -3  -1   62.35   32.89
  -8   3   1    9.02   27.99
  -8   3   1   27.75   20.54
  -8   3   1   16.44   25.31
  -8   3   1   11.64   23.60
   7  -3  -1   15.25   28.06
   7  -3  -1   96.91   47.44
   7  -3  -1  114.33   50.55
   7  -3  -1  101.10   46.35
  -7   3   1   90.76   45.77
  -7   3   1   49.22   35.96
  -7   3   1  104.29   34.88
  -7   3   1  143.03   47.77
   6  -3  -1   22.74   20.81
   6  -3  -1    0.77   17.14
   6  -3  -1   52.79   29.54
   6  -3  -1   13.24   21.77
  -6   3   1   45.24   21.74
  -6   3   1   19.87   19.29
  -6   3   1   66.10   31.32
  -6   3   1   67.70   31.08
   5  -3  -1  630.59  174.89
   5  -3  -1  356.59  172.19
   5  -3  -1  440.02  175.24
   5  -3  -1  572.42  184.52
  -5   3   1  731.76  174.20
  -5   3   1  518.20  171.98
  -5   3   1  716.62  174.42
  -5   3   1  547.35  178.85
   4  -3  -1   50.62   27.27
   4  -3  -1   63.37   26.63
   4  -3  -1   58.45   22.28
   4  -3  -1   37.28   22.19
   4  -3  -1   65.78   28.37
  -4   3   1   36.18   22.86
  -4   3   1   44.62   24.28
  -4   3   1   42.28   22.98
  -4   3   1   59.13   22.79
   3  -3  -1   37.42   19.34
   3  -3  -1   24.94   17.14
   3  -3  -1   16.84   15.68
   3  -3  -1   22.90   15.69
   3  -3  -1   47.96   25.26
  -3   3   1   50.64   21.69
  -3   3   1   61.24   18.97
  -3   3   1   80.25   20.02
  -3   3   1   20.45   15.70
   2  -3  -1  338.85   89.14
   2  -3  -1  289.88   90.64
   2  -3  -1  311.89   84.85
   2  -3  -1  268.12   85.27
   2  -3  -1  275.49   93.85
  -2   3   1  306.29   88.02
  -2   3   1  237.51   87.82
  -2   3   1  275.42   85.09
   1  -3  -1  663.39  192.37
   1  -3  -1  624.85  197.04
   1  -3  -1  728.16  193.46
  -1   3   1  658.66  192.92
  -1   3   1  641.40  194.43
  -1   3   1  618.06  192.83
   0  -3  -1  116.45   39.75
   0  -3  -1  164.26   51.00
   0  -3  -1   79.38   43.71
   0   3   1  149.96   52.37
   0   3   1  182.23   43.62
   0   3   1  112.08   46.32
   0   3   1  126.80   39.43
  -1  -3  -1 1577.22  498.14
  -1  -3  -1 2023.57  504.58
  -1  -3  -1 1776.56  499.66
   1   3   1 1905.15  500.06
   1   3   1 1412.43  500.51
   1   3   1 1630.21  496.59
  -2  -3  -1  133.65   53.89
  -2  -3  -1  170.42   60.67
  -2  -3  -1  180.76   71.95
   2   3   1   98.06   59.21
   2   3   1  250.86   59.28
  -3  -3  -1  297.15  108.77
  -3  -3  -1  315.71   92.81
  -3  -3  -1  315.32  119.37
   3   3   1  337.99  100.79
   3   3   1  299.17  114.09
  -4  -3  -1  226.44   83.30
  -4  -3  -1  146.03   48.81
  -4  -3  -1  170.38   67.53
   4   3   1  132.05   70.73
   4   3   1  194.09   56.03
  -5  -3  -1 1715.50  387.42
  -5  -3  -1 1016.40  343.83
  -5  -3  -1 1164.83  329.73
  -5  -3  -1  873.27  346.81
   5   3   1  953.33  356.47
   5   3   1 1166.45  331.85
  -6  -3  -1  103.27   64.88
  -6  -3  -1  158.28   76.24
  -6  -3  -1  169.86   55.88
  -6  -3  -1  363.34  116.03
   6   3   1  142.21   78.97
   6   3   1  214.56   58.23
  -7  -3  -1  200.52   92.85
  -7  -3  -1  219.07   74.01
  -7  -3  -1  259.27   92.82
  -7  -3  -1  423.30  140.47
   7   3   1  212.25  105.76
  -8  -3  -1   39.34   17.74
  -8  -3  -1   50.34   34.46
  -8  -3  -1  141.71   89.78
  -8  -3  -1    4.45   18.71
   8   3   1    7.12   24.98
  -9  -3  -1  101.89   50.93
  -9  -3  -1   72.50   54.63
  -9  -3  -1  105.92   41.19
  -9  -3  -1   73.42   75.03
   9   3   1  155.29   69.25
   9   3   1  168.84   93.68
   8  -4  -1   -2.56   29.91
   8  -4  -1   -4.68   19.63
   8  -4  -1   36.85   30.01
  -8   4   1  118.82   43.47
  -8   4   1   17.68   16.89
  -8   4   1  108.54   46.28
  -8   4   1   16.33   25.85
   7  -4  -1   30.67   24.03
   7  -4  -1   57.55   37.28
   7  -4  -1  -15.81   13.38
  -7   4   1   34.31   26.87
  -7   4   1   38.75   25.73
  -7   4   1   64.80   33.32
  -7   4   1    5.60   14.42
   6  -4  -1   21.45   19.76
   6  -4  -1   61.26   37.76
   6  -4  -1   24.10   18.33
   6  -4  -1   17.09   17.28
  -6   4   1    3.98   16.40
  -6   4   1   16.57   14.62
  -6   4   1   37.09   24.38
  -6   4   1   34.04   20.98
   5  -4  -1   26.12   18.13
   5  -4  -1    5.45   13.80
   5  -4  -1    5.76   13.69
   5  -4  -1    3.80   15.42
  -5   4   1   68.13   22.68
  -5   4   1   -7.50   10.74
  -5   4   1   23.50   15.18
   4  -4  -1   23.46   29.46
   4  -4  -1   20.84   22.49
   4  -4  -1   29.60   19.02
   4  -4  -1   62.50   24.85
   4  -4  -1  116.80   29.67
  -4   4   1   96.94   21.22
  -4   4   1   62.89   23.22
  -4   4   1   43.04   20.29
   3  -4  -1  488.76  144.05
   3  -4  -1  453.67  137.05
   3  -4  -1  475.71  134.85
   3  -4  -1  558.02  139.04
   3  -4  -1  549.23  155.31
  -3   4   1  445.29  134.65
  -3   4   1  527.26  138.30
  -3   4   1  411.05  134.87
   2  -4  -1  218.86   73.91
   2  -4  -1  335.01   80.45
   2  -4  -1  337.48   92.83
   2  -4  -1  399.86   87.02
  -2   4   1  243.29   76.31
  -2   4   1  225.23   75.65
  -2   4   1  331.24   76.90
   1  -4  -1  362.39  124.03
   1  -4  -1  493.91  115.50
   1  -4  -1  337.96  112.38
  -1   4   1  347.07  111.98
  -1   4   1  314.88  117.26
  -1   4   1  396.79  112.47
   0  -4  -1 1269.61  275.08
   0  -4  -1  784.90  275.09
   0  -4  -1  908.41  265.59
   0  -4  -1  967.28  270.03
   0   4   1  894.04  273.09
   0   4   1 1104.05  267.50
   0   4   1  766.83  265.01
   0   4   1  691.08  270.00
  -1  -4  -1  645.34  155.71
  -1  -4  -1  373.92  135.32
  -1  -4  -1  498.10  138.95
   1   4   1  384.93  136.04
   1   4   1  390.89  140.65
   1   4   1  419.40  128.71
  -2  -4  -1  333.11  146.17
  -2  -4  -1  582.80  158.18
  -2  -4  -1  667.13  174.34
   2   4   1  327.39  154.49
   2   4   1  492.60  144.47
   2   4   1  682.22  159.22
  -3  -4  -1   61.54   29.17
  -3  -4  -1  192.25   66.01
  -3  -4  -1   40.20   31.58
   3   4   1   76.53   33.11
   3   4   1   57.88   39.17
  -4  -4  -1  564.88  217.59
  -4  -4  -1  728.41  240.18
  -4  -4  -1  680.40  199.45
   4   4   1  813.09  235.27
   4   4   1  714.42  211.95
  -5  -4  -1  188.52   82.05
  -5  -4  -1  260.62  109.10
  -5  -4  -1  112.34   69.70
  -5  -4  -1  209.08   61.24
   5   4   1  249.29   72.95
   5   4   1  319.58  105.79
  -6  -4  -1  525.44  201.45
  -6  -4  -1 1118.77  259.38
  -6  -4  -1  495.96  193.59
  -6  -4  -1  607.94  177.67
   6   4   1  711.73  182.62
   6   4   1  343.41  200.68
  -7  -4  -1   38.84   39.43
  -7  -4  -1   99.86   69.76
  -7  -4  -1   44.91   31.88
  -7  -4  -1   40.30   17.92
   7   4   1    4.60   34.74
  -8  -4  -1   98.15   27.45
  -8  -4  -1   37.02   39.28
  -8  -4  -1    6.89   68.13
  -8  -4  -1   35.34   36.96
   8   4   1   57.84   48.75
   8  -5  -1    9.89   32.18
   8  -5  -1   43.71   25.85
   8  -5  -1   21.31   24.16
   8  -5  -1   36.57   21.23
  -8   5   1   44.60   25.43
  -8   5   1   48.99   23.03
  -8   5   1   28.72   26.70
   7  -5  -1   57.25   33.46
   7  -5  -1  172.00   72.43
   7  -5  -1   69.59   38.27
  -7   5   1   55.55   35.18
  -7   5   1  105.64   32.40
  -7   5   1  116.96   34.71
   6  -5  -1  254.68   76.74
   6  -5  -1   76.15   29.71
   6  -5  -1   58.20   34.69
  -6   5   1   81.87   35.04
   5  -5  -1   10.72    6.30
   5  -5  -1   -9.30   13.08
   5  -5  -1   -4.69   14.52
  -5   5   1   42.62   20.22
   4  -5  -1   35.93   11.84
   4  -5  -1   90.47   25.77
   4  -5  -1   44.27   23.38
   4  -5  -1   55.86   32.17
  -4   5   1   38.91   18.72
   3  -5  -1  224.84   91.53
   3  -5  -1  281.04  102.16
   3  -5  -1  339.02   91.71
   3  -5  -1  247.58   84.86
  -3   5   1  432.97   89.11
   2  -5  -1  121.43   42.33
   2  -5  -1  149.24   41.18
   2  -5  -1  125.92   41.91
   2  -5  -1  130.72   53.03
   2  -5  -1  150.65   49.73
  -2   5   1  123.47   41.19
  -2   5   1   99.83   40.36
  -2   5   1  100.78   41.45
   1  -5  -1  315.25  163.74
   1  -5  -1  502.42  159.65
   1  -5  -1  728.65  161.74
   1  -5  -1  519.43  157.16
  -1   5   1  481.54  156.31
  -1   5   1  576.95  157.19
  -1   5   1  467.43  164.74
   0  -5  -1  117.96   36.05
   0  -5  -1  181.66   56.58
   0  -5  -1   77.45   41.65
   0  -5  -1  119.29   48.05
   0   5   1  122.19   49.53
   0   5   1  140.28   56.00
   0   5   1  165.35   41.27
   0   5   1   81.99   34.20
  -1  -5  -1  114.22   54.31
  -1  -5  -1  230.29   63.57
  -1  -5  -1  171.03   68.51
   1   5   1  144.96   59.92
   1   5   1  115.94   58.23
  -2  -5  -1   38.76   39.08
  -2  -5  -1   18.34   15.61
  -2  -5  -1   16.57   18.69
   2   5   1   -2.81    8.94
   2   5   1   16.84   17.54
   2   5   1   51.22   34.33
  -3  -5  -1 1498.15  510.95
  -3  -5  -1 1968.84  527.53
  -3  -5  -1 1610.93  515.73
   3   5   1 1345.00  517.85
   3   5   1 2167.15  517.08
   3   5   1 1965.59  513.65
  -4  -5  -1  157.21   79.40
  -4  -5  -1   92.46   50.85
   4   5   1  109.12   47.99
   4   5   1   94.73   59.88
  -5  -5  -1   54.17   59.33
  -5  -5  -1   39.96   35.82
   5   5   1  137.06   65.36
   5   5   1   75.35   37.11
  -6  -5  -1   11.65   27.32
  -6  -5  -1  -24.65   28.43
  -6  -5  -1   27.20   26.63
   6   5   1    1.51   24.93
   6   5   1   -1.24   11.14
  -7  -5  -1  126.44   64.05
  -7  -5  -1  128.68   38.26
  -7  -5  -1  115.99   59.75
  -7  -5  -1   92.59   82.55
   7   5   1  212.32   74.46
   7   5   1   36.90   52.19
  -8  -5  -1   28.31   33.39
  -8  -5  -1   10.54   28.51
  -8  -5  -1   28.38   13.53
  -8  -5  -1   16.23   50.88
   8   5   1   13.04   26.35
   8   5   1   26.00   43.83
   7  -6  -1   -1.69   13.78
   7  -6  -1   62.66   46.53
  -7   6   1   58.31   27.29
   6  -6  -1   18.27   35.88
   6  -6  -1   29.96   21.54
  -6   6   1   -7.90    8.72
   5  -6  -1   10.80   29.18
   5  -6  -1   19.74   20.73
  -5   6   1   95.66   28.84
   4  -6  -1  250.54   91.18
   4  -6  -1  189.65   72.34
   4  -6  -1  211.37   77.10
  -4   6   1  243.65   73.21
   3  -6  -1   33.64   14.96
   3  -6  -1   39.90   20.19
   3  -6  -1   38.84   15.20
   3  -6  -1   68.49   28.10
   3  -6  -1   78.96   38.88
  -3   6   1   48.41   19.84
   2  -6  -1   59.73   25.07
   2  -6  -1   12.60   18.71
   2  -6  -1   23.83   13.26
   2  -6  -1    3.91   11.87
   2  -6  -1   11.51   10.71
  -2   6   1   31.79   12.11
  -2   6   1   10.74   11.47
  -2   6   1   19.04   13.56
   1  -6  -1  306.00  113.58
   1  -6  -1  480.60  111.00
   1  -6  -1  357.41  100.00
   1  -6  -1  272.51  104.20
  -1   6   1  223.34   96.69
  -1   6   1  242.65  104.83
  -1   6   1  406.27   98.07
   0  -6  -1  456.82  156.14
   0  -6  -1  797.67  172.55
   0  -6  -1  517.63  161.87
   0  -6  -1  456.14  144.55
   0   6   1  509.08  146.82
   0   6   1  387.13  157.21
  -1  -6  -1   36.13   37.14
  -1  -6  -1   46.34   28.90
  -1  -6  -1   29.21   25.82
   1   6   1   86.31   38.33
   1   6   1   17.54   25.40
  -2  -6  -1  187.54   88.88
  -2  -6  -1  164.01   88.74
  -2  -6  -1  306.58  110.69
   2   6   1  345.82   92.24
   2   6   1  330.05  100.71
   2   6   1  272.43  101.59
  -3  -6  -1   71.07   54.21
  -3  -6  -1    9.57   20.29
  -3  -6  -1   74.38   36.37
   3   6   1   58.07   40.48
   3   6   1  103.79   44.98
   3   6   1   69.64   34.53
  -4  -6  -1  174.22   90.08
  -4  -6  -1  458.88  142.60
   4   6   1  152.70   94.59
   4   6   1  316.82   99.11
   4   6   1  351.09  100.19
  -5  -6  -1    6.63   28.03
  -5  -6  -1  146.41   79.79
   5   6   1   54.37   42.60
   5   6   1   52.97   33.32
   5   6   1   70.67   47.79
  -6  -6  -1  191.52  108.40
  -6  -6  -1   78.65   59.90
  -6  -6  -1  161.04   76.83
   6   6   1  379.85   99.87
   6   6   1  177.62   88.23
  -7  -6  -1  297.70  145.77
   7   6   1  299.54  116.54
   7   6   1  217.72  119.52
   6  -7  -1    4.20   15.67
   6  -7  -1   49.06   43.23
  -6   7   1   40.91   23.45
   5  -7  -1   51.16   37.79
   5  -7  -1   20.01   21.98
  -5   7   1   26.87   16.64
   4  -7  -1  107.19   49.08
   4  -7  -1  101.24   58.37
  -4   7   1  144.64   46.40
   3  -7  -1   31.18   14.17
   3  -7  -1   67.69   23.74
   3  -7  -1   79.51   30.77
   3  -7  -1   45.11   15.17
   3  -7  -1   46.63   35.40
  -3   7   1   20.07   16.31
   2  -7  -1   40.25   17.99
   2  -7  -1   20.07   15.14
   2  -7  -1   24.89   20.08
   2  -7  -1   50.52   28.28
   2  -7  -1    1.48   12.44
  -2   7   1   23.29   14.44
  -2   7   1   55.63   16.50
  -2   7   1   29.63   16.35
   1  -7  -1  130.79   50.01
   1  -7  -1   62.41   37.18
   1  -7  -1   88.86   31.41
   1  -7  -1  152.88   45.03
  -1   7   1   75.83   38.96
  -1   7   1   73.00   31.73
   0  -7  -1   57.63   40.80
   0  -7  -1  108.46   51.27
   0  -7  -1  208.34   65.14
   0   7   1  139.51   42.20
   0   7   1  108.54   50.69
  -1  -7  -1  418.35  156.41
  -1  -7  -1  706.41  182.67
  -1  -7  -1  393.47  156.90
   1   7   1  529.42  146.43
   1   7   1  358.54  158.64
  -2  -7  -1  174.30   79.50
  -2  -7  -1   67.83   44.25
  -2  -7  -1   51.86   39.86
   2   7   1  107.57   54.78
   2   7   1  173.43   50.11
   2   7   1   73.67   51.85
  -3  -7  -1   -7.74   12.66
  -3  -7  -1   48.02   55.02
  -3  -7  -1   -5.43   16.08
   3   7   1   18.92   23.77
   3   7   1   16.01   26.84
   3   7   1   26.95   35.54
  -4  -7  -1   10.86   24.08
  -4  -7  -1  135.68   75.52
   4   7   1   62.46   46.15
   4   7   1   68.26   40.94
   4   7   1  108.31   44.62
  -5  -7  -1  171.42   98.99
  -5  -7  -1  376.85  146.35
   5   7   1  466.98  122.15
   5   7   1  239.07  113.06
  -6  -7  -1  305.84  116.98
  -6  -7  -1   44.86   37.60
   6   7   1   24.97   34.67
   6   7   1   37.25   38.58
   5  -8  -1   -0.02   25.11
   5  -8  -1   35.06   28.75
  -5   8   1    6.61   14.51
   4  -8  -1   27.36   26.84
   4  -8  -1   30.09   31.46
  -4   8   1   21.71   16.49
   3  -8  -1   20.84   30.77
   3  -8  -1   24.64   28.19
  -3   8   1   25.67   13.97
   2  -8  -1  335.50   81.70
   2  -8  -1  310.53   73.60
  -2   8   1  121.34   55.56
  -2   8   1  164.11   55.85
   1  -8  -1   25.69   24.02
   1  -8  -1   -3.52   16.86
   1  -8  -1   28.25   23.64
  -1   8   1    9.67   19.78
  -1   8   1    4.30   11.26
   0  -8  -1   -2.77   17.39
   0  -8  -1   19.93   23.28
   0  -8  -1   -9.18   22.85
   0   8   1   25.57   16.46
   0   8   1   -5.58   13.09
  -1  -8  -1   22.41   35.00
  -1  -8  -1   16.19   21.65
  -1  -8  -1   27.22   26.22
   1   8   1   16.66   21.82
   1   8   1   48.11   26.75
  -2  -8  -1  165.72   76.36
  -2  -8  -1  131.29   60.67
  -2  -8  -1   97.82   54.01
   2   8   1  125.70   53.34
  -3  -8  -1   -0.41   21.24
  -3  -8  -1   33.27   49.69
   3   8   1   72.41   36.89
   3   8   1    2.86   18.31
  -4  -8  -1  247.77  114.72
  -4  -8  -1  127.73   62.95
   4   8   1   68.09   59.74
   4   8   1  255.89   77.46
  -5  -8  -1   56.03   46.11
  -5  -8  -1  251.80  111.62
   5   8   1   43.44   46.06
   5   8   1  146.60   63.21
   3  -9  -1   25.34   24.97
   2  -9  -1   23.73   30.07
   2  -9  -1   38.95   21.16
   2  -9  -1   23.83   20.51
  -2   9   1   17.23   13.78
  -2   9   1    6.42   10.18
   1  -9  -1   55.25   34.42
   1  -9  -1   24.47   25.36
  -1   9   1   14.22   20.40
  -1   9   1   19.45   17.75
   0  -9  -1  106.86   53.84
   0  -9  -1   80.57   46.67
   0   9   1   52.96   30.36
  -1  -9  -1   16.92   27.77
  -1  -9  -1   62.20   37.96
  -1  -9  -1  116.42   62.50
   1   9   1   87.11   36.60
  -2  -9  -1   56.37   60.11
  -2  -9  -1   66.26   46.61
  -2  -9  -1   56.78   40.39
  -3  -9  -1   73.75   45.11
  -3  -9  -1  144.07   82.81
   3   9   1  101.61   48.15
   3   9   1   24.00   41.65
   3   9  -2  -17.98   29.85
   3   9  -2   -8.98   20.51
   3   9  -2    7.92   14.71
  -3  -9   2    2.97    4.91
  -3  -9   2   22.72   41.30
  -3  -9   2   -3.08   19.42
   2   9  -2  188.88   83.95
   2   9  -2  302.60  118.98
  -2  -9   2  198.36   66.88
  -2  -9   2  290.64  107.34
  -2  -9   2  328.33  121.58
   1   9  -2   24.05   23.75
   1   9  -2   14.97   42.03
   1   9  -2   10.45   24.64
  -1  -9   2    5.40    9.56
  -1  -9   2   50.36   48.06
  -1  -9   2   28.36   30.33
   0   9  -2    3.86   16.07
   0   9  -2   22.12   41.11
   0  -9   2   -7.35   27.21
   0  -9   2    6.83    9.23
   0  -9   2   11.40   24.33
  -1   9  -2   -1.23   11.79
  -1   9  -2    3.36   13.49
  -1   9  -2   38.11   37.49
   1  -9   2   26.71   30.94
   1  -9   2   -5.93   24.82
   1  -9   2   -7.56    8.17
   1  -9   2  -17.62   12.47
  -2   9  -2  178.67   89.79
   2  -9   2  155.65   56.32
   2  -9   2  131.20   56.69
   2  -9   2  176.25   56.83
   3  -9   2   16.11   27.64
   5   8  -2  146.21   79.90
   5   8  -2  134.40   61.63
  -5  -8   2   23.38   32.55
  -5  -8   2  112.68   78.59
  -5  -8   2    9.06   23.55
   4   8  -2    4.98   24.05
   4   8  -2    3.77   34.32
  -4  -8   2   26.39   55.29
  -4  -8   2   25.40    8.45
  -4  -8   2   35.31   36.68
   3   8  -2   76.50   47.71
   3   8  -2   83.30   46.76
  -3  -8   2   19.32    7.90
  -3  -8   2  -34.97   17.41
  -3  -8   2   25.43   31.20
   2   8  -2    1.21   24.74
  -2  -8   2    7.22    6.88
  -2  -8   2   26.83   33.30
  -2  -8   2   16.31   46.26
   1   8  -2   24.21   38.38
   1   8  -2   70.58   44.27
   1   8  -2   80.38   36.27
  -1  -8   2   64.79   24.71
  -1  -8   2  105.55   67.88
  -1  -8   2   98.98   50.12
   0   8  -2   43.22   44.44
   0   8  -2   15.06   22.07
   0   8  -2   56.87   23.73
   0  -8   2  109.82   49.68
   0  -8   2   18.89   13.39
   0  -8   2   48.56   33.02
   0  -8   2   -3.28   20.24
  -1   8  -2  180.11   61.15
  -1   8  -2  291.07   96.83
  -1   8  -2  147.04   68.22
   1  -8   2  294.00   92.51
   1  -8   2  130.97   60.21
   1  -8   2  278.77   82.42
   1  -8   2  295.55   84.28
  -2   8  -2  156.43   54.28
  -2   8  -2  256.54   92.07
   2  -8   2  183.99   63.19
   2  -8   2  202.62   61.36
   2  -8   2  179.77   61.40
  -3   8  -2  123.09   66.34
   3  -8   2   61.87   52.68
   3  -8   2  132.50   47.74
   3  -8   2  148.64   52.95
   4  -8   2   54.13   35.53
   4  -8   2   15.86   20.27
   5  -8   2  103.88   39.64
   5  -8   2   28.57   40.20
   6   7  -2   74.10   44.28
   6   7  -2   55.72   52.73
   6   7  -2   60.75   55.91
  -6  -7   2   19.70   39.59
  -6  -7   2   60.54   69.77
  -6  -7   2   77.98   46.39
   5   7  -2   26.10   36.40
   5   7  -2   23.05   52.02
   5   7  -2  111.42   64.76
  -5  -7   2   -7.09   27.59
  -5  -7   2   13.82    6.48
  -5  -7   2   -7.68   14.79
   4   7  -2  223.78   91.34
   4   7  -2  158.11   62.48
   4   7  -2    8.00   33.60
  -4  -7   2   82.83   48.19
  -4  -7   2  161.82   85.79
   3   7  -2  213.06   77.37
   3   7  -2  223.67   86.08
   3   7  -2   48.62   51.45
  -3  -7   2  111.04   36.23
  -3  -7   2  120.54   61.82
  -3  -7   2  184.05   88.82
   2   7  -2   38.27   28.80
   2   7  -2   13.19   25.04
  -2  -7   2  -14.80   13.90
  -2  -7   2   18.03   33.70
  -2  -7   2   26.09    9.86
   1   7  -2   16.94   26.85
   1   7  -2   49.33   39.57
  -1  -7   2   72.22   21.31
  -1  -7   2   44.86   49.80
  -1  -7   2   57.95   38.45
   0   7  -2  388.41  108.59
   0   7  -2  322.07  116.41
   0   7  -2  341.28  124.85
   0  -7   2  341.38  102.48
   0  -7   2  261.11  116.61
   0  -7   2  491.32  136.35
   0  -7   2  220.87  111.23
  -1   7  -2    6.33   10.63
  -1   7  -2   35.29   23.73
  -1   7  -2    2.70   24.62
   1  -7   2   23.30   24.95
   1  -7   2   27.88   23.99
   1  -7   2   15.75   12.05
   1  -7   2   15.99   19.13
  -2   7  -2  195.00   61.80
  -2   7  -2  235.61   87.56
  -2   7  -2  177.00   57.61
   2  -7   2  222.77   84.78
   2  -7   2  207.83   65.57
   2  -7   2  209.67   64.80
   2  -7   2  244.50   67.94
  -3   7  -2   -7.80    6.67
   3  -7   2    8.10   24.17
   3  -7   2   10.92   13.39
   3  -7   2   -0.08   16.88
   4  -7   2   43.83   37.31
   4  -7   2   70.33   28.69
   4  -7   2   41.36   24.74
   5  -7   2   58.58   29.29
   5  -7   2   29.48   36.72
  -6   7  -2  247.24   70.37
   6  -7   2  133.34   63.57
   6  -7   2  396.25  118.97
   7   6  -2  250.58  111.60
   7   6  -2  229.44   77.40
   7   6  -2  151.67   90.99
  -7  -6   2  113.20   71.01
  -7  -6   2  178.88  107.27
  -7  -6   2   70.53   58.03
  -7  -6   2  150.36   46.84
   6   6  -2    0.67   42.31
   6   6  -2   20.21   40.67
   6   6  -2  -18.56   16.59
  -6  -6   2   18.05   27.45
  -6  -6   2   10.68    7.96
  -6  -6   2   22.05   27.21
  -6  -6   2  -29.70   17.88
   5   6  -2   -8.65   18.46
   5   6  -2   51.96   34.86
   5   6  -2   63.79   61.00
  -5  -6   2  152.70   81.84
  -5  -6   2    5.94   16.73
  -5  -6   2   85.65   45.64
   4   6  -2   14.66   28.52
   4   6  -2  130.99   69.46
   4   6  -2   58.26   45.58
  -4  -6   2   48.37   40.41
  -4  -6   2   69.04   56.56
  -4  -6   2   34.06   28.68
   3   6  -2   95.90   53.27
   3   6  -2  170.70   73.41
   3   6  -2   59.77   51.19
  -3  -6   2  193.68   82.83
  -3  -6   2   95.68   54.09
   2   6  -2   76.66   40.85
   2   6  -2   56.61   37.67
   2   6  -2   -7.90   16.92
  -2  -6   2    2.72    5.45
  -2  -6   2   21.82   22.97
  -2  -6   2   30.25   35.15
   1   6  -2  309.61  142.56
   1   6  -2  403.66  150.80
  -1  -6   2  392.24  145.47
  -1  -6   2  535.38  160.93
  -1  -6   2  447.64  126.38
   0   6  -2  183.57   60.34
   0   6  -2  113.92   46.12
   0  -6   2   68.87   28.62
   0  -6   2   41.14   37.33
   0  -6   2  137.82   51.76
   0  -6   2  120.53   49.11
  -1   6  -2   29.06   23.96
  -1   6  -2   39.31   17.33
  -1   6  -2   53.28   31.32
   1  -6   2   21.03   22.11
   1  -6   2  105.09   37.59
   1  -6   2   19.41   24.21
   1  -6   2   38.85   17.27
  -2   6  -2   80.67   22.14
  -2   6  -2   49.21   23.38
  -2   6  -2  171.18   58.73
   2  -6   2   58.95   26.49
   2  -6   2   22.01   30.12
   2  -6   2   76.78   28.91
   2  -6   2  110.84   30.65
  -3   6  -2  498.99  180.09
   3  -6   2  491.44  162.98
   3  -6   2  629.36  169.70
   3  -6   2  510.50  179.99
  -4   6  -2  190.69   62.92
   4  -6   2  359.11  100.38
   4  -6   2  155.62   62.92
   4  -6   2  182.18   64.88
  -5   6  -2  118.49   48.49
   5  -6   2  159.29   51.00
   5  -6   2  113.24   65.11
  -6   6  -2   65.08   29.60
   6  -6   2   57.48   29.14
   6  -6   2   40.88   37.84
  -7   6  -2   91.33   34.57
   7  -6   2  244.86   83.66
   7  -6   2   37.18   27.22
   8   5  -2   33.44   55.24
   8   5  -2   -5.93   17.42
   8   5  -2    5.15   40.87
  -8  -5   2   -5.32   47.40
  -8  -5   2   19.90   29.76
  -8  -5   2   19.68   13.12
  -8  -5   2   38.15   38.63
   7   5  -2   34.86   42.69
   7   5  -2  -22.98   12.49
   7   5  -2   34.08   59.03
  -7  -5   2  -12.33   50.98
  -7  -5   2   28.02   35.26
  -7  -5   2   26.60   11.63
  -7  -5   2   15.85   26.06
   6   5  -2   -0.85   28.34
   6   5  -2  -11.69   19.74
   6   5  -2  -11.36   24.49
  -6  -5   2   -7.03   18.51
  -6  -5   2   54.44   59.84
  -6  -5   2    1.30   21.23
  -6  -5   2   33.59   13.02
   5   5  -2  164.18   73.07
   5   5  -2  321.40  111.60
   5   5  -2  218.37   92.44
  -5  -5   2  112.96   70.18
  -5  -5   2  155.61   71.90
  -5  -5   2  267.40  112.63
   4   5  -2  126.90   53.67
   4   5  -2  123.36   69.16
   4   5  -2   51.14   43.84
  -4  -5   2   38.38   32.82
  -4  -5   2  108.47   52.50
  -4  -5   2  200.38   84.42
   3   5  -2  114.30   59.88
   3   5  -2  300.16   92.94
   3   5  -2  101.73   62.91
  -3  -5   2  271.88   96.84
  -3  -5   2  127.09   63.69
   2   5  -2  110.30   56.38
   2   5  -2  140.26   55.78
   2   5  -2  164.92   65.82
  -2  -5   2  214.13   81.49
  -2  -5   2   70.06   46.30
   1   5  -2  483.41  187.77
   1   5  -2  553.63  192.51
  -1  -5   2  628.26  171.93
  -1  -5   2  505.26  186.98
  -1  -5   2  589.77  197.22
   0   5  -2  188.18   70.75
   0   5  -2  244.28   69.37
   0   5  -2  109.98   60.92
   0  -5   2  179.12   70.62
   0  -5   2  123.93   62.16
   0  -5   2  127.83   63.95
   0  -5   2  209.28   54.61
  -1   5  -2   83.77   33.88
  -1   5  -2   26.88   29.48
   1  -5   2   83.77   34.12
   1  -5   2   66.79   24.80
   1  -5   2   63.98   34.24
   1  -5   2   82.03   37.07
  -2   5  -2  181.41   84.42
  -2   5  -2  235.71   66.54
  -2   5  -2  196.78   66.71
   2  -5   2  294.42   69.78
   2  -5   2  201.57   84.60
   2  -5   2  245.33   72.84
   2  -5   2  247.83   73.07
  -3   5  -2  215.49   68.48
  -3   5  -2  221.76   82.50
   3  -5   2  160.00   77.54
   3  -5   2  170.65   67.17
   3  -5   2  299.20   73.34
  -4   5  -2  478.88  166.46
  -4   5  -2  487.84  150.55
   4  -5   2  516.49  151.00
   4  -5   2  459.70  146.94
   4  -5   2  562.30  168.99
  -5   5  -2   36.35   17.69
   5  -5   2   10.82   20.52
   5  -5   2   14.46   13.29
   5  -5   2   -1.29    6.64
  -6   5  -2   20.66   15.72
   6  -5   2   -3.12    9.61
   6  -5   2  146.72   51.47
  -7   5  -2  236.50   55.45
   7  -5   2  119.60   36.78
   7  -5   2  263.41   82.96
   7  -5   2   87.27   43.54
   7  -5   2   98.48   38.16
  -8   5  -2  131.93   45.63
   8  -5   2  120.56   33.55
   8  -5   2   62.62   35.18
   8  -5   2  222.81   81.75
   8  -5   2   52.16   39.30
   8   4  -2   91.63   39.44
   8   4  -2  157.98   86.84
   8   4  -2   15.83   46.50
  -8  -4   2   45.63   22.78
  -8  -4   2  120.59   64.08
  -8  -4   2   40.00   49.21
  -8  -4   2   20.89   37.68
   7   4  -2  -33.38   43.14
   7   4  -2   25.30   25.74
   7   4  -2   78.57   54.99
  -7  -4   2    2.45   52.25
  -7  -4   2  101.11   25.49
  -7  -4   2   18.80   26.15
  -7  -4   2   75.28   43.02
   6   4  -2   14.97   41.68
   6   4  -2   -7.22   13.07
   6   4  -2  -10.15   22.04
  -6  -4   2    1.07   19.52
  -6  -4   2  -11.20   15.63
  -6  -4   2    7.34    9.02
  -6  -4   2   42.09   58.41
   5   4  -2  151.79   91.49
   5   4  -2  248.92   91.32
   5   4  -2  537.65  141.25
  -5  -4   2  192.53   91.96
  -5  -4   2  309.22  122.84
  -5  -4   2  294.33   97.46
   4   4  -2  110.49   56.06
   4   4  -2  111.02   52.80
   4   4  -2   80.13   40.05
  -4  -4   2   41.53   33.42
  -4  -4   2   32.31   34.80
  -4  -4   2   72.90   53.54
   3   4  -2  116.38   66.79
   3   4  -2  203.90   75.27
   3   4  -2  218.98   86.10
  -3  -4   2  213.10   88.02
  -3  -4   2  190.41   66.55
  -3  -4   2  141.26   68.05
   2   4  -2   86.98   45.86
   2   4  -2   34.74   32.00
   2   4  -2   92.90   40.45
  -2  -4   2   49.66   42.76
  -2  -4   2   49.85   33.41
   1   4  -2  165.36   55.20
   1   4  -2   37.92   38.26
   1   4  -2  110.08   49.78
  -1  -4   2  136.51   57.08
  -1  -4   2  211.25   58.25
   0   4  -2   37.05   25.27
   0   4  -2   42.62   26.89
   0   4  -2   96.05   38.39
   0  -4   2   44.60   26.70
   0  -4   2   21.81   25.28
   0  -4   2   39.73   15.78
   0  -4   2   36.76   23.40
  -1   4  -2 1424.72  428.21
  -1   4  -2 1557.22  427.11
  -1   4  -2 1475.75  432.68
   1  -4   2 1369.96  431.53
   1  -4   2 1343.14  427.42
   1  -4   2 1563.11  425.16
   1  -4   2 1356.35  428.31
  -2   4  -2   56.58   31.09
   2  -4   2   65.63   24.60
   2  -4   2   66.35   21.49
   2  -4   2   78.32   39.03
   2  -4   2   62.65   24.44
  -3   4  -2    8.50   17.46
  -3   4  -2   38.33   16.49
   3  -4   2   43.20   28.46
   3  -4   2   36.07   17.00
   3  -4   2   54.89   18.50
  -4   4  -2   98.48   24.59
  -4   4  -2   27.66   21.15
   4  -4   2   71.19   21.70
   4  -4   2   16.60   15.97
   4  -4   2   27.66   27.30
  -5   4  -2  265.41   90.10
   5  -4   2  152.22   85.76
   5  -4   2  301.26   82.54
   5  -4   2  285.75   87.95
   5  -4   2  377.39  108.97
   5  -4   2  366.09   92.40
  -6   4  -2   84.73   33.91
  -6   4  -2  125.35   34.91
  -6   4  -2   92.50   37.54
   6  -4   2  158.64   41.18
   6  -4   2   39.22   32.38
   6  -4   2   56.51   35.76
   6  -4   2  118.17   32.10
   6  -4   2  135.49   53.49
  -7   4  -2  186.92   59.75
  -7   4  -2  258.56   57.31
  -7   4  -2  181.29   56.17
   7  -4   2   70.65   50.61
   7  -4   2   57.03   51.37
   7  -4   2  276.21   82.31
   7  -4   2  174.28   49.61
  -8   4  -2  160.52   61.21
  -8   4  -2   89.84   56.09
  -8   4  -2  202.86   62.66
   8  -4   2   96.01   56.87
   8  -4   2  265.51   60.17
   8  -4   2  272.19   88.00
   8  -4   2  168.70   68.29
   8   3  -2   53.79   50.33
   8   3  -2   86.46   77.70
   8   3  -2   60.91   30.98
  -8  -3   2   66.73   45.70
  -8  -3   2   18.49   29.85
  -8  -3   2   37.57   21.88
  -8  -3   2   81.79   79.45
   7   3  -2   69.41   57.40
   7   3  -2   56.92   52.58
  -7  -3   2  -10.16   41.32
  -7  -3   2   53.07   37.31
  -7  -3   2   25.35   17.45
  -7  -3   2   79.40   43.74
   6   3  -2  413.82  128.41
   6   3  -2  129.87   85.49
  -6  -3   2  243.79   88.97
  -6  -3   2  119.32   77.98
  -6  -3   2  233.22  110.45
  -6  -3   2  260.29   69.34
   5   3  -2   49.41   39.02
   5   3  -2   14.85   37.09
  -5  -3   2    5.63   22.70
  -5  -3   2   47.99   49.60
  -5  -3   2   18.33   11.51
  -5  -3   2   25.40   25.93
   4   3  -2   61.62   41.60
   4   3  -2   96.01   51.60
  -4  -3   2   68.58   42.74
  -4  -3   2   64.05   39.37
  -4  -3   2  156.16   68.28
   3   3  -2  597.48  155.41
   3   3  -2  323.71  139.05
  -3  -3   2  408.49  149.39
  -3  -3   2  451.67  137.38
  -3  -3   2  365.76  138.35
   2   3  -2  257.87   81.67
   2   3  -2  384.59   97.64
   2   3  -2  154.95   77.29
  -2  -3   2  226.92   75.06
  -2  -3   2  191.90   83.00
  -2  -3   2  169.36   75.50
   1   3  -2   24.59   26.98
   1   3  -2   67.93   30.95
   1   3  -2   33.43   25.12
  -1  -3   2   23.50   25.75
  -1  -3   2   39.69   26.14
   0   3  -2  176.96   65.79
   0   3  -2  147.13   62.75
   0   3  -2  166.99   62.80
   0  -3   2  225.52   65.44
   0  -3   2  177.52   64.70
  -1   3  -2  159.99   52.58
  -1   3  -2  156.14   52.55
  -1   3  -2  124.62   57.59
   1  -3   2  140.01   57.34
   1  -3   2  138.37   53.62
   1  -3   2  153.68   51.73
   1  -3   2  189.92   50.28
  -2   3  -2   95.72   31.07
  -2   3  -2   72.46   37.97
   2  -3   2   89.13   40.38
   2  -3   2   85.75   29.29
   2  -3   2   89.14   29.90
  -3   3  -2  267.90   65.29
  -3   3  -2  282.19   74.86
   3  -3   2  172.75   57.92
   3  -3   2  215.95   62.08
   3  -3   2  191.02   61.40
   3  -3   2  248.19   72.90
   3  -3   2  198.15   62.08
  -4   3  -2  280.14  101.89
  -4   3  -2  291.39   95.93
  -4   3  -2  280.69   93.73
   4  -3   2  286.16   96.00
   4  -3   2  322.44   91.45
   4  -3   2  270.71  103.24
   4  -3   2  343.43  100.57
   4  -3   2  355.30   97.32
  -5   3  -2  933.16  215.13
  -5   3  -2  634.90  215.36
   5  -3   2  433.47  214.55
   5  -3   2  662.85  217.65
   5  -3   2  977.95  234.97
   5  -3   2  721.51  214.16
   5  -3   2  773.28  211.93
  -6   3  -2  127.78   63.58
  -6   3  -2  265.73   64.59
  -6   3  -2  221.54   65.17
  -6   3  -2  256.82   68.79
   6  -3   2  129.03   68.76
   6  -3   2  152.62   68.54
   6  -3   2  219.23   61.46
   6  -3   2  154.52   61.08
   6  -3   2  122.23   60.61
  -7   3  -2   24.25   21.00
  -7   3  -2   71.51   32.59
  -7   3  -2   75.54   25.99
  -7   3  -2   29.47   18.15
   7  -3   2   12.73   24.76
   7  -3   2    3.64   15.66
   7  -3   2   16.00   13.11
   7  -3   2   15.67   15.75
   7  -3   2   16.14   19.56
  -8   3  -2   47.46   35.50
  -8   3  -2   87.53   33.73
  -8   3  -2   48.76   30.97
  -8   3  -2   55.73   38.39
   8  -3   2   39.01   31.88
   8  -3   2   22.01   27.71
   8  -3   2   93.74   48.50
   8  -3   2   99.19   34.90
  -9   3  -2  127.95   45.50
  -9   3  -2   40.99   45.30
  -9   3  -2   80.32   44.43
  -9   3  -2  149.05   59.68
   9  -3   2   76.65   50.94
   9  -3   2   93.50   46.11
   9  -3   2  104.45   51.26
   9  -3   2  145.41   49.64
   9   2  -2   42.89   57.96
   9   2  -2  109.28   74.91
  -9  -2   2   54.55   42.14
  -9  -2   2   77.86   50.58
  -9  -2   2   60.58   63.72
  -9  -2   2   56.85   28.45
   8   2  -2  128.71   71.53
   8   2  -2   93.42   67.16
  -8  -2   2    9.63   24.93
  -8  -2   2   49.73   24.35
  -8  -2   2   65.81   67.10
  -8  -2   2   37.11   36.08
   7   2  -2   39.14   44.91
   7   2  -2   28.10   52.33
  -7  -2   2  170.75   81.39
  -7  -2   2   63.43   25.60
  -7  -2   2   52.73   44.80
  -7  -2   2   87.40   48.70
   6   2  -2  363.03  135.11
   6   2  -2  256.69  121.50
  -6  -2   2  415.78  146.93
  -6  -2   2  328.18  117.30
  -6  -2   2  332.96  122.38
  -6  -2   2  291.83   98.14
   5   2  -2   33.04   36.66
   5   2  -2   63.97   41.59
  -5  -2   2  148.27   66.77
  -5  -2   2   72.47   37.57
  -5  -2   2   68.53   19.88
  -5  -2   2   -2.07   15.57
   4   2  -2   83.79   43.50
   4   2  -2   51.84   38.49
  -4  -2   2   46.28   31.83
  -4  -2   2  185.72   68.19
  -4  -2   2  -10.66   20.33
   3   2  -2   87.65   50.08
   3   2  -2  107.85   53.31
  -3  -2   2   68.54   53.80
  -3  -2   2   92.40   48.10
  -3  -2   2  226.44   57.79
   2   2  -2   -1.11   18.63
   2   2  -2   32.35   25.78
  -2  -2   2   47.19   26.46
  -2  -2   2   30.81   28.76
  -2  -2   2    3.58   18.18
   1   2  -2  646.08  173.93
   1   2  -2  477.44  169.44
  -1  -2   2  565.64  171.07
  -1  -2   2  513.42  171.80
  -1  -2   2  522.89  166.71
   0   2  -2 1035.05  282.08
   0   2  -2  987.09  281.28
   0  -2   2 1098.74  280.93
   0  -2   2  725.29  279.66
  -1   2  -2   50.09   23.10
  -1   2  -2   32.69   24.75
  -1   2  -2   36.02   21.12
   1  -2   2   86.62   25.80
   1  -2   2  109.60   23.91
   1  -2   2   45.83   25.26
   1  -2   2   73.81   20.96
  -2   2  -2  286.03   86.89
  -2   2  -2  304.12   93.56
  -2   2  -2  250.75   83.65
   2  -2   2  306.66   85.09
   2  -2   2  290.62   85.17
   2  -2   2  341.46   96.23
   2  -2   2  288.59   84.40
   2  -2   2  304.73   84.66
  -3   2  -2  486.12  128.07
  -3   2  -2  386.62  120.94
  -3   2  -2  450.04  120.65
   3  -2   2  389.86  118.78
   3  -2   2  403.48  128.26
   3  -2   2  392.82  120.11
   3  -2   2  373.31  119.62
   3  -2   2  414.36  126.20
  -4   2  -2   60.02   33.40
  -4   2  -2  102.71   30.37
  -4   2  -2  115.39   38.34
  -4   2  -2  122.48   33.18
   4  -2   2   40.01   32.22
   4  -2   2   58.91   30.25
   4  -2   2  128.70   31.78
   4  -2   2   52.62   36.05
   4  -2   2   84.18   30.62
  -5   2  -2  223.27   97.49
  -5   2  -2  273.38   93.67
  -5   2  -2  253.94   93.36
  -5   2  -2  390.59  105.18
   5  -2   2  367.01  103.07
   5  -2   2  301.29  106.23
   5  -2   2  264.81   96.47
   5  -2   2  321.88   94.62
   5  -2   2  365.55   95.89
  -6   2  -2  122.57   51.22
  -6   2  -2  135.27   43.66
  -6   2  -2  124.25   54.61
  -6   2  -2  111.84   41.51
   6  -2   2   54.24   40.61
   6  -2   2  181.41   47.41
   6  -2   2  102.97   45.51
   6  -2   2  114.16   40.81
   6  -2   2   87.25   50.25
  -7   2  -2   40.87   29.80
  -7   2  -2   43.68   21.23
  -7   2  -2   40.58   33.27
  -7   2  -2   68.04   29.53
   7  -2   2   26.19   16.72
   7  -2   2   15.07   28.58
   7  -2   2   44.32   24.04
   7  -2   2   22.67   20.77
   7  -2   2    7.49   22.66
  -8   2  -2  133.06   54.05
  -8   2  -2  173.49   71.61
  -8   2  -2   83.03   55.69
  -8   2  -2  128.46   55.78
   8  -2   2  139.05   59.00
   8  -2   2  231.16   64.63
   8  -2   2  110.22   63.69
   8  -2   2  219.61   65.07
  -9   2  -2  158.49   85.96
  -9   2  -2  289.48   84.03
  -9   2  -2  168.01   82.85
  -9   2  -2  201.89   93.25
   9  -2   2  317.00   92.27
   9  -2   2  257.64   89.46
   9  -2   2  265.63   86.25
   9  -2   2  190.12   99.55
   9   1  -2    4.64   32.11
   9   1  -2   34.45   46.35
  -9  -1   2   14.69   26.03
  -9  -1   2    3.41   13.86
  -9  -1   2   16.94   28.63
  -9  -1   2   36.41   45.19
   8   1  -2  132.47   72.53
   8   1  -2  -29.86   22.26
   8   1  -2    1.35   31.13
  -8  -1   2   92.06   43.84
  -8  -1   2   86.34   26.46
  -8  -1   2   75.69   48.33
  -8  -1   2  176.16   90.02
   7   1  -2   84.70   54.07
   7   1  -2   46.63   48.43
   7   1  -2   36.94   50.66
  -7  -1   2   61.95   58.85
  -7  -1   2  136.99   55.16
  -7  -1   2   94.52   34.01
  -7  -1   2   99.30   52.42
   6   1  -2  175.19   73.75
   6   1  -2  126.47   59.69
   6   1  -2   94.44   61.29
  -6  -1   2   60.71   58.07
  -6  -1   2  158.01   62.63
  -6  -1   2  128.73   41.94
  -6  -1   2   89.17   54.73
   5   1  -2  101.49   53.08
   5   1  -2   40.83   38.61
   5   1  -2  105.83   44.65
  -5  -1   2   69.14   48.85
  -5  -1   2  126.48   47.78
  -5  -1   2   77.52   44.50
  -5  -1   2   84.75   30.25
   4   1  -2  836.63  274.00
   4   1  -2  600.41  263.69
   4   1  -2  919.19  258.61
  -4  -1   2  956.92  273.74
  -4  -1   2  950.98  266.92
  -4  -1   2  945.40  280.01
   3   1  -2   89.68   47.17
   3   1  -2   88.57   50.03
   3   1  -2  142.87   55.81
  -3  -1   2   91.53   52.51
  -3  -1   2  156.55   51.17
  -3  -1   2  138.75   52.54
   2   1  -2  746.53  204.14
   2   1  -2  785.98  216.26
   2   1  -2  692.93  206.82
  -2  -1   2  632.90  205.75
  -2  -1   2  575.93  202.68
  -2  -1   2  697.55  208.06
   1   1  -2    9.80   19.61
   1   1  -2   20.29   15.49
   1   1  -2   -9.02   11.97
  -1  -1   2   -6.59    9.22
  -1  -1   2   -4.18   11.52
  -1  -1   2   20.46   16.26
   0   1  -2   91.03   32.70
   0   1  -2   68.92   31.28
   0   1  -2   63.81   33.08
   0  -1   2  114.40   33.83
   0  -1   2  116.08   33.26
   0  -1   2  117.01   35.77
  -1   1  -2   85.61   29.92
  -1   1  -2   53.73   32.52
  -1   1  -2  121.03   32.03
   1  -1   2   71.34   29.85
   1  -1   2  126.13   31.31
  -2   1  -2  367.85   84.71
  -2   1  -2  303.51   86.47
  -2   1  -2  247.84   81.93
  -2   1  -2  288.37   82.54
   2  -1   2  311.72   82.14
   2  -1   2  287.96   88.31
   2  -1   2  217.21   81.28
   2  -1   2  288.31   82.25
   2  -1   2  273.19   84.42
  -3   1  -2  618.58  191.77
  -3   1  -2  589.82  189.15
  -3   1  -2  702.43  188.11
  -3   1  -2  569.21  190.54
  -3   1  -2  762.75  189.30
   3  -1   2  549.52  191.88
   3  -1   2  705.35  190.89
   3  -1   2  614.12  188.20
   3  -1   2  580.41  188.29
   3  -1   2  696.87  188.46
  -4   1  -2   81.93   45.73
  -4   1  -2   73.64   37.00
  -4   1  -2   96.92   42.59
  -4   1  -2  183.80   40.44
   4  -1   2  120.69   41.49
   4  -1   2  115.45   36.72
   4  -1   2   89.70   37.96
   4  -1   2  193.32   56.18
   4  -1   2  101.10   38.05
  -5   1  -2   62.06   25.73
  -5   1  -2   74.43   22.68
  -5   1  -2  132.41   47.42
  -5   1  -2   43.43   26.31
   5  -1   2   31.48   19.64
   5  -1   2   59.51   25.30
   5  -1   2   55.26   18.75
   5  -1   2   54.47   23.21
   5  -1   2   -8.90   18.24
  -6   1  -2  356.94  114.29
  -6   1  -2  310.16  122.44
  -6   1  -2  265.07  117.13
  -6   1  -2  539.81  145.65
   6  -1   2  400.45  136.34
   6  -1   2  498.38  122.81
   6  -1   2  279.25  117.69
   6  -1   2  370.75  116.80
   6  -1   2  402.92  114.69
  -7   1  -2  535.73  154.13
  -7   1  -2  393.97  142.83
  -7   1  -2  406.73  154.32
   7  -1   2  501.20  143.95
   7  -1   2  608.23  156.87
   7  -1   2  387.74  144.73
   7  -1   2  559.88  153.64
   7  -1   2  390.85  161.62
  -8   1  -2   -2.40   19.33
  -8   1  -2   18.37   17.52
   8  -1   2   44.30   27.11
   8  -1   2   34.86   44.92
   8  -1   2   33.13   19.96
  -9   1  -2  260.31  113.71
  -9   1  -2  119.96   61.23
  -9   1  -2  164.31   57.18
   9  -1   2  205.43   72.27
   9  -1   2   72.89   65.57
   9   0  -2   -5.08   29.04
   9   0  -2    3.25   29.22
   9   0  -2  -10.90   39.20
  -9   0   2   28.20   40.69
  -9   0   2    4.29   13.22
  -9   0   2   15.42   26.35
  -9   0   2    6.78   26.68
   8   0  -2  175.62   82.06
   8   0  -2   63.92   55.18
   8   0  -2   97.53   68.90
  -8   0   2   88.88   51.13
  -8   0   2  224.98   91.23
  -8   0   2  124.81   61.89
  -8   0   2   72.57   38.17
   7   0  -2  238.88  103.53
   7   0  -2  270.99   97.25
   7   0  -2  304.89  114.06
  -7   0   2  248.84  108.55
  -7   0   2  154.08   90.81
  -7   0   2  227.07   78.36
  -7   0   2  260.83   92.82
   6   0  -2   -2.68   20.60
   6   0  -2   57.05   41.16
   6   0  -2   24.44   32.82
  -6   0   2   18.22   25.17
  -6   0   2   54.62   20.47
  -6   0   2   28.40   36.91
  -6   0   2   26.19   27.34
   5   0  -2   -7.90   15.68
   5   0  -2   18.22   26.67
   5   0  -2  -31.61   13.59
  -5   0   2   17.30   23.98
  -5   0   2   36.80   14.56
  -5   0   2   -7.19   20.37
  -5   0   2   39.83   29.45
   4   0  -2  -12.58   12.20
   4   0  -2   -7.17   15.70
   4   0  -2  -14.67    6.93
  -4   0   2   -7.90   15.33
  -4   0   2    3.99    8.06
  -4   0   2   -6.09   19.07
  -4   0   2    0.45   17.30
   3   0  -2  -15.69   12.62
   3   0  -2   -2.25   18.02
   3   0  -2    6.39   18.26
  -3   0   2   43.18   25.97
  -3   0   2  -28.09   10.90
  -3   0   2    6.43   14.20
   2   0  -2 1658.19  479.96
   2   0  -2 1645.78  477.36
   2   0  -2 1536.95  478.17
  -2   0   2 1864.33  480.16
  -2   0   2 1629.49  480.39
  -2   0   2 1431.58  476.17
   1   0  -2   17.21   20.09
   1   0  -2   35.21   17.68
   1   0  -2   31.28   17.80
  -1   0   2   27.77   20.19
  -1   0   2   33.89   17.26
  -1   0   2   43.33   20.27
   0   0  -2 1361.10  402.45
   0   0  -2 1311.21  403.15
   0   0   2 1348.23  403.07
   0   0   2 1479.30  402.60
  -1   0  -2   47.36   20.98
  -1   0  -2   67.76   18.75
  -1   0  -2   45.14   15.68
   1   0   2   40.13   17.17
   1   0   2   65.77   21.22
  -2   0  -2 1170.79  278.44
  -2   0  -2  752.75  273.26
  -2   0  -2  898.65  272.97
  -2   0  -2  956.29  273.09
  -2   0  -2  988.36  273.31
   2   0   2  838.21  272.62
   2   0   2  979.64  277.09
   2   0   2 1073.26  274.07
  -3   0  -2  -19.82   11.12
  -3   0  -2    0.11    5.93
  -3   0  -2   -2.64    8.39
  -3   0  -2    6.84   13.70
   3   0   2    1.57    8.08
   3   0   2    9.99    6.17
   3   0   2    1.70   14.98
  -4   0  -2  324.26  118.63
  -4   0  -2  383.38  109.70
  -4   0  -2  272.57  113.11
  -4   0  -2  515.46  134.87
   4   0   2  340.69  125.74
   4   0   2  375.91  111.72
   4   0   2  383.69  109.16
  -5   0  -2   69.95   40.87
  -5   0  -2   42.04   22.83
  -5   0  -2   69.00   19.99
  -5   0  -2   51.58   28.49
   5   0   2   17.57   26.40
   5   0   2   35.71   16.37
   5   0   2   16.55   18.56
   5   0   2   36.93   15.68
  -6   0  -2  668.81  171.53
  -6   0  -2  476.38  132.92
  -6   0  -2  463.52  147.49
  -6   0  -2  435.12  140.47
   6   0   2  264.84  143.11
   6   0   2  427.68  138.84
   6   0   2  416.25  128.56
  -7   0  -2  168.38   60.35
  -7   0  -2  195.40   89.23
  -7   0  -2   89.41   65.86
  -7   0  -2  220.07   73.45
   7   0   2  203.21   60.70
   7   0   2  196.77   89.33
   7   0   2  274.55   76.78
  -8   0  -2   -1.94   10.35
  -8   0  -2   -0.87   31.22
  -8   0  -2   57.48   28.57
  -8   0  -2   -9.63   12.35
   8   0   2  -19.03   17.51
   8   0   2    0.74   17.92
  -9   0  -2   41.68   51.35
  -9   0  -2   24.76   18.26
  -9   0  -2   25.53   28.00
   9   0   2   19.55   29.23
   9   0   2  -13.87   23.31
   9  -1  -2   26.58   43.11
   9  -1  -2   32.38   26.39
   9  -1  -2   -6.23   31.91
   9  -1  -2   -7.67   20.52
  -9   1   2  -11.81    9.80
  -9   1   2   58.78   46.58
  -9   1   2   -9.11   25.58
   8  -1  -2   41.98   45.05
   8  -1  -2   48.19   34.50
   8  -1  -2   29.75   43.77
  -8   1   2   75.94   27.21
  -8   1   2  -15.47   24.13
  -8   1   2   78.83   51.32
   7  -1  -2   15.10   27.62
   7  -1  -2   55.52   45.60
   7  -1  -2    7.52   32.28
  -7   1   2   23.77   28.64
  -7   1   2   19.63   15.93
  -7   1   2   68.86   48.76
  -7   1   2   29.55   29.05
   6  -1  -2  356.21  108.23
   6  -1  -2  271.77  112.41
   6  -1  -2  225.75  107.21
  -6   1   2  296.96  115.41
  -6   1   2  318.49   94.17
  -6   1   2  297.80  106.47
  -6   1   2  249.53  105.99
   5  -1  -2  639.10  185.02
   5  -1  -2  477.79  178.98
   5  -1  -2  511.51  175.31
  -5   1   2  367.21  170.36
  -5   1   2  552.75  180.38
  -5   1   2  629.88  163.02
   4  -1  -2  240.67   82.51
   4  -1  -2  154.34   76.99
   4  -1  -2  164.36   74.92
  -4   1   2  236.41   80.20
  -4   1   2  225.56   80.61
  -4   1   2  281.41   71.48
   3  -1  -2    3.72   14.51
   3  -1  -2    2.42   14.95
   3  -1  -2    9.11   19.09
  -3   1   2    4.41   17.15
  -3   1   2   52.42   25.30
  -3   1   2   11.58    8.41
   2  -1  -2  485.92  165.74
   2  -1  -2  497.97  165.59
   2  -1  -2  491.86  170.78
  -2   1   2  642.52  167.38
  -2   1   2  663.20  167.44
   1  -1  -2    5.74    8.30
   1  -1  -2   -2.33    6.83
   1  -1  -2   14.94   14.16
  -1   1   2    7.07    9.24
  -1   1   2    4.05   11.40
   0  -1  -2   12.17    8.34
   0  -1  -2   27.07   12.01
   0  -1  -2    4.48    6.79
   0   1   2   -2.08    7.29
   0   1   2   27.98   13.09
   0   1   2   24.63   10.05
  -1  -1  -2  120.58   41.46
  -1  -1  -2  100.67   33.03
   1   1   2   97.94   33.20
   1   1   2   87.91   37.12
  -2  -1  -2  583.56  117.67
   2   1   2  342.41  105.99
   2   1   2  328.62   96.29
   2   1   2  291.44   93.46
  -3  -1  -2  273.86   87.09
  -3  -1  -2  346.23  100.60
  -3  -1  -2  373.47  109.69
   3   1   2  356.88   94.71
   3   1   2  339.11  106.99
   3   1   2  266.26   86.69
  -4  -1  -2  795.00  196.32
  -4  -1  -2  574.55  199.01
  -4  -1  -2 1075.69  231.66
  -4  -1  -2  625.78  207.89
   4   1   2  560.63  194.91
   4   1   2  727.50  217.78
   4   1   2  689.73  199.15
  -5  -1  -2  272.78  113.83
  -5  -1  -2  398.05  105.61
  -5  -1  -2  303.61  111.12
  -5  -1  -2  408.21  131.75
   5   1   2  323.81  124.14
   5   1   2  331.88  102.96
  -6  -1  -2   87.42   40.68
  -6  -1  -2   67.31   43.35
  -6  -1  -2  147.04   69.55
  -6  -1  -2  135.23   33.23
   6   1   2   49.63   25.78
   6   1   2   76.69   49.26
  -7  -1  -2  129.24   63.77
  -7  -1  -2  195.68   91.84
  -7  -1  -2  213.94   57.90
  -7  -1  -2  106.49   64.17
   7   1   2  237.69   73.72
   7   1   2  125.92   72.56
  -8  -1  -2   -0.93   35.86
  -8  -1  -2   20.85   26.44
  -8  -1  -2   60.92   22.54
  -8  -1  -2   30.53   26.66
   8   1   2   73.10   46.91
   8   1   2    1.77   22.04
  -9  -1  -2  110.62   36.14
  -9  -1  -2   67.38   39.22
  -9  -1  -2  172.65   87.42
  -9  -1  -2  133.83   59.79
   9   1   2   96.53   51.32
   9   1   2    6.90   36.60
   9  -2  -2  190.83   93.68
   9  -2  -2  242.54  101.20
   9  -2  -2  235.98   85.90
   9  -2  -2  287.80   95.05
  -9   2   2  289.52   77.47
  -9   2   2  234.65   93.52
  -9   2   2   86.61   72.78
   8  -2  -2    6.79   21.16
   8  -2  -2    8.90   25.02
   8  -2  -2  -20.20   11.19
   8  -2  -2   -2.81   30.72
  -8   2   2   37.57   34.80
  -8   2   2   17.85   16.17
  -8   2   2   96.26   49.58
   7  -2  -2    8.30   26.33
   7  -2  -2    6.36   22.21
   7  -2  -2   -7.99   18.31
  -7   2   2  -13.02   21.15
  -7   2   2    8.09   19.81
  -7   2   2   19.39   16.66
  -7   2   2   25.98   33.34
   6  -2  -2   12.49   20.98
   6  -2  -2   38.32   31.34
   6  -2  -2   12.33   25.00
  -6   2   2   34.12   18.31
  -6   2   2   25.94   30.06
  -6   2   2   62.48   35.88
  -6   2   2   33.60   29.32
   5  -2  -2    7.57   22.88
   5  -2  -2   22.47   25.09
   5  -2  -2   -1.28   17.15
  -5   2   2   28.08   25.39
  -5   2   2   11.35   22.66
  -5   2   2   37.58   18.38
  -5   2   2   75.73   32.32
   4  -2  -2  128.31   48.23
   4  -2  -2   51.59   37.29
   4  -2  -2   87.31   42.53
  -4   2   2   82.08   34.72
  -4   2   2   87.67   44.70
  -4   2   2  156.08   47.82
  -4   2   2  161.73   48.67
   3  -2  -2  151.81   58.22
   3  -2  -2  155.84   57.33
   3  -2  -2  131.32   58.19
  -3   2   2  203.44   61.65
  -3   2   2  201.67   55.82
  -3   2   2   95.73   57.65
  -3   2   2  291.55   65.52
   2  -2  -2   57.86   30.97
   2  -2  -2   58.74   30.26
   2  -2  -2   49.32   31.69
  -2   2   2   93.31   29.83
  -2   2   2  101.01   36.79
  -2   2   2  201.92   39.70
  -2   2   2  185.73   39.27
   1  -2  -2  717.90  199.99
   1  -2  -2  809.02  199.78
  -1   2   2  718.96  200.00
  -1   2   2  553.76  199.35
  -1   2   2  612.22  198.21
   0  -2  -2  916.67  275.80
   0  -2  -2 1058.54  278.27
   0   2   2  870.81  277.36
  -1  -2  -2   44.83   19.42
  -1  -2  -2   36.62   20.01
  -1  -2  -2   40.18   27.33
   1   2   2   75.24   28.44
   1   2   2   63.71   21.66
  -2  -2  -2  523.00  114.58
  -2  -2  -2  299.31   98.83
  -2  -2  -2  620.26  127.43
   2   2   2  292.95   96.36
   2   2   2  414.85  101.44
   2   2   2  401.07  113.50
  -3  -2  -2  181.86   58.75
  -3  -2  -2   44.27   30.63
   3   2   2   90.65   31.97
   3   2   2   45.12   32.72
  -4  -2  -2  287.64   75.00
  -4  -2  -2  329.38   94.62
  -4  -2  -2  365.08  112.79
   4   2   2  346.37   88.70
   4   2   2  199.04   73.75
   4   2   2  224.98   93.90
  -5  -2  -2   62.80   22.56
  -5  -2  -2   41.07   29.98
  -5  -2  -2   67.91   32.80
  -5  -2  -2  101.39   55.15
   5   2   2   47.84   41.36
  -6  -2  -2   34.74   29.23
  -6  -2  -2   55.67   19.32
  -6  -2  -2   17.30   24.83
  -6  -2  -2   19.29   41.39
   6   2   2   31.87   34.25
  -7  -2  -2   68.68   37.04
  -7  -2  -2   77.56   55.44
  -7  -2  -2   42.94   18.46
  -7  -2  -2   -1.47   21.62
   7   2   2   58.77   43.34
   7   2   2   89.46   39.83
  -8  -2  -2  600.41  147.35
  -8  -2  -2  847.60  221.41
  -8  -2  -2  243.02  152.48
  -8  -2  -2  403.18  166.54
   8   2   2  817.86  182.11
   8   2   2  328.49  170.74
  -9  -2  -2   44.92   46.16
  -9  -2  -2   75.47   39.84
  -9  -2  -2   29.52   31.16
  -9  -2  -2   71.18   27.27
   9   2   2   31.00   37.65
   9   2   2   52.37   42.22
   8  -3  -2   31.75   31.01
   8  -3  -2   18.69   36.96
   8  -3  -2   32.17   35.47
   8  -3  -2   51.76   37.55
  -8   3   2   21.93   16.95
  -8   3   2   31.18   39.98
  -8   3   2   17.55   25.95
   7  -3  -2   52.51   42.88
   7  -3  -2   83.94   52.24
   7  -3  -2  130.87   58.99
   7  -3  -2  191.25   69.74
  -7   3   2  111.66   45.03
  -7   3   2  102.38   50.54
  -7   3   2  159.70   58.96
  -7   3   2  175.62   62.24
   6  -3  -2   35.59   37.49
   6  -3  -2   39.43   31.40
   6  -3  -2   72.23   40.49
   6  -3  -2   95.60   49.00
  -6   3   2  125.52   49.12
  -6   3   2   81.64   32.55
  -6   3   2  187.12   54.24
  -6   3   2   88.45   39.98
   5  -3  -2  235.77   78.04
   5  -3  -2  109.22   65.43
   5  -3  -2  111.05   65.04
   5  -3  -2  330.39   82.17
  -5   3   2  246.23   74.21
  -5   3   2  193.65   64.71
  -5   3   2  185.44   72.06
  -5   3   2  345.84   81.25
   4  -3  -2   32.27   25.75
   4  -3  -2   53.35   30.77
   4  -3  -2   65.48   31.02
  -4   3   2   80.11   28.51
  -4   3   2   74.67   34.04
  -4   3   2   94.34   34.33
  -4   3   2   95.16   34.21
   3  -3  -2  347.22   93.42
   3  -3  -2  224.07   88.64
   3  -3  -2  243.63   90.64
  -3   3   2  344.18   93.71
  -3   3   2  275.02   88.19
  -3   3   2  307.38   93.81
   2  -3  -2  109.37   29.51
   2  -3  -2   88.61   28.32
   2  -3  -2   94.40   31.86
  -2   3   2   85.69   29.15
  -2   3   2   40.95   28.47
  -2   3   2   57.43   26.09
   1  -3  -2   15.14   17.52
   1  -3  -2   57.30   19.47
   1  -3  -2   42.28   16.07
   1  -3  -2   46.20   20.80
  -1   3   2   34.48   18.73
  -1   3   2   51.76   19.07
  -1   3   2   40.96   16.21
   0  -3  -2  238.48   72.31
   0  -3  -2  483.16   90.26
   0  -3  -2  230.31   80.77
   0   3   2  260.06   79.99
   0   3   2  211.93   70.92
  -1  -3  -2  821.64  236.81
   1   3   2  763.27  232.04
   1   3   2  691.20  238.86
   1   3   2  930.19  235.93
  -2  -3  -2  162.11   63.62
  -2  -3  -2  215.08   80.39
  -2  -3  -2  262.72   74.60
   2   3   2  137.38   69.63
   2   3   2  222.20   66.37
  -3  -3  -2  234.97   77.01
  -3  -3  -2  174.49   58.81
  -3  -3  -2  125.63   45.35
   3   3   2  104.30   48.42
   3   3   2   93.96   56.00
  -4  -3  -2  512.67  167.13
  -4  -3  -2  442.81  151.05
   4   3   2  442.80  145.80
   4   3   2  422.96  157.88
  -5  -3  -2  354.90  146.17
  -5  -3  -2  670.60  180.43
  -5  -3  -2  423.84  129.58
  -5  -3  -2  579.65  150.65
   5   3   2  244.59  146.41
   5   3   2  645.17  152.17
  -6  -3  -2  251.43   95.24
  -6  -3  -2   88.90   31.64
  -6  -3  -2  100.66   46.62
  -6  -3  -2   83.33   49.42
   6   3   2   38.44   41.36
   6   3   2  138.66   52.02
  -7  -3  -2  124.65   34.82
  -7  -3  -2   79.46   66.68
  -7  -3  -2  127.66   53.13
  -7  -3  -2   26.46   39.54
   7   3   2   59.97   55.72
   7   3   2  182.33   60.70
  -8  -3  -2   15.13   12.07
  -8  -3  -2   16.53   27.62
  -8  -3  -2   -1.94   15.40
  -8  -3  -2   13.20   44.72
   8   3   2   10.57   27.07
   8   3   2   34.77   43.80
  -9  -3  -2   68.79   38.02
  -9  -3  -2   38.60   37.33
  -9  -3  -2  129.11   91.66
  -9  -3  -2   48.04   23.53
   9   3   2   -3.58   34.61
   9   3   2  249.68   76.50
   8  -4  -2   65.30   42.16
   8  -4  -2   30.14   29.99
   8  -4  -2   46.45   40.44
   8  -4  -2    6.91   21.30
  -8   4   2   32.86   27.07
  -8   4   2   20.35   19.85
  -8   4   2   38.13   38.06
   7  -4  -2  101.65   45.10
   7  -4  -2  133.14   62.95
   7  -4  -2   94.35   49.60
   7  -4  -2   26.89   37.35
  -7   4   2  127.16   52.60
  -7   4   2  116.21   48.12
  -7   4   2  179.57   55.25
  -7   4   2  138.32   44.47
   6  -4  -2   -7.19   15.68
   6  -4  -2    5.28   18.51
   6  -4  -2  -10.63    8.99
   6  -4  -2   27.74   20.18
  -6   4   2   56.63   28.57
  -6   4   2    0.26    8.43
  -6   4   2   28.08   21.10
  -6   4   2   71.57   29.42
   5  -4  -2  107.45   48.61
   5  -4  -2  101.66   42.91
   5  -4  -2   36.82   33.35
  -5   4   2  172.34   44.27
  -5   4   2  120.34   38.31
  -5   4   2   93.54   40.49
  -5   4   2  110.18   40.24
   4  -4  -2   13.07   15.42
   4  -4  -2   54.84   30.13
   4  -4  -2   11.60   12.68
   4  -4  -2   -1.55   13.21
  -4   4   2   11.46   17.87
  -4   4   2    3.91    9.32
  -4   4   2    5.35   12.73
  -4   4   2   13.46   14.22
   3  -4  -2  327.07   94.11
   3  -4  -2  341.65  103.52
   3  -4  -2  300.87  108.24
   3  -4  -2  298.65   95.54
  -3   4   2  238.17   98.48
  -3   4   2  265.38   96.98
  -3   4   2  360.74   94.76
   2  -4  -2   26.33   17.77
   2  -4  -2   28.75   10.18
   2  -4  -2    7.72    9.44
   2  -4  -2   17.33   16.75
  -2   4   2   23.22   12.15
  -2   4   2   20.83   14.25
  -2   4   2   24.17   13.03
   1  -4  -2  417.89  127.75
   1  -4  -2  374.14  115.84
   1  -4  -2  513.82  127.68
  -1   4   2  371.64  118.79
  -1   4   2  369.51  116.82
  -1   4   2  417.05  116.13
   0  -4  -2   28.81   23.13
   0  -4  -2   62.26   31.46
   0   4   2   77.37   22.92
   0   4   2   42.37   25.34
   0   4   2   44.92   17.10
  -1  -4  -2  582.98  160.40
  -1  -4  -2  783.46  169.25
  -1  -4  -2  545.85  163.03
   1   4   2  367.39  163.91
   1   4   2  609.75  157.08
   1   4   2  473.42  152.36
  -2  -4  -2  119.80   41.88
  -2  -4  -2   29.46   26.90
  -2  -4  -2  157.68   58.97
   2   4   2   42.05   37.18
   2   4   2  114.22   36.05
  -3  -4  -2   29.25   28.98
  -3  -4  -2   50.37   25.75
  -3  -4  -2  103.82   53.66
   3   4   2   29.26   29.07
   3   4   2  109.85   35.52
  -4  -4  -2  131.99   62.43
  -4  -4  -2   41.30   31.64
   4   4   2   36.54   27.11
   4   4   2   43.14   33.41
  -5  -4  -2  239.63   90.93
  -5  -4  -2   74.99   49.59
   5   4   2  110.66   50.77
   5   4   2  168.55   71.71
  -6  -4  -2  401.40  176.36
  -6  -4  -2  562.86  204.32
  -6  -4  -2  477.57  171.95
   6   4   2  647.35  181.70
   6   4   2  614.44  198.69
  -7  -4  -2   31.33   36.73
  -7  -4  -2   32.73   16.36
  -7  -4  -2  109.39   72.40
  -7  -4  -2   62.00   40.16
   7   4   2   31.62   31.06
   7   4   2   57.77   47.95
  -8  -4  -2   15.50   23.42
  -8  -4  -2   37.04   17.77
  -8  -4  -2   60.92   77.78
  -8  -4  -2   50.10   40.96
   8   4   2   52.92   49.55
   8   4   2   67.42   47.82
   8  -5  -2   88.68   43.73
   8  -5  -2  126.23   67.16
  -8   5   2   90.25   42.18
  -8   5   2  125.78   46.26
   7  -5  -2   49.28   33.83
   7  -5  -2   27.38   24.52
   7  -5  -2   28.90   22.19
   7  -5  -2   -6.02   14.29
  -7   5   2   90.29   28.76
  -7   5   2   52.20   25.95
  -7   5   2   48.37   26.11
   6  -5  -2   23.20   31.04
   6  -5  -2   -0.74   14.63
   6  -5  -2    3.44   14.78
   6  -5  -2   11.04   13.93
  -6   5   2   42.45   20.61
  -6   5   2    6.42   13.10
  -6   5   2   13.49   13.12
   5  -5  -2   58.27   42.65
   5  -5  -2   63.62   25.25
   5  -5  -2   67.48   32.49
   5  -5  -2   70.95   31.22
  -5   5   2   42.57   24.40
  -5   5   2   92.23   24.86
  -5   5   2   83.18   31.25
   4  -5  -2   86.53   43.64
   4  -5  -2  123.14   35.33
   4  -5  -2  138.75   43.18
   4  -5  -2  110.32   55.68
  -4   5   2   96.53   36.20
  -4   5   2   94.62   38.92
  -4   5   2  103.38   34.69
   3  -5  -2   81.59   28.84
   3  -5  -2   57.50   36.32
   3  -5  -2   79.10   25.03
   3  -5  -2   78.74   34.20
  -3   5   2   69.55   26.79
  -3   5   2   69.40   29.47
  -3   5   2   72.85   28.44
   2  -5  -2   24.41   10.42
   2  -5  -2   46.68   25.79
   2  -5  -2   14.05   12.12
   2  -5  -2   19.52   17.97
  -2   5   2   45.18   17.62
  -2   5   2   29.91   12.53
  -2   5   2   16.76   14.18
   1  -5  -2   41.41   21.58
   1  -5  -2   44.47   25.35
  -1   5   2   42.84   16.48
  -1   5   2   46.87   19.25
  -1   5   2   31.44   20.75
   0  -5  -2   80.97   39.65
   0  -5  -2  150.92   50.21
   0  -5  -2  103.42   39.29
   0   5   2   76.36   28.56
   0   5   2   55.04   36.38
   0   5   2  127.20   35.34
  -1  -5  -2  153.07   49.79
  -1  -5  -2  146.24   60.77
  -1  -5  -2  114.63   45.14
   1   5   2   42.72   38.75
   1   5   2  121.09   40.32
  -2  -5  -2   71.24   39.34
  -2  -5  -2  111.87   63.35
  -2  -5  -2   71.54   42.23
   2   5   2  116.36   41.95
   2   5   2  136.77   54.20
  -3  -5  -2  953.82  219.07
  -3  -5  -2  408.68  170.13
  -3  -5  -2  509.55  178.06
   3   5   2  545.86  186.29
   3   5   2  595.68  169.57
  -4  -5  -2   41.39   27.37
  -4  -5  -2   17.64   34.97
   4   5   2    1.81   16.32
   4   5   2   71.15   32.66
  -5  -5  -2   33.01   49.78
  -5  -5  -2   75.15   36.74
   5   5   2    2.26   14.59
   5   5   2    6.96   24.39
  -6  -5  -2   66.31   32.06
  -6  -5  -2   39.42   31.16
  -6  -5  -2  -38.73   25.44
   6   5   2  -12.90   20.49
   6   5   2   92.37   45.15
  -7  -5  -2  151.87   61.36
  -7  -5  -2   36.28   36.90
  -7  -5  -2  192.41  101.45
   7   5   2   56.77   50.10
   7   5   2   79.22   46.21
  -8  -5  -2    8.99   22.37
  -8  -5  -2   74.01   82.44
  -8  -5  -2   37.47   35.67
   8   5   2  -12.61   29.32
   8   5   2   49.19   40.48
   7  -6  -2    1.90   21.58
   7  -6  -2  108.71   55.63
   7  -6  -2   44.82   16.24
  -7   6   2   97.62   33.97
   6  -6  -2   -1.31    4.14
   6  -6  -2  -13.44   19.78
   6  -6  -2   -7.51   12.74
  -6   6   2   -4.12   12.10
   5  -6  -2    5.91   13.69
   5  -6  -2   -2.42   13.61
  -5   6   2    5.34   12.25
   4  -6  -2  123.65   57.29
   4  -6  -2   74.61   30.66
   4  -6  -2   86.28   40.54
  -4   6   2  119.00   36.94
   3  -6  -2  110.46   49.06
   3  -6  -2   99.27   34.72
   3  -6  -2  118.89   45.90
  -3   6   2   92.00   32.49
  -3   6   2   83.47   32.67
  -3   6   2  153.56   38.77
   2  -6  -2   51.78   31.81
   2  -6  -2   61.88   22.36
   2  -6  -2  185.97   46.47
  -2   6   2   31.64   17.55
  -2   6   2   35.38   21.03
  -2   6   2   42.33   24.12
   1  -6  -2  389.04   93.93
   1  -6  -2  213.66   92.59
   1  -6  -2  312.51   90.15
  -1   6   2  300.92   82.19
  -1   6   2  252.05   91.76
  -1   6   2  189.58   80.12
   0  -6  -2  179.73   64.81
   0  -6  -2  143.29   59.18
   0  -6  -2  140.86   55.83
   0   6   2  173.05   62.67
   0   6   2  120.07   45.81
   0   6   2  206.72   54.35
  -1  -6  -2   47.97   23.44
  -1  -6  -2   -2.33   11.49
  -1  -6  -2   55.75   39.78
   1   6   2   14.71   21.35
  -2  -6  -2   35.85   28.40
  -2  -6  -2   60.77   33.35
  -2  -6  -2   54.33   46.10
   2   6   2   39.37   36.48
   2   6   2  115.16   37.13
  -3  -6  -2   41.19   31.66
  -3  -6  -2   14.28   44.31
  -3  -6  -2   32.00   25.67
   3   6   2   65.56   40.65
   3   6   2  127.48   42.76
  -4  -6  -2  145.41   75.13
  -4  -6  -2   81.29   49.40
   4   6   2   89.47   56.27
   4   6   2  123.46   52.10
  -5  -6  -2  211.61   88.58
  -5  -6  -2  149.42  103.75
   5   6   2  228.88   84.38
   5   6   2  171.71   90.33
  -6  -6  -2   70.13   50.88
  -6  -6  -2   79.81   70.65
   6   6   2   94.63   62.98
   6   6   2  163.15   65.03
  -7  -6  -2  220.66  104.95
  -7  -6  -2   57.25   41.97
  -7  -6  -2   62.69   39.00
   7   6   2   95.58   57.64
   7   6   2   27.01   44.72
   6  -7  -2  216.03   84.08
   6  -7  -2   39.42   37.99
  -6   7   2  191.13   49.64
   5  -7  -2  -24.78   11.93
   5  -7  -2   10.22   21.80
  -5   7   2    9.19   14.21
   4  -7  -2    8.14   19.31
   4  -7  -2    1.93   17.63
  -4   7   2   35.79   16.54
   3  -7  -2   70.53   29.69
   3  -7  -2   24.62   15.17
   3  -7  -2   26.48   14.15
   3  -7  -2    8.09   18.34
  -3   7   2   10.72   11.42
   2  -7  -2   -6.21   18.87
   2  -7  -2   45.18   20.32
   2  -7  -2   48.58   31.82
   2  -7  -2   14.04   14.90
  -2   7   2    5.31   11.83
  -2   7   2    7.72    8.12
  -2   7   2   44.08   20.25
   1  -7  -2   31.59   20.95
   1  -7  -2   14.34   19.06
   1  -7  -2   19.87   21.44
  -1   7   2   33.63   12.10
  -1   7   2   -0.96    9.84
  -1   7   2   19.23   20.79
   0  -7  -2   75.63   39.63
   0  -7  -2  180.49   56.09
   0  -7  -2   80.65   41.95
   0   7   2   88.45   36.58
   0   7   2   79.46   43.11
  -1  -7  -2  268.59   93.66
  -1  -7  -2  236.55   81.48
  -1  -7  -2  150.98   72.44
   1   7   2  163.10   76.67
   1   7   2  225.67   71.93
  -2  -7  -2  321.15  112.35
  -2  -7  -2  271.84   88.06
  -2  -7  -2  163.29   79.11
   2   7   2  317.32   83.34
   2   7   2  103.15   78.18
  -3  -7  -2   11.23   38.07
  -3  -7  -2   49.41   32.52
  -3  -7  -2   43.72   28.52
   3   7   2   20.78   27.34
   3   7   2   34.01   27.93
  -4  -7  -2   39.91   50.80
  -4  -7  -2    8.79   24.85
   4   7   2   21.05   23.98
   4   7   2   50.73   31.71
  -5  -7  -2  485.42  183.94
   5   7   2  365.12  141.09
  -6  -7  -2   16.58   28.46
  -6  -7  -2   65.11   64.44
   6   7   2    9.71   23.94
   6   7   2   12.13   25.29
   5  -8  -2   33.75   28.78
  -5   8   2   10.32   14.80
   4  -8  -2   21.32   28.93
   4  -8  -2   -4.98   14.13
  -4   8   2   26.85   16.14
   3  -8  -2    1.00    9.62
   3  -8  -2    7.73   11.54
   3  -8  -2  -15.72   16.79
  -3   8   2    3.08    8.25
   2  -8  -2  300.53   65.15
   2  -8  -2  137.43   60.65
   2  -8  -2  245.99   75.02
  -2   8   2  125.76   56.98
  -2   8   2  143.29   53.67
   1  -8  -2   20.48   22.82
   1  -8  -2    4.70   15.97
   1  -8  -2   17.56   24.06
  -1   8   2   13.72   13.60
  -1   8   2    5.46   16.20
   0  -8  -2   11.58   28.68
   0  -8  -2   27.62   24.18
   0  -8  -2    5.59   20.03
   0   8   2   15.28   15.33
   0   8   2   -3.84   11.48
  -1  -8  -2  -13.21    8.58
  -1  -8  -2  105.41   52.61
  -1  -8  -2   20.56   22.74
   1   8   2  103.54   30.70
   1   8   2   44.17   31.70
  -2  -8  -2   29.00   26.21
  -2  -8  -2   60.55   32.48
  -2  -8  -2  188.61   84.25
   2   8   2   23.13   23.51
  -3  -8  -2   62.76   40.66
  -3  -8  -2   25.99   33.71
  -3  -8  -2   46.63   52.21
   3   8   2   76.19   39.99
   3   8   2   33.52   39.75
  -4  -8  -2  166.94   95.09
  -4  -8  -2   80.93   51.16
   4   8   2   75.17   59.55
   4   8   2  240.59   71.54
  -5  -8  -2   55.21   40.30
  -5  -8  -2   74.30   67.75
   5   8   2    5.33   24.16
   5   8   2   86.61   49.66
   3  -9  -2   28.82   14.41
   3  -9  -2    4.99   11.54
   3  -9  -2   24.66   33.21
  -3   9   2   20.63   13.33
   2  -9  -2   35.57   22.32
   2  -9  -2   95.51   44.50
   2  -9  -2   39.34   26.07
  -2   9   2   16.77   15.33
  -2   9   2    4.52   11.55
   1  -9  -2    6.01   26.17
   1  -9  -2   10.12   24.51
  -1   9   2   42.47   35.46
  -1   9   2   23.75   17.45
   0  -9  -2   42.10   36.20
   0  -9  -2   71.48   47.57
   0   9   2  125.76   40.98
  -1  -9  -2  -10.95   10.43
  -1  -9  -2   31.69   29.67
  -1  -9  -2   44.90   49.20
   1   9   2   14.05   18.40
  -2  -9  -2  102.05   64.56
  -2  -9  -2   33.48   30.03
  -2  -9  -2   26.70   29.99
  -3  -9  -2   52.07   33.76
  -3  -9  -2   -0.51   25.21
  -3  -9  -2   92.40   71.45
   3   9   2   82.16   51.19
   3   9   2   28.64   31.82
   3   9  -3   32.82   39.37
   2   9  -3   79.62   53.61
  -2  -9   3  100.24   68.51
  -2  -9   3   39.37   37.24
  -2  -9   3   55.56   22.00
   1   9  -3   24.43   34.45
   1   9  -3    6.03   22.82
   1   9  -3   -0.17   14.22
  -1  -9   3    8.91    9.96
  -1  -9   3  -13.18   15.04
  -1  -9   3   -1.55   37.28
   0   9  -3   51.46   28.06
   0   9  -3   99.37   62.23
   0  -9   3   69.60   42.28
   0  -9   3   33.08   19.83
   0  -9   3   23.49   30.35
  -1   9  -3    2.56   15.98
  -1   9  -3    6.54   11.97
  -1   9  -3   19.05   32.35
   1  -9   3   -9.21   18.53
   1  -9   3    5.81    9.84
   1  -9   3   32.35   35.46
  -2   9  -3   89.97   53.83
   2  -9   3   52.74   23.37
   2  -9   3   45.63   25.87
   2  -9   3   17.35   19.07
  -3   9  -3   26.15   37.20
  -5  -8   3   35.99   33.93
   4   8  -3  186.22   89.38
   4   8  -3   82.69   56.81
   4   8  -3   87.77   57.72
  -4  -8   3   99.60   71.71
  -4  -8   3   43.72   15.81
  -4  -8   3    3.41   25.69
   3   8  -3   29.23   45.63
   3   8  -3   -3.59   27.85
   3   8  -3   35.45   39.71
  -3  -8   3   -9.54   14.37
  -3  -8   3   13.63   37.44
  -3  -8   3   18.67    8.83
   2   8  -3    7.06   30.07
  -2  -8   3  104.07   59.86
  -2  -8   3    8.42   27.41
  -2  -8   3   31.21   13.50
   1   8  -3    5.92   21.93
   1   8  -3   24.31   32.25
  -1  -8   3    2.15    8.00
  -1  -8   3   62.49   45.36
  -1  -8   3   30.70   32.69
   0   8  -3   52.17   26.00
   0   8  -3  115.72   58.75
   0   8  -3   21.09   28.58
   0  -8   3   58.97   39.84
   0  -8   3   71.75   23.53
   0  -8   3   19.46   36.21
  -1   8  -3   43.12   20.68
  -1   8  -3   40.91   28.07
  -1   8  -3  101.00   60.17
   1  -8   3    4.57   25.65
   1  -8   3   53.07   22.50
   1  -8   3   63.89   36.04
  -2   8  -3   84.95   59.22
  -2   8  -3  114.75   30.30
  -2   8  -3   57.54   30.97
   2  -8   3   80.09   38.57
   2  -8   3   89.11   41.03
   2  -8   3  122.03   37.51
  -3   8  -3   41.44   39.95
   3  -8   3   35.90   35.30
   3  -8   3   31.76   19.17
   4  -8   3  114.99   48.05
   4  -8   3   72.88   55.24
   5  -8   3   35.45   23.50
   5  -8   3    3.67   18.13
   6   7  -3    7.66   30.28
   6   7  -3   -0.22   48.02
   6   7  -3   15.22   25.40
  -6  -7   3  -18.28   33.43
  -6  -7   3   20.53   10.52
  -6  -7   3   60.88   43.51
  -6  -7   3   25.34   28.39
   5   7  -3  110.78   67.43
   5   7  -3   50.29   44.26
   5   7  -3  244.73  110.19
  -5  -7   3  134.86   75.48
  -5  -7   3   51.36   49.85
   4   7  -3   96.28   54.57
   4   7  -3   34.70   40.54
   4   7  -3   39.62   56.34
  -4  -7   3   10.16   27.05
  -4  -7   3   28.57   55.16
   3   7  -3   64.97   47.84
   3   7  -3   30.71   36.68
   3   7  -3   49.24   43.09
  -3  -7   3   16.31   31.17
  -3  -7   3   23.77   44.31
   2   7  -3   20.84   40.77
   2   7  -3  145.11   64.73
   2   7  -3   30.61   35.79
  -2  -7   3   46.88   37.87
  -2  -7   3   77.97   24.16
  -2  -7   3   90.16   65.61
   1   7  -3   60.57   43.82
   1   7  -3   82.79   49.46
   1   7  -3   63.43   39.51
  -1  -7   3   69.47   24.67
  -1  -7   3   10.25   40.83
  -1  -7   3   97.92   53.69
   0   7  -3  250.48   86.61
   0   7  -3   97.77   59.40
   0  -7   3  152.69   67.42
   0  -7   3  163.30   52.00
   0  -7   3  259.96   85.47
  -1   7  -3   30.78   34.66
  -1   7  -3   22.12   20.84
   1  -7   3  -10.04   22.14
   1  -7   3   50.05   17.15
   1  -7   3   24.17   23.56
   1  -7   3   -9.31   12.96
  -2   7  -3   22.81   10.07
  -2   7  -3   27.06   30.25
  -2   7  -3   21.39   14.11
   2  -7   3   22.70   20.72
   2  -7   3   26.11   14.88
   2  -7   3    3.69   17.15
   2  -7   3   31.23   19.49
  -3   7  -3   19.17   23.85
   3  -7   3   35.39   18.16
   3  -7   3   12.99   22.91
  -4   7  -3   -6.32   21.48
   4  -7   3   24.81   32.85
   4  -7   3   10.16   12.74
   4  -7   3   20.66   18.67
   5  -7   3   -0.96   12.25
   5  -7   3    3.95   25.00
   6  -7   3  102.05   67.59
   6  -7   3  126.64   48.26
   7   6  -3   54.71   56.70
   7   6  -3   81.68   52.90
   7   6  -3  253.60  114.25
  -7  -6   3  104.02   34.93
  -7  -6   3  107.60   78.26
  -7  -6   3   68.76   52.21
  -7  -6   3   90.86   62.57
   6   6  -3   -4.84   27.41
   6   6  -3   30.31   39.20
   6   6  -3   97.64   69.83
  -6  -6   3   30.07   55.31
  -6  -6   3    0.40   23.69
  -6  -6   3   29.29   13.66
   5   6  -3    4.34   26.95
   5   6  -3   -9.50   11.34
   5   6  -3   38.85   56.67
  -5  -6   3   12.93   41.90
  -5  -6   3   67.05   32.98
  -5  -6   3   25.30   33.76
   4   6  -3   54.14   38.87
   4   6  -3   49.23   51.79
   4   6  -3    7.66   23.07
  -4  -6   3   12.25   40.21
  -4  -6   3   37.28   27.22
  -4  -6   3   22.32   29.37
   3   6  -3   -1.17   26.28
   3   6  -3   63.37   51.84
   3   6  -3  120.04   53.69
  -3  -6   3   29.49   27.37
  -3  -6   3   67.60   57.47
  -3  -6   3  103.68   46.49
   2   6  -3   -3.80   22.37
   2   6  -3   30.93   32.09
   2   6  -3  107.32   50.29
  -2  -6   3   44.57   42.79
  -2  -6   3   31.87   30.19
   1   6  -3  115.73   57.52
   1   6  -3   46.44   41.29
  -1  -6   3  142.02   35.02
  -1  -6   3  114.59   59.49
  -1  -6   3   56.81   41.89
   0   6  -3   58.35   31.51
   0   6  -3   50.02   38.78
   0   6  -3   32.27   28.66
   0  -6   3   24.51   15.15
   0  -6   3   79.81   43.07
   0  -6   3   21.28   25.14
  -1   6  -3  112.53   51.26
  -1   6  -3   74.15   53.57
   1  -6   3  141.87   53.41
   1  -6   3  189.46   62.27
   1  -6   3  108.07   42.19
   1  -6   3  172.10   65.06
  -2   6  -3  207.43   61.48
  -2   6  -3  317.69   91.19
  -2   6  -3  139.06   64.18
   2  -6   3  233.74   72.48
   2  -6   3  219.79   84.08
   2  -6   3  256.63   69.38
   2  -6   3  240.20   68.06
  -3   6  -3  244.80  104.36
   3  -6   3  211.98  103.04
   3  -6   3  340.04   92.76
  -4   6  -3   24.31   23.68
   4  -6   3   43.53   32.62
   4  -6   3    9.39   10.00
   4  -6   3   -6.35   10.70
   5  -6   3   76.19   24.46
   5  -6   3   -0.10   27.56
   5  -6   3   29.09   19.75
   6  -6   3   15.70   26.38
   6  -6   3   -0.73   12.65
  -7   6  -3  115.01   37.82
   7  -6   3   81.10   55.93
   7  -6   3   30.97   25.81
   7   5  -3   52.11   53.43
   7   5  -3   -8.02   33.77
   7   5  -3    4.33   27.28
  -7  -5   3    9.52   27.30
  -7  -5   3   68.30   20.86
  -7  -5   3  139.37   95.46
   6   5  -3   32.37   32.51
   6   5  -3   97.52   67.96
   6   5  -3   28.36   33.73
  -6  -5   3   27.62   51.78
  -6  -5   3   12.73   11.56
  -6  -5   3    7.70   21.73
  -6  -5   3   19.79   30.66
   5   5  -3   24.87   29.67
   5   5  -3    3.32   33.98
   5   5  -3   73.06   58.52
  -5  -5   3   37.31   31.89
  -5  -5   3   26.19   50.92
  -5  -5   3   72.43   44.04
   4   5  -3   86.90   44.20
   4   5  -3  114.56   59.99
   4   5  -3   33.84   39.31
  -4  -5   3   69.13   40.10
  -4  -5   3   53.55   35.71
  -4  -5   3   65.72   55.50
   3   5  -3  193.27   96.05
   3   5  -3  231.19  103.22
   3   5  -3  359.62  107.19
  -3  -5   3  261.75   92.33
  -3  -5   3  378.04  122.39
  -3  -5   3  189.00   92.64
   2   5  -3   -6.45   16.45
   2   5  -3   14.72   24.37
   2   5  -3   20.75   23.07
  -2  -5   3   -0.60   25.28
  -2  -5   3   17.17   20.54
   1   5  -3  440.84  128.75
   1   5  -3  294.76  119.13
   1   5  -3  360.48  139.92
  -1  -5   3  332.06  127.14
  -1  -5   3  342.21  122.04
   0   5  -3   15.52   20.53
   0   5  -3   10.58   17.77
   0   5  -3   -2.68   15.14
   0  -5   3   15.47    9.52
   0  -5   3   56.56   34.35
   0  -5   3   -5.78   13.19
  -1   5  -3   54.94   37.64
  -1   5  -3   78.83   35.49
  -1   5  -3  173.20   42.88
   1  -5   3   38.52   29.46
   1  -5   3   42.15   33.34
   1  -5   3  107.85   30.35
   1  -5   3   98.20   39.92
  -2   5  -3   32.69   13.70
  -2   5  -3   38.06   30.74
   2  -5   3   18.14   17.27
   2  -5   3   25.12   13.02
   2  -5   3   36.00   28.09
   2  -5   3   21.46   13.53
  -3   5  -3  148.40   49.28
   3  -5   3   61.11   28.04
   3  -5   3   76.62   40.38
  -4   5  -3  168.37   80.43
   4  -5   3  286.35   92.58
   4  -5   3  207.57   70.88
   4  -5   3  230.61   71.67
  -5   5  -3  159.88   50.88
   5  -5   3  118.95   45.44
   5  -5   3  129.65   46.92
   5  -5   3  114.99   61.07
  -6   5  -3   26.71   16.60
   6  -5   3   12.61   25.05
   6  -5   3   14.16   14.08
  -7   5  -3   62.40   26.25
   7  -5   3  -15.12   15.02
   7  -5   3    2.89   13.77
   7  -5   3   23.32   10.61
   7  -5   3   19.48   11.11
  -8   5  -3  153.36   47.04
   8  -5   3   89.38   29.59
   8  -5   3  140.68   62.82
   8  -5   3   95.26   35.17
   8  -5   3   34.75   32.04
   8   4  -3   -6.99   21.33
   8   4  -3  134.29   80.31
   8   4  -3   94.49   56.83
  -8  -4   3   36.90   38.86
  -8  -4   3  -36.42   51.97
  -8  -4   3    7.43   12.49
   7   4  -3   17.73   44.15
   7   4  -3   71.98   68.39
   7   4  -3   53.97   36.33
  -7  -4   3   74.90   73.05
  -7  -4   3   31.40   33.91
  -7  -4   3   80.21   25.98
  -7  -4   3   26.67   31.15
   6   4  -3   50.87   52.51
   6   4  -3  145.01   57.90
   6   4  -3  108.63   76.49
  -6  -4   3  105.01   38.24
  -6  -4   3  145.38   61.36
  -6  -4   3  189.51   99.33
  -6  -4   3   95.75   54.82
   5   4  -3  239.51  100.88
   5   4  -3  228.21   84.83
   5   4  -3  406.63  125.80
  -5  -4   3  214.89   93.56
  -5  -4   3  186.39  106.20
  -5  -4   3  169.90   85.59
   4   4  -3   -2.19   17.89
   4   4  -3   -5.59   22.38
   4   4  -3   -7.91   28.23
  -4  -4   3   71.00   52.40
  -4  -4   3   15.49   20.04
  -4  -4   3   26.59   28.23
   3   4  -3   77.47   43.86
   3   4  -3   89.01   46.92
   3   4  -3  142.33   62.30
  -3  -4   3   91.87   47.42
  -3  -4   3   75.69   54.90
  -3  -4   3   50.69   38.59
   2   4  -3   12.95   24.53
   2   4  -3   64.16   32.71
   2   4  -3   27.96   32.65
  -2  -4   3  -15.93   13.42
  -2  -4   3   31.04   25.60
  -2  -4   3   22.85   20.90
   1   4  -3  244.30   82.24
   1   4  -3  138.19   73.78
   1   4  -3  209.78   81.01
  -1  -4   3  254.89   85.15
  -1  -4   3  201.99   78.96
   0   4  -3    9.40   14.72
   0   4  -3    5.18   18.30
   0   4  -3    4.96   16.53
   0  -4   3    8.75   18.89
   0  -4   3    6.12   13.70
  -1   4  -3  803.53  191.74
  -1   4  -3  518.25  188.07
  -1   4  -3  661.91  200.10
   1  -4   3  606.19  195.15
   1  -4   3  738.48  189.37
   1  -4   3  546.33  184.82
  -2   4  -3  208.90   57.64
  -2   4  -3  224.39   77.70
  -2   4  -3  189.09   60.81
   2  -4   3  127.33   60.93
   2  -4   3  204.23   58.08
   2  -4   3  180.11   73.55
   2  -4   3  168.19   60.21
  -3   4  -3   10.09   19.17
   3  -4   3   95.81   24.25
   3  -4   3   36.47   17.11
   3  -4   3   31.71   25.45
   3  -4   3   59.52   17.40
   3  -4   3   52.25   20.04
  -4   4  -3   83.90   35.79
  -4   4  -3   39.66   21.75
   4  -4   3   53.67   21.26
   4  -4   3   57.24   19.84
   4  -4   3   38.10   19.41
   4  -4   3   43.81   17.37
   4  -4   3   30.51   27.48
  -5   4  -3  208.43   51.52
  -5   4  -3  134.32   38.75
   5  -4   3   75.43   41.91
   5  -4   3  156.85   46.66
   5  -4   3  156.33   61.13
   5  -4   3  140.51   48.11
   5  -4   3  119.06   40.70
  -6   4  -3   80.31   28.90
  -6   4  -3  103.35   26.41
  -6   4  -3   64.19   24.57
   6  -4   3   36.46   26.98
   6  -4   3   33.14   21.02
   6  -4   3   29.16   21.39
   6  -4   3   44.03   19.05
   6  -4   3   98.75   41.73
  -7   4  -3  191.61   68.67
  -7   4  -3  333.44   72.39
  -7   4  -3  218.92   70.83
   7  -4   3   98.96   63.03
   7  -4   3  179.17   81.08
   7  -4   3  239.10   63.94
   7  -4   3  158.41   71.66
  -8   4  -3    9.99   19.92
  -8   4  -3   53.11   27.90
  -8   4  -3   68.00   31.70
   8  -4   3   98.16   34.33
   8  -4   3   78.47   39.43
   8  -4   3   52.38   22.65
   8  -4   3  127.15   54.57
   8   3  -3   37.32   53.53
   8   3  -3   16.98   39.38
  -8  -3   3   65.76   70.33
  -8  -3   3   10.96   20.33
  -8  -3   3   20.07   16.58
  -8  -3   3   13.84   33.46
   7   3  -3   -9.61   11.55
   7   3  -3  -29.47   27.39
  -7  -3   3   20.18   14.66
  -7  -3   3   60.78   68.59
  -7  -3   3   49.75   44.13
  -7  -3   3   -2.99   23.24
   6   3  -3  200.95   94.53
   6   3  -3  476.31  132.95
  -6  -3   3  284.48  114.22
  -6  -3   3  158.43   61.56
  -6  -3   3  243.95   93.19
  -6  -3   3  138.00   76.69
   5   3  -3  261.03   86.67
   5   3  -3   83.30   53.15
  -5  -3   3  139.05   76.65
  -5  -3   3  107.29   58.62
  -5  -3   3   54.41   42.21
   4   3  -3  253.10   82.09
   4   3  -3   97.67   56.37
  -4  -3   3  306.52   97.51
  -4  -3   3   51.93   45.26
  -4  -3   3  134.17   54.65
   3   3  -3  357.76  135.49
   3   3  -3  270.83  127.90
  -3  -3   3  357.67  131.56
  -3  -3   3  471.68  130.92
  -3  -3   3  487.48  147.68
   2   3  -3  215.55  107.31
   2   3  -3  366.38  118.30
  -2  -3   3  244.73  114.01
  -2  -3   3  449.28  120.63
  -2  -3   3  399.33  111.02
   1   3  -3   75.42   38.17
   1   3  -3   98.02   43.61
   1   3  -3   29.69   31.06
  -1  -3   3   61.15   40.24
  -1  -3   3   92.05   35.07
  -1  -3   3   58.33   34.27
   0   3  -3    8.67   16.43
   0   3  -3   -2.04   16.29
   0  -3   3   34.05   22.18
   0  -3   3    3.03   15.45
  -1   3  -3  120.24   45.52
  -1   3  -3  105.66   44.54
  -1   3  -3  204.31   59.87
   1  -3   3  198.91   47.09
   1  -3   3   73.40   42.84
  -2   3  -3  130.03   56.73
  -2   3  -3  143.53   47.20
  -2   3  -3  134.20   50.55
   2  -3   3  140.12   51.77
   2  -3   3  193.62   64.22
   2  -3   3  113.70   48.72
   2  -3   3  226.10   48.81
  -3   3  -3  311.06  110.29
   3  -3   3  360.59  102.30
   3  -3   3  316.95  101.04
   3  -3   3  368.88  102.30
   3  -3   3  322.64  101.35
   3  -3   3  366.77  114.69
  -4   3  -3  123.99   40.86
  -4   3  -3   91.33   33.03
  -4   3  -3  140.63   33.99
  -4   3  -3   59.61   31.05
   4  -3   3  102.07   32.13
   4  -3   3   68.49   28.13
   4  -3   3   69.39   30.13
   4  -3   3  140.79   39.28
   4  -3   3   73.38   40.59
  -5   3  -3  195.87   59.85
  -5   3  -3  234.21   57.83
  -5   3  -3  170.55   59.12
   5  -3   3  112.24   53.35
   5  -3   3  161.08   63.86
   5  -3   3  192.98   51.15
   5  -3   3  151.80   65.00
   5  -3   3   96.05   52.29
  -6   3  -3   90.39   39.20
  -6   3  -3  163.00   40.55
  -6   3  -3  116.21   38.15
   6  -3   3  124.78   34.09
   6  -3   3   87.05   43.66
   6  -3   3   61.70   30.49
   6  -3   3   38.70   30.34
   6  -3   3   80.34   45.79
  -7   3  -3  121.73   43.23
  -7   3  -3  161.21   49.62
  -7   3  -3   92.56   45.24
   7  -3   3  106.64   38.99
   7  -3   3  140.21   58.35
   7  -3   3   99.69   43.04
   7  -3   3   60.25   36.38
   7  -3   3  131.19   57.41
  -8   3  -3   72.72   34.26
  -8   3  -3  134.73   51.09
  -8   3  -3   80.46   41.34
   8  -3   3   65.14   41.37
   8  -3   3   62.16   30.87
   8  -3   3   72.87   36.93
   8  -3   3   43.75   42.60
  -9   3  -3   15.60   19.34
  -9   3  -3   -4.91   14.71
  -9   3  -3    5.75   18.34
  -9   3  -3    9.21   21.71
   9  -3   3   10.38   21.02
   9  -3   3   68.98   32.82
   9  -3   3   74.90   45.84
   9   2  -3   89.84   77.41
   9   2  -3   44.06   55.75
  -9  -2   3   35.81   20.01
  -9  -2   3   -9.61   14.66
  -9  -2   3  179.90  100.65
   8   2  -3  143.87   86.09
   8   2  -3  366.65  124.96
  -8  -2   3  170.98   83.99
  -8  -2   3  184.95   79.49
  -8  -2   3  203.60   63.79
  -8  -2   3   85.93   82.37
   7   2  -3   77.58   59.55
   7   2  -3  122.75   71.15
  -7  -2   3   60.12   48.26
  -7  -2   3   53.72   26.58
  -7  -2   3   33.84   38.21
  -7  -2   3   90.86   66.77
   6   2  -3   20.94   29.98
   6   2  -3   85.57   57.18
   6   2  -3   36.93   34.95
  -6  -2   3   38.56   18.53
  -6  -2   3    4.46   21.25
  -6  -2   3   70.55   44.28
  -6  -2   3  156.23   82.06
   5   2  -3    9.39   30.34
   5   2  -3   57.41   37.84
   5   2  -3   72.92   39.77
  -5  -2   3   -3.88   17.75
  -5  -2   3   37.72   27.14
  -5  -2   3   72.03   55.00
   4   2  -3    8.22   19.25
   4   2  -3   44.35   32.24
   4   2  -3   14.13   20.46
  -4  -2   3   42.48   33.44
  -4  -2   3   -4.37   12.76
  -4  -2   3   -2.24   25.47
   3   2  -3  112.87   53.44
   3   2  -3   83.72   51.05
   3   2  -3  124.68   49.36
  -3  -2   3  100.28   47.56
  -3  -2   3   87.43   55.28
  -3  -2   3  149.17   56.46
   2   2  -3   98.76   53.63
   2   2  -3  162.94   60.41
   2   2  -3  168.43   55.15
  -2  -2   3  151.55   53.14
  -2  -2   3  146.83   63.59
  -2  -2   3   89.06   50.29
   1   2  -3  379.84  129.83
   1   2  -3  354.68  130.75
  -1  -2   3  415.77  127.69
  -1  -2   3  402.84  132.51
  -1  -2   3  429.14  131.47
   0   2  -3 1162.43  321.60
   0  -2   3  886.49  319.84
   0  -2   3 1369.74  320.97
   0  -2   3  945.02  317.92
  -1   2  -3  845.71  236.35
  -1   2  -3  762.55  235.88
   1  -2   3  780.24  236.91
  -2   2  -3   61.57   15.83
  -2   2  -3   94.17   21.91
  -2   2  -3   31.25   20.41
   2  -2   3   15.08   14.22
   2  -2   3   39.22   15.84
   2  -2   3   23.51   13.20
  -3   2  -3  485.47  123.77
   3  -2   3  601.26  132.41
   3  -2   3  389.68  116.84
   3  -2   3  343.13  113.42
   3  -2   3  359.52  114.56
   3  -2   3  401.87  114.03
  -4   2  -3  106.04   43.42
  -4   2  -3   74.84   43.34
  -4   2  -3  116.16   46.30
  -4   2  -3  236.37   52.09
   4  -2   3  108.52   49.15
   4  -2   3  187.64   44.52
   4  -2   3  153.51   52.44
   4  -2   3  124.51   43.05
   4  -2   3  103.91   42.10
  -5   2  -3   93.38   37.89
  -5   2  -3   85.63   29.30
  -5   2  -3   89.35   33.06
  -5   2  -3  136.60   41.84
   5  -2   3   75.02   30.46
   5  -2   3   94.83   31.29
   5  -2   3   54.52   30.19
   5  -2   3   73.18   39.99
   5  -2   3   84.43   38.27
  -6   2  -3   61.67   23.59
  -6   2  -3   68.38   32.30
  -6   2  -3   41.62   19.03
  -6   2  -3   51.20   32.41
   6  -2   3   -4.21   23.30
   6  -2   3   59.38   21.70
   6  -2   3   46.60   23.86
   6  -2   3   36.62   20.76
   6  -2   3   24.84   24.66
  -7   2  -3   47.93   35.60
  -7   2  -3   40.45   19.50
  -7   2  -3   -3.43   12.39
  -7   2  -3   12.56   15.29
   7  -2   3    5.85   13.87
   7  -2   3   31.10   35.58
   7  -2   3   25.55   20.17
   7  -2   3    0.18    5.72
   7  -2   3   20.74   20.02
  -8   2  -3   24.54   19.97
  -8   2  -3   38.71   36.60
  -8   2  -3   50.09   31.86
  -8   2  -3   45.29   25.51
   8  -2   3   83.09   52.27
   8  -2   3   36.74   26.78
   8  -2   3   14.13   24.59
  -9   2  -3  365.21  115.69
  -9   2  -3  121.51   78.49
  -9   2  -3  306.63   82.25
  -9   2  -3  233.29   80.26
   9  -2   3  216.59   80.61
   9  -2   3  179.11   97.01
   9   1  -3    6.50   36.92
   9   1  -3   56.29   57.57
  -9  -1   3  140.83   80.34
  -9  -1   3   14.38   16.27
  -9  -1   3   22.68   33.85
  -9  -1   3   61.36   42.50
   8   1  -3   41.88   53.50
   8   1  -3  121.40   74.95
   8   1  -3   97.19   73.93
  -8  -1   3   73.84   37.02
  -8  -1   3  149.04   61.82
  -8  -1   3  123.96   68.65
  -8  -1   3  220.31  103.43
   7   1  -3   37.11   40.41
   7   1  -3   37.42   38.98
   7   1  -3   72.47   53.83
  -7  -1   3   46.30   39.69
  -7  -1   3   46.62   53.62
  -7  -1   3   32.02   37.68
  -7  -1   3   25.95   18.55
   6   1  -3  128.39   47.37
   6   1  -3   81.01   53.73
   6   1  -3   57.84   43.07
  -6  -1   3  -13.28   30.78
  -6  -1   3  108.09   45.18
  -6  -1   3   88.33   27.52
   5   1  -3   43.58   40.22
   5   1  -3   26.03   30.83
   5   1  -3   64.72   38.00
  -5  -1   3    9.87   19.74
  -5  -1   3   30.22   29.30
  -5  -1   3   49.13   17.55
  -5  -1   3    1.05   30.13
   4   1  -3  627.56  276.31
   4   1  -3  966.95  286.62
   4   1  -3 1024.66  278.98
  -4  -1   3 1095.58  294.26
  -4  -1   3  868.03  275.73
  -4  -1   3  874.10  282.33
   3   1  -3   18.88   24.32
   3   1  -3   64.26   35.86
   3   1  -3   32.05   23.28
  -3  -1   3  -10.67   14.71
  -3  -1   3   -0.78   14.53
  -3  -1   3   32.69   21.58
   2   1  -3  146.57   44.81
   2   1  -3   77.15   41.94
   2   1  -3   89.72   47.16
  -2  -1   3   71.72   39.08
  -2  -1   3   85.96   47.56
  -2  -1   3  166.73   52.41
   1   1  -3  122.18   48.73
   1   1  -3   76.52   42.08
   1   1  -3  159.65   46.68
  -1  -1   3  107.94   44.10
  -1  -1   3  138.75   47.99
  -1  -1   3  116.85   48.41
   0   1  -3   64.94   29.18
   0   1  -3   61.37   31.63
   0   1  -3   61.61   28.26
   0  -1   3  115.65   32.74
   0  -1   3   60.56   28.89
   0  -1   3   94.88   33.16
  -1   1  -3  240.78   60.11
   1  -1   3  129.42   57.49
   1  -1   3  140.91   55.57
   1  -1   3  230.18   56.84
  -2   1  -3 1302.83  331.65
  -2   1  -3  986.39  333.32
   2  -1   3 1100.62  332.59
   2  -1   3 1210.24  331.52
   2  -1   3  981.04  330.65
  -3   1  -3   54.57   22.92
  -3   1  -3   45.42   11.43
  -3   1  -3   17.13   14.63
   3  -1   3   21.47   12.46
   3  -1   3   21.92   13.55
   3  -1   3   42.85   22.04
  -4   1  -3  163.44   70.68
  -4   1  -3  359.56   86.40
  -4   1  -3  248.89   68.89
  -4   1  -3  235.07   78.13
  -4   1  -3  212.57   71.33
   4  -1   3  208.01   70.46
   4  -1   3  228.92   72.11
   4  -1   3  281.18   84.60
   4  -1   3  206.29   69.97
  -5   1  -3  457.08  142.13
  -5   1  -3  591.46  162.33
  -5   1  -3  490.62  142.29
  -5   1  -3  501.83  153.42
   5  -1   3  481.11  142.66
   5  -1   3  493.20  142.79
   5  -1   3  427.51  156.78
   5  -1   3  390.81  142.34
  -6   1  -3  281.22   94.69
  -6   1  -3  245.79  101.16
  -6   1  -3  280.29   97.03
  -6   1  -3  465.66  132.07
   6  -1   3  278.29  111.30
   6  -1   3  415.50  101.45
   6  -1   3  247.98   92.50
  -7   1  -3   74.18   41.76
  -7   1  -3   80.77   59.13
  -7   1  -3  109.98   36.90
  -7   1  -3   64.35   35.06
   7  -1   3   77.48   39.75
   7  -1   3   71.49   30.27
   7  -1   3   81.24   49.14
  -8   1  -3   39.05   22.88
  -8   1  -3   29.52   28.43
  -8   1  -3    0.73   55.56
   8  -1   3   22.99   16.72
   8  -1   3   72.60   47.33
   8  -1   3   65.01   31.86
  -9   1  -3   33.83   46.44
  -9   1  -3   12.98   20.79
  -9   1  -3    4.79   15.20
   9  -1   3   22.03   24.48
   9  -1   3   58.24   45.49
   9   0  -3  -17.17   32.91
   9   0  -3   11.68   33.80
   9   0  -3  -14.19   28.85
  -9   0   3   17.19   44.20
  -9   0   3   13.11   33.33
  -9   0   3   22.78   17.20
  -9   0   3   -3.25   25.73
   8   0  -3   -9.46   27.33
   8   0  -3  -12.27   22.04
   8   0  -3   24.01   41.84
  -8   0   3   32.37   49.98
  -8   0   3    0.73   11.09
  -8   0   3  -28.26   12.99
  -8   0   3  -10.48   17.22
   7   0  -3  268.08  118.70
   7   0  -3  280.37  111.59
   7   0  -3  478.89  141.81
  -7   0   3  216.45  102.93
  -7   0   3  501.99  151.48
  -7   0   3  221.06  110.70
  -7   0   3  291.56   93.92
   6   0  -3   53.42   51.03
   6   0  -3  301.07   86.43
   6   0  -3   52.94   48.20
  -6   0   3  150.90   63.46
  -6   0   3  104.86   64.91
  -6   0   3  100.66   38.89
  -6   0   3  162.88   60.53
   5   0  -3   66.95   45.99
   5   0  -3   42.51   42.16
   5   0  -3   90.43   53.24
  -5   0   3   94.88   58.43
  -5   0   3  142.74   38.70
  -5   0   3   99.55   47.87
  -5   0   3  209.50   66.33
   4   0  -3   75.23   45.05
   4   0  -3   72.17   43.60
   4   0  -3   81.71   44.69
  -4   0   3  110.82   44.75
  -4   0   3   83.99   49.11
  -4   0   3   99.31   49.06
   3   0  -3  102.33   38.80
   3   0  -3   47.32   30.61
   3   0  -3   49.59   31.59
  -3   0   3   63.96   32.20
  -3   0   3  108.52   42.23
  -3   0   3   16.05   29.21
   2   0  -3 1406.41  347.65
   2   0  -3  877.90  341.25
   2   0  -3 1070.94  342.50
  -2   0   3 1125.27  341.97
  -2   0   3 1557.97  347.08
  -2   0   3 1122.82  345.46
   1   0  -3  123.43   52.86
   1   0  -3  198.18   62.17
   1   0  -3  130.53   55.76
  -1   0   3  272.23   61.82
  -1   0   3  238.68   65.54
  -1   0   3  112.67   55.44
   0   0  -3  494.56  119.32
   0   0  -3  302.04  119.85
   0   0  -3  369.40  119.38
   0   0   3  360.38  121.88
   0   0   3  413.40  121.27
  -1   0  -3   94.26   36.62
  -1   0  -3  105.98   35.96
  -1   0  -3   71.53   32.67
   1   0   3  103.79   35.54
   1   0   3  181.55   41.17
   1   0   3  132.44   33.49
  -2   0  -3 1660.71  390.58
  -2   0  -3 1270.67  386.48
   2   0   3 1293.61  386.44
   2   0   3 1160.40  388.33
  -3   0  -3    9.41    6.78
  -3   0  -3   -0.17   16.46
  -3   0  -3   17.48   10.35
   3   0   3    9.08   15.62
   3   0   3   12.67    6.51
   3   0   3   -0.15    8.51
  -4   0  -3   37.67   16.94
  -4   0  -3   61.38   21.31
  -4   0  -3   54.03   27.63
  -4   0  -3   35.19   31.37
   4   0   3   51.22   21.59
   4   0   3   25.31   14.15
   4   0   3   23.57   23.05
  -5   0  -3   10.65   17.94
  -5   0  -3   26.17   12.89
  -5   0  -3   31.39   32.23
  -5   0  -3   42.32   18.75
   5   0   3   34.26   12.64
   5   0   3   -5.23   17.42
   5   0   3    4.16   12.48
  -6   0  -3   44.96   32.18
  -6   0  -3  123.62   59.41
  -6   0  -3   36.54   33.24
  -6   0  -3  114.89   32.45
   6   0   3  154.73   42.53
   6   0   3  103.77   51.24
   6   0   3   56.33   26.18
  -7   0  -3  240.79   83.51
  -7   0  -3  199.37   72.13
  -7   0  -3  266.59  101.38
  -7   0  -3  137.53   62.72
   7   0   3  258.07   97.75
   7   0   3  271.08   78.27
   7   0   3  170.78   63.02
  -8   0  -3  195.92   81.98
  -8   0  -3  117.94   45.84
  -8   0  -3   88.94   48.36
  -8   0  -3   75.23   33.46
   8   0   3  154.63   51.59
   8   0   3   65.44   29.97
   8   0   3    5.97   39.93
  -9   0  -3   24.47   23.44
  -9   0  -3   15.19   14.46
  -9   0  -3  -17.94   33.92
   9   0   3  -10.16   17.12
   9   0   3   11.43   25.22
   9  -1  -3  101.09   65.97
   9  -1  -3   35.83   37.71
   9  -1  -3  -18.96   29.69
  -9   1   3  100.55   59.68
  -9   1   3   -3.72   12.27
  -9   1   3   -5.33   20.51
   8  -1  -3   83.25   57.73
   8  -1  -3   30.21   39.06
   8  -1  -3   96.30   65.02
  -8   1   3   55.37   27.94
  -8   1   3   92.06   62.69
  -8   1   3   97.84   56.19
   7  -1  -3   62.49   52.62
   7  -1  -3  147.08   70.61
   7  -1  -3  123.48   67.25
  -7   1   3  113.86   59.00
  -7   1   3  139.18   66.12
  -7   1   3  133.08   45.70
  -7   1   3  131.02   67.36
   6  -1  -3  296.17  142.45
   6  -1  -3  538.09  163.03
   6  -1  -3  575.38  164.82
  -6   1   3  503.35  161.58
  -6   1   3  507.94  152.36
  -6   1   3  364.86  133.00
  -6   1   3  481.22  154.28
   5  -1  -3  125.78   60.25
   5  -1  -3  102.73   56.58
   5  -1  -3  108.38   53.64
  -5   1   3  141.22   46.01
  -5   1   3  130.84   56.91
  -5   1   3  140.80   63.73
  -5   1   3  149.09   63.45
   4  -1  -3   83.99   40.48
   4  -1  -3   70.62   37.36
   4  -1  -3   95.06   45.47
  -4   1   3   97.09   31.86
  -4   1   3  113.27   45.19
  -4   1   3   61.46   38.39
  -4   1   3  105.26   48.98
   3  -1  -3  210.73   61.44
   3  -1  -3   65.11   51.28
   3  -1  -3  134.02   59.18
  -3   1   3  138.61   58.61
  -3   1   3  231.88   70.30
  -3   1   3  320.00   71.44
   2  -1  -3  451.61  154.65
   2  -1  -3  694.21  169.11
   2  -1  -3  417.22  158.95
  -2   1   3  496.04  164.82
  -2   1   3  642.10  158.60
   1  -1  -3   85.59   32.78
   1  -1  -3   33.95   30.84
   1  -1  -3   93.65   37.30
  -1   1   3   95.08   37.67
  -1   1   3  177.52   39.95
  -1   1   3  133.79   37.86
   0  -1  -3  355.74   89.84
   0  -1  -3  268.33   88.84
   0  -1  -3  258.88   89.59
   0   1   3  255.90   91.16
   0   1   3  277.64   90.04
   0   1   3  328.23   90.19
  -1  -1  -3  287.21   60.69
  -1  -1  -3  195.36   51.31
   1   1   3  131.64   49.04
   1   1   3   94.29   51.37
  -2  -1  -3  888.12  267.20
  -2  -1  -3 1122.44  273.61
   2   1   3  666.44  268.90
   2   1   3 1018.47  267.74
  -3  -1  -3  232.89   67.21
   3   1   3  122.11   44.68
   3   1   3  119.33   50.96
   3   1   3  114.92   38.45
  -4  -1  -3  817.05  266.28
  -4  -1  -3  870.53  270.66
  -4  -1  -3 1242.87  281.20
  -4  -1  -3 1085.78  264.49
   4   1   3  873.54  283.33
   4   1   3  779.19  262.89
   4   1   3  865.96  266.75
  -5  -1  -3   63.57   20.76
  -5  -1  -3  101.27   53.84
  -5  -1  -3   91.44   32.24
  -5  -1  -3   16.31   22.18
   5   1   3   63.72   27.98
   5   1   3   46.37   31.32
   5   1   3   37.87   17.14
  -6  -1  -3  103.34   49.77
  -6  -1  -3  101.84   36.35
  -6  -1  -3   88.07   43.40
  -6  -1  -3  229.99   82.20
   6   1   3   82.88   51.68
   6   1   3  124.66   47.18
   6   1   3   85.18   33.92
  -7  -1  -3  135.90   71.45
  -7  -1  -3   -7.67   17.20
  -7  -1  -3   36.65   29.32
  -7  -1  -3   70.93   21.80
   7   1   3   50.48   29.87
   7   1   3    5.27    9.16
   7   1   3   43.06   38.34
  -8  -1  -3   20.72   21.68
  -8  -1  -3    3.80   18.14
  -8  -1  -3   62.79   22.10
  -8  -1  -3  136.12   74.18
   8   1   3   84.76   39.66
   8   1   3   20.46   31.24
  -9  -1  -3    0.58   14.35
  -9  -1  -3  -38.22   21.98
  -9  -1  -3   34.65   29.36
  -9  -1  -3   16.41   24.99
   9   1   3   15.57   26.24
   9   1   3   -4.13   17.28
   9  -2  -3  440.60  132.34
   9  -2  -3  296.06  113.83
   9  -2  -3   74.34   70.83
   9  -2  -3  173.48   81.13
  -9   2   3  235.25   73.78
  -9   2   3  235.19   90.79
  -9   2   3  346.51  106.14
   8  -2  -3   -5.38   27.58
   8  -2  -3   88.06   51.22
   8  -2  -3   12.13   20.72
  -8   2   3  -12.03   16.68
  -8   2   3   16.02   33.74
  -8   2   3  112.42   31.15
   7  -2  -3   26.89   33.62
   7  -2  -3   32.91   40.38
   7  -2  -3   16.87   23.61
  -7   2   3   30.65   19.65
  -7   2   3   13.18   26.61
  -7   2   3   60.84   40.84
  -7   2   3   21.46   28.90
   6  -2  -3   21.83   23.08
   6  -2  -3   20.23   26.74
   6  -2  -3  -13.37   14.25
  -6   2   3   15.00   13.86
  -6   2   3   46.23   36.39
  -6   2   3   16.87   23.80
  -6   2   3   48.04   35.45
   5  -2  -3  268.95   93.55
   5  -2  -3  101.57   81.64
   5  -2  -3  293.28   98.59
  -5   2   3  305.94  101.92
  -5   2   3  363.04  100.43
  -5   2   3  342.54  100.14
  -5   2   3  300.68   82.92
   4  -2  -3   45.86   24.34
   4  -2  -3   28.46   22.19
   4  -2  -3   14.34   18.50
  -4   2   3   56.55   29.50
  -4   2   3   24.82   24.33
  -4   2   3    1.84    8.67
  -4   2   3   24.24   21.33
   3  -2  -3  736.08  196.48
   3  -2  -3  503.43  192.19
   3  -2  -3  583.92  196.77
  -3   2   3  643.87  190.07
  -3   2   3  714.92  205.92
  -3   2   3  789.48  196.42
   2  -2  -3  137.17   55.29
   2  -2  -3  138.90   57.61
   2  -2  -3  214.70   62.58
  -2   2   3  180.08   60.79
  -2   2   3  123.21   58.77
  -2   2   3  315.18   65.42
   1  -2  -3  171.32   56.96
   1  -2  -3  162.57   56.82
   1  -2  -3  170.06   55.92
  -1   2   3  191.88   58.43
   0  -2  -3 1271.63  318.23
   0  -2  -3 1032.27  318.27
   0   2   3  941.54  317.52
   0   2   3 1087.08  319.20
  -1  -2  -3 1279.56  362.10
  -1  -2  -3 1223.09  357.87
   1   2   3 1353.37  358.44
   1   2   3  995.78  359.77
  -2  -2  -3   22.49   27.11
  -2  -2  -3    6.41   10.40
   2   2   3   25.68   13.37
   2   2   3   22.84   21.45
  -3  -2  -3   67.90   29.48
  -3  -2  -3   31.69   13.65
  -3  -2  -3  -13.17   19.89
   3   2   3   48.56   29.18
   3   2   3   78.59   25.83
   3   2   3   33.67   11.51
  -4  -2  -3   -8.93   14.63
  -4  -2  -3   15.21   31.85
   4   2   3   14.83   14.49
   4   2   3   40.33   30.23
   4   2   3   21.94    8.08
  -5  -2  -3   75.91   34.81
  -5  -2  -3   63.65   37.41
  -5  -2  -3   42.58   45.51
   5   2   3   99.90   47.42
  -6  -2  -3  233.65   65.06
  -6  -2  -3  310.00   83.43
  -6  -2  -3  172.30   93.14
  -6  -2  -3  166.26   78.66
   6   2   3  167.43   61.64
   6   2   3  267.41   81.22
   6   2   3  158.38   82.58
  -7  -2  -3   28.93   25.93
  -7  -2  -3   32.35   30.53
  -7  -2  -3   21.17   14.54
  -7  -2  -3   80.94   58.78
   7   2   3    4.22   20.39
   7   2   3   34.34   40.05
  -8  -2  -3  165.89   80.07
  -8  -2  -3  139.82   66.74
  -8  -2  -3  242.68  105.17
  -8  -2  -3  183.11   59.09
   8   2   3   93.77   73.07
   8   2   3  246.36   82.01
  -9  -2  -3  196.02   92.81
  -9  -2  -3   71.54   24.24
  -9  -2  -3   -1.12   16.30
  -9  -2  -3   41.60   30.79
   9   2   3   11.64   36.69
   9   2   3   37.64   42.51
   8  -3  -3   95.49   59.31
   8  -3  -3  176.10   76.02
   8  -3  -3   79.65   49.46
   8  -3  -3   66.31   51.67
  -8   3   3   95.57   56.95
  -8   3   3  168.42   49.76
  -8   3   3   98.61   61.97
   7  -3  -3   14.44   31.72
   7  -3  -3   16.00   22.13
   7  -3  -3   15.54   27.41
   7  -3  -3    6.30   20.42
  -7   3   3   69.23   43.92
  -7   3   3   26.85   19.13
  -7   3   3   35.65   29.26
  -7   3   3   53.73   35.75
   6  -3  -3  280.87   95.44
   6  -3  -3  264.32   89.71
  -6   3   3   94.68   78.12
  -6   3   3  352.65   96.43
  -6   3   3  235.82   76.93
  -6   3   3  353.54   93.36
   5  -3  -3  304.12  115.44
   5  -3  -3  164.27  104.01
   5  -3  -3  348.44  114.65
  -5   3   3  414.33  106.34
  -5   3   3  553.97  121.31
  -5   3   3  538.11  124.13
  -5   3   3  259.92  112.17
   4  -3  -3  261.21  111.69
   4  -3  -3  264.25  112.64
   4  -3  -3  453.95  120.38
  -4   3   3  361.57  108.99
  -4   3   3  497.83  122.02
  -4   3   3  375.04  121.30
   3  -3  -3  257.36   78.77
   3  -3  -3  175.19   73.27
   3  -3  -3  208.57   75.96
  -3   3   3  302.76   81.07
  -3   3   3  293.40   74.37
  -3   3   3  186.83   79.27
   2  -3  -3  205.26   79.06
   2  -3  -3  192.78   77.40
   2  -3  -3  229.21   76.95
  -2   3   3  399.72   84.43
  -2   3   3  228.75   76.50
  -2   3   3  270.34   82.10
  -2   3   3  274.98   84.06
   1  -3  -3   45.33   17.56
   1  -3  -3   35.26   14.39
   1  -3  -3   45.99   20.57
  -1   3   3   12.14   12.73
  -1   3   3   17.17   10.63
  -1   3   3   25.38   16.88
   0  -3  -3   71.31   27.34
   0  -3  -3  115.63   36.80
   0   3   3   67.24   32.04
  -1  -3  -3   30.73   24.55
  -1  -3  -3   28.75   17.84
  -1  -3  -3   34.43   16.43
   1   3   3   38.95   23.59
   1   3   3   42.23   18.35
  -2  -3  -3  344.26  101.93
   2   3   3  146.83   80.87
   2   3   3  294.24   80.70
  -3  -3  -3  352.01  121.11
  -3  -3  -3  411.53  133.01
  -3  -3  -3  495.32  149.31
   3   3   3  465.56  127.60
   3   3   3  309.24  132.00
  -4  -3  -3  159.25   66.43
  -4  -3  -3   93.15   33.95
  -4  -3  -3  116.23   50.26
   4   3   3  126.49   44.46
   4   3   3  151.07   58.94
   4   3   3   85.34   29.73
  -5  -3  -3   14.76   25.63
  -5  -3  -3  116.73   62.57
   5   3   3   72.86   31.94
   5   3   3   15.96   28.57
  -6  -3  -3   66.47   50.03
  -6  -3  -3  120.59   75.91
  -6  -3  -3   97.87   49.56
   6   3   3  163.13   71.04
   6   3   3  175.05   61.40
  -7  -3  -3   30.41   24.53
  -7  -3  -3   21.01   48.38
  -7  -3  -3    2.26   14.48
   7   3   3  -18.49   17.89
   7   3   3   62.72   35.37
  -8  -3  -3    8.49   44.54
  -8  -3  -3   30.75   32.25
  -8  -3  -3    0.30   20.71
   8   3   3   -7.67   17.31
   8   3   3   68.98   42.31
  -9  -3  -3   31.95   26.68
  -9  -3  -3    6.97   18.89
  -9  -3  -3  -21.97   28.69
   9   3   3   52.30   42.11
   9   3   3  -16.97   25.08
   8  -4  -3   23.70   28.54
   8  -4  -3   44.59   42.87
   8  -4  -3  103.97   47.11
   8  -4  -3  122.59   62.08
  -8   4   3   84.90   52.55
  -8   4   3   83.18   33.61
  -8   4   3   49.24   35.79
   7  -4  -3  240.53   88.06
   7  -4  -3  164.13   86.12
   7  -4  -3  110.75   71.50
   7  -4  -3  166.41   76.83
  -7   4   3  424.57   95.24
  -7   4   3  458.05  105.14
  -7   4   3  214.69   73.12
  -7   4   3  191.43   79.74
   6  -4  -3    8.29   19.62
   6  -4  -3   30.84   29.02
   6  -4  -3   39.67   37.95
   6  -4  -3   27.84   21.64
  -6   4   3  -16.52   18.70
  -6   4   3   22.76   15.75
  -6   4   3   27.00   26.61
  -6   4   3    3.36   13.86
   5  -4  -3  236.79  109.66
   5  -4  -3  388.62  125.83
   5  -4  -3  447.29  122.44
   5  -4  -3  324.65  112.50
  -5   4   3  284.25  113.36
  -5   4   3  379.22  111.44
  -5   4   3  509.52  123.55
   4  -4  -3    2.97   12.84
   4  -4  -3   -1.01   16.31
   4  -4  -3   -2.10    9.44
   4  -4  -3    3.34   11.81
  -4   4   3   22.92   22.37
  -4   4   3  -16.81   10.24
  -4   4   3    2.94   15.90
  -4   4   3   10.95   10.59
   3  -4  -3   25.60   12.72
   3  -4  -3    3.55   11.38
   3  -4  -3   26.59   17.38
   3  -4  -3    8.95   12.09
  -3   4   3   28.87   15.76
  -3   4   3   17.63   19.76
   2  -4  -3   35.27   14.66
   2  -4  -3   16.28   10.92
   2  -4  -3   27.10   21.91
   2  -4  -3    3.71   12.12
  -2   4   3   24.22   11.32
  -2   4   3   17.12   15.43
  -2   4   3   13.01   12.71
   1  -4  -3 1001.14  318.30
   1  -4  -3 1189.17  313.70
   1  -4  -3 1087.96  317.28
  -1   4   3 1010.50  314.72
  -1   4   3 1060.31  313.21
  -1   4   3  985.83  315.53
   0  -4  -3    8.54    9.35
   0  -4  -3    1.18   11.95
   0  -4  -3   54.76   25.69
   0   4   3   10.92    6.71
   0   4   3   20.87   17.18
  -1  -4  -3  140.98   38.10
  -1  -4  -3  199.28   58.05
  -1  -4  -3   87.82   38.06
   1   4   3   76.69   30.38
   1   4   3  107.04   44.59
   1   4   3  207.19   42.59
  -2  -4  -3  200.51   67.26
  -2  -4  -3  114.70   44.64
  -2  -4  -3   77.16   34.76
   2   4   3  151.90   40.99
   2   4   3   34.61   34.20
  -3  -4  -3   25.98   41.13
  -3  -4  -3   43.93   29.43
  -3  -4  -3   36.21   21.77
   3   4   3   50.40   26.40
   3   4   3   58.17   35.70
  -4  -4  -3   37.49   30.88
  -4  -4  -3   11.43   10.87
  -4  -4  -3   98.47   54.30
   4   4   3   -2.86   15.14
   4   4   3   35.42   22.76
  -5  -4  -3  315.73  108.00
  -5  -4  -3  131.29   63.85
   5   4   3  103.66   66.72
   5   4   3  155.33   60.90
  -6  -4  -3   50.05   59.25
  -6  -4  -3   55.61   38.28
  -6  -4  -3    3.26   21.42
   6   4   3  110.61   60.21
   6   4   3   84.03   40.86
  -7  -4  -3   62.85   39.33
  -7  -4  -3   78.95   70.47
  -7  -4  -3   75.57   48.50
   7   4   3   44.14   45.34
   7   4   3  167.75   63.01
  -8  -4  -3   47.68   37.00
  -8  -4  -3   71.69   71.41
  -8  -4  -3   37.55   34.33
   8   4   3   -9.13   15.59
   8   4   3   89.47   49.21
   7  -5  -3   63.12   48.39
   7  -5  -3   80.44   33.44
   7  -5  -3   15.19   26.81
   7  -5  -3   41.57   33.56
  -7   5   3   33.58   22.93
  -7   5   3   70.94   32.33
  -7   5   3   50.68   34.65
  -7   5   3   57.12   37.70
   6  -5  -3   61.51   40.51
   6  -5  -3    6.00   13.99
   6  -5  -3   90.97   35.50
   6  -5  -3   17.98   19.54
  -6   5   3   13.50   15.49
  -6   5   3   -3.59    5.66
  -6   5   3   71.87   29.24
  -6   5   3   25.27   27.77
   5  -5  -3   53.62   36.87
   5  -5  -3   21.33   15.57
   5  -5  -3    5.98   18.58
   5  -5  -3   -6.04   14.13
  -5   5   3   17.39   16.81
  -5   5   3   25.90   18.41
  -5   5   3   16.53   15.21
   4  -5  -3  386.92  168.51
   4  -5  -3  381.90  159.17
   4  -5  -3  478.13  160.82
   4  -5  -3  550.23  153.07
  -4   5   3  551.01  153.89
  -4   5   3  407.52  158.00
  -4   5   3  658.13  156.76
   3  -5  -3  102.94   47.63
   3  -5  -3   80.18   36.06
   3  -5  -3   73.71   40.17
   3  -5  -3  118.16   33.96
  -3   5   3   82.02   40.53
  -3   5   3  137.01   38.23
  -3   5   3   89.97   35.55
   2  -5  -3  264.47   70.32
   2  -5  -3  116.25   64.64
   2  -5  -3  200.43   56.72
   2  -5  -3  226.29   60.76
  -2   5   3  127.04   57.62
  -2   5   3  160.57   61.07
  -2   5   3  175.09   57.25
   1  -5  -3  169.13   41.62
   1  -5  -3   84.48   30.56
   1  -5  -3   55.59   35.01
   1  -5  -3  181.63   48.68
  -1   5   3  104.01   37.29
  -1   5   3   74.04   29.09
  -1   5   3   71.95   31.88
   0  -5  -3   11.39   21.14
   0  -5  -3  167.44   46.80
   0  -5  -3   51.10   21.72
   0   5   3   81.87   26.13
   0   5   3   60.96   19.07
   0   5   3   49.54   29.46
  -1  -5  -3  755.05  149.40
  -1  -5  -3  319.02  118.87
   1   5   3  326.23  123.74
   1   5   3  342.51  108.24
   1   5   3  439.42  114.12
  -2  -5  -3  168.13   65.78
  -2  -5  -3  109.99   38.07
  -2  -5  -3   88.78   38.15
   2   5   3   14.18   27.13
   2   5   3  124.72   37.41
  -3  -5  -3  402.35  146.75
  -3  -5  -3  591.86  174.44
  -3  -5  -3  361.25  139.25
   3   5   3  335.31  148.57
   3   5   3  602.17  147.61
  -4  -5  -3   17.77   47.94
  -4  -5  -3   29.96   26.13
  -4  -5  -3   60.08   26.34
   4   5   3   89.17   34.02
   4   5   3    6.34   26.07
  -5  -5  -3  195.35   69.90
  -5  -5  -3  180.43   85.88
   5   5   3  139.71   59.12
   5   5   3   73.02   59.00
  -6  -5  -3  -47.14   27.93
  -6  -5  -3   29.59   27.41
   6   5   3   43.46   29.75
   6   5   3  -10.62    9.70
  -7  -5  -3   -9.36   24.65
  -7  -5  -3   24.19   26.27
  -7  -5  -3  -11.54   12.23
   7   5   3   14.75   21.88
   7   5   3   -2.97   18.05
  -8  -5  -3   -7.77   55.10
  -8  -5  -3   13.82   26.30
  -8  -5  -3   -6.93   19.73
   8   5   3   45.84   39.37
   8   5   3   29.05   36.49
   7  -6  -3  117.20   69.78
   7  -6  -3  175.32   49.44
   7  -6  -3   44.86   40.75
   7  -6  -3   96.30   36.09
  -7   6   3   98.04   41.65
   6  -6  -3   20.02   11.09
   6  -6  -3   18.26   30.84
   6  -6  -3   -0.63   13.28
   6  -6  -3    3.16   17.55
  -6   6   3   12.91   16.33
   5  -6  -3   54.78   21.33
   5  -6  -3   47.90   30.83
   5  -6  -3   57.78   38.59
   5  -6  -3   71.86   30.67
  -5   6   3   82.16   30.88
   4  -6  -3   80.94   46.68
   4  -6  -3  115.03   38.58
   4  -6  -3  136.45   30.82
   4  -6  -3   35.42   33.59
  -4   6   3  125.55   37.80
  -4   6   3   66.29   29.63
  -4   6   3   68.73   31.03
   3  -6  -3  390.32  123.54
   3  -6  -3  537.04  140.49
   3  -6  -3  530.82  152.51
  -3   6   3  400.29  132.82
  -3   6   3  406.55  126.49
  -3   6   3  478.13  130.07
   2  -6  -3   92.94   27.14
   2  -6  -3   99.73   37.25
   2  -6  -3   14.82   23.12
   2  -6  -3   49.27   19.50
  -2   6   3   46.03   19.09
  -2   6   3   43.64   23.87
  -2   6   3   32.57   21.25
   1  -6  -3   43.10   25.70
   1  -6  -3   38.47   26.48
   1  -6  -3   37.67   28.68
  -1   6   3   47.07   15.88
  -1   6   3   34.47   18.74
  -1   6   3   17.62   18.91
   0  -6  -3  190.68   58.97
   0  -6  -3   94.24   46.03
   0  -6  -3  170.15   51.08
   0   6   3  108.46   49.07
   0   6   3   93.37   35.67
   0   6   3  118.74   41.88
  -1  -6  -3  140.46   51.24
  -1  -6  -3  110.20   47.40
  -1  -6  -3  311.90   80.15
   1   6   3   97.19   32.35
   1   6   3   81.05   47.30
  -2  -6  -3   24.74   22.90
  -2  -6  -3    4.14   14.68
  -2  -6  -3   42.66   43.65
   2   6   3   23.35   18.17
   2   6   3   23.32   20.60
  -3  -6  -3  111.56   64.38
  -3  -6  -3   21.89   24.36
  -3  -6  -3   48.19   32.00
   3   6   3   38.83   34.04
   3   6   3  140.24   41.63
  -4  -6  -3  -14.95   15.65
  -4  -6  -3   62.37   26.71
  -4  -6  -3   70.47   63.12
   4   6   3   -1.98   15.28
   4   6   3   30.11   28.97
  -5  -6  -3  276.36  112.00
  -5  -6  -3   63.27   52.22
   5   6   3  226.77   72.02
  -6  -6  -3   -5.55    9.10
  -6  -6  -3  102.52   75.99
   6   6   3   44.73   37.91
   6   6   3   29.41   35.24
  -7  -6  -3   85.53   54.88
  -7  -6  -3   73.80   48.33
  -7  -6  -3  105.75   90.06
   7   6   3  166.59   80.26
   7   6   3   87.90   57.45
   6  -7  -3  184.01   79.99
   6  -7  -3  317.99  117.27
  -6   7   3  233.14   78.34
   5  -7  -3   18.02   22.24
   5  -7  -3   17.89   34.98
  -5   7   3   18.53   18.77
   4  -7  -3   39.17   28.50
   4  -7  -3   41.04   21.04
   4  -7  -3   27.89   28.86
  -4   7   3   57.76   24.22
   3  -7  -3   47.60   34.81
   3  -7  -3   10.09   22.62
   3  -7  -3   25.81   16.71
  -3   7   3   18.56   15.50
  -3   7   3   44.87   22.49
  -3   7   3   21.80   14.02
   2  -7  -3  102.98   43.87
   2  -7  -3  116.04   34.66
   2  -7  -3   61.20   31.38
   2  -7  -3   63.50   38.24
  -2   7   3   53.97   29.61
  -2   7   3   60.26   32.16
  -2   7   3   67.36   26.27
   1  -7  -3   17.43   18.11
   1  -7  -3   27.34   20.67
   1  -7  -3   10.69   25.62
   1  -7  -3   22.88   22.23
  -1   7   3    4.39   15.39
  -1   7   3   -0.94    9.58
  -1   7   3    7.41    7.25
   0  -7  -3  178.51   76.11
   0  -7  -3  230.89   76.14
   0  -7  -3  301.06   85.72
   0   7   3  167.32   62.01
   0   7   3  261.47   82.96
   0   7   3  226.60   70.02
  -1  -7  -3  250.14   76.20
  -1  -7  -3   99.50   42.59
  -1  -7  -3   80.34   41.53
   1   7   3   53.88   39.03
  -2  -7  -3    6.44   16.08
  -2  -7  -3   58.94   30.66
  -2  -7  -3   13.24   41.39
   2   7   3    3.98   16.52
   2   7   3   13.63   18.95
  -3  -7  -3   61.72   34.32
  -3  -7  -3  187.45   78.52
  -3  -7  -3   41.78   32.42
   3   7   3   20.65   30.90
   3   7   3   94.36   38.53
  -4  -7  -3   10.35   24.23
  -4  -7  -3  123.97   78.38
  -4  -7  -3   36.10   27.87
   4   7   3  124.43   47.91
   4   7   3   40.09   36.47
  -5  -7  -3   21.68   32.30
  -5  -7  -3  189.03   96.58
   5   7   3   92.00   47.07
   5   7   3   71.18   49.71
  -6  -7  -3   40.37   38.05
  -6  -7  -3   72.58   74.21
   6   7   3  149.39   58.22
   6   7   3   26.95   43.37
   5  -8  -3   42.86   31.94
  -5   8   3   73.75   31.37
   4  -8  -3   35.60   31.49
   4  -8  -3   11.38    8.14
   4  -8  -3   11.60    9.51
   4  -8  -3  -15.84   14.44
  -4   8   3    8.89   12.99
   3  -8  -3   99.56   38.54
   3  -8  -3   71.00   29.05
   3  -8  -3   95.76   29.55
  -3   8   3   48.50   20.35
  -3   8   3   25.10   17.15
  -3   8   3  116.55   28.27
   2  -8  -3  180.25   61.39
   2  -8  -3  200.17   57.85
   2  -8  -3  173.97   68.97
  -2   8   3  159.64   51.08
  -2   8   3  129.77   56.72
  -2   8   3  112.31   52.92
   1  -8  -3  108.21   48.18
   1  -8  -3   46.07   32.66
   1  -8  -3  131.22   44.07
   1  -8  -3   72.75   42.25
  -1   8   3   54.48   35.57
  -1   8   3   71.20   25.86
  -1   8   3   70.63   30.49
   0  -8  -3   67.18   39.84
   0  -8  -3   29.73   24.99
   0  -8  -3   33.42   24.26
   0   8   3   14.65   21.62
   0   8   3   19.59   19.40
  -1  -8  -3   30.67   22.15
  -1  -8  -3   13.24   25.10
  -1  -8  -3  109.67   53.24
   1   8   3    4.13   14.43
  -2  -8  -3   -4.99   18.11
  -2  -8  -3  111.46   64.62
  -2  -8  -3   22.14   23.15
   2   8   3   37.52   26.24
  -3  -8  -3  119.39   67.78
  -3  -8  -3   10.96   19.51
  -3  -8  -3   12.74   20.95
   3   8   3   41.46   30.16
   3   8   3    8.32   21.99
  -4  -8  -3   18.11   26.91
  -4  -8  -3   95.81   44.50
  -4  -8  -3  249.65  108.44
   4   8   3  160.13   55.30
   4   8   3   62.41   46.12
  -5  -8  -3   52.31   40.75
  -5  -8  -3  102.64   80.87
   5   8   3   40.78   39.32
   5   8   3   73.52   47.35
   3  -9  -3   20.72   17.04
   3  -9  -3    2.50   22.92
   3  -9  -3   31.45   19.77
  -3   9   3    9.30   12.51
   2  -9  -3   77.10   39.41
   2  -9  -3  106.88   39.25
   2  -9  -3   38.44   37.73
  -2   9   3   76.65   35.21
  -2   9   3   68.93   28.42
  -2   9   3  105.23   38.13
   1  -9  -3   30.77   24.55
   1  -9  -3   14.70   27.66
   1  -9  -3    8.20   31.58
   1  -9  -3    2.30   19.27
  -1   9   3   15.07   16.06
   0  -9  -3  -11.93    9.25
   0  -9  -3   20.51   30.74
   0   9   3   -9.13   11.68
  -1  -9  -3   65.65   51.37
  -1  -9  -3   37.52   29.16
   1   9   3    6.88   26.44
   1   9   3   19.82   25.23
  -2  -9  -3   82.88   45.99
  -2  -9  -3  199.64   82.99
  -2  -9  -3   89.46   50.66
  -3  -9  -3   90.11   72.27
  -3  -9  -3   23.97   30.79
  -3  -9  -3   14.55   25.23
   3   9   3   19.25   26.79
   3   9   3   22.31   29.29
   2   9  -4  -14.19   33.87
  -2  -9   4   86.70   68.58
  -2  -9   4   93.70   52.25
  -2  -9   4   76.16   24.40
   1   9  -4   20.87   45.85
   1   9  -4   48.56   38.79
  -1  -9   4   29.56   15.97
  -1  -9   4   15.41   27.91
  -1  -9   4  131.25   67.49
   0   9  -4   45.38   25.36
   0   9  -4   55.36   37.26
   0   9  -4  123.61   70.97
   0  -9   4   35.67   20.98
   0  -9   4   43.21   41.86
   0  -9   4   11.78   35.30
  -1   9  -4   22.57   16.67
  -1   9  -4  -19.90   21.44
   1  -9   4   41.81   34.39
   1  -9   4   35.53   30.38
   1  -9   4    0.49   10.32
  -2   9  -4   27.79   12.69
  -2   9  -4   18.60   10.18
  -2   9  -4   15.05   31.81
   2  -9   4   -1.58   17.76
   2  -9   4   29.10   16.77
   2  -9   4   21.46   21.29
   4   8  -4  223.54   93.55
   4   8  -4  189.08   90.28
   4   8  -4  175.13   78.91
  -4  -8   4   29.37   64.19
  -4  -8   4  119.59   59.31
  -4  -8   4  102.56   66.99
   3   8  -4   11.30   30.12
   3   8  -4   16.68   37.12
   3   8  -4   35.72   46.11
  -3  -8   4    7.24    8.45
  -3  -8   4   15.24   27.65
  -3  -8   4   49.43   56.33
  -3  -8   4    8.89   25.81
   2   8  -4   65.26   50.85
   2   8  -4  134.96   66.31
  -2  -8   4   64.34   24.98
  -2  -8   4   45.19   44.55
  -2  -8   4   54.06   51.45
   1   8  -4   67.50   47.10
   1   8  -4   -3.26   23.05
   1   8  -4  153.82   66.68
  -1  -8   4   38.51   16.78
  -1  -8   4   63.57   45.95
  -1  -8   4   31.53   31.58
   0   8  -4   -5.70   17.01
   0   8  -4   26.41   33.58
   0  -8   4   42.85   31.45
   0  -8   4    7.14    9.64
   0  -8   4   22.91   40.61
  -1   8  -4   -3.15   17.01
  -1   8  -4   14.16   31.86
   1  -8   4   18.29   31.19
   1  -8   4   35.90   16.77
   1  -8   4   29.96   27.12
  -2   8  -4  418.48  117.09
  -2   8  -4  184.20   54.01
  -2   8  -4  143.45   57.91
   2  -8   4  174.12   60.77
   2  -8   4  131.64   63.41
   2  -8   4  231.54   67.68
  -3   8  -4   -9.39   23.20
   3  -8   4   16.56   15.83
  -4   8  -4   36.47   41.27
   4  -8   4   36.96   26.62
   5  -8   4   60.98   32.09
   5  -8   4   19.87   30.36
  -6  -7   4   30.26   27.58
   5   7  -4  384.75  144.28
   5   7  -4  240.46  109.94
   5   7  -4  313.05  106.93
  -5  -7   4  261.95  115.90
  -5  -7   4   99.27   85.97
   4   7  -4   26.95   45.07
   4   7  -4   35.56   38.29
   4   7  -4   11.45   25.82
  -4  -7   4   53.03   59.59
  -4  -7   4   16.53   29.87
   3   7  -4   27.15   36.93
   3   7  -4   41.31   36.60
   3   7  -4   32.36   41.63
  -3  -7   4   25.37   28.89
  -3  -7   4   51.87   43.79
  -3  -7   4    7.67   49.67
   2   7  -4   67.52   44.74
   2   7  -4   91.32   57.37
   2   7  -4   53.43   43.08
  -2  -7   4   40.64   46.32
  -2  -7   4   55.71   41.68
   1   7  -4  143.76   84.06
   1   7  -4  203.45   97.05
   1   7  -4  348.04  105.20
  -1  -7   4  270.66   73.97
  -1  -7   4  283.67  106.14
  -1  -7   4  163.15   87.61
   0   7  -4  207.94   63.66
   0   7  -4  151.15   64.58
   0   7  -4   84.05   45.86
   0  -7   4   76.02   35.50
   0  -7   4  212.44   69.11
   0  -7   4  102.05   53.05
  -1   7  -4   24.88   34.97
  -1   7  -4  -18.60   11.09
   1  -7   4   30.05   29.15
   1  -7   4   40.13   15.97
   1  -7   4   30.74   27.00
  -2   7  -4   21.56    9.88
  -2   7  -4   13.41   15.11
  -2   7  -4   11.52   30.58
   2  -7   4   -3.59    8.01
   2  -7   4   -2.22   19.78
   2  -7   4   16.51   15.97
  -3   7  -4   47.01   36.62
   3  -7   4   22.90   15.78
  -4   7  -4   43.85   39.41
   4  -7   4   38.85   26.47
   4  -7   4  103.85   31.69
   4  -7   4   42.27   39.76
  -5   7  -4  -13.70   13.80
   5  -7   4   31.08   20.14
   5  -7   4   44.97   41.42
   6  -7   4  102.01   51.15
   6  -7   4   20.90   17.46
   6   6  -4  201.98   77.93
   6   6  -4  103.89   77.28
   6   6  -4   87.65   70.23
  -6  -6   4  149.82   98.34
  -6  -6   4   86.82   63.47
   5   6  -4   25.33   38.99
   5   6  -4   82.85   62.96
   5   6  -4    6.87   34.32
  -5  -6   4   12.92   47.70
  -5  -6   4   28.96   34.45
   4   6  -4  123.05   63.71
   4   6  -4  293.65  104.61
   4   6  -4  132.52   70.04
  -4  -6   4  164.52   62.95
  -4  -6   4  117.27   85.16
  -4  -6   4   43.70   52.03
   3   6  -4   63.32   42.88
   3   6  -4   38.23   41.01
   3   6  -4   92.14   60.57
  -3  -6   4  100.84   64.81
  -3  -6   4   34.33   30.93
  -3  -6   4   83.48   47.88
   2   6  -4  140.91   68.16
   2   6  -4   80.51   54.73
   2   6  -4  172.75   78.19
  -2  -6   4  116.53   58.94
  -2  -6   4  199.52   85.32
   1   6  -4  104.60   51.53
   1   6  -4   62.46   38.57
  -1  -6   4  107.15   49.58
  -1  -6   4   37.40   40.83
   0   6  -4  283.45   94.35
   0   6  -4  227.06   99.54
   0   6  -4  171.11   88.51
   0  -6   4  278.99  100.50
   0  -6   4  309.42   81.39
   0  -6   4  214.66   92.21
  -1   6  -4  306.18   80.14
  -1   6  -4  136.28   77.47
  -1   6  -4  218.95   77.85
   1  -6   4  149.07   63.20
   1  -6   4  261.86   82.33
   1  -6   4  190.98   73.67
  -2   6  -4    5.03   23.44
  -2   6  -4   12.61   17.73
  -2   6  -4   62.86   24.47
   2  -6   4   68.95   30.48
   2  -6   4   53.72   19.72
   2  -6   4   59.30   23.58
  -3   6  -4   98.61   53.21
   3  -6   4   80.63   37.19
   3  -6   4   85.52   50.58
   3  -6   4   98.72   36.48
   3  -6   4  118.79   34.10
  -4   6  -4   34.27   28.20
   4  -6   4   27.40   15.85
   4  -6   4    7.75   14.30
   4  -6   4   96.79   46.36
  -5   6  -4   -6.44   18.00
   5  -6   4   26.07   28.92
   5  -6   4  -14.31    7.71
   6  -6   4   -0.73   14.53
   6  -6   4  -17.52   13.39
   7  -6   4    8.06   13.11
   7  -6   4   -3.48   21.28
   7   5  -4  226.65  114.04
   7   5  -4  117.28   70.71
   7   5  -4  111.35   59.01
  -7  -5   4   89.77   35.29
  -7  -5   4  150.29  110.92
  -7  -5   4   46.67   47.15
   6   5  -4   -9.80   39.29
   6   5  -4   11.93   25.12
   6   5  -4   11.23   22.10
  -6  -5   4  -10.06   10.70
  -6  -5   4   11.43   24.02
  -6  -5   4   -7.11   29.98
   5   5  -4   15.41   23.72
   5   5  -4   40.66   38.84
   5   5  -4   30.17   41.74
  -5  -5   4   -1.43   18.40
  -5  -5   4   88.00   41.38
  -5  -5   4    2.00   41.87
   4   5  -4  173.57   75.33
   4   5  -4   46.72   38.56
   4   5  -4   54.30   46.68
  -4  -5   4   50.81   56.01
  -4  -5   4   30.75   32.50
  -4  -5   4  104.72   49.57
   3   5  -4 1765.39  341.76
   3   5  -4  842.63  299.46
   3   5  -4  951.13  297.29
  -3  -5   4  888.88  300.01
  -3  -5   4 1144.48  322.50
  -3  -5   4  673.30  283.65
   2   5  -4   37.33   35.05
   2   5  -4   27.33   27.94
   2   5  -4   47.76   37.08
  -2  -5   4   11.23   15.35
  -2  -5   4    8.60   21.28
  -2  -5   4   -9.98   22.89
   1   5  -4   29.05   26.35
   1   5  -4   19.59   26.54
   1   5  -4  121.48   46.30
  -1  -5   4   15.36   21.45
  -1  -5   4   61.11   38.24
   0   5  -4   50.73   33.78
   0   5  -4   88.57   43.79
   0   5  -4   42.73   33.26
   0  -5   4   28.53   27.24
   0  -5   4   83.00   35.85
  -1   5  -4  164.69   52.33
  -1   5  -4   97.41   43.61
  -1   5  -4   88.30   51.22
   1  -5   4  107.38   46.86
   1  -5   4   93.50   41.05
   1  -5   4   85.66   34.38
  -2   5  -4   39.88   17.58
  -2   5  -4   24.11   16.62
  -2   5  -4   13.04   20.34
   2  -5   4   40.35   21.73
   2  -5   4   29.06   14.62
   2  -5   4   19.98   14.32
  -3   5  -4  231.72   75.20
   3  -5   4  156.97   52.69
   3  -5   4   56.51   55.74
   3  -5   4  110.56   50.31
   3  -5   4  196.34   48.23
  -4   5  -4   99.58   45.81
   4  -5   4   87.12   31.66
   4  -5   4   66.92   30.06
   4  -5   4  120.01   52.44
  -5   5  -4    7.94   24.83
   5  -5   4   73.03   24.46
   5  -5   4   34.32   19.24
   5  -5   4  137.38   49.51
   6  -5   4   23.63   10.13
   6  -5   4   21.10   26.79
   6  -5   4   28.68   10.50
   6  -5   4    4.94   11.91
   7  -5   4   24.17   14.20
   7  -5   4   50.03   37.17
   7  -5   4    7.76   12.78
   7  -5   4    8.62    9.84
   8  -5   4   18.35   16.74
   8  -5   4   36.73   20.61
   8  -5   4   16.87   12.89
   8   4  -4   32.90   42.86
   8   4  -4  -14.64   13.24
   8   4  -4   42.83   57.67
  -8  -4   4   85.78   79.47
  -8  -4   4   50.53   43.79
  -8  -4   4   -6.45   20.50
  -8  -4   4   27.69   17.07
   7   4  -4    9.77   39.24
   7   4  -4   17.33   40.36
  -7  -4   4  124.16   84.30
  -7  -4   4   -9.09   18.77
  -7  -4   4   16.09   14.76
  -7  -4   4   12.05   32.88
   6   4  -4  228.96  128.61
   6   4  -4  497.35  162.72
  -6  -4   4  281.96  122.50
  -6  -4   4  573.50  179.42
  -6  -4   4  299.94  129.31
   5   4  -4  267.47  107.38
   5   4  -4  155.03   88.69
  -5  -4   4  319.48  119.36
  -5  -4   4  231.88   96.55
  -5  -4   4  164.42   82.61
   4   4  -4  569.77  159.54
   4   4  -4  295.03  132.90
  -4  -4   4  381.62  135.90
  -4  -4   4  286.00  140.53
  -4  -4   4  337.99  126.50
   3   4  -4   71.63   44.01
   3   4  -4   -0.80   23.72
  -3  -4   4   49.24   37.18
  -3  -4   4   62.50   45.15
  -3  -4   4   71.27   37.17
   2   4  -4  168.66   65.68
   2   4  -4  122.72   64.89
   2   4  -4  158.01   72.12
  -2  -4   4  136.55   59.80
  -2  -4   4  119.00   69.46
  -2  -4   4  232.39   76.42
   1   4  -4  233.51  105.53
   1   4  -4  436.68  118.09
   1   4  -4  339.71  111.77
  -1  -4   4  309.19  114.41
  -1  -4   4  313.45  109.85
  -1  -4   4  235.70   99.01
   0   4  -4  357.00  112.30
   0   4  -4  270.79  104.85
   0   4  -4  423.57  115.36
   0  -4   4  324.14  107.34
   0  -4   4  247.23  106.33
  -1   4  -4  678.19  190.95
  -1   4  -4  614.20  174.85
   1  -4   4  678.93  173.05
   1  -4   4  356.64  174.52
  -2   4  -4  152.54   53.18
  -2   4  -4   41.65   29.83
  -2   4  -4   94.94   31.38
   2  -4   4  154.69   34.23
   2  -4   4   43.42   30.29
   2  -4   4  110.36   31.81
  -3   4  -4  268.52   80.09
  -3   4  -4  280.87   96.58
  -3   4  -4  273.56   82.74
   3  -4   4  208.50   84.92
   3  -4   4  302.71   82.08
   3  -4   4  271.28   85.19
  -4   4  -4   32.12   10.62
  -4   4  -4   32.67   11.82
  -4   4  -4  -12.76    9.13
   4  -4   4    6.45   10.38
   4  -4   4   12.87   12.02
   4  -4   4   -3.48   13.60
   4  -4   4   12.49   10.57
   4  -4   4    6.26    8.63
  -5   4  -4   44.90   17.45
  -5   4  -4   34.05   25.34
   5  -4   4   69.32   40.16
   5  -4   4   24.67   15.48
   5  -4   4   71.73   26.58
   5  -4   4   60.05   20.87
   5  -4   4   28.18   15.64
  -6   4  -4   40.32   20.30
  -6   4  -4   69.67   24.81
   6  -4   4   40.85   20.77
   6  -4   4   41.33   20.19
   6  -4   4   25.25   24.21
   6  -4   4   45.64   32.14
   6  -4   4   38.70   17.15
  -7   4  -4   90.57   37.36
  -7   4  -4  151.39   41.06
  -7   4  -4   77.24   36.92
   7  -4   4   76.86   31.21
   7  -4   4   61.19   41.18
   7  -4   4   63.59   31.95
  -8   4  -4   40.89   25.11
  -8   4  -4   67.39   27.44
  -8   4  -4   19.73   18.78
   8  -4   4   45.48   32.90
   8  -4   4   12.45   17.98
   8  -4   4   15.05   15.99
   8   3  -4   35.67   45.68
   8   3  -4   75.46   69.28
  -8  -3   4    1.66   17.97
  -8  -3   4   20.86   16.26
  -8  -3   4   94.99   65.93
   7   3  -4  147.38   84.57
   7   3  -4  232.68  101.88
  -7  -3   4  155.96   51.84
  -7  -3   4   82.06   64.33
  -7  -3   4  103.51   85.57
  -7  -3   4  211.01   80.94
   6   3  -4  229.80  100.86
   6   3  -4  353.01  121.99
  -6  -3   4  152.82   86.87
  -6  -3   4  199.25   89.86
  -6  -3   4  251.05  109.41
   5   3  -4  771.98  219.57
   5   3  -4  599.41  206.33
  -5  -3   4  557.97  200.14
  -5  -3   4  589.86  194.49
  -5  -3   4  419.75  203.34
   4   3  -4   97.49   57.10
   4   3  -4  115.68   59.06
  -4  -3   4   86.51   50.87
  -4  -3   4  125.04   55.21
  -4  -3   4  103.43   62.39
   3   3  -4  104.68   48.91
   3   3  -4   54.00   35.22
  -3  -3   4   19.80   27.64
  -3  -3   4  111.03   43.34
  -3  -3   4    9.27   35.28
   2   3  -4  372.82  119.62
   2   3  -4  294.32  113.47
  -2  -3   4  213.22  108.77
  -2  -3   4  401.78  112.04
  -2  -3   4  338.31  115.75
   1   3  -4  847.09  249.44
   1   3  -4  716.18  243.81
  -1  -3   4  897.22  238.70
  -1  -3   4  747.13  239.70
  -1  -3   4  617.06  244.32
   0   3  -4   67.59   34.20
   0  -3   4   58.71   28.26
   0  -3   4   65.92   35.21
   0  -3   4   39.71   27.64
  -1   3  -4  199.64   59.03
  -1   3  -4  120.50   57.72
  -1   3  -4  138.93   55.16
   1  -3   4  262.86   58.18
   1  -3   4   89.56   52.07
  -2   3  -4  106.37   38.20
  -2   3  -4   98.99   43.73
   2  -3   4  104.77   34.11
   2  -3   4   86.85   37.27
  -3   3  -4  545.09  112.72
  -3   3  -4  336.54  119.42
  -3   3  -4  393.91  107.60
   3  -3   4  268.36  110.57
   3  -3   4  338.67  107.29
   3  -3   4  386.26  109.42
   3  -3   4  260.40  109.15
  -4   3  -4  124.90   35.15
  -4   3  -4  107.64   32.67
  -4   3  -4   80.43   37.43
   4  -3   4   68.31   31.68
   4  -3   4   69.46   28.74
   4  -3   4   68.26   27.63
   4  -3   4   75.42   27.21
  -5   3  -4  291.88   82.35
  -5   3  -4  206.15   73.12
   5  -3   4  227.04   78.56
   5  -3   4  225.94   66.24
   5  -3   4  163.55   67.33
   5  -3   4  256.30   71.19
  -6   3  -4   67.51   26.90
  -6   3  -4  110.46   32.17
  -6   3  -4   68.08   30.03
   6  -3   4   65.59   23.08
   6  -3   4   18.46   29.01
   6  -3   4   15.91   18.40
   6  -3   4   60.78   21.44
  -7   3  -4  236.66   63.24
  -7   3  -4  142.01   62.39
  -7   3  -4  175.49   58.08
   7  -3   4  187.19   54.04
   7  -3   4  146.52   68.48
   7  -3   4   95.65   51.52
   7  -3   4  132.64   52.61
  -8   3  -4   93.70   34.15
  -8   3  -4   29.49   26.14
  -8   3  -4   65.37   37.44
   8  -3   4   15.64   21.76
   8  -3   4   43.34   23.50
   8  -3   4   25.21   29.92
  -9   3  -4   -9.72   14.09
  -9   3  -4   37.02   22.06
  -9   3  -4   -7.33   14.91
   9  -3   4  102.01   51.74
   9  -3   4   18.69   19.60
   8   2  -4  531.24  191.82
   8   2  -4  346.65  172.75
  -8  -2   4  322.36  159.54
  -8  -2   4  475.73  200.30
  -8  -2   4  496.49  174.87
  -8  -2   4  513.26  144.31
   7   2  -4   27.23   35.69
   7   2  -4    1.97   31.06
   7   2  -4   60.51   47.76
  -7  -2   4   20.71   30.57
  -7  -2   4   58.80   45.55
  -7  -2   4   43.52   46.74
  -7  -2   4   -1.96    9.81
   6   2  -4   95.95   53.26
   6   2  -4   38.81   51.61
   6   2  -4  109.02   66.87
  -6  -2   4  148.97   79.13
  -6  -2   4   99.81   54.31
  -6  -2   4   80.34   47.52
   5   2  -4  128.75   64.21
   5   2  -4   83.49   47.09
   5   2  -4  106.84   61.26
  -5  -2   4   97.49   64.02
  -5  -2   4   76.94   47.31
  -5  -2   4   72.43   47.46
   4   2  -4  282.23  157.29
   4   2  -4  562.02  172.71
   4   2  -4  672.27  169.58
  -4  -2   4  473.91  160.60
  -4  -2   4  537.38  178.53
  -4  -2   4  577.57  172.25
   3   2  -4   72.22   43.35
   3   2  -4  135.59   56.57
   3   2  -4   57.96   38.95
  -3  -2   4   60.23   46.67
  -3  -2   4  109.02   43.29
  -3  -2   4  107.15   48.49
   2   2  -4 1167.04  368.61
   2   2  -4 1297.45  364.55
   2   2  -4 1204.85  367.35
  -2  -2   4 1286.29  370.72
  -2  -2   4 1373.39  369.21
  -2  -2   4 1037.66  362.50
   1   2  -4  714.30  224.07
   1   2  -4  641.27  213.75
   1   2  -4  840.20  221.25
  -1  -2   4  648.55  219.77
  -1  -2   4  655.29  225.09
  -1  -2   4  763.86  218.24
   0   2  -4   72.05   34.30
   0   2  -4   32.73   30.82
   0  -2   4   80.73   33.00
   0  -2   4   64.14   35.23
   0  -2   4  115.59   36.66
  -1   2  -4  320.76  130.34
  -1   2  -4  380.85  129.44
   1  -2   4  398.09  132.01
   1  -2   4  358.70  127.34
   1  -2   4  539.12  126.39
  -2   2  -4 1072.78  257.24
  -2   2  -4  586.66  260.74
  -2   2  -4  811.62  254.25
   2  -2   4  867.78  254.83
  -3   2  -4  217.44   56.67
  -3   2  -4  198.89   65.88
   3  -2   4  193.06   61.26
   3  -2   4  122.20   56.48
  -4   2  -4   74.05   23.09
  -4   2  -4   43.54   20.64
   4  -2   4   30.97   10.97
   4  -2   4   19.03   11.93
   4  -2   4   24.16   12.23
   4  -2   4   -6.91   12.42
  -5   2  -4   59.12   32.76
  -5   2  -4  110.72   38.67
  -5   2  -4   57.82   30.00
   5  -2   4  102.20   30.93
   5  -2   4   71.05   38.00
   5  -2   4   84.04   29.40
   5  -2   4   72.72   28.02
  -6   2  -4  108.29   34.47
  -6   2  -4   68.57   25.69
  -6   2  -4   44.88   32.07
  -6   2  -4   61.75   37.70
   6  -2   4   66.48   28.16
   6  -2   4   96.60   31.88
   6  -2   4   85.18   43.04
  -7   2  -4   34.53   18.44
  -7   2  -4  100.68   42.20
  -7   2  -4   80.04   27.29
  -7   2  -4   41.38   28.54
   7  -2   4   55.37   24.70
   7  -2   4   16.00   15.77
   7  -2   4   17.36   27.49
  -8   2  -4    7.31   18.01
  -8   2  -4   29.14   26.40
  -8   2  -4   84.62   47.23
  -8   2  -4   35.78   22.77
   8  -2   4   76.75   30.02
   8  -2   4   21.30   29.00
  -9   2  -4   83.09   60.92
  -9   2  -4   82.29   61.37
  -9   2  -4  187.76   57.64
  -9   2  -4  205.48   63.00
   9  -2   4  268.57   69.77
   9  -2   4  136.26   74.42
   9   1  -4   58.29   60.23
   9   1  -4   18.73   43.03
   9   1  -4   67.62   61.14
  -9  -1   4   43.88   26.29
  -9  -1   4   42.09   68.21
  -9  -1   4   54.87   48.26
   8   1  -4   17.12   34.35
   8   1  -4   58.70   51.78
   8   1  -4   49.72   51.28
  -8  -1   4   62.28   26.32
  -8  -1   4   22.65   34.96
  -8  -1   4   70.23   42.70
  -8  -1   4   13.49   47.80
   7   1  -4  132.24   86.11
   7   1  -4  304.17  115.37
   7   1  -4  194.88   89.92
  -7  -1   4  204.37   92.75
  -7  -1   4  272.27   72.42
  -7  -1   4  163.60   98.82
  -7  -1   4  154.20   82.00
   6   1  -4   10.30   34.03
   6   1  -4   57.80   44.04
   6   1  -4    3.30   22.72
  -6  -1   4    0.74   22.21
  -6  -1   4   64.09   41.19
  -6  -1   4   15.00   38.61
  -6  -1   4   41.65   17.54
   5   1  -4  593.20  177.95
   5   1  -4  577.11  170.20
   5   1  -4  598.28  178.14
  -5  -1   4  499.23  163.95
  -5  -1   4  321.54  167.96
  -5  -1   4  396.15  166.04
   4   1  -4  977.15  330.44
   4   1  -4  867.80  328.63
   4   1  -4 1086.39  317.12
  -4  -1   4 1077.17  341.91
  -4  -1   4 1064.62  324.89
  -4  -1   4 1153.45  323.13
   3   1  -4  477.25  192.77
   3   1  -4  719.06  194.82
   3   1  -4  569.95  198.49
  -3  -1   4  525.94  190.22
  -3  -1   4  690.27  206.11
  -3  -1   4  699.63  200.76
   2   1  -4  119.95   53.98
   2   1  -4  124.12   53.11
   2   1  -4  173.13   63.22
  -2  -1   4  176.72   56.56
  -2  -1   4  128.95   60.75
  -2  -1   4  106.98   54.20
   1   1  -4  452.12  129.12
   1   1  -4  462.40  135.29
   1   1  -4  245.49  123.58
  -1  -1   4  554.45  127.35
  -1  -1   4  498.11  136.98
  -1  -1   4  329.00  125.39
   0   1  -4  210.92   78.53
   0   1  -4  267.61   84.15
   0   1  -4  228.54   78.56
   0  -1   4  228.82   83.12
   0  -1   4  193.35   77.31
   0  -1   4  342.12   82.46
  -1   1  -4   21.01   14.62
  -1   1  -4   22.23   15.66
  -1   1  -4   11.01   10.74
   1  -1   4   17.88   12.47
   1  -1   4    6.85   10.79
   1  -1   4   16.56   14.51
  -2   1  -4  686.47  154.51
   2  -1   4  526.62  153.55
   2  -1   4  561.84  155.00
   2  -1   4  455.38  150.45
  -3   1  -4  312.33   90.38
  -3   1  -4  240.68   81.95
   3  -1   4  245.26   80.98
   3  -1   4  347.35   91.63
   3  -1   4  300.38   82.61
  -4   1  -4  115.59   40.93
   4  -1   4  157.64   50.17
   4  -1   4  101.75   38.12
  -5   1  -4  377.73  141.35
  -5   1  -4  658.99  156.39
  -5   1  -4  543.97  138.74
   5  -1   4  501.23  140.86
   5  -1   4  491.45  156.27
   5  -1   4  356.65  138.22
  -6   1  -4  220.28   74.31
  -6   1  -4  248.98  126.05
  -6   1  -4  183.25   81.28
  -6   1  -4  238.02   75.65
   6  -1   4  221.35   72.92
   6  -1   4  180.64   85.43
   6  -1   4  322.76   82.00
  -7   1  -4    2.87   17.83
  -7   1  -4    8.56   13.16
  -7   1  -4   31.81   19.53
   7  -1   4    0.45    7.74
   7  -1   4   23.62   20.71
   7  -1   4   33.66   33.14
  -8   1  -4  -11.77   15.91
  -8   1  -4  -11.19   58.09
  -8   1  -4   28.67   15.26
   8  -1   4   47.42   36.85
   8  -1   4    6.25    7.42
   8  -1   4   62.63   31.45
  -9   1  -4    6.81   19.95
  -9   1  -4   10.64   14.99
  -9   1  -4   68.17   53.78
   9  -1   4   13.91   29.62
   9  -1   4  -12.47   17.30
   9   0  -4   46.49   59.85
   9   0  -4   34.23   43.51
   9   0  -4   68.96   52.65
  -9   0   4  -12.29   21.88
  -9   0   4   29.29   43.85
  -9   0   4    7.91   32.33
  -9   0   4   10.71   14.90
   8   0  -4    4.08   30.06
   8   0  -4  -29.56   16.75
   8   0  -4   -4.23   29.32
  -8   0   4   19.25   40.86
  -8   0   4   44.77   21.17
  -8   0   4   10.88   23.99
  -8   0   4   -0.56   22.28
   7   0  -4  223.21   94.01
   7   0  -4  136.96   87.41
   7   0  -4  196.56   94.76
  -7   0   4  206.51   69.78
  -7   0   4  322.82  108.01
  -7   0   4  226.83   88.68
  -7   0   4  195.74  100.52
   6   0  -4  752.26  211.65
   6   0  -4  704.21  213.30
   6   0  -4  636.69  200.12
  -6   0   4  469.92  177.75
  -6   0   4  654.60  198.22
  -6   0   4  640.19  205.01
  -6   0   4  558.22  209.34
   5   0  -4   86.89   56.14
   5   0  -4  140.70   64.28
   5   0  -4  108.83   60.96
  -5   0   4  121.17   55.75
  -5   0   4  266.62   88.89
  -5   0   4   92.04   55.16
   4   0  -4  427.35  169.53
   4   0  -4  566.40  179.70
   4   0  -4  432.64  169.44
  -4   0   4  592.76  172.92
  -4   0   4  516.30  183.83
  -4   0   4  623.47  180.56
   3   0  -4  120.66   57.33
   3   0  -4  109.06   49.78
   3   0  -4  232.21   63.40
  -3   0   4   43.94   44.76
  -3   0   4  230.68   67.36
  -3   0   4  181.55   56.51
   2   0  -4   93.54   45.05
   2   0  -4   65.56   34.16
   2   0  -4   37.47   30.66
  -2   0   4  143.45   45.87
  -2   0   4   60.19   35.59
  -2   0   4  120.85   44.85
   1   0  -4  405.84  152.08
   1   0  -4  467.14  158.05
   1   0  -4  531.41  156.43
  -1   0   4  659.53  152.87
  -1   0   4  545.41  162.49
  -1   0   4  378.68  152.41
   0   0  -4 1968.38  627.40
   0   0  -4 2383.25  629.97
   0   0   4 1893.48  628.37
   0   0   4 2365.08  627.88
  -1   0  -4  281.31   94.05
  -1   0  -4  399.24   97.23
   1   0   4  431.87   97.50
   1   0   4  286.98   95.11
   1   0   4  262.39   93.21
  -2   0  -4  265.53   76.85
  -2   0  -4  430.78   88.86
  -2   0  -4  210.83   73.88
   2   0   4  256.17   76.61
   2   0   4  306.76   84.33
  -3   0  -4   84.12   34.60
  -3   0  -4   62.43   23.74
   3   0   4   38.25   18.41
   3   0   4   85.74   33.31
   3   0   4   66.00   24.01
  -4   0  -4   12.44   10.16
  -4   0  -4   26.35   26.23
  -4   0  -4   22.84    8.11
   4   0   4    2.73    9.59
   4   0   4    2.67   17.20
   4   0   4   -1.24    3.72
  -5   0  -4   35.93   33.49
  -5   0  -4   87.03   32.73
  -5   0  -4   39.66   18.66
   5   0   4   49.24   21.86
   5   0   4   12.07   10.54
   5   0   4   22.14   25.74
  -6   0  -4   65.57   44.37
  -6   0  -4   25.29   20.65
  -6   0  -4   45.33   18.97
  -6   0  -4   47.32   28.44
   6   0   4    8.23   18.90
   6   0   4   35.14   14.79
   6   0   4   20.54   27.59
  -7   0  -4  256.16   76.61
  -7   0  -4  134.60   75.16
  -7   0  -4  429.94  118.98
  -7   0  -4  268.48   72.29
   7   0   4  173.83   66.13
   7   0   4  324.10   82.63
   7   0   4  117.22   77.62
  -8   0  -4   80.82   59.06
  -8   0  -4  188.24   84.85
  -8   0  -4  168.22   61.03
  -8   0  -4  162.05   54.72
   8   0   4  140.54   51.46
   8   0   4  209.43   68.95
   8   0   4  164.63   80.07
  -9   0  -4   29.88   23.58
  -9   0  -4   49.42   52.73
  -9   0  -4   13.09   15.36
   9   0   4   12.04   27.94
   9   0   4    2.78   25.51
   9  -1  -4    8.12   30.78
   9  -1  -4   49.91   54.24
   9  -1  -4   21.17   40.66
  -9   1   4   73.26   49.81
  -9   1   4   41.45   23.97
  -9   1   4   26.15   34.76
  -9   1   4   47.49   37.84
   8  -1  -4    7.35   34.11
   8  -1  -4   31.36   30.16
   8  -1  -4   -4.28   24.38
  -8   1   4  -12.31    8.09
  -8   1   4   40.99   44.85
  -8   1   4  122.77   51.40
   7  -1  -4  614.83  168.62
   7  -1  -4  331.88  140.55
   7  -1  -4  269.96  145.22
  -7   1   4  444.69  152.78
  -7   1   4  350.28  144.86
  -7   1   4  473.94  132.45
  -7   1   4  505.86  168.48
   6  -1  -4  394.22  120.87
   6  -1  -4  349.35  117.59
   6  -1  -4  290.42  106.05
  -6   1   4  370.84  117.96
  -6   1   4  209.94  100.11
  -6   1   4  170.43  105.28
  -6   1   4  259.77   88.61
   5  -1  -4   61.17   37.76
   5  -1  -4   59.26   33.26
   5  -1  -4   15.15   24.19
  -5   1   4   25.21   26.24
  -5   1   4   54.20   20.58
  -5   1   4   97.50   48.91
  -5   1   4   56.22   34.38
   4  -1  -4   92.73   41.77
   4  -1  -4   33.71   25.58
   4  -1  -4   23.79   21.24
  -4   1   4   71.49   41.37
  -4   1   4   42.69   29.88
  -4   1   4  117.94   43.30
   3  -1  -4  800.71  270.19
   3  -1  -4  732.37  263.15
   3  -1  -4  940.33  268.83
  -3   1   4 1127.37  267.87
  -3   1   4  910.07  278.02
   2  -1  -4  807.74  279.48
   2  -1  -4 1036.44  283.56
   2  -1  -4  894.97  279.20
  -2   1   4  897.49  282.98
  -2   1   4 1139.48  282.96
   1  -1  -4  297.96  115.58
   1  -1  -4  277.93  116.76
   1  -1  -4  407.57  113.52
  -1   1   4  383.22  121.79
  -1   1   4  565.87  123.12
   0  -1  -4  512.70  152.70
   0  -1  -4  505.78  150.38
   0   1   4  577.82  151.22
   0   1   4  433.51  151.51
  -1  -1  -4   13.56   10.92
  -1  -1  -4   21.08   18.99
  -1  -1  -4    8.92    9.54
   1   1   4    5.49   10.28
   1   1   4  -11.62    7.17
  -2  -1  -4  153.83   51.82
  -2  -1  -4  134.34   56.57
   2   1   4  177.50   53.33
   2   1   4  146.46   56.18
  -3  -1  -4   85.30   39.06
  -3  -1  -4   83.09   26.60
   3   1   4   78.44   26.04
   3   1   4   43.48   28.24
   3   1   4   43.81   18.75
  -4  -1  -4  655.88  201.08
   4   1   4  728.92  202.65
   4   1   4  768.69  213.24
  -5  -1  -4  304.38   84.80
  -5  -1  -4   98.90   40.04
  -5  -1  -4  189.96   56.18
   5   1   4   68.41   30.76
   5   1   4   85.34   47.84
   5   1   4  122.10   43.74
  -6  -1  -4   62.52   24.84
  -6  -1  -4   39.09   39.35
  -6  -1  -4   36.98   29.48
   6   1   4  -17.05   12.58
   6   1   4   38.90   12.43
   6   1   4   84.41   30.98
  -7  -1  -4   72.75   38.47
  -7  -1  -4    5.11   38.11
  -7  -1  -4   89.07   35.59
   7   1   4   72.72   35.00
   7   1   4   50.37   21.84
   7   1   4   29.90   35.18
  -8  -1  -4   64.72   54.90
  -8  -1  -4   19.36   23.79
  -8  -1  -4  102.20   44.79
   8   1   4   58.92   34.64
   8   1   4   27.39   16.34
   8   1   4   17.86   31.26
  -9  -1  -4   26.22   54.61
  -9  -1  -4  -10.86   12.83
  -9  -1  -4    7.42   17.15
   9   1   4   47.13   36.05
   9   1   4    4.92   29.94
   8  -2  -4   49.55   46.12
   8  -2  -4  156.38   75.42
   8  -2  -4   98.54   63.39
  -8   2   4   95.90   63.77
  -8   2   4  168.92   70.13
  -8   2   4  117.85   42.34
   7  -2  -4   18.03   31.77
   7  -2  -4   -3.68   19.31
   7  -2  -4   23.13   32.90
  -7   2   4   -3.55   25.55
  -7   2   4   29.69   38.39
  -7   2   4   13.34   33.90
  -7   2   4   20.12   16.40
   6  -2  -4  116.83   67.85
   6  -2  -4  239.71   77.89
   6  -2  -4  149.37   71.90
  -6   2   4  246.21   80.92
  -6   2   4  149.76   56.23
  -6   2   4  139.43   81.70
  -6   2   4  204.12   77.03
   5  -2  -4  176.45   69.67
   5  -2  -4  116.99   59.36
   5  -2  -4  122.10   64.75
  -5   2   4  177.80   54.93
  -5   2   4  226.76   73.41
  -5   2   4   95.38   67.85
  -5   2   4  296.58   81.89
   4  -2  -4  197.11   72.20
   4  -2  -4   81.72   62.30
   4  -2  -4  206.95   77.25
  -4   2   4  198.62   61.84
  -4   2   4  263.53   79.48
  -4   2   4  440.03   91.41
   3  -2  -4 1099.56  329.63
   3  -2  -4  892.83  328.61
   3  -2  -4 1432.39  335.57
   2  -2  -4 1060.86  318.73
   2  -2  -4 1118.98  316.30
   2  -2  -4  902.97  315.58
  -2   2   4 1226.41  318.79
   1  -2  -4  127.11   33.16
   1  -2  -4   63.68   30.62
  -1   2   4   67.13   30.80
  -1   2   4   61.97   31.01
   0  -2  -4  138.17   46.98
   0  -2  -4  191.76   51.91
   0  -2  -4  149.02   47.32
   0   2   4  131.39   48.38
   0   2   4   97.23   44.59
  -1  -2  -4 1614.16  451.61
  -1  -2  -4 1995.79  457.08
  -1  -2  -4 1625.65  452.05
   1   2   4 1240.05  452.82
   1   2   4 1396.34  451.28
  -2  -2  -4  810.23  186.88
  -2  -2  -4  463.89  175.43
   2   2   4  570.17  185.60
   2   2   4  689.68  177.28
  -3  -2  -4  315.27  100.02
  -3  -2  -4  628.13  133.16
   3   2   4  369.34  112.72
   3   2   4  273.24   92.40
   3   2   4  392.32   98.76
  -4  -2  -4   12.19    6.35
  -4  -2  -4   35.09   24.15
  -4  -2  -4   37.08   36.61
   4   2   4   19.98   22.36
   4   2   4    8.05    5.77
   4   2   4    9.00   14.22
  -5  -2  -4  110.00   61.22
  -5  -2  -4   85.73   44.04
   5   2   4  129.65   41.73
   5   2   4   58.65   39.51
   5   2   4   65.03   25.14
  -6  -2  -4  190.86   85.10
  -6  -2  -4  430.92  122.25
  -6  -2  -4  273.36   82.48
   6   2   4  161.19   66.25
   6   2   4  250.44   94.17
   6   2   4  385.67   91.73
  -7  -2  -4   42.91   28.61
  -7  -2  -4   12.06   21.15
  -7  -2  -4   48.39   51.90
   7   2   4   84.03   53.88
   7   2   4   31.69   14.59
   7   2   4   90.13   39.12
  -8  -2  -4    2.30   22.09
  -8  -2  -4  107.21   77.13
   8   2   4  157.61   68.65
   8   2   4   79.41   41.21
  -9  -2  -4   64.81   36.83
  -9  -2  -4  189.72   96.60
  -9  -2  -4   17.88   29.33
   9   2   4  100.64   51.09
   9   2   4   60.58   51.89
   8  -3  -4   30.99   36.34
   8  -3  -4   44.09   41.30
   8  -3  -4   25.91   31.22
  -8   3   4   -1.51   21.07
  -8   3   4   74.28   48.43
  -8   3   4   39.94   21.83
   7  -3  -4   -2.53   19.55
   7  -3  -4   15.81   25.23
   7  -3  -4   16.61   31.61
  -7   3   4   64.87   44.08
  -7   3   4    2.43    9.29
  -7   3   4   56.51   37.05
  -7   3   4   70.09   43.81
   6  -3  -4  201.17   71.88
   6  -3  -4  116.67   61.02
   6  -3  -4   59.40   59.81
  -6   3   4  288.53   80.31
  -6   3   4  198.11   75.36
  -6   3   4  169.97   56.50
  -6   3   4  263.41   78.63
   5  -3  -4  456.14  216.57
   5  -3  -4  812.14  219.62
   5  -3  -4  737.15  226.90
  -5   3   4  797.30  211.85
  -5   3   4  529.52  223.75
  -5   3   4 1015.05  234.52
   4  -3  -4  232.52  111.74
   4  -3  -4  330.15  115.38
   4  -3  -4  429.50  121.80
  -4   3   4  602.89  129.16
  -4   3   4  363.90  108.97
  -4   3   4  323.39  120.98
   3  -3  -4   14.34   14.59
   3  -3  -4    1.45   14.99
   3  -3  -4   21.76   15.79
  -3   3   4   22.69   18.79
  -3   3   4    6.97   19.54
  -3   3   4    5.69    8.39
  -3   3   4    4.21   16.02
   2  -3  -4  543.29  171.78
   2  -3  -4  564.81  173.47
   2  -3  -4  585.63  177.95
  -2   3   4  512.05  180.26
  -2   3   4  680.88  175.11
   1  -3  -4  214.53   70.09
   1  -3  -4  259.35   71.31
   1  -3  -4  148.29   68.69
  -1   3   4  238.09   72.65
   0  -3  -4  403.37  105.71
   0  -3  -4  455.67  102.80
   0  -3  -4  299.62   99.42
   0   3   4  271.08  102.55
   0   3   4  250.68   99.07
  -1  -3  -4  699.56  170.56
  -1  -3  -4  451.59  161.43
   1   3   4  520.61  170.70
   1   3   4  603.52  163.11
  -2  -3  -4  969.63  270.46
   2   3   4  816.97  274.37
  -3  -3  -4  696.32  153.11
  -3  -3  -4  388.85  110.01
   3   3   4  390.53  125.22
   3   3   4  304.06  102.86
   3   3   4  529.62  111.80
  -4  -3  -4   21.31   12.22
  -4  -3  -4   46.00   38.73
  -4  -3  -4   52.77   29.55
   4   3   4   17.20    8.30
   4   3   4   40.02   21.18
   4   3   4   31.76   26.96
  -5  -3  -4   15.37   34.71
  -5  -3  -4   20.48   23.75
   5   3   4   28.12   32.78
   5   3   4   29.66   11.62
   5   3   4   73.23   31.09
  -6  -3  -4  497.35  175.19
  -6  -3  -4  396.87  141.36
  -6  -3  -4  333.00  146.29
   6   3   4  613.12  151.93
   6   3   4  349.43  152.91
  -7  -3  -4   37.96   28.82
  -7  -3  -4  181.42   85.04
  -7  -3  -4   17.42   23.81
   7   3   4   67.10   39.14
   7   3   4   14.86   35.56
  -8  -3  -4    8.51   18.70
  -8  -3  -4   30.62   50.06
  -8  -3  -4    5.57   21.19
   8   3   4  145.57   56.98
   8   3   4  110.95   60.89
  -9  -3  -4   26.50   28.91
  -9  -3  -4   31.43   28.93
  -9  -3  -4  -21.73   39.19
   9   3   4   31.81   46.18
   9   3   4   60.06   43.45
   8  -4  -4  164.46   78.31
   8  -4  -4  187.29   69.04
   8  -4  -4   59.72   42.66
   8  -4  -4   45.04   38.41
  -8   4   4  111.84   41.38
  -8   4   4   97.02   51.72
  -8   4   4   87.46   64.30
  -8   4   4   95.78   49.16
   7  -4  -4  111.22   52.29
   7  -4  -4  161.15   74.76
   7  -4  -4   48.39   41.21
   7  -4  -4  206.15   70.30
  -7   4   4  140.01   56.08
  -7   4   4   78.22   45.85
  -7   4   4   97.56   40.18
  -7   4   4   90.28   51.64
   6  -4  -4   15.38   26.44
   6  -4  -4   74.14   39.28
   6  -4  -4  103.12   46.02
  -6   4   4  165.94   54.29
  -6   4   4   53.77   27.07
  -6   4   4  140.22   51.36
  -6   4   4   50.36   35.24
   5  -4  -4  326.85  112.11
   5  -4  -4  209.24  107.26
   5  -4  -4  339.33  115.08
  -5   4   4  327.41  105.04
  -5   4   4  421.67  121.19
  -5   4   4  458.59  121.35
   4  -4  -4   69.04   49.20
   4  -4  -4   96.03   53.09
   4  -4  -4  177.98   56.62
  -4   4   4  312.99   68.91
  -4   4   4  164.50   63.04
  -4   4   4  177.08   52.38
  -4   4   4  229.95   64.02
   3  -4  -4   47.42   23.35
   3  -4  -4   47.23   24.92
   3  -4  -4   37.93   22.82
  -3   4   4   80.71   34.77
  -3   4   4   48.25   20.18
  -3   4   4   32.71   22.78
  -3   4   4   37.10   23.19
   2  -4  -4  134.70   50.06
   2  -4  -4  202.01   58.84
   2  -4  -4  137.13   51.41
  -2   4   4  178.74   50.93
  -2   4   4  101.42   53.42
  -2   4   4  176.89   54.63
   1  -4  -4 2237.40  572.88
   1  -4  -4 2051.72  568.79
  -1   4   4 1744.61  569.87
  -1   4   4 1880.27  567.78
  -1   4   4 1880.87  570.86
   0  -4  -4  418.65   90.57
   0  -4  -4  318.25   84.79
   0  -4  -4  246.55   74.76
   0   4   4  207.50   79.13
   0   4   4  190.44   70.69
   0   4   4  208.93   78.71
  -1  -4  -4  151.98   67.98
  -1  -4  -4  174.30   65.87
  -1  -4  -4  307.91   85.62
   1   4   4  181.72   72.60
   1   4   4  304.36   72.61
  -2  -4  -4   24.36   15.65
  -2  -4  -4   22.58   16.67
  -2  -4  -4   65.27   39.29
   2   4   4   90.36   27.94
   2   4   4   15.08   20.19
  -3  -4  -4  581.74  129.75
  -3  -4  -4  189.88   69.19
  -3  -4  -4  385.07   91.20
   3   4   4  449.10   86.16
   3   4   4  284.67   89.41
   3   4   4  194.95   61.13
  -4  -4  -4  154.88   71.14
  -4  -4  -4   49.35   33.46
  -4  -4  -4   19.62   15.23
   4   4   4   17.47   25.82
   4   4   4   76.07   32.17
  -5  -4  -4  659.65  189.30
  -5  -4  -4  333.79  149.30
   5   4   4  323.83  153.04
   5   4   4  609.43  153.86
  -6  -4  -4  140.75   73.31
  -6  -4  -4  103.53   48.25
   6   4   4   27.22   31.10
   6   4   4   10.62   25.21
  -7  -4  -4   38.05   35.64
  -7  -4  -4  137.65   84.98
  -7  -4  -4  -17.52   12.82
   7   4   4    9.68   28.15
   7   4   4   -6.44   20.62
  -8  -4  -4  110.46   50.46
  -8  -4  -4   68.62   47.87
  -8  -4  -4  242.43  112.92
   8   4   4   73.90   48.04
   8   4   4   19.34   37.17
   7  -5  -4   50.33   35.81
   7  -5  -4   12.64   31.03
   7  -5  -4  140.17   59.33
   7  -5  -4  141.17   55.22
  -7   5   4  112.00   39.36
  -7   5   4  260.10   66.39
  -7   5   4  163.76   62.73
  -7   5   4   70.00   37.29
   6  -5  -4   20.27   32.61
   6  -5  -4    9.38   19.34
   6  -5  -4    8.82   21.33
   6  -5  -4   54.25   31.78
  -6   5   4   21.13   29.77
  -6   5   4   55.40   34.42
  -6   5   4   26.32   19.28
  -6   5   4   46.03   26.53
   5  -5  -4   19.55   15.38
   5  -5  -4    1.04   15.79
   5  -5  -4   -1.01   16.49
   5  -5  -4   16.79   32.75
  -5   5   4  -24.27   11.15
  -5   5   4   -4.64   11.03
  -5   5   4  -10.29    6.68
  -5   5   4  -12.61   14.80
   4  -5  -4  433.39  181.44
   4  -5  -4  678.36  202.68
   4  -5  -4  719.97  178.32
   4  -5  -4  410.76  182.25
  -4   5   4  382.59  183.08
  -4   5   4  819.51  181.01
  -4   5   4  602.20  177.89
   3  -5  -4  338.75  113.44
   3  -5  -4  380.80   95.23
   3  -5  -4  242.96  101.55
   3  -5  -4  229.14   97.12
  -3   5   4  331.54   98.46
  -3   5   4  303.95  106.52
  -3   5   4  305.44   99.39
   2  -5  -4  337.58  133.94
   2  -5  -4  454.79  134.11
   2  -5  -4  384.00  120.37
   2  -5  -4  530.15  124.71
  -2   5   4  350.67  128.49
  -2   5   4  389.92  123.43
  -2   5   4  345.47  125.65
   1  -5  -4  178.93   61.80
   1  -5  -4  106.72   56.07
   1  -5  -4  290.93   63.93
   1  -5  -4  147.56   51.43
  -1   5   4  126.29   55.17
  -1   5   4  138.04   53.63
  -1   5   4  166.29   50.69
   0  -5  -4  690.36  124.69
   0  -5  -4  254.11  104.66
   0  -5  -4  343.20   97.92
   0   5   4  220.87  103.55
   0   5   4  311.52   95.30
  -1  -5  -4   56.46   33.02
  -1  -5  -4   91.32   31.66
  -1  -5  -4  180.62   58.31
   1   5   4   63.78   36.21
   1   5   4   66.23   24.52
   1   5   4  147.76   39.48
  -2  -5  -4  520.23  118.67
  -2  -5  -4  247.82   77.15
   2   5   4  452.87   85.77
   2   5   4  253.84   85.81
   2   5   4  202.78   63.52
  -3  -5  -4  348.56  115.43
  -3  -5  -4  375.02  125.40
  -3  -5  -4  678.63  164.23
   3   5   4  594.12  126.26
   3   5   4  160.89  114.74
  -4  -5  -4  273.66  111.50
  -4  -5  -4  665.02  171.08
  -4  -5  -4  381.70  128.51
   4   5   4  231.53  121.83
   4   5   4  508.98  126.86
  -5  -5  -4  205.11   90.25
  -5  -5  -4   33.92   34.85
   5   5   4  103.58   51.95
   5   5   4   60.07   38.55
  -6  -5  -4    1.64   16.92
  -6  -5  -4  102.78   70.06
   6   5   4   85.82   42.78
   6   5   4   40.37   37.58
  -7  -5  -4   16.56   23.79
  -7  -5  -4  173.16   87.90
  -7  -5  -4   38.74   31.65
   7   5   4   81.96   44.74
   7   5   4   -1.30   15.74
  -8  -5  -4   22.54   31.14
  -8  -5  -4  103.12   75.38
  -8  -5  -4   84.01   49.66
   8   5   4    2.79   22.60
   8   5   4   46.35   38.50
   7  -6  -4   26.03   25.38
   7  -6  -4  147.36   71.64
  -7   6   4   74.42   32.43
   6  -6  -4   39.75   33.95
   6  -6  -4   22.14   23.43
   6  -6  -4   26.41   17.14
   6  -6  -4  -20.37   13.50
  -6   6   4   37.01   19.55
  -6   6   4   56.07   24.44
  -6   6   4   14.14   14.37
   5  -6  -4   80.60   48.87
   5  -6  -4   63.27   26.12
   5  -6  -4   69.46   33.97
   5  -6  -4   80.63   38.16
  -5   6   4   50.10   27.39
  -5   6   4   91.65   34.40
  -5   6   4   67.80   27.63
   4  -6  -4  214.98   60.30
   4  -6  -4  194.41   67.90
   4  -6  -4  138.26   67.53
   4  -6  -4  159.04   76.21
  -4   6   4  157.13   61.77
  -4   6   4  181.34   67.59
  -4   6   4  228.36   66.13
   3  -6  -4  599.01  160.25
   3  -6  -4  527.85  155.70
   3  -6  -4  418.17  165.35
   3  -6  -4  566.40  181.59
  -3   6   4  659.26  158.94
  -3   6   4  453.97  166.82
  -3   6   4  440.04  157.86
   2  -6  -4   38.59   15.01
   2  -6  -4   14.91   22.82
   2  -6  -4   38.61   26.57
   2  -6  -4   24.96   18.03
  -2   6   4   12.25   11.51
  -2   6   4   11.73   17.32
  -2   6   4   48.91   22.25
   1  -6  -4  166.17   60.93
   1  -6  -4  256.27   68.39
   1  -6  -4  221.39   59.46
   1  -6  -4  137.14   48.57
  -1   6   4  150.22   47.09
  -1   6   4  143.72   51.95
  -1   6   4   84.36   50.03
   0  -6  -4  114.36   60.81
   0  -6  -4  389.89   82.82
   0   6   4  135.51   62.22
   0   6   4  146.47   52.28
   0   6   4  253.89   63.05
  -1  -6  -4 1030.31  175.81
  -1  -6  -4  450.62  136.33
   1   6   4  384.09  120.04
   1   6   4  387.24  136.78
  -2  -6  -4   11.68   19.99
  -2  -6  -4   35.04   21.48
  -2  -6  -4   -6.02   29.77
   2   6   4   50.04   24.09
   2   6   4    1.52   15.29
  -3  -6  -4  218.97   91.58
  -3  -6  -4  391.38  125.90
  -3  -6  -4  147.59   80.37
   3   6   4  549.03  103.74
   3   6   4  206.91   94.00
  -4  -6  -4   26.86   58.52
  -4  -6  -4   12.42   17.87
  -4  -6  -4   24.80   27.18
   4   6   4   30.73   30.83
   4   6   4   65.45   34.44
  -5  -6  -4  138.90   72.48
  -5  -6  -4    7.78   20.75
   5   6   4   15.68   24.48
   5   6   4   -7.76   19.73
  -6  -6  -4  -26.74   36.79
  -6  -6  -4   19.78   21.29
   6   6   4   -5.71   19.19
   6   6   4   23.40   30.79
  -7  -6  -4  131.73   74.96
  -7  -6  -4  287.52  125.81
  -7  -6  -4   73.35   61.10
   7   6   4  180.51   86.88
   7   6   4  369.02   96.77
   6  -7  -4  219.07  110.20
   6  -7  -4  240.49   69.72
   6  -7  -4  175.42   82.88
   6  -7  -4  195.28   76.23
  -6   7   4  307.79   84.68
   5  -7  -4   -9.39   15.39
   5  -7  -4   32.17   12.53
   5  -7  -4   60.87   42.55
   5  -7  -4   20.36   18.24
  -5   7   4   12.24   15.13
   4  -7  -4   81.33   40.35
   4  -7  -4   49.61   28.43
   4  -7  -4   78.24   23.19
   4  -7  -4  129.98   61.52
  -4   7   4   34.82   23.18
  -4   7   4   40.80   24.98
  -4   7   4   68.82   25.40
   3  -7  -4   19.92   29.24
   3  -7  -4   25.35   13.71
   3  -7  -4   25.31   19.15
   3  -7  -4   12.84   21.54
  -3   7   4   26.45   17.55
  -3   7   4   13.02   18.20
  -3   7   4   16.33   13.09
   2  -7  -4   77.00   55.03
   2  -7  -4  269.42   62.15
   2  -7  -4  185.64   67.00
  -2   7   4  111.31   54.78
  -2   7   4  193.72   53.05
  -2   7   4  146.93   57.44
   1  -7  -4   47.21   31.00
   1  -7  -4   52.99   27.10
   1  -7  -4   21.96   27.79
  -1   7   4   43.41   23.50
  -1   7   4   18.35   19.99
  -1   7   4   36.40   14.94
   0  -7  -4  871.33  171.64
   0  -7  -4  527.01  166.84
   0  -7  -4  358.37  163.84
   0   7   4  411.82  164.54
   0   7   4  506.25  152.05
  -1  -7  -4  337.90   89.40
  -1  -7  -4  128.80   49.79
  -1  -7  -4   83.53   44.62
   1   7   4  103.64   49.61
   1   7   4   95.87   32.53
  -2  -7  -4    5.45   18.76
  -2  -7  -4   48.85   50.13
  -2  -7  -4   31.98   23.64
   2   7   4   -3.76   16.61
   2   7   4   73.37   30.88
  -3  -7  -4   39.91   51.52
  -3  -7  -4   67.60   34.70
  -3  -7  -4   77.88   40.69
   3   7   4   45.12   29.49
   3   7   4   22.18   27.70
  -4  -7  -4  341.16  124.25
  -4  -7  -4   92.05   65.36
  -4  -7  -4  204.59   79.58
   4   7   4  511.93  100.86
   4   7   4  118.33   76.17
  -5  -7  -4  137.43   90.05
  -5  -7  -4   49.67   40.34
   5   7   4   45.78   46.92
   5   7   4   63.57   42.05
  -6  -7  -4  129.80   95.91
  -6  -7  -4   55.47   43.99
   6   7   4   48.90   44.83
   6   7   4  119.00   59.30
   4  -8  -4   11.17   27.98
   4  -8  -4    3.79   26.07
   4  -8  -4   32.88   22.17
  -4   8   4   34.04   18.27
   3  -8  -4  101.21   43.34
   3  -8  -4   85.71   43.51
   3  -8  -4   91.63   51.15
  -3   8   4  173.24   43.92
  -3   8   4  103.44   42.69
  -3   8   4  129.48   48.11
   2  -8  -4  131.05   50.11
   2  -8  -4  245.13   70.11
   2  -8  -4  165.51   54.89
  -2   8   4  129.86   44.19
  -2   8   4  117.30   51.90
  -2   8   4   95.05   47.74
   1  -8  -4  292.60   85.21
   1  -8  -4  223.04   72.73
   1  -8  -4  266.33   75.12
   1  -8  -4  166.57   74.98
  -1   8   4  225.05   59.98
  -1   8   4  161.48   71.38
  -1   8   4  110.97   60.85
   0  -8  -4    7.50   17.86
   0  -8  -4   25.50   31.15
   0  -8  -4    0.66   10.26
   0   8   4   -1.59    3.62
   0   8   4   18.47   22.97
   0   8   4   -0.76   12.30
  -1  -8  -4  122.12   56.03
  -1  -8  -4   60.57   49.43
  -1  -8  -4  272.52   83.32
   1   8   4  168.69   55.61
  -2  -8  -4   12.12   20.28
  -2  -8  -4  -27.97   30.65
  -2  -8  -4   77.11   35.84
   2   8   4   45.96   27.98
  -3  -8  -4   49.79   36.54
  -3  -8  -4  133.89   75.25
  -3  -8  -4   16.08   25.02
   3   8   4   91.26   46.60
   3   8   4   82.77   41.93
  -4  -8  -4   93.85   48.89
  -4  -8  -4   29.48   30.64
  -4  -8  -4  196.71  100.62
   4   8   4   46.28   44.43
   4   8   4   97.65   45.46
  -5  -8  -4   30.34   36.86
  -5  -8  -4  203.56  108.19
   5   8   4   88.78   55.83
   5   8   4  148.10   58.97
   2  -9  -4  137.08   59.89
   2  -9  -4  170.90   59.03
   2  -9  -4  227.30   75.51
  -2   9   4  132.78   49.47
   1  -9  -4   39.27   31.65
   1  -9  -4    6.36   16.39
   1  -9  -4   23.71   22.41
   1  -9  -4  -28.60   22.50
  -1   9   4    7.61   14.38
  -1   9   4    3.91    6.30
   0  -9  -4   29.35   34.98
   0  -9  -4    8.58   21.02
   0  -9  -4   27.66   37.05
   0   9   4   26.70   27.97
   0   9   4   25.12   21.55
  -1  -9  -4   20.82   23.75
  -1  -9  -4  103.51   58.36
   1   9   4   41.71   28.74
  -2  -9  -4  579.63  142.84
  -2  -9  -4   85.80   65.50
  -2  -9  -4  233.42   82.34
  -3  -9  -4   12.43   20.44
  -3  -9  -4   20.52   24.07
  -3  -9  -4   72.18   75.12
   3   9   4   55.57   38.09
   3   9   4  -19.90   12.00
   1   9  -5   19.50   40.35
   1   9  -5    8.85   26.53
  -1  -9   5   86.58   55.61
  -1  -9   5   72.86   24.61
  -1  -9   5  111.35   60.30
   0   9  -5   31.76   27.61
   0   9  -5   -3.59   32.46
   0  -9   5   46.22   39.04
   0  -9   5   65.79   46.56
   0  -9   5    4.35   11.85
  -1   9  -5   56.92   25.77
  -1   9  -5  111.28   68.99
   1  -9   5   52.33   39.63
   1  -9   5   48.58   36.40
   1  -9   5   31.78   23.01
  -2   9  -5   28.46   13.05
  -2   9  -5   85.39   64.69
  -2   9  -5   23.82   16.20
   2  -9   5   -6.49   19.11
   2  -9   5   32.08   28.91
   4   8  -5  139.33   82.10
   4   8  -5  128.49   93.09
   4   8  -5  161.78   89.87
  -4  -8   5  150.22   98.23
  -4  -8   5  164.95   77.23
  -4  -8   5  246.38   97.09
   3   8  -5   18.08   33.83
   3   8  -5   82.70   56.27
   3   8  -5   71.78   55.65
  -3  -8   5   35.01   40.47
  -3  -8   5   -0.73   34.70
  -3  -8   5   16.32   30.26
   2   8  -5   57.89   59.88
   2   8  -5  144.98   76.79
  -2  -8   5  120.68   42.06
  -2  -8   5  171.28   85.82
  -2  -8   5   93.64   63.92
  -2  -8   5  143.87   61.59
   1   8  -5   38.98   41.24
   1   8  -5    2.35   26.41
  -1  -8   5   17.37   40.51
  -1  -8   5   22.33   14.06
  -1  -8   5   15.76   37.08
   0   8  -5   73.04   44.31
   0   8  -5   -1.80   19.90
   0   8  -5   -2.52   31.89
   0  -8   5    4.67   26.78
   0  -8   5   62.40   47.33
   0  -8   5   62.25   22.11
  -1   8  -5   41.92   32.37
  -1   8  -5   83.12   49.74
   1  -8   5   66.04   41.27
   1  -8   5   25.85   34.00
   1  -8   5   35.65   21.46
  -2   8  -5  264.44  103.32
  -2   8  -5  328.67   97.69
  -2   8  -5  307.98  129.34
   2  -8   5  245.92  102.42
   2  -8   5  451.93  113.99
   2  -8   5  447.66  121.09
  -3   8  -5    8.94   29.83
   3  -8   5   41.89   16.43
   3  -8   5   30.40   18.05
  -4   8  -5   38.64   37.26
   4  -8   5  -17.40   17.96
   5   7  -5  162.20   97.21
   5   7  -5  154.23   90.78
   5   7  -5  240.18   93.54
  -5  -7   5  149.45   81.15
  -5  -7   5  130.60   98.75
   4   7  -5   46.56   50.62
   4   7  -5  141.76   68.94
   4   7  -5  130.45   84.15
  -4  -7   5   63.95   40.34
  -4  -7   5   63.37   51.80
  -4  -7   5   56.35   64.62
   3   7  -5   77.74   52.43
   3   7  -5   92.50   61.36
   3   7  -5   62.45   50.28
  -3  -7   5   25.28   26.91
  -3  -7   5   34.22   40.59
  -3  -7   5    4.08   31.37
   2   7  -5   43.08   46.13
   2   7  -5   21.20   32.41
   2   7  -5    2.55   32.20
  -2  -7   5   21.57   25.75
  -2  -7   5   58.53   48.14
  -2  -7   5   -9.65   16.08
   1   7  -5  392.90  168.98
   1   7  -5  629.56  190.08
   1   7  -5  889.50  205.51
  -1  -7   5  519.57  182.24
  -1  -7   5  541.26  178.91
  -1  -7   5  439.96  151.56
   0   7  -5  172.23   66.15
   0   7  -5   91.99   57.08
   0   7  -5  163.46   75.11
   0  -7   5  261.23   81.14
   0  -7   5  166.53   73.80
   0  -7   5  118.28   47.54
  -1   7  -5  123.31   67.67
  -1   7  -5  129.73   81.13
  -1   7  -5  257.67   78.22
   1  -7   5  166.31   74.98
   1  -7   5  219.71   63.43
   1  -7   5  213.32   75.99
  -2   7  -5   75.32   44.51
  -2   7  -5    5.91   17.73
   2  -7   5   28.10   26.65
   2  -7   5   -1.61   10.99
   2  -7   5   38.50   20.97
  -3   7  -5  160.90   63.01
   3  -7   5  109.38   34.14
   3  -7   5   97.60   38.81
   3  -7   5   54.89   33.66
  -4   7  -5   48.56   38.27
   4  -7   5   15.50   20.16
  -5   7  -5  107.32   56.79
   5  -7   5   24.96   21.04
   6  -7   5   29.23   21.05
   6   6  -5  221.88   77.52
   6   6  -5   51.10   65.67
   6   6  -5   87.18   68.49
  -6  -6   5  164.15   70.31
  -6  -6   5   15.07   53.18
   5   6  -5    3.45   40.52
   5   6  -5   79.38   46.73
   5   6  -5   -0.08   27.98
  -5  -6   5  -12.29   17.33
  -5  -6   5  -31.29   18.67
   4   6  -5  268.53  106.53
   4   6  -5  205.83   88.19
   4   6  -5  174.60   81.04
  -4  -6   5  161.85   96.40
  -4  -6   5  240.77   87.81
  -4  -6   5   65.44   55.72
   3   6  -5   73.66   49.08
   3   6  -5  165.10   74.05
   3   6  -5   41.40   39.02
  -3  -6   5   35.89   34.60
  -3  -6   5   26.60   37.61
  -3  -6   5  103.43   61.46
   2   6  -5  398.49  130.76
   2   6  -5  461.74  135.64
   2   6  -5  186.98  106.14
  -2  -6   5  255.17  104.41
  -2  -6   5  302.14  124.93
  -2  -6   5  304.20  114.81
   1   6  -5  213.21   84.79
   1   6  -5  211.62   79.70
  -1  -6   5  126.61   65.99
  -1  -6   5  188.35   80.75
  -1  -6   5  186.98   84.25
   0   6  -5  759.64  203.20
   0   6  -5  652.95  189.00
   0   6  -5  345.48  176.93
   0  -6   5  624.96  193.73
   0  -6   5  734.38  194.51
  -1   6  -5   73.41   66.87
  -1   6  -5  217.74   73.86
  -1   6  -5  236.47   74.77
   1  -6   5  172.81   67.82
   1  -6   5  219.02   77.50
   1  -6   5  162.19   58.62
  -2   6  -5   73.23   33.83
  -2   6  -5   43.44   28.28
  -2   6  -5   46.51   39.77
   2  -6   5   87.20   29.33
   2  -6   5   98.41   33.95
   2  -6   5   51.24   33.78
  -3   6  -5  192.48   67.60
  -3   6  -5  112.60   31.63
   3  -6   5   64.65   38.46
   3  -6   5   80.01   37.53
   3  -6   5  100.64   36.43
  -4   6  -5  327.34  116.48
   4  -6   5  309.85   98.51
   4  -6   5  288.93   97.52
  -5   6  -5   48.99   38.76
  -6   6  -5    6.44   22.15
   6  -6   5   15.95   13.49
   7  -6   5   41.67   21.78
   7   5  -5  131.39   84.95
   7   5  -5  122.00   65.35
   7   5  -5  179.73  104.40
  -7  -5   5   86.73   58.47
  -7  -5   5  221.16  113.50
  -7  -5   5   67.09   56.40
   6   5  -5   19.22   31.81
   6   5  -5   -4.28   37.97
   6   5  -5   22.51   29.47
  -6  -5   5   27.04   31.99
  -6  -5   5   55.58   35.12
  -6  -5   5   14.15   46.04
   5   5  -5   39.46   33.60
   5   5  -5   96.06   56.50
   5   5  -5   -4.82   32.50
  -5  -5   5   19.86   26.81
  -5  -5   5   10.06   22.37
  -5  -5   5   32.26   43.57
   4   5  -5   97.28   49.14
   4   5  -5  200.57   82.63
   4   5  -5   73.23   54.35
  -4  -5   5   63.56   45.05
  -4  -5   5   82.98   46.95
  -4  -5   5   87.35   73.56
   3   5  -5 1169.16  431.95
   3   5  -5 1435.54  433.51
   3   5  -5 1562.75  445.88
  -3  -5   5 1189.57  422.98
  -3  -5   5 1420.64  423.11
  -3  -5   5 1794.04  464.73
   2   5  -5  108.63   55.76
   2   5  -5   66.95   46.41
   2   5  -5  180.96   63.13
  -2  -5   5  141.44   60.48
  -2  -5   5   46.28   45.12
  -2  -5   5   27.25   33.61
   1   5  -5  323.51  111.76
   1   5  -5  232.19  102.96
   1   5  -5  307.82  108.94
  -1  -5   5  210.94   99.01
  -1  -5   5  263.60  108.25
  -1  -5   5  404.05  105.80
   0   5  -5   31.06   30.86
   0   5  -5   16.70   22.64
   0   5  -5   24.93   27.48
   0  -5   5   58.80   32.62
   0  -5   5   36.84   31.15
  -1   5  -5  422.96  147.18
  -1   5  -5  536.79  152.47
  -1   5  -5  501.76  158.80
   1  -5   5  369.56  147.05
   1  -5   5  455.63  135.31
  -2   5  -5   23.02   16.95
  -2   5  -5   40.61   21.10
  -2   5  -5   59.19   38.19
   2  -5   5   25.33   15.74
   2  -5   5    2.71   16.33
   2  -5   5    9.88    9.72
  -3   5  -5  469.16  146.26
  -3   5  -5  577.66  169.54
   3  -5   5  532.92  146.62
   3  -5   5  434.46  150.71
  -4   5  -5  153.05   58.13
   4  -5   5   75.47   38.20
   4  -5   5  130.01   39.37
   4  -5   5  113.80   40.72
   4  -5   5  148.08   41.28
  -5   5  -5    1.06   15.26
   5  -5   5   -1.51    7.28
   5  -5   5    4.50    9.59
   5  -5   5    5.75   11.63
   5  -5   5    4.85    7.96
  -6   5  -5   48.38   33.29
   6  -5   5  100.35   27.09
   6  -5   5   26.03   14.24
   6  -5   5    3.87   11.02
   7  -5   5   49.23   22.99
   7  -5   5   43.70   22.13
   7  -5   5   84.07   29.60
   7   4  -5   51.15   53.91
   7   4  -5   29.10   40.31
  -7  -4   5    8.60   43.50
  -7  -4   5   19.15   31.42
   6   4  -5  466.17  169.12
   6   4  -5  498.38  180.09
  -6  -4   5  329.56  152.12
  -6  -4   5  604.38  197.75
  -6  -4   5  348.21  148.82
   5   4  -5  122.12   72.54
   5   4  -5  255.63   94.08
  -5  -4   5  151.77   88.14
  -5  -4   5   70.28   59.07
  -5  -4   5  151.36   65.96
   4   4  -5  324.82  122.83
   4   4  -5  273.89  121.28
  -4  -4   5  275.53  110.19
  -4  -4   5  382.23  143.29
  -4  -4   5  282.39  118.75
   3   4  -5   15.06   24.33
   3   4  -5   73.20   48.64
  -3  -4   5   27.46   26.03
  -3  -4   5   72.55   49.51
  -3  -4   5  120.47   52.32
   2   4  -5  784.82  240.53
   2   4  -5  540.62  229.47
  -2  -4   5  736.11  235.34
  -2  -4   5  808.22  230.44
  -2  -4   5  761.72  243.13
   1   4  -5  107.44   55.48
   1   4  -5   98.58   54.19
   1   4  -5  126.68   55.89
  -1  -4   5  195.02   54.91
  -1  -4   5   76.47   52.08
  -1  -4   5   94.95   50.01
   0   4  -5  867.27  294.00
   0   4  -5 1127.75  312.56
   0  -4   5  957.98  290.46
   0  -4   5  841.83  300.73
   0  -4   5 1120.92  294.91
  -1   4  -5  738.75  224.77
  -1   4  -5 1027.49  250.02
  -1   4  -5  576.26  226.83
   1  -4   5  555.50  227.01
   1  -4   5  927.51  223.56
  -2   4  -5  651.26  184.67
  -2   4  -5  605.27  182.17
  -2   4  -5  498.99  195.16
   2  -4   5  619.82  180.20
   2  -4   5  555.08  188.83
  -3   4  -5  242.71   87.88
  -3   4  -5  281.35   69.92
  -3   4  -5  171.42   74.23
   3  -4   5  282.90   74.66
   3  -4   5  161.95   71.11
   3  -4   5  178.81   75.54
  -4   4  -5  329.88   84.62
  -4   4  -5  158.74   86.33
   4  -4   5  285.72   78.37
   4  -4   5  184.88   80.28
   4  -4   5  222.33   79.68
   4  -4   5  290.40   82.41
  -5   4  -5   40.69   25.13
   5  -4   5   37.42   18.30
   5  -4   5   46.00   17.46
  -6   4  -5   24.55   22.90
  -6   4  -5   43.41   22.14
  -6   4  -5   79.08   25.10
   6  -4   5    4.29   19.55
   6  -4   5   13.99   12.34
   6  -4   5   29.93   14.17
   6  -4   5    9.20   10.56
  -7   4  -5   48.79   23.13
  -7   4  -5   72.70   27.43
   7  -4   5   17.49   26.97
   7  -4   5   11.71   12.03
   7  -4   5   18.60   13.29
  -8   4  -5   29.63   24.66
  -8   4  -5   87.84   35.99
   8  -4   5   35.14   21.26
   8  -4   5   52.30   36.98
   8   3  -5  -10.29   16.35
   8   3  -5   12.50   41.43
  -8  -3   5   -5.66   10.85
  -8  -3   5   -6.27   20.10
  -8  -3   5   41.34   71.79
   7   3  -5  107.59   68.17
   7   3  -5   95.05   74.85
  -7  -3   5   87.04   56.29
  -7  -3   5   69.36   70.41
  -7  -3   5  117.05   41.66
  -7  -3   5  124.12   66.17
   6   3  -5  196.22   83.11
   6   3  -5  282.39  101.41
  -6  -3   5   79.08   54.14
  -6  -3   5  125.00   62.79
  -6  -3   5    2.74   60.37
   5   3  -5  865.75  234.54
   5   3  -5  573.06  214.83
  -5  -3   5  532.07  223.87
  -5  -3   5  753.06  222.35
  -5  -3   5  498.84  201.62
   4   3  -5   50.18   42.19
   4   3  -5   65.30   41.18
  -4  -3   5   26.26   38.93
  -4  -3   5   28.23   30.11
  -4  -3   5   39.28   34.93
   3   3  -5  193.99   92.35
   3   3  -5  182.59   92.63
  -3  -3   5  267.23   98.71
  -3  -3   5  376.86  100.52
  -3  -3   5  242.30  105.54
   2   3  -5  422.16  133.85
   2   3  -5  372.58  128.38
  -2  -3   5  401.01  131.78
  -2  -3   5  320.53  119.54
  -2  -3   5  272.35  126.30
   1   3  -5 2110.58  642.83
   1   3  -5 2234.16  641.65
  -1  -3   5 1884.70  641.63
  -1  -3   5 1986.92  637.10
  -1  -3   5 2653.95  644.22
   0   3  -5  114.08   43.61
   0   3  -5   61.88   32.06
   0  -3   5   26.46   22.75
   0  -3   5   47.05   32.42
   0  -3   5   46.48   28.38
  -1   3  -5 1027.18  362.50
  -1   3  -5 1412.25  370.34
  -1   3  -5 1255.46  364.55
   1  -3   5 1348.03  362.49
   1  -3   5 1203.84  364.94
  -2   3  -5  139.13   54.93
  -2   3  -5  108.81   39.01
  -2   3  -5   84.64   40.44
   2  -3   5  102.43   44.08
   2  -3   5  117.74   38.80
  -3   3  -5   75.32   28.11
  -3   3  -5   41.95   18.46
  -3   3  -5   27.17   23.95
   3  -3   5   32.51   20.98
   3  -3   5   38.02   17.79
   3  -3   5   93.72   26.39
  -4   3  -5   58.82   23.01
  -4   3  -5  114.80   33.16
  -4   3  -5   71.73   33.69
   4  -3   5   60.57   24.72
   4  -3   5   49.57   26.77
   4  -3   5   60.03   24.78
   4  -3   5   63.22   21.36
  -5   3  -5  807.84  205.17
  -5   3  -5  775.87  193.70
   5  -3   5  722.90  194.92
   5  -3   5  590.97  187.13
   5  -3   5  541.42  189.01
   5  -3   5  627.50  188.96
  -6   3  -5   79.45   31.89
  -6   3  -5   34.81   25.71
   6  -3   5  113.73   42.57
   6  -3   5   62.11   25.20
   6  -3   5   73.39   25.12
   6  -3   5   53.58   21.73
  -7   3  -5   30.76   24.15
  -7   3  -5   37.53   27.86
   7  -3   5   33.60   16.50
   7  -3   5   -4.15   24.31
  -8   3  -5    4.47   19.21
  -8   3  -5   58.39   36.19
   8  -3   5   59.23   23.44
   8  -3   5   24.34   32.69
   8   2  -5  319.50  113.35
   8   2  -5   91.92   87.39
   8   2  -5  231.25  112.23
  -8  -2   5  299.97   81.85
  -8  -2   5  259.08  126.59
  -8  -2   5  334.34  121.89
   7   2  -5   46.26   45.65
   7   2  -5   -6.04   19.32
   7   2  -5  -12.72   24.82
  -7  -2   5   31.25   37.05
  -7  -2   5    5.98   12.67
  -7  -2   5   15.66   25.60
  -7  -2   5   13.29   53.13
   6   2  -5  131.38   64.12
   6   2  -5   65.61   58.68
   6   2  -5  102.68   61.67
  -6  -2   5   81.08   61.97
  -6  -2   5  132.84   60.74
  -6  -2   5  108.66   63.74
   5   2  -5   59.42   36.45
   5   2  -5   42.99   39.72
   5   2  -5   10.29   26.89
  -5  -2   5  -16.58   32.97
  -5  -2   5    4.32   18.86
  -5  -2   5   12.44   28.01
   4   2  -5  671.53  248.97
   4   2  -5  596.98  247.02
   4   2  -5 1037.18  256.26
  -4  -2   5  737.35  251.15
  -4  -2   5  812.57  264.79
  -4  -2   5  878.24  247.69
   3   2  -5   59.41   42.53
   3   2  -5  110.10   44.96
   3   2  -5   85.71   45.31
  -3  -2   5   98.38   54.17
  -3  -2   5   47.99   32.20
  -3  -2   5   51.66   39.54
   2   2  -5 2352.45  804.48
   2   2  -5 3086.58  804.87
   2   2  -5 2946.70  810.39
  -2  -2   5 2725.13  809.94
  -2  -2   5 2634.97  803.35
   1   2  -5  440.76  135.28
   1   2  -5  396.86  129.32
   1   2  -5  473.69  128.26
  -1  -2   5  529.74  135.89
  -1  -2   5  223.89  124.13
  -1  -2   5  356.47  125.12
   0   2  -5  303.15  139.61
   0   2  -5  533.61  150.01
   0   2  -5  397.22  140.40
   0  -2   5  380.32  146.31
   0  -2   5  449.74  141.75
   0  -2   5  631.97  140.65
  -1   2  -5  140.35   45.33
   1  -2   5   88.38   42.56
   1  -2   5  134.50   41.18
   1  -2   5   74.29   37.89
  -2   2  -5 2852.12  743.62
  -2   2  -5 2427.96  741.16
   2  -2   5 2383.35  740.97
  -3   2  -5  301.06   83.12
  -3   2  -5  384.20   80.20
   3  -2   5  139.08   68.99
   3  -2   5  219.25   69.54
   3  -2   5  199.50   65.64
   3  -2   5  284.14   75.36
   3  -2   5  239.66   65.31
  -4   2  -5  317.42   99.19
  -4   2  -5  309.64   90.90
   4  -2   5  261.74   91.53
   4  -2   5  302.69   90.79
   4  -2   5  299.94   98.58
  -5   2  -5  167.89   42.95
  -5   2  -5   85.36   33.24
  -5   2  -5   52.76   27.14
   5  -2   5   86.70   27.43
   5  -2   5   61.17   33.14
   5  -2   5   33.36   21.79
  -6   2  -5   78.64   33.15
  -6   2  -5   64.13   33.27
   6  -2   5   38.83   20.94
   6  -2   5  103.34   42.86
   6  -2   5   51.99   24.47
  -7   2  -5   45.35   32.31
  -7   2  -5   17.83   21.87
   7  -2   5   37.53   33.04
   7  -2   5   42.58   20.87
   7  -2   5   14.31   12.55
  -8   2  -5   57.83   38.67
  -8   2  -5   41.04   28.97
   8  -2   5   43.85   27.89
   8  -2   5   69.91   49.17
  -9   2  -5  114.09   64.34
   9  -2   5  207.63   68.98
   9  -2   5  223.22   90.89
   8   1  -5   34.64   43.37
   8   1  -5    2.35   33.26
   8   1  -5   74.12   56.78
  -8  -1   5    2.19   23.99
  -8  -1   5   45.46   70.10
  -8  -1   5   16.53   36.21
  -8  -1   5   13.76   17.16
   7   1  -5  147.81   81.40
   7   1  -5  165.16   71.09
   7   1  -5  102.85   66.96
  -7  -1   5  292.98  115.71
  -7  -1   5   90.32   59.42
  -7  -1   5  150.38   74.37
  -7  -1   5  123.03   47.57
   6   1  -5  142.11   71.70
   6   1  -5  145.44   71.37
   6   1  -5  181.11   71.49
  -6  -1   5  112.78   73.05
  -6  -1   5   58.88   51.72
  -6  -1   5  125.43   59.78
   5   1  -5  582.71  195.36
   5   1  -5  545.91  199.17
   5   1  -5  577.74  204.37
  -5  -1   5  432.73  186.71
  -5  -1   5  864.93  214.43
  -5  -1   5  634.05  212.78
   4   1  -5  751.03  260.54
   4   1  -5  677.37  253.07
   4   1  -5  780.16  257.35
  -4  -1   5 1034.42  268.87
  -4  -1   5  787.55  251.85
  -4  -1   5  801.24  267.60
   3   1  -5 1095.57  340.42
   3   1  -5  848.11  333.58
   3   1  -5 1320.98  337.26
  -3  -1   5  948.68  332.45
  -3  -1   5 1288.21  344.56
  -3  -1   5 1462.45  343.42
   2   1  -5  185.60   63.81
   2   1  -5  170.05   70.03
   2   1  -5  107.76   57.39
  -2  -1   5  211.33   70.26
  -2  -1   5  183.01   72.38
  -2  -1   5  131.26   59.79
   1   1  -5  990.01  325.46
   1   1  -5 1110.39  326.37
   1   1  -5 1287.49  331.99
  -1  -1   5 1155.99  325.84
  -1  -1   5  991.86  328.04
   0   1  -5  196.41   54.91
   0   1  -5  101.38   43.84
   0   1  -5   87.13   42.79
   0  -1   5  161.44   48.02
   0  -1   5   87.03   42.64
   0  -1   5  122.70   48.16
  -1   1  -5 1515.77  387.72
  -1   1  -5 1216.59  384.23
   1  -1   5 1186.75  386.03
   1  -1   5 1343.87  384.32
  -2   1  -5  735.54  188.75
   2  -1   5  557.24  190.44
   2  -1   5  620.17  187.73
  -3   1  -5 1454.54  367.76
   3  -1   5 1253.93  369.37
   3  -1   5 1004.22  365.15
   3  -1   5 1339.81  367.35
  -4   1  -5  203.30   65.88
  -4   1  -5  193.05   64.12
   4  -1   5  175.58   61.41
   4  -1   5  264.07   74.15
  -5   1  -5   15.09   14.34
  -5   1  -5   39.96   24.61
   5  -1   5   33.49   25.19
   5  -1   5   57.79   20.52
   5  -1   5   25.56   13.54
  -6   1  -5  306.26   81.37
  -6   1  -5  187.38   91.65
   6  -1   5  375.98   93.06
   6  -1   5  187.91   94.81
   6  -1   5  224.27   83.81
  -7   1  -5  123.02   51.19
  -7   1  -5  130.86   36.08
   7  -1   5   70.44   32.29
   7  -1   5   76.28   49.02
   7  -1   5   68.91   37.52
  -8   1  -5   29.98   58.63
  -8   1  -5   33.01   18.03
   8  -1   5    9.17   10.20
   8  -1   5   21.41   29.58
   8  -1   5   56.02   29.70
  -9   1  -5   21.70   43.54
  -9   1  -5   21.35   20.86
   9  -1   5   84.39   52.91
   9  -1   5   38.99   31.94
   8   0  -5   32.52   38.64
   8   0  -5   64.39   56.57
   8   0  -5   35.91   49.09
  -8   0   5   -7.53   28.07
  -8   0   5   29.50   29.86
  -8   0   5   30.43   39.25
  -8   0   5   10.85   13.30
   7   0  -5   23.81   43.15
   7   0  -5   91.66   52.25
   7   0  -5   83.45   56.25
  -7   0   5  100.35   50.28
  -7   0   5   48.78   49.08
  -7   0   5   67.68   29.95
  -7   0   5   93.28   57.14
   6   0  -5  516.22  169.43
   6   0  -5  310.15  152.37
   6   0  -5  671.17  182.93
  -6   0   5  400.99  153.89
  -6   0   5  573.50  184.44
  -6   0   5  630.90  176.98
  -6   0   5  407.92  139.71
   5   0  -5   15.93   28.05
   5   0  -5   14.17   25.08
   5   0  -5   52.41   40.04
  -5   0   5   53.55   45.21
  -5   0   5   -4.49   19.44
  -5   0   5   -1.61   17.87
   4   0  -5  868.40  366.93
   4   0  -5 1087.14  370.78
   4   0  -5 1241.98  368.67
  -4   0   5 1367.69  372.67
  -4   0   5 1102.99  360.86
  -4   0   5 1678.09  373.51
   3   0  -5   48.05   36.53
   3   0  -5   41.94   26.04
   3   0  -5  103.46   41.29
  -3   0   5   15.77   30.81
  -3   0   5   31.55   31.47
   2   0  -5  325.58  112.72
   2   0  -5  232.89  104.99
   2   0  -5  224.78  101.39
  -2   0   5  343.79  108.52
  -2   0   5  366.20  114.23
  -2   0   5  597.71  122.16
   1   0  -5  299.43   94.22
   1   0  -5  277.32   89.30
   1   0  -5  198.61   84.08
  -1   0   5  275.63   89.57
  -1   0   5  261.57   91.95
  -1   0   5  303.74   89.87
   0   0  -5 7556.07 2536.19
   0   0  -5 9573.63 2539.63
   0   0   5 9999.00 2537.28
   0   0   5 7787.68 2537.69
  -1   0  -5  211.78  100.32
  -1   0  -5  493.95  105.09
  -1   0  -5  360.33  105.80
   1   0   5  247.14  102.66
   1   0   5  313.94   98.80
   1   0   5  421.96  103.24
  -2   0  -5  167.20   65.18
  -2   0  -5  306.80   73.55
  -2   0  -5  275.74   76.25
   2   0   5  177.58   68.60
   2   0   5  277.51   75.66
  -3   0  -5  149.40   46.68
  -3   0  -5  107.05   39.82
  -3   0  -5  163.77   54.62
   3   0   5  122.35   50.39
   3   0   5  180.55   48.10
  -4   0  -5  392.05  129.34
  -4   0  -5  749.77  145.51
  -4   0  -5  382.13  131.41
  -4   0  -5  443.87  130.83
   4   0   5  377.77  128.89
   4   0   5  571.59  133.38
   4   0   5  421.96  143.25
  -5   0  -5   27.38   17.23
  -5   0  -5  111.96   41.23
  -5   0  -5   60.72   23.14
  -5   0  -5   93.70   45.64
   5   0   5   33.42   30.23
   5   0   5   64.12   20.27
   5   0   5  106.37   30.25
  -6   0  -5  562.60  143.58
  -6   0  -5  264.47  106.58
  -6   0  -5  471.82  125.82
   6   0   5  261.09  117.81
   6   0   5  557.21  119.65
   6   0   5  280.74  103.62
  -7   0  -5  530.72  126.75
  -7   0  -5  219.09   74.03
  -7   0  -5  113.79   75.11
   7   0   5  215.79   69.35
   7   0   5  377.26   85.76
   7   0   5  148.99   80.91
  -8   0  -5   46.19   48.83
  -8   0  -5   27.83   20.77
  -8   0  -5   58.98   34.55
   8   0   5   39.52   41.72
   8   0   5    9.20   12.95
   8   0   5   78.19   38.89
  -9   0  -5   69.47   62.27
  -9   0  -5    3.99   19.64
  -9   0  -5   -6.33   13.78
   9   0   5    4.06   19.88
   9   0   5   13.77   29.83
   8  -1  -5   25.33   33.30
   8  -1  -5  -17.68   21.81
   8  -1  -5  -19.45   22.13
  -8   1   5  117.21   66.19
  -8   1   5   25.92   34.35
  -8   1   5   -2.94   11.10
   7  -1  -5  322.74  122.44
   7  -1  -5  221.64  111.24
   7  -1  -5  196.40   98.28
  -7   1   5  440.33  131.57
  -7   1   5  359.16  138.19
  -7   1   5  218.11  103.47
  -7   1   5  320.32   92.95
   6  -1  -5   61.57   50.28
   6  -1  -5  124.53   61.37
   6  -1  -5  197.75   76.16
  -6   1   5   82.05   39.13
  -6   1   5  185.90   66.46
  -6   1   5   80.18   62.12
  -6   1   5  259.93   80.35
   5  -1  -5   76.31   44.82
   5  -1  -5   74.67   44.54
   5  -1  -5   32.51   38.07
  -5   1   5  201.43   65.04
  -5   1   5  126.66   50.14
  -5   1   5  189.02   71.65
   4  -1  -5  144.37   53.98
   4  -1  -5  108.60   53.94
   4  -1  -5   69.99   46.84
  -4   1   5  111.84   53.38
  -4   1   5   56.97   49.39
  -4   1   5  188.84   63.76
   3  -1  -5 1120.73  399.69
   3  -1  -5 1508.17  406.25
   3  -1  -5 1076.55  398.51
  -3   1   5 1882.44  406.20
  -3   1   5 1546.71  408.10
   2  -1  -5  425.49  136.71
   2  -1  -5  277.91  134.40
   2  -1  -5  538.28  149.15
  -2   1   5  815.51  153.50
  -2   1   5  407.31  143.34
   1  -1  -5 1197.47  309.71
   1  -1  -5  953.83  304.96
   1  -1  -5 1155.71  306.02
  -1   1   5  836.81  306.42
   0  -1  -5  612.58  187.20
   0  -1  -5  444.84  183.77
   0  -1  -5  841.09  188.66
   0   1   5  793.72  188.66
   0   1   5  522.26  189.96
   0   1   5  615.18  185.24
  -1  -1  -5 1173.06  353.17
   1   1   5 1126.80  354.53
   1   1   5 1392.18  356.96
   1   1   5 1169.81  352.87
  -2  -1  -5  196.29   72.11
  -2  -1  -5  272.49   76.51
  -2  -1  -5  249.46   82.62
   2   1   5  190.86   77.46
   2   1   5  271.56   77.13
  -3  -1  -5  608.03  190.99
  -3  -1  -5  885.25  201.84
   3   1   5  565.37  199.92
   3   1   5  612.09  190.82
  -4  -1  -5 1176.92  335.52
   4   1   5 1149.78  331.64
   4   1   5 1018.66  339.48
  -5  -1  -5  298.79   92.98
  -5  -1  -5  548.58  132.16
  -5  -1  -5  289.09  101.81
   5   1   5  241.70   85.40
   5   1   5  430.23  100.50
   5   1   5  174.03   96.60
  -6  -1  -5   77.76   42.72
  -6  -1  -5  126.86   61.19
  -6  -1  -5   82.80   29.98
   6   1   5   41.78   19.71
   6   1   5   19.71   30.56
   6   1   5   89.27   35.19
  -7  -1  -5   20.03   16.88
  -7  -1  -5   36.44   48.34
  -7  -1  -5   49.19   33.10
   7   1   5   33.24   24.03
   7   1   5   27.31   34.36
   7   1   5    5.27    8.52
  -8  -1  -5   85.44   38.69
  -8  -1  -5   48.77   40.00
  -8  -1  -5  213.86   97.89
   8   1   5   62.95   48.42
   8   1   5  197.28   59.24
   8   1   5   76.58   30.52
  -9  -1  -5   14.33   18.97
  -9  -1  -5   -6.03   15.47
  -9  -1  -5    1.76   48.34
   9   1   5   -6.36    4.79
   9   1   5   14.45   30.49
   9   1   5   18.28   30.25
   8  -2  -5   10.14   40.85
   8  -2  -5   85.83   56.09
   8  -2  -5  118.02   60.83
  -8   2   5  122.04   59.86
  -8   2   5   73.78   31.84
   7  -2  -5   10.26   28.30
   7  -2  -5   26.18   31.81
   7  -2  -5   17.87   24.99
  -7   2   5   26.71   17.05
  -7   2   5   34.76   35.61
   6  -2  -5  204.83   81.77
   6  -2  -5  226.28   85.32
   6  -2  -5  100.53   64.90
  -6   2   5  167.35   60.28
  -6   2   5  282.85   90.16
  -6   2   5  236.07   83.01
   5  -2  -5   -7.04   17.08
   5  -2  -5   83.98   40.07
   5  -2  -5   -3.34   15.04
  -5   2   5   50.33   17.93
  -5   2   5   26.20   26.82
  -5   2   5   20.26   32.88
   4  -2  -5  261.65  114.04
   4  -2  -5  351.67  121.74
   4  -2  -5  381.52  119.07
  -4   2   5  517.78  131.64
  -4   2   5  378.57  142.74
   3  -2  -5  215.32  107.42
   3  -2  -5  346.88  117.62
   3  -2  -5  266.72  108.16
  -3   2   5  382.74  121.06
  -3   2   5  654.61  127.45
  -3   2   5  440.20  121.51
   2  -2  -5 2341.62  608.92
   2  -2  -5 2155.15  604.37
   2  -2  -5 1929.34  604.12
  -2   2   5 1804.02  606.70
   1  -2  -5   87.57   27.13
   1  -2  -5   73.45   31.10
   1  -2  -5   72.86   27.82
  -1   2   5   75.94   31.54
  -1   2   5   17.35   22.58
  -1   2   5   62.85   27.60
   0  -2  -5  359.74  130.79
   0  -2  -5  521.65  131.94
   0  -2  -5  494.38  131.06
   0   2   5  357.91  130.72
   0   2   5  334.54  131.54
   0   2   5  482.93  137.50
  -1  -2  -5  678.79  194.72
  -1  -2  -5  658.71  194.17
  -1  -2  -5  843.08  200.05
   1   2   5  608.52  196.34
   1   2   5  555.95  193.80
  -2  -2  -5 1794.34  495.73
  -2  -2  -5 1659.44  500.67
   2   2   5 1952.96  496.31
   2   2   5 1286.31  496.88
  -3  -2  -5  597.46  158.23
  -3  -2  -5  351.31  132.69
   3   2   5  474.56  131.93
   3   2   5  405.54  141.80
  -4  -2  -5  786.94  160.53
   4   2   5  342.22  109.02
   4   2   5  417.81  130.87
  -5  -2  -5  193.31   69.65
  -5  -2  -5  303.00   94.33
   5   2   5  120.66   47.80
   5   2   5  146.71   68.56
   5   2   5  279.25   67.99
  -6  -2  -5   -1.82   15.86
  -6  -2  -5   20.57   22.33
  -6  -2  -5   39.26   48.65
   6   2   5   15.10   19.55
   6   2   5   41.18   12.49
   6   2   5   39.81   33.29
  -7  -2  -5  103.39   47.06
  -7  -2  -5  147.09   77.98
  -7  -2  -5  156.82   61.57
   7   2   5  155.68   55.46
   7   2   5   80.18   35.17
   7   2   5  155.62   67.01
  -8  -2  -5   59.65   48.47
  -8  -2  -5  113.29   45.49
  -8  -2  -5  192.63   87.18
   8   2   5   84.49   34.15
   8   2   5  218.78   65.97
   8   2   5  103.99   62.89
  -9  -2  -5  384.94  134.99
  -9  -2  -5   86.33   47.99
  -9  -2  -5   28.51   28.52
   9   2   5   85.74   48.86
   9   2   5   29.56   35.07
   8  -3  -5  -12.85   18.99
   8  -3  -5   10.21   31.47
   8  -3  -5  -22.53   17.00
  -8   3   5   14.53   27.37
  -8   3   5    5.52   11.94
  -8   3   5    7.72   36.16
  -8   3   5    1.55   35.55
   7  -3  -5   52.26   37.74
   7  -3  -5   13.48   21.71
   7  -3  -5   -4.23   21.90
  -7   3   5   28.93   16.91
  -7   3   5   23.58   33.22
  -7   3   5   12.14   32.08
  -7   3   5   36.37   34.29
   6  -3  -5   17.21   24.14
   6  -3  -5  -20.66   13.44
   6  -3  -5    5.58   20.96
  -6   3   5   58.99   40.85
  -6   3   5   25.23   15.90
  -6   3   5   30.62   36.84
  -6   3   5   51.63   34.45
   5  -3  -5  533.07  207.58
   5  -3  -5  343.69  199.05
   5  -3  -5  657.89  210.46
  -5   3   5  724.92  195.21
  -5   3   5 1285.98  217.05
  -5   3   5  749.58  220.16
   4  -3  -5    8.99   16.24
   4  -3  -5   26.55   19.36
   4  -3  -5   45.57   26.92
  -4   3   5    4.74   10.25
  -4   3   5   91.63   39.34
  -4   3   5   11.02   29.56
  -4   3   5   43.80   31.28
   3  -3  -5   85.20   40.69
   3  -3  -5   97.54   45.73
   3  -3  -5   59.96   36.35
  -3   3   5  171.70   52.48
  -3   3   5  211.82   54.45
  -3   3   5  119.04   54.05
   2  -3  -5  212.17   84.99
   2  -3  -5  226.18   82.07
   2  -3  -5  235.41   84.21
  -2   3   5  402.69   93.91
  -2   3   5  258.91   87.28
   1  -3  -5  924.44  330.96
   1  -3  -5 1298.26  332.83
   1  -3  -5 1085.55  331.88
  -1   3   5 1335.10  334.44
  -1   3   5  984.35  331.10
   0  -3  -5  258.97   88.86
   0  -3  -5  258.30   90.32
   0  -3  -5  334.66   89.97
   0   3   5  230.03   87.29
   0   3   5  283.69   91.75
  -1  -3  -5 1947.08  572.89
  -1  -3  -5 2166.19  575.01
   1   3   5 2053.19  573.62
   1   3   5 1657.63  574.92
  -2  -3  -5  817.91  229.20
   2   3   5  693.43  232.15
  -3  -3  -5   20.10   34.20
  -3  -3  -5   23.25   15.86
   3   3   5   49.48   21.62
   3   3   5    4.70   14.62
  -4  -3  -5   30.18   13.49
  -4  -3  -5  198.91   71.46
   4   3   5   58.06   24.51
   4   3   5   18.37    9.01
   4   3   5   38.52   28.74
  -5  -3  -5  350.68  104.57
  -5  -3  -5  488.60  134.13
  -5  -3  -5  228.32   79.13
   5   3   5  241.37   77.04
   5   3   5  636.08  110.69
   5   3   5  181.84   93.67
  -6  -3  -5  277.09  104.29
  -6  -3  -5  740.89  165.99
   6   3   5  509.53  110.79
   6   3   5  236.32   78.73
   6   3   5  199.04   99.95
  -7  -3  -5   89.65   66.56
  -7  -3  -5   42.69   33.83
   7   3   5   72.07   38.61
   7   3   5   15.69   31.08
  -8  -3  -5  211.64   69.76
  -8  -3  -5  286.07  115.46
  -8  -3  -5   84.02   63.01
   8   3   5   77.04   64.55
   8   3   5  235.06   79.26
   8  -4  -5   21.34   30.20
   8  -4  -5  156.39   71.44
  -8   4   5   39.14   25.61
  -8   4   5  116.95   64.57
   7  -4  -5    2.83   19.26
   7  -4  -5   21.03   28.33
   7  -4  -5   -0.35   23.52
  -7   4   5   22.89   26.14
  -7   4   5    3.57   14.65
  -7   4   5   73.36   47.19
   6  -4  -5   21.59   28.70
   6  -4  -5  131.15   52.55
   6  -4  -5   22.53   29.91
  -6   4   5   93.20   30.65
  -6   4   5  177.20   55.57
  -6   4   5   65.54   39.60
  -6   4   5  121.15   51.79
   5  -4  -5  104.24   48.56
   5  -4  -5   66.52   42.57
   5  -4  -5  122.05   53.42
  -5   4   5  108.31   53.32
  -5   4   5  135.79   56.04
  -5   4   5  135.14   56.66
  -5   4   5   89.94   39.18
   4  -4  -5   85.28   51.98
   4  -4  -5  145.74   57.51
   4  -4  -5   87.60   51.06
  -4   4   5  151.10   66.11
  -4   4   5  484.19   84.25
  -4   4   5  136.19   49.82
  -4   4   5  295.34   74.11
   3  -4  -5  113.60   36.69
   3  -4  -5   31.87   21.09
   3  -4  -5   36.47   24.31
  -3   4   5   27.05   22.00
  -3   4   5   40.82   19.56
  -3   4   5   23.07   25.72
  -3   4   5   78.81   32.16
   2  -4  -5  683.67  169.78
   2  -4  -5  555.49  168.21
   2  -4  -5  569.74  175.50
  -2   4   5  472.03  165.19
  -2   4   5  862.95  173.77
  -2   4   5  309.90  170.36
   1  -4  -5 1692.96  400.01
   1  -4  -5 1173.59  398.35
   1  -4  -5 1422.37  396.86
  -1   4   5 1108.81  397.76
   0  -4  -5  557.39  156.06
   0  -4  -5  708.43  162.04
   0   4   5  446.95  156.10
   0   4   5  432.20  161.81
   1   4   5   81.70   37.17
  -2  -4  -5  466.24  147.80
  -2  -4  -5  384.53  122.05
   2   4   5  451.34  129.14
   2   4   5  337.86  132.36
  -3  -4  -5  565.14  157.36
  -3  -4  -5  308.14  122.31
   3   4   5  535.45  132.88
   3   4   5  323.75  132.52
  -4  -4  -5  325.87   98.38
  -4  -4  -5   48.32   25.39
  -4  -4  -5   44.24   34.54
   4   4   5  119.51   49.61
   4   4   5  103.34   36.09
   4   4   5   61.81   20.10
  -5  -4  -5 1028.40  217.39
  -5  -4  -5  700.70  172.52
  -5  -4  -5  524.73  139.81
   5   4   5  408.70  135.50
   5   4   5  685.06  176.45
  -6  -4  -5   78.57   50.23
  -6  -4  -5  154.19   82.13
   6   4   5   41.10   43.93
   6   4   5  160.09   54.21
  -7  -4  -5    2.45   24.00
  -7  -4  -5   92.10   49.29
  -7  -4  -5   72.74   69.03
   7   4   5   10.52   23.90
   7   4   5   71.82   40.55
  -8  -4  -5    4.83   19.09
  -8  -4  -5   30.63   69.96
  -8  -4  -5   99.42   41.63
   8   4   5   74.25   48.31
   8   4   5  104.72   51.60
   7  -5  -5  141.97   57.02
   7  -5  -5    9.78   29.88
   7  -5  -5   48.03   51.22
   7  -5  -5  124.63   47.94
  -7   5   5   72.14   37.02
  -7   5   5  120.49   38.65
  -7   5   5   51.78   43.27
   6  -5  -5   57.74   34.55
   6  -5  -5   81.77   50.22
   6  -5  -5   54.89   30.37
   6  -5  -5   -3.85   15.21
  -6   5   5   81.93   27.24
  -6   5   5   29.57   24.64
  -6   5   5   90.96   40.02
  -6   5   5   24.29   31.36
   5  -5  -5    6.15   21.02
   5  -5  -5    9.47   18.94
   5  -5  -5  -35.60    8.90
  -5   5   5  -14.24   10.93
  -5   5   5    1.19   11.53
  -5   5   5   15.95   21.56
  -5   5   5    6.71   25.08
   4  -5  -5   62.92   37.46
   4  -5  -5  153.82   43.83
   4  -5  -5   27.43   33.80
  -4   5   5  132.39   39.09
  -4   5   5  161.26   46.97
  -4   5   5  102.32   47.39
   3  -5  -5  467.63  165.48
   3  -5  -5  560.31  157.45
   3  -5  -5  369.73  159.73
  -3   5   5  551.35  160.00
  -3   5   5  402.02  167.19
  -3   5   5  726.42  162.52
   2  -5  -5  189.26   49.83
   2  -5  -5   89.45   50.20
   2  -5  -5  124.12   48.36
  -2   5   5  136.53   53.42
  -2   5   5  123.54   45.44
  -2   5   5  118.30   49.65
   1  -5  -5  400.01  128.51
   1  -5  -5  668.47  149.01
  -1   5   5  395.18  136.05
  -1   5   5  437.33  135.42
  -1   5   5  421.11  127.60
   0  -5  -5  205.13   58.02
   0  -5  -5  315.20   76.17
   0  -5  -5  222.61   68.60
   0  -5  -5  115.04   59.55
   0   5   5  139.22   52.13
   0   5   5  128.88   60.62
  -1  -5  -5   33.14   23.33
  -1  -5  -5  161.66   51.79
  -1  -5  -5   55.31   24.16
   1   5   5   62.92   25.91
   1   5   5   40.67   16.45
   1   5   5   55.42   28.97
  -2  -5  -5  720.25  141.35
  -2  -5  -5  347.65   93.00
  -2  -5  -5  314.03   94.00
   2   5   5  239.67   80.69
   2   5   5  227.59   97.33
   2   5   5  600.09  106.92
  -3  -5  -5  937.90  256.92
  -3  -5  -5 1441.39  296.25
  -3  -5  -5  602.09  241.13
   3   5   5  511.42  247.78
   3   5   5  957.63  241.87
  -4  -5  -5  334.49  113.89
  -4  -5  -5  808.21  177.76
  -4  -5  -5  239.70   98.13
   4   5   5  492.24  115.37
   4   5   5  188.30  104.92
  -5  -5  -5   18.59   13.97
  -5  -5  -5   17.34   22.55
  -5  -5  -5   10.51   49.64
   5   5   5    4.95   18.14
   5   5   5   18.14   23.22
  -6  -5  -5   95.66   56.14
  -6  -5  -5   83.25   70.28
   6   5   5  160.75   62.29
   6   5   5  109.92   66.64
  -7  -5  -5   16.26   26.98
  -7  -5  -5   52.00   61.78
  -7  -5  -5   15.34   24.01
   7   5   5  138.98   52.00
   7   5   5   14.94   37.68
  -8  -5  -5   58.20   43.67
  -8  -5  -5  301.99  127.93
  -8  -5  -5   11.30   31.22
   8   5   5   89.61   51.67
   8   5   5  150.50   64.71
   6  -6  -5   -3.07   14.81
   6  -6  -5   44.77   30.58
   6  -6  -5   38.62   24.32
   6  -6  -5    6.93   23.85
  -6   6   5   28.89   20.18
  -6   6   5   61.27   28.23
  -6   6   5   14.80   16.37
   5  -6  -5  -31.49   15.28
   5  -6  -5  -14.48   11.54
   5  -6  -5    0.81   20.44
   5  -6  -5   -3.24   12.37
  -5   6   5    5.18   13.95
  -5   6   5   14.86   15.84
  -5   6   5    3.14   16.11
   4  -6  -5  160.88   63.77
   4  -6  -5  175.58   58.95
   4  -6  -5  114.47   70.33
   4  -6  -5  186.70   69.56
  -4   6   5  154.89   67.03
  -4   6   5  196.70   63.01
  -4   6   5  201.66   62.57
   3  -6  -5  194.81   67.68
   3  -6  -5  241.43   76.33
   3  -6  -5   70.46   62.85
   3  -6  -5  220.95   63.30
  -3   6   5  246.25   66.69
  -3   6   5  193.05   74.01
  -3   6   5  217.92   67.94
   2  -6  -5    0.97   13.31
   2  -6  -5   -8.43   14.49
   2  -6  -5   24.92   13.67
   2  -6  -5   29.22   18.01
  -2   6   5   43.54   24.45
  -2   6   5   22.50   12.81
  -2   6   5   16.29   17.96
   1  -6  -5   39.06   22.62
   1  -6  -5   -6.87   22.97
   1  -6  -5   15.91   17.82
   1  -6  -5   32.44   16.08
  -1   6   5   28.28   12.87
  -1   6   5   12.92   17.20
  -1   6   5   37.77   19.26
   0  -6  -5  145.31   77.01
   0  -6  -5  468.21   99.70
   0  -6  -5  223.31   74.71
   0  -6  -5  578.25  103.91
   0   6   5  196.78   80.33
   0   6   5  210.30   70.60
  -1  -6  -5  384.83  125.34
   1   6   5  339.38  110.78
   1   6   5  527.32  119.85
   1   6   5  367.72  127.37
  -2  -6  -5  286.69   84.62
  -2  -6  -5   42.02   32.07
   2   6   5   93.90   45.73
   2   6   5  156.59   45.34
   2   6   5   72.22   22.60
  -3  -6  -5  619.91  182.00
  -3  -6  -5  504.66  156.87
  -3  -6  -5  290.17  141.39
   3   6   5  705.60  155.20
   3   6   5  343.49  150.55
  -4  -6  -5   11.27   18.21
  -4  -6  -5   94.34   45.88
  -4  -6  -5  104.88   71.91
   4   6   5   28.43   28.20
   4   6   5   69.99   35.20
  -5  -6  -5   97.51   48.43
  -5  -6  -5   35.98   23.20
  -5  -6  -5   20.63   43.69
   5   6   5   32.26   34.74
   5   6   5   57.78   38.67
  -6  -6  -5  -16.33   46.39
  -6  -6  -5   11.61   24.77
   6   6   5    4.25   21.01
   6   6   5   41.06   34.71
  -7  -6  -5  555.26  183.19
  -7  -6  -5  235.99  125.70
   7   6   5  258.97  133.28
   7   6   5  517.21  142.86
   5  -7  -5   23.48   15.25
   5  -7  -5   12.72   21.41
   5  -7  -5   10.18   21.88
   5  -7  -5  -11.13   17.69
  -5   7   5   48.79   21.74
  -5   7   5   22.51   15.59
  -5   7   5   35.36   18.25
   4  -7  -5   -1.27    8.40
   4  -7  -5   -5.50   13.43
   4  -7  -5   15.06   18.20
   4  -7  -5  -13.81   14.28
  -4   7   5   19.35   15.33
  -4   7   5   15.69   17.84
  -4   7   5   30.35   16.90
   3  -7  -5   42.30   17.88
   3  -7  -5   -2.50   13.84
   3  -7  -5   48.60   31.79
  -3   7   5   47.87   29.40
  -3   7   5   49.82   19.31
  -3   7   5   25.75   17.57
   2  -7  -5   54.80   27.39
   2  -7  -5  124.51   46.19
   2  -7  -5   90.23   41.24
   2  -7  -5   31.18   19.01
  -2   7   5   82.49   35.28
  -2   7   5   36.49   24.99
  -2   7   5   56.45   21.66
   1  -7  -5  128.79   41.11
   1  -7  -5  148.41   49.84
   1  -7  -5   67.91   26.90
   1  -7  -5   50.63   33.18
  -1   7   5   62.63   22.51
  -1   7   5   30.84   24.97
  -1   7   5   59.34   31.43
   0  -7  -5  550.06  131.65
   0  -7  -5  397.60  120.91
   0  -7  -5  744.37  141.05
   0   7   5  246.02  112.23
   0   7   5  290.04  100.76
   0   7   5  445.80  114.54
  -1  -7  -5  240.81   77.53
  -1  -7  -5  471.31  109.45
  -1  -7  -5  160.71   70.58
   1   7   5  286.37   74.47
   1   7   5  180.03   57.33
   1   7   5  143.85   70.36
  -2  -7  -5   28.86   25.81
  -2  -7  -5   -1.39   19.50
  -2  -7  -5  146.18   66.16
   2   7   5   25.48   25.69
   2   7   5   89.04   31.72
  -3  -7  -5  -39.32   28.20
  -3  -7  -5    3.64   13.41
  -3  -7  -5    9.34   22.83
   3   7   5   -4.66   13.27
   3   7   5   27.16   24.38
  -4  -7  -5  156.48   85.48
  -4  -7  -5  371.35  134.32
  -4  -7  -5  207.92   94.59
   4   7   5  226.27   98.78
   4   7   5  447.33  105.74
  -5  -7  -5  132.16   92.09
  -5  -7  -5   42.67   29.50
  -5  -7  -5   57.09   43.15
   5   7   5  174.94   58.94
   5   7   5   49.41   45.10
  -6  -7  -5  308.13  127.99
  -6  -7  -5   93.47   67.65
   6   7   5  155.16   78.41
   6   7   5  245.26   86.00
   4  -8  -5   25.06   22.14
   4  -8  -5   19.30   28.96
  -4   8   5   43.95   19.94
  -4   8   5   14.34   14.86
  -4   8   5   26.81   17.62
   3  -8  -5   30.40   27.09
   3  -8  -5   35.29   35.01
  -3   8   5   44.47   25.02
  -3   8   5   49.41   20.93
  -3   8   5   57.53   32.62
   2  -8  -5  119.36   58.19
   2  -8  -5  117.18   46.34
  -2   8   5   80.31   45.71
  -2   8   5  173.22   54.56
  -2   8   5  105.31   38.49
   1  -8  -5  187.59   52.57
   1  -8  -5  127.02   53.73
   1  -8  -5   33.76   37.47
  -1   8   5   71.82   39.88
  -1   8   5   63.02   34.55
  -1   8   5   83.13   28.47
   0  -8  -5   25.91   31.19
   0  -8  -5   -0.93   11.62
   0  -8  -5    0.25   24.93
   0  -8  -5  -15.71   10.22
   0   8   5   -3.76    8.63
   0   8   5   -5.65   10.18
   0   8   5   -1.72    4.34
  -1  -8  -5  150.69   60.87
  -1  -8  -5   75.37   52.87
  -1  -8  -5  329.51   91.30
  -2  -8  -5   51.45   32.64
  -2  -8  -5   87.98   60.40
  -2  -8  -5   80.04   42.47
   2   8   5   59.87   36.41
  -3  -8  -5   57.89   40.85
  -3  -8  -5   56.37   40.64
  -3  -8  -5  127.11   73.42
   3   8   5   47.89   39.57
   3   8   5  184.28   54.53
  -4  -8  -5   84.47   45.69
  -4  -8  -5   64.81   39.47
  -4  -8  -5  153.92   92.34
   4   8   5  129.36   51.48
   4   8   5   34.32   40.68
  -5  -8  -5  273.33  118.19
  -5  -8  -5  135.55   57.07
  -5  -8  -5  190.55   76.09
   5   8   5   25.25   48.85
   5   8   5  435.26   95.26
   2  -9  -5  153.08   55.83
   2  -9  -5   44.99   30.67
   2  -9  -5  101.99   41.44
  -2   9   5   66.05   35.70
  -2   9   5   61.11   24.01
  -2   9   5   55.56   33.53
   1  -9  -5   16.27   28.26
   1  -9  -5   15.18   26.50
   1  -9  -5    8.35   21.03
  -1   9   5    8.77   16.37
  -1   9   5   12.14   19.01
  -1   9   5   10.52    7.98
   0  -9  -5  -33.14   24.93
   0  -9  -5   29.24   24.25
   0  -9  -5   12.89   38.20
   0  -9  -5   22.50   25.84
   0   9   5   18.14   23.52
   0   9   5   -6.51    9.65
  -1  -9  -5   20.00   24.78
  -1  -9  -5   79.64   61.80
   1   9   5  -13.60    9.87
  -2  -9  -5  376.31  119.48
  -2  -9  -5  171.94   78.51
  -2  -9  -5  157.32   74.57
   0   9  -6    2.11   39.56
   0   9  -6   53.40   37.39
   0   9  -6   10.90   27.10
   0  -9   6   -7.10   24.37
   0  -9   6   -5.22    8.92
   0  -9   6   20.32   33.50
  -1   9  -6   87.17   61.96
   1  -9   6   16.96   15.47
   3   8  -6   52.21   57.07
   3   8  -6   27.03   42.04
   3   8  -6  116.45   75.43
  -3  -8   6   61.76   68.25
  -3  -8   6   16.46   34.96
  -3  -8   6   46.47   50.92
   2   8  -6  114.20   66.69
   2   8  -6  130.63   65.02
  -2  -8   6   74.87   47.30
  -2  -8   6   13.26   41.38
  -2  -8   6   82.45   47.40
   1   8  -6    8.23   32.23
   1   8  -6   45.69   43.73
  -1  -8   6   76.62   46.71
  -1  -8   6    8.26   22.84
  -1  -8   6   10.06   15.49
  -1  -8   6   30.75   42.23
   0   8  -6   59.28   44.38
   0   8  -6  -10.37   12.90
   0  -8   6   33.52   32.54
   0  -8   6   13.07   11.79
   0  -8   6  -12.45   18.90
  -1   8  -6   82.91   63.31
  -1   8  -6  139.40   55.55
  -1   8  -6   74.12   44.76
   1  -8   6  102.53   53.48
   1  -8   6   51.35   31.37
   1  -8   6  231.64   68.48
  -2   8  -6  380.76  142.08
  -2   8  -6  288.97  109.46
   2  -8   6  446.21  118.56
   2  -8   6  258.28  116.27
   2  -8   6  383.61  110.54
  -3   8  -6    3.28   28.07
   3  -8   6   10.94   15.34
   3  -8   6   43.22   24.45
  -4   8  -6  -15.33   15.44
   4  -8   6   -8.14   17.03
   5   7  -6  143.85   71.40
   5   7  -6  121.14   76.72
   5   7  -6   64.26   71.88
  -5  -7   6   47.32   47.78
  -5  -7   6  204.03  109.16
  -5  -7   6   76.11   54.21
   4   7  -6   40.58   40.97
   4   7  -6  123.53   75.77
   4   7  -6   43.10   45.63
  -4  -7   6  140.42   69.59
  -4  -7   6   10.16   33.42
  -4  -7   6  130.91   81.90
   3   7  -6  -24.53   11.31
   3   7  -6   -3.92   22.86
   3   7  -6    2.03   30.08
  -3  -7   6    8.78   32.67
  -3  -7   6  -12.33   10.68
  -3  -7   6   -7.67   20.05
   2   7  -6  -31.38   26.64
   2   7  -6   19.36   30.34
   2   7  -6    1.05   30.09
  -2  -7   6   38.09   30.87
  -2  -7   6  -20.63   16.89
  -2  -7   6  -20.85   13.95
   1   7  -6  391.65  126.80
  -1  -7   6  216.77   98.82
  -1  -7   6  231.68  108.85
  -1  -7   6  322.64  114.81
   0   7  -6  112.43   84.21
   0   7  -6  186.35   79.67
   0   7  -6  239.50   85.53
   0  -7   6  296.15   90.40
   0  -7   6  151.41   60.65
   0  -7   6  173.06   80.85
  -1   7  -6  173.32   77.13
  -1   7  -6  137.96   59.38
  -1   7  -6  147.88   62.56
   1  -7   6   96.00   57.48
   1  -7   6  227.41   69.58
   1  -7   6  124.95   48.94
  -2   7  -6   64.21   34.14
  -2   7  -6  177.91   73.86
  -2   7  -6   52.38   32.97
   2  -7   6   70.68   31.25
   2  -7   6   67.14   38.11
   2  -7   6  101.67   39.26
  -3   7  -6   98.06   34.05
  -3   7  -6  234.00   78.40
   3  -7   6  129.91   43.21
   3  -7   6  137.45   41.91
   3  -7   6   88.88   45.50
  -4   7  -6   -8.39   13.39
  -5   7  -6   88.45   56.25
   5  -7   6   86.98   36.51
   6  -7   6   59.02   28.15
   6   6  -6   18.30   44.86
   6   6  -6   43.98   56.75
   6   6  -6   -9.50   28.59
  -6  -6   6   28.17   45.40
  -6  -6   6   10.72   28.81
   5   6  -6  -11.23   19.73
   5   6  -6   -4.64   28.24
   5   6  -6  -10.65   17.10
  -5  -6   6  -47.96   26.26
  -5  -6   6   51.87   37.92
   4   6  -6   31.74   35.92
   4   6  -6   27.20   37.66
   4   6  -6   34.53   49.69
  -4  -6   6   83.60   58.05
  -4  -6   6   16.35   34.54
  -4  -6   6   37.16   32.07
   3   6  -6   85.57   56.75
   3   6  -6   40.39   41.42
   3   6  -6   93.69   58.12
  -3  -6   6   47.47   57.40
  -3  -6   6   67.14   44.01
  -3  -6   6  120.83   64.05
   2   6  -6  175.83   76.24
   2   6  -6  178.84   83.54
   2   6  -6   76.87   64.66
  -2  -6   6  162.26   74.85
  -2  -6   6  252.73   77.63
  -2  -6   6  200.67   91.43
   1   6  -6  409.45  123.97
   1   6  -6  313.70  114.74
   1   6  -6  231.91  102.16
  -1  -6   6  288.13  115.20
  -1  -6   6  309.71  112.68
  -1  -6   6  224.78   97.83
   0   6  -6  329.23  137.88
   0   6  -6  503.70  148.06
   0   6  -6  674.53  167.26
   0  -6   6  340.44  132.15
   0  -6   6  716.44  158.12
   0  -6   6  257.31  134.66
  -1   6  -6   32.15   33.53
  -1   6  -6   57.72   44.71
  -1   6  -6   95.65   40.54
   1  -6   6   30.96   19.03
   1  -6   6   70.44   35.93
   1  -6   6   19.47   25.35
  -2   6  -6   84.04   54.74
  -2   6  -6   35.80   31.90
  -2   6  -6  114.82   43.02
   2  -6   6  100.46   34.44
   2  -6   6  155.66   44.18
   2  -6   6   91.95   42.25
  -3   6  -6  100.13   49.72
  -3   6  -6  216.90   82.21
  -3   6  -6  142.84   47.63
   3  -6   6  324.35   59.44
   3  -6   6  132.74   50.92
   3  -6   6  113.22   53.14
  -4   6  -6  360.42  130.03
   4  -6   6  346.77  101.57
   4  -6   6  292.61  106.11
   4  -6   6  333.34  106.40
  -5   6  -6   39.09   29.85
   5  -6   6   -0.35   10.20
  -6   6  -6  170.24   63.30
   6  -6   6   60.53   27.85
   7  -6   6   25.55   14.45
   7   5  -6  -21.48   17.79
   7   5  -6   65.75   65.28
   7   5  -6   -8.76   13.46
  -7  -5   6   -0.14   25.39
  -7  -5   6   -0.03   15.08
  -7  -5   6  -15.96   42.36
   6   5  -6   19.29   30.15
   6   5  -6  -15.51   36.58
  -6  -5   6   -6.89   30.44
  -6  -5   6   35.73   34.99
   5   5  -6   19.07   38.65
   5   5  -6   20.35   39.89
  -5  -5   6   19.86   32.95
  -5  -5   6   12.16   51.29
   4   5  -6   19.51   29.91
   4   5  -6   58.93   57.58
  -4  -5   6   76.15   45.03
  -4  -5   6   68.82   64.03
  -4  -5   6   27.31   35.80
   3   5  -6  948.81  254.47
   3   5  -6  603.99  231.82
   3   5  -6  705.19  232.33
  -3  -5   6  785.41  254.46
  -3  -5   6  522.52  220.12
  -3  -5   6  786.50  239.68
   2   5  -6  126.06   58.02
   2   5  -6  117.59   57.64
   2   5  -6   42.08   40.47
  -2  -5   6   51.91   35.76
  -2  -5   6  134.74   61.63
  -2  -5   6  115.42   62.54
   1   5  -6  173.32   72.07
   1   5  -6   98.97   57.83
   1   5  -6  118.15   62.85
  -1  -5   6  155.08   60.79
  -1  -5   6  202.59   73.70
  -1  -5   6   89.56   61.59
   0   5  -6   58.21   43.30
   0   5  -6   97.45   52.74
   0   5  -6   15.57   29.33
   0  -5   6   18.02   30.03
   0  -5   6   49.88   31.53
   0  -5   6    8.49   22.60
  -1   5  -6  387.43  167.37
  -1   5  -6  532.25  174.76
  -1   5  -6  443.60  179.03
   1  -5   6  462.32  171.25
   1  -5   6  765.26  167.65
   1  -5   6  484.62  166.84
  -2   5  -6   65.42   29.96
  -2   5  -6   16.33   24.43
  -2   5  -6   58.46   37.39
   2  -5   6   58.90   31.85
   2  -5   6   54.02   26.00
   2  -5   6   50.69   22.18
  -3   5  -6  648.98  202.72
  -3   5  -6 1076.86  235.48
   3  -5   6  730.09  200.98
   3  -5   6  584.54  202.68
  -4   5  -6  126.71   66.33
  -4   5  -6  193.75   56.57
   4  -5   6  183.12   55.43
   4  -5   6  119.91   53.17
   4  -5   6  125.13   55.39
   4  -5   6  190.98   54.35
  -5   5  -6   58.39   35.02
  -5   5  -6   46.95   15.67
  -5   5  -6   16.77   13.30
   5  -5   6   27.94   19.37
   5  -5   6   10.59   13.76
   5  -5   6   35.40   18.85
   5  -5   6   30.73   15.00
  -6   5  -6   17.84    9.86
  -6   5  -6   28.09   25.33
  -6   5  -6   14.49    8.04
   6  -5   6   19.49   11.41
   6  -5   6   13.48   14.71
   6  -5   6   26.85   24.10
  -7   5  -6  116.76   34.21
   7  -5   6   93.22   40.61
   7  -5   6  170.62   53.34
   7  -5   6   96.80   37.39
   7   4  -6   81.75   72.62
   7   4  -6   64.93   62.67
  -7  -4   6   51.27   74.83
  -7  -4   6   85.01   55.82
   6   4  -6   20.00   40.00
   6   4  -6   -5.59   29.99
  -6  -4   6   64.82   47.56
  -6  -4   6   87.42   70.11
  -6  -4   6   97.99   55.95
   5   4  -6   98.27   57.41
   5   4  -6   66.66   62.19
  -5  -4   6   27.02   48.17
  -5  -4   6  115.88   50.22
  -5  -4   6    5.49   36.34
   4   4  -6   87.19   69.41
   4   4  -6  204.93   85.69
  -4  -4   6  150.39   66.76
  -4  -4   6  182.34   76.86
  -4  -4   6  112.53   77.34
   3   4  -6   31.22   38.34
   3   4  -6   96.10   56.85
  -3  -4   6   58.74   49.32
  -3  -4   6   36.14   29.54
  -3  -4   6   60.17   40.33
   2   4  -6  183.10   72.03
   2   4  -6  124.53   62.96
  -2  -4   6  126.95   58.28
  -2  -4   6   81.73   60.26
  -2  -4   6  147.49   67.94
   1   4  -6  152.32   64.31
   1   4  -6   89.48   49.93
  -1  -4   6   78.28   51.65
  -1  -4   6  121.12   49.66
  -1  -4   6   95.42   49.44
   0   4  -6  831.64  259.80
   0   4  -6  872.26  262.01
   0   4  -6  958.03  272.64
   0  -4   6  844.76  263.08
   0  -4   6  674.33  250.84
  -1   4  -6  732.87  242.62
  -1   4  -6  963.35  246.95
  -1   4  -6  704.19  255.60
   1  -4   6  785.25  240.53
   1  -4   6  763.59  252.54
  -2   4  -6  590.28  199.80
  -2   4  -6  832.73  216.01
  -2   4  -6  613.95  193.33
   2  -4   6  627.85  201.82
   2  -4   6  657.94  192.98
  -3   4  -6   44.97   24.51
  -3   4  -6    6.37   20.07
  -3   4  -6   59.70   20.47
   3  -4   6   42.07   25.43
   3  -4   6   48.70   21.34
   3  -4   6   18.51   15.21
  -4   4  -6  570.37  153.09
  -4   4  -6  806.95  162.04
  -4   4  -6  476.92  168.36
   4  -4   6  511.91  155.32
   4  -4   6  459.03  151.79
   4  -4   6  485.81  154.12
   4  -4   6  379.06  157.86
  -5   4  -6    9.58   20.37
  -5   4  -6   95.43   30.78
   5  -4   6   22.73   17.90
   5  -4   6   41.93   25.08
   5  -4   6   41.80   14.77
   5  -4   6   38.55   16.96
  -6   4  -6  196.83   68.66
  -6   4  -6  286.10   73.28
  -6   4  -6  238.36   78.07
   6  -4   6  147.38   62.78
   6  -4   6  212.03   75.33
  -7   4  -6  116.42   35.01
  -7   4  -6   54.95   26.00
   7  -4   6   15.62   16.79
   7  -4   6   82.30   39.98
  -8   4  -6  320.68   77.50
   8  -4   6  183.69   76.43
   8  -4   6  136.47   58.35
   8   3  -6   20.33   46.78
   8   3  -6   -8.26   36.41
  -8  -3   6   50.31   46.93
  -8  -3   6   23.95   32.59
  -8  -3   6   35.03   64.76
   7   3  -6  -14.00   30.21
   7   3  -6  -19.74   24.41
  -7  -3   6  119.22   68.20
  -7  -3   6   55.96   49.22
  -7  -3   6   39.40   58.94
   6   3  -6   39.02   47.19
   6   3  -6   44.18   57.19
  -6  -3   6  112.85   60.73
  -6  -3   6  127.93   75.18
  -6  -3   6   76.93   48.88
   5   3  -6  263.50  101.59
   5   3  -6  162.44   89.73
   5   3  -6  334.20  103.65
  -5  -3   6  195.00   91.62
  -5  -3   6  123.56   89.71
  -5  -3   6  172.31   79.96
   4   3  -6   63.54   55.62
   4   3  -6  147.03   63.80
   4   3  -6  127.75   64.90
  -4  -3   6  165.71   81.82
  -4  -3   6  177.99   73.98
  -4  -3   6  105.21   56.82
   3   3  -6   15.10   26.75
   3   3  -6   73.72   45.75
   3   3  -6   38.09   28.95
  -3  -3   6   -3.83   24.45
  -3  -3   6   34.00   28.01
  -3  -3   6   49.15   42.46
   2   3  -6  189.30  109.51
   2   3  -6  359.31  120.12
  -2  -3   6  301.74  110.33
  -2  -3   6  380.53  126.48
  -2  -3   6  440.23  125.60
   1   3  -6 1070.56  376.19
   1   3  -6 1306.84  381.65
  -1  -3   6 1782.10  384.14
  -1  -3   6 1238.64  380.90
  -1  -3   6 1063.57  373.59
   0   3  -6   53.35   30.30
   0   3  -6   47.83   32.61
   0  -3   6   53.55   29.26
   0  -3   6   15.15   21.94
   0  -3   6   -2.28   23.47
  -1   3  -6 1141.26  364.00
   1  -3   6 1450.84  363.18
   1  -3   6 1086.11  364.44
  -2   3  -6   81.90   34.24
  -2   3  -6   41.70   25.25
  -2   3  -6   69.27   39.67
   2  -3   6   73.77   33.41
   2  -3   6   50.48   27.15
   2  -3   6   57.54   26.85
  -3   3  -6  326.78   83.53
  -3   3  -6  245.87   73.77
  -3   3  -6  202.29   83.28
   3  -3   6  177.09   71.04
   3  -3   6  297.17   78.12
   3  -3   6  157.31   74.41
   3  -3   6  246.40   73.74
  -4   3  -6  146.37   41.42
  -4   3  -6  116.91   30.75
  -4   3  -6   60.21   34.30
   4  -3   6   66.69   23.46
   4  -3   6   41.23   25.85
   4  -3   6   89.37   25.14
   4  -3   6   61.73   29.27
   4  -3   6  151.78   41.03
  -5   3  -6 1227.75  290.22
   5  -3   6 1055.13  286.67
   5  -3   6  931.52  281.95
   5  -3   6  837.04  281.74
  -6   3  -6   59.81   28.75
  -6   3  -6   58.18   30.08
  -6   3  -6  123.82   37.14
   6  -3   6   27.83   19.85
   6  -3   6   59.33   22.37
   6  -3   6   30.68   27.96
  -7   3  -6   40.88   26.86
  -7   3  -6    9.17   18.20
   7  -3   6   16.47   27.32
   7  -3   6   59.26   22.42
  -8   3  -6   58.97   38.95
   8  -3   6   93.55   49.15
   8  -3   6   31.58   22.11
   8   2  -6   44.40   54.61
   8   2  -6   50.74   59.31
   8   2  -6  117.92   67.08
  -8  -2   6  256.20  124.81
  -8  -2   6   71.11   60.16
  -8  -2   6   81.66   35.13
   7   2  -6   -0.38   23.39
   7   2  -6  -22.39   11.62
   7   2  -6   -0.20   34.65
  -7  -2   6   44.51   49.36
  -7  -2   6   13.06   57.95
  -7  -2   6    9.19   22.24
   6   2  -6   39.81   40.85
   6   2  -6   18.28   42.35
   6   2  -6   -0.90   19.21
  -6  -2   6   19.82   46.42
  -6  -2   6   13.76   29.83
  -6  -2   6  102.56   57.33
   5   2  -6   33.00   33.29
   5   2  -6   17.25   34.90
   5   2  -6   52.58   41.59
  -5  -2   6   35.18   31.33
  -5  -2   6    3.48   21.26
  -5  -2   6   18.50   37.37
   4   2  -6  164.94   73.47
   4   2  -6  115.01   64.58
   4   2  -6   54.43   50.78
  -4  -2   6  172.09   63.70
  -4  -2   6  243.16   82.30
  -4  -2   6  158.06   76.54
   3   2  -6   83.19   44.82
   3   2  -6   84.82   44.26
   3   2  -6  151.52   61.60
  -3  -2   6   43.49   33.89
  -3  -2   6   57.16   39.89
  -3  -2   6   48.08   44.29
   2   2  -6 1306.72  399.32
   2   2  -6 1403.58  394.46
   2   2  -6 1179.11  393.95
  -2  -2   6 1338.97  400.37
  -2  -2   6 1369.76  393.48
   1   2  -6  547.48  142.39
   1   2  -6  487.95  148.52
   1   2  -6  269.01  133.54
  -1  -2   6  643.24  148.89
  -1  -2   6  474.72  138.89
  -1  -2   6  307.68  139.57
   0   2  -6  297.88  110.69
   0   2  -6  278.96  112.62
   0   2  -6  314.08  109.01
   0  -2   6  451.20  114.54
   0  -2   6  370.81  111.24
   0  -2   6  284.52  114.07
  -1   2  -6  237.21   80.16
  -1   2  -6  193.07   77.35
   1  -2   6  235.56   76.81
   1  -2   6  147.66   77.45
   1  -2   6  348.57   81.04
   2  -2   6 1999.63  548.61
   2  -2   6 1721.23  551.07
  -3   2  -6  403.85   90.18
  -3   2  -6  322.67  100.95
   3  -2   6  263.17   84.24
   3  -2   6  231.23   87.62
   3  -2   6  271.04   91.94
   3  -2   6  450.95   99.60
  -4   2  -6  759.97  216.54
  -4   2  -6  787.73  204.73
   4  -2   6  631.33  203.97
   4  -2   6  681.22  206.86
   4  -2   6  630.74  202.88
  -5   2  -6   68.58   29.86
  -5   2  -6   82.53   34.51
   5  -2   6   45.51   22.97
   5  -2   6   57.36   31.63
   5  -2   6   71.68   26.51
  -6   2  -6  258.16  103.62
  -6   2  -6  364.86  113.24
  -6   2  -6  444.68  114.47
   6  -2   6  322.93  113.78
   6  -2   6  237.38   98.55
   6  -2   6  405.10  105.03
  -7   2  -6   56.74   29.95
  -7   2  -6  121.16   46.19
   7  -2   6   42.98   23.12
   7  -2   6   30.63   17.24
   7  -2   6   21.66   24.25
  -8   2  -6  197.15   78.19
   8  -2   6  216.40   68.46
   8  -2   6  125.51   74.43
  -9   2  -6   17.29   36.15
  -9   2  -6   70.63   43.56
   9  -2   6  181.95   47.04
   9  -2   6   39.71   41.93
   8   1  -6   34.74   37.33
   8   1  -6  -35.46   17.28
   8   1  -6   48.17   43.44
  -8  -1   6   23.50   66.23
  -8  -1   6   49.19   40.31
   7   1  -6   26.91   33.27
   7   1  -6  -12.35   27.18
   7   1  -6   39.36   49.92
  -7  -1   6    0.86   20.75
  -7  -1   6   81.26   79.56
  -7  -1   6   13.35   29.87
  -7  -1   6   24.14   15.99
   6   1  -6  117.17   64.66
   6   1  -6   78.47   61.31
   6   1  -6   98.40   58.48
  -6  -1   6  171.52   72.16
  -6  -1   6   46.34   51.53
  -6  -1   6   45.43   40.51
   5   1  -6   32.43   36.43
   5   1  -6   67.33   43.06
   5   1  -6   43.82   48.49
  -5  -1   6   87.69   53.42
  -5  -1   6  151.49   53.16
  -5  -1   6  105.28   64.87
   4   1  -6  199.79   92.05
   4   1  -6  220.98   87.17
   4   1  -6  227.85   87.10
  -4  -1   6  157.11   86.89
  -4  -1   6  248.08   86.00
  -4  -1   6  219.73   92.23
   3   1  -6  552.24  201.16
   3   1  -6  510.93  197.17
   3   1  -6  553.38  205.56
  -3  -1   6  611.99  199.41
  -3  -1   6  999.96  220.84
  -3  -1   6  688.65  213.42
   2   1  -6  191.87   68.76
   2   1  -6  119.50   63.70
   2   1  -6  124.97   59.20
  -2  -1   6  143.97   61.81
  -2  -1   6  140.21   71.59
  -2  -1   6  263.83   76.76
   1   1  -6  488.38  180.29
   1   1  -6  551.27  187.21
   1   1  -6  413.45  177.27
  -1  -1   6  549.66  179.53
  -1  -1   6  867.64  181.83
  -1  -1   6  598.19  187.95
   0   1  -6  144.47   43.98
   0   1  -6   99.29   43.21
   0   1  -6   71.49   38.83
   0  -1   6   79.61   42.33
   0  -1   6   88.76   37.93
   0  -1   6   64.38   36.07
  -1   1  -6 1356.57  331.43
  -1   1  -6  968.13  326.63
   1  -1   6 1056.40  329.01
   1  -1   6 1101.29  326.56
  -2   1  -6  320.40   87.70
   2  -1   6  212.44   88.68
   2  -1   6  246.62   83.26
   2  -1   6  408.42   90.34
   3  -1   6 2700.13  846.60
   3  -1   6 3132.49  849.32
  -4   1  -6  245.39   65.62
  -4   1  -6  134.05   42.44
  -4   1  -6  131.24   44.59
   4  -1   6   88.42   43.46
   4  -1   6   83.95   36.72
   4  -1   6  137.30   41.51
  -5   1  -6  151.69   66.51
   5  -1   6  341.70   73.95
   5  -1   6  175.16   72.87
   5  -1   6  188.87   64.44
  -6   1  -6  183.54   62.40
  -6   1  -6  234.13   75.57
   6  -1   6  136.20   58.94
   6  -1   6  245.11   67.62
   6  -1   6  225.24   78.09
  -7   1  -6  440.52  166.86
  -7   1  -6  560.39  148.93
   7  -1   6  529.52  156.19
   7  -1   6  361.29  167.34
   7  -1   6  376.46  153.06
  -8   1  -6   61.91   21.42
   8  -1   6   63.47   33.18
   8  -1   6   29.41   32.79
  -9   1  -6   -2.07   18.12
   9  -1   6   46.85   42.75
   9  -1   6  111.71   40.68
   8   0  -6   -9.35   26.48
   8   0  -6   42.08   50.53
   8   0  -6  -17.71   22.38
  -8   0   6   26.04   52.95
  -8   0   6    8.92   13.14
  -8   0   6  -17.28   28.26
  -8   0   6   51.34   44.31
   7   0  -6   37.37   44.49
   7   0  -6   41.11   43.17
   7   0  -6   52.58   48.48
  -7   0   6   18.42   33.69
  -7   0   6   -2.41   33.18
  -7   0   6   31.51   18.10
  -7   0   6   38.81   40.66
   6   0  -6  179.37   80.22
   6   0  -6   99.07   66.61
   6   0  -6   86.20   60.50
  -6   0   6   94.58   58.07
  -6   0   6  241.97   99.69
  -6   0   6  180.37   76.51
   5   0  -6   12.50   27.32
   5   0  -6  103.13   57.44
   5   0  -6   49.13   37.23
  -5   0   6   47.90   45.22
  -5   0   6   46.52   37.68
  -5   0   6   61.07   44.30
   4   0  -6  240.71   97.23
   4   0  -6  152.87   93.18
   4   0  -6  222.52   96.28
  -4   0   6  313.51   99.09
  -4   0   6  517.30  127.32
  -4   0   6  308.82  114.04
   3   0  -6   86.76   47.66
   3   0  -6   63.99   39.41
   3   0  -6   27.95   24.83
  -3   0   6   12.88   25.49
  -3   0   6   73.14   38.36
  -3   0   6   50.80   29.17
   2   0  -6  100.83   61.36
   2   0  -6  110.35   58.48
   2   0  -6  286.86   84.87
  -2   0   6  199.09   72.91
  -2   0   6  138.73   61.30
  -2   0   6  434.83   87.00
   1   0  -6   78.74   38.16
   1   0  -6   43.49   31.46
   1   0  -6   80.13   31.68
  -1   0   6   32.72   29.39
  -1   0   6  100.10   36.56
  -1   0   6   19.75   27.57
   0   0  -6 4091.48 1389.89
   0   0  -6 5382.68 1394.33
   0   0   6 5816.69 1391.61
   0   0   6 3956.68 1391.21
  -1   0  -6   82.12   33.38
  -1   0  -6  116.81   39.85
  -1   0  -6  125.45   39.73
   1   0   6   51.26   28.90
   1   0   6   75.03   32.66
   1   0   6   84.78   35.48
  -2   0  -6  420.09  154.25
   2   0   6  564.86  153.51
   2   0   6  613.32  159.22
   2   0   6  507.18  156.80
  -3   0  -6   43.32   17.66
  -3   0  -6   61.16   34.36
  -3   0  -6   77.06   26.87
   3   0   6   33.81   21.69
   3   0   6   58.49   29.26
  -4   0  -6  647.09  193.22
  -4   0  -6  675.09  189.03
   4   0   6  522.99  189.52
   4   0   6  566.58  201.00
   4   0   6  830.33  194.56
  -5   0  -6    6.88    9.05
  -5   0  -6    3.40    7.83
  -5   0  -6   13.60   25.71
   5   0   6   48.82   20.57
   5   0   6   11.09   19.83
   5   0   6   13.64    8.28
  -6   0  -6  905.48  205.93
  -6   0  -6  664.36  192.49
   6   0   6  569.19  190.94
   6   0   6  579.04  208.96
  -7   0  -6  359.10  111.38
  -7   0  -6  205.47   87.82
  -7   0  -6  201.46   73.89
   7   0   6  194.67   70.84
   7   0   6  309.23   85.56
   7   0   6  213.86   89.95
  -8   0  -6   18.32   44.61
  -8   0  -6   59.39   23.07
  -8   0  -6   15.18   25.50
   8   0   6   12.85   23.32
   8   0   6  -11.88   17.46
   8   0   6    8.73    9.96
  -9   0  -6   23.99   26.55
  -9   0  -6   36.87   50.35
  -9   0  -6    2.92   14.72
   9   0   6   -8.68   18.75
   9   0   6   -7.81   19.85
   8  -1  -6   45.33   46.69
   8  -1  -6  -28.85   16.91
   8  -1  -6    3.14   31.05
  -8   1   6   -2.65   10.85
  -8   1   6  -29.52   20.27
  -8   1   6   17.06   41.98
  -8   1   6  -12.52   22.22
   7  -1  -6  128.70   69.10
   7  -1  -6  154.50   81.62
   7  -1  -6   87.98   59.74
  -7   1   6   65.88   55.55
  -7   1   6  180.03   78.44
  -7   1   6  190.27   51.96
  -7   1   6  139.12   83.57
   6  -1  -6   49.27   39.10
   6  -1  -6    8.94   25.43
   6  -1  -6   -1.27   24.59
  -6   1   6  -22.29   22.14
  -6   1   6  -26.76   21.94
  -6   1   6   -2.14   16.04
  -6   1   6   18.11   11.81
   5  -1  -6   39.44   36.47
   5  -1  -6   92.29   41.04
   5  -1  -6  -18.30   16.63
  -5   1   6   41.58   35.67
  -5   1   6   26.21   30.56
  -5   1   6  161.85   59.68
   4  -1  -6  248.78  102.11
   4  -1  -6  301.90  110.61
   4  -1  -6  201.96   97.19
  -4   1   6  466.51  118.09
  -4   1   6  219.63  108.47
  -4   1   6  370.92  109.54
   3  -1  -6  881.55  315.08
   3  -1  -6 1126.69  314.61
   3  -1  -6  839.93  306.66
  -3   1   6 1415.50  314.37
  -3   1   6 1059.46  315.46
   2  -1  -6   59.07   31.00
   2  -1  -6   84.00   39.02
   2  -1  -6   89.95   38.98
  -2   1   6   84.93   42.15
  -2   1   6   50.17   37.28
  -2   1   6   78.82   38.82
   1  -1  -6  332.67  143.79
   1  -1  -6  518.47  154.04
   1  -1  -6  472.13  143.01
  -1   1   6  744.58  157.05
  -1   1   6  444.83  151.03
   0  -1  -6  108.27   42.02
   0  -1  -6  128.21   50.10
   0  -1  -6  157.12   47.82
   0   1   6  165.00   47.29
   0   1   6  176.26   51.04
   0   1   6   50.04   40.15
  -1  -1  -6 1022.18  350.67
  -1  -1  -6 1481.38  355.65
   1   1   6 1308.92  351.18
   1   1   6  970.41  352.23
   1   1   6 1325.42  355.30
  -2  -1  -6  569.75  123.48
  -2  -1  -6  366.83  108.39
  -2  -1  -6  288.31  102.70
   2   1   6  325.85  110.37
   2   1   6  296.68  106.76
  -3  -1  -6 2482.19  666.91
  -3  -1  -6 2051.18  668.47
   3   1   6 2661.25  669.86
   3   1   6 1871.79  670.80
  -4  -1  -6  496.81  143.27
   4   1   6  621.26  160.84
   4   1   6  432.15  138.64
  -5  -1  -6  474.13  153.11
  -5  -1  -6 1170.80  213.08
   5   1   6  418.51  168.47
   5   1   6  726.21  161.01
   5   1   6  468.34  153.23
  -6  -1  -6   93.09   29.60
  -6  -1  -6   80.55   52.88
  -6  -1  -6  111.66   46.61
   6   1   6   68.26   37.53
   6   1   6   28.56   18.37
   6   1   6   97.27   35.58
  -7  -1  -6  208.82   78.98
  -7  -1  -6  222.24   91.15
  -7  -1  -6  587.49  143.32
   7   1   6  241.65   95.23
   7   1   6  171.48   71.11
   7   1   6  458.66   97.69
  -8  -1  -6   73.37   29.94
  -8  -1  -6  150.07   78.04
  -8  -1  -6   70.92   41.89
   8   1   6   26.69   15.40
   8   1   6    9.99   26.06
   8   1   6   30.75   28.83
  -9  -1  -6    4.47   43.69
  -9  -1  -6   40.39   26.27
  -9  -1  -6   16.54   27.09
   9   1   6   69.73   39.97
   9   1   6   28.22   16.15
   9   1   6   52.36   40.59
   8  -2  -6    5.81   31.63
   8  -2  -6   66.45   51.07
   8  -2  -6   -2.98   30.92
  -8   2   6   80.85   54.64
  -8   2   6   29.04   18.59
  -8   2   6   50.49   57.54
   7  -2  -6   86.69   45.20
   7  -2  -6   24.11   35.27
   7  -2  -6   56.86   48.90
  -7   2   6   87.02   48.68
  -7   2   6   57.24   50.92
  -7   2   6   28.46   19.81
   6  -2  -6   30.83   34.82
   6  -2  -6   27.17   25.68
   6  -2  -6   89.13   49.29
  -6   2   6   24.95   16.31
  -6   2   6   77.04   50.51
  -6   2   6    1.96   25.92
  -6   2   6   -1.65   28.13
   5  -2  -6   92.01   49.70
   5  -2  -6   69.12   40.06
   5  -2  -6   42.99   33.74
  -5   2   6   28.70   35.26
  -5   2   6   65.54   23.51
  -5   2   6   25.30   39.27
  -5   2   6   51.38   38.87
   4  -2  -6   84.17   47.38
   4  -2  -6   57.28   44.42
   4  -2  -6  169.64   63.68
  -4   2   6  189.66   72.71
  -4   2   6  134.88   56.83
  -4   2   6  304.64   76.85
   3  -2  -6   76.00   53.55
   3  -2  -6  140.73   56.44
   3  -2  -6  201.18   68.45
  -3   2   6  118.66   60.51
  -3   2   6  195.82   73.67
  -3   2   6  288.54   75.92
   2  -2  -6 1048.75  319.37
   2  -2  -6 1460.69  327.31
   2  -2  -6 1013.95  319.32
  -2   2   6  890.46  322.06
   1  -2  -6  624.79  221.95
   1  -2  -6  823.63  220.10
   1  -2  -6  769.56  222.36
  -1   2   6  623.99  224.96
  -1   2   6  732.34  219.92
   0  -2  -6  323.36   85.10
   0  -2  -6  182.97   77.26
   0  -2  -6  310.81   85.52
   0   2   6  381.20   89.90
   0   2   6  172.84   78.76
   0   2   6  206.28   78.11
  -1  -2  -6  259.76   80.78
  -1  -2  -6  278.45   83.41
  -1  -2  -6  439.05   95.23
   1   2   6  192.12   79.45
   1   2   6  187.46   81.99
  -2  -2  -6 2289.82  669.37
  -2  -2  -6 2559.21  669.15
   2   2   6 1895.29  670.88
   2   2   6 2355.37  669.57
  -3  -2  -6   48.41   25.57
  -3  -2  -6  165.45   55.07
   3   2   6   76.39   30.67
   3   2   6   55.40   29.68
  -4  -2  -6  741.78  203.76
   4   2   6  786.53  220.46
   4   2   6  627.22  197.63
  -5  -2  -6  164.45   69.32
   5   2   6   91.20   35.81
   5   2   6   66.75   39.80
   5   2   6   60.70   23.50
  -6  -2  -6   66.64   29.91
  -6  -2  -6  134.46   69.93
  -6  -2  -6   70.65   40.34
   6   2   6   45.62   36.19
   6   2   6   36.84   18.25
   6   2   6  131.75   42.65
  -7  -2  -6  267.26   96.65
  -7  -2  -6   52.03   42.92
  -7  -2  -6   92.50   38.09
   7   2   6   43.68   23.34
   7   2   6   95.66   50.12
   7   2   6  165.78   52.15
  -8  -2  -6  329.82  108.12
  -8  -2  -6  323.09  119.93
  -8  -2  -6  489.90  158.04
   8   2   6  237.10  120.32
   8   2   6  631.82  131.63
   8   2   6  243.39   94.01
  -9  -2  -6    1.78   25.39
  -9  -2  -6  284.59  115.52
  -9  -2  -6   17.57   21.00
   9   2   6   33.35   15.59
   9   2   6   79.57   51.55
   9   2   6   91.31   46.84
   8  -3  -6   11.29   25.27
   8  -3  -6   -4.54   19.71
   8  -3  -6    3.18   29.34
  -8   3   6   33.56   28.66
  -8   3   6    7.87   12.20
  -8   3   6  -30.02   17.85
   7  -3  -6    3.19   26.03
   7  -3  -6  -17.65   15.91
   7  -3  -6   75.03   46.16
  -7   3   6   -4.93   30.12
  -7   3   6   -5.50   21.23
  -7   3   6    1.13    8.51
   6  -3  -6   20.33   25.27
   6  -3  -6   -4.93   20.26
   6  -3  -6    8.91   26.69
  -6   3   6   57.00   36.35
  -6   3   6   41.80   18.89
  -6   3   6   31.17   36.88
  -6   3   6   22.57   35.08
   5  -3  -6  603.74  145.56
   5  -3  -6  235.52  121.42
   5  -3  -6  349.04  128.27
  -5   3   6  323.18  114.52
  -5   3   6  453.79  136.83
  -5   3   6  562.89  153.91
   4  -3  -6   68.48   35.76
   4  -3  -6   12.51   23.80
   4  -3  -6   42.04   25.40
  -4   3   6    5.21   37.34
  -4   3   6   57.78   34.75
  -4   3   6  105.26   43.98
   3  -3  -6   20.04   21.17
   3  -3  -6   20.99   24.28
  -3   3   6  145.20   44.02
  -3   3   6   90.78   38.14
   2  -3  -6  253.78   66.63
   2  -3  -6  158.70   55.81
   2  -3  -6  116.71   51.20
  -2   3   6  208.85   61.90
  -2   3   6   61.92   51.51
  -2   3   6  264.32   68.38
   1  -3  -6  708.84  201.46
   1  -3  -6  654.70  199.98
   1  -3  -6  520.44  202.30
  -1   3   6  584.75  203.06
  -1   3   6  789.90  203.37
   0  -3  -6   29.86   19.01
   0  -3  -6   43.60   23.37
   0  -3  -6  -14.70   10.56
   0   3   6   28.00   22.60
   0   3   6    5.88   12.73
  -1  -3  -6 2418.18  633.30
  -1  -3  -6 2398.33  632.46
   1   3   6 1832.01  633.27
   1   3   6 1997.62  631.65
  -2  -3  -6  839.10  175.17
  -2  -3  -6  412.57  147.24
   2   3   6  392.17  152.77
   2   3   6  505.27  150.16
  -3  -3  -6  263.05   85.29
  -3  -3  -6  149.28   55.86
   3   3   6  113.46   60.50
   3   3   6  163.39   57.80
  -4  -3  -6  165.31   63.88
   4   3   6   11.31   21.23
   4   3   6   78.61   28.83
  -5  -3  -6 1261.20  231.36
  -5  -3  -6  594.54  171.23
  -5  -3  -6  451.11  143.31
   5   3   6  462.55  142.05
   5   3   6  517.31  169.89
  -6  -3  -6  371.11  117.83
  -6  -3  -6  170.34   74.81
   6   3   6  483.91   90.40
   6   3   6  127.27   51.09
   6   3   6  209.88   81.85
  -7  -3  -6   89.96   43.38
  -7  -3  -6  178.41   92.62
  -7  -3  -6   88.99   49.95
   7   3   6  109.35   59.89
   7   3   6  260.42   66.97
   7   3   6   52.77   24.49
  -8  -3  -6   -7.42   36.54
  -8  -3  -6   46.91   40.32
  -8  -3  -6   72.17   32.54
   8   3   6   92.97   47.33
   8   3   6    5.21   27.28
   8   3   6   28.13   13.23
   7  -4  -6   -1.40   16.12
   7  -4  -6   14.11   25.24
   7  -4  -6   68.91   43.15
  -7   4   6   12.91   14.32
  -7   4   6   11.99   43.15
  -7   4   6    2.10   28.08
   6  -4  -6   22.93   30.59
   6  -4  -6   34.57   25.12
   6  -4  -6   52.46   35.26
  -6   4   6   31.01   41.18
  -6   4   6  121.60   54.46
  -6   4   6   42.23   23.28
  -6   4   6   11.13   26.35
   5  -4  -6   -3.55   15.58
   5  -4  -6   14.20   18.95
   5  -4  -6    9.66   16.36
  -5   4   6    7.50   25.69
  -5   4   6   12.37   27.90
  -5   4   6   22.02   13.00
  -5   4   6  -11.76   16.28
   4  -4  -6  125.72   49.70
   4  -4  -6   55.20   38.42
   4  -4  -6   67.67   42.61
  -4   4   6  113.28   51.74
  -4   4   6  111.29   56.64
  -4   4   6  106.76   37.92
  -4   4   6  223.82   63.90
   3  -4  -6  236.74  101.51
   3  -4  -6  218.26  102.81
   3  -4  -6  409.77  110.59
  -3   4   6  270.95  111.07
  -3   4   6  516.90  118.69
  -3   4   6  522.50  119.50
  -3   4   6  295.25   98.34
   2  -4  -6  184.13   68.43
   2  -4  -6  157.16   67.74
   2  -4  -6  169.78   65.38
  -2   4   6  376.38   82.86
  -2   4   6  260.16   74.71
  -2   4   6  122.58   71.55
   1  -4  -6  332.09   93.03
   1  -4  -6  289.27   89.53
   1  -4  -6  301.61   93.99
  -1   4   6  172.25   86.01
  -1   4   6  312.88   93.61
   0  -4  -6  742.83  177.03
   0  -4  -6  618.47  183.81
   0   4   6  531.31  183.26
   0   4   6  464.12  175.19
  -1  -4  -6  200.12   75.78
  -1  -4  -6  233.08   72.18
  -1  -4  -6  361.94   89.36
   1   4   6  171.07   70.50
   1   4   6  192.37   76.51
  -2  -4  -6  244.05  107.40
  -2  -4  -6  748.02  148.09
   2   4   6  509.13  117.15
   2   4   6  285.34  115.12
  -3  -4  -6   12.11   16.46
  -3  -4  -6   83.89   52.95
  -3  -4  -6   15.57   15.29
   3   4   6   78.74   28.93
   3   4   6   43.85   28.65
  -4  -4  -6  485.48  128.24
  -4  -4  -6  213.94   68.94
   4   4   6  181.96   60.60
   4   4   6  542.62   95.66
   4   4   6  223.84   85.86
  -5  -4  -6  277.56   90.93
  -5  -4  -6  427.22  120.07
  -5  -4  -6  746.52  171.02
   5   4   6  222.41  106.14
   5   4   6  259.35   84.72
   5   4   6  640.49  120.37
  -6  -4  -6  730.55  176.72
  -6  -4  -6  243.78  101.97
   6   4   6  656.35  119.86
   6   4   6  225.75   74.85
   6   4   6  242.92  105.03
  -7  -4  -6    6.99   18.72
  -7  -4  -6   32.91   31.13
  -7  -4  -6   23.46   39.96
   7   4   6  -14.02   22.53
   7   4   6   45.62   36.53
  -8  -4  -6   21.32   22.62
  -8  -4  -6  163.97   90.32
  -8  -4  -6   -5.89   22.43
   8   4   6    9.81   28.75
   8   4   6   32.11   36.29
   7  -5  -6  -17.13   23.23
   7  -5  -6   74.80   43.80
   7  -5  -6    4.46   22.30
   7  -5  -6   21.39   23.50
  -7   5   6   17.59   41.27
  -7   5   6   32.54   29.03
  -7   5   6   97.15   30.86
   6  -5  -6  142.48   61.18
   6  -5  -6   92.21   51.31
   6  -5  -6   64.03   47.94
  -6   5   6  212.52   73.34
  -6   5   6   79.50   52.00
  -6   5   6  182.90   50.41
  -6   5   6  141.51   66.34
   5  -5  -6   10.17   20.42
   5  -5  -6   35.10   25.01
   5  -5  -6   -9.06   16.62
  -5   5   6   13.38   14.45
  -5   5   6  -24.67   19.87
  -5   5   6   -4.63   24.88
  -5   5   6   29.30   30.80
   4  -5  -6   -0.52   16.54
   4  -5  -6   24.15   21.66
   4  -5  -6   29.11   22.26
  -4   5   6   39.10   32.66
  -4   5   6   37.42   19.04
  -4   5   6   19.30   28.01
  -4   5   6   37.44   28.94
   3  -5  -6  332.77   86.29
   3  -5  -6  183.01   80.33
   3  -5  -6  219.77   86.12
  -3   5   6  247.13   92.24
  -3   5   6  182.97   76.19
  -3   5   6  418.82   94.10
   2  -5  -6   28.81   22.75
   2  -5  -6   23.79   19.43
   2  -5  -6   50.10   22.82
  -2   5   6   10.60   21.25
  -2   5   6   50.07   18.45
  -2   5   6   38.32   25.10
   1  -5  -6  500.95  151.35
   1  -5  -6  503.93  140.86
  -1   5   6  411.86  140.40
  -1   5   6  421.24  148.02
   0  -5  -6   32.51   16.67
   0  -5  -6   35.51   25.60
   0  -5  -6    5.73   20.30
   0   5   6   24.75   17.10
   0   5   6   -3.85   12.00
  -1  -5  -6   47.20   27.75
  -1  -5  -6  155.53   50.46
  -1  -5  -6  144.11   46.29
   1   5   6  101.32   36.15
   1   5   6   56.70   33.88
  -2  -5  -6   82.93   46.70
  -2  -5  -6   67.17   29.10
  -2  -5  -6   43.60   24.31
   2   5   6   37.16   28.50
   2   5   6   55.21   28.80
  -3  -5  -6 1504.80  406.43
   3   5   6 1179.50  369.31
  -4  -5  -6  234.91   89.34
  -4  -5  -6  121.46   51.26
  -4  -5  -6  107.20   35.58
   4   5   6   65.36   20.65
   4   5   6  211.15   51.90
   4   5   6   62.84   39.05
  -5  -5  -6    3.56   11.55
  -5  -5  -6    2.03   17.99
  -5  -5  -6  144.42   77.54
   5   5   6   20.36   27.35
   5   5   6   33.26   27.41
  -6  -5  -6  113.76   81.21
  -6  -5  -6   27.65   31.56
   6   5   6   16.25   26.50
   6   5   6   27.71   32.23
  -7  -5  -6   37.84   44.19
  -7  -5  -6  155.14   88.37
   7   5   6   67.31   52.70
   7   5   6  165.67   61.45
   6  -6  -6   25.81   25.29
   6  -6  -6   29.83   27.64
   6  -6  -6  -20.87   17.80
   6  -6  -6   32.71   28.32
  -6   6   6   29.46   21.30
  -6   6   6   10.35   17.87
   5  -6  -6   -0.11   15.86
   5  -6  -6   49.25   27.69
   5  -6  -6   18.32   30.73
   5  -6  -6   15.07   18.02
  -5   6   6  -14.16   15.09
  -5   6   6    2.73   18.20
  -5   6   6   25.45   17.68
   4  -6  -6   59.23   44.03
   4  -6  -6  178.23   49.34
   4  -6  -6  102.16   62.72
   4  -6  -6   97.92   54.31
  -4   6   6  141.55   53.12
  -4   6   6  181.58   66.55
  -4   6   6  197.46   52.42
   3  -6  -6   16.40   19.03
   3  -6  -6    2.71   14.81
   3  -6  -6  -14.06   11.20
   3  -6  -6   50.34   20.76
  -3   6   6   29.33   20.91
  -3   6   6   21.40   27.98
  -3   6   6   13.12   14.17
   2  -6  -6    8.75   21.06
   2  -6  -6   39.63   25.46
   2  -6  -6   24.93   16.60
   2  -6  -6    4.47   17.18
  -2   6   6   50.30   17.34
  -2   6   6   24.50   22.52
  -2   6   6   24.33   18.46
   1  -6  -6  146.12   51.26
   1  -6  -6  141.88   56.89
   1  -6  -6  154.45   57.56
   1  -6  -6  127.55   43.44
  -1   6   6  123.16   41.03
  -1   6   6   82.61   43.75
  -1   6   6  102.72   47.62
   0  -6  -6  124.20   70.48
   0  -6  -6  208.78   69.98
   0  -6  -6  259.59   81.52
   0  -6  -6  306.18   87.41
   0   6   6  228.21   65.53
   0   6   6  180.77   75.07
  -1  -6  -6   53.46   23.37
  -1  -6  -6   33.35   23.72
  -1  -6  -6   70.47   39.71
  -1  -6  -6  117.15   46.58
   1   6   6   29.04   13.61
   1   6   6   70.62   28.63
   1   6   6   19.22   20.86
  -2  -6  -6   72.61   39.57
  -2  -6  -6  288.90   86.44
   2   6   6  148.70   48.19
   2   6   6   83.95   45.70
   2   6   6   93.91   30.29
  -3  -6  -6  360.66  114.74
  -3  -6  -6  142.27   59.09
  -3  -6  -6  189.48   70.62
   3   6   6   90.39   58.28
   3   6   6  200.10   65.81
  -4  -6  -6  218.62   98.71
  -4  -6  -6   93.17   41.61
  -4  -6  -6  114.99   54.92
   4   6   6   48.89   42.01
   4   6   6  186.34   57.58
  -5  -6  -6   34.72   34.11
  -5  -6  -6  -42.90   46.06
  -5  -6  -6    1.85   13.88
   5   6   6   27.57   28.76
   5   6   6   -5.22    9.51
  -6  -6  -6  174.68   88.74
  -6  -6  -6  132.17   63.62
   6   6   6   43.37   44.90
   6   6   6  177.84   63.09
  -7  -6  -6  175.32   98.75
  -7  -6  -6  484.87  169.80
   7   6   6  182.51  100.54
   7   6   6  459.83  120.54
   5  -7  -6  -10.65   23.02
   5  -7  -6   13.75   23.11
   5  -7  -6   15.79   15.67
   5  -7  -6   21.45   26.11
  -5   7   6   16.44   17.75
  -5   7   6   62.76   25.87
   4  -7  -6   33.37   29.28
   4  -7  -6   44.91   21.12
   4  -7  -6   33.02   39.38
   4  -7  -6   46.84   29.91
  -4   7   6   64.31   34.63
  -4   7   6   24.15   21.37
  -4   7   6   38.27   22.90
   3  -7  -6   36.39   31.60
   3  -7  -6   27.72   17.37
   3  -7  -6   22.55   21.98
  -3   7   6   58.59   22.53
  -3   7   6   35.21   29.90
  -3   7   6   30.18   22.19
   2  -7  -6    5.84   15.67
   2  -7  -6   14.28   11.01
   2  -7  -6   15.05   26.09
   2  -7  -6   30.84   29.50
  -2   7   6    6.39    9.59
  -2   7   6   15.77   20.15
  -2   7   6    4.83   14.65
   1  -7  -6   54.68   31.73
   1  -7  -6   68.76   33.79
   1  -7  -6   86.39   45.90
   1  -7  -6   63.72   27.33
  -1   7   6   63.36   31.68
  -1   7   6   75.30   25.20
  -1   7   6   47.78   29.42
   0  -7  -6  174.19   57.65
   0  -7  -6   63.11   33.63
   0   7   6   23.35   25.20
   0   7   6   66.52   21.61
   0   7   6  107.69   36.74
  -1  -7  -6  227.42   72.40
  -1  -7  -6  271.38   81.56
  -1  -7  -6   91.13   52.35
   1   7   6   80.32   50.24
   1   7   6  125.76   41.63
   1   7   6  305.51   65.78
  -2  -7  -6    8.30   16.43
  -2  -7  -6    5.81   21.02
  -2  -7  -6   26.17   46.30
   2   7   6   66.28   28.05
   2   7   6    3.78   19.49
   2   7   6   15.33    5.85
  -3  -7  -6   -0.99   13.39
  -3  -7  -6  -16.36   14.72
  -3  -7  -6   88.39   65.11
   3   7   6   33.99   26.45
   3   7   6   18.73   20.62
  -4  -7  -6   85.61   48.02
  -4  -7  -6   48.87   60.88
  -4  -7  -6   34.77   25.59
   4   7   6   28.92   33.45
   4   7   6  107.20   43.92
  -5  -7  -6   46.41   36.66
  -5  -7  -6  116.13   57.11
  -5  -7  -6  295.50  115.75
   5   7   6  142.60   56.99
   5   7   6   83.96   55.24
  -6  -7  -6   69.06   46.31
  -6  -7  -6   84.38   76.57
   6   7   6   33.64   39.07
   6   7   6  229.05   73.95
   4  -8  -6   23.57   29.54
   4  -8  -6   11.49   22.20
   4  -8  -6   10.01   12.61
  -4   8   6   31.71   17.25
  -4   8   6   29.51   23.38
   3  -8  -6   63.27   34.66
   3  -8  -6   19.91   14.56
   3  -8  -6    3.17   17.37
  -3   8   6   22.81   14.20
  -3   8   6    0.51   17.45
   2  -8  -6  106.41   47.77
   2  -8  -6  180.15   64.42
   2  -8  -6  109.01   41.98
  -2   8   6  139.78   42.72
  -2   8   6   94.42   48.52
   1  -8  -6  -11.50   16.49
   1  -8  -6   -9.60   12.51
   1  -8  -6  -19.51   23.87
  -1   8   6   16.05   17.19
  -1   8   6    2.80    6.67
   0  -8  -6    5.76   25.51
   0  -8  -6   14.11   19.51
   0  -8  -6    1.30   28.40
   0   8   6    7.98    6.37
   0   8   6   25.64   19.70
  -1  -8  -6  -26.02   22.42
  -1  -8  -6   33.80   38.40
  -1  -8  -6    9.60   18.97
  -1  -8  -6   26.12   27.35
   1   8   6   18.38    7.26
  -2  -8  -6   24.03   23.22
  -2  -8  -6   35.27   44.49
  -2  -8  -6    3.08   18.27
   2   8   6   42.21   31.77
   2   8   6   38.55   25.87
  -3  -8  -6   14.97   46.52
  -3  -8  -6   32.99   29.41
  -3  -8  -6   18.65   29.94
   3   8   6   15.28   25.41
   3   8   6   61.50   33.71
  -4  -8  -6  286.02  118.16
  -4  -8  -6   62.06   47.68
  -4  -8  -6   71.39   43.62
   4   8   6  198.89   62.75
   4   8   6   66.01   46.31
   1  -9  -6   -3.93   29.93
   1  -9  -6    6.38   18.03
   1  -9  -6    2.19   26.89
  -1   9   6   -2.03   12.44
  -1   9   6   17.62   10.40
  -1   9   6   13.91   19.17
   0  -9  -6   19.09   24.56
   0  -9  -6   50.92   39.41
   0  -9  -6   23.68   24.34
   0  -9  -6   12.11   31.27
   0   9   6   -6.75   10.96
   0   9   6   18.97    8.75
   0   9   6   48.44   31.97
  -1  -9  -6   46.40   41.32
  -1  -9  -6  -19.39   37.53
  -1  -9  -6   14.12   26.01
   1   9   6  -12.87    9.46
  -2  -9  -6  327.73  101.44
  -2  -9  -6   65.51   39.39
   2   9   6   36.31   34.93
   3   8  -7   62.02   49.93
   3   8  -7   26.34   47.66
   3   8  -7   21.82   43.52
  -3  -8   7   51.49   50.82
  -3  -8   7   32.11   35.25
  -3  -8   7   70.91   53.80
   2   8  -7   63.17   50.98
   2   8  -7   69.32   54.12
  -2  -8   7   -9.37   25.98
  -2  -8   7   51.73   34.22
  -2  -8   7   64.88   48.05
   1   8  -7   32.02   38.49
   1   8  -7    5.58   43.01
  -1  -8   7   96.81   46.65
  -1  -8   7   48.00   22.52
  -1  -8   7   22.54   43.31
  -1  -8   7   33.96   45.01
   0   8  -7   32.66   34.81
   0   8  -7   -0.68   23.23
   0  -8   7   -4.47   22.48
   0  -8   7   -5.08    9.33
   0  -8   7   10.69   25.54
   0  -8   7   10.73   28.58
  -1   8  -7  162.06   68.90
  -1   8  -7  150.04   77.25
   1  -8   7  158.89   71.01
   1  -8   7  114.26   63.48
   1  -8   7  158.65   67.34
   1  -8   7  130.39   51.86
  -2   8  -7  202.55   93.42
  -2   8  -7   70.37   50.89
  -2   8  -7  205.79   64.78
   2  -8   7  317.83   75.98
   2  -8   7  144.85   64.92
  -3   8  -7   83.25   53.04
  -3   8  -7   44.54   18.83
   3  -8   7   98.21   39.73
   3  -8   7   65.98   30.60
   4   7  -7  161.38   76.69
   4   7  -7   27.01   36.46
   4   7  -7  169.97   86.85
  -4  -7   7   44.15   40.72
  -4  -7   7   26.06   42.32
  -4  -7   7   85.54   73.65
   3   7  -7   48.48   51.05
   3   7  -7   10.38   32.50
   3   7  -7   50.91   51.89
  -3  -7   7   46.44   38.22
  -3  -7   7   63.35   48.54
  -3  -7   7   76.54   64.06
   2   7  -7   47.45   47.40
   2   7  -7    5.86   26.40
   2   7  -7   59.60   46.41
  -2  -7   7   21.62   34.71
  -2  -7   7    9.77   25.37
  -2  -7   7  133.56   65.23
   1   7  -7  125.34   66.47
  -1  -7   7   73.84   43.13
  -1  -7   7  149.49   68.41
  -1  -7   7   53.96   57.20
   0   7  -7   97.97   54.78
   0   7  -7  359.40  109.32
   0   7  -7  131.22   66.20
   0  -7   7   99.17   59.48
   0  -7   7   87.84   52.14
   0  -7   7  216.36   75.30
  -1   7  -7   40.66   36.90
  -1   7  -7   59.08   49.83
  -1   7  -7   15.90   25.62
   1  -7   7  117.84   48.00
   1  -7   7   31.97   19.39
   1  -7   7   37.96   31.63
   1  -7   7   10.12   24.93
  -2   7  -7  100.07   48.53
  -2   7  -7   70.79   45.14
  -2   7  -7  114.68   66.51
   2  -7   7   81.65   46.94
   2  -7   7  100.44   38.76
   2  -7   7  181.63   54.59
  -3   7  -7   47.17   18.69
  -3   7  -7  -22.49   22.69
  -3   7  -7   34.73   21.54
   3  -7   7    9.45   23.20
   3  -7   7   28.79   21.96
  -4   7  -7    6.88   26.53
   4  -7   7   -3.50   10.48
   4  -7   7   23.47   16.70
  -5   7  -7  141.82   72.72
   5   6  -7  -13.16   23.84
   5   6  -7   13.19   29.80
   5   6  -7    4.95   39.39
  -5  -6   7   76.86   46.85
  -5  -6   7   49.85   56.51
   4   6  -7   23.53   38.17
   4   6  -7   25.18   35.45
   4   6  -7   36.10   43.51
  -4  -6   7   -4.61   35.14
  -4  -6   7  -14.74   17.12
  -4  -6   7  -17.78   21.14
   3   6  -7   -4.17   28.30
   3   6  -7   41.51   43.95
   3   6  -7  -15.67   20.47
  -3  -6   7   73.30   49.71
  -3  -6   7   49.28   34.88
  -3  -6   7   33.61   35.72
   2   6  -7   14.63   31.00
   2   6  -7  -13.59   17.70
   2   6  -7    3.84   14.93
  -2  -6   7   33.56   41.74
  -2  -6   7   -6.01   19.14
  -2  -6   7   31.17   33.87
   1   6  -7  205.81  100.58
   1   6  -7  224.27  101.94
   1   6  -7  403.16  124.90
  -1  -6   7  207.00   90.42
  -1  -6   7  291.18  107.27
  -1  -6   7  270.93  108.61
   0   6  -7  208.08   83.17
   0   6  -7  148.14   63.53
   0   6  -7  128.86   61.41
   0  -6   7  101.34   53.98
   0  -6   7  115.97   58.73
   0  -6   7   77.99   59.82
  -1   6  -7   29.33   27.97
  -1   6  -7   16.86   26.61
  -1   6  -7   28.86   26.62
   1  -6   7   13.54   24.49
   1  -6   7   -1.15   18.10
   1  -6   7   80.37   36.00
  -2   6  -7   85.93   48.08
  -2   6  -7   13.59   22.45
  -2   6  -7   29.51   24.04
   2  -6   7   18.98   14.10
   2  -6   7   41.74   27.18
   2  -6   7   30.24   25.35
   2  -6   7    8.65   20.34
  -3   6  -7  251.61   99.23
  -3   6  -7  206.63   75.67
  -3   6  -7  197.34   79.84
   3  -6   7  353.83   83.06
   3  -6   7  187.30   81.62
   3  -6   7  300.78   82.47
  -4   6  -7  146.06   49.60
  -4   6  -7  194.73   79.08
  -4   6  -7  176.06   55.39
   4  -6   7  176.32   56.50
  -5   6  -7   34.81   33.01
   5  -6   7   42.54   19.26
   5  -6   7   35.88   17.59
   5  -6   7   16.26   15.27
  -6   6  -7   57.15   35.49
   6  -6   7   96.17   26.38
   6  -6   7   45.56   20.77
   6  -6   7   37.18   20.46
   6   5  -7  -18.00   20.61
   6   5  -7   31.51   38.00
  -6  -5   7   87.71   79.77
  -6  -5   7   25.35   33.93
   5   5  -7  188.81   79.67
   5   5  -7  191.16   86.48
  -5  -5   7  164.43   74.44
  -5  -5   7   18.28   45.28
   4   5  -7   32.04   37.91
   4   5  -7   97.23   65.20
  -4  -5   7    5.40   40.17
  -4  -5   7   12.86   30.88
  -4  -5   7   45.94   38.84
   3   5  -7   88.97   65.21
   3   5  -7  152.66   76.50
  -3  -5   7   89.95   69.00
  -3  -5   7  247.04  101.07
  -3  -5   7  200.01   71.46
   2   5  -7   89.65   53.35
   2   5  -7   40.55   43.74
  -2  -5   7   52.27   48.53
  -2  -5   7  101.52   55.58
  -2  -5   7   13.47   30.72
   1   5  -7  123.80   60.86
   1   5  -7   31.52   44.08
   1   5  -7  124.12   57.39
  -1  -5   7  100.93   51.40
  -1  -5   7   80.91   43.47
  -1  -5   7   64.14   51.58
   0   5  -7   74.51   40.18
   0   5  -7   35.70   29.59
   0  -5   7   -6.00   21.98
   0  -5   7   12.15   19.23
   0  -5   7   52.76   30.65
  -1   5  -7  104.96   48.11
  -1   5  -7   53.38   40.78
  -1   5  -7   94.88   48.48
   1  -5   7  155.52   50.13
   1  -5   7   61.42   37.34
   1  -5   7   71.32   44.90
  -2   5  -7   19.52   27.97
  -2   5  -7   -1.40   16.23
  -2   5  -7    7.04   21.19
   2  -5   7   10.00   13.43
   2  -5   7   39.73   25.83
   2  -5   7   25.59   24.04
   2  -5   7   81.91   28.19
  -3   5  -7  348.88  149.90
  -3   5  -7  528.92  144.70
  -3   5  -7  468.41  167.44
   3  -5   7  469.25  151.46
   3  -5   7  397.47  145.59
   3  -5   7  547.72  145.88
  -4   5  -7  223.68   86.47
  -4   5  -7  219.75   64.69
  -4   5  -7  157.32   68.62
   4  -5   7  151.28   65.93
   4  -5   7  185.37   72.86
   4  -5   7  317.30   75.53
   4  -5   7  215.15   69.87
  -5   5  -7  -13.34   14.64
  -5   5  -7   -0.91   11.28
   5  -5   7   34.51   15.60
   5  -5   7   10.10   15.51
   5  -5   7    3.25    6.33
   5  -5   7   12.80   15.83
  -6   5  -7   11.40   14.33
  -6   5  -7   36.24   26.92
  -6   5  -7   29.25   15.34
   6  -5   7    4.89    7.75
   6  -5   7   -0.78    4.91
   6  -5   7    0.74   12.34
   6  -5   7    3.95   17.05
  -7   5  -7  155.15   68.86
  -7   5  -7  152.87   52.94
  -7   5  -7  106.34   49.23
   7  -5   7  165.15   54.35
   7  -5   7  224.72   65.51
   7   4  -7    1.04   29.78
   7   4  -7  -25.07   16.75
  -7  -4   7   43.84   45.46
  -7  -4   7   -8.07   46.05
  -7  -4   7   43.85   38.62
   6   4  -7  -15.53   26.08
   6   4  -7   -4.96   32.07
  -6  -4   7  -47.18   28.41
  -6  -4   7    1.06   32.37
   5   4  -7  101.79   62.75
   5   4  -7   15.88   28.48
  -5  -4   7   47.18   34.74
  -5  -4   7  157.22   70.20
  -5  -4   7   -5.06   31.72
   4   4  -7   -3.86   20.14
   4   4  -7  -20.17   25.98
  -4  -4   7  -21.30   16.56
  -4  -4   7   30.97   34.31
  -4  -4   7   15.15   34.90
   3   4  -7   14.86   32.70
   3   4  -7   21.39   33.45
  -3  -4   7   58.05   57.04
  -3  -4   7   61.64   39.78
  -3  -4   7   79.72   49.65
   2   4  -7   -1.87   25.19
   2   4  -7    8.13   22.56
  -2  -4   7   10.93   23.76
  -2  -4   7  -10.80   19.98
  -2  -4   7   12.54   22.22
   1   4  -7   89.28   53.55
   1   4  -7  175.94   67.36
  -1  -4   7  100.16   52.21
  -1  -4   7   74.75   53.50
  -1  -4   7  301.20   81.86
   0   4  -7   89.46   47.04
   0   4  -7   67.38   36.83
   0  -4   7   18.64   27.13
   0  -4   7   41.88   38.62
   0  -4   7   86.87   42.02
  -1   4  -7  551.03  172.36
  -1   4  -7  474.06  169.13
  -1   4  -7  644.74  185.04
   1  -4   7  665.42  171.54
   1  -4   7  394.71  168.52
  -2   4  -7  149.95   59.80
  -2   4  -7  157.19   68.85
  -2   4  -7  178.77   65.27
   2  -4   7  126.48   61.93
   2  -4   7  204.76   58.88
   2  -4   7  110.74   55.31
  -3   4  -7   59.37   22.86
  -3   4  -7    9.18   17.03
  -3   4  -7   23.08   25.68
   3  -4   7   10.86   15.32
   3  -4   7    3.13   17.28
   3  -4   7   29.70   14.48
   3  -4   7   55.25   21.71
  -4   4  -7  176.07   59.95
  -4   4  -7  220.63   51.50
  -4   4  -7  165.48   65.75
   4  -4   7  100.52   46.59
   4  -4   7  136.56   43.87
   4  -4   7   87.26   49.62
   4  -4   7  129.44   47.51
   4  -4   7  169.09   53.72
  -5   4  -7  107.36   36.90
  -5   4  -7   83.50   39.00
   5  -4   7   40.47   24.57
   5  -4   7   34.65   17.87
   5  -4   7   15.10   18.40
  -6   4  -7   87.58   44.17
  -6   4  -7  149.76   44.42
  -6   4  -7  234.12   56.31
   6  -4   7  143.05   47.85
   6  -4   7   44.40   32.79
  -7   4  -7  138.62   43.49
  -7   4  -7   29.77   30.74
  -7   4  -7   38.16   28.76
   7  -4   7  110.51   44.62
   7  -4   7   49.05   25.57
  -8   4  -7  241.12   62.26
  -8   4  -7  164.43   62.68
   8  -4   7  107.20   58.27
   8  -4   7   74.95   39.66
   7   3  -7   36.31   34.25
   7   3  -7    5.11   40.16
  -7  -3   7   16.01   37.86
  -7  -3   7  119.64   85.57
   6   3  -7  120.64   71.32
   6   3  -7   67.58   61.60
   6   3  -7   82.27   57.74
  -6  -3   7   39.21   45.74
  -6  -3   7   62.56   47.73
  -6  -3   7  158.61   92.82
   5   3  -7   12.02   36.44
   5   3  -7   35.22   39.45
   5   3  -7   26.24   36.34
  -5  -3   7  -27.93   23.48
  -5  -3   7   31.99   39.87
  -5  -3   7  -13.66   15.76
   4   3  -7   77.07   50.71
   4   3  -7   52.04   44.93
   4   3  -7   58.24   40.32
  -4  -3   7   47.56   44.65
  -4  -3   7   75.43   63.93
  -4  -3   7  130.10   64.07
   3   3  -7   44.49   46.60
   3   3  -7  207.91   76.74
   3   3  -7  167.71   71.97
  -3  -3   7   86.11   67.17
  -3  -3   7  327.10   92.49
  -3  -3   7  184.59   65.30
   2   3  -7   81.31   43.96
   2   3  -7   47.07   38.37
   2   3  -7   60.80   43.80
  -2  -3   7   74.42   44.61
  -2  -3   7   71.40   48.19
  -2  -3   7   53.21   35.01
   1   3  -7  189.18   75.67
   1   3  -7  103.66   60.33
  -1  -3   7   91.47   61.70
  -1  -3   7  158.67   63.11
  -1  -3   7  311.31   82.79
   0   3  -7   59.96   37.79
   0   3  -7   90.18   44.30
   0  -3   7  103.64   40.87
   0  -3   7   24.99   35.27
   0  -3   7  110.40   43.87
  -1   3  -7  204.59   91.40
  -1   3  -7  212.55   88.51
   1  -3   7  333.18   91.13
   1  -3   7  148.61   85.42
   1  -3   7  458.39   94.95
  -2   3  -7   31.77   20.75
  -2   3  -7   28.13   22.01
   2  -3   7   11.15   16.96
   2  -3   7    3.41   17.88
   2  -3   7    5.21   13.30
  -3   3  -7   11.74   18.66
  -3   3  -7    0.11   11.14
  -3   3  -7   -2.16    9.81
   3  -3   7   10.96   14.61
   3  -3   7    5.05    5.99
   3  -3   7   13.08   14.58
   3  -3   7    2.18    8.82
  -4   3  -7   95.84   35.09
  -4   3  -7  103.65   42.12
  -4   3  -7   84.71   26.88
   4  -3   7   48.61   25.96
   4  -3   7   35.87   20.83
   4  -3   7   50.16   26.08
  -5   3  -7  847.55  206.04
  -5   3  -7  667.68  187.05
   5  -3   7  706.73  191.78
   5  -3   7  570.97  186.15
   5  -3   7  545.06  186.93
  -6   3  -7   39.49   25.54
  -6   3  -7   93.79   34.25
  -6   3  -7  105.12   37.96
   6  -3   7   23.44   16.99
   6  -3   7   53.28   32.59
   6  -3   7   37.46   19.83
  -7   3  -7   49.93   32.68
  -7   3  -7   42.45   24.63
  -7   3  -7   44.22   26.84
   7  -3   7    4.50   20.61
   7  -3   7   25.97   17.26
  -8   3  -7   -4.43   21.52
   8  -3   7   -6.51   19.86
   8  -3   7   47.09   23.93
   8   2  -7  121.07   71.91
   8   2  -7   99.25   63.10
   8   2  -7   12.04   46.67
  -8  -2   7   40.87   26.75
  -8  -2   7   44.52   47.67
  -8  -2   7   50.66   47.09
  -8  -2   7   30.13   56.81
   7   2  -7   -2.98   24.08
   7   2  -7   19.93   31.07
   7   2  -7   78.72   60.34
  -7  -2   7   89.06   64.29
  -7  -2   7   23.37   65.34
  -7  -2   7   37.79   39.01
   6   2  -7   17.86   40.74
   6   2  -7   90.24   55.09
   6   2  -7   95.93   57.19
  -6  -2   7  119.15   54.83
  -6  -2   7   75.00   55.38
  -6  -2   7   63.51   57.57
   5   2  -7  -23.41   19.24
   5   2  -7   -8.07   15.64
   5   2  -7    6.49   22.74
  -5  -2   7   39.32   34.05
  -5  -2   7   36.81   49.15
  -5  -2   7  -16.15   11.89
   4   2  -7   26.83   32.89
   4   2  -7   19.66   29.33
   4   2  -7   53.93   41.23
  -4  -2   7   22.06   39.83
  -4  -2   7  108.28   55.36
  -4  -2   7   -2.34   20.70
   3   2  -7  -13.48   13.17
   3   2  -7   -5.19   19.86
   3   2  -7  -10.37   15.94
  -3  -2   7   59.14   38.76
  -3  -2   7   35.45   34.26
  -3  -2   7   44.86   28.13
   2   2  -7  270.92   99.31
   2   2  -7  384.89  101.25
   2   2  -7  159.97   84.16
  -2  -2   7  159.69   89.99
  -2  -2   7  227.90   88.37
  -2  -2   7  410.55  107.04
   1   2  -7   15.76   21.61
   1   2  -7   50.65   26.54
   1   2  -7   37.97   27.84
  -1  -2   7   76.74   34.78
  -1  -2   7   33.44   23.30
  -1  -2   7    3.63   16.52
   0   2  -7   95.56   41.10
   0   2  -7   66.04   38.06
   0   2  -7   62.15   38.52
   0  -2   7   45.00   40.64
   0  -2   7  204.64   51.05
   0  -2   7   79.86   37.62
  -1   2  -7  112.19   51.51
  -1   2  -7  120.35   53.51
  -1   2  -7  194.74   54.44
   1  -2   7   97.91   52.75
   1  -2   7  218.25   56.79
   1  -2   7   91.18   46.53
  -2   2  -7  934.10  230.15
  -2   2  -7  849.03  227.83
   2  -2   7  605.70  222.46
   2  -2   7  953.23  227.49
   2  -2   7  513.17  228.80
  -3   2  -7  187.98   52.22
   3  -2   7  122.08   49.27
   3  -2   7  174.38   54.41
   3  -2   7  123.29   42.10
  -4   2  -7  202.89   78.61
  -4   2  -7  192.63   71.44
  -4   2  -7  423.14   88.68
   4  -2   7  191.93   68.91
   4  -2   7  197.61   71.62
   4  -2   7  259.25   79.12
  -5   2  -7   73.55   34.19
  -5   2  -7  135.15   44.47
  -5   2  -7   57.02   28.72
   5  -2   7  128.52   43.00
   5  -2   7   78.50   30.72
   5  -2   7   52.00   26.19
  -6   2  -7  151.49   63.04
  -6   2  -7  400.24   83.64
   6  -2   7  191.13   71.26
   6  -2   7  229.94   63.79
   6  -2   7  116.83   56.31
  -7   2  -7   -2.66   16.37
  -7   2  -7   71.65   26.37
  -7   2  -7   48.53   29.88
   7  -2   7   28.08   29.64
   7  -2   7   12.14   10.56
   7  -2   7   41.44   21.27
  -8   2  -7  296.46   84.41
   8  -2   7  102.04   66.98
   8  -2   7  155.40   58.60
   8   1  -7   33.46   45.10
   8   1  -7    0.90   40.39
   8   1  -7    9.32   39.77
  -8  -1   7   42.32   42.24
  -8  -1   7   10.88   16.13
  -8  -1   7   80.25   63.47
  -8  -1   7   61.60   39.50
   7   1  -7   58.13   47.32
   7   1  -7   28.19   43.67
   7   1  -7   75.42   59.86
  -7  -1   7   29.22   46.53
  -7  -1   7   55.58   65.42
  -7  -1   7   88.69   48.12
   6   1  -7   76.92   57.43
   6   1  -7  150.68   69.56
   6   1  -7   81.70   67.48
  -6  -1   7  140.44   62.72
  -6  -1   7   89.81   65.62
  -6  -1   7  133.34   81.09
   5   1  -7   -1.11   31.81
   5   1  -7   20.94   28.46
   5   1  -7   19.29   39.92
  -5  -1   7   54.59   47.30
  -5  -1   7   45.17   35.14
  -5  -1   7   30.40   33.43
   4   1  -7  450.86  141.72
   4   1  -7  261.15  122.12
   4   1  -7  314.21  127.49
  -4  -1   7  264.01  120.78
  -4  -1   7  597.23  158.65
  -4  -1   7  485.22  147.95
   3   1  -7    5.26   20.07
   3   1  -7  -10.24   12.74
   3   1  -7   12.27   19.06
  -3  -1   7    9.76   27.36
  -3  -1   7    0.92   18.70
  -3  -1   7   84.29   43.78
   2   1  -7  389.84  133.64
   2   1  -7  374.21  128.92
   2   1  -7  344.65  136.25
  -2  -1   7  628.85  148.31
  -2  -1   7  283.01  131.50
  -2  -1   7  366.35  128.41
   1   1  -7  341.59   95.79
   1   1  -7  138.25   75.24
   1   1  -7  184.04   78.77
  -1  -1   7  301.18   83.62
  -1  -1   7  233.17   86.72
   0   1  -7    7.81   17.07
   0   1  -7   11.39   17.30
   0   1  -7  -21.88   16.43
   0  -1   7   -2.11   16.36
   0  -1   7   28.47   19.77
   0  -1   7   10.17   16.70
  -1   1  -7   62.60   31.21
  -1   1  -7   19.48   24.45
  -1   1  -7   68.35   31.97
   1  -1   7   98.97   31.59
   1  -1   7   75.88   33.02
   1  -1   7  112.93   35.80
  -2   1  -7  224.00   63.71
  -2   1  -7  210.60   60.03
  -2   1  -7  126.53   52.03
   2  -1   7  136.30   49.89
   2  -1   7  194.57   60.32
   2  -1   7  124.34   54.53
  -3   1  -7  912.76  275.30
   3  -1   7 1211.49  283.01
   3  -1   7  819.21  278.65
  -4   1  -7  226.37   72.50
  -4   1  -7  409.21   87.05
   4  -1   7  176.44   66.67
   4  -1   7  206.27   72.06
   4  -1   7  196.98   75.77
  -5   1  -7  146.72   53.15
  -5   1  -7  279.76   71.79
  -5   1  -7   84.14   50.26
   5  -1   7  115.62   47.53
   5  -1   7  184.40   61.96
   5  -1   7  275.97   59.49
  -6   1  -7  250.65   81.83
  -6   1  -7  119.98   40.61
   6  -1   7   61.97   34.28
   6  -1   7  119.33   53.74
   6  -1   7  183.00   46.56
  -7   1  -7  280.47  104.12
   7  -1   7  223.04  100.48
   7  -1   7  549.30  105.12
   7  -1   7  212.38   85.45
   8  -1   7   26.91   26.07
   8  -1   7   46.82   39.34
  -9   1  -7  137.00   62.30
   9  -1   7  108.68   52.45
   9  -1   7  139.76   67.00
   8   0  -7  -38.80   23.93
   8   0  -7   57.17   54.73
   8   0  -7   16.35   37.72
  -8   0   7   42.20   53.48
  -8   0   7   63.72   54.90
  -8   0   7   46.67   21.89
   7   0  -7   87.64   53.94
   7   0  -7  117.14   70.88
   7   0  -7   55.08   46.90
  -7   0   7   11.68   37.23
  -7   0   7   38.24   24.09
  -7   0   7  118.74   60.47
  -7   0   7  133.06   85.12
   6   0  -7    7.86   26.62
   6   0  -7   15.95   36.11
   6   0  -7   14.33   31.20
  -6   0   7    5.70   38.67
  -6   0   7    8.08   28.61
  -6   0   7   99.43   56.22
   5   0  -7   12.23   23.68
   5   0  -7   39.02   36.28
   5   0  -7   24.43   35.95
  -5   0   7   71.40   52.19
  -5   0   7  -18.28   12.14
  -5   0   7   10.42   29.17
   4   0  -7  -17.15   23.09
   4   0  -7   -2.65   28.81
   4   0  -7    0.68   15.15
  -4   0   7   -8.62    9.82
  -4   0   7   42.51   38.94
  -4   0   7   44.21   34.82
   3   0  -7   74.65   46.51
   3   0  -7  116.19   49.50
   3   0  -7   23.17   27.94
  -3   0   7   67.22   44.44
  -3   0   7  105.34   48.66
  -3   0   7   44.72   34.52
   2   0  -7  816.62  193.44
   2   0  -7  455.23  168.29
   2   0  -7  540.29  175.36
  -2   0   7  600.91  175.68
  -2   0   7  433.64  174.03
   1   0  -7   37.64   29.70
   1   0  -7   -1.13   13.63
   1   0  -7   15.45   26.05
  -1   0   7  121.25   39.36
  -1   0   7   26.39   24.57
  -1   0   7   -1.13   20.36
   0   0  -7 1599.45  591.03
   0   0  -7 2188.73  596.37
   0   0  -7 2359.34  594.41
   0   0   7 2427.51  593.21
   0   0   7 1623.35  592.74
  -1   0  -7   75.07   30.13
  -1   0  -7   69.58   28.47
  -1   0  -7   29.99   24.46
   1   0   7   59.63   27.27
   1   0   7   29.35   20.89
   1   0   7   47.78   28.58
  -2   0  -7   21.41   19.60
  -2   0  -7   18.06   17.90
  -2   0  -7   -1.00   10.80
   2   0   7    7.20    7.72
   2   0   7    7.59   17.26
   2   0   7   21.29   14.13
  -3   0  -7   78.43   30.78
  -3   0  -7  210.24   51.62
  -3   0  -7   46.60   23.83
   3   0   7   75.90   30.14
   3   0   7   38.13   30.43
  -4   0  -7  391.07  102.53
  -4   0  -7  651.61  132.64
  -4   0  -7  416.37  112.72
   4   0   7  215.74  102.86
   4   0   7  303.38  115.39
   4   0   7  377.07  111.05
  -5   0  -7   25.33   18.05
  -5   0  -7   77.69   39.34
  -5   0  -7   53.71   23.80
  -5   0  -7   33.96   13.26
  -5   0  -7   39.28   15.51
   5   0   7   54.29   23.39
   5   0   7   55.49   31.61
   5   0   7   24.22   13.82
  -6   0  -7  438.97  141.43
  -6   0  -7  932.80  185.46
  -6   0  -7  442.25  142.04
   6   0   7  417.63  141.62
   6   0   7  673.03  149.71
   6   0   7  475.85  162.30
  -7   0  -7  167.75   44.03
  -7   0  -7  133.55   69.91
  -7   0  -7  138.52   61.00
   7   0   7   77.45   38.55
   7   0   7  112.18   56.97
   7   0   7  160.81   52.65
  -8   0  -7   15.69   27.07
  -8   0  -7   29.92   39.07
  -8   0  -7   22.61   15.00
   8   0   7    6.76    9.39
   8   0   7   72.80   32.34
   8   0   7   38.11   31.51
  -9   0  -7    3.83   10.97
  -9   0  -7   32.09   31.23
  -9   0  -7    8.04   31.27
   9   0   7   -0.44   19.47
   9   0   7    8.73   27.79
   8  -1  -7  -17.90   29.26
   8  -1  -7   -5.93   24.75
   8  -1  -7   -4.27   28.49
  -8   1   7    6.85   31.89
  -8   1   7   60.81   61.48
  -8   1   7   31.20   18.47
   7  -1  -7   37.59   42.98
   7  -1  -7   14.31   26.85
   7  -1  -7   12.26   32.41
  -7   1   7  -15.80   25.34
  -7   1   7   47.61   49.29
  -7   1   7   -0.11   18.92
  -7   1   7   -9.25    5.63
   6  -1  -7  170.46   77.98
   6  -1  -7   98.20   55.39
   6  -1  -7   79.99   51.90
  -6   1   7   41.73   58.52
  -6   1   7  121.56   66.34
  -6   1   7  179.60   68.82
   5  -1  -7   16.54   33.65
   5  -1  -7   34.22   31.98
   5  -1  -7   30.10   31.57
  -5   1   7   77.36   44.30
  -5   1   7   92.64   50.36
  -5   1   7   14.93   40.20
   4  -1  -7  158.09   78.48
   4  -1  -7  269.19   94.49
   4  -1  -7  156.62   75.59
  -4   1   7  396.69  104.52
  -4   1   7  235.55   84.67
  -4   1   7  172.86   86.54
   3  -1  -7   40.04   40.40
   3  -1  -7   73.45   40.82
   3  -1  -7  144.75   58.39
  -3   1   7  147.53   62.83
  -3   1   7  105.99   50.81
  -3   1   7  183.51   59.66
   2  -1  -7   57.00   30.36
   2  -1  -7  103.70   45.39
   2  -1  -7   40.42   28.61
  -2   1   7   46.12   34.64
  -2   1   7   62.50   35.45
  -2   1   7   60.88   37.31
   1  -1  -7  356.12  132.06
   1  -1  -7  394.58  137.98
   1  -1  -7  404.00  132.63
  -1   1   7  242.00  130.45
  -1   1   7  697.90  135.89
  -1   1   7  436.94  135.70
   0  -1  -7   44.67   36.47
   0  -1  -7   72.53   34.49
   0  -1  -7   91.21   37.62
   0   1   7  163.34   46.40
   0   1   7   86.28   39.06
   0   1   7   94.26   37.54
  -1  -1  -7   34.60   29.73
  -1  -1  -7   76.37   33.09
  -1  -1  -7   43.82   26.74
   1   1   7  136.49   41.54
   1   1   7   98.93   29.79
   1   1   7   62.81   30.08
  -2  -1  -7  502.79  158.53
   2   1   7  586.81  163.99
   2   1   7  522.58  161.30
  -3  -1  -7  943.03  215.38
  -3  -1  -7  655.57  202.88
  -3  -1  -7  641.50  205.73
   3   1   7  711.46  206.30
   3   1   7  573.94  212.83
  -4  -1  -7  341.71  131.67
  -4  -1  -7  421.19  126.30
  -4  -1  -7  640.63  157.25
   4   1   7  318.05  136.56
   4   1   7  498.37  130.80
  -5  -1  -7  471.48  134.03
  -5  -1  -7  935.68  176.54
   5   1   7  515.69  147.06
   5   1   7  351.48  122.63
  -6  -1  -7  113.26   36.90
  -6  -1  -7  259.60   83.20
  -6  -1  -7   95.15   48.86
  -6  -1  -7   75.83   26.11
   6   1   7   60.85   27.87
   6   1   7  130.91   43.65
   6   1   7  140.28   52.67
  -7  -1  -7  410.95  117.59
  -7  -1  -7  288.14   87.45
  -7  -1  -7  161.68   58.61
   7   1   7  110.98   52.08
   7   1   7  345.61   78.44
   7   1   7  163.89   74.26
  -8  -1  -7   50.19   34.30
  -8  -1  -7  -13.31   33.27
  -8  -1  -7   11.81   12.77
   8   1   7   16.22   26.15
   8   1   7   18.11   10.91
   8   1   7    0.11   21.17
  -9  -1  -7  131.52   83.63
  -9  -1  -7   37.61   41.60
   9   1   7  104.58   50.56
   9   1   7  162.21   70.40
   8  -2  -7   77.44   57.22
   8  -2  -7    1.83   32.46
   8  -2  -7   16.36   22.88
  -8   2   7    8.12   13.17
  -8   2   7   49.63   37.29
  -8   2   7   17.71   42.64
   7  -2  -7   -1.26   23.98
   7  -2  -7  -16.39   17.13
   7  -2  -7   75.86   49.42
  -7   2   7    7.09   10.74
  -7   2   7   34.28   42.99
  -7   2   7   26.70   35.70
   6  -2  -7   -2.63   25.59
   6  -2  -7  -20.00   14.90
   6  -2  -7   -5.87   12.54
  -6   2   7   -1.37   26.95
  -6   2   7   12.32   10.40
  -6   2   7   10.27   28.22
  -6   2   7   45.71   40.29
   5  -2  -7   22.40   30.75
   5  -2  -7   -9.27   14.15
   5  -2  -7  -10.13   16.46
  -5   2   7   67.99   43.98
  -5   2   7   54.43   42.35
  -5   2   7   23.03   33.20
   4  -2  -7   16.18   18.14
   4  -2  -7    9.53   17.72
   4  -2  -7   -8.04   15.61
  -4   2   7   30.47   38.28
  -4   2   7    8.84   30.50
  -4   2   7    4.18   23.08
   3  -2  -7   23.00   20.11
   3  -2  -7   21.09   21.72
   3  -2  -7    6.71   15.28
  -3   2   7   10.80   24.31
  -3   2   7   -5.06   22.86
  -3   2   7   27.40   26.09
   2  -2  -7  288.96   96.34
   2  -2  -7  207.86   84.64
   2  -2  -7  171.66   84.26
  -2   2   7  504.47  105.98
  -2   2   7  201.52   92.47
  -2   2   7  392.97  100.32
   1  -2  -7  327.93  128.94
   1  -2  -7  513.57  131.61
   1  -2  -7  229.22  122.14
  -1   2   7  592.72  135.82
  -1   2   7  621.99  139.73
  -1   2   7  354.53  130.41
   0  -2  -7   19.78   21.93
   0  -2  -7  101.61   31.55
   0  -2  -7    4.55   14.93
   0   2   7   76.79   29.09
   0   2   7   56.02   23.73
   0   2   7   69.08   32.64
  -1  -2  -7  160.58   41.68
  -1  -2  -7  117.67   41.75
  -1  -2  -7   88.05   32.33
   1   2   7   34.07   27.49
   1   2   7   86.42   39.58
  -2  -2  -7  863.27  237.68
  -2  -2  -7  777.91  235.02
  -2  -2  -7 1145.18  246.98
   2   2   7  642.13  235.52
   2   2   7  733.74  238.91
  -3  -2  -7  120.07   46.13
  -3  -2  -7  258.45   73.64
  -3  -2  -7  102.54   42.68
   3   2   7  138.38   47.99
   3   2   7   83.12   45.22
  -4  -2  -7  758.68  177.16
  -4  -2  -7  459.43  145.69
   4   2   7  550.36  142.36
   4   2   7  248.11  144.95
  -5  -2  -7   91.34   59.72
   5   2   7   31.58   14.70
   5   2   7   53.25   29.39
   5   2   7   76.91   40.82
  -6  -2  -7   49.54   44.90
  -6  -2  -7   84.95   44.92
   6   2   7   29.56   15.29
   6   2   7   31.85   32.56
   6   2   7  156.54   43.62
  -7  -2  -7    1.84   21.37
  -7  -2  -7   16.77   19.84
  -7  -2  -7   69.24   57.73
   7   2   7   34.36   36.12
   7   2   7   51.31   31.67
   7   2   7   16.84   10.13
  -8  -2  -7  203.81   82.16
  -8  -2  -7  273.51  102.51
  -8  -2  -7 1149.78  210.28
   8   2   7  225.48   73.71
   8   2   7  175.85   95.26
   7  -3  -7    6.47   30.23
   7  -3  -7   17.42   27.75
   7  -3  -7   95.50   54.20
  -7   3   7   12.91   37.77
  -7   3   7   65.90   49.78
  -7   3   7   70.85   25.34
   6  -3  -7   12.50   30.85
   6  -3  -7    6.64   25.50
   6  -3  -7   50.27   37.31
  -6   3   7  117.81   53.95
  -6   3   7   17.95   13.35
   5  -3  -7  195.69   69.54
   5  -3  -7  122.70   63.05
   5  -3  -7  241.06   82.09
  -5   3   7  118.38   62.66
  -5   3   7  445.29   98.81
  -5   3   7  122.70   52.59
   4  -3  -7   13.49   17.56
   4  -3  -7   -2.82   18.18
   4  -3  -7   32.03   28.20
  -4   3   7   31.27   37.31
  -4   3   7   19.46   22.94
  -4   3   7   49.44   36.84
   3  -3  -7   13.15   23.47
   3  -3  -7   19.72   21.52
   3  -3  -7   44.38   31.89
  -3   3   7   25.16   31.60
  -3   3   7  141.47   46.85
  -3   3   7  139.17   48.13
   2  -3  -7   49.50   26.88
   2  -3  -7   81.90   36.04
   2  -3  -7   48.07   26.45
  -2   3   7    8.45   22.74
  -2   3   7   23.34   28.29
  -2   3   7  120.52   43.97
   1  -3  -7   34.78   33.41
   1  -3  -7   97.42   37.84
   1  -3  -7   76.92   33.71
  -1   3   7  134.00   43.82
  -1   3   7   69.45   36.54
  -1   3   7  144.69   48.46
   0  -3  -7  474.10  164.43
   0  -3  -7  556.91  161.88
   0  -3  -7  700.21  165.98
   0   3   7  364.87  162.12
   0   3   7  594.37  171.83
  -1  -3  -7  975.80  250.01
  -1  -3  -7  784.44  248.11
   1   3   7  880.30  252.08
   1   3   7  714.03  247.53
  -2  -3  -7   78.11   33.27
  -2  -3  -7  163.32   59.59
  -2  -3  -7   69.92   34.25
   2   3   7   61.83   34.62
   2   3   7   64.78   32.76
  -3  -3  -7   94.08   46.30
  -3  -3  -7   -7.68   10.66
   3   3   7   16.19   17.55
   3   3   7   32.49   26.01
  -4  -3  -7  209.94   84.87
  -4  -3  -7  604.47  141.10
   4   3   7  211.71   92.15
   4   3   7  281.71   91.28
  -5  -3  -7  385.37   96.78
  -5  -3  -7  911.36  179.06
   5   3   7  312.41  118.07
   5   3   7  271.19   93.40
  -6  -3  -7  106.49   49.89
  -6  -3  -7   80.29   61.43
   6   3   7    7.52   21.60
   6   3   7   26.09   11.21
   6   3   7   16.95   25.87
  -7  -3  -7  147.69   47.29
  -7  -3  -7  114.03   56.03
  -7  -3  -7  174.53   94.89
   7   3   7   48.95   24.85
   7   3   7  295.23   69.92
   7   3   7   73.38   47.88
  -8  -3  -7   32.82   38.32
  -8  -3  -7   21.27   22.51
  -8  -3  -7   20.96   58.07
   8   3   7    7.84    7.63
   8   3   7   10.31   32.38
   8   3   7   33.40   34.97
   7  -4  -7   24.16   33.59
   7  -4  -7  -15.79   25.63
   7  -4  -7    3.79   21.70
  -7   4   7    9.33   27.31
  -7   4   7  -22.79   35.99
  -7   4   7   -6.34    7.00
   6  -4  -7    5.58   21.06
   6  -4  -7   45.83   31.66
   6  -4  -7    1.97   22.65
  -6   4   7   43.35   43.24
  -6   4   7  -21.06   14.63
  -6   4   7   34.78   42.42
  -6   4   7    4.87   10.88
   5  -4  -7    8.03   21.84
   5  -4  -7   -0.08   15.87
   5  -4  -7    2.81   20.86
  -5   4   7   13.58   32.61
  -5   4   7   -0.54    5.73
  -5   4   7   -1.57   18.32
  -5   4   7  -18.44   13.98
   4  -4  -7   -2.63   13.70
   4  -4  -7   -8.66    9.39
   4  -4  -7   29.11   28.81
  -4   4   7   21.74   11.84
  -4   4   7  -12.74   13.07
  -4   4   7    6.77   17.72
  -4   4   7  -13.93   19.89
   3  -4  -7  251.68   95.38
   3  -4  -7  150.53   91.08
   3  -4  -7  362.38  104.25
  -3   4   7  368.73  108.19
  -3   4   7  275.58  112.88
  -3   4   7  621.39  123.37
   2  -4  -7   92.03   45.66
   2  -4  -7  140.94   51.39
   2  -4  -7   81.64   41.63
  -2   4   7  186.24   56.61
  -2   4   7   82.75   46.47
   1  -4  -7  149.44   46.12
   1  -4  -7  111.06   40.45
   1  -4  -7   89.83   40.06
  -1   4   7  166.09   51.21
  -1   4   7   39.76   34.56
   0  -4  -7  185.02   53.33
   0  -4  -7  234.03   59.69
   0  -4  -7  139.64   53.71
   0   4   7   69.45   44.92
   0   4   7  136.08   54.31
  -1  -4  -7  616.56  163.40
  -1  -4  -7  757.32  176.58
   1   4   7  450.07  169.68
   1   4   7  409.75  164.81
  -2  -4  -7  321.89   80.70
  -2  -4  -7  126.07   62.36
  -2  -4  -7  278.61   87.71
   2   4   7  157.14   70.53
   2   4   7  221.62   69.52
  -3  -4  -7  108.46   48.42
  -3  -4  -7  270.73   85.60
   3   4   7   71.50   48.99
   3   4   7  216.36   59.15
  -4  -4  -7   22.38   20.35
  -4  -4  -7  292.51   91.51
  -4  -4  -7   46.44   26.35
   4   4   7  139.47   43.07
   4   4   7   52.73   17.17
   4   4   7   68.50   39.57
  -5  -4  -7   26.85   16.14
  -5  -4  -7   58.04   40.48
  -5  -4  -7    9.98   43.81
   5   4   7  147.20   45.50
   5   4   7   35.47   12.90
   5   4   7   23.56   25.93
  -6  -4  -7  556.94  152.67
  -6  -4  -7  416.14  118.03
  -6  -4  -7  293.45   79.10
   6   4   7  243.76  100.86
   6   4   7  494.59  108.86
   6   4   7  206.00   73.83
  -7  -4  -7   36.55   45.81
  -7  -4  -7  -10.74   19.34
   7   4   7   54.60   36.12
   7   4   7   15.53   29.17
   7   4   7   12.87    7.10
  -8  -4  -7    8.04   23.90
  -8  -4  -7    2.05   56.82
  -8  -4  -7   -7.68   15.31
   8   4   7   33.05   36.35
   8   4   7    0.86   26.05
   6  -5  -7   27.12   30.29
   6  -5  -7   60.27   39.14
   6  -5  -7   50.44   35.40
  -6   5   7   60.73   44.15
  -6   5   7   31.58   42.62
  -6   5   7   16.01   16.30
   5  -5  -7  -14.76   17.42
   5  -5  -7   15.82   21.63
   5  -5  -7   19.50   28.74
  -5   5   7    3.26   27.58
  -5   5   7   12.25   13.38
  -5   5   7   10.17   33.19
  -5   5   7   -3.87   23.35
   4  -5  -7   13.06   22.71
   4  -5  -7   -0.58   15.91
   4  -5  -7   23.84   20.81
  -4   5   7   -0.61   21.30
  -4   5   7   16.18   12.22
  -4   5   7    1.19   27.13
  -4   5   7   70.44   38.56
   3  -5  -7   49.72   30.47
   3  -5  -7   79.42   38.26
   3  -5  -7   47.92   30.82
  -3   5   7   55.80   39.47
  -3   5   7  184.55   51.79
  -3   5   7   66.74   27.65
   2  -5  -7   79.82   37.58
   2  -5  -7   64.17   29.21
   2  -5  -7   64.58   27.83
  -2   5   7   37.99   28.37
  -2   5   7   32.59   19.44
  -2   5   7   22.36   26.13
   1  -5  -7   79.91   46.81
   1  -5  -7  140.40   44.61
   1  -5  -7  163.81   49.95
  -1   5   7   81.60   44.77
  -1   5   7   58.53   40.33
   0  -5  -7  183.77   55.20
   0  -5  -7  301.56   71.22
   0  -5  -7  198.26   65.48
   0   5   7   57.61   49.63
  -1  -5  -7   77.74   41.02
  -1  -5  -7   40.04   26.78
  -1  -5  -7    7.91   14.29
   1   5   7   23.39   18.72
   1   5   7    6.31   16.53
  -2  -5  -7   66.93   29.32
  -2  -5  -7  112.31   48.95
  -2  -5  -7   31.83   43.72
   2   5   7   55.45   28.37
   2   5   7   49.69   34.67
  -3  -5  -7 1218.10  210.40
  -3  -5  -7  449.79  141.20
  -3  -5  -7  389.44  138.82
   3   5   7  329.54  145.07
  -4  -5  -7  -14.55   41.12
  -4  -5  -7   13.61   14.06
   4   5   7   49.09   26.51
   4   5   7   -7.63   12.82
   4   5   7    6.14    3.69
  -5  -5  -7   16.14   13.17
  -5  -5  -7   17.71   49.04
  -5  -5  -7   35.76   34.03
   5   5   7    3.66    2.89
   5   5   7    3.23   20.63
   5   5   7   47.39   34.05
  -6  -5  -7  -25.62   48.37
  -6  -5  -7   96.80   51.26
  -6  -5  -7    3.12   10.66
   6   5   7    3.91   19.00
   6   5   7   25.26   30.10
  -7  -5  -7  169.06  103.60
  -7  -5  -7   43.57   44.82
   7   5   7   36.41   42.02
   7   5   7  185.67   64.83
   6  -6  -7  -10.63   17.39
   6  -6  -7   43.36   51.55
   6  -6  -7   16.11   23.49
   6  -6  -7  -12.84   14.32
  -6   6   7    1.06   15.97
  -6   6   7   -2.67   31.14
  -6   6   7    1.46   11.76
   5  -6  -7  -25.22   13.64
   5  -6  -7   11.69   20.75
   5  -6  -7   -1.43   17.01
  -5   6   7   11.40   13.70
  -5   6   7   14.50   26.50
   4  -6  -7   82.60   53.24
   4  -6  -7  131.04   52.87
   4  -6  -7   91.83   50.32
  -4   6   7  163.24   68.12
  -4   6   7  209.86   62.50
  -4   6   7  142.23   49.04
   3  -6  -7   42.26   23.42
   3  -6  -7   25.89   29.16
   3  -6  -7   22.00   19.65
  -3   6   7    2.63   23.36
  -3   6   7   -3.54    9.52
  -3   6   7   38.48   29.70
   2  -6  -7    7.61   16.23
   2  -6  -7   -8.95   11.09
   2  -6  -7   -4.77   11.73
  -2   6   7    1.93   15.10
  -2   6   7   -9.20   12.28
  -2   6   7   12.30   10.54
   1  -6  -7  258.58   69.76
   1  -6  -7  291.83   77.09
   1  -6  -7  188.76   75.75
  -1   6   7  147.57   67.78
  -1   6   7  181.54   62.95
  -1   6   7  131.67   69.31
   0  -6  -7   49.36   45.78
   0  -6  -7  327.17   75.68
   0  -6  -7  144.17   48.95
   0  -6  -7  273.81   73.28
   0   6   7  131.61   42.60
   0   6   7  130.04   51.41
   0   6   7   89.35   49.85
  -1  -6  -7   40.67   34.94
  -1  -6  -7   10.90   16.45
  -1  -6  -7   14.83   30.97
  -1  -6  -7   15.51   15.30
   1   6   7  -14.04    7.47
   1   6   7    2.93    6.49
   1   6   7   14.47   17.09
  -2  -6  -7   20.93   22.28
  -2  -6  -7   54.98   30.11
  -2  -6  -7  143.51   64.51
   2   6   7   47.13   17.30
   2   6   7  113.50   44.24
   2   6   7  118.50   38.77
  -3  -6  -7   -5.21   41.24
  -3  -6  -7    3.83   12.24
   3   6   7    2.63    2.46
   3   6   7    8.67   23.18
   3   6   7   61.93   31.69
  -4  -6  -7  109.66   47.55
  -4  -6  -7  149.52   85.23
  -4  -6  -7   46.37   29.71
   4   6   7   19.18   27.61
   4   6   7  136.99   48.74
  -5  -6  -7  105.40   50.41
  -5  -6  -7  344.65  121.56
  -5  -6  -7  129.27   65.39
   5   6   7  135.05   59.13
   5   6   7   97.58   58.77
  -6  -6  -7  127.66   91.44
  -6  -6  -7   60.24   28.52
  -6  -6  -7   59.02   47.65
   6   6   7  201.66   62.66
   6   6   7   13.03   31.09
   5  -7  -7    7.05   23.31
   5  -7  -7   38.54   28.79
   5  -7  -7   19.82   20.49
  -5   7   7   26.72   21.35
  -5   7   7   23.61   22.24
  -5   7   7    9.47   22.43
   4  -7  -7    1.28   22.09
   4  -7  -7   34.11   20.06
   4  -7  -7   27.89   24.87
   4  -7  -7   56.88   40.59
  -4   7   7   64.93   23.93
  -4   7   7   11.57   27.60
   3  -7  -7   15.94   18.58
   3  -7  -7   29.25   30.34
   3  -7  -7    5.95   18.27
  -3   7   7   43.93   20.92
  -3   7   7   25.58   21.93
  -3   7   7   19.63   30.09
   2  -7  -7   22.09   21.72
   2  -7  -7   32.56   20.20
   2  -7  -7   86.09   42.09
  -2   7   7   27.99   23.48
  -2   7   7   35.91   19.76
  -2   7   7   40.71   31.43
   1  -7  -7   19.30   23.68
   1  -7  -7   55.25   21.26
   1  -7  -7   49.38   27.43
   1  -7  -7   51.39   38.33
  -1   7   7    0.73   13.92
  -1   7   7   28.52   15.62
  -1   7   7   70.46   29.80
   0  -7  -7   38.72   35.01
   0  -7  -7   85.33   45.15
   0  -7  -7    7.66   20.81
   0  -7  -7   26.95   16.47
   0   7   7   23.57   11.94
  -1  -7  -7  207.80   67.79
  -1  -7  -7   96.13   50.47
  -1  -7  -7  101.09   42.73
  -1  -7  -7  233.71   76.01
   1   7   7  120.72   46.05
   1   7   7   83.65   45.72
   1   7   7  101.93   34.82
  -2  -7  -7   62.56   37.94
  -2  -7  -7  310.90   94.33
   2   7   7   95.09   28.10
   2   7   7   38.22   38.37
   2   7   7  155.98   51.05
  -3  -7  -7    8.31   37.61
  -3  -7  -7    4.84   19.60
  -3  -7  -7    2.76   16.79
   3   7   7    1.87   12.38
   3   7   7   10.67   19.21
  -4  -7  -7   61.83   65.88
  -4  -7  -7  -20.63   16.41
  -4  -7  -7   18.48   20.02
   4   7   7    8.06   22.72
   4   7   7   -5.23   13.48
  -5  -7  -7  166.43   93.42
  -5  -7  -7   40.71   44.58
  -5  -7  -7   45.43   32.33
   5   7   7   74.08   44.90
   5   7   7  152.50   60.63
   3  -8  -7  -11.84   19.80
   3  -8  -7   20.54   14.81
   3  -8  -7   -7.21   15.09
  -3   8   7   -2.92   10.57
  -3   8   7   14.23   22.70
  -3   8   7   25.83   18.61
   2  -8  -7  190.58   47.26
   2  -8  -7   53.59   51.39
   2  -8  -7  117.03   60.57
   2  -8  -7  134.28   52.29
  -2   8   7   64.18   37.16
  -2   8   7  185.15   60.90
   1  -8  -7    0.04   19.72
   1  -8  -7    3.85   11.36
   1  -8  -7    3.94   25.38
  -1   8   7    6.84    7.99
  -1   8   7   12.76   19.79
   0  -8  -7  -14.09    9.45
   0  -8  -7  -50.96   16.10
   0  -8  -7   -0.80   25.81
   0   8   7    3.80   15.36
   0   8   7    5.01    5.74
  -1  -8  -7   -6.57   33.29
  -1  -8  -7   -1.12   27.76
  -1  -8  -7   10.19   20.59
   1   8   7   22.52    9.05
   1   8   7   21.90   20.58
  -2  -8  -7   73.11   40.43
  -2  -8  -7   21.98   29.40
  -2  -8  -7  128.33   59.12
  -2  -8  -7   79.07   59.70
   2   8   7   89.31   42.08
   2   8   7   48.90   37.59
  -3  -8  -7  106.64   70.74
  -3  -8  -7   -3.63   20.79
  -3  -8  -7   10.17   18.27
   3   8   7   43.90   32.63
   3   8   7   13.08   21.92
  -4  -8  -7   64.50   45.57
  -4  -8  -7  326.62  127.53
  -4  -8  -7   54.63   39.61
   4   8   7   23.41   34.02
   4   8   7  149.32   57.79
   2   8  -8    6.87   19.49
   2   8  -8   13.72   28.47
   2   8  -8   -4.42   19.90
  -2  -8   8   -1.13   24.14
  -2  -8   8  -22.47   27.31
  -2  -8   8   -8.44   17.53
   1   8  -8   20.07   39.39
   1   8  -8    2.67   15.68
  -1  -8   8  -11.40   27.95
  -1  -8   8   71.17   53.31
  -1  -8   8  -16.96   17.77
   0   8  -8  155.70   75.30
   0   8  -8   20.76   33.66
   0   8  -8   43.54   43.65
   0  -8   8  133.19   51.90
   0  -8   8   71.75   31.60
   0  -8   8  105.13   59.76
   0  -8   8  226.23   78.17
  -1   8  -8    7.53   30.57
  -1   8  -8   17.45   27.75
  -1   8  -8   47.17   38.89
   1  -8   8   85.43   47.36
   1  -8   8    3.82   27.02
   1  -8   8   45.99   36.24
  -2   8  -8   40.91   48.86
  -2   8  -8   68.56   34.60
   2  -8   8   83.71   41.28
   2  -8   8   -2.90   17.42
   2  -8   8  -12.74   16.95
  -3   8  -8   27.18   20.25
  -3   8  -8   31.13   40.57
   3  -8   8   -8.99   17.33
   3  -8   8   22.56   26.99
   3  -8   8   18.90   24.64
   4   7  -8   56.84   55.38
   4   7  -8   45.69   48.15
   4   7  -8   10.62   40.72
  -4  -7   8    8.79   44.62
  -4  -7   8   33.79   43.40
  -4  -7   8   61.14   41.94
   3   7  -8  120.07   72.62
   3   7  -8  154.16   84.81
   3   7  -8   57.35   61.07
  -3  -7   8   61.04   61.60
  -3  -7   8  162.34   69.04
  -3  -7   8  106.28   65.26
   2   7  -8   -9.43   20.22
   2   7  -8  -10.37   18.75
   2   7  -8  -11.55   21.68
  -2  -7   8   33.81   44.22
  -2  -7   8   10.32   20.20
  -2  -7   8   20.01   38.66
   1   7  -8   27.60   31.88
   1   7  -8   25.80   33.54
  -1  -7   8   34.00   42.61
  -1  -7   8  -18.54   12.39
  -1  -7   8   58.33   44.23
   0   7  -8   58.81   46.92
   0   7  -8  135.99   64.24
   0  -7   8   96.53   55.94
   0  -7   8   54.06   44.12
   0  -7   8   77.44   44.77
  -1   7  -8   19.56   30.13
  -1   7  -8   78.11   60.12
  -1   7  -8   20.93   24.36
   1  -7   8   50.92   30.56
   1  -7   8   39.65   34.47
   1  -7   8    0.51   13.21
   1  -7   8   -6.63   19.42
  -2   7  -8   85.01   40.85
  -2   7  -8   17.61   34.79
  -2   7  -8   49.72   34.29
   2  -7   8   26.52   29.84
   2  -7   8   38.64   22.71
   2  -7   8   52.95   32.92
   2  -7   8   38.18   30.80
  -3   7  -8   -0.53   14.72
  -3   7  -8   -3.29   11.51
  -3   7  -8   44.29   42.01
   3  -7   8    8.56   19.83
   3  -7   8   94.15   40.09
   3  -7   8   -1.30   19.17
  -4   7  -8   19.65   14.25
  -4   7  -8    3.06    5.68
  -4   7  -8   45.59   34.94
   4  -7   8    9.70   18.74
   4  -7   8  -25.75   11.57
   4  -7   8   -1.11   16.50
  -5   7  -8  -10.89   28.90
   5  -7   8   17.91   16.50
   5  -7   8   16.23   13.13
   5  -7   8   34.52   23.97
   5  -7   8    7.85   13.76
   5   6  -8   10.46   40.78
   5   6  -8   15.44   41.00
   5   6  -8    8.93   39.28
  -5  -6   8  -14.20   22.04
  -5  -6   8   11.48   36.19
  -5  -6   8   -7.13   14.77
   4   6  -8   -1.54   30.71
   4   6  -8   21.04   37.69
   4   6  -8   -2.70   25.63
  -4  -6   8   -6.11   36.57
  -4  -6   8   30.19   37.03
  -4  -6   8   -2.23   35.14
   3   6  -8   74.98   60.86
   3   6  -8   -1.39   23.86
   3   6  -8   72.62   56.99
  -3  -6   8   79.16   49.33
  -3  -6   8   77.37   61.70
   2   6  -8   -3.35   21.56
   2   6  -8   -3.88   23.05
   2   6  -8    6.78   29.36
  -2  -6   8    0.12   33.20
  -2  -6   8   32.83   32.16
  -2  -6   8    7.29   29.86
   1   6  -8   73.47   49.56
   1   6  -8  107.84   56.86
   1   6  -8   62.02   49.72
  -1  -6   8   64.23   43.82
  -1  -6   8   51.49   52.51
  -1  -6   8  144.60   64.75
   0   6  -8   65.69   43.30
   0   6  -8    5.14   25.34
   0  -6   8   71.07   43.91
   0  -6   8   21.99   24.07
   0  -6   8   18.61   30.09
  -1   6  -8   51.33   35.61
  -1   6  -8   58.76   48.77
  -1   6  -8   50.17   36.22
   1  -6   8   46.88   36.72
   1  -6   8  110.61   47.65
   1  -6   8   14.57   25.70
  -2   6  -8   36.73   46.12
  -2   6  -8   84.29   48.86
  -2   6  -8   89.79   50.00
   2  -6   8  143.64   51.80
   2  -6   8   91.05   49.55
   2  -6   8  149.58   45.06
   2  -6   8  170.75   55.78
  -3   6  -8  191.91   76.89
  -3   6  -8  119.48   51.37
  -3   6  -8  146.43   47.29
   3  -6   8  142.84   46.96
   3  -6   8  165.50   52.21
   3  -6   8   96.56   48.97
   3  -6   8   44.82   45.17
  -4   6  -8   36.29   17.85
  -4   6  -8   57.80   26.02
  -4   6  -8   39.94   34.20
   4  -6   8   15.39   22.02
   4  -6   8   24.21   20.86
   4  -6   8   51.04   27.97
  -5   6  -8   11.27   13.11
  -5   6  -8   78.36   46.61
   5  -6   8   21.02   13.79
   5  -6   8   44.48   24.33
   5  -6   8   38.62   23.76
   5  -6   8   40.95   22.67
  -6   6  -8   63.49   40.67
   6  -6   8   15.23   13.52
   6  -6   8   21.19   19.33
   6  -6   8   17.45   16.17
   6  -6   8   17.33    9.84
   6   5  -8  -17.04   19.81
   6   5  -8    7.84   26.85
  -6  -5   8  127.57   80.78
  -6  -5   8    2.98   33.81
   5   5  -8   29.90   45.70
   5   5  -8   82.25   63.16
  -5  -5   8  111.41   79.37
  -5  -5   8    9.95   44.16
   4   5  -8   30.21   45.80
   4   5  -8   39.64   44.32
  -4  -5   8   96.94   48.07
  -4  -5   8   34.93   45.88
  -4  -5   8   32.12   39.78
   3   5  -8   80.27   50.69
   3   5  -8   66.73   50.43
  -3  -5   8   30.81   29.87
  -3  -5   8   12.51   27.12
  -3  -5   8   65.11   49.48
   2   5  -8   13.31   36.00
   2   5  -8   17.76   31.75
  -2  -5   8  -19.05   20.58
  -2  -5   8   22.82   30.73
  -2  -5   8   47.12   41.66
   1   5  -8  106.32   68.34
   1   5  -8  244.16   88.84
  -1  -5   8  164.72   80.15
  -1  -5   8  188.82   80.02
  -1  -5   8  133.67   64.25
   0   5  -8   63.10   44.18
   0   5  -8   27.99   30.38
   0   5  -8   25.94   32.00
   0  -5   8   62.90   41.08
   0  -5   8   70.27   42.11
   0  -5   8   46.53   30.95
  -1   5  -8  112.29   54.56
  -1   5  -8   26.23   33.03
  -1   5  -8   71.38   42.01
   1  -5   8   72.17   35.86
   1  -5   8   50.31   38.43
   1  -5   8   33.59   30.89
  -2   5  -8   29.08   27.26
  -2   5  -8   13.21   23.99
  -2   5  -8   15.99   21.49
   2  -5   8    1.92   21.03
   2  -5   8   53.21   26.55
   2  -5   8    7.76   25.56
  -3   5  -8  117.97   56.22
  -3   5  -8   57.41   34.48
  -3   5  -8   64.17   33.96
   3  -5   8   84.05   38.69
   3  -5   8   62.13   38.89
   3  -5   8   96.20   33.38
   3  -5   8   91.02   35.77
  -4   5  -8  140.44   47.02
  -4   5  -8   80.80   58.86
  -4   5  -8  111.73   53.82
   4  -5   8  154.59   52.84
   4  -5   8  118.88   54.88
   4  -5   8  154.60   52.37
   4  -5   8  134.20   48.38
  -5   5  -8   31.16   35.90
  -5   5  -8   55.91   27.86
   5  -5   8   69.88   23.26
   5  -5   8   28.10   25.13
   5  -5   8   59.13   31.17
   5  -5   8   37.80   16.42
  -6   5  -8   -3.30   16.00
  -6   5  -8   23.36   20.96
  -6   5  -8   21.81   18.79
   6  -5   8   11.12   18.71
   6  -5   8    2.23   15.95
  -7   5  -8   38.64   33.25
  -7   5  -8   80.24   34.82
   7  -5   8   42.49   33.29
   7  -5   8   42.50   25.39
   6   4  -8   77.69   63.88
   6   4  -8   64.28   49.10
  -6  -4   8   -9.14   24.70
  -6  -4   8  -22.93   31.04
   5   4  -8  141.48   77.60
   5   4  -8  101.72   69.35
  -5  -4   8  122.85   72.50
  -5  -4   8  169.23   98.17
   4   4  -8   31.85   36.72
   4   4  -8    0.86   24.58
  -4  -4   8   11.78   27.00
  -4  -4   8    3.43   26.64
  -4  -4   8    6.63   42.43
   3   4  -8   -2.18   28.34
   3   4  -8   28.78   42.18
  -3  -4   8  183.66   70.75
  -3  -4   8   89.61   45.67
  -3  -4   8  -15.87   34.51
   2   4  -8   26.93   39.29
   2   4  -8   75.79   49.34
  -2  -4   8   32.20   49.37
  -2  -4   8   51.74   43.56
  -2  -4   8   37.44   35.41
   1   4  -8  138.71   64.50
   1   4  -8  149.34   68.72
  -1  -4   8  157.14   64.64
  -1  -4   8  159.48   66.05
  -1  -4   8   80.03   60.93
   0   4  -8    0.19   17.94
   0   4  -8   37.30   33.60
   0  -4   8    8.14   21.73
   0  -4   8   -2.81   23.34
   0  -4   8   -6.87   20.30
  -1   4  -8  305.93  109.98
   1  -4   8  255.15  107.94
   1  -4   8  192.46   98.57
   1  -4   8  470.72  110.91
  -2   4  -8   58.52   41.35
  -2   4  -8   65.57   31.67
  -2   4  -8   43.87   31.33
   2  -4   8   11.93   21.96
   2  -4   8   39.35   25.03
   2  -4   8   18.68   26.94
  -3   4  -8   37.12   26.90
  -3   4  -8   26.97   21.11
  -3   4  -8   20.84   33.36
   3  -4   8   15.16   19.18
   3  -4   8   31.61   19.57
   3  -4   8   32.33   17.03
   3  -4   8   71.89   28.11
  -4   4  -8   24.06   14.02
  -4   4  -8   -3.75   21.57
  -4   4  -8  -10.76   11.79
   4  -4   8   10.22    9.33
   4  -4   8   23.03   18.70
   4  -4   8   -2.47    6.15
   4  -4   8   -3.14   13.90
  -5   4  -8   80.23   35.99
  -5   4  -8   26.26   23.44
  -5   4  -8   27.49   16.09
   5  -4   8   18.53   18.96
   5  -4   8   29.55   15.46
   5  -4   8   21.24   22.27
  -6   4  -8   22.06   24.52
  -6   4  -8    5.20   17.66
   6  -4   8   27.57   22.52
   6  -4   8    8.61   12.37
  -7   4  -8   77.99   50.19
  -7   4  -8  110.69   45.38
  -7   4  -8  127.24   49.67
   7  -4   8   64.71   40.36
   7  -4   8   60.92   32.18
   7   3  -8   23.77   34.58
   7   3  -8  -17.06   18.00
   7   3  -8    2.25   28.93
  -7  -3   8   11.47   28.51
  -7  -3   8  -16.51   22.60
  -7  -3   8  -43.19   47.61
   6   3  -8  137.70   82.92
   6   3  -8  152.19   91.12
   6   3  -8  186.84   94.17
  -6  -3   8  160.94  103.51
  -6  -3   8  236.51   94.87
   5   3  -8   32.53   36.27
   5   3  -8   88.43   58.69
   5   3  -8   26.24   44.47
  -5  -3   8    8.74   21.12
  -5  -3   8   27.67   38.81
  -5  -3   8    7.09   26.17
   4   3  -8   16.17   35.41
   4   3  -8   72.97   53.90
   4   3  -8   36.28   42.07
  -4  -3   8  185.33   74.64
  -4  -3   8  106.16   51.13
  -4  -3   8  132.80   72.51
   3   3  -8  313.05   98.84
   3   3  -8  150.38   83.35
   3   3  -8  196.02   96.95
  -3  -3   8  166.63   98.50
  -3  -3   8  311.09   99.39
  -3  -3   8  319.45  108.31
   2   3  -8  191.51   87.10
   2   3  -8  212.73   87.40
   2   3  -8  145.31   80.44
  -2  -3   8  304.68   93.52
  -2  -3   8  146.55   85.39
  -2  -3   8  391.01  107.77
   1   3  -8   23.04   27.96
   1   3  -8  -11.12   16.36
   1   3  -8   30.42   27.56
  -1  -3   8    3.22   18.31
  -1  -3   8   41.40   30.17
  -1  -3   8   33.47   31.74
   0   3  -8    1.41   16.55
   0   3  -8   29.30   29.08
   0  -3   8    1.90   20.32
   0  -3   8   22.06   24.41
   0  -3   8  -16.35   12.93
  -1   3  -8   16.08   21.61
  -1   3  -8   11.56   18.46
   1  -3   8   -2.03   20.28
   1  -3   8   31.06   21.72
   1  -3   8   22.57   20.83
  -2   3  -8   21.16   22.49
   2  -3   8   62.37   27.02
   2  -3   8   34.90   25.07
   2  -3   8   13.84   17.88
  -3   3  -8  198.15   73.63
  -3   3  -8  216.03   79.38
  -3   3  -8  267.18   71.29
   3  -3   8  123.22   65.75
   3  -3   8  188.56   61.76
   3  -3   8  190.62   68.02
  -4   3  -8   45.09   27.02
  -4   3  -8   18.75   15.59
  -4   3  -8    6.48   18.70
   4  -3   8   31.37   15.78
   4  -3   8   34.36   21.33
   4  -3   8    0.73   14.19
  -5   3  -8  167.06   74.29
  -5   3  -8  382.46   84.90
  -5   3  -8  199.80   66.09
   5  -3   8  146.39   65.62
   5  -3   8  201.84   65.32
   5  -3   8  202.98   72.27
  -6   3  -8   39.38   24.68
  -6   3  -8   31.43   28.09
   6  -3   8   18.27   16.18
   6  -3   8   25.21   24.12
  -7   3  -8   29.86   28.06
  -7   3  -8   26.45   24.11
  -7   3  -8   -0.96   12.07
   7  -3   8    0.17   11.22
   7  -3   8   20.00   25.17
  -8   3  -8  -13.85   18.66
  -8   3  -8   19.44   22.86
   8  -3   8    5.03   13.44
   8  -3   8   53.80   33.81
   7   2  -8   80.41   53.47
   7   2  -8   33.93   46.53
   7   2  -8    8.72   34.97
  -7  -2   8   92.85   69.95
  -7  -2   8  117.51   65.60
   6   2  -8  -26.22   23.38
   6   2  -8   80.68   55.60
   6   2  -8   57.06   52.01
  -6  -2   8    9.42   26.68
  -6  -2   8   91.49   69.94
  -6  -2   8   50.21   46.70
   5   2  -8   57.53   49.34
   5   2  -8   24.07   30.70
   5   2  -8    1.20   34.33
  -5  -2   8   74.69   64.12
  -5  -2   8   55.86   40.22
  -5  -2   8   50.49   52.99
   4   2  -8   49.23   33.68
   4   2  -8   22.85   32.18
   4   2  -8    9.72   26.18
  -4  -2   8  -16.48   16.92
  -4  -2   8   47.44   43.86
  -4  -2   8   86.93   42.04
   3   2  -8  175.53   65.43
   3   2  -8   11.49   19.59
   3   2  -8  127.18   50.67
  -3  -2   8   59.33   34.05
  -3  -2   8   23.09   30.54
  -3  -2   8  100.00   46.28
   2   2  -8   36.97   30.33
   2   2  -8   82.47   42.74
   2   2  -8   37.70   40.53
  -2  -2   8  129.19   52.08
  -2  -2   8   20.79   33.85
  -2  -2   8   63.81   36.14
   1   2  -8  190.75   73.67
   1   2  -8  179.39   74.72
   1   2  -8  230.95   84.54
  -1  -2   8  111.21   65.74
  -1  -2   8  160.58   79.01
  -1  -2   8  302.77   84.38
   0   2  -8  576.29  160.05
   0   2  -8  513.28  160.90
   0   2  -8  584.08  158.04
   0  -2   8  354.10  155.76
   0  -2   8  382.06  149.36
  -1   2  -8  351.15  107.69
  -1   2  -8  218.04  101.78
  -1   2  -8  278.83  100.40
   1  -2   8  232.14   97.34
   1  -2   8  286.92  107.42
   1  -2   8  574.53  112.92
  -2   2  -8   36.17   27.84
  -2   2  -8  164.62   47.18
   2  -2   8   53.31   31.33
   2  -2   8   44.18   22.68
   2  -2   8   64.25   31.47
  -3   2  -8   79.81   35.50
  -3   2  -8  105.24   42.36
   3  -2   8   83.10   27.64
   3  -2   8   96.55   37.13
   3  -2   8   66.95   34.69
  -4   2  -8    7.80   18.85
  -4   2  -8    2.16   10.71
   4  -2   8   10.43   10.94
   4  -2   8   21.74   20.25
   4  -2   8   10.16    7.89
  -5   2  -8   20.06   20.44
  -5   2  -8   49.13   20.75
  -5   2  -8   52.09   28.91
   5  -2   8   23.59   13.56
   5  -2   8   28.63   19.09
   5  -2   8   16.90   21.02
  -6   2  -8    3.68   24.05
  -6   2  -8   11.69   14.77
   6  -2   8   -2.24   16.07
   6  -2   8    7.68   12.27
   6  -2   8    3.60    8.18
  -7   2  -8   16.38   16.70
  -7   2  -8   54.82   35.08
  -7   2  -8   69.20   35.42
   7  -2   8   17.62   17.59
   7  -2   8   20.64   24.58
  -8   2  -8   13.53   26.46
  -8   2  -8   85.55   43.19
   8  -2   8   49.25   35.28
   8  -2   8   36.37   24.70
   7   1  -8   31.37   39.45
   7   1  -8   34.59   47.05
   7   1  -8   65.97   52.64
  -7  -1   8    8.68   49.09
  -7  -1   8  -11.03   22.43
   6   1  -8   -2.86   20.54
   6   1  -8   33.60   45.45
   6   1  -8   31.80   44.65
  -6  -1   8   73.68   47.94
  -6  -1   8   41.84   36.44
  -6  -1   8   27.18   49.12
   5   1  -8   29.39   43.24
   5   1  -8   -0.03   24.58
   5   1  -8   25.35   29.22
  -5  -1   8   30.49   34.88
  -5  -1   8   -9.20   29.02
  -5  -1   8   38.95   29.35
   4   1  -8  310.89  115.41
   4   1  -8  451.16  134.55
   4   1  -8  219.25  106.57
  -4  -1   8  234.44  114.91
  -4  -1   8  207.13  100.89
  -4  -1   8  676.35  149.07
   3   1  -8  -11.74   13.27
   3   1  -8   -3.33   10.30
   3   1  -8    8.32   27.70
  -3  -1   8   66.95   41.86
  -3  -1   8  -22.57   15.20
  -3  -1   8   43.41   29.81
   2   1  -8   42.02   33.45
   2   1  -8   24.69   26.56
   2   1  -8   34.98   31.30
  -2  -1   8   87.26   45.23
  -2  -1   8  102.75   44.33
  -2  -1   8   17.42   20.69
   1   1  -8  196.44   68.12
   1   1  -8   97.49   50.16
   1   1  -8  161.53   60.15
  -1  -1   8   61.17   51.49
  -1  -1   8  142.10   58.85
  -1  -1   8  152.18   56.59
   0   1  -8   18.96   22.76
   0   1  -8   16.31   23.02
   0   1  -8   29.39   22.68
   0  -1   8   59.06   29.97
   0  -1   8   -4.24   14.15
   0  -1   8   24.82   21.68
  -1   1  -8   -6.08   15.72
  -1   1  -8    8.63   19.59
  -1   1  -8   39.39   21.74
   1  -1   8   10.76   13.25
   1  -1   8   -8.51   10.98
   1  -1   8   16.04   17.85
  -2   1  -8  195.49   88.96
  -2   1  -8  429.31  104.27
  -2   1  -8  339.68   97.89
   2  -1   8  282.78   87.73
   2  -1   8  193.58   91.85
   2  -1   8  397.78  100.05
  -3   1  -8   38.14   25.57
  -3   1  -8   37.15   15.75
  -3   1  -8   53.89   24.03
   3  -1   8    7.67   14.59
   3  -1   8   33.75   23.18
  -4   1  -8  229.00   68.13
  -4   1  -8  399.90   86.21
   4  -1   8  171.84   65.60
   4  -1   8  117.51   66.02
  -5   1  -8   46.89   24.36
  -5   1  -8  233.35   59.51
  -5   1  -8   32.98   25.65
   5  -1   8   41.17   20.16
   5  -1   8   55.62   24.98
   5  -1   8   78.65   35.49
  -6   1  -8   73.26   30.34
  -6   1  -8  128.61   51.12
   6  -1   8   48.21   24.26
   6  -1   8   48.13   34.03
   6  -1   8  134.63   39.36
  -7   1  -8   76.20   27.26
  -7   1  -8  118.78   60.54
   7  -1   8   31.06   33.40
   7  -1   8   42.84   23.41
   7  -1   8  147.27   39.79
   8  -1   8   29.64   34.33
   8  -1   8   15.07   20.58
   8   0  -8   -0.72   31.10
  -8   0   8   -7.73   17.20
   7   0  -8   63.69   57.91
   7   0  -8  127.66   63.80
   7   0  -8   29.40   41.83
  -7   0   8  358.72  108.31
  -7   0   8  101.92   77.73
   6   0  -8    2.97   23.13
   6   0  -8   55.52   37.82
   6   0  -8    7.63   37.81
  -6   0   8   -5.92   31.14
  -6   0   8   34.53   36.92
  -6   0   8  131.54   71.49
   5   0  -8   25.15   39.64
   5   0  -8   78.60   49.13
   5   0  -8   26.05   31.67
  -5   0   8  122.25   68.13
  -5   0   8  125.53   64.67
  -5   0   8   99.43   45.57
   4   0  -8   46.58   35.14
   4   0  -8   40.07   35.73
   4   0  -8   64.00   46.75
  -4   0   8   96.49   53.31
  -4   0   8   65.33   51.23
  -4   0   8   18.44   23.27
   3   0  -8   -2.41   13.72
   3   0  -8   13.36   35.03
   3   0  -8   39.36   33.84
  -3   0   8   86.38   42.03
  -3   0   8   11.75   19.84
  -3   0   8   58.13   43.07
   2   0  -8  379.69  130.21
   2   0  -8  236.87  113.41
   2   0  -8  207.03  113.50
  -2   0   8  732.72  144.26
  -2   0   8  419.58  132.65
  -2   0   8  527.75  128.86
   1   0  -8   52.23   32.97
   1   0  -8    1.35   17.03
   1   0  -8   43.90   34.06
  -1   0   8   94.18   37.82
  -1   0   8   47.70   28.88
  -1   0   8   28.47   29.88
   0   0  -8  233.83   85.19
   0   0  -8  199.65   86.92
   0   0  -8  190.01   84.40
   0   0   8  172.75   85.06
   0   0   8  381.86   91.80
   0   0   8  400.12   95.55
  -1   0  -8   13.44   17.45
  -1   0  -8  -12.67   12.21
  -1   0  -8  -21.85   12.16
   1   0   8    8.59   11.77
   1   0   8   -6.84   10.62
   1   0   8   34.56   22.17
  -2   0  -8  303.93   81.91
  -2   0  -8  152.81   68.31
  -2   0  -8  241.18   75.47
   2   0   8  214.51   75.36
   2   0   8  151.99   71.01
   2   0   8  231.96   66.69
  -3   0  -8    9.91   12.61
  -3   0  -8   25.27   20.38
  -3   0  -8   54.53   27.58
   3   0   8    5.18   10.28
   3   0   8  -10.19   11.82
  -4   0  -8    9.33   14.83
  -4   0  -8   61.42   33.04
  -4   0  -8   -1.21    7.69
   4   0   8   16.45   17.68
   4   0   8   23.50   15.35
  -5   0  -8   28.87   11.54
  -5   0  -8   29.39   11.45
  -5   0  -8   15.31   17.18
  -5   0  -8   40.14   32.91
   5   0   8   34.50   22.11
   5   0   8   16.16   11.11
   5   0   8   52.15   32.19
  -6   0  -8  278.54   81.62
  -6   0  -8  115.51   47.42
   6   0   8  162.23   64.52
   6   0   8  244.54   60.74
   6   0   8   99.24   44.50
  -7   0  -8   75.80   41.98
  -7   0  -8   67.72   46.32
   7   0   8   26.81   32.23
   7   0   8   15.28   12.06
   7   0   8   44.67   26.32
  -8   0  -8  -10.69   38.66
  -8   0  -8   24.39   25.98
   8   0   8    3.60   23.66
   8   0   8    2.96   21.74
   8   0   8    0.27    6.50
   7  -1  -8   94.57   53.46
   7  -1  -8  196.48   83.51
   7  -1  -8   57.89   51.26
  -7   1   8   79.69   64.34
  -7   1   8  133.86   79.28
  -7   1   8   63.04   31.55
   6  -1  -8  312.13  127.37
  -6   1   8  290.53  122.85
  -6   1   8  360.75  135.09
  -6   1   8  278.97  133.63
   5  -1  -8  154.22   70.82
   5  -1  -8   94.30   59.95
   5  -1  -8  128.34   70.78
  -5   1   8   94.25   74.61
  -5   1   8  249.37   77.83
  -5   1   8  227.10   82.86
   4  -1  -8   59.79   41.55
   4  -1  -8   36.14   32.16
   4  -1  -8   12.26   23.12
  -4   1   8   60.93   37.63
  -4   1   8  114.59   53.03
  -4   1   8   24.63   36.24
   3  -1  -8   88.62   49.68
   3  -1  -8  112.74   57.38
   3  -1  -8   87.97   59.84
  -3   1   8  223.45   78.77
  -3   1   8  211.37   70.94
  -3   1   8  190.18   64.29
   2  -1  -8   68.76   42.87
   2  -1  -8   79.24   42.42
   2  -1  -8   87.35   40.36
  -2   1   8  184.44   56.69
  -2   1   8  313.62   72.45
  -2   1   8   35.28   40.01
   1  -1  -8   13.25   23.85
   1  -1  -8   77.25   32.62
   1  -1  -8   63.54   34.50
  -1   1   8    8.94   23.54
  -1   1   8   92.65   37.42
  -1   1   8  133.79   43.70
   0  -1  -8  170.36   56.96
   0  -1  -8  117.04   45.96
   0  -1  -8   41.61   36.78
   0   1   8  172.42   52.91
   0   1   8  102.22   45.19
   0   1   8  136.84   46.70
  -1  -1  -8    7.65   15.23
  -1  -1  -8   20.02   15.99
  -1  -1  -8   20.63   22.18
   1   1   8   10.25   16.92
   1   1   8   25.98   19.73
   1   1   8    8.44   12.12
  -2  -1  -8  529.46  183.16
  -2  -1  -8  884.04  191.52
   2   1   8  602.70  194.59
   2   1   8  535.44  190.40
  -3  -1  -8   19.76   12.53
  -3  -1  -8   11.08   24.28
  -3  -1  -8    8.95   15.48
   3   1   8    0.80   13.97
   3   1   8   11.72   12.49
  -4  -1  -8  559.75  119.87
  -4  -1  -8  260.52   87.80
  -4  -1  -8  321.75   83.18
   4   1   8  178.24   83.35
   4   1   8  206.33   91.08
  -5  -1  -8   32.14   23.08
  -5  -1  -8   55.46   19.44
  -5  -1  -8   14.32   32.74
   5   1   8   44.86   25.20
   5   1   8    4.18   22.43
  -6  -1  -8  236.31   80.46
  -6  -1  -8  175.81   38.13
  -6  -1  -8   73.96   29.51
  -6  -1  -8   80.13   33.19
   6   1   8  160.73   49.43
   6   1   8   21.47   36.07
   6   1   8   68.85   28.59
  -7  -1  -8   30.84   17.18
  -7  -1  -8   19.60   44.50
  -7  -1  -8   27.26   24.99
   7   1   8   25.22   12.61
   7   1   8   68.99   32.35
   7   1   8    2.01   19.24
  -8  -1  -8   84.07   67.28
  -8  -1  -8    6.90   12.93
  -8  -1  -8  -22.22   13.73
   8   1   8   10.50    8.50
   8   1   8   -1.96   20.73
   8   1   8   -0.24   17.05
   7  -2  -8   37.30   35.59
   7  -2  -8  -10.50   19.15
   7  -2  -8   39.69   39.40
  -7   2   8   18.57   13.65
  -7   2   8  -11.00   30.21
   6  -2  -8  -10.91   13.70
   6  -2  -8   49.90   41.28
   6  -2  -8  -26.39   19.18
  -6   2   8   37.84   55.17
  -6   2   8   43.90   41.94
  -6   2   8   40.67   41.32
   5  -2  -8  125.95   57.21
   5  -2  -8   97.63   47.11
   5  -2  -8   41.75   35.73
  -5   2   8  167.10   67.44
  -5   2   8   83.95   46.44
  -5   2   8   51.71   51.57
   4  -2  -8    4.15   24.98
   4  -2  -8   24.67   32.19
   4  -2  -8    4.90   16.83
  -4   2   8   10.18   26.68
  -4   2   8  -10.10   22.60
  -4   2   8   51.25   38.68
   3  -2  -8   96.28   64.26
   3  -2  -8  123.24   61.54
   3  -2  -8  122.69   61.91
  -3   2   8  268.23   87.40
  -3   2   8  213.75   74.71
  -3   2   8  490.89  100.82
   2  -2  -8   92.72   50.76
   2  -2  -8   89.93   43.85
   2  -2  -8  114.65   48.61
  -2   2   8   72.83   50.67
  -2   2   8  130.66   53.16
  -2   2   8  244.14   67.16
   1  -2  -8  127.57   57.10
   1  -2  -8  157.07   65.14
   1  -2  -8  139.89   57.57
  -1   2   8  237.36   70.73
  -1   2   8  154.32   59.87
  -1   2   8  127.40   59.84
   0  -2  -8  353.92   94.69
   0  -2  -8  283.14   94.18
   0  -2  -8  227.33   85.53
   0   2   8  180.55   86.38
   0   2   8  225.63   86.39
   0   2   8  412.95  101.54
  -1  -2  -8  240.27   62.28
  -1  -2  -8  163.21   48.38
  -1  -2  -8  181.62   54.94
   1   2   8   58.21   40.57
   1   2   8  120.75   49.83
  -2  -2  -8  132.47   45.22
  -2  -2  -8  113.56   38.73
  -2  -2  -8   70.04   44.62
   2   2   8   86.87   40.21
   2   2   8   85.99   43.00
  -3  -2  -8   85.57   45.66
  -3  -2  -8   56.97   30.02
  -3  -2  -8   61.07   27.24
   3   2   8   25.09   28.08
   3   2   8   79.59   29.86
  -4  -2  -8  129.12   35.12
  -4  -2  -8  164.29   65.60
  -4  -2  -8   26.08   23.96
   4   2   8   57.38   37.83
   4   2   8   75.94   33.92
  -5  -2  -8   72.52   56.14
  -5  -2  -8   52.40   26.26
   5   2   8    2.79   19.69
   5   2   8   31.49   23.24
   5   2   8   17.79    9.56
  -6  -2  -8   40.54   54.16
   6   2   8   55.52   38.17
   6   2   8   28.12   14.05
   6   2   8   87.03   37.28
  -7  -2  -8   70.93   41.56
  -7  -2  -8   10.80   17.22
  -7  -2  -8   47.60   58.89
   7   2   8    1.16    4.90
   7   2   8   10.34   26.19
   7   2   8   23.94   30.79
  -8  -2  -8  187.51   56.86
  -8  -2  -8  409.98  127.75
  -8  -2  -8  153.14   70.83
   8   2   8  101.73   43.77
   8   2   8   81.05   61.16
   8   2   8  278.60   76.77
   7  -3  -8    7.95   27.31
   7  -3  -8  -22.24   11.97
   7  -3  -8   -7.75   25.31
  -7   3   8   22.36   14.40
   6  -3  -8  114.12   58.99
   6  -3  -8  103.61   58.64
   6  -3  -8   71.50   47.46
  -6   3   8  150.60   43.55
  -6   3   8   61.47   56.49
   5  -3  -8  155.97   79.96
   5  -3  -8  118.60   68.51
   5  -3  -8  144.52   70.69
  -5   3   8  156.69   88.65
  -5   3   8  552.79  116.46
  -5   3   8  251.26   87.08
   4  -3  -8  139.09   68.27
   4  -3  -8   99.04   59.59
   4  -3  -8  135.20   63.58
  -4   3   8  152.33   79.36
  -4   3   8  162.95   72.47
  -4   3   8  495.20  104.61
   3  -3  -8   -1.32   20.28
   3  -3  -8   81.30   42.52
   3  -3  -8   54.38   28.15
  -3   3   8   55.39   36.56
  -3   3   8   80.16   38.97
  -3   3   8   17.62   29.56
   2  -3  -8   30.16   24.87
   2  -3  -8   58.07   27.92
   2  -3  -8   21.74   26.82
  -2   3   8   31.35   23.74
  -2   3   8    8.05   20.50
  -2   3   8   28.51   31.65
   1  -3  -8   -6.32   13.55
   1  -3  -8   -5.24   10.91
   1  -3  -8  -10.31    9.29
  -1   3   8    2.79   17.35
  -1   3   8    9.47   19.28
  -1   3   8   33.00   24.35
   0  -3  -8   31.85   23.41
   0  -3  -8   39.16   24.94
   0  -3  -8   17.03   17.31
   0   3   8   -3.47    9.15
   0   3   8   -5.04    9.80
   0   3   8   24.38   17.64
  -1  -3  -8  288.54   92.98
  -1  -3  -8  265.66   89.14
  -1  -3  -8  334.44   99.18
   1   3   8  205.38   87.38
   1   3   8  244.16   93.69
  -2  -3  -8   37.31   34.98
  -2  -3  -8   -5.48   14.75
  -2  -3  -8   21.49   18.07
   2   3   8   -3.02   11.05
   2   3   8   32.50   27.38
  -3  -3  -8  124.69   49.81
  -3  -3  -8  174.83   71.52
  -3  -3  -8  135.67   51.37
   3   3   8  121.40   51.25
   3   3   8  104.02   51.29
  -4  -3  -8  219.48   82.08
  -4  -3  -8  404.21  121.40
   4   3   8  255.98   85.27
   4   3   8  181.39   88.17
  -5  -3  -8  122.44   44.08
  -5  -3  -8  255.80   86.91
   5   3   8   44.87   40.73
   5   3   8  134.20   49.24
   5   3   8   85.00   30.02
  -6  -3  -8   18.24   10.13
  -6  -3  -8   24.78   31.04
  -6  -3  -8   29.98   59.69
   6   3   8   12.30    8.46
   6   3   8   48.22   30.23
   6   3   8   26.15   27.60
  -7  -3  -8   -4.74   15.92
  -7  -3  -8   41.38   61.96
   7   3   8   89.92   38.46
   7   3   8   -3.96   18.97
   7   3   8   10.50    7.57
  -8  -3  -8   17.90   20.48
  -8  -3  -8    3.80   51.19
  -8  -3  -8   49.66   39.67
   8   3   8   10.57    7.69
   8   3   8  -19.82   20.38
   8   3   8  -10.00   16.30
   7  -4  -8   36.21   41.65
   7  -4  -8   22.89   35.69
   7  -4  -8  113.83   54.49
  -7   4   8  171.37   72.46
  -7   4   8   19.63   30.64
  -7   4   8   11.58   33.70
[truncated: 167,532 more chars]
