# Supplementary material for: Universal machine learning aided synthesis approach of two-dimensional perovskites in a typical laboratory
Source: Nat Commun. 2024 Jan 2;15:138. doi: 10.1038/s41467-023-44236-5 (PMC10761762; doi:10.1038/s41467-023-44236-5)
Supplement: Supplementary file 4 — Supplementary Data 1 [file 41467_2023_44236_MOESM4_ESM.zip › (ClC6H4NH3)4AgBiI8.cif]

data_cf210930_12_rt_auto
_audit_creation_date               2021-10-10
_audit_creation_method
;
Olex2 1.3
(compiled 2020.11.12 svn.r5f609507 for OlexSys, GUI svn.r6408)
;
_shelx_SHELXL_version_number       '2018/1'
_audit_contact_author_address      ?
_audit_contact_author_email        ?
_audit_contact_author_name         ''
_audit_contact_author_phone        ?
_publ_contact_author_id_orcid      ?
_publ_section_references
;
Dolomanov, O.V., Bourhis, L.J., Gildea, R.J, Howard, J.A.K. & Puschmann, H.
 (2009), J. Appl. Cryst. 42, 339-341.

Sheldrick, G.M. (2015). Acta Cryst. A71, 3-8.

Sheldrick, G.M. (2015). Acta Cryst. C71, 3-8.
;
_chemical_name_common              ?
_chemical_name_systematic          ?
_chemical_formula_moiety          
 'Bi0.111 I0.667, 0.111(Ag I2), 0.444(C6 H7 Cl N)'
_chemical_formula_sum              'C H Ag Bi Cl I2 N'
_chemical_formula_weight           633.13
_chemical_melting_point            ?
_chemical_oxdiff_formula           CHNBiAgIClI
loop_
  _atom_type_symbol
  _atom_type_description
  _atom_type_scat_dispersion_real
  _atom_type_scat_dispersion_imag
  _atom_type_scat_source
 'C' 'C' 0.0033 0.0016 'International Tables Vol C Tables 4.2.6.8 and 6.1.1.4'
 'H' 'H' 0.0000 0.0000 'International Tables Vol C Tables 4.2.6.8 and 6.1.1.4'
 'N' 'N' 0.0061 0.0033 'International Tables Vol C Tables 4.2.6.8 and 6.1.1.4'
 'Cl' 'Cl' 0.1484 0.1585 'International Tables Vol C Tables 4.2.6.8 and 6.1.1.4'
 'Ag' 'Ag' -0.8971 1.1015
 'International Tables Vol C Tables 4.2.6.8 and 6.1.1.4'
 'I' 'I' -0.4742 1.8119 'International Tables Vol C Tables 4.2.6.8 and 6.1.1.4'
 'Bi' 'Bi' -4.1077 10.2566
 'International Tables Vol C Tables 4.2.6.8 and 6.1.1.4'

_shelx_space_group_comment
;
The symmetry employed for this shelxl refinement is uniquely defined
by the following loop, which should always be used as a source of
symmetry information in preference to the above space-group names.
They are only intended as comments.
;
_space_group_crystal_system        'monoclinic'
_space_group_IT_number             14
_space_group_name_H-M_alt          'P 1 21/c 1'
_space_group_name_Hall             '-P 2ybc'
loop_
  _space_group_symop_operation_xyz
 'x, y, z'
 '-x, y+1/2, -z+1/2'
 '-x, -y, -z'
 'x, -y-1/2, z-1/2'

_cell_length_a                     9.0592(4)
_cell_length_b                     8.2493(4)
_cell_length_c                     29.6608(19)
_cell_angle_alpha                  90
_cell_angle_beta                   96.510(4)
_cell_angle_gamma                  90
_cell_volume                       2202.3(2)
_cell_formula_units_Z              18
_cell_measurement_reflns_used      9976
_cell_measurement_temperature      300.78(10)
_cell_measurement_theta_max        31.0220
_cell_measurement_theta_min        2.2480
_shelx_estimated_absorpt_T_max     ?
_shelx_estimated_absorpt_T_min     ?
_exptl_absorpt_coefficient_mu      52.905
_exptl_absorpt_correction_T_max    1.00000
_exptl_absorpt_correction_T_min    0.07534
_exptl_absorpt_correction_type     multi-scan
_exptl_absorpt_process_details
;
CrysAlisPro 1.171.41.112a (Rigaku Oxford Diffraction, 2021)
Empirical absorption correction using spherical harmonics,
implemented in SCALE3 ABSPACK scaling algorithm.
;
_exptl_absorpt_special_details     ?
_exptl_crystal_colour              ?
_exptl_crystal_density_diffrn      8.593
_exptl_crystal_density_meas        ?
_exptl_crystal_density_method      ?
_exptl_crystal_description         ?
_exptl_crystal_F_000               4806
_exptl_crystal_size_max            ?
_exptl_crystal_size_mid            ?
_exptl_crystal_size_min            ?
_exptl_transmission_factor_max     ?
_exptl_transmission_factor_min     ?
_diffrn_reflns_av_R_equivalents    0.1424
_diffrn_reflns_av_unetI/netI       0.1152
_diffrn_reflns_Laue_measured_fraction_full  0.986
_diffrn_reflns_Laue_measured_fraction_max  0.779
_diffrn_reflns_limit_h_max         12
_diffrn_reflns_limit_h_min         -13
_diffrn_reflns_limit_k_max         11
_diffrn_reflns_limit_k_min         -9
_diffrn_reflns_limit_l_max         38
_diffrn_reflns_limit_l_min         -37
_diffrn_reflns_number              19898
_diffrn_reflns_point_group_measured_fraction_full  0.986
_diffrn_reflns_point_group_measured_fraction_max  0.779
_diffrn_reflns_theta_full          25.242
_diffrn_reflns_theta_max           30.946
_diffrn_reflns_theta_min           2.263
_diffrn_ambient_environment        air
_diffrn_ambient_temperature        300.78(10)
_diffrn_detector                   'Hybrid Pixel Array Detector'
_diffrn_detector_area_resol_mean   10.0000
_diffrn_detector_type              HyPix
_diffrn_measured_fraction_theta_full  0.986
_diffrn_measured_fraction_theta_max  0.779
_diffrn_measurement_details
;
List of Runs (angles in degrees, time in seconds):

  # Type    Start    End  Width  t~exp~   \w     \q     \k     \f   Frames
--------------------------------------------------------------------------
  1  \w     -8.00  78.00   0.50    0.22    --    4.92  39.00 -63.00  172
  2  \w    -68.00  18.00   0.50    0.22    --    4.92 -39.00 142.00  172
  3  \w    -18.00  36.00   0.50    0.22    --    4.92 -99.00 -60.00  108
  4  \w     -8.00  18.00   0.50    0.22    --   -5.39 -99.00 -90.00   52
  5  \w    -13.00  13.00   0.50    0.22    --   -5.39 -99.00-180.00   52
  6  \w    -11.00  20.00   0.50    0.22    --   -5.39 -99.00  30.00   62
  7  \w    -18.00  15.00   0.50    0.22    --   -5.39 -99.00 120.00   66
;
_diffrn_measurement_device         'four-circle diffractometer'
_diffrn_measurement_device_type    'XtaLAB Synergy R, HyPix'
_diffrn_measurement_method         '\w scans'
_diffrn_orient_matrix_type        
 'CrysAlisPro convention (1999,Acta A55,543-557)'
_diffrn_orient_matrix_UB_11        -0.0152943000
_diffrn_orient_matrix_UB_12        -0.0328368000
_diffrn_orient_matrix_UB_13        0.0210464000
_diffrn_orient_matrix_UB_21        -0.0703733000
_diffrn_orient_matrix_UB_22        -0.0268913000
_diffrn_orient_matrix_UB_23        -0.0102096000
_diffrn_orient_matrix_UB_31        0.0320358000
_diffrn_orient_matrix_UB_32        -0.0748259000
_diffrn_orient_matrix_UB_33        -0.0056047000
_diffrn_radiation_monochromator    mirror
_diffrn_radiation_probe            x-ray
_diffrn_radiation_type             'Mo K\a'
_diffrn_radiation_wavelength       0.71073
_diffrn_source                     'micro-focus sealed X-ray tube'
_diffrn_source_type                'Mova (Mo) X-ray Source'
_reflns_Friedel_coverage           0.000
_reflns_Friedel_fraction_full      .
_reflns_Friedel_fraction_max       .
_reflns_number_gt                  3936
_reflns_number_total               5431
_reflns_odcompleteness_completeness  98.10
_reflns_odcompleteness_iscentric   1
_reflns_odcompleteness_theta       26.32
_reflns_special_details
;
 Reflections were merged by SHELXL according to the crystal
 class for the calculation of statistics and refinement.
 
 _reflns_Friedel_fraction is defined as the number of unique
 Friedel pairs measured divided by the number that would be
 possible theoretically, ignoring centric projections and
 systematic absences.
;
_reflns_threshold_expression       'I > 2\s(I)'
_computing_cell_refinement         'CrysAlisPro 1.171.41.112a (Rigaku OD, 2021)'
_computing_data_collection         'CrysAlisPro 1.171.41.112a (Rigaku OD, 2021)'
_computing_data_reduction          'CrysAlisPro 1.171.41.112a (Rigaku OD, 2021)'
_computing_molecular_graphics      'Olex2 1.3 (Dolomanov et al., 2009)'
_computing_publication_material    'Olex2 1.3 (Dolomanov et al., 2009)'
_computing_structure_refinement    'SHELXL 2018/1 (Sheldrick, 2015)'
_computing_structure_solution      'SHELXT 2014/5 (Sheldrick, 2014)'
_refine_diff_density_max           3.203
_refine_diff_density_min           -6.370
_refine_diff_density_rms           0.987
_refine_ls_extinction_coef         .
_refine_ls_extinction_method       none
_refine_ls_goodness_of_fit_ref     1.276
_refine_ls_hydrogen_treatment      constr
_refine_ls_matrix_type             full
_refine_ls_number_parameters       195
_refine_ls_number_reflns           5431
_refine_ls_number_restraints       0
_refine_ls_R_factor_all            0.1346
_refine_ls_R_factor_gt             0.1020
_refine_ls_restrained_S_all        1.276
_refine_ls_shift/su_max            0.296
_refine_ls_shift/su_mean           0.015
_refine_ls_structure_factor_coef   Fsqd
_refine_ls_weighting_details      
 'w=1/[\s^2^(Fo^2^)+(0.2000P)^2^] where P=(Fo^2^+2Fc^2^)/3'
_refine_ls_weighting_scheme        calc
_refine_ls_wR_factor_gt            0.3089
_refine_ls_wR_factor_ref           0.3456
_refine_special_details            ?
_olex2_refinement_description
;
1. Fixed Uiso
 At 1.2 times of:
  All C(H) groups, All N(H,H,H) groups
2.a Aromatic/amide H refined with riding coordinates:
 C009(H009), C00C(H00I), C00E(H00E), C00F(H00F), C00G(H00J), C00J(H00K),
 C00L(H00L), C00O(H00O)
2.b Idealised Me refined as rotating group:
 N00A(H00D,H00G,H00H), N00D(H00A,H00B,H00C)
;
_atom_sites_solution_hydrogens     geom
_atom_sites_solution_primary       dual
_atom_sites_solution_secondary     ?
loop_
  _atom_site_label
  _atom_site_type_symbol
  _atom_site_fract_x
  _atom_site_fract_y
  _atom_site_fract_z
  _atom_site_U_iso_or_equiv
  _atom_site_adp_type
  _atom_site_occupancy
  _atom_site_site_symmetry_order
  _atom_site_calc_flag
  _atom_site_refinement_flags_posn
  _atom_site_refinement_flags_adp
  _atom_site_refinement_flags_occupancy
  _atom_site_disorder_assembly
  _atom_site_disorder_group
 Bi01 Bi 0.000000 0.000000 0.500000 0.0375(3) Uani 1 2 d S . P . .
 I002 I 0.18006(13) 0.69770(14) 0.48028(5) 0.0476(4) Uani 1 1 d . . . . .
 I03 I 0.29769(13) 0.18384(15) 0.51946(5) 0.0492(4) Uani 1 1 d . . . . .
 I004 I -0.01248(13) 0.08494(17) 0.39939(5) 0.0510(4) Uani 1 1 d . . . . .
 I005 I 0.52449(13) 0.56398(19) 0.59173(5) 0.0545(4) Uani 1 1 d . . . . .
 Ag06 Ag 0.500000 0.500000 0.500000 0.0677(7) Uani 1 2 d S . P . .
 Cl07 Cl 0.4696(8) 0.1023(11) 0.7750(2) 0.082(2) Uani 1 1 d . . . . .
 Cl08 Cl -0.0196(8) 0.3551(11) 0.7726(3) 0.085(2) Uani 1 1 d . . . . .
 C009 C -0.051(2) 0.483(3) 0.6438(10) 0.059(6) Uani 1 1 d . . . . .
 H009 H -0.125396 0.522548 0.622345 0.071 Uiso 1 1 calc R U . . .
 N00A N 0.1256(19) 0.494(2) 0.5872(6) 0.049(4) Uani 1 1 d . . . . .
 H00D H 0.081233 0.423416 0.567311 0.058 Uiso 1 1 calc R U . . .
 H00G H 0.223542 0.488336 0.586732 0.058 Uiso 1 1 calc R U . . .
 H00H H 0.094276 0.593560 0.579848 0.058 Uiso 1 1 calc R U . . .
 C00B C 0.090(2) 0.455(2) 0.6316(8) 0.049(5) Uani 1 1 d . . . . .
 C00C C -0.083(2) 0.452(3) 0.6879(8) 0.054(5) Uani 1 1 d . . . . .
 H00I H -0.176065 0.474136 0.696922 0.064 Uiso 1 1 calc R U . . .
 N00D N 0.6085(19) -0.003(2) 0.5863(7) 0.061(5) Uani 1 1 d . . . . .
 H00A H 0.569716 0.076078 0.568298 0.073 Uiso 1 1 calc R U . . .
 H00B H 0.569350 -0.097507 0.576663 0.073 Uiso 1 1 calc R U . . .
 H00C H 0.706492 -0.005782 0.585680 0.073 Uiso 1 1 calc R U . . .
 C00E C 0.434(3) -0.018(3) 0.6430(11) 0.071(7) Uani 1 1 d . . . . .
 H00E H 0.363330 -0.063127 0.621328 0.085 Uiso 1 1 calc R U . . .
 C00F C 0.677(2) 0.090(3) 0.6640(7) 0.062(6) Uani 1 1 d . . . . .
 H00F H 0.771305 0.114573 0.656342 0.074 Uiso 1 1 calc R U . . .
 C00G C 0.194(2) 0.398(3) 0.6653(6) 0.060(6) Uani 1 1 d . . . . .
 H00J H 0.291473 0.386351 0.659099 0.072 Uiso 1 1 calc R U . . .
 C00H C 0.506(3) 0.073(3) 0.7174(12) 0.075(8) Uani 1 1 d . . . . .
 C00I C 0.023(3) 0.391(3) 0.7157(9) 0.068(6) Uani 1 1 d . . . . .
 C00J C 0.159(2) 0.358(4) 0.7079(9) 0.074(8) Uani 1 1 d . . . . .
 H00K H 0.227346 0.310242 0.729673 0.089 Uiso 1 1 calc R U . . .
 C00L C 0.403(3) 0.012(3) 0.6892(8) 0.057(5) Uani 1 1 d . . . . .
 H00L H 0.310414 -0.012096 0.698245 0.068 Uiso 1 1 calc R U . . .
 C00M C 0.576(2) 0.027(3) 0.6329(9) 0.053(5) Uani 1 1 d . . . . .
 C00O C 0.643(3) 0.118(3) 0.7085(11) 0.075(7) Uani 1 1 d . . . . .
 H00O H 0.710513 0.166112 0.730463 0.089 Uiso 1 1 calc R U . . .

loop_
  _atom_site_aniso_label
  _atom_site_aniso_U_11
  _atom_site_aniso_U_22
  _atom_site_aniso_U_33
  _atom_site_aniso_U_23
  _atom_site_aniso_U_13
  _atom_site_aniso_U_12
 Bi01 0.0329(5) 0.0399(5) 0.0400(6) 0.0008(3) 0.0058(4) 0.0018(3)
 I002 0.0454(6) 0.0446(7) 0.0532(9) -0.0030(5) 0.0068(5) 0.0122(4)
 I03 0.0413(6) 0.0495(7) 0.0573(10) -0.0031(5) 0.0083(5) -0.0086(4)
 I004 0.0431(6) 0.0696(8) 0.0399(8) 0.0054(6) 0.0034(5) 0.0072(5)
 I005 0.0381(6) 0.0779(9) 0.0472(9) -0.0048(6) 0.0033(5) -0.0055(5)
 Ag06 0.0736(17) 0.0820(19) 0.0484(17) -0.0105(12) 0.0104(13) -0.0084(11)
 Cl07 0.076(4) 0.129(6) 0.043(4) -0.001(4) 0.013(3) 0.009(4)
 Cl08 0.085(4) 0.125(6) 0.046(4) 0.007(4) 0.014(3) -0.011(4)
 C009 0.033(9) 0.062(13) 0.080(19) -0.013(11) -0.008(9) -0.002(7)
 N00A 0.049(8) 0.072(11) 0.027(9) -0.024(7) 0.015(7) -0.005(7)
 C00B 0.050(10) 0.046(9) 0.053(14) 0.004(9) 0.006(9) 0.012(8)
 C00C 0.051(10) 0.069(12) 0.040(12) 0.006(10) 0.003(8) 0.001(9)
 N00D 0.035(8) 0.113(16) 0.033(10) 0.016(9) -0.008(7) 0.009(8)
 C00E 0.047(11) 0.081(16) 0.09(2) -0.019(13) 0.008(12) 0.013(10)
 C00F 0.049(10) 0.113(19) 0.027(11) -0.010(11) 0.021(8) -0.029(11)
 C00G 0.052(10) 0.121(19) 0.009(9) 0.008(9) 0.015(7) 0.034(11)
 C00H 0.074(15) 0.053(13) 0.10(2) 0.014(13) 0.024(15) 0.003(10)
 C00I 0.084(16) 0.060(13) 0.055(16) -0.012(11) -0.008(12) -0.012(11)
 C00J 0.045(10) 0.13(2) 0.050(16) 0.043(15) -0.002(9) 0.020(12)
 C00L 0.058(12) 0.085(15) 0.030(12) 0.001(9) 0.017(9) 0.012(10)
 C00M 0.039(9) 0.063(12) 0.056(15) -0.007(10) -0.004(9) 0.004(7)
 C00O 0.053(12) 0.087(17) 0.08(2) -0.018(14) 0.012(12) -0.031(11)

_geom_special_details
;
 All esds (except the esd in the dihedral angle between two l.s. planes)
 are estimated using the full covariance matrix.  The cell esds are taken
 into account individually in the estimation of esds in distances, angles
 and torsion angles; correlations between esds in cell parameters are only
 used when they are defined by crystal symmetry.  An approximate (isotropic)
 treatment of cell esds is used for estimating esds involving l.s. planes.
;
loop_
  _geom_bond_atom_site_label_1
  _geom_bond_atom_site_label_2
  _geom_bond_distance
  _geom_bond_site_symmetry_2
  _geom_bond_publ_flag
 Bi01 I002 3.0721(11) 3_566 ?
 Bi01 I002 3.0721(11) 1_545 ?
 Bi01 I03 3.0908(12) 3_556 ?
 Bi01 I03 3.0908(12) . ?
 Bi01 I004 3.0550(14) . ?
 Bi01 I004 3.0549(14) 3_556 ?
 I005 Ag06 2.7557(15) . ?
 Cl07 C00H 1.79(3) . ?
 Cl08 C00I 1.80(3) . ?
 C009 H009 0.9300 . ?
 C009 C00B 1.39(3) . ?
 C009 C00C 1.40(4) . ?
 N00A H00D 0.8901 . ?
 N00A H00G 0.8901 . ?
 N00A H00H 0.8901 . ?
 N00A C00B 1.43(3) . ?
 C00B C00G 1.38(3) . ?
 C00C H00I 0.9300 . ?
 C00C C00I 1.29(3) . ?
 N00D H00A 0.8901 . ?
 N00D H00B 0.8901 . ?
 N00D H00C 0.8901 . ?
 N00D C00M 1.47(3) . ?
 C00E H00E 0.9300 . ?
 C00E C00L 1.45(4) . ?
 C00E C00M 1.40(3) . ?
 C00F H00F 0.9300 . ?
 C00F C00M 1.33(3) . ?
 C00F C00O 1.41(4) . ?
 C00G H00J 0.9300 . ?
 C00G C00J 1.38(3) . ?
 C00H C00L 1.28(4) . ?
 C00H C00O 1.35(3) . ?
 C00I C00J 1.31(3) . ?
 C00J H00K 0.9300 . ?
 C00L H00L 0.9300 . ?
 C00O H00O 0.9300 . ?

loop_
  _geom_angle_atom_site_label_1
  _geom_angle_atom_site_label_2
  _geom_angle_atom_site_label_3
  _geom_angle
  _geom_angle_site_symmetry_1
  _geom_angle_site_symmetry_3
  _geom_angle_publ_flag
 I002 Bi01 I002 180.00(5) 3_566 1_545 ?
 I002 Bi01 I03 87.88(3) 3_566 3_556 ?
 I002 Bi01 I03 92.12(3) 1_545 3_556 ?
 I002 Bi01 I03 87.88(3) 1_545 . ?
 I002 Bi01 I03 92.12(3) 3_566 . ?
 I03 Bi01 I03 180.00(2) . 3_556 ?
 I004 Bi01 I002 92.19(4) 3_556 1_545 ?
 I004 Bi01 I002 87.81(4) 3_556 3_566 ?
 I004 Bi01 I002 92.19(4) . 3_566 ?
 I004 Bi01 I002 87.81(4) . 1_545 ?
 I004 Bi01 I03 89.73(4) 3_556 . ?
 I004 Bi01 I03 89.72(4) . 3_556 ?
 I004 Bi01 I03 90.27(4) . . ?
 I004 Bi01 I03 90.28(4) 3_556 3_556 ?
 I004 Bi01 I004 180.0 3_556 . ?
 I005 Ag06 I005 180.00(6) 3_666 . ?
 C00B C009 H009 119.7 . . ?
 C00B C009 C00C 121(2) . . ?
 C00C C009 H009 119.7 . . ?
 H00D N00A H00G 109.5 . . ?
 H00D N00A H00H 109.5 . . ?
 H00G N00A H00H 109.5 . . ?
 C00B N00A H00D 109.5 . . ?
 C00B N00A H00G 109.5 . . ?
 C00B N00A H00H 109.5 . . ?
 C009 C00B N00A 121(2) . . ?
 C00G C00B C009 116(2) . . ?
 C00G C00B N00A 122.7(18) . . ?
 C009 C00C H00I 121.6 . . ?
 C00I C00C C009 117(2) . . ?
 C00I C00C H00I 121.6 . . ?
 H00A N00D H00B 109.5 . . ?
 H00A N00D H00C 109.5 . . ?
 H00B N00D H00C 109.5 . . ?
 C00M N00D H00A 109.5 . . ?
 C00M N00D H00B 109.5 . . ?
 C00M N00D H00C 109.5 . . ?
 C00L C00E H00E 122.1 . . ?
 C00M C00E H00E 122.1 . . ?
 C00M C00E C00L 116(2) . . ?
 C00M C00F H00F 119.8 . . ?
 C00M C00F C00O 120.3(19) . . ?
 C00O C00F H00F 119.8 . . ?
 C00B C00G H00J 118.6 . . ?
 C00J C00G C00B 122.8(18) . . ?
 C00J C00G H00J 118.6 . . ?
 C00L C00H Cl07 118(2) . . ?
 C00L C00H C00O 127(3) . . ?
 C00O C00H Cl07 115(3) . . ?
 C00C C00I Cl08 116(2) . . ?
 C00C C00I C00J 128(3) . . ?
 C00J C00I Cl08 116(2) . . ?
 C00G C00J H00K 122.3 . . ?
 C00I C00J C00G 115(2) . . ?
 C00I C00J H00K 122.3 . . ?
 C00E C00L H00L 120.7 . . ?
 C00H C00L C00E 119(2) . . ?
 C00H C00L H00L 120.7 . . ?
 C00E C00M N00D 116(2) . . ?
 C00F C00M N00D 121.3(19) . . ?
 C00F C00M C00E 122(2) . . ?
 C00F C00O H00O 121.9 . . ?
 C00H C00O C00F 116(2) . . ?
 C00H C00O H00O 121.9 . . ?

loop_
  _geom_torsion_atom_site_label_1
  _geom_torsion_atom_site_label_2
  _geom_torsion_atom_site_label_3
  _geom_torsion_atom_site_label_4
  _geom_torsion
  _geom_torsion_site_symmetry_1
  _geom_torsion_site_symmetry_2
  _geom_torsion_site_symmetry_3
  _geom_torsion_site_symmetry_4
  _geom_torsion_publ_flag
 Cl07 C00H C00L C00E -177.9(18) . . . . ?
 Cl07 C00H C00O C00F 177(2) . . . . ?
 Cl08 C00I C00J C00G -175(2) . . . . ?
 C009 C00B C00G C00J 5(4) . . . . ?
 C009 C00C C00I Cl08 179.1(17) . . . . ?
 C009 C00C C00I C00J 2(4) . . . . ?
 N00A C00B C00G C00J -179(3) . . . . ?
 C00B C009 C00C C00I -3(3) . . . . ?
 C00B C00G C00J C00I -6(5) . . . . ?
 C00C C009 C00B N00A -177(2) . . . . ?
 C00C C009 C00B C00G -1(3) . . . . ?
 C00C C00I C00J C00G 2(5) . . . . ?
 C00L C00E C00M N00D 180(2) . . . . ?
 C00L C00E C00M C00F 1(4) . . . . ?
 C00L C00H C00O C00F -3(5) . . . . ?
 C00M C00E C00L C00H -1(3) . . . . ?
 C00M C00F C00O C00H 3(4) . . . . ?
 C00O C00F C00M N00D 180(2) . . . . ?
 C00O C00F C00M C00E -2(4) . . . . ?
 C00O C00H C00L C00E 2(4) . . . . ?

_shelx_res_file
;
TITL cf210930_12_rt_auto_a.res in P2(1)/c
    cf210930_12_rt_auto.res
    created by SHELXL-2018/1 at 22:40:18 on 10-Oct-2021
REM Old TITL CF210930_12_RT_auto in P2/m
REM SHELXT solution in P2(1)/c
REM R1 0.175, Rweak 0.010, Alpha 0.048, Orientation as input
REM Formula found by SHELXT: C30 N4 Cl4 Ag3 I6 Bi
CELL 0.71073 9.0592 8.2493 29.6608 90 96.51 90
ZERR 18 0.0004 0.0004 0.0019 0 0.004 0
LATT 1
SYMM -X,0.5+Y,0.5-Z
SFAC C H N Cl Ag I Bi
UNIT 18 18 18 18 18 36 18

L.S. 4 0 0
PLAN  13
TEMP 28
CONF
BOND $H
list 4
fmap 2 53
MORE -1
ACTA
REM <olex2.extras>
REM <HklSrc "%.\\CF210930_12_RT_auto.hkl">
REM </olex2.extras>

WGHT    0.200000
FVAR       0.09718
BI01  7    0.000000    0.000000    0.500000    10.50000    0.03287    0.03990 =
         0.04000    0.00081    0.00580    0.00180
I002  6    0.180059    0.697703    0.480279    11.00000    0.04543    0.04456 =
         0.05321   -0.00299    0.00682    0.01222
I03   6    0.297694    0.183840    0.519464    11.00000    0.04128    0.04955 =
         0.05731   -0.00315    0.00829   -0.00864
I004  6   -0.012482    0.084940    0.399386    11.00000    0.04314    0.06963 =
         0.03989    0.00541    0.00342    0.00723
I005  6    0.524485    0.563982    0.591731    11.00000    0.03807    0.07793 =
         0.04718   -0.00482    0.00329   -0.00554
AG06  5    0.500000    0.500000    0.500000    10.50000    0.07363    0.08201 =
         0.04841   -0.01048    0.01045   -0.00844
CL07  4    0.469562    0.102308    0.774985    11.00000    0.07615    0.12910 =
         0.04278   -0.00077    0.01326    0.00910
CL08  4   -0.019568    0.355129    0.772639    11.00000    0.08547    0.12472 =
         0.04593    0.00744    0.01359   -0.01104
C009  1   -0.051274    0.482933    0.643774    11.00000    0.03277    0.06239 =
         0.07960   -0.01334   -0.00799   -0.00218
AFIX  43
H009  2   -0.125396    0.522548    0.622345    11.00000   -1.20000
AFIX   0
N00A  3    0.125605    0.493737    0.587193    11.00000    0.04943    0.07219 =
         0.02682   -0.02361    0.01491   -0.00456
AFIX 137
H00D  2    0.081233    0.423416    0.567311    11.00000   -1.20000
H00G  2    0.223542    0.488336    0.586732    11.00000   -1.20000
H00H  2    0.094276    0.593560    0.579848    11.00000   -1.20000
AFIX   0
C00B  1    0.089969    0.455113    0.631565    11.00000    0.04957    0.04606 =
         0.05292    0.00358    0.00634    0.01185
C00C  1   -0.083105    0.452006    0.687916    11.00000    0.05094    0.06889 =
         0.04016    0.00615    0.00266    0.00092
AFIX  43
H00I  2   -0.176065    0.474136    0.696922    11.00000   -1.20000
AFIX   0

N00D  3    0.608532   -0.003032    0.586301    11.00000    0.03472    0.11281 =
         0.03284    0.01626   -0.00778    0.00879
AFIX 137
H00A  2    0.569716    0.076078    0.568298    11.00000   -1.20000
H00B  2    0.569350   -0.097507    0.576663    11.00000   -1.20000
H00C  2    0.706492   -0.005782    0.585680    11.00000   -1.20000
AFIX   0
C00E  1    0.433534   -0.017535    0.642955    11.00000    0.04670    0.08118 =
         0.08582   -0.01906    0.00800    0.01276
AFIX  43
H00E  2    0.363330   -0.063127    0.621328    11.00000   -1.20000
AFIX   0
C00F  1    0.677203    0.089582    0.664009    11.00000    0.04899    0.11284 =
         0.02728   -0.01031    0.02077   -0.02925
AFIX  43
H00F  2    0.771305    0.114573    0.656342    11.00000   -1.20000
AFIX   0

C00G  1    0.193705    0.398147    0.665312    11.00000    0.05222    0.12086 =
         0.00912    0.00767    0.01490    0.03446
AFIX  43
H00J  2    0.291473    0.386351    0.659099    11.00000   -1.20000
AFIX   0

C00H  1    0.506273    0.072626    0.717450    11.00000    0.07370    0.05266 =
         0.10279    0.01448    0.02427    0.00345
C00I  1    0.022610    0.391225    0.715650    11.00000    0.08418    0.06017 =
         0.05498   -0.01154   -0.00759   -0.01240
C00J  1    0.158878    0.357850    0.707909    11.00000    0.04501    0.12558 =
         0.05003    0.04259   -0.00241    0.02020
AFIX  43
H00K  2    0.227346    0.310242    0.729673    11.00000   -1.20000
AFIX   0

C00L  1    0.402935    0.012165    0.689230    11.00000    0.05798    0.08464 =
         0.03040    0.00121    0.01712    0.01231
AFIX  43
H00L  2    0.310414   -0.012096    0.698245    11.00000   -1.20000
AFIX   0
C00M  1    0.575610    0.026845    0.632913    11.00000    0.03922    0.06265 =
         0.05622   -0.00729   -0.00404    0.00395
C00O  1    0.642800    0.118322    0.708517    11.00000    0.05307    0.08740 =
         0.08428   -0.01760    0.01235   -0.03098
AFIX  43
H00O  2    0.710513    0.166112    0.730463    11.00000   -1.20000
AFIX   0
HKLF 4


REM  cf210930_12_rt_auto_a.res in P2(1)/c
REM R1 =  0.1020 for    3936 Fo > 4sig(Fo)  and  0.1346 for all    5431 data
REM    195 parameters refined using      0 restraints

END

WGHT      0.2000      0.0000

REM Highest difference peak  3.203,  deepest hole -6.370,  1-sigma level  0.987
Q1    1   0.5537 -0.0038  0.5596  11.00000  0.05    3.20
Q2    1   0.6025  0.5795  0.5771  11.00000  0.05    3.03
Q3    1   0.3767  0.5625  0.5608  11.00000  0.05    2.99
Q4    1   0.3485  0.0371  0.5582  11.00000  0.05    2.98
Q5    1   0.1521  0.1757  0.4388  11.00000  0.05    2.73
Q6    1   0.7689 -0.0993  0.5601  11.00000  0.05    2.70
Q7    1   0.4332  0.6334  0.5604  11.00000  0.05    2.64
Q8    1  -0.1628  0.0867  0.4574  11.00000  0.05    2.58
Q9    1   0.3071  0.6196  0.5593  11.00000  0.05    2.58
Q10   1   0.4633  0.2931  0.5603  11.00000  0.05    2.57
Q11   1   0.8353 -0.0532  0.5596  11.00000  0.05    2.37
Q12   1   0.0605 -0.1066  0.4419  11.00000  0.05    2.36
Q13   1   0.7654  0.1691  0.5757  11.00000  0.05    2.32
;
_shelx_res_checksum                11658
_shelx_hkl_file
;
   0   0   3    0.68    2.19
   0   0   4   15.31    5.74
   0   0   5   -1.11    4.09
   0   0   6    3.92    5.40
   0   0   8   88.28   18.17
   0   0   9   65.75   19.23
   0   0  10  317.75   41.61
   0   0  12 1249.59   92.31
   0   0  13    1.21    0.68
   0   0  14  108.49    8.51
   0   0  15   69.77   19.53
   0   0  15   13.74    1.73
   0   0  16  650.55   48.31
   0   0  17    0.47    0.70
   0   0  18    2.49    7.98
   0   0  18    6.61    1.08
   0   0  19    4.93    7.88
   0   0  19    3.34    0.96
   0   0  20   82.99   21.92
   0   0  20  105.21    8.17
   0   0  21   13.65    1.62
   0   0  22  301.85   22.25
   0   0  22  130.56   33.64
   0   0  23    6.85    1.05
   0   0 -23   -2.96    7.74
   0   0  24   96.03   23.58
   0   0  24  126.45    9.62
   0   0  25    8.79    1.15
   0   0 -34    3.21    8.37
   0   0 -35   -3.14    7.11
   0   0 -36   -2.99    5.51
   0   1   0   11.73    1.00
   0  -1   0   11.53    1.01
   0  -1   1   25.03    1.92
   0   1  -1   23.40    1.91
   0  -1   2   16.09    1.72
   0   1   2   37.16    1.93
   0   1   3   25.97    1.84
   0  -1  -3   20.96    1.72
   0  -1  -4   13.58    1.55
   0   1   4   16.27    1.71
   0  -1  -5   67.77    3.57
   0  -1  -5   -0.43    3.47
   0  -1  -6 1235.13   41.39
   0   1   6   54.91   40.41
   0  -1   7  124.88   10.21
   0   1  -7  148.68   10.16
   0   1  -8 2263.23  153.10
   0  -1   8 1864.96  153.16
   0   1  -9   92.50    6.17
   0  -1   9   67.63    6.13
   0   1 -10  727.62   45.79
   0  -1  10  521.38   45.74
   0   1 -11    6.42    0.81
   0  -1  11    3.53    0.73
   0  -1  12  222.44   16.81
   0  -1  13    9.36    1.17
   0  -1  14   75.02    6.01
   0  -1  15    9.79    1.66
   0  -1  16  723.59   53.70
   0  -1  17  152.30    7.21
   0   1  17    0.73    7.43
   0  -1  18  669.33   48.17
   0   1  18  233.52   57.52
   0  -1  19  192.73   14.71
   0   1  21    6.54    8.05
   0   1 -22    2.91    6.58
   0   1  22    8.61    8.89
   0   1  23   55.27   15.96
   0   1  24   13.00    1.71
   0   1  24   12.83    9.71
   0   1  25    4.22    1.15
   0   1  26   11.63    1.54
   0   1  27   63.33    5.12
   0  -1 -28   49.59    7.57
   0   1  28   35.45    3.04
   0  -1 -29  143.36   13.71
   0   1  29  112.04    8.54
   0   1 -34    3.19   11.01
   0   1 -36    2.97    6.72
   0   2   0    0.43    8.57
   0   2   0 1012.88   10.34
   0  -2   1   12.73    1.19
   0   2   1   13.24    1.22
   0   2  -1   12.36    1.18
   0   2  -2    4.04    0.56
   0  -2   2    3.81    0.58
   0   2   3    2.90    2.51
   0  -2   3    1.17    2.34
   0   2   3    2.01    0.42
   0   2  -3   -0.28    1.70
   0  -2   3    1.46    0.38
   0  -2   4  577.09   43.98
   0   2   4  615.56   44.08
   0   2   5   15.59    6.32
   0  -2   5   14.32    6.60
   0   2   5   25.47    2.00
   0   2   6  296.69   22.63
   0   2   7   37.91    3.67
   0   2  -7   34.19    3.07
   0   2  -8   73.39    5.85
   0   2  -9    0.74    0.51
   0   2  10  268.10   58.03
   0  -2  10  259.72   58.43
   0   2 -11   23.30    2.18
   0  -2  11   12.62    9.65
   0   2 -12  505.39   37.61
   0   2 -13    1.84    0.65
   0   2 -14  204.91   13.69
   0   2  14  166.66   13.34
   0  -2  15   42.83   16.08
   0   2  15   62.31   18.39
   0   2 -15   42.45    3.44
   0   2  15   37.33    3.11
   0  -2  16   52.47   18.72
   0   2 -16   97.95    7.69
   0  -2  17   30.21   12.69
   0   2  17   33.72   13.36
   0   2 -17   29.55    2.78
   0   2  19   20.52   12.85
   0  -2  19    4.50    7.79
   0   2  20  716.24   51.41
   0  -2  20  759.78   55.54
   0   2  21   89.24   21.37
   0  -2  21   90.77   23.15
   0  -2  22  981.45   95.07
   0   2  22  927.95   91.39
   0   2  30  201.28   15.35
   0   2  31   44.84    3.39
   0   2 -31   34.72    3.02
   0   2 -33    3.18    8.29
   0  -2 -33    3.23    9.42
   0  -2 -35    3.00    8.76
   0   2 -35    2.96    6.70
   0   2 -36    5.78    6.53
   0  -2 -36   -2.92    6.61
   0   3   0    0.83    0.49
   0   3  -1    1.24    0.49
   0  -3   1    1.32    0.49
   0   3   1    1.36    0.50
   0   3  -2  450.57   36.52
   0   3   2  558.10   36.68
   0  -3   2  486.91   36.58
   0  -3   3   16.16    1.88
   0   3  -3   16.70    1.87
   0   3  -3   19.69    3.09
   0  -3  -3   21.98    3.31
   0   3   3   28.59    2.25
   0  -3   3   28.12    2.15
   0  -3   4  635.30   50.61
   0   3   4  741.83   50.72
   0  -3   5   75.76    6.09
   0   3   5   77.28    6.18
   0   3   6   18.56    2.32
   0  -3   6   31.66    2.45
   0   3  -7   82.69    5.69
   0   3   7   61.84    5.66
   0  -3   7   58.24    5.38
   0   3   7   78.52   11.74
   0   3  -8  456.91   21.89
   0  -3   8  384.13   21.67
   0   3   8  389.82   22.35
   0   3   8  241.84   29.03
   0  -3  -8   16.27   22.19
   0  -3   8  290.56   31.36
   0   3  -8   28.38   22.46
   0  -3   9    2.39    4.41
   0   3   9    2.11    3.38
   0   3   9    3.87    1.34
   0   3  -9    3.46    0.89
   0  -3  -9    3.47    0.92
   0   3 -10   57.08    5.05
   0  -3  10   50.08   13.14
   0   3  10   45.26   11.86
   0  -3 -10   70.68    5.65
   0   3  11    3.95    4.21
   0  -3  11    1.50    4.39
   0  -3 -11    5.45    1.39
   0   3 -11    4.11    0.92
   0  -3 -12  644.20   46.32
   0   3 -12  605.37   45.39
   0  -3  12  572.54   60.97
   0  -3  13    6.99    7.23
   0   3  13    9.17    7.73
   0  -3 -13    6.31    1.76
   0   3 -13    7.10    1.18
   0  -3 -14  717.98   49.79
   0   3  14  542.85   62.99
   0  -3  14  761.07   69.78
   0   3 -14  632.93   48.46
   0  -3 -15   70.86    5.46
   0   3 -15   -2.25    7.74
   0  -3  15  125.76   22.13
   0  -3 -15   -2.50    8.46
   0   3 -15   70.55    3.80
   0   3 -16   10.43    1.39
   0  -3 -16   18.57    2.84
   0   3  17   77.49   16.62
   0  -3  17   80.41   19.98
   0   3  17   34.79    3.07
   0   3 -17   38.47    3.34
   0  -3 -17   36.38    4.62
   0  -3  18   91.07   20.02
   0   3  18   90.93   19.06
   0  -3 -18   43.34    5.70
   0   3 -18   72.87    4.64
   0   3  18   44.51    4.10
   0  -3 -19   20.47    3.40
   0   3 -19   20.59    2.12
   0   3  19   18.92    1.76
   0   3 -20   12.29    1.50
   0  -3 -20    4.12    1.97
   0   3 -21    1.19    0.83
   0  -3 -21   -0.52    1.78
   0   3 -22   69.57    5.52
   0  -3 -22   51.59    7.14
   0  -3 -23    0.28    1.80
   0  -3 -24   39.96    5.63
   0  -3 -25    9.02    2.80
   0  -3 -26    7.09    2.81
   0  -3 -27   19.20    3.91
   0  -3 -28   21.62    4.38
   0   3 -31   -3.10    7.01
   0  -3 -31   -3.20    7.23
   0  -3 -33   12.09   10.44
   0   3 -33    2.95    9.43
   0   3 -34    0.53    0.85
   0   3 -34    2.88    6.51
   0  -3 -34   -2.95    6.66
   0  -3 -36    2.90    6.55
   0   3 -36    2.85    8.31
   0   4   0   48.37    4.14
   0   4   1    3.94    0.86
   0   4  -1    3.80    0.85
   0   4  -2  364.01   29.35
   0  -4   2  407.19   29.46
   0   4   2  413.59   29.48
   0   4   3    4.37    0.99
   0   4  -3    3.14    0.82
   0  -4   3    3.47    0.90
   0  -4   4  179.27   13.43
   0   4   4  145.35   13.30
   0   4  -4  161.23   13.35
   0   4  -4  146.48   13.70
   0  -4  -4  169.64   13.91
   0  -4   4  198.77   13.16
   0   4   4  189.04   13.17
   0   4   5   26.24    2.96
   0  -4   5   26.35    2.95
   0   4  -5   25.62    4.21
   0  -4  -5   33.24    4.75
   0  -4   5   48.88    3.38
   0   4   5   45.03    3.34
   0   4   6  428.94   36.83
   0  -4   6  510.11   36.90
   0   4  -6  364.69   39.79
   0  -4  -6  445.97   40.97
   0  -4   6  628.24   37.86
   0   4   6  556.19   37.75
   0   4   7    1.04    0.83
   0  -4   7    0.96    0.80
   0   4  -7    2.41    2.49
   0  -4  -7    2.74    3.22
   0   4   8  186.33   14.07
   0  -4   8  157.44   13.64
   0   4  -8  201.46   14.03
   0  -4   9   12.32    1.69
   0   4   9   11.30    1.99
   0   4  -9   17.23    1.95
   0  -4  10   56.60    5.74
   0   4 -10   68.44    5.88
   0  -4  11   14.67    2.05
   0   4 -11   19.11    2.10
   0  -4  12  125.35   10.82
   0   4 -12  144.96   10.77
   0   4 -13    1.00    0.92
   0   4 -14  191.39   14.16
   0  -4 -14  165.43   14.73
   0   4 -15   50.95    4.58
   0  -4 -15   55.33    5.43
   0   4 -16  312.64   22.85
   0  -4 -16  273.86   23.76
   0   4 -17    2.35    1.06
   0  -4 -17    3.73    1.65
   0   4 -18    8.32    1.41
   0  -4 -18    8.47    2.16
   0   4 -19    2.98    0.96
   0  -4 -19    3.56    1.71
   0  -4 -20   62.72    6.16
   0   4  20   55.43    4.10
   0  -4 -21   36.15    4.72
   0   4 -21   34.97    3.22
   0   4  21   32.14    2.88
   0  -4 -22   39.23    5.10
   0   4 -22   30.84    3.36
   0   4  22   40.64    3.14
   0   4 -23    1.54    1.05
   0  -4 -23    0.98    1.73
   0   4  23    0.61    0.50
   0   4 -24   60.55    5.08
   0  -4 -24   51.30    6.63
   0   4 -25    7.99    1.43
   0  -4 -25    6.93    2.45
   0  -4 -26   19.33    3.74
   0  -4 -27    4.85    2.26
   0   4 -27    2.98    7.79
   0  -4 -27    3.13    8.18
   0  -4 -29   -3.00    7.82
   0   4 -29   -2.85    7.44
   0  -4 -31    5.85    8.55
   0   4 -31    5.61    8.19
   0   4 -33   11.21    9.68
   0  -4 -33    2.90    7.58
   0  -4 -34   20.23   11.32
   0   4 -34    2.80    7.32
   0  -4 -35    5.74    8.37
   0   4 -35    2.79    7.27
   0   5   0    0.66    0.82
   0   5  -1    1.42    0.78
   0   5   1    0.79    0.83
   0   5  -2   69.07    6.57
   0   5   2   99.04    6.85
   0   5   3   16.32    1.98
   0   5  -3   15.49    1.91
   0   5   4  144.00    9.06
   0   5   4  147.36    9.25
   0  -5   4   91.74    8.83
   0   5  -4   88.11    8.74
   0   5   5   66.66    6.08
   0  -5   5   66.07    6.00
   0   5   5   66.06    5.99
   0  -5  -5   71.79    5.80
   0   5  -5   56.88    5.66
   0   5   5   75.93    5.49
   0  -5   5   81.07    5.50
   0   5  -6    4.11    1.31
   0  -5  -6    4.21    1.47
   0   5   6    5.62    1.12
   0   5   6    1.70    0.57
   0  -5   6    1.34    0.60
   0  -5   7    8.76    1.52
   0   5  -7   10.08    2.53
   0  -5  -7   10.63    2.92
   0   5   7    7.34    1.45
   0  -5   7   15.04    1.60
   0   5   7   13.97    1.60
   0   5   8   21.72    2.80
   0  -5   8   27.90    2.83
   0  -5  -8   24.78    5.16
   0   5  -8   16.14    4.16
   0   5  -8   33.75    3.27
   0  -5   8   30.49    3.06
   0   5   8   26.88    2.99
   0  -5   9    1.85    1.31
   0   5   9    1.50    1.28
   0  -5   9    2.10    1.00
   0  -5  -9    6.53    3.72
   0   5  -9    2.63    2.17
   0   5   9    1.83    1.06
   0   5  -9    2.69    1.25
   0   5  10    0.19    1.34
   0  -5  10    1.29    1.38
   0  -5  10    1.77    1.02
   0  -5 -10    3.28    4.41
   0   5 -10    1.44    3.11
   0   5  10    0.85    1.34
   0   5 -10    0.96    1.06
   0  -5  11    1.45    2.40
   0   5  11    1.89    2.21
   0  -5  11    1.98    1.09
   0  -5 -11    4.06    4.78
   0   5 -11    2.66    3.27
   0   5  11    1.39    1.43
   0   5 -11    2.88    1.25
   0  -5  12  125.21   11.17
   0   5 -12  151.56   11.32
   0  -5  12  209.76   14.84
   0   5  12  174.12   14.01
   0   5 -12   66.78   15.39
   0  -5 -12   93.77   18.01
   0   5 -13   72.34    6.46
   0  -5 -13   65.22   14.53
   0   5 -13   49.30   12.10
   0   5 -14   91.82    7.67
   0   5 -15   18.42    8.87
   0  -5 -15   31.81   11.64
   0   5 -16   13.49    1.97
   0   5 -16    1.68    4.47
   0  -5 -16    9.63    7.16
   0   5 -17   19.17    2.41
   0   5 -18   27.91    2.97
   0   5 -19   -0.61    1.16
   0   5 -20   -0.67    1.11
   0   5 -20   -2.15    5.61
   0  -5 -20   -2.42    6.31
   0   5  21    4.13    1.02
   0   5 -21    3.98    1.14
   0  -5 -22   20.27    3.26
   0   5  22   16.90    1.65
   0  -5 -23   31.52    4.49
   0   5  23   30.61    2.89
   0   5 -23   35.60    3.30
   0  -5 -24   19.94    3.53
   0   5 -24    4.83    7.12
   0  -5 -24   18.54   11.51
   0   5  24   18.66    1.69
   0   5 -24    9.10    1.87
   0  -5 -25   26.96    4.27
   0   5  25   22.81    2.20
   0   5 -25   26.62    2.72
   0   5 -26    1.66    1.19
   0  -5  26   -0.71    6.17
   0   5  26   -1.24    5.47
   0   5 -27   -2.55    7.44
   0  -5 -27    5.49   11.34
   0   5 -27    5.73    1.39
   0   5  27   24.39    7.12
   0  -5  27   10.62    6.61
   0   5 -28    5.16    7.54
   0  -5 -28   11.07   10.22
   0   5 -28    5.80    1.39
   0   5  28   15.03    6.24
   0  -5  28   19.18    7.60
   0   5 -29   -2.61    6.82
   0  -5 -29   -2.79    5.14
   0   5  29   -0.63    4.63
   0   5 -30    2.63    4.86
   0  -5 -30    5.59    8.93
   0   5 -31    7.90    8.42
   0  -5 -31   -2.78    6.29
   0   5 -32   -2.62    6.85
   0  -5 -32    2.76    7.20
   0  -5 -34    2.67    9.84
   0   5 -34    5.11    9.44
   0   5 -35   -2.49    7.28
   0  -5 -35   -7.58   12.33
   0   6   0   68.70    5.93
   0   6   1    2.16    1.28
   0   6  -1   -0.88    2.58
   0   6  -1    2.53    1.20
   0   6  -2  211.94   16.46
   0   6   2  212.43   16.50
   0   6   3    7.81    1.77
   0   6  -3    9.39    1.80
   0   6  -4  448.60   30.16
   0   6   4  451.65   30.08
   0   6   5    4.86    1.53
   0  -6   5    7.88    1.71
   0  -6   6  536.51   39.34
   0   6   6  508.21   39.27
   0  -6   7   28.48    3.16
   0   6   7   25.60    3.10
   0  -6  -7   25.25    2.62
   0   6  -7   21.11    2.50
   0  -6   7   30.63    2.37
   0   6   7   32.11    2.37
   0   6   8  158.10   11.17
   0  -6   8  125.22   10.83
   0   6  -8  102.98   10.77
   0  -6  -8  135.12   11.12
   0   6  -8  186.24   11.72
   0   6   8  131.53   10.27
   0  -6   8  138.00   10.29
   0  -6   9   32.48    3.71
   0   6   9   32.29    3.88
   0   6  -9   27.23    4.10
   0  -6  -9   37.52    4.73
   0   6  -9   45.46    4.29
   0   6   9   40.31    3.44
   0  -6   9   44.24    3.48
   0   6  10    7.82    1.41
   0  -6  10    6.66    1.37
   0  -6  10    5.85    1.57
   0   6 -10    3.08    2.07
   0  -6 -10    6.26    2.67
   0   6  10    9.18    2.01
   0   6 -10    8.57    1.89
   0  -6  11    5.05    1.53
   0   6  11    3.39    1.41
   0  -6  11    2.68    1.39
   0   6 -11    2.57    2.37
   0  -6 -11    2.88    3.09
   0   6  11    3.99    1.80
   0   6 -11    6.78    1.82
   0   6  12   31.23    3.83
   0  -6  12   22.92    2.92
   0   6 -12   17.26    4.95
   0  -6 -12   25.94    6.13
   0   6 -12   23.61    3.05
   0  -6  12   25.71    3.34
   0   6  12   27.10    3.34
   0  -6  13    1.52    1.44
   0  -6 -13   -0.68    5.92
   0  -6  13    1.85    1.64
   0   6  13    1.18    1.57
   0   6 -13    1.77    1.43
   0  -6 -14  129.54   15.87
   0   6 -14  121.63    7.36
   0   6  14  129.50    9.09
   0  -6  15    1.46    2.36
   0   6  15   -0.71    2.24
   0   6 -15    2.66    1.54
   0  -6 -15   -3.14    8.53
   0   6  16  135.00   12.93
   0   6 -16  133.99   10.95
   0  -6 -16   92.47   19.03
   0   6 -16   65.63   16.21
   0   6  17   16.96    3.91
   0  -6  17   17.65    4.42
   0   6 -17   15.12    2.18
   0   6 -17    1.25    7.71
   0  -6 -17    7.13    8.58
   0   6  18    0.34    2.78
   0  -6  18    0.70    3.26
   0   6 -18    4.67    1.48
   0   6 -18    1.37    6.92
   0  -6 -18   -1.56    9.34
   0  -6  19   16.28    4.65
   0   6  19    9.79    3.72
   0   6 -19    9.02    1.74
   0  -6 -19    3.45    9.01
   0   6 -19    3.03    5.27
   0  -6  20   12.48    4.26
   0   6  20    5.13    3.16
   0   6 -20    6.08    1.55
   0   6 -20    1.63    4.76
   0  -6 -20   -1.84    7.61
   0   6  21    0.42    3.76
   0  -6  21    2.21    3.78
   0   6 -21    1.31    1.26
   0  -6 -21    9.75    9.17
   0   6  22    0.44    3.27
   0  -6  22    4.19    4.12
   0   6 -22    0.65    1.07
   0  -6 -22   10.22    8.84
   0   6  23    1.33    3.58
   0  -6  23    1.46    4.31
   0   6  23    1.16    0.98
   0   6 -23    1.05    1.22
   0  -6 -23    2.13    9.21
   0   6 -23    1.91    5.56
   0  -6  24   10.63    5.25
   0   6  24    9.20    4.30
   0   6  24    3.75    1.02
   0   6 -24    5.14    1.47
   0   6 -24   -1.98    9.33
   0  -6 -24    2.20   10.75
   0  -6  25    3.14    4.92
   0   6  25    2.36    3.95
   0   6  25    1.99    0.91
   0   6 -25    2.76    1.30
   0  -6 -25   -2.26   11.05
   0   6  26   21.34    5.51
   0  -6  26   31.73    7.14
   0   6  26    9.52    1.32
   0   6 -26   13.92    1.91
   0   6 -26   -2.07    9.75
   0  -6 -26    9.08   14.22
   0  -6 -27   -9.25   13.15
   0   6 -27   -2.12    8.29
   0   6 -27    0.36    1.11
   0   6  27   -1.45    4.09
   0  -6  27    0.54    4.79
   0   6 -28   -8.43    9.12
   0   6 -28    0.52    1.17
   0  -6  28    1.63    4.65
   0   6  28    4.36    4.15
   0  -6 -29   -2.25   11.37
   0   6 -29    4.17    7.69
   0   6 -29    0.07    1.18
   0  -6 -30  -11.03   11.88
   0   6 -30   -2.11    5.52
   0  -6 -31   -6.65   11.21
   0   6 -31    2.08    4.69
   0  -6 -32  -15.18   12.67
   0   6 -32   -2.04    5.98
   0  -6 -33    4.23    9.95
   0   6 -33   -2.00    5.84
   0  -6 -34    6.18   11.09
   0   6 -34    1.96    6.26
   0   7   0   12.19    2.05
   0   7   1   38.27    4.02
   0   7  -1   36.65    3.95
   0   7  -2   31.53    3.05
   0   7   2   13.70    2.55
   0   7  -3   36.65    4.00
   0   7   3   40.43    3.78
   0   7  -4   39.57    3.62
   0   7   4   24.29    3.07
   0   7  -5   69.31    5.69
   0   7   5   35.05    4.01
   0   7  -6   44.45    4.34
   0   7   6   19.63    2.67
   0   7  -7   31.46    3.69
   0   7   7   15.45    2.42
   0   7  -8   51.33    5.00
   0  -7   8   49.49    4.44
   0   7   9   10.49    1.10
   0  -7   9   13.69    2.33
   0   7   9   14.05    2.37
   0  -7   9   13.94    1.19
   0   7   9   13.09    1.15
   0  -7  10  101.06    6.94
   0   7  10   74.22    6.96
   0  -7 -10   60.55    6.01
   0   7 -10   51.94    5.90
   0   7 -10  104.16    7.41
   0   7  10   75.39    5.67
   0  -7  10   77.16    5.70
   0   7  11   21.14    3.25
   0  -7  11   20.08    2.71
   0   7 -11   15.29    2.55
   0  -7 -11   17.63    2.81
   0   7 -11   25.94    3.28
   0   7  11   16.15    1.89
   0  -7  11   21.95    2.00
   0   7  12   81.94    8.43
   0  -7  12  112.41    8.10
   0  -7 -12   86.57    8.71
   0   7 -12   68.54    8.20
   0   7 -12  102.07    8.15
   0   7  12   81.79    7.17
   0  -7  12   92.97    7.26
   0  -7  13   29.52    3.54
   0   7 -13   32.65    3.71
   0  -7  13   31.17    3.19
   0   7  13   33.01    3.19
   0  -7 -13   28.22    4.92
   0   7 -13   18.14    4.10
   0   7 -14   59.48    5.49
   0  -7  14   63.12    5.39
   0   7  14   52.96    5.16
   0  -7 -14   45.86    7.43
   0   7 -14   40.21    6.86
   0   7  15    8.42    2.15
   0  -7  15   12.88    2.38
   0   7 -15   11.22    2.25
   0  -7 -15    4.18    3.60
   0   7 -15    5.45    3.49
   0   7  16   29.89    3.89
   0  -7  16   36.05    4.20
   0   7 -16   29.00    3.53
   0  -7 -16   30.75    7.20
   0   7 -16   21.17    5.79
   0   7  17   -1.03    2.22
   0  -7  17   -0.89    2.41
   0   7 -17    2.18    1.60
   0   7 -17   -1.23    4.15
   0  -7 -17   -1.38    5.69
   0   7  18   21.52    3.89
   0  -7  18   28.13    4.29
   0   7 -18   24.40    3.00
   0   7 -18    9.26    5.28
   0  -7 -18   26.49    8.22
   0  -7  19    5.52    2.54
   0   7  19    1.33    2.50
   0   7 -19    5.10    1.67
   0  -7 -19    5.43    5.67
   0   7 -19    2.41    3.64
   0  -7  20   15.63    3.72
   0   7  20    9.22    2.90
   0   7 -20    6.47    1.81
   0  -7 -20    4.03    6.33
   0   7 -20    1.79    4.55
   0   7  21    1.84    2.20
   0  -7  21    1.96    2.90
   0   7 -21    1.84    1.39
   0   7 -21   -0.98    4.96
   0  -7 -21    1.10    6.91
   0  -7  22   18.50    4.31
   0   7  22   12.39    3.51
   0   7 -22   10.04    2.02
   0   7 -22    3.20    4.88
   0  -7 -22   10.77    8.00
   0   7  23   10.58    3.40
   0  -7  23   14.57    4.18
   0   7  23    6.79    1.56
   0   7 -23   10.07    1.81
   0   7 -23    1.14    5.97
   0  -7 -23   -1.27    8.49
   0  -7  24    1.38    3.39
   0   7  24    1.59    2.52
   0   7  24    1.58    1.05
   0   7 -24    2.76    1.49
   0  -7 -24   -1.34    8.75
   0   7 -24   -3.66    6.76
   0  -7 -25   -2.81   10.04
   0   7 -25    2.56    1.39
   0   7  25    2.66    3.04
   0  -7  25    1.45    3.44
   0   7 -26   -2.68    5.80
   0  -7 -26   -5.84    9.33
   0   7 -26    1.41    1.34
   0  -7  26    1.13    3.75
   0  -7 -27   -7.54   10.41
   0   7 -27   -0.65    1.28
   0  -7  27    1.17    3.96
   0  -7 -28    1.55    8.58
   0   7 -28   -1.42    4.90
   0   7 -28    0.40    1.25
   0  -7  28    2.41    4.26
   0   7 -29   -1.46    4.26
   0  -7 -29   -3.14    8.19
   0  -7 -30    1.60    6.92
   0   7 -30    1.48    4.31
   0  -7 -31   -9.64    8.92
   0  -7 -32   -3.25    8.99
   0  -7 -33    1.62    9.42
   0   8   0   25.33    3.26
   0   8   1    1.58    1.57
   0   8  -1    1.42    1.48
   0   8   2   22.87    2.60
   0   8  -2   18.04    2.78
   0   8   3   14.99    2.06
   0   8  -3    9.72    2.14
   0   8  -4    0.37    2.23
   0   8   4    1.16    1.15
   0   8   5    1.28    1.14
   0   8  -5    2.88    2.32
   0   8   6    3.37    1.40
   0   8  -6    6.48    2.55
   0   8   7    0.11    1.20
   0   8  -7    0.68    2.03
   0   8   8    2.85    1.47
   0   8  -8    0.79    1.97
   0   8   9    1.96    1.63
   0   8  -9    1.71    2.04
   0   8  10    1.78    1.82
   0   8 -10    1.19    1.99
   0   8  11   12.99    2.98
   0   8 -11   21.05    3.22
   0   8  12    6.42    2.62
   0   8 -12    7.55    2.34
   0  -8  12    6.02    0.90
   0  -8  12    4.80    0.67
   0   8  12    3.57    0.61
   0   8  12    5.13    0.80
   0   8 -13   25.07    3.38
   0  -8  13   23.19    2.12
   0   8  13   21.24    2.04
   0   8 -14   57.68    5.12
   0  -8 -14   44.03    4.61
   0   8  14   46.80    3.80
   0  -8  14   48.18    3.84
   0   8 -15    1.54    1.70
   0  -8 -15    1.67    1.96
   0   8 -15    4.32    2.06
   0   8  15    2.73    1.04
   0  -8  15    2.16    1.05
   0  -8 -16   58.63    6.77
   0   8 -16   58.63    5.57
   0  -8  16   61.88    4.93
   0   8 -17    1.93    2.17
   0  -8 -17    2.43    2.86
   0   8 -17    2.28    1.88
   0  -8  17    0.44    1.25
   0  -8 -18   56.55    7.63
   0   8 -18   42.32    4.81
   0  -8  18   54.17    4.84
   0   8 -19    2.02    2.74
   0  -8 -19    2.24    3.20
   0   8 -19    0.22    1.70
   0  -8  19    1.10    1.54
   0   8 -20   15.94    4.95
   0  -8 -20   30.68    6.80
   0   8 -20   27.54    3.45
   0  -8  20   31.51    3.88
   0  -8 -21    4.79    4.50
   0  -8  21    5.53    2.33
   0  -8 -22   39.09    8.91
   0  -8  22   41.63    5.18
   0  -8 -23    5.93    5.81
   0  -8  23    2.37    2.52
   0  -8 -24   46.01   10.77
   0  -8  24   62.36    7.09
   0  -8 -25    1.73    5.03
   0  -8 -26   52.68   11.83
   0  -8 -27    0.97    5.23
   0  -8 -28   20.30    8.91
   0   9   0    1.36    1.22
   0   9   0    2.22    1.81
   0   9   1    2.31    1.31
   0   9  -1    3.42    1.76
   0   9  -2    4.06    1.78
   0   9   2    2.85    1.46
   0   9   3   -0.11    1.25
   0   9   4    2.04    1.43
   0   9   5    0.93    1.35
   0   9   6   28.24    3.55
   0   9   7    1.21    1.74
   0   9   8   40.15    4.72
   0   9   9    7.12    2.58
   0   9  10   35.41    4.80
   0   9  11   15.42    3.42
   0   9  14   15.27    3.16
   0   9  15    6.77    2.57
   0  -9  16   10.90    1.28
   0   9  16   25.74    3.73
   0   9  17    4.92    2.87
   0   9  18   27.17    4.37
   0  10   0   47.19    4.93
   0  10   1    2.00    1.88
   0  10  -1    2.66    1.70
   0  10   2   36.60    4.17
   0  10  -2   36.01    4.00
   0  10   3    1.48    1.79
   0  10   4   32.17    4.01
   0  10   5    1.11    1.85
   0  10   6   30.16    4.13
   0  10   7    3.15    2.38
   0  10   8   28.57    4.47
   0  10   9    0.40    2.43
   1   0 -37    2.81    8.21
   1   0 -35   -2.93    5.40
   1   0 -34    2.97    6.71
   1   0 -33    2.98    5.49
   1   0 -32    2.98    6.73
   1   0 -31   -2.97    6.72
   1   0 -30  102.87   12.07
   1   0 -29   56.94    8.07
   1   0 -29   11.87   10.68
   1   0 -28  139.55   13.72
  -1   0  28   51.99   19.04
   1   0 -27    5.98    7.81
   1   0 -25    3.06    6.92
   1   0 -24   -3.06    7.98
   1   0 -23    9.58    1.05
   1   0 -23    3.01    5.59
   1   0 -22    8.60    1.04
   1   0 -21    5.21    0.85
  -1   0  21   -2.47    9.11
   1   0 -20  106.35    8.18
  -1   0  19    2.32    5.25
  -1   0  18    2.23    6.50
  -1   0  16   -0.42    1.80
   1   0 -11    1.36    4.70
   1   0 -10   68.82   13.29
   1   0  -9   41.53    9.25
   1   0  -8  258.67   26.66
   1   0  -7  107.93    8.49
   1   0  -7   61.59   10.70
   1   0  -6  132.71    9.16
   1   0  -6  109.94   11.61
   1   0  -5   24.68    2.18
  -1   0   5   13.69    3.18
   1   0  -5   17.14    3.16
   1   0  -4   17.94    1.67
  -1   0   4   17.56    2.58
   1   0  -4   19.81    2.57
   1   0  -3   10.64    0.99
  -1   0   3   11.69    1.51
   1   0  -3   10.26    1.38
  -1   0   2   29.30    2.64
   1   0  -2   31.80    2.65
  -1   0   1   10.66    0.92
   1   0  -1   10.09    0.91
   1   0   0   50.80    4.04
  -1   0   0   55.45    4.06
  -1   0  -1    7.22    0.72
   1   0   1    8.17    0.75
   1   0   2   52.86    3.95
  -1   0  -2   48.19    3.93
   1   0   3    4.16    0.65
  -1   0  -3    3.75    0.67
  -1   0  -4   49.65    4.01
   1   0   4   57.26    4.00
   1   0   5    5.75    1.31
  -1   0  -5    4.91    1.39
   1   0   6   80.81    6.48
   1   0   6  130.35    8.20
   1   0   7    5.73    1.78
  -1   0  -8   80.74   15.69
   1   0   8  245.51   15.68
  -1   0 -12   -1.52    4.86
  -1   0 -13    3.38    3.83
  -1   0 -14    1.85    4.83
   1   0  15    1.74    1.18
   1   0  16   56.90    3.10
  -1   0 -16   -0.42    1.43
   1   0  17   38.77    3.94
   1   0  18  203.49   16.02
   1   0  19   41.34    4.10
   1   0  20   60.16    5.41
   1   0  21    1.82    1.22
   1   0  22   19.50    2.47
   1   0  23   19.54    2.40
   1   0  24   48.87    4.45
   1   0  25    6.62    1.39
   1   0  26   10.69    1.71
   1   0  27   26.23    2.73
   1   0  28  116.50    9.23
   1   0  29   31.06    2.93
   1   0  29   17.17    7.17
   1   0  30   64.43    5.32
   1   0  31    5.11    1.24
   1   0  32    5.77    1.19
   1   1 -37    2.73    7.14
   1   1 -35    8.70    9.28
   1   1 -34    2.93    6.62
   1   1 -33   11.80    9.46
   1   1 -32   14.76   11.61
   1   1 -31   26.51   13.99
   1   1 -30    2.94    5.51
  -1   1  30   16.87   11.71
   1  -1 -30   23.02    5.12
  -1   1  29   31.62   15.58
   1   1 -29   55.73    4.35
   1   1 -28    2.91    5.41
  -1   1  28    2.37    6.23
   1  -1 -28   14.73    4.01
   1  -1 -27   18.72    4.59
   1  -1 -26   15.56    3.95
   1   1 -26   -2.91    5.40
   1  -1 -25    4.85    2.66
   1  -1 -24    0.81    2.41
   1   1 -24   -2.96    5.46
   1  -1 -23  313.00   15.80
   1   1 -23    5.87    9.22
   1   1 -22   -2.87    7.63
  -1   1  22    2.49    7.41
   1  -1 -21  572.88   69.20
  -1   1  21   24.40   67.35
  -1   1  20   26.11    2.49
   1  -1 -20   23.13    6.31
   1  -1 -19  359.41   15.73
  -1   1  19    2.30   10.08
   1  -1 -18    7.84    3.90
  -1   1  18   -2.21    8.18
  -1   1  17   -0.55    2.36
   1  -1 -17  150.17    9.31
   1  -1 -16   47.25    5.40
  -1   1  16    0.53    2.10
   1  -1 -15   19.58    3.65
   1  -1 -13 1042.44   68.60
   1   1 -13  901.61   66.04
   1   1 -12    1.48    5.47
   1   1 -12    3.10    0.42
   1  -1 -12    3.16    1.61
   1  -1 -11 3037.71  193.75
   1   1 -11 2577.48  191.92
   1  -1 -10    7.35    1.61
   1   1 -10    7.53    0.74
   1   1 -10    6.17    4.48
   1  -1  -9 2922.38  205.71
   1   1  -9 1939.42  211.56
  -1   1   8   14.23    1.40
  -1   1   8   11.99    1.34
  -1   1   8   18.46    2.08
   1  -1  -8   15.49    1.84
   1   1  -8    9.53    4.38
  -1   1   7   45.35    3.92
  -1   1   7   45.53    3.93
  -1   1   7   53.53    4.32
   1  -1  -7   53.36    4.29
   1   1  -7   61.72    8.30
  -1   1   6   20.75    1.95
  -1   1   6   24.60    1.98
  -1   1   6   18.88    2.00
   1  -1  -6   21.95    2.11
   1   1  -6   22.14    3.98
  -1   1   5    9.79    1.06
  -1   1   5    8.21    1.04
  -1   1   5   12.04    1.15
   1   1  -5    6.24    1.80
  -1   1   5    8.81    2.75
  -1   1   4    0.17    0.20
  -1   1   4    0.15    0.29
  -1   1   4    0.38    0.29
  -1   1   4    0.16    0.92
   1   1  -4   -0.11    0.66
  -1   1   3  593.67   45.58
  -1   1   3  627.39   45.52
  -1   1   3  596.65   46.12
   1   1  -3  636.77   45.87
  -1   1   2    1.18    0.27
  -1   1   2    1.16    0.42
  -1   1   2    1.60    0.47
  -1   1   2    1.78    0.42
  -1  -1   1 1065.66   81.94
   1   1  -1 1020.88   81.96
  -1   1   1 1110.97   81.98
   1  -1  -1 1345.40   82.24
  -1   1   1 1350.87   82.31
   1   1   0    1.22    0.24
  -1   1   0    1.56    0.26
  -1   1   0    1.62    0.43
   1  -1   0    1.78    0.44
  -1   1   0    1.18    0.25
  -1  -1   0    1.21    0.23
  -1   1  -1 1124.46   86.79
  -1   1  -1 1315.47   87.15
   1  -1   1 1265.69   87.14
  -1   1  -1 1086.11   86.83
   1   1   1 1293.56   86.88
  -1   1  -2    0.65    0.34
   1  -1   2    0.24    0.34
  -1   1  -2    0.43    0.21
   1   1   2    0.60    0.23
   1  -1   3  245.22   20.65
  -1   1  -3  278.05   20.71
   1   1   3  278.99   20.54
  -1   1  -3  298.00   20.69
   1  -1   4    0.78    0.44
  -1   1  -4    0.66    0.45
   1   1   4    1.61    0.47
   1  -1   5  229.68   20.29
   1   1   5  361.95   20.95
   1  -1   6   10.71    1.41
   1   1   6   24.96    2.49
  -1   1  -7   49.11    7.64
   1  -1   7   38.79    3.85
  -1   1  -8   11.88    1.46
   1  -1   8    8.72    1.31
  -1   1  -8    8.69    3.98
  -1   1  -9  882.62   51.93
   1   1   9 1100.75   55.90
   1  -1  10    1.28    0.71
   1  -1  11  440.33   20.53
  -1   1 -11   18.04   20.98
   1  -1  12    0.91    0.75
  -1   1 -13    1.73    6.29
   1  -1  13   85.74    4.98
  -1   1 -14   -1.89    5.52
   1  -1  14    7.03    1.28
   1  -1  15  197.71   15.40
   1  -1  16   57.20    2.86
  -1   1 -16   -0.30    1.31
   1  -1  17   21.53    2.40
   1  -1  18   21.01    2.28
  -1   1 -18    8.96    1.39
   1  -1  19  466.42   35.31
  -1   1 -19  470.07   34.90
   1  -1  20   32.56    2.74
  -1   1 -20    8.61    1.37
   1  -1  21  642.23   44.80
  -1   1 -21  579.44   44.23
   1  -1  22   22.39    2.45
  -1   1 -22   16.86    1.71
   1  -1  23  108.16    8.81
   1  -1  24    4.80    1.37
   1   1  25   14.86    2.37
   1  -1  25   24.57    2.40
   1   1  26   14.00    2.27
   1  -1  26   18.76    2.15
   1   1  27   29.08    3.66
   1  -1  27   47.77    3.73
   1   1  28    5.12    1.58
   1  -1  28    9.72    1.68
   1   1  28   13.87    6.69
   1   1  29  117.89    9.53
   1   1  29  140.40   16.83
  -1   1 -30   -2.83    8.34
   1   1  30   19.77    2.29
   1   1  31  289.53   21.84
   1   1  32   17.77    2.10
   1   2 -36   -2.70    7.89
   1  -2 -36   -2.75    7.18
   1   2 -35   -2.77    7.24
   1  -2 -35    2.83    7.38
   1   2 -33    8.58    9.16
   1  -2 -33    8.78   10.81
   1  -2 -32    2.95    8.61
   1   2 -32   -2.89    6.52
   1  -2 -31    8.87    8.63
   1   2 -31    2.88    6.52
   1  -2 -30    5.89    8.61
   1   2 -30    8.59    8.37
   1  -2 -29  107.87   10.27
   1  -2 -29   47.04   18.22
   1   2 -29   31.27   16.06
  -1   2  29   77.28   20.04
  -1  -2  29   96.59   23.52
  -1   2  28   46.95   16.49
  -1  -2  28   28.91   15.26
   1  -2 -28   53.68    7.94
   1  -2 -28   26.28   15.11
   1   2 -28    8.47   10.33
  -1   2  28   81.52    5.32
  -1   2  28   61.16    5.29
   1  -2 -27   50.24    6.83
  -1   2  27   44.61   16.63
  -1  -2  27   22.81   12.92
   1  -2 -26    2.87    7.59
   1   2 -26    2.76    5.25
  -1   2  26   22.38    2.00
   1  -2 -26    7.99    3.32
  -1   2  25   37.97    2.99
   1  -2 -25   13.08    3.89
   1  -2 -24    2.83    6.41
   1   2 -24   -2.71    5.01
  -1   2  24   -2.54    8.12
   1  -2 -24    0.30    1.80
   1  -2 -23    7.28    2.39
   1  -2 -23    2.78    5.14
   1   2 -23   -2.65    6.00
   1  -2 -22    0.28    1.63
  -1   2  21   -2.45    9.74
   1  -2 -21   39.37    4.80
  -1   2  20   -2.40    8.87
  -1  -2  20    7.89    7.69
   1   2 -20   -2.51    5.70
   1  -2 -19   15.25   15.18
   1   2 -19    9.61   12.98
   1  -2 -18   75.21    6.82
  -1   2  18    2.26    8.22
   1  -2 -18   24.18   12.04
   1   2 -18    2.28    5.77
  -1  -2  18   -2.48   10.98
   1   2 -18   84.08    4.49
  -1  -2  17   -2.39   13.25
   1   2 -17   15.00   13.62
  -1   2  17   -2.17   11.81
   1  -2 -16   85.55    8.14
   1   2 -16   81.11    6.31
   1  -2 -15  211.05   15.74
   1   2 -15  180.72   13.85
   1  -2 -14    1.71    4.98
   1   2 -14   -1.60    3.61
   1   2 -14    2.70    0.56
  -1   2  14    1.72    0.57
   1  -2 -14    1.75    1.21
  -1   2  13  257.64   20.66
   1   2 -13  282.77   20.54
   1  -2 -13  300.36   21.89
   1  -2 -12    3.95    1.21
   1   2 -12    3.86    0.65
  -1   2  12    3.14    0.72
   1  -2 -12   -1.31    4.21
   1   2 -12    2.46    3.95
   1  -2 -11  301.88   38.89
   1   2 -11  256.75   37.22
  -1   2  10   18.76    2.00
  -1   2  10   25.42    2.75
   1  -2 -10   21.59    2.51
   1  -2 -10   20.99    6.87
   1   2 -10   15.26    5.81
  -1   2   9   26.21    2.53
  -1   2   9   26.29    2.83
   1  -2  -9   27.28    2.88
  -1   2   8   74.31    6.31
   1  -2  -8   93.83   11.22
   1   2  -8   81.83   10.62
  -1   2   7   30.55    2.85
   1  -2  -7   26.56    5.08
  -1   2   6   80.26    6.79
   1   2  -6   95.41    9.04
  -1   2   5  901.49   62.83
   1   2  -5  920.92   64.27
   1  -2  -5 1082.72   64.63
  -1   2   5  494.63   65.03
  -1  -2   5  509.23   65.21
  -1  -2   4    8.59    0.97
  -1  -2   4    9.28    2.50
  -1   2   4    4.12    1.99
   1   2  -4    7.61    1.34
   1  -2  -4   10.06    1.50
  -1   2   3 2207.72  135.65
  -1  -2   3 1754.98  135.08
   1  -2  -3 1876.06  135.32
   1   2  -3 1697.49  135.26
  -1   2   3 1850.54  136.22
  -1  -2   3 1877.74  136.28
  -1  -2   2   12.93    1.33
  -1   2   2   13.28    1.62
  -1  -2   2   16.15    1.73
  -1  -2   2   13.50    1.21
  -1   2   2   12.99    1.21
  -1  -2   1 2147.25  152.83
  -1   2   1 1973.99  152.71
  -1  -2   1 1887.27  152.69
  -1   2   1 2246.84  152.93
  -1  -2   1 2231.85  152.93
   1  -2   0   14.45    1.28
   1   2   0   13.82    1.27
  -1   2   0   16.95    1.31
  -1  -2   0   16.63    1.30
  -1   2   0   12.71    1.36
   1   2   1  234.63   18.43
   1  -2   1  224.90   18.43
  -1   2  -1  238.82   18.53
   1   2   1  344.15   18.61
  -1   2  -1  239.19   18.45
  -1  -2  -1  237.76   18.44
  -1   2  -1  327.52   19.10
   1   2   2   37.72    2.75
   1   2   2   27.90    2.29
  -1  -2  -2   34.14    2.46
  -1   2  -2   34.02    2.46
   1  -2   2   27.52    2.29
  -1   2  -2   32.22    2.75
   1  -2   2   30.16    2.74
  -1   2  -3   98.80    7.50
  -1  -2  -3  106.78    7.62
  -1  -2  -3   97.96    7.82
   1  -2   3   94.11    7.49
   1   2   3   90.85    7.48
  -1   2  -3  103.95    7.86
   1  -2   3  105.30    7.97
  -1  -2  -4    5.19    0.84
   1   2   4    5.46    0.78
   1  -2   4    5.89    0.80
   1  -2   4    5.16    0.99
  -1  -2  -5   14.51    1.64
   1  -2   5   14.53    1.51
   1   2   5    6.56    1.17
   1  -2   5    6.97    1.21
  -1  -2  -6  108.45    7.77
  -1  -2  -6   62.63    9.78
  -1   2  -6   70.42   10.10
   1  -2   6   60.29    6.87
   1   2   6  103.00    7.44
   1  -2   6  112.25    7.52
   1   2   7 1187.54   84.06
   1  -2   7 1297.37   84.18
   1  -2   8   38.83    3.95
   1   2   8   36.44    3.87
   1  -2   8   16.36    2.32
  -1   2  -8   24.18    2.38
  -1  -2  -8   31.53    3.75
   1  -2   9  331.68   21.01
   1   2   9  297.51   20.63
  -1   2  -9  271.22   18.41
  -1   2 -10    4.01    0.94
   1  -2  10    2.61    0.81
   1  -2  11  190.01   13.17
   1   2  11  171.77   12.71
  -1   2 -12    1.75    0.81
   1  -2  12    1.01    0.76
  -1   2 -12   -1.70    4.45
  -1  -2 -12    1.75    6.04
   1  -2  13  295.13   26.82
  -1   2 -13  425.61   26.99
  -1   2 -14    2.37    0.95
   1  -2  14    2.10    1.02
  -1  -2 -14   -0.70    2.88
   1  -2  15  226.84   16.49
  -1   2 -15  198.04   16.17
   1  -2  16   79.30    6.83
   1  -2  17  100.20    8.40
   1  -2  18   89.01    7.61
   1  -2  19   47.22    4.54
   1  -2  20   48.27    4.62
   1  -2  21   74.83    6.57
   1  -2  22   15.37    2.72
   1  -2  23  612.05   45.96
  -1   2 -25  104.35    8.33
  -1  -2 -26   38.67    6.59
   1  -2  26   39.81    9.02
   1   2  26   43.08    8.68
  -1   2 -26   30.83    2.93
   1   2  27    4.91    5.30
   1  -2  27    0.74    5.69
  -1   2 -27    9.05    1.34
  -1  -2 -28   96.90   10.70
   1   2  28  126.75   14.47
   1  -2  28  129.79   15.11
  -1   2 -29   13.56    1.33
   1  -2  29    5.92    6.01
   1   2  29    5.61    5.70
  -1  -2 -29   -2.88    8.44
  -1   2 -29   -2.84    6.48
   1   2  30   21.62    2.67
   1   2  31   12.09    1.97
   1   2  32    0.51    1.36
   1   3 -36    7.25    8.36
   1  -3 -36    7.44   10.25
   1  -3 -35   23.09   14.63
   1   3 -35   12.47   10.35
   1  -3 -34   -2.65   11.47
   1   3 -34   -2.57    7.49
   1  -3 -33   35.45   15.19
   1   3 -33   16.14   11.76
   1  -3 -32    8.37    8.93
  -1   3  30   19.77    2.00
   1  -3 -30    5.70    9.90
   1   3 -30   -2.73    6.27
  -1   3  29   79.36    5.73
  -1  -3  29   59.76   18.69
  -1   3  29   49.75   16.53
   1  -3 -29   37.06   15.66
  -1  -3  28   15.86   10.89
   1   3 -28    2.70    6.51
   1  -3 -28   17.03   11.34
  -1   3  27   22.73    2.60
  -1   3  27   10.35    9.07
  -1  -3  27    9.27    9.19
   1   3 -27    7.98    9.93
   1  -3 -27    5.61    8.32
  -1   3  26   28.75   13.61
  -1  -3  26   42.26   16.92
   1   3 -26    7.85    8.49
   1  -3 -26   27.72   13.12
  -1  -3  25   23.52   14.89
  -1   3  25    6.95    9.12
   1  -3 -25   10.86   10.06
   1   3 -25   17.89   10.59
  -1   3  24   -2.37    6.91
   1   3 -24    7.47    7.96
   1  -3 -24    2.65    6.00
   1   3 -23    4.33    0.85
   1  -3 -23    5.18    7.56
   1   3 -23   -2.42    7.06
  -1  -3  22    8.53    9.27
  -1   3  22   12.46    9.93
   1   3 -22   29.92    2.44
   1  -3 -22    7.54    8.24
   1   3 -22    2.34    4.70
   1   3 -21   10.03    1.25
   1   3 -20   26.60    2.45
   1   3 -19    1.40    0.66
   1   3 -18    8.10    1.07
  -1   3  18    6.69    1.00
  -1  -3  17   -2.62   11.29
   1   3 -17   16.00    8.38
  -1   3  17   -2.25    7.93
   1  -3 -17   34.86   13.06
   1   3 -17   46.39    3.81
  -1   3  17   66.47    4.04
   1   3 -16   29.44   10.84
   1  -3 -16   37.47   13.98
   1   3 -16   68.06    5.20
  -1   3  16   62.05    5.23
  -1   3  15   53.68    3.23
   1   3 -15   37.04    2.87
  -1   3  15   -4.16    9.29
   1  -3 -15   43.93   12.41
   1   3 -15   13.41    7.38
  -1  -3  15   -2.42    8.68
   1   3 -14    5.27    0.92
  -1   3  14    3.69    0.87
   1   3 -14    5.36    4.95
  -1  -3  14   -2.30    7.95
  -1   3  14    1.97    4.47
   1  -3 -14    2.93    5.06
   1   3 -13   73.91    5.20
  -1   3  13   52.39    5.20
   1  -3 -13   48.89   12.15
   1   3 -13   46.01   11.40
  -1   3  12   77.78    7.12
  -1   3  11   77.81    5.93
   1  -3 -11   58.05   10.87
  -1   3  10   39.04    3.89
   1  -3 -10   53.07    8.90
   1   3 -10   44.22    7.92
  -1   3   9   -0.71    2.82
  -1   3   9    8.53    1.27
   1  -3  -9    8.27    3.90
   1   3  -9    7.24    3.58
  -1   3   8    8.48    1.18
   1   3  -8   10.58    2.99
   1  -3  -8    9.18    2.99
  -1  -3   7   60.25    4.52
  -1   3   7   44.62    4.46
   1  -3  -7   60.60    6.50
   1   3  -7   54.01    6.19
  -1   3   6    7.75    1.14
  -1  -3   6    9.58    1.23
   1  -3  -6    9.68    1.94
   1   3  -6    9.05    1.87
  -1  -3   5   36.84    3.33
   1   3  -5   41.57    3.92
   1  -3  -5   43.69    4.02
  -1  -3   4    9.51    1.13
   1   3  -4    8.19    1.12
   1  -3  -4    9.10    1.18
  -1  -3   3  338.60   24.27
  -1   3   3  294.46   26.28
  -1  -3   3  307.19   26.47
  -1  -3   3  312.21   24.00
  -1   3   3  334.53   24.03
  -1  -3   2   11.95    1.34
  -1  -3   2   11.82    1.96
  -1   3   2   10.17    1.86
  -1  -3   2   13.68    1.12
  -1   3   2   12.45    1.12
  -1  -3   1  562.70   48.57
  -1   3   1  621.83   48.63
  -1   3   1  612.61   48.74
  -1  -3   1  616.15   48.75
  -1  -3   1  700.50   48.42
  -1   3   1  687.44   48.41
   1  -3   0   10.14    1.00
  -1  -3   0   12.38    1.03
  -1   3   0   13.05    1.05
  -1   3   0    8.93    1.22
   1   3   1  502.15   41.32
   1  -3   1  520.49   41.33
  -1   3  -1  606.16   41.49
  -1  -3  -1  636.94   41.51
  -1   3  -1  547.89   41.58
   1   3   1  594.46   41.50
   1  -3   2   11.01    1.04
   1   3   2   10.34    1.00
  -1   3  -2    7.96    1.15
   1   3   2    9.20    1.13
  -1   3  -2   11.66    1.37
  -1  -3  -2   12.09    1.46
   1  -3   3 1558.96  119.66
   1   3   3 1565.41  119.65
  -1   3  -3 1569.17  119.83
  -1   3  -4    2.79    0.70
   1  -3   4    2.14    0.52
   1   3   4    2.37    0.54
   1   3   4    1.91    1.02
   1  -3   5 1302.71   86.96
   1   3   5 1250.87   86.94
  -1  -3  -5  656.64   90.25
  -1   3  -5  475.25   89.19
  -1  -3  -6   12.75    1.63
  -1   3  -6    0.83    3.57
   1  -3   6   17.73    1.82
  -1  -3  -6    2.57    3.67
   1   3   6   15.64    1.79
  -1  -3  -7 1365.68  100.69
   1  -3   7 1380.21  100.90
   1   3   7 1295.06  100.86
  -1   3  -7 1387.53  100.68
   1   3   8    2.40    1.25
   1  -3   8    2.05    1.21
  -1  -3  -8    0.84    3.78
  -1   3  -8   -1.23    4.53
  -1  -3  -8    2.57    4.44
  -1  -3  -8    2.38    1.00
  -1   3  -8    2.72    1.08
  -1  -3  -9 1630.23   39.19
   1  -3   9 1624.88   41.17
   1   3   9 1535.30   40.88
  -1   3  -9 1417.25   37.69
  -1  -3 -10   29.85    3.40
  -1  -3 -10   -1.69    5.75
  -1   3 -10   -1.60    4.63
   1   3  10   41.76    4.61
   1  -3  10   45.74    4.82
  -1   3 -10   29.88    2.91
   1   3  11 1832.96  126.37
   1  -3  11 1977.37  126.52
  -1   3 -11 1507.68  123.85
  -1  -3 -11 1859.70  124.93
   1  -3  12   79.93    7.71
   1   3  12   74.48    7.41
  -1   3 -12   41.27    4.18
  -1  -3 -12   45.93    5.23
   1   3  13 1016.55   64.69
   1  -3  13 1117.04   65.33
  -1   3 -13  747.48   60.58
  -1  -3 -13  812.70   62.04
   1   3  14    6.36    3.33
   1  -3  14    4.68    3.32
  -1  -3 -14    4.32    2.04
  -1   3 -14    5.41    1.34
   1   3  15  805.12   51.85
   1  -3  15  891.16   52.99
  -1   3 -15  589.07   46.51
  -1  -3 -15  570.17   48.19
   1  -3  16   27.90    6.00
   1   3  16   30.97    5.82
  -1  -3 -16   17.35    3.56
  -1   3 -16   16.65    2.08
  -1   3 -17  314.06   24.28
  -1  -3 -17  258.02   25.95
   1   3  18    3.58    3.71
   1  -3  18   -0.55    3.84
  -1  -3 -18    0.57    1.99
  -1   3 -18    0.96    1.09
  -1   3 -19  286.90   23.54
  -1  -3 -19  282.36   25.86
   1  -3  20  175.16   14.70
   1   3  20  134.55   12.44
   1   3  20   44.42    3.72
  -1   3 -20   59.46    4.54
  -1  -3 -20   43.86    6.28
   1  -3  21  138.74   15.25
   1   3  21  128.11   14.53
  -1  -3 -21   94.46   11.03
   1   3  22   92.36   11.22
   1  -3  22  118.69   12.82
   1  -3  23  108.68   13.66
   1   3  23  127.66   13.98
  -1  -3 -24    2.12    2.17
   1  -3  24    4.78    4.63
   1   3  24    3.15    4.65
  -1  -3 -25   27.69    5.59
   1   3  25   56.87    9.47
   1  -3  25   56.07   10.15
  -1  -3 -26   21.16    4.76
   1   3  26   33.05    8.15
  -1  -3 -27    5.90    3.28
   1   3  27    3.24    4.49
   1  -3  27    6.33    5.36
  -1   3 -27    5.69    7.43
  -1  -3 -27    2.92    7.63
  -1  -3 -28    3.72    2.71
   1   3  28    4.46    5.06
   1  -3  28   -0.69    5.63
  -1   3 -29    4.13    1.41
   1   3  29    3.78    4.80
   1  -3  29    2.04    5.19
  -1   3 -30   25.93    2.67
  -1   3 -31    3.58    1.16
  -1   3 -32   18.59    2.02
  -1   3 -33    3.32    0.98
   1   4 -35    2.14    6.25
   1  -4 -35    4.45    9.63
   1   4 -34    2.19    7.57
   1  -4 -34   -2.29   10.34
   1   4 -33   13.45   11.07
   1  -4 -33   42.24   15.99
   1   4 -32    2.29    6.68
   1  -4 -32    4.80    9.40
   1   4 -31   -2.33    6.81
   1  -4 -31   12.30   11.12
   1   4 -30    2.37    8.76
   1  -4 -30   -5.03   12.27
  -1   4  29   13.24    2.36
   1   4 -29   -2.40    9.44
  -1   4  28   10.80    2.20
   1   4 -28   -7.10   11.57
   1  -4 -28   -2.53   13.19
   1  -4 -27   10.61    2.92
  -1   4  27   -0.90    2.21
   1   4 -27    2.37    7.63
  -1   4  26   29.32   13.04
  -1  -4  26   24.99   12.96
   1   4 -26    2.32    6.84
   1  -4 -26   14.97   10.34
   1  -4 -26   16.49    3.41
   1   4 -26   14.59    1.71
   1   4 -25   97.38    7.83
   1  -4 -25  105.07   10.06
   1  -4 -24   26.63    4.04
  -1  -4  24   16.57   12.46
  -1   4  24   36.32   13.77
   1   4 -24   21.21    2.24
   1  -4 -23  163.70   13.76
  -1  -4  23  154.39   31.53
   1   4 -23  147.77   11.62
  -1   4  22    1.42    0.71
   1   4 -22    2.88    0.89
   1  -4 -22    3.86    2.01
  -1   4  21   15.94   10.06
  -1  -4  21   27.12   14.73
   1  -4 -21   33.45    4.20
   1   4 -21   28.32    2.66
  -1   4  21   26.98    2.61
   1  -4 -20    4.70    1.84
   1   4 -20    3.56    0.93
  -1   4  20    4.07    0.90
   1  -4 -19   17.21    2.85
   1   4 -19   15.70    1.79
  -1   4  19   15.35    1.76
   1  -4 -18    1.74    5.07
   1   4 -18   -1.57    5.03
   1   4 -18    2.52    0.89
  -1   4  18    1.35    0.78
  -1   4  17   27.63    2.96
   1   4 -17   38.55    3.05
   1  -4 -17   47.93   12.55
  -1   4  16   23.09    2.53
   1   4 -16   25.38    2.42
   1  -4 -16   15.62    9.05
   1   4 -16   12.82    7.31
   1   4 -15   24.84    2.44
   1  -4 -15   21.70    9.05
   1   4 -14   28.09    2.69
  -1   4  14   24.75    3.48
   1   4 -14   14.03    6.96
   1  -4 -14   24.20    8.23
   1   4 -13   26.88    2.36
  -1   4  13   43.61    3.74
  -1   4  13    0.97    3.67
   1   4 -13   21.88    6.09
  -1  -4  13   -2.44    8.55
   1  -4 -13   27.42    7.01
  -1   4  13    1.97    7.41
  -1   4  12    1.37    1.02
   1   4 -12   -0.61    3.18
   1  -4 -12    0.67    3.80
  -1  -4  11   34.03    2.67
  -1   4  11   34.50    2.92
  -1   4  11   -0.96    3.13
  -1   4  11    1.75    5.76
   1  -4 -11   37.49    6.59
   1   4 -11   28.46    5.64
  -1  -4  11   -2.18    7.66
  -1   4  10    9.56    1.57
  -1  -4  10   10.21    1.61
  -1  -4  10    2.03    5.34
   1  -4 -10   13.92    4.02
  -1   4  10    3.24    4.29
   1   4 -10    9.06    3.27
  -1  -4   9  863.18   62.37
  -1   4   9  787.43   62.41
   1  -4  -9  976.13   65.77
   1   4  -9  827.65   64.87
  -1   4   8    3.74    1.13
  -1  -4   8    5.73    1.29
   1   4  -8    2.81    1.88
   1  -4  -8    3.01    2.16
  -1   4   7 1042.01   85.77
  -1  -4   7 1217.88   85.76
   1  -4  -7 1303.23   87.03
   1   4  -7 1167.15   86.77
  -1  -4   6   60.71    4.94
  -1   4   6   52.25    4.88
   1  -4  -6   63.53    5.33
   1   4  -6   57.07    5.16
  -1  -4   5  372.06   24.55
   1   4  -5  312.82   24.42
   1  -4  -5  297.72   24.42
  -1   4   4   63.85    4.80
  -1  -4   4   63.25    4.79
  -1  -4   4   55.11    5.11
  -1  -4   3   16.98    1.42
  -1   4   3   16.20    1.43
  -1   4   3   18.91    1.98
  -1   4   2   23.99    1.82
  -1  -4   2   23.17    1.80
  -1   4   2   17.27    2.16
  -1  -4   2   19.07    2.19
  -1   4   1  119.01    8.72
  -1   4   1  107.56    9.13
  -1   4   0    2.15    0.56
  -1   4   0    1.83    0.82
  -1   4  -1 1863.59   97.95
  -1   4  -1 1152.53   96.69
   1  -4   2   47.33    3.63
   1   4   2   48.44    3.62
  -1  -4  -2   30.10    6.02
  -1   4  -2   21.82    5.51
   1   4   2   47.84    3.97
  -1   4  -2   41.18    3.94
   1  -4   3  899.07   69.24
   1   4   3  943.62   69.23
  -1   4  -3  852.65   69.54
  -1   4  -4  117.31    9.25
   1   4   4  141.36    9.51
  -1   4  -4    4.70    9.48
  -1  -4  -4    1.74    9.52
   1   4   4  162.66    9.04
   1  -4   4  168.49    9.08
   1   4   5  246.67    7.91
  -1  -4  -5   -1.10    6.30
  -1   4  -5   -0.98    6.73
   1   4   5  133.19    5.87
   1  -4   5  114.02    5.79
   1  -4   6  171.34   12.75
   1   4   6  159.81   12.71
   1   4   6  175.12   13.52
   1   4   7   64.95    6.14
   1  -4   7   71.03    6.18
   1   4   8   62.88    5.45
   1  -4   8   65.15    5.46
  -1   4  -8   58.52    5.48
   1   4   9   96.41    9.23
   1  -4   9  111.32    9.40
  -1   4  -9  128.91    9.33
   1   4  10   17.11    2.50
   1  -4  10   20.33    2.67
  -1   4 -10   16.34    2.10
  -1  -4 -10   12.79    1.93
   1  -4  11   17.24    2.57
   1   4  11   19.60    2.72
  -1   4 -11   19.07    1.97
   1   4  12   70.02    5.07
   1  -4  12   78.00    5.39
  -1   4 -12   48.80    2.76
  -1  -4 -12   41.39    3.07
   1  -4  13   49.15    5.91
   1   4  13   48.93    5.91
  -1   4 -13   36.53    4.27
   1   4  14  163.77   11.95
   1  -4  14  187.00   12.56
  -1   4 -14   94.63    8.74
  -1  -4 -14   94.22    9.38
   1  -4  15   69.10    7.64
   1   4  15   46.32    6.77
  -1   4 -15   62.07    5.01
  -1  -4 -15   44.18    5.48
   1   4  16  105.57    9.65
   1  -4  16  125.29   10.45
  -1   4 -16   64.76    5.91
  -1  -4 -16   54.83    6.57
   1   4  17  494.27   35.69
  -1   4 -17  416.59   31.57
   1  -4  18   13.94    4.90
   1   4  18   11.30    4.22
  -1  -4 -18    8.32    2.37
  -1   4 -18   11.76    1.90
  -1   4 -19  294.48   23.56
  -1  -4 -19  250.76   24.74
   1  -4  20    2.46    4.10
   1   4  20   -0.45    3.30
  -1  -4 -20    0.91    1.58
  -1   4 -20    1.43    1.15
   1   4  21  153.34   13.76
   1  -4  21  173.18   14.91
  -1   4 -21   96.58    8.12
  -1  -4 -21   71.59    9.17
   1   4  22    6.44    4.15
   1  -4  22    5.40    4.57
  -1   4 -22    2.09    1.23
  -1  -4 -22    0.77    1.64
   1   4  22    3.03    0.62
   1   4  23    1.54    3.79
   1  -4  23    5.49    4.53
  -1  -4 -23    2.40    1.82
   1   4  23    2.21    0.52
  -1   4 -23    4.24    1.29
   1   4  24   47.00    7.72
   1  -4  24   44.19    8.24
  -1  -4 -24   12.18    3.02
  -1   4 -24   15.72    2.04
  -1  -4 -24   -2.94   10.20
  -1   4 -24   -2.79    6.38
   1  -4  25   48.98    8.22
   1   4  25   38.72    7.76
   1  -4  26   31.41    7.57
   1   4  26   26.46    6.72
  -1  -4 -26    8.23    2.98
   1   4  27  179.19   15.98
   1  -4  27  232.50   18.30
   1   4  28    2.15    4.55
   1  -4  28    2.37    5.06
  -1   4 -32    1.08    1.44
  -1   4 -33    3.35    1.37
  -1   4 -35    3.02    6.82
  -1  -4 -35    6.14    8.96
   1   5 -35    1.83    5.87
   1  -5 -35    3.85    8.69
   1  -5 -34   -3.90   10.17
   1  -5 -33    5.90    8.12
   1   5 -33    1.86    5.43
   1  -5 -32    1.96    8.08
   1   5 -32   -1.87    6.45
   1  -5 -31    1.97    8.52
   1   5 -31    1.85    6.81
   1   5 -30    3.70    7.27
   1  -5 -30   13.87   10.36
   1   5 -29    5.86    1.22
   1  -5 -29    9.78    9.55
   1   5 -29    3.63    5.82
  -1   5  28    1.38    2.15
   1   5 -28   -0.27    0.97
   1  -5 -28   -3.92   11.45
   1   5 -28   -3.63    7.11
   1   5 -27   37.54    3.47
   1  -5 -27   36.46   14.43
   1   5 -26    2.59    1.07
   1   5 -26   -3.51    6.88
   1  -5 -26   -3.73    9.44
   1   5 -25  127.54    6.57
   1  -5 -25   98.26   20.96
  -1   5  24    1.25    0.86
   1   5 -24    2.72    1.14
   1   5 -24   -1.62    7.34
   1  -5 -24    1.78    9.60
  -1   5  23   83.31    5.93
   1   5 -23   77.24    5.97
   1  -5 -23   69.98   17.74
  -1   5  22   10.95    1.53
   1   5 -22   11.16    1.64
   1  -5 -22    9.50    8.30
   1   5 -22    2.93    7.20
  -1  -5  21  100.46   22.32
  -1   5  21   90.00   18.63
  -1   5  21   81.80    6.05
   1   5 -21   68.63    5.95
   1  -5 -21   55.16   14.97
  -1   5  20   34.23    3.33
   1   5 -20   41.41    3.46
   1  -5 -20   43.58   12.83
  -1   5  19  218.82   16.63
   1   5 -19  221.94   16.58
  -1   5  19  222.23   31.23
  -1  -5  19  234.17   35.47
   1  -5 -19  243.01   29.13
  -1   5  18   12.30    8.89
  -1  -5  18    6.51    8.50
   1   5 -18   -2.03    5.95
   1  -5 -18    6.79    6.28
  -1   5  18    5.49    1.45
   1   5 -18    7.08    1.49
   1   5 -17  552.86   40.93
  -1  -5  17  574.15   41.56
   1  -5 -17  589.93   51.85
  -1  -5  16   10.94    2.40
   1  -5 -16    5.26    6.62
   1   5 -16    5.53    5.10
   1   5 -16   11.05    1.93
  -1   5  16    3.54    7.34
   1   5 -15  869.93   63.86
  -1  -5  15  861.71   64.27
  -1   5  15  915.17   65.09
   1   5 -15  641.92   68.92
   1  -5 -15  868.57   71.88
  -1  -5  15  628.88   81.28
  -1  -5  14   23.21    3.03
  -1   5  14   20.16    3.28
   1   5 -14   20.65    5.75
   1  -5 -14   27.89    7.26
   1   5 -14   25.16    2.77
  -1  -5  14   11.02   10.50
  -1   5  14   11.98    9.62
   1   5 -13  496.62   35.51
  -1  -5  13  462.92   35.65
  -1   5  13  500.14   36.25
   1  -5 -13  519.06   40.87
   1   5 -13  386.21   39.05
  -1   5  12    2.05    1.46
  -1  -5  12    2.89    1.45
  -1   5  12   -1.17    3.76
   1   5 -12    2.22    2.46
   1  -5 -12    1.21    2.64
  -1  -5  11  198.53   16.63
  -1   5  11  231.89   17.03
   1   5 -11  198.65   18.77
  -1   5  10    2.76    1.15
  -1  -5  10    2.80    1.15
   1   5 -10    1.30    1.71
   1  -5 -10    4.70    2.30
  -1   5   9  197.90   16.09
  -1  -5   9  208.71   16.05
   1  -5  -9  246.36   17.42
   1   5  -9  188.62   16.79
  -1   5   8    2.95    1.12
  -1  -5   8    5.12    1.29
   1  -5  -8    1.97    1.32
   1   5  -8    3.91    1.39
  -1   5   7  562.02   43.75
  -1  -5   7  686.73   43.84
   1   5  -7  518.88   43.58
   1  -5  -7  593.16   43.73
  -1  -5   6   26.04    2.61
  -1   5   6   22.15    2.43
  -1   5   6   21.73    1.96
  -1  -5   6   22.08    1.95
  -1  -5   5  623.30   38.90
  -1  -5   5  511.18   38.21
  -1   5   5  506.56   38.22
  -1  -5   4   35.25    3.33
  -1   5   4   36.57    3.39
  -1   5   4   35.81    2.66
  -1  -5   4   34.07    2.63
  -1   5   3  162.09   14.30
  -1  -5   3  213.30   14.46
  -1   5   2   37.74    3.53
  -1   5   1   16.01    1.95
  -1   5   0   10.23    1.55
  -1   5   0   19.55    2.67
  -1   5  -1   62.54    5.83
  -1   5  -1   99.66    7.15
  -1   5  -2    1.45    0.77
   1   5   2    1.58    0.65
  -1   5  -2    2.28    1.55
  -1   5  -3   24.23    2.43
   1  -5   3   21.84    1.83
   1   5   4    0.83    0.79
  -1   5  -4    0.76    2.81
  -1   5  -4    0.98    0.78
   1  -5   4    0.54    0.30
   1   5   4    0.96    0.31
   1  -5   5  119.83    8.79
   1   5   5  118.26    8.76
   1   5   5   93.67    9.09
   1   5   6    9.97    1.11
   1  -5   6   11.26    1.16
   1   5   6    8.97    1.75
  -1   5  -6   13.41    2.09
  -1   5  -7   15.49    2.19
   1  -5   7   14.98    1.40
   1   5   7   10.69    1.29
   1   5   7   17.20    2.37
   1   5   8   19.35    2.02
   1  -5   8   19.38    2.01
  -1   5  -8   22.86    2.69
   1  -5   9  208.66   15.98
   1   5   9  192.27   15.93
  -1   5  -9  233.07   16.51
  -1   5 -10    8.04    1.73
   1   5  10    6.82    1.38
   1  -5  10    5.82    1.34
  -1   5 -11  153.20   11.80
   1  -5  11  147.62   11.86
   1   5  11  133.82   11.73
  -1   5 -12    1.18    1.28
   1   5  12    1.39    1.27
   1  -5  12    1.40    1.21
  -1   5 -13    8.76    1.75
   1  -5  13   11.55    2.31
   1   5  13    6.74    2.10
   1  -5  14   26.01    3.35
  -1   5 -14   30.69    3.38
   1   5  14   35.95    4.37
   1  -5  15   57.30    4.90
  -1   5 -15   44.46    4.51
   1   5  15   41.89    5.48
   1  -5  15   47.58    5.77
  -1  -5 -16   14.37    2.40
   1  -5  16   11.60    2.12
  -1   5 -16    8.63    1.88
   1  -5  16   16.65    3.42
   1   5  16   15.37    3.19
  -1  -5 -17   17.51    2.96
   1  -5  17   23.72    3.02
  -1   5 -17   23.15    2.68
   1   5  17   25.65    4.38
   1  -5  17   27.75    4.56
  -1  -5 -18    0.69    1.31
   1  -5  18   -1.06    1.53
   1   5  18    0.58    1.99
   1  -5  18   -1.22    2.52
  -1   5 -18    0.32    1.05
   1  -5  19    1.00    2.49
   1   5  19    1.26    2.33
   1  -5  19    0.49    1.55
  -1   5 -19   -2.50    7.99
  -1  -5 -19    2.21    1.64
  -1   5 -19    2.02    1.20
   1  -5  20   14.08    4.13
   1   5  20   10.89    3.38
  -1  -5 -20    8.54    2.27
  -1   5 -20    7.44    1.60
   1  -5  20    8.18    2.15
   1  -5  21    6.93    3.53
   1   5  21    5.06    2.96
  -1   5 -21    4.44    1.39
  -1  -5 -21    4.44    1.92
   1  -5  22    2.06    3.40
   1   5  22    3.04    3.10
  -1  -5 -22    0.67    1.47
  -1   5 -22    1.06    1.17
  -1   5 -23   35.23    3.65
  -1  -5 -23   27.20    4.63
  -1  -5 -24    7.68    2.63
   1   5  24   10.60    1.26
  -1   5 -24   11.65    2.04
   1   5  25   68.63    5.94
  -1  -5 -25   74.51    8.38
   1   5  26   18.44    5.48
   1  -5  26   20.52    5.82
  -1   5 -26    6.58    1.66
  -1  -5 -26    6.42    2.56
   1   5  26    5.66    0.79
   1   5  27  109.18   13.33
   1  -5  27  135.60   14.68
   1   5  28   -0.45    3.50
   1  -5  28    0.50    4.23
  -1   5 -31   -2.99    7.81
  -1  -5 -31    9.33   10.74
  -1   5 -32   -2.94    5.44
  -1  -5 -32   -3.05    7.96
  -1  -5 -33   17.37   11.35
  -1   5 -33    2.81    8.99
   1   6 -34    3.05    6.92
   1  -6 -34   14.59    9.93
   1   6 -33    6.14    6.02
   1  -6 -33    4.91    7.71
   1   6 -32   -1.51    4.41
   1  -6 -32    1.62    7.62
   1  -6 -31   11.27    9.15
   1   6 -31   -1.50    3.38
   1  -6 -30   -1.58    8.25
   1   6 -30   -1.46    4.27
   1   6 -29   12.69    1.74
   1   6 -29   -1.44    5.36
   1  -6 -29   12.37    9.27
   1   6 -28    0.54    1.02
   1  -6 -28   -3.05    8.88
   1   6 -28    1.40    5.47
   1  -6 -27    2.95    7.98
   1   6 -27    9.56    1.67
   1  -6 -26    1.42   10.00
   1   6 -26   -5.18    6.35
  -1   6  26   22.66    3.63
  -1   6  26    7.41    1.30
   1   6 -26   11.57    1.68
  -1   6  25   -1.15    3.01
   1   6 -25   -3.70    6.25
   1  -6 -25    2.72    7.95
   1   6 -25    9.08    1.46
  -1   6  25    4.52    1.17
   1  -6 -24   33.26   11.08
   1   6 -24   27.79    2.71
  -1   6  24   21.92    2.43
   1  -6 -23   12.07    8.08
   1   6 -23    3.27    4.58
   1   6 -23   14.87    1.97
  -1   6  23   11.08    1.72
   1  -6 -22   24.65    9.12
   1   6 -22   12.11    6.05
  -1   6  22   18.14    2.22
   1   6 -22   20.68    2.35
  -1  -6  21   27.66    3.44
   1  -6 -21   21.48    8.15
   1   6 -21   13.10    6.18
  -1   6  21   19.07    2.37
   1   6 -21   21.51    2.51
  -1  -6  20    0.98    1.69
   1   6 -20    0.83    3.43
   1  -6 -20   -1.85    5.26
  -1   6  20    0.63    1.10
   1   6 -20    0.21    1.14
   1   6 -19   27.02    2.84
  -1  -6  19   24.46    3.37
   1   6 -19   21.64    6.65
   1  -6 -19   18.26    7.58
  -1  -6  18    4.74    1.86
   1  -6 -18    9.39    5.27
   1   6 -18    5.20    3.82
   1   6 -18    6.98    1.53
  -1  -6  17    4.72    1.78
   1   6 -17   -0.57    3.38
   1  -6 -17    0.63    4.25
   1   6 -17    1.60    1.25
   1   6 -16   29.49    2.98
  -1  -6  16   22.32    3.03
   1  -6 -16   25.30    6.43
   1   6 -16   16.07    5.05
  -1  -6  15   21.15    2.58
  -1   6  15   18.31    3.06
   1   6 -15    9.87    3.95
   1  -6 -15    6.35    3.86
   1   6 -15    8.99    2.03
   1   6 -14  134.23    9.47
  -1  -6  14   96.48    9.27
  -1   6  14  117.09   10.10
   1  -6 -14  123.48   12.26
   1   6 -14   83.87   11.05
   1   6 -13   45.25    4.30
  -1  -6  13   34.12    4.14
   1   6 -13   28.78    5.12
   1  -6 -13   42.95    6.12
   1   6 -12   69.10    5.54
  -1  -6  12   52.27    5.29
  -1   6  12   52.95    5.52
   1  -6 -12   62.50    6.73
   1   6 -12   52.88    6.21
  -1  -6  11   26.42    3.26
   1   6 -11   19.09    3.29
   1  -6 -11   32.05    3.86
  -1   6  10   12.73    2.07
  -1  -6  10   15.53    2.16
   1   6 -10   11.21    2.02
   1  -6 -10   15.40    2.23
  -1   6   9   34.73    3.24
  -1  -6   9   23.22    3.00
  -1  -6   8   16.74    1.52
  -1   6   8   15.89    1.52
  -1  -6   8   15.22    2.15
  -1   6   8   14.45    2.13
  -1   6   7   43.90    3.90
  -1  -6   7   42.60    3.88
  -1   6   7   70.23    4.96
  -1  -6   7   71.01    4.80
  -1   6   7   72.60    5.31
  -1  -6   7   51.61    4.68
  -1   6   7   74.80    5.03
  -1  -6   6   32.95    2.92
  -1   6   6   36.40    2.96
  -1  -6   6   54.32    3.21
  -1   6   6   48.05    3.29
  -1   6   6   38.07    3.73
  -1   6   6   32.02    3.95
  -1  -6   6   40.47    3.84
  -1   6   5  164.71   11.48
  -1  -6   5  122.32   11.05
  -1   6   4   59.68    5.48
  -1   6   3  259.65   20.06
  -1   6   2    5.72    1.98
  -1   6   2   28.37    3.50
  -1   6   1  136.49   12.25
  -1   6   1  221.87   14.06
  -1   6   0   10.09    1.68
  -1   6   0   23.21    3.30
   1   6   1   75.90    7.15
  -1   6  -1   93.60    7.45
  -1   6  -2    0.70    1.18
   1   6   2    4.32    0.97
  -1   6  -3   14.29    2.01
   1   6   3   13.37    1.80
  -1   6  -4   34.89    3.66
   1   6   4   40.15    3.66
   1   6   5   87.45    5.92
   1  -6   5   60.46    4.72
   1   6   6    2.16    0.44
   1  -6   6    2.08    0.46
  -1   6  -6    0.47    2.32
  -1  -6  -6    1.88    2.53
   1   6   6    2.35    1.29
  -1   6  -6    4.57    1.86
   1   6   7   29.51    2.58
   1   6   7   22.61    3.12
   1   6   7   27.70    3.57
  -1  -6  -7   20.63    5.33
  -1   6  -7   15.04    4.76
  -1   6  -7   37.69    3.87
   1  -6   7   35.17    2.71
   1   6   8   -0.09    1.26
   1   6   8    0.71    1.57
  -1   6  -8    2.35    1.57
   1   6   8    1.61    0.56
   1  -6   8    0.95    0.55
  -1   6  -9    9.03    2.04
   1  -6   9    7.41    1.05
   1   6   9    7.48    1.05
  -1   6 -10   -0.11    1.35
   1  -6  10    0.37    0.62
   1   6  10    1.00    0.63
  -1   6 -11    2.87    1.55
   1  -6  11    1.99    0.80
   1   6  11    1.97    0.86
  -1   6 -12   11.30    2.17
   1   6  12   11.28    1.70
   1  -6  12   12.66    1.78
  -1   6 -13   28.04    3.43
   1   6  13   33.06    3.32
   1  -6  13   27.85    3.22
   1  -6  14   29.36    3.74
  -1   6 -14   31.96    3.85
   1   6  14   41.99    4.11
   1  -6  14   46.41    4.28
   1  -6  15   20.85    2.88
  -1   6 -15   20.57    2.81
   1   6  15   23.45    3.14
   1  -6  15   22.43    3.16
   1  -6  16    2.02    1.43
  -1   6 -16    1.45    1.47
   1   6  16   -0.31    1.98
   1  -6  16    0.64    1.94
   1  -6  17   33.90    3.86
  -1   6 -17   31.70    3.65
   1  -6  17   43.76    4.92
   1   6  17   33.61    4.49
   1  -6  18    0.24    1.47
  -1   6 -18    0.19    1.33
   1   6  18   -1.02    2.34
   1  -6  18   -1.27    2.62
   1  -6  19    4.71    1.79
  -1   6 -19    4.56    1.49
   1   6  19    8.09    2.61
   1  -6  19    4.22    2.59
   1  -6  20   -0.41    1.78
  -1   6 -20    1.54    1.33
   1   6  20    2.45    2.00
   1  -6  20    0.52    2.33
   1  -6  21   22.13    3.34
   1   6  21   27.93    4.55
  -1   6 -21   19.67    2.81
   1   6  22   26.94    4.70
  -1   6 -22   18.73    2.72
   1   6  23   34.61    5.36
  -1   6 -23   25.13    3.22
   1  -6  24   43.87    6.59
   1   6  24   39.59    5.95
  -1   6 -24   22.95    3.04
   1  -6  25   31.53    5.72
   1   6  25   23.86    4.86
   1   6  25   23.35    2.13
  -1   6 -25   17.40    2.63
  -1   6 -25   -2.70    7.21
  -1  -6 -25    8.83   10.97
   1   6  26   14.30    4.14
   1  -6  26   18.13    5.15
  -1   6 -26    9.52    2.01
  -1   6 -26    2.70    5.04
  -1  -6 -26   17.54   14.29
   1  -6  27    8.22    4.43
   1   6  27    5.77    3.37
  -1   6 -27    3.09    1.50
   1   6  28   -1.11    3.68
  -1   6 -28   -0.33    1.32
  -1  -6 -28   -2.81    7.32
  -1   6 -28    2.62    9.05
  -1  -6 -29   -2.75    7.19
  -1  -6 -31    2.73    7.98
  -1   6 -31   -2.60    6.78
  -1  -6 -32    5.44    7.94
  -1   6 -32    2.60    8.31
  -1   6 -33    5.20    6.79
  -1  -6 -33    8.14    9.37
   1  -7 -34   -2.50    6.10
   1  -7 -33    1.24    7.43
   1  -7 -32    1.22    5.95
   1  -7 -31    1.19    5.16
   1   7 -31    1.12    3.57
   1   7 -30   -1.08    3.46
   1  -7 -30   -2.35    5.93
   1  -7 -29    9.09    7.29
  -1  -7  28   -0.57    5.65
   1   7 -28   -1.00    3.46
   1  -7 -28   -1.08    5.29
  -1  -7  27   36.18    7.95
   1   7 -27   12.72    1.90
   1   7 -27    0.95    3.13
   1  -7 -27   23.86    8.91
  -1  -7  26   -2.83    5.22
  -1   7  26    0.36    3.00
   1   7 -26    1.22    1.15
   1  -7 -26    0.99    5.61
  -1  -7  25   28.68    7.52
  -1   7  25   16.57    5.38
  -1   7  25    9.58    1.67
  -1   7  25   26.25    4.36
   1   7 -25    8.35    1.86
   1  -7 -25   15.73    7.38
   1   7 -25    5.08    4.49
  -1   7  24    6.42    4.33
  -1  -7  24   12.01    5.83
  -1   7  24    7.62    3.49
  -1   7  24    2.62    1.22
   1   7 -24    2.44    1.44
   1   7 -24    4.72    4.11
   1  -7 -24    3.47    4.94
  -1  -7  23    9.73    5.04
  -1   7  23    5.74    4.10
   1  -7 -23    4.81    5.63
   1   7 -23    0.73    3.41
  -1   7  23    1.32    1.15
  -1   7  23    5.95    3.35
   1   7 -23    0.92    1.31
  -1   7  22    4.61    4.05
  -1  -7  22    5.18    5.24
  -1   7  22   -1.34    3.51
  -1   7  22    4.36    1.38
   1   7 -22    5.74    1.62
   1  -7 -22    6.53    5.19
   1   7 -22    2.65    3.14
  -1  -7  21    0.49    4.68
  -1   7  21    0.89    3.27
  -1   7  21    2.69    1.35
   1   7 -21    2.67    1.42
   1   7 -21    1.78    2.89
   1  -7 -21    2.62    4.52
  -1   7  20   -0.84    4.17
  -1  -7  20   -6.02    5.40
   1   7 -20   -0.25    1.33
   1   7 -20   -0.52    2.63
   1  -7 -20    2.30    4.11
  -1   7  19   -1.58    3.82
  -1  -7  19   -0.43    4.74
   1   7 -19   -0.34    1.35
   1  -7 -19    3.04    3.37
   1   7 -19    0.92    2.39
  -1  -7  18    7.34    3.65
  -1   7  18    1.83    4.22
   1   7 -18    3.66    1.53
   1   7 -18    3.98    2.90
   1  -7 -18    7.37    4.09
   1  -7 -17   26.08    5.39
   1   7 -17   19.92    4.41
   1   7 -17   25.80    3.08
  -1   7  17   22.13    5.18
  -1  -7  16    0.88    1.59
   1  -7 -16    0.30    2.29
   1   7 -16    0.28    1.94
  -1   7  16   -0.30    3.27
  -1  -7  16   -0.31    3.29
   1   7 -16    1.35    1.52
  -1  -7  15   20.52    2.93
   1   7 -15   11.42    3.03
   1  -7 -15   17.83    3.60
  -1   7  15   18.06    3.30
   1   7 -15   20.68    2.86
  -1   7  15   23.08    4.17
  -1  -7  15   25.86    4.33
  -1   7  14    6.23    2.24
  -1  -7  14   10.95    2.69
  -1  -7  14    8.04    1.96
   1  -7 -14    4.01    2.02
   1   7 -14    2.35    1.77
  -1   7  14    4.07    2.11
   1   7 -14    4.35    1.80
  -1  -7  13    3.48    1.80
  -1   7  13    1.36    1.68
  -1  -7  13    5.07    1.67
   1   7 -13    0.62    1.21
   1  -7 -13    1.59    1.48
  -1   7  13    3.47    1.84
   1   7 -13    1.77    1.77
  -1  -7  12   10.09    2.05
  -1   7  12    8.58    2.17
   1   7 -12   11.85    2.44
  -1   7  12   12.57    2.18
  -1  -7  12   17.48    2.50
  -1  -7  11   24.16    2.79
  -1   7  11   19.53    2.72
  -1  -7  11   17.04    1.80
  -1   7  11   17.01    1.81
   1   7 -11   21.25    3.05
  -1  -7  11   23.38    2.61
  -1   7  11   21.16    2.53
  -1  -7  10    4.49    1.55
  -1  -7  10    3.45    0.68
  -1   7  10    3.41    0.68
  -1   7  10    3.51    1.41
  -1  -7  10    5.83    1.09
  -1   7  10    2.84    0.97
  -1  -7   9    1.38    1.36
  -1   7   9    1.96    1.64
  -1  -7   9    0.74    0.39
  -1   7   9    0.90    0.42
  -1   7   9    1.11    1.23
  -1   7   9    0.38    0.52
  -1  -7   9    0.98    0.52
  -1   7   8    5.88    1.93
  -1  -7   8    7.38    1.79
  -1   7   8    8.79    1.69
  -1   7   7   50.26    4.80
  -1  -7   7   48.33    4.79
  -1   7   7   51.72    5.13
  -1   7   6    8.13    2.05
  -1   7   6    9.70    1.74
  -1   7   5  127.42   10.23
  -1   7   5  121.28   10.42
  -1   7   4    1.30    1.41
  -1   7   4   10.70    3.17
  -1   7   3   41.93    4.88
  -1   7   3   84.19    7.00
  -1   7   2 9999.00  114.91
  -1   7   2    5.95    2.89
  -1   7   1    3.38    2.28
  -1   7   1  497.26   85.88
  -1   7   0    2.54    1.34
   1   7   0    3.91    1.04
  -1   7  -1   17.27    2.44
   1   7   1   13.93    2.02
   1   7   2   24.37    2.68
  -1   7  -2   23.10    2.98
   1   7   3  143.43   11.84
  -1   7  -3  155.54   12.10
   1   7   4   14.29    2.19
  -1   7  -4   15.68    2.34
   1   7   5  350.08   27.87
   1   7   5  329.44   27.78
   1   7   6    9.89    2.27
  -1   7  -6   11.00    2.93
   1   7   6    7.63    2.15
  -1   7  -7  219.78   16.09
   1   7   7  200.25   15.88
   1   7   7  172.48   15.23
   1  -7   8    2.49    0.51
   1   7   8    2.12    0.43
   1   7   8    4.38    1.80
  -1  -7  -8    3.66    1.22
  -1   7  -8    3.01    1.04
   1   7   8    5.85    2.25
  -1   7  -8    3.73    2.11
   1   7   9   42.15    4.17
  -1   7  -9   28.43    4.21
  -1  -7  -9   39.08    4.79
  -1   7  -9   49.45    4.61
   1  -7   9   36.77    2.98
   1   7   9   33.63    2.92
   1   7  10    1.28    1.72
  -1  -7 -10   -1.28    3.34
  -1   7 -10   -1.71    2.93
   1   7  10    0.04    0.67
   1  -7  10    0.53    0.74
  -1   7 -10    0.91    1.77
   1   7  11   27.08    3.46
  -1   7 -11   19.28    5.18
  -1  -7 -11   14.41    5.42
  -1   7 -11   34.18    3.76
   1  -7  11   29.75    2.57
   1   7  11   24.33    2.46
  -1  -7 -12    0.68    7.13
  -1   7 -12    4.72    4.65
   1  -7  12   13.85    1.68
   1   7  12   12.78    1.60
  -1   7 -12   16.31    2.78
   1  -7  13  127.90    9.92
  -1  -7 -13  107.93   16.57
  -1   7 -13  126.24   10.07
   1  -7  13  119.12    9.27
   1   7  13  108.82    9.18
   1  -7  14    4.57    1.45
   1   7  14    2.90    1.19
  -1   7 -14    4.98    2.13
   1  -7  15  173.65   13.66
  -1  -7 -15  139.95   22.74
   1  -7  15  182.41   13.34
   1   7  15  160.08   13.19
  -1   7 -15  169.87   13.61
   1  -7  16    9.41    2.22
   1   7  16    1.51    1.37
   1  -7  16    3.59    1.62
  -1   7 -16    4.34    2.01
  -1  -7 -16    4.37    7.12
  -1   7 -16    1.25    3.66
   1   7  17  100.68    8.77
   1  -7  17  120.95    9.11
  -1   7 -17  103.74    8.80
   1   7  18   10.99    2.25
   1  -7  18   15.14    2.56
  -1   7 -18   10.62    2.34
  -1   7 -18    1.51    4.01
  -1  -7 -18   10.43    7.57
   1   7  19    9.48    2.21
   1  -7  19   11.98    2.52
  -1   7 -19    9.62    2.15
  -1   7 -19    1.62    4.27
  -1  -7 -19    5.59    7.71
   1   7  20    1.01    1.52
   1  -7  20    1.56    1.94
  -1   7 -20    1.85    1.41
  -1   7 -20   -1.72    5.03
  -1  -7 -20    5.91    8.52
   1  -7  21    0.96    2.01
   1   7  21    1.29    1.74
  -1   7 -21    0.88    1.37
  -1   7 -21   -1.82    4.75
  -1  -7 -21    2.07    5.39
   1   7  22    0.80    1.89
   1  -7  22    0.84    2.13
  -1   7 -22    1.82    1.48
  -1  -7 -22    6.44    7.93
  -1   7 -22   -1.90    3.51
   1  -7  23   12.48    3.40
   1   7  23    8.14    2.62
  -1   7 -23   10.69    2.15
  -1   7 -23    1.98    3.72
  -1  -7 -23   11.12   10.07
   1   7  24   -0.46    2.45
   1  -7  24    0.48    2.86
  -1   7 -24    2.23    1.59
  -1   7 -24    2.05    5.99
  -1  -7 -24   -2.28    5.96
   1  -7  25   28.47    4.71
  -1   7 -25   18.50    2.64
  -1  -7 -25   16.27   11.02
   1  -7  26   -5.23    3.29
  -1   7 -26   -0.94    1.47
  -1  -7 -26    2.35    8.12
  -1   7 -26    8.62    7.44
   1  -7  27   19.89    4.41
  -1   7 -27    7.32    1.93
  -1   7 -27   -2.19    4.96
  -1  -7 -27   14.29   11.21
  -1   7 -28    1.70    1.51
  -1  -7 -29   -2.36   10.67
  -1   7 -29    2.20    6.40
  -1  -7 -30   -4.64   12.11
  -1   7 -30    2.17    6.33
  -1  -7 -31   -9.06   13.88
  -1  -7 -33   -8.54   13.93
   1  -8 -29    3.11    4.65
   1  -8 -28   -0.74    4.42
   1  -8 -27    3.46    4.34
   1  -8 -26   -0.64    4.60
   1   8 -25   -0.25    1.43
   1  -8 -25   -0.60    3.96
  -1  -8  24   19.24    4.86
   1   8 -24    9.47    2.08
   1  -8 -24   22.77    6.30
  -1  -8  23   -1.46    3.62
  -1   8  23    0.77    1.31
   1   8 -23    2.11    1.58
   1  -8 -23    5.77    4.48
  -1   8  22    9.89    2.09
   1   8 -22   13.19    2.37
   1  -8 -22   16.88    5.07
  -1  -8  21   -2.23    3.16
  -1   8  21    1.50    1.55
   1   8 -21    0.56    1.55
   1  -8 -21    4.40    3.35
   1  -8 -20    5.25    3.21
   1   8 -20    3.39    2.46
   1   8 -20    3.11    1.76
  -1  -8  20    6.23    2.96
   1  -8 -19    1.05    2.51
   1   8 -19    0.72    1.75
  -1  -8  19    0.20    2.48
   1   8 -19   -0.10    1.67
  -1   8  18   -1.57    4.09
   1  -8 -18    1.07    2.38
   1   8 -18    0.98    1.81
   1   8 -18    2.63    1.78
  -1  -8  18    1.00    2.20
   1   8 -17    5.10    1.72
   1  -8 -17    6.18    2.33
  -1  -8  17    7.15    2.19
   1   8 -17    5.02    1.93
  -1  -8  16    3.98    1.53
   1   8 -16    1.43    1.69
  -1  -8  15    1.01    1.27
  -1   8  15    0.53    1.18
  -1   8  15    0.19    2.36
  -1   8  15    0.85    3.62
   1   8 -15    2.69    1.81
  -1   8  15    1.34    0.81
  -1   8  14   17.28    1.90
  -1  -8  14   18.44    1.93
  -1   8  14   10.87    1.50
  -1  -8  14   12.17    1.54
  -1   8  14   10.93    2.83
  -1   8  14   19.51    4.57
   1   8 -14   17.27    2.92
  -1  -8  13    7.07    1.14
  -1   8  13    4.89    1.00
  -1   8  13   10.44    2.52
  -1   8  13    6.13    0.98
  -1  -8  13    5.61    0.93
  -1   8  13    7.20    3.59
  -1   8  13   10.44    2.66
   1   8 -13    8.64    2.36
  -1   8  12   20.11    3.11
  -1  -8  12   15.91    1.51
  -1   8  12   16.24    1.52
   1   8 -12   24.34    3.30
  -1   8  12   21.01    4.62
  -1   8  12   15.29    2.90
  -1  -8  12   17.57    1.57
  -1   8  12   18.45    1.56
  -1   8  11    5.29    2.06
   1   8 -11    5.15    2.32
  -1   8  11    1.88    1.70
  -1   8  11    5.73    3.50
  -1   8  10    9.21    2.29
  -1   8  10    9.37    3.74
   1   8 -10   11.37    2.62
  -1   8  10    7.14    1.93
  -1   8   9    1.47    1.77
  -1   8   9   -0.28    3.01
   1   8  -9   -1.05    2.05
  -1   8   9    3.39    1.55
  -1   8   8    3.81    1.78
  -1   8   8    1.40    1.33
  -1   8   8    1.10    3.00
  -1   8   7    1.50    1.60
  -1   8   7    0.97    1.20
  -1   8   6    2.70    1.65
  -1   8   6    1.91    1.25
  -1   8   6    0.27    3.40
  -1   8   5    3.54    1.64
  -1   8   5    4.91    3.21
  -1   8   5    2.52    1.29
  -1   8   4    8.32    3.26
  -1   8   4    5.15    1.44
  -1   8   4    5.00    1.81
  -1   8   3   21.24    4.32
  -1   8   3   15.15    2.50
  -1   8   2   18.75    4.03
  -1   8   2   12.24    2.22
  -1   8   1   11.46    3.57
   1   8  -1   13.79    1.88
  -1   8   1    8.95    1.98
  -1   8   0   20.16    3.95
   1   8   0   13.85    2.04
  -1   8   0   13.69    2.30
  -1   8  -1    0.61    1.47
  -1   8  -1    1.69    2.84
   1   8   1    0.17    1.09
  -1   8  -2    9.49    1.96
   1   8   2    6.84    1.53
  -1   8  -3    0.95    3.06
  -1   8  -3    4.44    1.61
   1   8   3    3.27    1.62
   1   8   3    3.05    1.36
   1   8   4    6.82    1.90
   1   8   4    8.08    1.77
   1   8   5    1.00    1.48
  -1   8  -5    0.37    2.33
   1   8   5    0.97    1.41
   1   8   6    1.47    1.60
  -1   8  -6    5.40    2.54
   1   8   6    2.82    1.87
   1   8   7   11.64    2.42
  -1   8  -7   17.57    3.22
   1   8   7   13.61    2.94
   1   8   8    5.65    2.02
  -1   8  -8   11.36    2.76
   1   8   8    7.11    2.37
  -1   8  -9    7.43    2.47
   1   8   9    9.94    2.34
  -1   8 -10   25.76    3.60
   1   8  10   18.06    3.03
  -1  -8 -11    2.22    0.85
  -1   8 -11    2.25    0.74
   1  -8  11    3.80    0.59
   1   8  12   17.97    3.02
  -1   8 -12   14.23    2.48
  -1  -8 -12   21.16    2.94
   1   8  12   18.09    1.70
   1  -8  12   18.67    1.75
  -1   8 -12   24.48    3.45
   1   8  13    7.04    2.36
  -1  -8 -13    6.71    2.53
  -1   8 -13    5.20    2.21
   1   8  13    8.63    1.39
   1  -8  13   10.89    1.57
  -1   8 -13   13.18    2.75
   1   8  14    9.37    2.55
  -1  -8 -14   11.74    3.68
  -1   8 -14    7.84    2.97
   1   8  14   11.93    1.54
   1  -8  14   12.04    1.56
  -1   8 -14   13.37    2.75
   1   8  15    0.76    2.00
  -1   8 -15   -0.71    3.19
  -1  -8 -15   -0.80    4.11
   1  -8  15    1.09    0.98
   1   8  15    0.53    0.85
  -1   8 -15    0.53    1.93
   1  -8  16    1.05    1.01
  -1  -8 -16    0.51    4.17
  -1   8 -16    0.46    3.01
   1  -8  17    3.17    1.26
  -1  -8 -17   -1.90    5.55
  -1   8 -17    0.56    3.94
   1  -8  18    5.74    1.51
  -1  -8 -18   -0.74    5.67
  -1   8 -18   -0.66    3.75
   1  -8  19   -0.53    1.27
  -1   8 -19   -1.51    5.03
  -1  -8 -19   -2.55    6.55
   1  -8  20    5.98    1.79
  -1  -8 -20    1.91    6.12
   1  -8  21    5.44    1.93
  -1  -8 -21   -1.04    7.81
   1  -8  22   19.21    3.05
  -1  -8 -22    4.54    7.93
   1  -8  23    3.92    2.10
  -1  -8 -23    1.21    9.06
  -1  -8 -24   14.01    8.69
  -1  -8 -25   -4.00    9.20
  -1  -8 -26   -4.15    9.03
  -1  -8 -27   -1.43    8.92
  -1  -8 -28    1.46    8.75
  -1   9  21    3.29    1.87
  -1  -9  17    7.28    1.18
  -1  -9  16    0.12    0.62
  -1   9  14   -0.61    2.25
  -1   9  13    1.17    2.21
  -1   9  13    3.73    2.39
  -1   9  12    0.36    1.96
  -1   9  12   -1.34    2.06
  -1   9  11    2.56    1.92
  -1   9  11    4.50    2.09
  -1   9  10   -0.14    1.58
  -1   9  10    1.13    1.96
  -1   9   9    9.98    2.27
  -1   9   9   10.84    2.56
  -1   9   8    3.44    1.75
  -1   9   8    1.88    2.05
  -1   9   7   16.80    2.71
  -1   9   7   21.07    3.19
  -1   9   6    2.38    1.57
  -1   9   6    6.09    2.25
  -1   9   5   22.99    3.25
  -1   9   5   22.46    3.03
  -1   9   4    0.45    1.41
  -1   9   4    0.36    1.66
  -1   9   3   15.09    2.56
  -1   9   3   12.79    2.26
  -1   9   2    0.58    1.65
   1   9  -2    0.53    1.20
   1   9  -1    7.23    1.69
  -1   9   1    6.17    1.96
   1   9   0    0.67    1.24
  -1   9   0    2.12    1.82
  -1   9  -1   15.48    2.55
   1   9   1   13.93    2.20
   1   9   1   11.30    2.48
   1   9   2    2.66    1.57
  -1   9  -2    4.59    1.99
   1   9   2    2.14    1.87
   1   9   3   23.65    3.38
   1   9   3   25.35    3.26
   1   9   4    1.32    1.63
   1   9   4    2.90    1.92
   1   9   5   37.85    4.46
   1   9   5   33.43    4.04
   1   9   6    2.06    2.29
   1   9   6    5.56    2.08
   1   9   7   30.50    3.95
   1   9   7   35.63    4.69
   1   9   8    2.43    2.04
   1   9   9   12.18    2.70
   1   9  10    0.98    2.07
   1   9  11   12.89    2.78
   1   9  12    0.73    1.96
   1   9  13   13.60    2.91
   1   9  14    1.40    2.17
   1   9  15   19.30    3.50
   1   9  16    6.89    2.70
   1   9  17   19.46    3.70
   1   9  18    2.95    2.62
  -1  10  13    2.38    2.42
  -1  10  12    5.44    2.69
  -1  10  11    1.73    2.40
  -1  10  10    9.38    2.73
  -1  10   9    2.08    1.93
  -1  10   9    0.46    2.04
  -1  10   8    1.19    1.67
  -1  10   8    1.34    2.06
  -1  10   7   -0.14    1.62
  -1  10   7    0.14    1.88
  -1  10   6    0.54    1.58
  -1  10   6    0.14    1.89
  -1  10   5    5.17    1.99
  -1  10   5    3.37    2.01
  -1  10   4    2.72    1.81
  -1  10   4    1.78    1.99
  -1  10   3   10.70    2.38
  -1  10   3   14.25    2.85
  -1  10   2    9.66    2.26
  -1  10   2   15.14    2.91
  -1  10   1    6.25    1.94
  -1  10   1    9.04    2.51
  -1  10   0   14.23    2.80
   1  10   0   18.95    3.06
   1  10   1    7.29    2.39
   1  10   2   13.23    2.81
   1  10   3    4.34    2.31
   1  10   4    3.61    2.14
   1  10   5    2.94    2.18
   1  10   6    5.37    2.22
   1  10   7    6.80    2.43
   1  10   8   15.35    3.03
   1  10   9    6.66    2.61
   2   0 -37   -2.14    6.85
   2   0 -36   17.42   10.71
   2   0 -35    2.22    5.79
   2   0 -34   13.30    9.19
   2   0 -33   -2.26    7.22
   2   0 -32   98.97   23.80
   2   0 -31   -2.34    8.63
  -2   0  30   -0.49    2.82
   2   0 -30   41.63   14.17
   2   0 -29   13.70    4.61
   2   0 -29    4.68    9.69
   2   0 -28  167.03    8.51
   2   0 -28  145.27   12.87
  -2   0  28    2.34   10.92
   2   0 -28   11.49   12.01
   2   0 -27    3.37    2.90
   2   0 -27    2.44    0.93
   2   0 -27    2.31    7.39
   2   0 -26  160.90    5.73
   2   0 -26  137.58   10.87
   2   0 -26    2.25    9.47
  -2   0  26   -4.50    9.90
   2   0 -25   -0.37    2.53
   2   0 -25    1.65    0.99
  -2   0  25   -2.19    6.99
   2   0 -25   -4.38   10.68
   2   0 -24  193.62   11.59
   2   0 -24  134.56   14.44
   2   0 -23    1.32    1.14
   2   0 -23    0.73    2.38
   2   0 -23   -2.09    9.42
   2   0 -22  510.27   58.82
   2   0 -22   81.64   58.77
   2   0 -21    1.02    2.38
   2   0 -21   -1.84    7.58
   2   0 -20  217.74   19.13
   2   0 -20  177.92   28.05
   2   0 -19   -0.31    2.00
   2   0 -19   -1.57    6.47
   2   0 -18   33.22    5.09
   2   0 -18   24.67    9.93
   2   0 -17   -0.77    1.87
   2   0 -16  201.83   17.32
   2   0 -16  187.87   24.35
   2   0 -15   -1.04    1.51
   2   0 -15    0.98    5.11
   2   0 -14   40.18    4.28
   2   0 -14   37.83    8.42
   2   0 -13   -0.16    0.95
   2   0 -13   -3.55    3.81
   2   0 -12   77.72    7.12
   2   0 -12   71.66   10.71
   2   0 -11   -0.97    1.99
   2   0 -11    0.11    0.75
   2   0 -11    0.14    0.22
   2   0 -10  491.71   31.30
   2   0 -10  394.88   30.19
   2   0 -10  458.25   34.83
   2   0  -9    0.30    1.17
   2   0  -9    0.14    0.52
   2   0  -9    0.23    0.29
   2   0  -8  351.87   23.57
   2   0  -8  346.23   25.67
  -2   0   8  257.74   25.64
   2   0  -8  292.86   23.11
   2   0  -7    0.14    0.39
   2   0  -7    0.35    0.85
  -2   0   7    0.23    1.03
   2   0  -7   -0.07    0.37
  -2   0   6 2424.63  192.56
   2   0  -6 2750.55  192.37
  -2   0   5    0.57    0.67
   2   0  -5    0.08    0.52
  -2   0   4  586.90   45.94
  -2   0   4  624.30   45.43
  -2   0   3    0.36    0.39
  -2   0   3   -0.03    0.24
   2   0  -2   37.20    3.15
  -2   0   2   40.83    3.20
  -2   0   1    0.33    0.25
   2   0  -1   -0.03    0.22
   2   0   0 1886.95  140.72
  -2   0   0 1935.40  140.73
  -2   0  -1   -0.09    0.26
   2   0   1    0.12    0.25
  -2   0  -2  144.89   11.62
   2   0   2  166.17   11.75
  -2   0  -3    0.10    0.23
   2   0   3   -0.03    0.25
   2   0   4  248.02   17.82
  -2   0  -4  224.16   17.76
   2   0   5   -0.04    0.33
  -2   0  -5   -0.17    0.41
   2   0   5    0.29    0.38
   2   0   6  307.97   22.89
   2   0   6  308.30   23.11
  -2   0  -6  294.95   23.22
   2   0   7    0.31    0.43
   2   0   7    0.45    0.64
  -2   0  -7    0.30    0.61
   2   0   8 2060.09  149.15
  -2   0  -8 1765.41  150.17
   2   0   8 2139.75  149.91
   2   0   9    0.20    0.48
   2   0   9    0.71    0.95
   2   0  10 2741.06  203.70
   2   0  10 2885.05  205.13
   2   0  11    0.52    1.48
  -2   0 -12  731.89  103.56
   2   0  12 1732.35  101.81
   2   0  13    0.70    1.52
   2   0  14  339.78   17.22
  -2   0 -14   47.26   15.02
  -2   0 -15    1.34    3.02
   2   0  15   -0.60    1.84
   2   0  16  107.35    9.40
   2   0  16  114.81   11.82
  -2   0 -17   -1.61    5.17
   2   0  17    3.31    2.57
   2   0  18 1562.16  115.31
   2   0  18 1510.54  118.57
  -2   0 -19    1.86    5.01
   2   0  19   11.53    8.02
   2   0  20 1831.08   22.52
   2   0  20 1706.45   38.66
   2   0  21   37.74    5.72
   2   0  21   88.69   12.05
   2   0  22 1979.91  145.75
   2   0  22 1904.56  150.04
   2   0  23    2.17    1.91
   2   0  23    6.15    4.59
   2   0  24   71.54    6.66
   2   0  24   87.81   10.95
  -2   0 -25   -0.44    1.16
   2   0  25    2.17    3.61
   2   0  25    0.19    1.49
   2   0  26   32.85    7.16
   2   0  26   32.90    3.69
   2   0  27   12.27    5.16
   2   0  27    4.37    1.85
   2   0  28  177.52   17.55
   2   0  28  139.82   11.53
   2   0  29    8.55    2.27
   2   0  30  256.38   19.76
   2   0  31    2.78    1.74
   2   0  32  110.02    8.93
  -2   0 -35   -2.62    5.93
   2   1 -36    2.12    6.20
   2   1 -35   -2.15    6.88
   2   1 -34   -2.19    6.99
   2   1 -33    2.23    6.50
   2   1 -32    5.55    0.93
   2   1 -32   -4.42    7.64
   2   1 -31   30.23    2.70
   2   1 -31   40.23    6.79
   2   1 -30   25.16    2.22
   2  -1 -30   10.23    3.57
   2   1 -30   36.79    6.42
   2   1 -30    2.27    9.98
   2  -1 -29   74.66    8.96
   2   1 -29   15.68   12.35
   2  -1 -28   21.71    4.25
   2   1 -28   28.05    5.69
   2  -1 -27   19.37    3.86
   2   1 -27   -2.20   11.18
  -2   1  27   -2.28    6.05
   2  -1 -26   18.29    3.73
  -2   1  26   -2.23    7.16
   2   1 -26   -4.29   11.22
   2   1 -25    3.88    2.98
   2  -1 -25    1.51    1.80
  -2   1  25   -2.17    5.67
   2   1 -25   -4.27   10.05
   2  -1 -24   70.70    6.36
   2   1 -24   -2.06    8.60
   2  -1 -23   12.29    3.32
   2  -1 -22  100.69    8.12
   2   1 -22   13.18    8.11
   2  -1 -21   21.21    3.68
   2   1 -21    3.47    6.53
  -2   1  20    0.46    3.29
   2   1 -20   32.61   10.34
   2  -1 -19  128.92   17.75
   2   1 -19  112.65   24.09
   2  -1 -18  225.28   15.66
   2  -1 -18  178.29   16.95
   2  -1 -17   98.71   12.43
   2   1 -17   70.85   17.08
   2  -1 -17  174.07   11.78
  -2   1  17  152.50   11.23
   2  -1 -16  224.87   22.43
   2  -1 -16  263.29   21.52
   2   1 -15    1.86    3.64
   2  -1 -15    2.25    1.16
   2  -1 -15    3.33    1.05
  -2   1  15    3.33    0.78
   2  -1 -14 1075.95   90.98
   2   1 -14 1041.28   97.83
   2  -1 -14 1212.57   90.35
  -2   1  14 1281.78   90.05
   2  -1 -13   10.81    2.00
   2   1 -13   12.18    4.16
   2  -1 -13   15.20    1.82
  -2   1  13   13.42    1.50
   2  -1 -12  403.36   26.97
   2   1 -12  348.35   31.66
   2  -1 -12  324.90   26.23
  -2   1  12  341.97   26.00
   2  -1 -11   12.39    1.87
   2   1 -11   13.04    3.88
   2   1 -11   15.60    2.76
   2  -1 -11   15.21    1.75
  -2   1  11   12.12    1.50
   2   1 -10  161.58   12.33
   2   1 -10  147.72   14.21
  -2   1  10  131.67   10.89
   2   1  -9  162.29   10.23
  -2   1   9   75.72   11.74
   2   1  -9  125.64   11.55
   2  -1  -9   86.21    8.90
   2  -1  -9  142.16    8.66
  -2   1   9   86.44    8.75
   2   1  -8  330.14   11.61
  -2   1   8  101.66   12.09
   2   1  -8  261.25   13.62
   2  -1  -8  142.86    9.56
   2  -1  -8   85.08    9.75
  -2   1   8   89.99    9.65
   2   1  -7  129.61    8.88
  -2   1   7   92.05    8.55
   2   1  -7  112.48    9.95
  -2   1   7   95.87   10.32
   2  -1  -7  130.29    8.53
  -2   1   7   95.14    8.67
   2   1  -6   17.21    1.88
  -2   1   6   19.19    2.93
   2   1  -6   15.38    2.41
  -2   1   6   14.66    1.98
   2   1  -5    3.46    0.52
  -2   1   5    2.76    1.03
   2   1  -5    2.97    0.83
  -2   1   5    3.99    0.82
  -2   1   4    3.02    0.57
  -2   1   4    2.44    0.81
  -2   1   4    1.47    0.63
  -2   1   3    2.18    0.42
  -2  -1   3    1.99    0.32
   2  -1  -3    2.29    0.71
  -2   1   3    2.26    0.68
  -2   1   3    2.73    0.72
  -2   1   3    1.87    0.61
   2   1  -2    0.64    0.32
  -2   1   2    0.52    0.25
  -2   1   2    1.13    0.55
   2  -1  -2    1.21    0.57
  -2   1   2    0.92    0.57
  -2  -1   1    2.41    0.32
   2   1  -1    2.08    0.44
  -2   1   1    2.16    0.42
   2  -1  -1    2.70    0.74
  -2   1   1    2.91    0.73
  -2   1   1    2.78    0.79
   2  -1  -1    4.00    0.76
  -2  -1   0  520.55   35.33
  -2   1   0  445.13   35.34
   2   1   0  468.96   35.52
  -2   1   0  486.28   35.55
  -2   1   0  467.69   35.96
   2  -1   0  440.77   35.85
  -2   1   0  476.50   36.08
   2  -1   0  482.27   35.97
  -2   1  -1   28.11    2.04
   2   1   1   20.35    1.75
  -2   1  -1   19.25    1.76
   2   1   1   25.91    2.01
   2  -1   1   24.86    2.36
  -2   1  -1   25.58    2.42
   2  -1   1   23.91    2.43
  -2   1  -1   28.85    2.64
  -2   1  -2 1883.72  143.91
   2   1   2 2310.56  144.09
   2  -1   2 1952.93  144.29
  -2   1  -2 1939.42  144.49
   2  -1   2 1792.73  144.38
   2  -1   2 1914.55  143.72
   2   1   3   15.14    1.40
  -2   1  -3   14.82    1.35
   2  -1   3   12.99    1.74
  -2   1  -3   14.20    1.81
   2  -1   3   10.58    1.10
   2  -1   4  841.97   73.71
  -2   1  -4 1002.76   73.39
   2   1   4 1075.87   73.41
   2   1   5   23.42    2.09
  -2   1  -5   22.49    2.17
  -2   1  -6  417.33   28.45
   2   1   6  484.74   28.33
   2  -1   6  279.85   28.24
  -2   1  -6  334.64   28.17
  -2   1  -7   57.30    4.48
   2   1   7   60.17    4.13
   2  -1   7   27.61    3.77
  -2   1  -7   35.64    3.72
   2  -1   8   78.50    8.60
  -2   1  -8   98.07    8.50
   2  -1   9   24.68    3.23
  -2   1  -9   32.26    3.11
   2  -1  10  527.88   44.94
  -2   1 -10  606.74   44.66
   2   1  11    7.62    2.06
  -2   1 -11    5.54    1.18
   2  -1  11    6.13    1.51
   2   1  12  748.41   51.77
  -2   1 -12  712.44   49.98
   2  -1  12  700.22   50.50
  -2   1 -13    1.90    3.06
   2   1  13    5.35    1.99
   2  -1  13    4.20    1.48
  -2   1 -13    5.38    1.11
   2   1  13    3.42    0.61
   2   1  14  584.17   39.41
   2  -1  14  607.96   37.36
  -2   1 -14  588.58   36.61
   2   1  15   27.09    4.52
   2  -1  15   26.48    3.18
  -2   1 -15   25.43    2.61
   2   1  16   10.29    3.26
   2  -1  16   12.99    2.15
  -2   1 -16    9.99    1.46
   2   1  17  166.33   15.13
   2  -1  17  158.27   12.17
  -2   1 -17  138.78   11.36
  -2   1 -18   50.99    4.42
   2  -1  18   74.65    5.59
   2   1  19  137.06   11.30
   2  -1  19  128.46    6.81
   2   1  20   19.54    5.08
   2  -1  20   31.37    3.49
   2   1  21    5.02    3.26
   2  -1  21    8.19    1.78
  -2   1 -21    0.32    1.13
  -2  -1 -21   -0.51    1.34
   2   1  22   12.85    4.33
   2  -1  22   13.91    2.30
   2   1  23   19.76    5.44
   2  -1  23   15.45    2.41
   2   1  24   12.74    4.85
   2  -1  24    9.52    2.02
   2   1  25   12.04    4.84
   2  -1  25    7.85    1.91
   2   1  25    3.43    1.90
  -2  -1 -25    0.53    1.71
   2   1  26   52.07    6.28
   2   1  26   61.04   10.16
   2   1  27   66.31    6.99
   2  -1  27   86.82    7.03
   2   1  28  108.17   11.55
   2   1  28  134.92   16.06
   2   1  29   75.38    7.22
   2  -1  29   91.69    7.26
   2   1  30   71.97    7.68
   2  -1  30  120.71    8.00
   2   1  31    4.94    1.72
   2  -1  31    4.85    1.65
   2   1  32    6.87    1.80
   2  -1  32    9.39    1.86
  -2   1 -35   -2.63    5.94
   2  -2 -36    4.12    7.12
   2   2 -36    2.02    5.89
   2  -2 -35   -4.18    7.21
   2   2 -35    2.04    5.95
   2  -2 -34    4.22    6.16
   2   2 -34   -2.06    5.37
   2  -2 -33   -2.13    9.63
   2   2 -33    2.08    7.16
   2  -2 -32    6.46    8.43
   2   2 -32   -2.09    7.23
   2  -2 -31    4.27    8.81
   2   2 -31   -2.07    6.62
   2   2 -30   -2.09    6.67
   2  -2 -30   -4.31    8.89
   2  -2 -29    2.12    7.83
   2   2 -29    2.05    6.56
   2  -2 -29   -0.29    1.75
   2  -2 -28   -4.27   11.14
   2   2 -28   -2.06    8.06
   2  -2 -28    2.29    2.01
   2  -2 -27    8.34    8.18
   2   2 -27   -2.01    6.44
   2  -2 -27    9.44    2.71
   2  -2 -26   -8.11   10.59
   2   2 -26   -3.90    9.17
   2  -2 -26    4.83    2.08
  -2  -2  25   -2.37    7.04
   2  -2 -25   -3.93    9.68
  -2   2  25   -2.21    8.25
   2  -2 -25    7.75    2.67
  -2  -2  24   -2.31    7.50
  -2   2  24   -2.15    6.41
   2  -2 -24   -1.89    9.00
   2  -2 -24    5.33    2.51
   2   2 -23   -1.73    8.13
   2  -2 -23    5.43    8.48
   2  -2 -23   16.16    3.70
   2  -2 -22   44.76   19.78
   2   2 -22   24.67   17.75
   2  -2 -21   37.26    4.19
   2   2 -21   23.26    9.34
   2  -2 -21   27.63   10.66
   2  -2 -20  195.89   14.93
   2  -2 -20  142.60   23.41
   2   2 -20  144.79   12.42
  -2   2  19    0.55    1.89
   2  -2 -19    2.76    5.97
   2   2 -19    3.94    5.43
   2  -2 -19    1.74    1.53
   2   2 -19    1.26    0.41
  -2   2  19    3.22    1.06
   2  -2 -18   71.54    7.65
   2  -2 -18   48.45   12.37
   2   2 -18   46.17   12.12
  -2   2  18   97.48    6.74
   2   2 -18   78.57    6.11
   2  -2 -17   29.26    3.74
   2   2 -17   16.96    7.22
   2  -2 -17   18.65    7.98
   2   2 -17   26.36    2.30
  -2   2  17   38.48    3.00
   2  -2 -16   78.03    8.41
   2   2 -16   94.01   14.73
   2  -2 -16   63.46   12.94
   2   2 -16  102.95    7.27
  -2   2  16   85.68    7.71
   2  -2 -15   14.25    2.31
   2   2 -15   13.00    5.41
   2  -2 -15   10.21    5.55
  -2   2  15   15.98    1.95
   2  -2 -14  740.53   49.02
   2   2 -14  629.65   55.14
   2  -2 -14  720.29   56.41
  -2   2  14  595.44   48.10
   2  -2 -13   46.19    3.93
  -2   2  13   47.29    4.10
   2  -2 -13   47.97    8.14
  -2  -2  13    8.07    5.31
   2   2 -13   41.23    7.51
  -2   2  13    5.73    4.61
  -2   2  13   30.88    3.19
  -2   2  12 1541.99   88.86
   2   2 -12 1196.36   93.22
   2  -2 -12 1572.87   95.02
  -2   2  12 1146.32   88.01
  -2   2  12 1027.40   88.11
  -2   2  11   93.21    7.47
   2   2 -11   98.32   10.73
  -2   2  11   90.74    7.21
  -2   2  11   76.04    7.23
  -2   2  10 2149.39  142.51
   2   2 -10 2106.16  145.79
   2  -2 -10 2629.05  146.91
  -2  -2  10  946.66  145.65
  -2   2  10  943.21  145.54
  -2   2  10 2144.31  142.46
  -2   2  10 1786.46  142.39
  -2   2   9   21.05    2.27
  -2   2   9   15.73    4.66
   2  -2  -9   25.50    4.08
  -2  -2   9   17.41    4.87
   2   2  -9   25.16    4.00
  -2   2   9   23.75    2.44
  -2   2   9   21.20    2.42
  -2   2   8 1052.80   79.90
   2  -2  -8 1371.23   82.20
  -2  -2   8  955.07   83.66
   2   2  -8 1238.99   81.87
  -2   2   8  901.32   83.40
  -2   2   8 1117.02   80.09
  -2   2   8 1000.67   80.05
  -2   2   7    7.35    1.10
   2  -2  -7   11.17    2.02
   2   2  -7    9.77    1.81
  -2  -2   7    6.77    2.59
  -2   2   7    4.17    2.31
  -2   2   7    9.45    1.43
  -2   2   7    8.72    1.38
   2   2  -6  522.82   38.56
  -2  -2   6  493.24   39.64
   2  -2  -6  531.61   38.57
  -2   2   6  463.07   39.48
  -2   2   6  494.98   38.17
  -2   2   6  517.39   38.23
  -2  -2   5   -0.29    1.07
  -2   2   5    0.84    1.06
  -2   2   5    0.37    0.59
  -2   2   5    0.22    0.64
  -2  -2   4 1155.13   88.33
  -2   2   4 1151.75   88.33
  -2  -2   4 1215.66   88.30
  -2  -2   4 1248.56   89.18
  -2   2   4 1215.92   89.13
  -2   2   4 1236.73   88.89
  -2   2   4 1266.67   88.89
  -2  -2   3    9.19    1.04
  -2   2   3   10.10    1.08
  -2  -2   3    7.74    1.00
  -2   2   3    9.34    1.36
  -2  -2   3    9.42    1.39
  -2   2   3   10.47    1.58
  -2   2   3   12.67    1.66
  -2  -2   2 2154.49  158.70
   2  -2  -2 2056.02  158.73
   2   2  -2 2033.65  158.71
  -2   2   2 2232.27  158.77
  -2  -2   2 2096.69  158.73
  -2   2   2 2513.24  159.61
  -2   2   2 2566.66  159.46
  -2  -2   1   22.77    2.03
   2   2  -1   22.37    2.05
   2   2  -1   22.24    2.08
   2  -2  -1   23.12    2.09
  -2  -2   1   24.44    2.10
  -2   2   1   24.83    2.10
   2  -2  -1   27.29    2.55
  -2   2   1   29.00    2.94
  -2   2   1   31.15    2.80
  -2  -2   0 3663.01  238.00
  -2   2   0 3891.56  238.04
  -2   2   0 3156.01  237.81
   2   2   0 3027.78  237.77
   2  -2   0 3038.30  237.85
   2   2   0 2886.71  237.83
   2  -2   0 3478.45  238.37
  -2   2   0 3594.44  238.53
  -2   2  -1    1.15    0.44
   2   2   1   -0.04    0.47
   2  -2   1    0.60    0.36
  -2  -2  -1    0.25    0.40
  -2   2  -1    0.60    0.42
   2   2   1    0.60    0.37
  -2  -2  -1    0.67    0.53
   2  -2   1    0.96    0.68
  -2   2  -1    1.52    0.86
  -2   2  -2  720.22   58.82
   2   2   2  849.97   58.88
   2  -2   2  783.06   58.90
   2   2   2  863.29   59.01
   2  -2   2  826.03   59.01
  -2   2  -2  772.87   58.95
  -2  -2  -2  779.86   58.93
  -2   2  -2  856.85   59.50
   2  -2   2  810.57   59.49
   2   2   3   12.29    1.24
   2  -2   3   12.74    1.26
  -2  -2  -3   12.63    1.25
  -2   2  -3   14.31    1.30
   2  -2   3   11.78    1.62
  -2   2  -3   13.24    1.71
   2  -2   3    9.17    1.10
  -2   2  -3    7.89    1.05
  -2  -2  -4   15.11    1.65
   2   2   4   13.95    1.52
   2  -2   4   16.31    1.58
  -2   2  -4   14.97    1.63
   2  -2   4   15.22    1.91
   2  -2   4   14.65    1.46
  -2  -2  -5    1.34    0.59
   2   2   5    2.67    0.60
   2  -2   5    1.50    0.52
  -2   2  -5    1.89    0.69
   2  -2   5    1.10    0.70
   2  -2   5    1.62    0.48
  -2  -2  -6  103.76    9.03
   2   2   6  106.00    8.65
   2  -2   6  118.42    8.73
  -2   2  -6  101.15    9.03
   2  -2   6   91.61    8.91
   2  -2   6  121.14    8.49
   2  -2   7    0.28    0.70
  -2  -2  -7    1.77    1.06
   2   2   7    0.91    0.64
  -2   2  -7    1.01    0.93
  -2   2  -8  528.51   37.53
   2  -2   8  584.39   37.58
   2   2   8  558.85   37.54
  -2   2  -9   22.15    2.50
   2  -2   9   28.06    2.76
   2   2   9   25.72    2.72
   2   2  10  574.47   31.74
   2  -2  10  577.26   31.67
  -2   2 -11   38.76    3.99
   2  -2  11   29.40    3.86
   2   2  11   60.80    5.16
   2  -2  11   66.24    5.27
  -2   2 -11   33.93    7.48
  -2  -2 -11   31.74    7.76
  -2   2 -12   65.93    6.25
   2  -2  12   58.58    6.31
   2  -2  12  100.44    7.84
   2   2  12  103.53    7.93
  -2   2 -13    6.94    1.51
   2  -2  13    9.60    1.77
   2   2  13   16.59    2.85
   2  -2  13   19.02    2.98
  -2   2 -13    1.12    2.59
  -2  -2 -13    1.12    2.98
   2  -2  14   43.98    4.71
   2  -2  14   56.68    6.13
   2   2  14   52.97    6.09
   2  -2  15    9.76    1.85
   2   2  15   11.59    3.01
   2  -2  15   12.61    3.11
   2   2  16  119.95   12.32
   2  -2  16  115.77   12.25
   2  -2  16  113.19   10.39
  -2   2 -16  146.00   10.56
   2   2  17    7.05    2.69
   2  -2  17    9.75    2.92
  -2   2 -17    7.40    1.60
   2  -2  17    5.47    1.64
   2  -2  18    0.36    2.50
   2   2  18    3.14    2.28
  -2  -2 -18    0.60    1.76
  -2   2 -18    2.54    1.20
   2  -2  18    0.86    1.28
  -2  -2 -18   -1.88    6.01
  -2   2 -18   -1.87    4.88
   2  -2  19   26.60    5.05
   2   2  19   22.44    4.50
  -2   2 -19   22.80    2.35
   2  -2  19   16.86    2.53
  -2  -2 -19    2.00    5.35
  -2   2 -19   -1.99    6.46
   2   2  20   78.14    9.78
   2  -2  20   88.33   10.13
   2  -2  20   74.89    7.00
  -2   2 -20   77.84    6.60
   2   2  21   73.94    9.29
   2  -2  21   71.05    9.19
   2  -2  21   59.46    5.99
  -2   2 -21   66.14    5.65
   2   2  22   81.77   10.05
   2  -2  22   74.51    9.84
   2  -2  22   71.15    6.67
  -2   2 -22   73.92    6.25
   2  -2  23   14.29    4.81
   2   2  23    9.15    3.77
   2  -2  23   12.22    2.25
  -2   2 -23   11.39    1.71
   2  -2  24   14.81    4.57
   2   2  24   21.77    5.37
   2  -2  24   17.08    2.40
  -2   2 -24   11.44    1.75
   2  -2  25   32.37    6.76
   2   2  25   22.89    5.44
   2  -2  25   22.62    2.85
  -2   2 -25   18.10    2.13
   2  -2  26   23.35    6.07
   2   2  26   30.79    6.41
  -2   2 -26   19.20    2.13
   2  -2  26   27.64    3.09
   2  -2  27   32.28    6.93
   2   2  27   23.31    6.08
   2  -2  27   26.20    3.30
   2   2  28   15.45    5.50
   2  -2  28   26.64    6.73
   2  -2  28   23.68    2.96
   2  -2  29    2.99    1.79
   2   2  30   62.53    6.02
   2  -2  30   67.35    5.89
   2   2  31   19.77    2.84
   2   2  32   60.98    5.66
  -2  -2 -34   -2.65    8.48
  -2   2 -34    2.65    5.99
   2  -3 -36   -1.96    6.78
   2   3 -36   -1.90    6.08
   2  -3 -35   -3.92    9.58
   2   3 -35   -1.90    6.06
   2   3 -34    1.90    6.07
   2  -3 -34   -3.94    8.53
  -2   3  33   -0.69    2.02
   2  -3 -33   -3.96    8.16
   2   3 -33    1.90    4.96
   2  -3 -32    7.84   10.23
   2   3 -32   -1.90    4.97
   2  -3 -31   -1.96    7.68
   2   3 -31   -1.88    6.48
  -2   3  30   21.58    1.88
   2   3 -30    5.61    7.07
   2  -3 -30    3.87    7.30
  -2   3  29    2.37    6.99
  -2   3  29   15.08    1.67
   2   3 -29    1.83    5.43
   2  -3 -29    5.77    7.17
   2  -3 -28   11.06    3.55
   2   3 -28   -1.79    6.91
   2  -3 -27    6.02    2.48
   2  -3 -27   -9.16   10.17
   2   3 -27   -3.51    7.29
  -2   3  26   -2.31    5.26
   2  -3 -26   -1.80    9.41
   2   3 -26   -1.70    8.88
  -2  -3  26   -2.58    7.55
  -2   3  26   16.53    1.86
   2  -3 -26    5.79    2.28
   2  -3 -25   -1.73    9.33
   2   3 -25   -3.27    7.98
  -2  -3  25    2.54    7.42
  -2   3  25    2.27    6.64
   2  -3 -25    3.77    2.06
  -2   3  25    9.96    1.66
   2  -3 -24   23.98    3.74
  -2   3  24   -0.71    2.85
   2   3 -24   20.25    1.80
   2  -3 -24   11.64    7.65
   2   3 -24   -1.56    8.53
   2   3 -23   -4.40    7.41
  -2   3  23    2.17    5.66
  -2  -3  23   -2.43    7.08
   2  -3 -23   -3.13    7.90
   2   3 -23    0.50    0.52
  -2   3  23    0.07    1.28
   2  -3 -23   -0.23    1.18
  -2   3  22   -2.10    5.48
   2  -3 -22    1.48    5.79
  -2  -3  22   -2.35    6.14
   2   3 -22    1.39    4.79
   2  -3 -22    2.98    1.58
   2   3 -22    2.10    0.60
  -2   3  22    3.71    1.44
  -2   3  21   -0.70    2.03
   2  -3 -21    0.80    1.22
   2   3 -21   -1.30    5.88
   2  -3 -21   -4.11    7.15
  -2   3  21    2.36    1.31
   2   3 -21    0.60    0.54
   2  -3 -20  133.52   12.99
   2  -3 -20  127.70   20.71
   2   3 -20   94.40   18.50
   2   3 -20  142.28   11.46
   2   3 -19    9.61    1.17
  -2   3  19   16.00    2.26
   2  -3 -19   11.24    2.43
   2  -3 -19    4.66    5.93
   2   3 -19    1.09    5.56
   2   3 -18  401.02   30.03
   2  -3 -18  335.97   31.26
   2  -3 -18  379.98   40.23
   2   3 -18  282.44   37.53
  -2   3  17   11.64    1.68
  -2   3  17   22.91    2.66
   2   3 -17   19.07    1.69
   2   3 -17    7.90    5.25
   2  -3 -17   15.94    6.58
  -2   3  16  122.02    8.55
  -2   3  16   84.04    7.66
   2  -3 -16  103.73   14.84
   2   3 -16  119.93   14.97
  -2   3  15   35.63    3.55
  -2   3  15   27.35    2.94
  -2   3  15   33.54    3.85
   2   3 -15   25.19    6.39
   2  -3 -15   26.82    6.82
  -2   3  14  162.11   13.28
  -2   3  14  155.05   12.77
  -2   3  14  189.71   13.73
   2  -3 -14  205.04   19.32
   2   3 -14  126.31   16.74
   2   3 -13   -0.47    2.22
   2  -3 -13   -0.50    2.44
  -2   3  13    1.80    0.87
  -2   3  13    1.66    1.06
  -2   3  13    2.11    1.18
  -2   3  12    9.81    1.60
   2   3 -12   11.33    3.30
   2  -3 -12   15.70    3.98
  -2   3  12    8.56    1.73
  -2   3  12    8.20    1.45
   2  -3 -11    5.68    2.66
   2   3 -11    3.17    1.91
  -2   3  11    2.63    0.96
  -2   3  11    2.72    0.95
  -2   3  11    4.02    1.28
  -2   3  10  168.63   14.43
  -2   3  10  177.66   14.14
  -2   3  10  167.24   13.97
   2  -3 -10  239.56   16.98
   2   3 -10  227.42   16.65
  -2   3   9   14.29    1.94
  -2   3   9   14.30    2.10
  -2   3   9   10.71    1.64
   2   3  -9   13.77    2.53
   2  -3  -9   18.26    3.00
  -2   3   8  653.26   43.03
  -2   3   8  604.96   43.07
  -2   3   8  500.49   42.37
   2  -3  -8  653.12   43.86
   2   3  -8  717.30   43.86
  -2  -3   8  400.30   46.03
  -2   3   8  349.64   45.34
  -2   3   7  106.56    8.27
  -2  -3   7   90.99    7.50
   2   3  -7   85.17    8.00
   2  -3  -7  103.09    8.29
  -2   3   6   23.36    3.24
  -2  -3   6   44.15    3.11
  -2   3   6   18.64    4.12
  -2  -3   6   34.59    4.96
  -2  -3   5   76.96    6.72
  -2  -3   5   82.71    8.37
  -2   3   5   75.42    8.19
  -2   3   5   98.91    7.59
  -2  -3   5   91.08    6.73
  -2   3   5   87.57    6.74
  -2  -3   4  251.32   21.19
  -2  -3   4  290.56   22.41
  -2   3   4  334.54   22.61
  -2  -3   4  264.64   21.13
  -2   3   4  290.62   21.18
  -2  -3   3   54.48    4.97
  -2   3   3   56.10    5.50
  -2  -3   3   60.01    5.54
  -2   3   3   76.39    5.92
  -2   3   3   66.32    4.96
  -2  -3   3   65.38    4.96
  -2  -3   2  578.63   44.68
   2   3  -2  584.29   44.71
  -2  -3   2  607.19   45.03
  -2   3   2  663.24   45.08
  -2   3   2  601.75   44.61
  -2  -3   2  559.51   44.58
  -2  -3   1   15.14    1.63
   2   3  -1   12.99    1.59
  -2   3   1   16.33    1.69
   2  -3  -1   14.57    1.51
   2   3  -1   16.06    1.55
  -2  -3   1   22.82    1.77
  -2   3   1   23.74    1.84
  -2   3   1   22.15    2.48
  -2  -3   0   13.49    1.59
  -2   3   0   20.53    1.73
  -2   3   0   34.78    2.08
   2   3   0   15.52    1.72
   2  -3   0   17.60    1.65
   2   3   0   12.58    1.59
   2  -3   0   34.55    2.76
  -2   3   0   43.91    3.16
  -2  -3  -1   43.07    3.15
  -2   3  -1   42.76    3.15
  -2   3  -1   29.97    3.11
   2   3   1   32.45    3.13
   2  -3   1   37.96    3.11
   2   3   1   35.91    3.08
   2  -3   1   39.91    3.80
  -2   3  -1   48.73    4.02
  -2  -3  -2  234.13   16.89
  -2   3  -2  213.99   16.85
  -2   3  -2  185.62   16.80
   2  -3   2  200.27   16.77
   2   3   2  226.24   16.81
   2  -3   2  214.71   17.56
  -2   3  -2  271.29   17.80
  -2   3  -3  146.04    9.90
  -2  -3  -3  144.08    9.89
  -2  -3  -3  121.34    9.61
   2  -3   3  108.37    9.70
  -2   3  -3  104.33    9.64
   2   3   3  111.48    9.70
   2   3   3  157.33    9.89
   2  -3   3  153.67    9.89
   2  -3   3  114.20   10.34
  -2   3  -3  136.46   10.42
   2  -3   4   29.70    2.67
   2   3   4   11.44    1.45
  -2  -3  -4    9.16    1.56
  -2   3  -4    4.92    1.50
   2  -3   4    7.00    1.31
  -2  -3  -4   52.72    2.32
   2  -3   4   39.07    2.05
   2  -3   5  123.02   12.11
   2  -3   5  170.51   11.73
  -2  -3  -5  174.20   12.33
   2   3   5  164.91   11.70
  -2   3  -5  168.82   12.29
  -2  -3  -5  151.23   11.82
   2  -3   5  125.92   11.59
   2  -3   6  563.20   48.75
   2   3   6  590.11   48.15
  -2  -3  -6  565.86   48.96
   2  -3   6  674.51   48.25
  -2   3  -6  624.14   49.08
  -2  -3  -6  708.99   48.61
   2  -3   6  743.68   48.22
   2  -3   7   78.38    8.51
   2  -3   7  126.74    8.34
   2   3   7  118.18    8.31
  -2  -3  -7  122.56    8.90
   2  -3   7   83.24    7.97
   2   3   8  972.07   77.36
   2  -3   8 1069.49   77.44
  -2   3  -8 1153.23   77.71
   2  -3   8 1141.91   77.25
  -2  -3  -8 1309.80   78.54
   2   3   9   20.62    2.23
   2  -3   9   21.08    2.23
   2  -3   9    8.51    1.97
  -2   3  -9   14.91    2.14
  -2  -3  -9   22.48    3.15
   2  -3   9   13.92    1.84
   2  -3  10   80.41    6.59
   2   3  10   64.12    6.36
  -2   3 -10   86.32    6.49
  -2  -3 -10   72.81    7.43
   2  -3  10   85.60    6.11
   2   3  11   18.25    2.39
   2  -3  11   20.78    2.48
  -2  -3 -11   16.37    3.13
  -2   3 -11   13.27    1.89
   2  -3  12   89.80    7.03
   2   3  12   88.70    7.04
   2  -3  12   43.40    5.93
  -2   3 -12   65.88    6.02
  -2  -3 -12  110.58    8.66
   2  -3  13   42.43    4.27
   2   3  13   35.17    4.01
   2  -3  13   17.05    2.86
  -2   3 -13   24.73    2.91
  -2  -3 -13   28.20    4.49
   2   3  14   78.52    6.94
   2  -3  14   74.59    6.95
  -2  -3 -14   76.71    7.94
   2  -3  14   47.14    5.56
  -2   3 -14   54.46    5.38
   2   3  15  111.34    8.12
   2  -3  15  124.41    8.60
  -2  -3 -15   67.29    7.82
  -2  -3 -15    3.36    6.61
  -2   3 -15    1.66    6.92
   2  -3  15   82.15    6.27
  -2   3 -15   72.75    5.74
   2   3  16  164.34    9.14
   2  -3  16  202.22   10.05
  -2  -3 -16   91.09    8.03
  -2   3 -16   -1.79    6.66
  -2  -3 -16   -1.82    6.74
   2  -3  16  198.12    7.27
  -2   3 -16  167.28    5.83
   2  -3  17   62.35    6.21
   2   3  17   49.40    5.32
  -2  -3 -17   -0.74    2.11
  -2   3 -17    1.92    4.42
  -2  -3 -17   -1.95    5.73
   2  -3  17   45.76    3.63
  -2  -3 -17   23.20    4.43
  -2   3 -17   27.83    2.54
   2  -3  18  292.72   21.45
   2   3  18  247.58   20.62
   2  -3  18  296.06   18.89
  -2   3 -18  201.48   17.96
  -2  -3 -18  169.53   20.12
   2   3  19   13.86    3.39
   2  -3  19   15.81    3.89
  -2  -3 -19    9.09    3.41
   2  -3  19   12.59    2.42
  -2  -3 -20    6.99    3.25
   2  -3  20   15.77    2.43
   2   3  20   10.10    3.15
   2  -3  20    8.63    3.18
   2  -3  21    4.64    3.03
   2   3  21    3.69    2.69
  -2  -3 -21    0.79    2.54
   2  -3  21    1.33    1.66
  -2  -3 -22  127.85   14.00
   2  -3  22  144.32   14.55
   2   3  22  115.58   13.61
   2  -3  22  142.56   11.48
  -2  -3 -23   -0.73    2.51
   2  -3  23    7.69    3.62
   2   3  23    4.05    3.18
  -2   3 -23    6.25    1.83
   2  -3  23    9.19    2.16
  -2  -3 -23    6.14    3.29
  -2  -3 -24   62.91    8.50
   2  -3  24   71.95    6.18
  -2   3 -24   58.55    5.71
   2   3  24   53.48    8.32
   2  -3  24   69.87    9.40
  -2   3 -25   15.19    2.27
  -2  -3 -25   15.04    4.24
   2  -3  25   23.50    5.60
   2   3  25   14.79    4.44
  -2  -3 -26    7.56    3.43
  -2   3 -26    2.02    1.40
   2   3  26    4.92    3.92
   2  -3  26    0.95    3.56
  -2  -3 -27   21.68    5.18
  -2   3 -27   20.76    2.58
   2  -3  27   30.15    6.48
   2   3  27   21.06    5.67
  -2   3 -28   15.96    2.09
   2   3  28   10.60    4.55
   2  -3  28   10.79    4.82
  -2   3 -29    4.32    1.36
  -2   3 -30    2.37    1.14
  -2   3 -31    0.37    0.97
  -2   3 -33   -2.69    4.96
   2  -4 -35   -1.77    7.66
   2   4 -35    1.69    4.42
   2  -4 -34   14.32   10.49
   2   4 -34   13.66    8.10
   2  -4 -33   -1.79    6.61
   2   4 -33   -1.70    5.44
   2  -4 -32    5.31    7.31
   2   4 -32    3.35    4.90
   2  -4 -31    8.81    8.62
   2   4 -31    5.00    6.16
   2  -4 -30   10.38    8.75
   2   4 -30    3.26    5.22
  -2  -4  29   -2.57    7.50
  -2   4  29    2.24    7.16
  -2   4  29    3.83    1.63
   2  -4 -29   -1.69    8.83
   2   4 -29   -3.18    6.87
   2   4 -28    1.56    6.83
   2  -4 -28   16.46   10.30
  -2  -4  27    5.49    9.52
  -2   4  27    2.38    6.27
   2  -4 -27    6.38    8.11
   2   4 -27   10.09    1.39
   2  -4 -26   61.48   15.73
   2   4 -26   58.69    4.73
   2   4 -25    5.77    1.05
  -2   4  25   12.10    2.30
   2  -4 -25    2.95    6.68
   2  -4 -24  108.13   19.02
   2   4 -24   88.54    7.64
  -2   4  23   12.81    2.40
   2   4 -23    5.82    1.02
  -2  -4  23    2.66   10.42
   2  -4 -23    3.99  355.80
   2   4 -23   -2.46    6.43
   2   4 -22    5.71    5.20
   2  -4 -22   17.29    8.22
   2   4 -22   18.49    2.11
  -2   4  21    0.83    2.68
  -2   4  21   -2.17    7.10
   2  -4 -21   65.06   12.56
   2   4 -21   34.78    9.15
  -2  -4  21    2.55    6.83
   2   4 -21   61.26    2.68
  -2   4  21  118.47    5.58
   2   4 -20   29.71    8.82
  -2  -4  20   -4.94    9.59
   2  -4 -20   62.29   12.18
  -2   4  20   -2.10    7.34
   2   4 -20   41.53    3.52
  -2   4  20  113.85    6.18
  -2   4  20   55.02    3.87
   2  -4 -19   -0.94    5.47
   2   4 -19    0.86    4.07
  -2   4  19    1.69    1.78
   2   4 -19    1.68    0.78
  -2   4  19    0.84    0.89
   2   4 -18   47.06    3.69
  -2   4  18   32.64    3.73
   2  -4 -18   34.41    8.82
   2   4 -18   31.79    8.42
  -2   4  17   19.22    2.90
   2   4 -17   17.35    1.78
  -2   4  17   12.42    1.86
   2  -4 -17    6.58    4.89
   2   4 -17    5.41    4.19
  -2   4  16  319.89   21.07
  -2   4  16  225.54   19.88
  -2   4  16  277.35   20.98
   2   4 -16  264.43   25.42
   2  -4 -16  299.28   26.65
  -2   4  15   65.51    6.12
  -2   4  15   57.60    5.32
  -2   4  15   59.52    5.92
   2   4 -15   54.78    8.61
   2  -4 -15   66.57    9.56
  -2   4  14  143.61   11.98
  -2   4  14  153.19   12.70
  -2   4  14  145.83   12.35
   2   4 -14  166.84   15.93
   2  -4 -14  195.64   16.88
   2   4 -13    0.71    2.13
   2  -4 -13    0.76    2.11
  -2   4  13    1.12    1.06
  -2   4  13    0.69    0.93
  -2   4  13    0.84    1.25
  -2   4  12  121.22    9.80
  -2   4  12  129.03   10.37
  -2   4  12  108.39    9.61
   2   4 -12  104.20   11.40
   2  -4 -12  136.71   12.36
  -2  -4  11    7.78    1.48
   2  -4 -11   11.00    2.72
   2   4 -11   10.84    2.51
  -2   4  11    6.93    1.33
  -2   4  11    9.28    1.99
  -2   4  10   19.79    2.80
  -2   4  10   16.49    2.01
  -2  -4  10    9.63    1.75
   2  -4 -10   22.63    3.17
   2   4 -10   13.68    2.48
  -2  -4   9   -0.06    0.84
   2  -4  -9    0.14    0.90
   2   4  -9    2.06    1.15
  -2   4   9    1.10    0.71
  -2   4   9    1.11    1.24
  -2   4   8   92.27    7.97
  -2   4   8   68.46    6.95
  -2  -4   8   95.45    7.07
   2   4  -8   95.86    7.60
   2  -4  -8   88.30    7.55
  -2  -4   7   16.58    1.99
  -2   4   7   19.81    2.84
  -2   4   7   19.45    1.89
  -2  -4   6  374.81   22.63
  -2  -4   6  267.35   26.41
  -2   4   6  173.31   24.70
  -2   4   6  367.09   23.76
  -2  -4   6  282.84   22.26
  -2   4   6  274.58   22.24
  -2  -4   5   49.93    4.51
  -2  -4   5   46.22    6.90
  -2   4   5   41.38    6.56
  -2  -4   5   53.50    4.33
  -2   4   5   54.65    4.37
  -2  -4   4  263.17   17.64
  -2   4   4  197.75   18.99
  -2  -4   4  251.99   19.60
  -2   4   4  283.80   18.74
  -2  -4   4  219.43   17.32
  -2   4   4  218.60   17.33
  -2  -4   3    8.05    1.27
  -2   4   3    8.99    1.35
  -2  -4   3    9.70    2.03
  -2   4   3    8.72    1.90
  -2   4   3   10.00    1.05
  -2  -4   3    9.57    1.03
   2   4  -2  125.05   10.05
  -2   4   2  102.65    9.98
  -2  -4   2  127.57   10.06
  -2  -4   2  138.89   10.68
  -2   4   2  109.94   10.40
  -2   4   2  148.60   11.03
  -2   4   2  150.18   10.01
  -2  -4   2  139.76    9.98
  -2   4   1    6.18    1.09
   2   4  -1    5.96    1.06
   2   4  -1    6.96    0.82
  -2  -4   1    6.62    1.13
  -2   4   1    6.28    1.09
  -2  -4   1    7.40    0.83
  -2   4   1    6.81    0.85
  -2   4   1    9.34    1.74
  -2   4   0   23.44    2.29
   2   4   0   25.99    2.33
   2  -4   0   19.09    1.97
  -2   4   0   27.37    3.08
  -2   4   0   20.74    2.02
  -2  -4   0   23.23    2.03
  -2  -4  -1    1.55    0.48
  -2   4  -1    1.78    0.51
  -2   4  -1    1.82    0.74
   2   4   1    1.44    0.73
   2   4   1    1.21    0.42
   2  -4   1    1.02    0.41
   2   4   1    1.21    0.83
  -2   4  -1    2.10    1.26
   2  -4   2  178.31   14.04
   2   4   2  177.35   14.04
  -2   4  -2  195.58   14.30
  -2  -4  -2  205.22   14.33
  -2   4  -2  160.60   14.16
   2   4   2  198.97   14.32
   2  -4   3   14.30    1.38
   2   4   3   13.10    1.36
  -2   4  -3   17.13    1.88
  -2  -4  -3   16.19    1.85
  -2   4  -3   18.18    2.43
   2   4   3   11.90    1.58
  -2   4  -3   11.90    1.53
   2  -4   4   46.73    4.08
  -2   4  -4   39.43    3.90
   2   4   4   47.53    4.07
   2  -4   4   47.65    3.87
   2   4   4   48.27    3.87
  -2   4  -4   45.94    4.52
  -2  -4  -4   50.03    4.61
   2   4   5   20.91    1.98
   2  -4   5   20.94    1.98
   2  -4   5   15.38    2.02
   2  -4   6  548.29   39.92
   2   4   6  525.34   39.91
   2  -4   6  533.76   40.06
   2   4   7    9.75    1.24
   2  -4   7    8.29    1.20
  -2  -4  -7    7.18    1.26
   2  -4   7    6.65    1.31
   2  -4   8   88.44    7.55
  -2  -4  -8  108.12    7.85
  -2   4  -8   43.29   10.30
  -2  -4  -8   40.09   10.25
   2  -4   8   97.54    7.58
   2   4   8   97.08    7.58
  -2   4  -8   99.01    8.05
  -2   4  -9    0.92    2.97
   2   4   9    3.87    1.00
   2  -4   9    5.72    1.10
  -2  -4  -9   -0.93    2.46
  -2  -4  -9    2.92    1.03
  -2   4  -9    6.16    1.51
   2  -4   9    4.56    1.11
   2   4  10   45.72    3.99
   2  -4  10   45.61    3.99
  -2   4 -10    5.85    5.24
  -2  -4 -10    5.95    5.93
  -2   4 -10   39.81    4.07
   2  -4  10   39.81    3.73
  -2  -4 -10   60.97    4.53
   2   4  11    1.83    1.06
   2  -4  11    3.40    1.13
  -2  -4 -11    0.91    2.66
   2  -4  11    2.11    1.02
  -2  -4 -11    2.03    1.19
  -2   4 -11    2.33    1.14
   2  -4  12   95.82    7.23
  -2  -4 -12   91.73    7.76
   2  -4  12  101.81    7.72
   2   4  12   93.99    7.67
  -2   4 -12   88.04    7.36
   2   4  13   12.93    2.22
   2  -4  13   11.80    2.09
   2  -4  13    8.59    1.70
  -2  -4 -13    6.01    1.98
  -2   4 -13   10.46    1.93
  -2  -4 -14  136.05    6.82
   2  -4  14  183.94    5.84
  -2  -4 -14   -1.83    6.21
  -2   4 -14   -1.78    6.49
   2  -4  14  204.26    7.98
   2   4  14  165.19    7.26
  -2   4 -14  179.09    6.03
  -2  -4 -15   40.35    4.25
   2  -4  15   42.05    3.40
  -2   4 -15   -1.92    5.87
  -2  -4 -15   -3.95    7.94
   2   4  15   57.99    4.94
   2  -4  15   71.06    5.37
  -2   4 -15   38.79    3.34
   2   4  16  219.86   17.98
   2  -4  16  256.42   18.47
  -2   4 -16  217.63   16.71
   2  -4  17    7.67    2.58
   2   4  17   10.79    2.78
  -2   4 -17    3.59    1.52
  -2  -4 -17    3.76    1.93
   2   4  18   24.61    4.21
  -2   4 -18   28.66    3.21
  -2  -4 -18   18.83    3.81
   2   4  19    0.54    2.43
   2  -4  19   -0.28    2.74
  -2  -4 -19   -0.51    1.72
  -2   4 -19    0.49    1.22
  -2   4 -20   54.90    5.51
  -2  -4 -20   51.50    6.86
   2   4  21   20.96    4.26
   2  -4  21   31.64    5.03
  -2  -4 -21    5.33    2.46
  -2   4 -21    7.79    1.69
  -2  -4 -21   -0.86    2.28
   2  -4  22   44.08    6.01
   2   4  22   39.04    5.71
  -2   4 -22   20.65    2.75
  -2  -4 -22   18.07    3.93
   2   4  23    1.05    3.24
   2  -4  23    2.58    3.34
  -2  -4 -23    4.22    2.49
   2   4  24   86.85   10.02
  -2  -4 -24   56.03    8.27
   2   4  25   24.36    5.16
  -2  -4 -25   13.23    3.70
   2  -4  26   42.92    7.35
   2   4  26   40.53    6.71
  -2  -4 -26   32.74    5.77
   2   4  27   25.10    5.71
   2  -4  27   33.85    6.57
  -2   4 -27   29.68    3.59
   2   4  28   30.70    6.54
  -2   4 -28   36.49    3.92
  -2   4 -29    5.67    1.79
  -2   4 -30   13.13    2.16
  -2   4 -31   10.76    1.97
  -2   4 -32   10.00    1.81
  -2   4 -33    0.12    1.24
   2   5 -35    5.75    5.32
   2  -5 -35    4.55    6.58
   2   5 -34   -1.44    4.60
   2  -5 -34    3.05    5.96
   2   5 -33    1.42    4.89
   2  -5 -33   10.53    9.00
  -2   5  32   -0.85    1.58
   2  -5 -32    1.48    6.69
   2   5 -32   -1.41    3.68
   2  -5 -31   -1.47    6.37
   2   5 -31   -1.38    4.02
   2   5 -30    0.29    0.81
   2   5 -30   -1.34    4.94
   2  -5 -30    1.44    5.93
   2   5 -29    0.84    0.85
   2   5 -29   -2.60    4.79
   2  -5 -29    2.79    6.05
  -2   5  28    9.70    8.01
   2   5 -28    5.04    1.03
  -2   5  28   17.92    2.69
   2   5 -28   -2.50    5.18
   2  -5 -28   12.17    7.49
  -2  -5  27    9.90    9.69
  -2   5  27    2.07    6.63
  -2   5  27   13.84    2.55
   2   5 -27    4.56    1.08
   2  -5 -27   -1.30    6.80
   2   5 -27   -1.20    5.21
  -2   5  26   -2.17    6.34
  -2  -5  26    7.82    9.62
  -2   5  26    7.85    2.45
   2   5 -26    2.56    0.92
   2  -5 -26    1.25    5.63
   2   5 -26   -1.15    4.24
   2  -5 -25   31.55   10.15
   2   5 -25   28.31    2.89
   2  -5 -24    7.74    6.47
   2   5 -24   -1.01    4.21
   2   5 -24    5.11    1.18
   2   5 -23   32.37    2.95
  -2   5  23   25.53    2.90
   2  -5 -22   -0.95    5.53
   2   5 -22   -0.87    4.24
  -2   5  22    6.05    2.62
   2   5 -22    2.35    1.03
  -2   5  22    3.68    1.15
   2  -5 -21    0.87    4.80
   2   5 -21    2.38    3.59
  -2   5  21    4.35    2.38
   2   5 -21    1.66    0.93
  -2   5  21    1.17    0.95
   2  -5 -20   55.98   10.23
   2   5 -20   26.74    7.56
  -2  -5  20    2.77    8.57
  -2   5  20    4.47    7.14
  -2   5  20   37.50    3.72
  -2   5  20   79.86    5.92
   2   5 -20   42.30    3.61
  -2  -5  19   -2.71   10.00
   2  -5 -19   -0.71    3.45
  -2   5  19   -2.18    8.54
   2   5 -19    3.24    3.38
   2   5 -19    0.64    1.02
  -2   5  19    1.93    2.04
  -2   5  19    1.62    1.08
  -2   5  18   67.20    6.91
   2   5 -18   84.67    6.83
   2   5 -18   78.68   11.26
   2  -5 -18   96.90   12.44
  -2   5  17   25.08    2.76
   2   5 -17   28.41    2.68
  -2   5  17   42.80    4.36
  -2   5  17   26.19    3.59
  -2  -5  17   26.64    3.15
   2   5 -17   11.02    4.43
  -2   5  17   -4.09    7.73
  -2  -5  17   -2.56   10.15
   2  -5 -17   27.75    6.39
  -2  -5  16   33.60    3.05
  -2   5  16   16.21    2.84
   2  -5 -16   13.09    4.42
   2   5 -16   17.26    4.54
  -2  -5  16    2.46    9.66
  -2   5  16   -5.87   11.18
  -2   5  16    8.32    1.89
  -2   5  16   13.94    3.15
  -2   5  15  125.95    9.75
  -2   5  15   98.33    8.41
  -2   5  15   88.52    8.64
  -2  -5  15   95.53    8.45
   2   5 -15   86.36   10.65
   2  -5 -15  128.35   12.17
  -2   5  14   47.01    4.51
  -2   5  14   65.59    5.75
  -2   5  14   50.53    4.65
  -2  -5  14   27.98    3.95
   2  -5 -14   60.93    7.19
   2   5 -14   31.96    5.44
  -2   5  13   86.39    7.85
  -2   5  13   63.59    6.74
  -2  -5  13   83.13    6.87
   2  -5 -13  102.59    9.14
   2   5 -13   78.44    8.30
  -2   5  12   41.01    4.23
  -2  -5  12   15.12    2.41
  -2   5  12   28.18    2.84
   2  -5 -12   34.56    4.22
   2   5 -12   10.78    2.85
  -2  -5  11    8.67    1.54
   2  -5 -11    7.48    1.98
   2   5 -11    8.21    1.87
  -2   5  11    5.14    1.36
  -2   5  11   10.06    2.24
  -2   5  10  104.20    6.19
  -2  -5  10  104.57    4.32
   2   5 -10   91.10    4.88
   2  -5 -10   93.65    5.12
  -2   5   9   16.59    2.21
  -2  -5   9   17.44    2.22
  -2   5   8   43.70    4.59
  -2  -5   8   38.73    3.01
  -2   5   8   36.81    3.01
  -2   5   8   30.68    3.27
  -2  -5   8   51.10    3.64
  -2  -5   7   20.87    2.01
  -2   5   7   22.70    2.08
  -2  -5   7   19.07    2.34
  -2  -5   6    9.14    1.19
  -2   5   6    7.21    1.12
  -2  -5   5  105.33    7.50
  -2  -5   5  116.31    7.11
  -2   5   5  114.33    7.11
  -2  -5   4  100.44    8.59
  -2   5   4  103.25    8.21
  -2  -5   4   93.96    8.15
  -2   5   3   33.93    3.56
  -2  -5   3   35.80    3.53
   2   5  -3   33.36    3.48
  -2  -5   3   36.56    5.57
  -2   5   3   38.26    3.15
  -2  -5   3   42.56    3.16
   2   5  -2   91.30    7.74
  -2   5   2  113.08    7.94
  -2  -5   2  101.95    9.12
  -2   5   2   91.91    8.88
  -2  -5   2   91.84    7.32
  -2   5   2   90.69    7.34
  -2   5   1    2.31    1.03
   2   5  -1    4.48    1.05
   2   5  -1    4.54    0.77
  -2  -5   1    4.02    1.27
  -2   5   1    2.63    1.24
  -2  -5   1    4.17    0.66
  -2   5   1    4.25    0.66
  -2   5   1    6.65    1.82
  -2   5   0    0.62    0.52
  -2  -5   0    0.81    0.55
  -2   5   0    3.68    1.00
   2   5   0    1.99    0.86
  -2  -5   0    1.54    0.76
  -2   5   0    1.54    0.81
   2   5   0    0.57    0.57
  -2   5   0    2.46    1.53
  -2   5  -1    3.06    0.83
  -2  -5  -1    4.09    0.91
  -2   5  -1    2.14    0.85
   2   5   1    2.15    0.97
  -2   5  -1    4.40    0.84
  -2  -5  -1    3.22    0.83
   2   5   1    3.70    0.95
  -2   5  -1    3.74    1.57
   2   5   2    8.37    0.97
   2  -5   2    8.15    0.97
  -2   5  -2    8.67    1.56
  -2   5  -2   10.42    2.22
   2   5   2   17.02    1.76
  -2   5  -2    8.39    1.38
  -2  -5  -2    1.21    3.60
   2  -5   3   18.22    1.62
   2   5   3   17.76    1.60
   2   5   3   14.65    1.96
  -2   5  -3   15.09    1.92
   2  -5   4    3.23    0.69
   2   5   4    3.96    0.74
   2  -5   5   39.21    3.75
   2   5   5   37.24    3.68
  -2   5  -5   21.91    5.96
  -2  -5  -5   18.90    6.36
   2  -5   5   42.57    3.35
   2   5   5   41.12    3.33
   2  -5   6  165.22   11.76
   2   5   6  145.37   11.66
  -2  -5  -6   48.05   14.47
  -2   5  -6   30.16   13.06
   2   5   6  162.68   11.48
   2  -5   6  170.83   11.55
   2  -5   7    3.70    0.90
   2   5   7    2.99    0.87
  -2   5  -7    4.95    1.76
   2  -5   7    5.08    1.27
   2  -5   8  178.23   14.17
   2   5   8  167.91   13.90
   2  -5   8  184.05   13.96
  -2   5  -8  216.61   14.92
   2  -5   9    2.92    1.16
  -2  -5  -9   -1.46    3.83
  -2   5  -9   -1.38    4.43
   2   5   9    4.29    0.93
   2  -5   9    4.20    0.96
  -2   5  -9    4.02    1.55
   2  -5  10   21.48    2.32
  -2   5 -10   -1.54    5.46
  -2  -5 -10   -1.64    5.38
   2   5  10   22.79    2.13
   2  -5  10   21.04    2.11
  -2   5 -10   23.92    2.73
   2  -5  11    1.25    1.13
  -2  -5 -11   -1.81    5.79
  -2   5 -11   -3.40    5.86
   2   5  11    1.09    0.85
   2  -5  11    1.19    0.91
  -2   5 -11    0.64    1.25
   2   5  12   27.34    3.03
   2  -5  12   31.56    3.16
  -2   5 -12   28.90    3.35
   2  -5  12   24.40    2.98
   2   5  13   38.95    3.66
   2  -5  13   36.16    3.60
  -2   5 -13   31.27    3.51
  -2  -5 -13   28.95    3.51
   2  -5  13   26.74    3.29
   2   5  14    3.32    1.39
   2  -5  14    3.50    1.50
  -2   5 -14    5.43    1.63
   2  -5  14    8.77    1.68
   2  -5  15   27.00    3.20
   2   5  15   24.79    3.08
  -2   5 -15   18.97    2.68
  -2  -5 -15   16.16    2.78
   2  -5  15   18.40    2.59
   2  -5  16   23.32    2.92
   2   5  16   15.56    2.47
  -2   5 -16   20.44    2.41
   2  -5  16   23.04    2.47
  -2  -5 -16   19.22    2.68
   2  -5  17    4.27    1.84
   2   5  17    4.15    1.54
  -2  -5 -17    3.31    1.72
  -2   5 -17    3.52    1.55
   2  -5  17    4.36    1.71
   2   5  18   49.78    5.57
  -2   5 -18   41.77    4.61
  -2  -5 -18   46.51    5.43
   2  -5  18   45.62    4.85
   2   5  19    5.65    2.15
  -2  -5 -19    3.78    1.75
  -2   5 -19    3.60    1.47
   2  -5  19    1.96    1.62
   2   5  20   -1.39    2.26
   2  -5  20   -0.24    2.21
  -2  -5 -20    1.48    1.49
  -2   5 -20   -0.10    1.29
   2  -5  20   -0.13    1.71
   2   5  21    3.02    2.27
   2  -5  21    5.73    2.85
  -2  -5 -21    2.45    1.77
  -2   5 -21    1.25    1.36
   2  -5  21   -0.13    1.80
   2   5  22   14.17    3.44
  -2  -5 -22    8.94    2.65
  -2   5 -22    9.20    2.00
   2  -5  22    9.38    2.35
  -2  -5 -23   19.78    3.70
  -2   5 -23   19.34    2.83
   2  -5  23   18.07    3.17
   2  -5  24   17.72    4.24
   2   5  24   16.04    3.84
  -2   5 -24   11.74    2.17
  -2  -5 -24   16.81    3.54
   2  -5  25   44.03    6.13
   2   5  25   31.27    4.95
   2   5  26    1.33    2.81
   2  -5  26    0.71    3.19
   2  -5  27    8.07    4.05
   2   5  27    4.81    2.90
  -2   5 -30    0.96    1.86
  -2   5 -31    3.15    1.84
  -2   5 -32    4.88    1.83
   2  -6 -34   29.29   10.67
   2   6 -34    7.17    5.47
   2  -6 -33    1.25    6.73
   2   6 -33    1.17    3.05
   2   6 -32   -1.14    3.65
   2  -6 -32   17.14    8.45
   2  -6 -31    2.39    5.83
   2   6 -31   -1.12    2.92
   2  -6 -30   19.69    8.00
   2   6 -30   -2.16    3.46
   2   6 -29    0.65    0.92
   2  -6 -29    1.12    5.26
   2   6 -29    1.03    3.30
   2   6 -28   27.88    2.47
   2  -6 -28   38.69   10.43
   2   6 -27    3.58    1.07
   2  -6 -27   -1.03    5.02
   2   6 -27   -0.94    3.02
   2   6 -26   77.49    7.13
  -2  -6  26  127.12   26.02
   2  -6 -26  110.09   16.51
  -2   6  25   12.63    9.13
  -2  -6  25   15.61   10.50
  -2   6  25    5.04    1.30
  -2   6  25   20.71    3.73
   2   6 -25    7.97    1.49
   2   6 -25    2.50    4.25
   2  -6 -25   11.71    6.35
  -2   6  24   34.74   13.36
  -2   6  24   40.27    4.39
   2   6 -24   51.44    4.45
   2   6 -24   34.76    8.63
  -2   6  23   11.11    8.72
  -2   6  23    3.89    1.25
  -2   6  23   12.57    3.36
   2   6 -23    5.16    1.32
   2   6 -23    3.55    4.05
   2  -6 -23    7.65    5.39
  -2  -6  22    7.41   10.22
  -2   6  22   11.77    8.52
   2  -6 -22   10.54    5.06
   2   6 -22    3.21    3.09
  -2   6  22    8.91    1.68
  -2   6  22   21.03    3.79
   2   6 -22    8.35    1.53
  -2  -6  21    5.17    7.54
  -2   6  21   -2.04    5.32
  -2  -6  21    0.28    1.69
   2  -6 -21    0.64    3.92
   2   6 -21    1.75    3.05
  -2   6  21    0.41    1.10
  -2   6  21    2.45    2.70
   2   6 -21    0.12    1.02
  -2   6  20   -2.06    6.03
  -2  -6  20    2.34    1.69
   2  -6 -20    2.85    3.34
   2   6 -20    5.74    3.28
  -2   6  20    3.56    1.35
   2   6 -20    4.64    1.30
  -2   6  20    3.66    2.69
  -2  -6  19    0.27    1.51
   2  -6 -19    2.53    3.09
   2   6 -19    2.31    2.63
  -2   6  19    0.18    1.08
  -2   6  19    0.20    2.40
   2   6 -19    1.43    1.17
  -2  -6  18   32.81    3.96
  -2   6  18   35.95    4.56
   2  -6 -18   34.64    6.45
   2   6 -18   28.98    5.80
   2   6 -18   36.97    3.55
  -2   6  18   30.31    3.58
  -2  -6  18   16.49   12.17
  -2  -6  17    0.71    1.58
  -2   6  17   -1.17    3.75
   2  -6 -17    3.34    2.83
   2   6 -17    1.71    2.32
   2   6 -17    1.82    1.26
  -2   6  17    1.85    1.42
  -2   6  17    1.03    1.75
  -2   6  17    1.24    2.60
  -2   6  16  122.07   10.81
  -2  -6  16  134.38   10.86
  -2   6  16  117.06   11.18
   2   6 -16  108.80   12.19
   2  -6 -16  140.21   13.12
  -2  -6  15   16.29    2.46
   2  -6 -15    9.97    3.12
   2   6 -15   13.97    3.27
  -2   6  15   13.53    2.55
  -2   6  15   20.81    3.80
  -2   6  14   45.29    5.00
  -2   6  14   30.05    3.30
  -2  -6  14   44.47    3.49
  -2   6  14   -1.20    4.21
   2  -6 -14   37.74    4.37
  -2  -6  14   -2.49    7.46
   2   6 -14   32.79    4.19
  -2  -6  13    9.79    1.90
   2   6 -13    6.58    1.88
   2  -6 -13   10.55    2.29
  -2   6  13    7.59    1.72
  -2   6  13    8.74    2.74
  -2  -6  12    1.91    1.36
  -2   6  12   -1.21    3.17
   2  -6 -12    8.54    1.89
   2   6 -12    4.33    1.54
  -2   6  12   -1.69    5.85
  -2  -6  12    2.27    7.25
  -2   6  12    5.33    1.47
  -2   6  12    7.72    2.61
  -2  -6  11    0.32    0.72
  -2   6  11    0.23    0.73
  -2  -6  11    0.09    1.14
  -2   6  11    0.88    1.06
  -2   6  11    1.28    2.10
  -2   6  10   54.20    4.91
  -2  -6  10   72.34    5.14
  -2  -6  10    1.99    7.37
  -2   6  10   -1.47    6.30
  -2   6  10   75.58    6.76
  -2  -6  10   58.63    4.37
  -2   6  10   58.85    4.39
  -2  -6   9   11.85    1.90
  -2   6   9   10.75    1.89
  -2   6   9   -1.35    4.42
  -2  -6   9    1.83    5.92
  -2  -6   9   14.46    1.49
  -2   6   9   14.81    1.53
  -2   6   9   16.78    3.29
  -2   6   8    1.75    1.13
  -2  -6   8    9.49    1.52
  -2  -6   8    1.56    0.61
  -2   6   8    1.22    0.65
  -2   6   8    7.26    2.56
  -2   6   7    9.62    2.14
  -2  -6   7   13.52    1.95
  -2   6   7   13.66    1.41
  -2  -6   7   14.59    1.42
  -2   6   7   16.48    3.23
  -2  -6   6   86.09    6.92
  -2   6   6   76.68    7.09
  -2  -6   6   76.76    6.20
  -2   6   6   79.26    6.24
  -2   6   5    0.08    1.10
  -2  -6   5    0.92    1.13
  -2  -6   5    0.14    0.42
  -2   6   5    0.57    0.45
  -2   6   5    1.20    2.04
  -2  -6   4   37.99    2.98
  -2   6   4   36.47    3.00
  -2   6   4   31.88    3.72
  -2  -6   3    1.29    0.42
  -2   6   3    0.93    0.45
  -2   6   3    0.74    1.87
   2   6  -3    1.95    1.07
  -2   6   3    0.08    1.00
  -2   6   2   13.66    1.47
  -2  -6   2   13.64    1.46
  -2   6   2   20.32    3.25
   2   6  -2   16.09    1.63
  -2   6   2   10.25    1.99
   2   6  -2   16.10    2.06
   2   6  -1    3.37    1.27
  -2   6   1    2.47    1.22
   2   6  -1    3.23    0.85
  -2   6   1    5.13    2.20
  -2   6   0   64.33    5.68
  -2   6   0   34.78    4.10
   2   6   0   50.72    4.31
   2   6   0   64.65    4.24
  -2  -6   0   44.32    5.54
  -2   6   0   22.85    4.44
  -2   6  -1   46.01    4.37
   2   6   1   33.75    2.87
  -2   6  -1    1.03    4.02
  -2   6  -1   20.69    2.69
   2   6   1   30.29    2.88
  -2  -6  -1    6.08    4.19
  -2  -6  -1   29.68    3.12
  -2   6  -1   23.58    2.90
  -2   6  -2   19.62    3.01
  -2   6  -2    1.00    2.72
   2   6   2   12.70    2.01
  -2   6  -2    7.62    2.00
   2   6   2   11.88    1.82
  -2  -6  -2    9.43    1.55
  -2   6  -2   13.83    1.67
  -2   6  -3   -0.96    2.98
   2   6   3   34.73    3.30
   2   6   3   28.06    2.74
  -2   6  -3   26.29    2.63
  -2   6  -3   -0.74    3.58
  -2  -6  -3   -0.87    3.76
  -2   6  -3   26.37    2.22
  -2  -6  -3   28.19    2.30
   2  -6   4  115.05    6.16
   2   6   4  109.75    6.13
   2   6   4  118.83    7.12
  -2   6  -4  142.80    7.18
  -2   6  -4   -0.90    7.03
  -2  -6  -4    1.07    6.83
   2  -6   5   14.50    1.45
   2   6   5   13.57    1.41
   2   6   5   15.62    2.17
   2   6   6  217.65   16.17
   2  -6   6  203.91   16.16
   2   6   6  236.23   16.85
   2   6   7    2.17    0.70
   2  -6   7    1.85    0.68
  -2   6  -7    2.33    1.79
   2   6   7    1.81    1.37
   2  -6   7    3.55    1.38
   2   6   8   55.63    4.78
   2  -6   8   60.80    4.88
  -2   6  -8   64.30    5.92
   2  -6   8   50.03    5.16
   2   6   8   57.37    5.34
   2  -6   9    1.24    0.77
   2   6   9    1.77    0.80
  -2   6  -9    1.58    1.72
   2  -6   9    2.39    1.24
   2   6   9    1.14    1.33
   2   6  10    3.77    0.92
   2  -6  10    2.96    0.89
  -2   6 -10    6.56    1.98
   2  -6  10    3.78    1.35
   2  -6  11    8.13    1.29
   2   6  11    5.16    1.07
  -2   6 -11    3.95    1.81
   2  -6  11    4.67    1.47
   2  -6  12   87.85    4.37
  -2   6 -12   84.08    4.72
   2  -6  12   80.84    3.71
   2   6  12   77.34    3.64
   2  -6  13   14.59    2.55
  -2   6 -13   15.52    2.66
   2  -6  13   14.35    2.10
   2   6  13   14.80    2.09
   2  -6  14  289.91   21.44
  -2   6 -14  259.05   21.42
   2   6  14  255.67   21.15
   2  -6  14  292.78   21.32
   2  -6  15    9.81    2.28
  -2   6 -15    8.13    2.17
   2  -6  15    4.40    1.77
   2   6  15    2.74    1.51
   2  -6  16  282.79   21.88
  -2   6 -16  250.93   21.68
   2   6  16  275.72   21.89
   2  -6  16  317.64   22.13
   2  -6  17   15.95    2.66
  -2   6 -17   14.55    2.51
   2  -6  17   13.63    2.58
   2   6  17   11.07    2.36
   2  -6  18   75.10    7.29
  -2   6 -18   76.12    7.30
   2   6  18   80.82    7.61
   2  -6  18   98.69    7.98
   2  -6  19   10.73    2.34
  -2   6 -19   10.30    2.33
   2  -6  19   17.73    3.02
   2   6  19   14.72    2.71
   2  -6  20   23.18    3.40
  -2   6 -20   24.38    3.30
   2   6  20   28.72    3.96
   2  -6  21    3.14    1.89
  -2   6 -21    2.45    1.58
   2   6  21    2.12    2.00
   2  -6  21    3.38    2.07
  -2  -6 -22   32.67    4.72
   2  -6  22   52.49    5.59
   2   6  22   49.41    5.44
  -2   6 -22   33.23    4.08
  -2  -6 -23    5.33    2.21
  -2   6 -23    2.63    5.94
   2  -6  23   -0.24    2.46
   2   6  23    0.90    2.09
  -2   6 -23    1.19    1.67
  -2   6 -24   61.96    6.62
  -2  -6 -24   63.99    7.64
  -2   6 -25    0.20    1.58
   2   6  25   -1.01    2.38
   2  -6  25   -0.27    2.61
   2   6  26   67.62    7.08
   2  -6  26   81.73    7.98
  -2   6 -27    1.67    1.53
   2   6  27   -0.28    2.57
  -2   6 -31    2.85    2.31
  -2   6 -32    3.10    2.12
  -2  -6 -33   -2.95    9.42
  -2   6 -33    2.88    7.51
   2  -7 -33    8.74    6.74
   2  -7 -32    3.78    5.65
   2  -7 -31    4.57    5.47
   2   7 -31    0.85    2.47
   2  -7 -30    1.76    5.14
   2   7 -30    0.81    2.37
   2  -7 -29    3.35    5.01
   2   7 -29    2.33    3.05
   2  -7 -28    5.59    5.00
   2   7 -28    2.20    2.88
   2   7 -27    2.09    1.27
   2   7 -27    4.13    3.60
   2   7 -26    5.50    1.52
   2   7 -26    5.83    3.71
   2   7 -25   17.44    5.48
   2  -7 -25   28.49    7.33
   2   7 -25   20.83    2.52
  -2   7  25   16.59    2.41
   2   7 -24    9.77    4.00
   2   7 -24    5.56    1.68
  -2   7  24   10.68    1.85
   2   7 -23   24.19    5.67
   2   7 -23   27.79    3.09
  -2   7  23   22.81    3.04
   2   7 -22    9.21    3.53
   2   7 -22   10.22    1.99
  -2   7  22   15.90    2.37
   2  -7 -21   10.97    3.90
   2   7 -21    8.51    3.08
  -2   7  21   13.20    3.83
   2   7 -21    7.26    1.68
  -2   7  21    7.29    1.76
   2  -7 -20   24.64    5.01
  -2   7  20   17.00    2.54
   2   7 -20   19.42    2.48
   2  -7 -19    0.95    2.50
   2   7 -19    2.32    2.39
  -2   7  19    0.31    1.34
   2   7 -19    2.02    1.45
  -2   7  19    3.76    3.32
  -2   7  18   34.18    4.17
   2   7 -18   41.63    4.07
  -2   7  18   39.29    5.02
   2  -7 -18   38.41    5.79
   2   7 -18   29.71    5.05
   2   7 -17    1.03    1.72
   2  -7 -17    3.33    2.25
  -2   7  17    1.80    1.66
  -2   7  17    2.00    2.08
  -2   7  17    4.85    3.19
   2   7 -17    3.29    1.60
   2   7 -16   53.20    5.07
  -2  -7  16   52.71    5.32
  -2   7  16   57.78    5.85
   2  -7 -16   51.86    5.96
   2   7 -16   37.09    5.35
  -2  -7  15   12.77    2.38
  -2   7  15   12.55    2.58
  -2   7  15   20.51    4.21
  -2  -7  14   25.26    3.32
  -2   7  14   26.09    2.79
  -2  -7  14   24.12    2.73
  -2  -7  13   13.54    2.33
  -2   7  13   14.22    1.73
  -2  -7  13   13.93    1.70
  -2   7  13   13.14    2.37
  -2   7  13   16.43    3.73
  -2   7  12   -1.43    3.78
  -2   7  12   14.48    2.20
  -2  -7  12    7.47    1.82
  -2   7  12    8.34    1.24
  -2  -7  12    7.17    1.14
  -2   7  12   17.46    3.72
  -2  -7  11    1.83    1.35
  -2   7  11    2.49    0.77
  -2  -7  11    2.11    0.73
  -2   7  11    1.60    1.19
  -2   7  11    1.01    2.40
  -2  -7  10    9.56    1.79
  -2   7  10    6.16    0.94
  -2  -7  10    4.63    0.85
  -2   7  10    6.01    1.60
  -2   7  10    9.00    3.10
  -2  -7   9   -0.19    1.27
  -2   7   9    0.46    1.49
  -2   7   9    0.30    0.52
  -2  -7   9    0.16    0.47
  -2   7   9    0.53    1.10
  -2   7   9    0.75    2.33
  -2   7   8   16.74    1.61
  -2  -7   8   15.35    1.49
  -2   7   8   16.28    3.64
  -2  -7   8   17.30    2.40
  -2   7   8   13.16    2.13
  -2   7   8    8.14    2.39
  -2   7   7    3.31    0.50
  -2  -7   7    2.06    0.42
  -2   7   7    1.97    2.61
  -2   7   7    1.44    1.45
  -2  -7   7    3.27    1.40
  -2   7   7    2.40    1.15
  -2   7   7   -1.44    4.21
  -2   7   6    1.92    2.51
  -2   7   6    1.43    3.24
  -2   7   6   -0.10    1.26
  -2   7   5    6.72    2.93
  -2   7   5   -1.42    4.14
  -2   7   5    1.62    1.40
  -2   7   4   -1.40    3.67
  -2   7   4    4.28    1.66
  -2   7   3    4.10    2.62
   2   7  -3    3.46    0.92
  -2   7   3    2.20    1.44
   2   7  -2   47.41    4.50
   2   7  -2   50.99    4.16
  -2   7   2   60.90    6.20
  -2   7   1    1.89    1.29
   2   7  -1    3.38    1.48
   2   7  -1    3.67    1.04
   2   7   0   47.25    4.48
   2   7   0   54.67    4.28
  -2   7   0   60.91    5.93
   2   7   1    7.91    1.75
   2   7   1    7.30    1.63
  -2   7  -2   32.35    4.21
   2   7   2   32.55    3.19
  -2   7  -2   23.11    2.94
   2   7   3    9.50    2.24
   2   7   3    6.55    1.73
  -2   7  -3    8.48    1.70
   2   7   4   90.52    4.73
  -2   7  -4   55.72    3.88
   2   7   5   17.13    2.54
  -2   7  -6  112.71    8.33
   2   7   6  111.55    7.40
   2   7   7   15.12    1.42
   2  -7   7   15.10    1.46
   2   7   7   14.66    2.41
   2   7   8   55.55    4.65
   2  -7   8   53.30    4.64
   2  -7   9   16.23    1.72
   2   7   9   17.19    1.73
  -2   7  -9   21.21    3.34
   2  -7   9   16.23    2.52
   2   7   9   20.43    2.80
   2  -7  10   45.18    4.13
   2   7  10   43.98    4.08
  -2   7 -10   56.13    5.50
   2  -7  10   46.04    4.87
   2  -7  11   61.29    4.63
   2   7  11   51.63    4.40
  -2   7 -11   45.63    5.20
   2   7  11   40.98    4.87
   2  -7  11   35.13    4.61
   2   7  12   31.52    3.34
   2  -7  12   31.41    3.32
  -2   7 -12   34.15    4.23
   2  -7  12   29.91    3.84
   2   7  13   67.04    5.64
   2  -7  13   69.52    5.70
  -2   7 -13   64.43    6.43
   2  -7  13   57.88    6.08
   2  -7  14   10.95    1.84
  -2   7 -14   11.98    2.70
   2   7  14   11.12    1.86
   2  -7  15   26.61    3.50
  -2   7 -15   23.03    3.60
   2   7  15   29.45    3.14
   2  -7  15   34.11    3.27
   2  -7  16    9.15    2.17
   2   7  16    8.65    1.68
   2  -7  16    7.95    1.72
  -2   7 -16    6.93    2.05
   2  -7  17   16.55    2.33
   2   7  17   10.72    2.01
  -2   7 -17   11.38    2.33
   2  -7  18    3.28    1.61
   2   7  18    1.17    1.24
  -2   7 -18    3.13    1.84
   2  -7  19    6.19    1.80
   2   7  19    6.40    1.80
  -2   7 -19    6.15    2.09
   2  -7  20    0.14    1.50
   2   7  20    1.25    1.33
  -2   7 -20    2.90    1.79
   2  -7  21   25.71    3.48
   2   7  21   23.14    3.28
  -2   7 -21   16.65    2.97
   2  -7  22    8.85    2.57
   2   7  22    7.51    2.24
  -2   7 -22    8.73    2.25
   2   7  23   29.37    3.96
   2  -7  23   32.81    4.25
  -2   7 -23   20.47    3.24
   2  -7  24    6.45    2.70
  -2   7 -24    8.84    2.22
   2  -7  25   16.66    3.33
  -2   7 -25    8.56    2.27
   2  -7  26    2.21    2.40
  -2  -7 -27    2.87    6.49
  -2   7 -27    2.69    7.84
  -2   7 -28    2.66    6.03
  -2  -7 -28   11.30   10.43
  -2  -7 -29   -2.70    7.86
  -2  -7 -31    2.61    7.62
  -2  -7 -32   18.15   12.26
   2  -8 -28    2.09    3.86
   2  -8 -27    3.89    3.92
   2  -8 -26    3.14    4.02
   2   8 -25   -0.92    1.43
   2  -8 -25   -0.41    3.13
  -2   8  24    0.72    1.28
   2   8 -24    0.40    1.43
   2  -8 -24    1.45    3.07
  -2  -8  23   -1.51    5.58
  -2   8  23   -0.49    1.39
   2   8 -23   -0.25    1.49
   2  -8 -23    0.64    2.65
  -2  -8  22   -2.89    6.05
  -2   8  22   -0.10    1.45
   2   8 -22    0.76    1.36
   2  -8 -22    1.41    2.66
  -2   8  21   -0.21    1.48
   2   8 -21   -0.87    1.59
   2  -8 -21    2.55    2.42
  -2  -8  20    1.27    5.32
  -2   8  20    1.91    1.58
   2   8 -20    2.87    1.64
   2  -8 -20    2.97    2.29
  -2  -8  19    9.01    4.53
  -2   8  19   10.45    2.27
   2   8 -19   12.38    2.28
  -2   8  18   34.51    4.68
   2   8 -18   23.16    3.27
  -2   8  18   26.73    3.66
  -2  -8  18   37.37    6.53
  -2  -8  18   25.63    2.89
  -2   8  18   24.58    2.97
  -2  -8  17   18.36    4.72
  -2   8  17   10.99    1.90
  -2  -8  17   11.50    1.89
  -2   8  17   15.40    3.40
   2   8 -17   17.24    2.62
  -2   8  16   79.01    7.18
   2   8 -16   68.00    6.12
  -2  -8  16   90.25    8.49
  -2   8  16   56.21    5.32
  -2  -8  16   58.30    5.30
  -2  -8  15    9.11    3.24
  -2   8  15    8.59    2.97
  -2   8  15    7.38    1.38
  -2  -8  15    6.40    1.33
  -2   8  15    7.46    2.53
   2   8 -15   13.08    2.57
  -2   8  14   77.43    7.30
  -2  -8  14   66.99    6.00
  -2   8  14   66.47    6.02
   2   8 -14   87.54    7.16
  -2   8  14  129.13   10.52
  -2   8  14   76.74    7.61
  -2  -8  14  110.55    8.09
  -2   8  13   -0.66    1.89
  -2  -8  13   -0.95    1.87
  -2   8  13    2.48    2.34
  -2   8  13    1.28    0.78
  -2  -8  13    0.91    0.79
  -2   8  13    1.79    1.80
  -2   8  12   40.55    4.73
  -2   8  12   53.81    5.31
  -2   8  12   40.82    3.65
  -2  -8  12   41.20    3.61
  -2   8  12   72.21    7.70
  -2   8  12   47.37    4.39
  -2  -8  12   63.66    4.50
  -2  -8  11    1.66    0.81
  -2   8  11   -0.48    0.98
  -2  -8  11    1.10    0.71
  -2   8  11    1.02    0.88
  -2   8  11    2.74    2.28
  -2   8  11    0.98    1.61
  -2   8  10   55.81    6.19
  -2   8  10   72.57    6.66
  -2   8   9   14.79    2.79
  -2   8   9   14.24    4.20
  -2   8   9    7.12    2.12
  -2   8   8  138.75   12.78
  -2   8   8  156.11   13.00
  -2   8   7   16.89    2.85
  -2   8   7   10.44    2.33
  -2   8   6  221.03   20.06
  -2   8   6  264.83   20.36
  -2   8   5   14.41    4.59
  -2   8   5   12.31    2.61
   2   8  -4  205.43   16.12
  -2   8   4  188.57   16.60
  -2   8   3   16.08    2.71
   2   8  -3   13.33    2.08
   2   8  -2  100.07    7.97
  -2   8   2   80.04    8.17
  -2   8   1    5.53    1.86
   2   8  -1   10.54    2.18
  -2   8   1   13.01    3.54
   2   8  -1    3.64    1.57
  -2   8   0   49.77    5.65
   2   8   0   63.51    5.89
   2   8   0   68.95    5.80
   2   8   1    2.39    1.72
  -2   8  -1    3.34    1.78
   2   8   1    0.95    1.64
   2   8   2   77.56    6.98
  -2   8  -2   66.76    6.76
   2   8   3    3.74    1.84
  -2   8  -3    2.78    1.62
   2   8   4  118.69   10.03
   2   8   5   13.59    2.56
   2   8   6   57.61    5.72
  -2   8  -6   61.26    6.67
   2   8   7   19.89    3.08
  -2   8  -7   25.45    3.99
   2   8   8   14.00    2.62
  -2   8  -8   13.18    3.23
   2   8   9   11.16    2.32
  -2  -8  -9    9.15    1.69
  -2   8  -9    4.68    1.29
  -2   8  -9   13.56    3.03
   2  -8  10    1.14    0.61
   2   8  10    0.56    0.49
   2   8  10    1.35    1.72
  -2  -8 -10   -1.91    3.43
   2  -8  11    0.04    0.64
   2   8  11   -0.43    0.64
   2   8  11   -0.76    1.86
  -2  -8 -11   -3.85    5.11
   2   8  12    0.41    0.65
   2  -8  12    0.72    0.70
   2   8  12    0.93    1.79
   2  -8  13    0.50    0.76
   2   8  13    0.82    0.76
   2   8  13    0.27    1.75
   2  -8  14    1.90    1.04
   2   8  14    1.74    1.96
  -2   8 -14    0.91    3.56
  -2  -8 -14    4.26    5.01
   2  -8  15    2.88    1.33
   2   8  15    1.06    2.11
  -2   8 -15    1.05    3.37
  -2  -8 -15    4.94    6.03
   2  -8  16    0.08    1.18
   2   8  16    1.54    2.12
  -2  -8 -16    2.78    6.27
  -2   8 -16    1.18    3.78
   2  -8  17    3.73    1.33
  -2  -8 -17    4.57    5.26
  -2   8 -17    1.31    5.13
   2  -8  18    2.02    1.36
  -2  -8 -18    4.95    6.81
  -2   8 -18    1.43    3.73
   2  -8  19   -0.10    1.54
  -2  -8 -19    3.53    6.90
   2  -8  20    6.83    1.89
  -2  -8 -20    9.31    9.42
   2  -8  21    4.34    1.81
  -2  -8 -21    1.95    6.73
   2  -8  22    1.49    1.81
  -2  -8 -22    4.05    5.92
  -2  -8 -23    2.09    8.18
  -2  -8 -24    2.14    6.85
  -2  -8 -25    2.18    6.98
  -2  -8 -26    6.63    9.57
  -2  -8 -27    2.22    5.80
  -2   9  22    9.83    2.26
  -2   9  21    3.31    1.83
  -2   9  20    4.69    2.00
  -2   9  19    1.10    1.82
  -2   9  18    4.72    2.28
  -2   9  17    1.47    2.44
  -2  -9  17    1.03    0.88
  -2   9  17   -0.21    2.26
  -2   9  16    8.94    2.84
  -2  -9  16    8.33    1.14
  -2   9  16   11.72    3.05
  -2   9  15    5.82    2.65
  -2  -9  15    2.79    0.62
  -2   9  15    4.04    2.37
  -2   9  14   20.21    3.53
  -2   9  14   18.50    3.49
  -2   9  13   10.09    2.62
  -2   9  13   14.82    3.07
  -2   9  12   23.97    3.43
  -2   9  12   22.45    3.54
  -2   9  11   23.49    3.51
  -2   9  11   31.71    3.95
  -2   9  10    6.77    2.14
  -2   9  10    8.18    2.49
  -2   9   9   13.11    2.50
  -2   9   9   19.11    3.05
  -2   9   8    5.35    1.87
  -2   9   8    5.25    2.25
  -2   9   7   13.48    2.46
  -2   9   7   16.57    2.85
  -2   9   6    4.90    1.78
  -2   9   6    5.57    2.11
   2   9  -6    1.61    1.20
   2   9  -5    7.90    1.65
  -2   9   5   10.30    2.41
  -2   9   5    8.41    2.04
   2   9  -4    2.91    1.44
  -2   9   4    1.08    1.81
   2   9  -3   23.87    2.87
  -2   9   3   23.20    3.13
   2   9  -2    2.94    1.66
  -2   9   2    7.03    2.16
  -2   9   1   36.33    4.10
   2   9  -1   33.53    3.91
   2   9   0   20.70    3.38
   2   9   0   22.34    3.34
   2   9   1   36.03    4.33
   2   9   1   31.07    3.91
  -2   9  -1   32.19    3.84
   2   9   2   44.19    5.43
  -2   9  -2   71.11    5.79
   2   9   3   17.12    2.91
   2   9   4   35.79    4.18
   2   9   5    5.20    2.14
  -2   9  -6   -0.82    2.64
   2   9   6    9.55    2.28
   2   9   7    7.86    2.24
   2   9   8   15.43    2.90
   2   9   9    6.48    2.43
   2   9  10   20.45    3.29
   2   9  11    9.15    2.65
   2   9  12   28.29    3.94
   2   9  13    1.64    2.19
   2   9  14   12.15    2.90
   2   9  15    0.16    2.10
   2   9  16   -0.99    2.25
   2   9  17    0.34    2.21
   2   9  18   -0.36    2.45
  -2  10  19    1.50    1.92
  -2  10  18    6.47    2.58
  -2  10  17   -0.18    2.21
  -2  10  16   -1.58    2.50
  -2  10  15   -1.08    2.55
  -2  10  14   -1.24    2.43
  -2  10  13    0.74    2.10
  -2  10  12   -0.88    1.94
  -2  10  12    1.85    3.41
  -2  10  11    3.37    2.09
  -2  10  10    1.36    1.75
  -2  10   9    1.03    1.68
  -2  10   8    0.83    1.72
  -2  10   7   -0.55    1.51
  -2  10   7   -0.14    1.90
  -2  10   6    2.49    1.72
  -2  10   6    0.28    1.84
  -2  10   5    1.37    1.74
  -2  10   5   -0.80    1.85
  -2  10   4    0.66    1.51
  -2  10   4   -1.61    5.14
  -2  10   4    1.48    1.88
  -2  10   3   -1.54    4.02
  -2  10   3    1.08    1.81
  -2  10   3    0.13    1.45
  -2  10   2    1.78    1.90
  -2  10   1    0.53    1.80
  -2  10   0    1.55    1.88
  -2  10  -1    1.66    1.74
   2  10   1    1.07    1.90
   2  10   2    0.95    1.91
   2  10   3    0.83    1.86
   2  10   4    1.43    2.00
   2  10   5    2.83    2.13
   2  10   6    4.27    2.20
   2  10   7    4.78    2.34
   2  10   8   11.06    2.76
   2  10   9    8.05    2.70
  -2  11  12   -1.06    2.53
  -2  11  11    2.71    2.35
  -2  11  10    3.65    2.43
  -2  11   9    3.39    2.18
  -2  11   8    2.08    2.04
  -2  11   7   -1.10    1.87
  -2  11   6   -0.44    1.72
  -2  11   5   -0.15    1.82
  -2  11   4    1.79    1.91
  -2  11   3    1.04    1.96
  -2  11   2    1.46    1.80
  -2  11   1    3.29    1.93
  -2  11   0    1.26    1.70
   3   0 -36    1.75    4.58
   3   0 -35   -1.74    5.56
   3   0 -34    1.75    5.10
   3   0 -33   -3.45    6.75
   3   0 -32    1.72    6.75
   3   0 -31   14.48    1.67
   3   0 -31   -1.69    5.90
   3   0 -30  161.65    9.93
   3   0 -30   87.24   11.76
   3   0 -29    6.52    3.02
   3   0 -29   -3.21    6.37
   3   0 -28   51.05    6.60
   3   0 -28   -1.56    6.67
   3   0 -27    0.59    1.51
   3   0 -27    8.72    1.43
   3   0 -27   -3.00    6.79
   3   0 -26    3.29    1.19
   3   0 -26   -0.29    1.67
   3   0 -26   -1.44    4.61
   3   0 -25    0.55    1.41
   3   0 -25    4.29    1.18
   3   0 -25   -1.38    5.68
   3   0 -24   12.43    3.78
   3   0 -24   17.01    8.21
   3   0 -23    4.42    1.25
   3   0 -23    1.01    1.52
   3   0 -23   -1.21    5.93
   3   0 -22    1.19    1.46
   3   0 -22   -2.25    5.08
   3   0 -21    7.85    2.38
   3   0 -21   17.49    6.61
   3   0 -20   82.67    8.43
   3   0 -20   98.61   14.55
   3   0 -19   49.79    5.64
   3   0 -19   50.28    9.81
   3   0 -18  124.70   11.34
   3   0 -18  146.61   17.21
   3   0 -17   17.16    2.62
   3   0 -17   14.27    5.01
   3   0 -16    3.17    1.30
   3   0 -16    3.01    3.34
   3   0 -15   11.86    1.08
   3   0 -15   15.60    2.24
   3   0 -14  115.05    9.97
   3   0 -14  135.60   13.59
   3   0 -14  119.75    8.88
   3   0 -13   25.59    4.82
  -3   0  13   18.37    5.43
   3   0 -13   22.55    2.05
   3   0 -12   26.92    2.93
  -3   0  12   24.18    5.53
   3   0 -12   30.24    4.86
   3   0 -12   26.73    2.38
   3   0 -11    1.86    0.80
  -3   0  11    2.03    1.84
   3   0 -11    1.32    1.55
  -3   0  11    2.57    1.04
   3   0 -11    2.78    0.66
  -3   0  10   23.38    2.60
   3   0 -10   21.15    3.47
  -3   0  10   18.17    3.90
   3   0 -10   25.94    2.38
  -3   0   9   24.83    2.33
   3   0  -9   27.77    3.49
  -3   0   9   17.15    3.52
   3   0  -9   19.66    2.18
  -3   0   8   77.46    6.66
   3   0  -8   85.79    7.78
  -3   0   8   80.85    8.30
   3   0  -8   92.02    6.94
  -3   0   7   11.15    1.30
  -3   0   7    9.78    2.04
   3   0  -7   12.59    1.95
  -3   0   6    1.26    0.94
  -3   0   6    1.85    0.59
  -3   0   5    2.42    0.85
  -3   0   5    1.28    0.46
  -3   0   4   12.66    1.90
  -3   0   4   18.48    1.74
   3   0  -3    3.33    0.65
  -3   0   3    3.45    0.65
   3   0  -2   17.89    1.84
  -3   0   2   21.23    1.92
   3   0  -1    2.50    0.61
  -3   0   1    5.75    0.77
  -3   0   0   18.00    1.78
   3   0   0   15.50    1.66
  -3   0  -1    4.43    0.77
   3   0   1    4.29    0.74
  -3   0  -2   45.71    3.62
   3   0   2   38.68    3.62
  -3   0  -3    3.27    0.66
   3   0   3    7.16    1.22
  -3   0  -4   35.99    3.34
   3   0   4   40.94    3.48
   3   0   5    9.71    1.30
  -3   0  -5    6.47    1.13
   3   0   6  101.25    7.13
  -3   0  -6   87.58    7.04
   3   0   7   16.54    1.92
  -3   0  -7    7.79    1.66
  -3   0  -8  100.85    8.36
   3   0   8   85.09    7.80
   3   0   9   11.73    1.81
  -3   0  -9    5.51    1.66
  -3   0 -10   55.05    5.69
   3   0  10   66.85    5.38
   3   0  10   49.93    4.62
  -3   0 -11    0.74    1.38
   3   0  11    2.42    1.10
   3   0  12   24.17    2.85
   3   0  12   15.90    1.79
   3   0  13    2.29    1.25
   3   0  14   36.17    4.42
   3   0  15    4.36    1.83
   3   0  16  160.90   14.19
   3   0  16  177.90   14.96
   3   0  17   12.11    3.13
  -3   0 -17    3.23    4.25
   3   0  18  228.34   19.43
   3   0  18  263.04   20.92
   3   0  19   50.10    4.35
   3   0  19    6.81    3.15
   3   0  20   83.20    8.00
   3   0  20   85.56    9.51
   3   0  21    2.51    2.10
   3   0  21   -0.65    2.52
   3   0  22    2.19    1.91
   3   0  22    0.34    2.81
  -3   0 -23    1.86    3.44
   3   0  23    1.94    1.92
   3   0  23   -0.36    2.61
  -3   0 -24   -1.95    5.70
   3   0  24   -0.13    1.70
   3   0  24    1.52    2.43
   3   0  25    2.12    1.80
   3   0  25   -1.19    3.46
   3   0  26   39.88    4.61
   3   0  26   50.76    7.65
   3   0  27   28.43    3.55
   3   0  27   12.64    4.85
   3   0  28  107.10    9.31
  -3   0 -29   -0.42    1.44
   3   0  29   20.13    2.63
   3   0  30   30.41    3.53
   3   0  31    1.25    1.62
   3   0  32    3.27    1.80
  -3   1  36   -0.50    1.60
   3   1 -36    3.40    5.86
   3   1 -35   17.62    1.75
   3   1 -35    3.43    5.62
   3   1 -34    1.55    0.97
   3   1 -34   -1.70    4.43
   3   1 -33   36.24    3.25
   3   1 -33   16.97    9.49
   3   1 -32   15.99    1.94
   3   1 -32   13.34    8.51
   3   1 -31   99.31    7.19
   3   1 -31  101.39   10.47
   3   1 -30    1.71    2.14
   3   1 -30   -1.62    6.34
   3  -1 -29    2.64    1.92
   3   1 -29    9.63    3.02
   3   1 -28    3.73    2.26
   3  -1 -28    0.28    1.97
   3   1 -28   -3.05    7.96
   3  -1 -27    1.38    1.61
   3   1 -27   -1.69    1.82
  -3  -1  27    0.34    0.98
   3   1 -26    1.65    1.78
   3  -1 -26    1.86    1.59
   3   1 -26   -2.82    7.59
   3  -1 -25    2.05    1.53
   3  -1 -25    6.34    1.37
   3   1 -25    4.18    2.01
  -3  -1  25   -0.31    1.13
   3   1 -25   -3.97    6.46
   3  -1 -24    9.48    1.54
   3   1 -24    2.84    2.01
   3  -1 -24    2.93    1.79
   3   1 -24    1.26    4.93
   3   1 -23   38.19   10.43
   3   1 -23   79.44   16.17
   3  -1 -22   43.97    5.40
   3   1 -22   32.28    9.65
   3   1 -21  112.80   19.43
   3   1 -21  165.49   25.00
   3   1 -20   10.92    3.00
   3  -1 -20   16.06    3.06
   3   1 -20   13.53    5.71
   3   1 -19   41.66    6.76
   3   1 -19   49.31   10.36
   3  -1 -18    0.82    1.16
   3   1 -18   -0.21    1.32
   3  -1 -18    0.78    1.11
   3   1 -18    0.74    3.04
  -3   1  18   -1.09    3.76
   3   1 -17   29.23    4.19
   3  -1 -17   51.01    4.59
   3   1 -17   30.20    7.23
   3  -1 -17   52.75    4.01
   3   1 -17   33.32    2.76
   3  -1 -16    8.19    1.74
   3   1 -16    6.96    3.41
   3   1 -16    5.75    1.72
   3  -1 -16    9.44    1.58
   3   1 -16    5.06    0.77
   3  -1 -15   77.97    6.63
   3  -1 -15   79.48    6.91
   3   1 -15   67.28    6.98
   3   1 -15   69.12    9.78
   3  -1 -14   16.82    2.20
   3   1 -14   13.46    2.27
   3   1 -14   19.15    4.44
   3  -1 -13  555.89   38.74
   3  -1 -13  490.09   39.49
   3   1 -13  494.95   39.66
   3   1 -13  544.51   42.78
   3  -1 -12   32.59    2.71
   3  -1 -12   35.65    3.53
   3   1 -12   30.67    3.25
   3   1 -12   25.65    4.72
   3  -1 -11 1309.08   89.98
   3  -1 -11  963.39   90.52
   3   1 -11 1325.75   90.57
   3   1 -11 1276.89   92.77
  -3   1  11  946.03   93.48
   3   1 -10   21.81    2.31
   3   1 -10   17.06    3.17
  -3   1  10   16.45    3.85
   3  -1 -10   20.18    2.56
   3  -1 -10   24.22    2.12
   3   1  -9 1034.11   62.43
   3   1  -9  877.52   63.78
  -3   1   9  783.11   64.59
   3  -1  -9  965.46   62.25
  -3   1   9  750.40   62.63
   3  -1  -9  543.59   62.44
  -3   1   8    8.26    2.10
   3   1  -8    6.24    1.53
  -3   1   8    7.70    1.49
   3  -1  -8    8.94    1.14
  -3   1   7    8.91    2.04
   3  -1  -7    8.03    1.19
  -3   1   7    5.50    1.36
  -3  -1   6   28.92    2.48
  -3   1   6   27.94    3.31
  -3   1   6   31.62    2.69
   3  -1  -6   29.42    2.69
  -3   1   5    7.32    1.17
  -3   1   5    7.22    1.49
   3  -1  -5    9.47    1.41
  -3   1   5   10.00    1.68
  -3   1   4    8.60    1.10
  -3   1   4    6.32    1.46
  -3   1   4    8.90    1.41
   3   1  -3  337.81   24.36
  -3   1   3  354.23   24.44
  -3   1   3  269.76   24.91
   3  -1  -3  299.15   24.86
   3  -1  -2    0.89    0.78
  -3   1   2    1.20    0.51
   3   1  -2    0.66    0.46
   3  -1  -1 3058.17  244.99
  -3  -1   1 3402.65  244.16
   3   1  -1 3293.01  244.52
  -3   1   1 3190.90  244.48
  -3   1   0   15.68    1.45
   3   1   0   19.14    1.82
   3  -1   0   18.74    2.26
   3  -1   0   19.44    2.35
  -3   1  -1 1737.69  115.94
  -3   1  -1 1479.28  115.50
   3   1   1 1722.74  115.92
   3  -1   1 1717.46  116.47
   3  -1   1 1563.35  116.62
  -3   1  -2   45.18    3.61
   3   1   2   39.64    3.19
   3   1   2   47.21    3.67
   3  -1   2   45.23    4.07
   3  -1   2   43.51    4.32
  -3   1  -3  206.38   16.39
   3  -1   3  208.05   16.05
   3  -1   3  225.46   16.82
   3  -1   3  169.76   16.96
  -3   1  -4   34.53    2.80
   3   1   4   35.52    2.91
   3  -1   4   31.74    3.03
   3  -1   4   26.14    3.34
   3  -1   4   26.94    2.38
  -3   1  -5   40.33    3.89
   3  -1   5   45.82    4.12
   3  -1   5   32.65    4.37
   3  -1   5   45.10    3.56
   3   1   6   26.95    2.35
  -3   1  -6   23.52    2.29
   3  -1   6   12.25    2.39
  -3   1  -6   15.65    2.22
   3  -1   6   22.87    2.33
   3  -1   7  104.49   11.15
  -3   1  -7  108.79   10.72
  -3   1  -8    9.23    1.66
   3   1   8    9.49    1.47
   3  -1   8    8.95    1.95
  -3   1  -8    7.81    1.48
   3   1   9 1802.76  117.78
  -3   1  -9 1466.21  117.96
   3  -1   9 1562.82  118.27
  -3   1  -9 1509.71  117.56
  -3   1 -10   33.53    4.24
   3   1  10   43.48    3.98
   3  -1  10   35.05    4.30
  -3   1 -10   35.38    3.69
   3  -1  11 1283.36   89.63
   3   1  11 1341.88   89.28
   3  -1  12   25.01    3.50
   3   1  12   28.44    3.38
   3   1  13  163.30   11.90
   3  -1  13  164.70   11.90
   3   1  14    0.50    1.17
   3  -1  14    0.72    1.33
   3   1  14    0.66    0.55
   3   1  15   38.14    4.51
   3  -1  15   42.32    4.42
   3   1  15   32.01    2.89
   3   1  16    5.96    2.00
   3   1  16    4.59    0.72
   3  -1  17   70.37    6.37
   3   1  17   49.91    6.52
   3  -1  18    1.41    1.96
   3   1  18    0.25    1.89
   3  -1  19  380.81   28.02
   3   1  19  316.71   29.11
   3  -1  20    7.56    2.48
   3   1  20    3.27    2.54
   3  -1  21  364.23   27.09
   3   1  21  306.17   28.70
   3  -1  22    3.68    1.97
   3   1  22    6.71    3.08
   3  -1  23   21.14    2.77
   3   1  23   13.85    3.83
   3  -1  24    9.24    2.11
   3   1  24   13.71    3.74
  -3  -1 -25   -0.48    1.65
  -3   1 -25   -0.33    1.06
   3  -1  25    5.79    2.06
   3   1  25   11.01    2.45
   3   1  25    6.16    3.01
   3  -1  26   21.86    2.67
   3   1  26   14.95    2.63
   3   1  26   18.32    4.45
   3  -1  27    5.64    2.06
   3   1  27    5.18    2.13
   3   1  27    4.51    3.41
   3  -1  28    9.66    2.31
   3   1  28    6.51    2.36
   3  -1  29   33.63    3.04
   3   1  29   27.10    3.06
   3   1  30    1.62    1.92
   3  -1  30    1.63    1.94
   3   1  31   84.82    7.65
   3  -1  31   87.67    7.58
   3   1  32    0.39    1.74
   3  -1  32    0.43    1.69
   3   2 -36   -3.25    5.20
   3  -2 -36   -1.64    4.79
   3   2 -35    1.61    4.70
   3  -2 -35    8.26    6.82
   3   2 -34   -1.61    4.71
   3  -2 -34   -1.63    5.22
   3   2 -33    6.35    6.26
   3  -2 -33   16.34    8.82
   3  -2 -32    1.60    7.84
   3   2 -32   -4.67    6.75
   3   2 -31    9.78    3.54
   3  -2 -31   -1.60    6.61
   3   2 -31   -1.55    4.96
   3   2 -30    1.51    4.92
   3  -2 -30    4.68    6.51
   3   2 -29   11.85    3.72
   3   2 -29   -1.47    4.69
  -3   2  29   -4.10    7.08
   3  -2 -29   -3.04    5.60
  -3  -2  29   -2.17    6.34
   3  -2 -28   13.22    2.99
  -3   2  28   -0.56    1.62
   3  -2 -28   11.74    7.66
   3   2 -28   -2.83    6.92
   3  -2 -27    3.98    1.97
   3   2 -27    5.93    3.14
   3  -2 -27   -2.83    6.39
   3  -2 -26    0.25    1.33
   3   2 -26    4.35    2.78
   3  -2 -26   -2.66    5.75
   3   2 -26   -1.28    4.42
   3  -2 -25   15.77    3.13
   3  -2 -25   19.02    7.69
   3   2 -25    6.11    5.67
   3  -2 -24    8.24    2.35
   3   2 -24   10.36    3.43
  -3   2  24   -0.52    1.66
   3  -2 -24    1.20    4.70
   3   2 -24   -1.16    4.77
   3  -2 -23   95.87    8.78
   3   2 -23   83.26    9.84
   3   2 -23   56.86   12.87
   3  -2 -23   72.47   14.26
   3  -2 -22    1.43    1.42
   3  -2 -22   -1.03    5.03
   3   2 -22    2.97    4.09
   3   2 -22    2.16    2.40
  -3   2  22    3.56    1.02
   3  -2 -21   32.55    4.68
   3   2 -21   39.28    9.41
   3  -2 -21   37.03    9.26
   3   2 -21   23.18    5.26
  -3   2  21   51.95    3.94
   3  -2 -20   51.31    5.75
   3   2 -20   38.46    9.24
   3  -2 -20   56.50   10.50
   3   2 -20   54.64    4.19
   3  -2 -19  106.22    9.70
   3   2 -19   52.77    9.69
   3  -2 -19   95.54   14.38
   3   2 -19  155.20   16.73
  -3   2  19  135.97    8.97
   3  -2 -18   82.85   12.36
   3   2 -18   77.06   11.78
  -3   2  18  114.14    7.28
   3  -2 -17  303.89   30.67
   3   2 -17  397.21   32.11
  -3   2  17  376.91   25.35
   3   2 -16   48.14    6.59
  -3   2  16   70.68    5.72
   3   2 -16   64.39    9.27
   3  -2 -16   56.97    9.04
   3  -2 -15    6.61    3.16
   3   2 -15    3.65    2.74
  -3   2  15    7.50    1.47
   3   2 -15    0.63    1.69
   3  -2 -14    3.25    2.44
   3   2 -14    1.57    2.18
  -3   2  14    4.41    1.23
   3   2 -14    1.41    1.35
   3   2 -13    6.06    2.38
   3  -2 -13    5.21    2.61
   3   2 -13    9.34    1.88
  -3   2  13    6.01    1.44
   3   2 -12   13.39    2.11
  -3  -2  12    7.07    3.94
  -3   2  12    6.84    3.90
   3  -2 -12   12.38    2.89
   3   2 -12   11.47    2.85
   3  -2 -12   14.57    2.15
  -3   2  12   11.49    1.89
   3   2 -11  139.63    7.38
  -3   2  11   59.58    6.25
   3  -2 -11   90.03    8.36
   3   2 -11  136.33    9.39
  -3  -2  11  103.52   11.42
  -3   2  11   53.51    9.20
   3  -2 -11   64.18    6.74
  -3   2  11   64.53    6.61
  -3   2  10   56.93    5.54
   3   2 -10   80.88    5.85
   3  -2 -10   71.84    7.03
   3   2 -10   68.33    6.86
  -3  -2  10   51.39    7.97
  -3   2  10   54.47    7.95
   3  -2 -10   84.61    5.58
   3  -2 -10   55.93    6.00
  -3   2  10   52.37    5.84
  -3   2   9 1165.72   88.75
   3   2  -9 1774.46   88.93
   3   2  -9 1508.06   90.25
   3  -2  -9 1255.02   89.92
  -3  -2   9 1336.75   92.06
  -3   2   9  991.08   91.00
  -3   2   9 1052.67   88.90
   3  -2  -9 1305.03   88.68
   3  -2  -9  781.70   88.93
  -3   2   9  940.03   89.01
   3   2  -8  192.42   13.52
  -3   2   8  170.47   13.98
   3  -2  -8  218.12   13.82
   3  -2  -8  141.14   14.12
  -3   2   8  152.92   14.12
   3   2  -8  181.99   14.56
  -3  -2   8  147.48   15.29
  -3   2   8  146.39   15.20
   3  -2  -8  180.19   14.56
  -3  -2   7 1256.68   79.99
  -3   2   7 1054.77   79.88
  -3   2   7  985.96   80.23
   3  -2  -7 1090.41   79.92
  -3   2   7  892.47   80.30
  -3  -2   7 1319.14   81.95
  -3   2   7  999.00   81.29
  -3   2   6  196.02   14.69
  -3  -2   6  198.93   14.69
  -3   2   6  194.06   15.23
   3  -2  -6  206.99   14.87
  -3   2   6  181.43   15.26
  -3  -2   6  172.24   15.62
  -3   2   6  160.46   15.50
  -3   2   5   17.77    2.19
  -3  -2   5   23.46    2.29
  -3   2   5   28.57    3.12
  -3   2   5   28.76    3.00
  -3   2   5   23.67    2.87
  -3  -2   4   47.32    3.67
  -3   2   4   45.35    3.68
  -3  -2   4   39.67    3.42
  -3   2   4   35.36    3.93
  -3  -2   4   36.36    3.96
  -3   2   4   46.64    4.31
  -3   2   4   45.61    4.34
  -3  -2   3   15.71    1.55
   3   2  -3   10.87    1.62
  -3   2   3   21.65    1.84
   3  -2  -3   23.39    1.85
  -3  -2   3   13.04    1.65
  -3   2   3   30.82    2.81
  -3   2   3   25.28    2.64
  -3  -2   2   32.32    2.93
  -3   2   2   39.71    3.19
   3  -2  -2   36.85    3.13
  -3  -2   2   36.33    3.16
   3   2  -2   37.35    3.16
  -3   2   2   40.63    3.93
  -3   2   2   40.93    3.98
  -3  -2   1   12.55    1.03
  -3   2   1    8.90    1.14
   3  -2  -1    4.89    1.00
  -3  -2   1   15.03    1.33
   3   2  -1    3.22    0.98
  -3   2   1   12.86    1.89
  -3   2   1   10.82    1.83
  -3   2   0   33.39    2.59
  -3  -2   0   34.40    2.60
  -3   2   0   21.45    2.13
   3   2   0   23.79    2.14
   3  -2   0   25.21    2.36
   3   2   0   24.06    2.35
  -3   2   0   26.22    3.07
  -3   2   0   29.23    3.16
   3  -2   0   26.12    2.86
  -3  -2  -1  656.26   50.20
  -3   2  -1  658.49   50.16
  -3   2  -1  600.55   49.92
   3   2   1  797.90   49.96
   3  -2   1  662.40   50.17
   3   2   1  698.57   50.22
  -3   2  -1  637.14   50.98
   3  -2   1  633.63   50.72
  -3   2  -1  693.80   51.05
   3   2   2   99.46    7.34
  -3   2  -2   79.05    7.29
   3  -2   2  101.42    7.61
   3   2   2   97.66    7.59
  -3  -2  -2  108.20    7.63
  -3   2  -2  107.27    7.62
  -3   2  -2  102.08    8.43
   3  -2   2   97.28    8.20
   3  -2   3  158.04   13.43
   3   2   3  198.14   13.79
   3  -2   3  163.72   13.68
  -3   2  -3  153.37   13.60
  -3  -2  -3  181.52   13.68
   3  -2   3  138.35   14.08
  -3   2  -3  169.07   14.45
   3  -2   4   84.50    5.84
  -3  -2  -4   67.34    5.56
  -3   2  -4   69.33    5.58
   3   2   4   83.01    5.85
  -3   2  -4   67.85    6.33
   3  -2   4   55.41    5.99
   3  -2   4   58.86    5.27
   3  -2   5    6.40    1.23
  -3   2  -5    5.11    1.17
  -3  -2  -5    5.10    1.14
  -3  -2  -6  107.00    8.05
   3   2   6  114.79    7.95
   3  -2   6  120.34    7.99
  -3   2  -6  111.14    8.12
  -3   2  -6   83.43    8.32
   3  -2   6   71.52    8.15
   3  -2   6   83.20    7.45
   3   2   7 1030.64   74.65
   3  -2   7 1100.86   74.71
  -3  -2  -7  928.32   74.82
  -3   2  -7  953.70   74.87
  -3   2  -7  863.02   75.08
   3  -2   7  727.28   74.87
   3  -2   7 1194.36   74.34
  -3  -2  -8   13.52    2.06
  -3   2  -8   13.50    1.96
   3  -2   8   16.00    1.79
   3   2   8   15.73    1.82
  -3   2  -8   10.95    2.01
   3  -2   8    9.36    1.31
   3  -2   9  198.88   12.86
  -3  -2  -9  141.83   13.09
  -3   2  -9  154.06   13.17
   3   2   9  165.86   12.66
  -3   2  -9  186.88   13.20
  -3   2  -9  174.74   13.13
   3   2  10    5.65    1.22
  -3   2 -10    2.30    1.43
   3  -2  10    5.59    1.20
  -3  -2 -10    4.08    1.78
   3  -2  10    2.71    1.18
  -3   2 -10    3.97    1.40
   3  -2  11   13.05    2.03
   3   2  11   11.27    1.92
   3  -2  11   15.26    2.29
  -3   2 -11   14.91    2.22
   3   2  12    2.04    1.02
   3  -2  12    2.78    1.18
   3  -2  12    1.73    1.25
  -3   2 -12    2.61    1.25
   3   2  13    3.25    1.30
   3  -2  13    6.42    1.62
   3  -2  13    5.39    1.62
  -3   2 -13    6.30    1.60
   3  -2  14    6.80    1.89
   3   2  14    4.90    1.81
   3  -2  14    5.93    1.64
  -3   2 -14    8.84    1.76
   3   2  15   90.93    9.54
   3  -2  15   94.27    9.58
   3  -2  15  109.02    9.40
  -3   2 -15  122.36    9.14
  -3   2 -16   12.78    6.64
   3   2  16   38.19    4.77
  -3  -2 -16    7.42    5.33
   3  -2  16   45.85    5.08
   3  -2  16   44.93    4.56
  -3   2 -16   45.73    4.12
   3   2  17  589.29   55.24
   3  -2  17  662.71   55.52
   3  -2  17  775.87   54.90
  -3   2 -17  797.83   54.40
   3   2  18   24.22    3.88
   3  -2  18   24.18    3.89
   3  -2  18   27.80    3.32
  -3   2 -18   25.45    2.67
   3  -2  19  220.82   15.28
   3   2  19  193.02   14.76
  -3   2 -19  261.21   13.07
   3  -2  19  275.00   13.95
   3   2  20    3.58    2.33
   3  -2  20    3.10    1.99
  -3   2 -20    2.10    1.38
   3   2  20    1.66    0.43
   3  -2  20    3.67    1.95
  -3   2 -20   -3.35    6.19
  -3  -2 -20   -1.67    5.77
   3  -2  21   37.81    5.83
   3   2  21   39.64    5.82
  -3   2 -21   38.20    3.92
   3  -2  21   50.69    4.85
   3   2  22   12.61    3.57
   3  -2  22   17.14    3.94
  -3   2 -22   12.49    1.70
   3  -2  22   16.59    2.75
  -3   2 -22   -1.88    6.03
  -3  -2 -22   -1.87    6.48
  -3  -2 -23   -1.96    5.29
  -3   2 -23   -1.97    3.87
   3  -2  23   49.83    6.21
   3   2  23   48.81    6.03
   3  -2  23   78.85    4.78
   3  -2  24    1.80    2.40
   3   2  24    1.75    2.46
   3  -2  24    1.57    1.84
  -3  -2 -24    0.56    1.26
   3   2  25   12.00    3.82
   3  -2  25   17.27    4.48
   3   2  26   15.08    4.26
   3  -2  26   10.90    3.97
   3  -2  26   14.13    2.48
   3  -2  27   32.14    6.65
   3   2  27   29.15    6.31
   3  -2  28   40.66    4.47
   3  -2  29   39.10    4.29
   3   2  30    3.91    2.12
   3  -2  30    7.89    2.17
   3  -2  31    6.91    2.10
   3   2  31    3.92    2.03
   3   2  32   -0.76    1.81
  -3   3  37   -0.62    1.61
   3  -3 -36    4.67    6.74
   3   3 -36    1.50    5.19
   3  -3 -35   12.33    8.99
   3   3 -35   -1.49    4.34
   3  -3 -34   -1.54    7.50
   3   3 -34    4.43    5.78
   3  -3 -33   33.27   11.03
   3   3 -33    7.26    6.64
   3  -3 -32   16.32    7.75
   3   3 -32    2.84    4.56
   3  -3 -31   21.74    9.08
   3   3 -31   -1.40    4.50
   3   3 -30   15.57    4.68
   3  -3 -30    5.69    6.45
   3   3 -30    1.36    4.37
  -3   3  29   -0.64    1.68
   3   3 -29    2.63    4.54
  -3  -3  29    2.31    6.73
   3  -3 -28   15.83    8.16
   3   3 -28    1.27    4.23
  -3  -3  28   -2.26    9.41
   3   3 -28   28.70    5.61
  -3   3  28   23.69    1.94
   3   3 -27  179.21   14.77
   3   3 -27   37.30   13.09
   3  -3 -27   40.56   13.98
  -3   3  27  131.34    9.37
   3   3 -26   46.44    7.27
  -3   3  26   48.53    3.99
   3   3 -26   12.64    6.91
   3  -3 -26   19.38    8.92
   3   3 -25  114.97    9.50
   3   3 -25  116.74   18.39
   3   3 -24    1.90    0.55
  -3   3  24    2.96    1.63
   3  -3 -24    1.08    5.45
   3   3 -24    1.02    4.00
   3   3 -23  309.35   25.58
   3   3 -23  211.65   31.85
   3   3 -22   50.95   10.29
   3   3 -22   50.71    4.48
   3  -3 -21  532.32   45.57
   3   3 -21  400.47   42.93
   3   3 -21  433.00   35.89
   3   3 -20    8.78    4.75
   3  -3 -20   12.37    5.59
  -3   3  20   16.67    2.44
   3   3 -20   10.77    1.26
   3  -3 -19  393.68   42.93
   3   3 -19  373.06   42.41
  -3   3  18   31.10    4.18
   3  -3 -18   25.97    6.63
   3   3 -18   28.74    6.65
  -3   3  18   44.06    4.09
  -3   3  17  363.70   32.76
   3  -3 -17  391.85   37.00
   3   3 -17  481.73   37.76
  -3   3  17  482.98   32.72
  -3   3  16  100.57   10.22
   3  -3 -16  118.65   13.61
   3   3 -16  113.38   13.18
  -3   3  16  150.79   10.51
   3  -3 -15  497.56   38.22
   3   3 -15  542.35   38.39
  -3   3  15  491.27   34.44
  -3   3  14   10.94    1.94
   3  -3 -14   17.98    4.02
   3   3 -14   16.83    3.87
  -3   3  14   11.34    1.75
  -3   3  14   17.21    2.41
  -3   3  13  357.42   28.54
   3   3 -13  412.92   31.11
   3  -3 -13  454.78   31.63
  -3   3  13  356.41   28.49
  -3   3  13  385.96   28.95
  -3   3  12   17.95    2.28
   3   3 -12   20.45    3.55
   3  -3 -12   21.56    3.80
  -3   3  12   22.39    2.54
  -3   3  12   17.67    2.63
  -3   3  11  628.63   46.48
   3   3 -11  711.29   47.50
   3  -3 -11  756.56   48.42
   3   3 -11  593.42   47.69
  -3  -3  11  410.24   50.42
  -3   3  11  451.40   50.69
  -3   3  11  530.97   46.80
  -3   3  11  688.50   46.82
  -3   3  10    7.33    3.52
   3  -3 -10    8.67    1.91
   3   3 -10    5.57    1.72
  -3  -3  10    2.56    3.02
  -3   3  10    4.90    1.13
   3   3 -10    7.49    1.65
  -3   3  10    6.78    1.48
  -3   3  10    4.82    1.53
  -3   3   9   93.01    8.75
   3   3  -9  146.40    9.22
  -3  -3   9   97.43   11.55
  -3   3   9   84.12   11.06
  -3   3   9  108.76    9.27
   3   3  -9  118.70    9.73
   3  -3  -9  128.00    9.94
  -3   3   9   99.07    9.39
  -3   3   8   11.55    1.48
  -3  -3   8   11.13    1.41
   3   3  -8   12.15    1.36
  -3   3   8    5.14    2.43
  -3  -3   8    8.00    2.68
  -3   3   8   10.07    1.82
  -3   3   8    9.82    1.92
  -3   3   7   91.63    8.92
  -3  -3   7  119.32    9.05
   3   3  -7  129.81    8.70
  -3  -3   7  139.39    9.06
  -3  -3   7  119.80   11.03
  -3   3   7   79.64   10.17
  -3   3   7  103.51    9.58
  -3   3   7   82.63    9.46
  -3   3   6  101.03    7.80
  -3  -3   6  102.53    7.77
  -3  -3   6   90.31    7.65
  -3  -3   6   90.89    9.00
  -3   3   6   87.33    8.89
   3  -3  -6  104.34    8.10
  -3   3   6  103.66    8.56
  -3   3   6   93.93    8.54
  -3   3   5   21.59    2.16
  -3  -3   5   15.67    2.01
  -3  -3   5   24.29    2.09
  -3  -3   5   17.77    2.78
  -3   3   5   33.04    3.39
  -3   3   5   28.16    3.06
  -3   3   5   26.90    3.13
  -3  -3   4    1.23    0.53
  -3   3   4    1.23    0.52
  -3  -3   4    1.05    0.58
  -3  -3   4    0.76    0.92
  -3   3   4    1.05    0.87
  -3   3   4    1.19    1.09
  -3   3   4    0.47    1.03
  -3   3   3    9.04    1.15
  -3  -3   3    7.85    1.12
  -3  -3   3    9.21    1.14
  -3  -3   3   10.79    1.62
  -3   3   3   10.99    1.60
  -3   3   3   13.00    2.06
  -3   3   3   12.98    2.05
  -3  -3   2    3.08    0.64
   3   3  -2    3.36    0.68
  -3   3   2    2.95    0.65
  -3  -3   2    3.60    0.70
   3  -3  -2    2.56    0.64
  -3   3   2    2.42    1.24
  -3   3   2    2.65    1.25
  -3   3   1    4.57    0.77
  -3  -3   1    3.94    0.72
   3   3  -1    6.91    0.86
   3  -3  -1    1.88    0.60
   3   3  -1    1.70    0.61
  -3  -3   1    6.65    1.13
  -3   3   1    4.02    1.02
  -3   3   1    3.45    1.43
  -3   3   1    3.80    1.31
  -3   3   0    6.06    0.90
  -3  -3   0    5.27    0.84
  -3   3   0    4.17    0.80
   3   3   0    5.37    0.84
   3   3   0    5.26    0.86
   3  -3   0    5.39    0.86
  -3   3   0    6.50    1.67
  -3   3   0    7.79    1.50
   3  -3   0    6.81    1.34
  -3   3  -1   19.47    1.88
  -3  -3  -1   18.66    1.86
  -3   3  -1   15.10    1.75
   3   3   1   24.57    1.89
   3  -3   1   18.39    1.88
   3   3   1   17.66    1.87
  -3   3  -1   19.65    2.81
   3  -3   1   16.81    2.36
  -3   3  -1   20.18    2.57
  -3  -3  -2    1.14    0.51
  -3   3  -2    0.64    0.47
   3   3   2    0.35    0.48
  -3   3  -2    0.86    0.52
   3  -3   2    0.92    0.50
   3   3   2    1.38    0.56
  -3  -3  -2    1.21    0.43
   3  -3   2    0.93    0.81
  -3   3  -2    1.65    1.07
  -3   3  -3   22.45    2.34
  -3  -3  -3   23.84    2.36
   3   3   3   30.38    2.35
  -3   3  -3   19.84    2.20
   3   3   3   24.64    2.36
   3  -3   3   21.47    2.30
   3  -3   3   20.13    2.85
  -3   3  -3   29.54    3.26
  -3  -3  -4    3.20    0.81
  -3   3  -4    3.33    0.75
   3  -3   4    2.52    0.77
   3   3   4    2.36    0.70
   3   3   4    3.08    0.76
   3  -3   4    2.69    0.81
  -3  -3  -4    3.88    1.14
   3  -3   4    1.35    0.95
   3  -3   5   79.89    9.03
  -3   3  -5  102.44    8.79
   3  -3   5  131.11    8.94
   3   3   5  136.55    8.97
  -3  -3  -5  112.09    8.87
   3  -3   5   99.97    8.49
   3   3   6   13.91    1.61
  -3  -3  -6   12.52    1.77
  -3   3  -6   12.08    1.77
   3  -3   6   15.31    1.67
   3  -3   6   10.62    1.38
  -3   3  -7   31.06    3.58
   3   3   7   41.22    3.38
   3  -3   7   37.50    3.32
  -3  -3  -7   37.03    3.75
  -3   3  -7   29.80    4.07
   3  -3   7   25.25    3.58
   3  -3   7   33.79    3.09
  -3   3  -8    7.52    1.65
   3   3   8    8.72    1.31
   3  -3   8    9.29    1.34
  -3  -3  -8    5.80    1.55
  -3   3  -8    5.60    1.85
  -3   3  -8    8.71    1.77
   3  -3   8    4.64    1.39
   3  -3   8    6.08    1.07
   3   3   9    3.81    0.95
  -3   3  -9    0.17    1.39
  -3  -3  -9    1.05    1.33
   3  -3   9    1.83    0.78
  -3   3  -9    0.49    1.49
   3  -3   9    1.60    1.09
  -3   3  -9    2.10    1.30
   3  -3   9    1.29    0.72
   3   3  10    1.97    0.95
   3  -3  10    0.36    0.71
  -3   3 -10    1.46    1.62
  -3   3 -10    0.85    1.13
   3  -3  10   -0.14    1.02
   3  -3  10    0.63    0.78
   3   3  11   50.39    4.44
   3  -3  11   47.00    4.37
  -3   3 -11   64.69    5.53
  -3   3 -11   42.47    4.56
   3  -3  11   27.96    4.23
   3  -3  11   42.65    3.95
   3  -3  12    0.78    0.94
   3   3  12    0.88    1.07
  -3   3 -12    0.15    1.65
   3  -3  12   -0.28    1.13
  -3   3 -12    0.12    1.25
   3  -3  12    0.20    0.85
   3   3  13   10.21    1.93
   3  -3  13   11.07    2.07
  -3   3 -13    8.67    1.90
   3  -3  13    7.58    2.00
  -3   3 -13   14.77    2.68
  -3  -3 -14    8.00    6.19
  -3   3 -14   21.49    6.95
   3   3  14   45.07    4.59
   3  -3  14   48.91    4.69
   3  -3  14   38.93    4.50
  -3   3 -14   33.61    4.18
  -3   3 -14   65.69    5.22
   3   3  15   50.99    6.36
   3  -3  15   78.39    6.98
  -3   3 -15   67.16    6.38
   3  -3  15   69.04    6.72
  -3   3 -15   88.61    7.02
   3  -3  16   42.51    4.93
   3   3  16   38.82    4.84
   3  -3  16   37.48    4.69
  -3   3 -16   50.18    4.80
   3   3  17   71.12    8.27
   3  -3  17   79.40    8.52
   3  -3  17   92.39    8.27
   3  -3  18    1.71    1.75
   3   3  18    2.09    1.64
   3  -3  18    0.14    1.75
  -3   3 -18    1.80    1.64
   3   3  19  201.67   18.79
   3  -3  19  209.75   18.92
   3  -3  19  229.60   18.14
  -3   3 -19  239.28   17.91
   3   3  20   28.32    4.49
   3  -3  20   32.30    4.78
   3  -3  20   28.43    3.99
  -3   3 -20   32.36    3.75
  -3  -3 -21    1.91    6.32
  -3   3 -21    3.82    7.24
  -3   3 -21  222.07    8.53
   3  -3  21  209.42    9.03
   3  -3  21  187.92   11.10
   3   3  21  175.59   10.61
   3   3  22   10.95    3.25
   3  -3  22   11.51    3.51
  -3  -3 -22   -0.66    1.52
   3   3  22    4.03    0.59
  -3   3 -22   11.98    2.23
   3  -3  22   11.95    2.58
  -3  -3 -22   -2.00    6.40
  -3   3 -22    2.01    4.54
  -3   3 -23  205.83   16.95
   3  -3  23  248.96   17.68
   3   3  23  190.51   18.87
   3  -3  23  209.96   19.21
   3  -3  24   11.61    3.57
   3   3  24   10.97    3.37
  -3   3 -24    9.44    1.90
   3  -3  24   15.80    2.89
   3   3  25  163.42   17.66
   3  -3  25  191.73   18.28
  -3   3 -25  186.66   15.54
   3   3  26   15.61    4.28
   3  -3  26   18.81    4.73
   3  -3  26   27.57    3.71
  -3   3 -26   21.18    2.76
   3   3  27  109.43   13.02
  -3   3 -27  116.52   10.51
   3  -3  28    1.64    2.21
  -3   3 -28    0.85    1.24
   3  -3  29  104.64    9.14
   3  -3  30   29.90    3.81
  -3   4  37    0.68    2.17
   3  -4 -35   -1.41    6.09
   3   4 -35    1.34    3.50
   3  -4 -34   -1.40    5.76
   3   4 -34    1.33    3.47
   3  -4 -33    1.37    5.37
   3   4 -33    2.60    5.37
   3  -4 -32    1.34    5.53
   3   4 -32   -1.27    4.69
   3  -4 -31   19.60    8.69
   3   4 -31   -1.23    4.27
   3   4 -30    4.61    3.75
   3  -4 -30   -2.54    5.73
   3   4 -30   -1.20    4.41
   3  -4 -29   35.54   10.14
   3   4 -29    5.77    4.83
  -3   4  28   -0.73    1.95
   3   4 -28    2.21    3.56
   3  -4 -28    2.36    6.53
  -3  -4  28    4.89    7.14
  -3   4  28    2.16    6.30
  -3   4  28   16.62    2.18
   3   4 -28    6.02    0.81
   3  -4 -27   16.77    8.06
   3   4 -27   15.73    7.21
  -3   4  27   -2.11    5.81
  -3  -4  27   -2.40    6.53
   3   4 -27   24.85    2.16
  -3   4  27   45.41    3.37
  -3   4  26   -0.73    2.27
   3   4 -26   11.98    5.51
   3  -4 -26   31.96    8.88
  -3  -4  26   -4.70    7.61
   3   4 -26   26.87    1.73
  -3   4  25   -0.73    2.17
   3   4 -25    4.78    0.86
   3  -4 -25    5.99    6.26
   3   4 -25    2.80    4.06
   3   4 -24   32.66    3.04
  -3   4  24   65.66    4.66
   3  -4 -24   53.82   10.61
   3   4 -24   17.36    6.65
   3   4 -23   11.21    5.30
   3  -4 -23   17.99    6.76
   3   4 -23    9.96    1.33
   3   4 -22    7.35    4.58
   3  -4 -22   13.37    5.68
  -3   4  22   20.88    2.82
   3   4 -22   10.46    1.35
   3   4 -21    2.21    0.83
  -3   4  21    5.07    2.15
   3  -4 -21    2.89    4.11
   3   4 -21    0.68    3.42
  -3   4  20   12.28    2.53
   3  -4 -20    8.48    4.48
   3   4 -20    5.49    3.72
   3  -4 -19   26.21    6.13
   3   4 -19   24.57    5.72
  -3   4  19   15.30    3.07
  -3   4  19   25.25    3.35
  -3   4  18   22.01    3.29
   3  -4 -18   35.81    6.34
   3   4 -18   33.13    5.98
  -3   4  18   18.26    2.50
  -3   4  18   38.34    3.84
  -3   4  17   32.70    3.62
   3  -4 -17   33.91    6.24
   3   4 -17   16.80    4.81
  -3   4  17   19.86    2.70
  -3   4  17   29.30    3.65
  -3   4  16   79.74    8.00
   3  -4 -16  108.27   11.14
   3   4 -16   86.03   10.17
  -3   4  16   85.94    7.77
  -3   4  15  404.86   31.75
   3  -4 -15  519.14   35.09
   3   4 -15  303.33   33.13
  -3   4  15  402.24   31.61
  -3   4  15  500.77   32.59
  -3   4  14   57.64    6.13
   3   4 -14   73.34    7.92
   3  -4 -14   84.80    8.49
  -3   4  14   73.05    6.36
  -3   4  14   82.98    7.16
  -3   4  13  522.42   42.46
   3   4 -13  500.10   43.73
  -3   4  13  585.68   42.73
  -3   4  13  586.90   43.34
  -3   4  12   16.95    2.33
   3  -4 -12   24.65    3.60
   3   4 -12   18.81    3.11
  -3   4  12   22.24    2.76
  -3   4  12   17.29    2.95
  -3  -4  11  374.91   28.81
  -3   4  11  382.23   28.98
   3  -4 -11  482.71   30.41
   3   4 -11  395.41   29.88
  -3  -4  11  164.79   32.10
  -3   4  11  182.80   32.14
  -3   4  11  433.87   29.49
  -3   4  11  413.40   29.91
  -3  -4  10    1.09    0.94
  -3   4  10    1.88    0.91
  -3  -4  10    0.66    2.43
  -3   4  10    1.83    1.31
  -3   4  10    1.19    1.44
  -3   4   9    8.60    1.33
  -3  -4   9    6.74    1.22
  -3  -4   9   11.43    1.52
  -3   4   9    9.94    1.87
  -3   4   9    9.35    2.15
  -3   4   8   14.25    1.69
  -3  -4   8   13.79    1.66
  -3  -4   8   14.55    1.74
  -3  -4   8    7.79    3.57
  -3   4   8    6.18    3.20
  -3   4   8   16.52    2.40
  -3   4   8   17.82    2.78
  -3  -4   7   53.18    4.78
  -3   4   7   62.40    4.92
  -3  -4   7   47.92    4.78
  -3  -4   7   42.94    6.75
  -3   4   7   60.76    7.41
  -3   4   7   77.39    6.12
  -3   4   7   89.49    6.51
  -3  -4   6   83.17    6.56
  -3   4   6   85.06    6.60
  -3  -4   6   71.49    6.53
  -3  -4   6   73.38    8.29
  -3   4   6   65.24    7.98
  -3   4   6   97.24    7.84
  -3   4   6  100.68    7.92
  -3  -4   5  604.22   50.12
  -3   4   5  712.08   50.24
  -3  -4   5  611.91   50.18
  -3  -4   5  682.47   51.90
  -3   4   5  684.99   51.86
  -3   4   5  887.07   52.01
  -3   4   5  927.23   51.97
  -3   4   4   27.84    2.57
  -3  -4   4   25.47    2.51
  -3  -4   4   25.83    2.61
  -3  -4   4   25.76    3.48
  -3   4   4   25.92    3.47
  -3   4   4   40.62    4.20
  -3   4   4   39.50    4.04
  -3   4   3  942.87   64.71
  -3  -4   3  821.62   64.51
  -3  -4   3  855.97   65.30
  -3   4   3  827.48   65.21
  -3   4   3  902.36   64.52
  -3  -4   3  807.38   64.44
  -3   4   2    1.93    0.92
  -3  -4   2    3.39    0.96
  -3  -4   2    1.75    1.11
  -3   4   2    0.85    0.98
  -3  -4   2    1.87    0.87
  -3   4   2    1.76    0.89
  -3   4   2    4.15    1.78
  -3   4   1  208.17   16.12
   3   4  -1  224.51   16.15
   3   4  -1  203.90   15.99
   3  -4  -1  204.96   15.99
  -3  -4   1  208.60   16.03
  -3   4   1  207.56   16.04
  -3   4   1  272.96   17.58
   3   4   0    9.78    1.37
  -3   4   0    7.68    1.32
   3   4   0   11.57    1.27
   3  -4   0   11.40    1.27
  -3  -4   0   11.53    1.29
  -3   4   0   11.38    1.31
  -3  -4  -1   57.28    4.78
  -3   4  -1   56.69    4.80
   3   4   1   61.27    4.86
  -3   4  -1   55.54    4.82
   3   4   1   55.52    4.74
   3  -4   1   55.97    4.76
   3  -4   1   62.50    5.70
  -3  -4  -2    2.32    0.69
  -3   4  -2    2.45    0.70
   3   4   2    2.56    0.85
  -3   4  -2    2.07    0.76
   3   4   2    1.98    0.63
   3  -4   2    1.86    0.61
   3  -4   2    1.85    1.21
  -3   4  -2    3.12    1.45
  -3  -4  -3  105.44    8.31
  -3   4  -3   98.46    8.28
   3   4   3  131.01    8.35
  -3   4  -3   89.79    8.12
   3  -4   3   98.99    8.14
   3   4   3  106.16    8.17
   3  -4   3   87.60    8.88
  -3   4  -3  124.62    9.38
   3   4   4   30.24    2.97
  -3   4  -4   26.48    2.88
   3   4   4   33.77    2.96
   3  -4   4   34.49    2.97
   3  -4   4   27.44    3.61
  -3   4  -4   41.26    3.40
  -3  -4  -4   39.35    3.35
  -3  -4  -5    5.61    0.91
   3   4   5    6.89    1.21
   3   4   5    3.35    0.84
   3  -4   5    3.59    0.93
  -3  -4  -5    1.34    0.98
  -3   4  -5    1.90    1.08
   3  -4   5    8.97    1.81
   3  -4   6   17.80    2.25
   3   4   6   18.59    2.22
  -3  -4  -6   21.70    2.26
   3  -4   6   32.61    2.77
   3   4   6   29.43    2.69
  -3  -4  -6   25.17    2.92
  -3   4  -6   25.05    2.89
   3  -4   6   13.71    2.61
   3  -4   7   82.77    6.10
  -3  -4  -7   73.24    6.14
   3  -4   7   58.15    6.61
  -3   4  -7   61.37    6.73
   3   4   7   74.23    6.07
  -3  -4  -7   59.42    6.71
   3  -4   7   78.58    6.13
  -3   4  -8    0.54    1.64
   3  -4   8    1.21    0.84
   3  -4   8    1.78    0.81
   3   4   8    1.08    0.77
  -3  -4  -8    1.41    0.95
  -3   4  -8    2.15    1.38
   3  -4   8    1.03    1.09
   3  -4   9   14.96    1.95
   3   4   9   16.07    1.96
  -3   4  -9   15.11    2.40
   3  -4   9   10.28    2.18
  -3  -4  -9   18.76    2.32
   3  -4   9   15.93    1.95
   3  -4  10    2.46    1.01
   3   4  10    3.35    1.09
  -3  -4 -10    3.73    1.57
  -3   4 -10    2.45    1.52
   3  -4  10    0.61    1.33
   3  -4  10    2.44    1.09
   3   4  11  406.70   26.64
   3  -4  11  388.02   26.60
  -3   4 -11  390.19   26.99
  -3  -4 -11  446.75   27.64
   3  -4  11  355.08   26.25
   3   4  12   12.58    2.03
   3  -4  12   15.48    2.13
   3  -4  12    9.42    1.79
  -3  -4 -12   12.09    2.63
  -3   4 -12   10.56    2.30
   3  -4  12    5.93    2.00
   3   4  13  546.30   34.32
   3  -4  13  535.12   34.35
  -3  -4 -13  591.71   35.78
   3  -4  13  488.20   33.76
  -3  -4 -13  124.60   36.37
  -3   4 -13  132.65   36.37
   3  -4  13  342.08   34.15
  -3   4 -13  498.16   34.29
   3   4  14   55.13    5.15
   3  -4  14   44.46    5.34
  -3   4 -14   45.17    5.01
  -3  -4 -14   41.62    5.70
   3  -4  14   46.22    4.66
   3   4  15  198.41   14.69
   3  -4  15  198.09   14.68
   3  -4  15  155.74   14.59
  -3   4 -15  162.80   14.25
   3  -4  15  159.49   13.92
  -3  -4 -15  211.30   16.12
   3   4  16   46.83    5.07
   3  -4  16   48.39    5.26
  -3   4 -16   38.83    4.60
   3  -4  16   41.16    4.43
  -3  -4 -16   40.14    5.69
   3  -4  17    4.52    1.81
   3   4  17    2.63    1.63
  -3  -4 -17    4.08    2.39
   3  -4  17    4.42    2.22
  -3   4 -17    2.59    1.55
   3  -4  17    5.66    1.68
   3   4  18    6.65    2.05
   3  -4  18    6.83    2.12
   3  -4  18    5.59    1.77
  -3  -4 -18    2.15    2.33
   3  -4  18    5.67    2.27
  -3   4 -18    3.32    1.60
   3   4  19   12.65    2.63
   3  -4  19    9.98    2.46
  -3  -4 -19   -3.81    6.12
  -3   4 -19   -1.90    3.56
  -3  -4 -19    8.04    2.97
  -3   4 -19   21.13    3.32
   3  -4  19    9.81    2.66
  -3   4 -19    8.48    1.96
   3   4  20    4.02    2.02
   3  -4  20    4.16    2.07
  -3  -4 -20   -0.78    2.30
  -3  -4 -20   -2.01  716.33
  -3   4 -20   -2.01    5.24
  -3   4 -20    7.59    2.43
  -3  -4 -20    3.34    2.48
   3  -4  20    4.44    2.32
  -3  -4 -21   98.75    8.30
   3   4  21  110.22    7.27
   3  -4  21  120.20    7.74
  -3   4 -21  156.51    6.89
   3  -4  21  140.38    6.95
   3   4  22   19.54    3.99
   3  -4  22   22.15    4.16
  -3   4 -22   23.05    3.48
  -3  -4 -22   14.54    4.31
   3  -4  22   26.00    3.79
  -3  -4 -23  161.69   17.06
   3   4  23  152.34   16.14
   3  -4  23  164.67   16.41
  -3   4 -23  204.34   15.21
   3  -4  23  212.05   15.64
  -3  -4 -24   39.11    6.69
  -3   4 -24   61.84    5.61
   3   4  24   52.75    6.84
   3  -4  24   54.54    7.10
  -3   4 -25   25.43    3.32
   3   4  25   15.33    3.95
   3  -4  25   15.18    4.09
  -3  -4 -26   34.40    5.94
  -3   4 -26   37.46    4.14
   3   4  26   31.03    5.37
   3  -4  26   39.03    5.98
  -3   4 -27   16.81    2.72
  -3   4 -28    4.37    1.87
  -3   4 -29    9.49    2.02
  -3   4 -30    1.14    1.46
  -3   4 -31    0.28    1.30
  -3   4 -32    3.25    1.30
   3  -5 -34    1.20    5.65
   3   5 -34   -1.13    3.31
   3  -5 -33    5.88    5.74
   3   5 -33   -1.11    3.22
   3  -5 -32   -2.29    4.96
   3   5 -32   -2.15    2.43
   3  -5 -31   -2.22    5.23
   3   5 -31    1.04    3.33
   3  -5 -30    3.23    4.44
   3   5 -30    1.00    2.62
   3   5 -30    0.78    0.72
   3  -5 -29    4.14    5.05
   3   5 -29    0.96    2.81
   3   5 -29    0.61    0.68
   3  -5 -28    5.90    5.46
   3   5 -28    0.92    2.73
   3   5 -28    7.05    1.07
   3  -5 -27    2.81    5.47
   3   5 -27    5.22    4.25
  -3   5  27    6.98    2.28
   3   5 -27    1.86    0.84
  -3   5  26    0.85    2.36
  -3   5  26   -2.19    8.13
   3  -5 -26   19.36    6.84
   3   5 -26    9.80    4.84
  -3  -5  26   -2.60    8.33
   3   5 -26   14.46    1.49
  -3   5  26   33.32    3.44
   3  -5 -25    4.93    4.81
   3   5 -25    9.14    4.68
  -3   5  25    7.14    2.51
   3   5 -25    6.00    1.12
  -3   5  24   -0.85    2.50
   3   5 -24    4.28    0.98
  -3   5  24    7.29    2.40
   3  -5 -24    4.57    4.87
   3   5 -24    4.94    4.12
  -3  -5  24   -2.50    8.00
  -3   5  24   -2.11    8.24
   3   5 -23    4.25    1.02
  -3   5  23    9.29    2.58
   3  -5 -23    6.34    4.60
   3   5 -23    1.96    2.97
  -3  -5  23   -2.44    8.43
  -3   5  23    2.05    5.36
   3   5 -22    3.05    1.04
  -3   5  22    5.26    2.35
   3  -5 -22    3.24    3.69
   3   5 -22    3.60    3.24
   3   5 -21   34.64    6.78
   3  -5 -21   30.32    6.68
  -3   5  21   46.91    4.54
  -3   5  21   17.27    2.57
   3   5 -21   29.52    2.63
   3  -5 -20    8.29    3.88
   3   5 -20    5.78    3.08
  -3   5  20    8.59    1.64
  -3   5  20    5.93    2.37
  -3   5  20   15.73    3.06
  -3   5  19   22.39    3.64
   3  -5 -19   38.85    6.36
   3   5 -19   23.40    5.27
  -3   5  19   45.36    4.54
  -3   5  19   22.26    2.91
   3  -5 -18    1.18    1.99
   3   5 -18    2.94    2.25
  -3   5  18   -0.31    1.71
  -3   5  18   -0.28    1.15
  -3   5  18   -0.34    2.10
  -3  -5  17   17.70    2.51
   3  -5 -17   14.66    3.88
   3   5 -17   14.97    3.67
  -3   5  17    9.80    2.18
  -3   5  17    9.63    2.02
  -3   5  17   14.96    3.07
  -3  -5  16    6.83    1.76
   3  -5 -16    7.38    2.70
   3   5 -16    9.12    2.96
  -3   5  16    6.55    1.73
  -3   5  16    7.51    1.79
  -3   5  16   12.15    2.72
  -3  -5  15   45.32    4.11
  -3   5  15   29.25    3.77
   3  -5 -15   33.80    5.06
   3   5 -15   40.57    5.16
  -3   5  15   35.22    3.93
  -3   5  15   43.24    4.89
  -3  -5  14    1.93    1.30
   3  -5 -14    4.58    2.05
   3   5 -14    3.33    1.82
  -3   5  14    3.65    1.30
  -3   5  14    3.12    1.47
  -3   5  14    5.36    2.18
  -3  -5  13    2.59    1.29
   3   5 -13    1.06    1.40
   3  -5 -13    4.32    1.92
  -3   5  13    1.29    1.28
  -3   5  13    3.13    1.17
  -3   5  13    1.26    1.84
  -3  -5  12   17.94    2.16
  -3   5  12   11.84    1.98
  -3  -5  12    1.09    3.35
  -3   5  12    1.92    3.23
  -3   5  12   21.81    2.67
  -3   5  12   20.98    3.16
  -3   5  11    5.55    1.26
  -3  -5  11    4.33    1.18
  -3   5  11    4.94    1.82
  -3   5  11   11.03    2.58
  -3   5  11    9.51    1.64
  -3  -5  11   10.99    1.63
  -3  -5  10   44.14    3.78
  -3   5  10   44.33    3.83
  -3   5  10   46.27    4.70
  -3   5  10   51.93    5.24
  -3   5  10   31.64    3.82
  -3  -5  10   38.53    3.87
  -3  -5   9   29.39    3.09
  -3   5   9   34.96    3.23
  -3   5   9   58.03    4.87
  -3   5   9   60.88    5.28
  -3  -5   9   27.94    3.27
  -3   5   8   35.13    2.98
  -3  -5   8   37.51    2.98
  -3   5   8   39.97    4.33
  -3   5   8   46.47    4.71
  -3  -5   8   27.16    3.02
  -3  -5   7  341.67   15.88
  -3   5   7  366.15   15.69
  -3  -5   7  323.05   15.53
  -3  -5   6    0.93    3.43
  -3  -5   6    5.39    1.39
  -3  -5   6   -0.74    3.37
  -3   5   6    1.99    0.82
  -3  -5   6    2.55    0.87
  -3   5   6    4.93    2.33
  -3  -5   5  491.20   37.54
  -3   5   5  538.84   37.76
  -3  -5   5  521.75   40.21
  -3   5   5  430.70   39.55
  -3   5   5  490.64   37.34
  -3  -5   5  474.57   37.30
  -3  -5   4    6.15    1.40
  -3   5   4    3.92    1.40
  -3   5   4    1.97    2.19
  -3  -5   4    4.17    2.23
  -3   5   4    3.23    1.12
  -3  -5   4    2.85    0.97
  -3   5   3  430.24   33.55
  -3   5   3  422.88   34.56
  -3  -5   3  460.80   34.79
  -3  -5   3  437.51   33.28
  -3   5   3  441.58   33.32
  -3   5   2    3.43    1.22
  -3  -5   2    5.87    1.63
  -3   5   2    4.41    1.49
  -3  -5   2    3.50    0.85
  -3   5   2    3.09    0.84
  -3   5   2    7.73    2.33
  -3   5   1  176.21   12.99
   3   5  -1  156.12   12.90
  -3   5   1  158.23   13.28
  -3  -5   1  154.22   13.27
  -3  -5   1  157.81   12.65
  -3   5   1  168.68   12.71
  -3   5   0   16.33    2.21
   3   5   0   16.58    2.20
  -3  -5   0   21.98    2.03
  -3   5   0   21.65    2.03
  -3  -5   0   17.49    2.38
  -3   5   0   15.72    2.28
  -3   5  -1  321.44   23.32
   3   5   1  287.08   23.25
   3   5   1  283.21   23.02
   3  -5   1  303.77   23.05
  -3  -5  -1  317.74   23.22
  -3   5  -1  309.78   23.22
   3   5   2   22.00    2.63
  -3   5  -2   22.93    2.61
   3   5   2   22.61    2.33
   3  -5   2   23.58    2.35
  -3   5  -2   28.23    2.76
  -3  -5  -2   28.39    2.72
   3   5   3  909.45   66.57
  -3   5  -3  926.17   66.53
   3   5   3  828.01   66.28
   3  -5   3  856.83   66.30
  -3  -5  -3  913.03   66.78
  -3   5  -3  916.07   66.81
  -3   5  -4    3.92    1.81
  -3  -5  -4    4.06    1.84
   3   5   4   12.61    1.82
  -3   5  -4   13.49    1.75
   3   5   4    6.97    1.27
   3  -5   4    7.19    1.25
  -3  -5  -5  928.47   69.82
  -3   5  -5  946.43   69.80
   3   5   5  987.21   68.95
   3  -5   5  926.30   68.67
   3   5   5  882.68   68.64
   3   5   6    9.65    1.76
   3  -5   6    6.97    1.26
   3   5   6    6.33    1.26
   3  -5   7  492.00   37.36
   3   5   7  524.81   37.39
   3  -5   7  503.81   37.23
   3   5   7  470.97   37.15
   3   5   8   15.49    2.28
   3  -5   8   14.98    2.21
  -3   5  -8   18.09    2.77
   3  -5   8   19.72    2.35
   3   5   8   17.90    2.26
   3  -5   9  129.76   11.24
   3  -5   9  147.15   11.28
   3   5   9  145.55   11.27
  -3   5  -9  144.50   11.88
   3  -5  10    5.96    1.49
  -3  -5 -10    7.12    1.51
   3  -5  10    7.13    1.46
   3   5  10    7.43    1.46
  -3   5 -10    7.19    1.98
  -3   5 -10    1.72    3.00
  -3  -5 -10    0.85    3.19
   3  -5  11  112.50    9.19
  -3  -5 -11  138.81    9.60
  -3  -5 -11   22.70   11.41
  -3   5 -11   24.91   11.33
   3   5  11  119.25    9.21
   3  -5  11  125.44    9.28
  -3   5 -11  124.52    9.92
   3  -5  12    2.07    1.45
   3   5  12    2.24    1.20
   3  -5  12    2.45    1.20
  -3  -5 -12    2.76    1.39
  -3   5 -12    1.86    1.79
  -3  -5 -13  203.70   16.91
   3  -5  13  207.12   16.53
   3   5  13  205.27   16.59
   3  -5  13  227.15   16.73
  -3   5 -13  207.11   16.97
  -3   5 -14    1.60    4.18
   3   5  14    3.86    1.59
   3  -5  14    6.39    1.69
   3  -5  14    5.23    1.71
  -3  -5 -14   -1.61    4.21
  -3  -5 -14    5.55    1.95
  -3   5 -14    5.74    2.04
   3  -5  15  261.59   12.98
  -3  -5 -15  234.09   13.68
  -3  -5 -15    1.74   12.16
  -3   5 -15    1.72   12.75
   3   5  15  260.47   13.39
   3  -5  15  296.41   13.74
  -3   5 -15  243.27   13.36
   3   5  16    4.96    1.65
   3  -5  16    8.45    1.93
  -3  -5 -16   -0.96    2.19
   3  -5  16    3.94    1.64
  -3  -5 -16   -3.73    5.96
  -3   5 -16   -3.69    6.81
  -3  -5 -16    5.21    1.89
  -3   5 -16    4.84    1.89
  -3  -5 -17   49.78    5.07
   3  -5  17   47.07    4.29
  -3  -5 -17    1.98    5.29
  -3   5 -17   -1.96    5.25
   3   5  17   50.11    4.71
   3  -5  17   60.42    5.03
  -3   5 -17   41.67    4.43
   3  -5  18   17.77    2.70
   3   5  18   17.31    2.63
  -3  -5 -18    8.00    2.32
  -3   5 -18   13.26    2.45
   3  -5  18   12.42    2.26
   3   5  19    0.84    1.45
   3  -5  19    0.52    1.70
  -3  -5 -19    4.83    2.06
  -3   5 -19    3.01    1.79
   3  -5  19    4.54    1.81
   3   5  20   23.57    3.48
  -3  -5 -20   13.18    3.11
  -3   5 -20   19.82    2.91
   3  -5  20   18.69    2.96
   3   5  21    5.45    2.11
   3  -5  21    6.26    2.41
  -3  -5 -21    3.32    2.23
  -3   5 -21    4.89    1.87
   3  -5  21   10.63    2.27
   3   5  22    0.83    1.71
   3  -5  22    0.65    1.79
  -3  -5 -22    0.99    1.65
  -3   5 -22    0.23    1.58
   3  -5  22   -0.42    1.78
   3  -5  23    0.43    1.67
   3  -5  23    0.23    2.08
   3   5  23    1.55    1.74
  -3  -5 -23    0.78    1.79
  -3   5 -23    4.57    2.56
   3  -5  24    0.90    1.77
  -3  -5 -24   -0.54    2.15
  -3   5 -24    3.98    2.56
   3   5  24    0.47    1.87
   3  -5  24    2.22    2.21
  -3   5 -25   19.62    3.24
   3  -5  25   20.28    3.93
   3   5  25   13.05    3.27
  -3   5 -26    3.40    2.14
   3   5  26    2.57    2.23
   3  -5  26    1.63    2.36
  -3   5 -27    2.09    2.09
  -3   5 -28    3.05    2.01
  -3   5 -29    9.18    2.37
  -3   5 -30    5.00    2.06
  -3   5 -31    4.79    1.95
   3  -6 -34   22.13    8.50
   3   6 -34   -1.90    3.92
   3  -6 -33    7.84    5.28
   3   6 -33    0.92    2.42
   3  -6 -32    1.90    4.48
   3   6 -32    0.89    2.01
   3  -6 -31   -0.92    4.80
   3   6 -31   -0.86    2.96
   3  -6 -30    5.32    5.17
   3   6 -30    0.82    2.40
   3  -6 -29    5.02    5.35
   3   6 -29    1.55    2.27
   3   6 -28    0.35    0.91
   3  -6 -28    0.79    4.23
   3   6 -28    0.74    2.36
   3   6 -27    5.78    1.26
   3  -6 -27   14.18    5.69
   3   6 -27   11.03    4.61
  -3   6  26    4.53    7.88
  -3  -6  26    8.35   10.31
   3   6 -26   11.69    1.69
   3  -6 -26   21.49    6.34
   3   6 -26    6.40    3.47
   3   6 -25    8.46    1.51
   3   6 -25    2.96    3.27
  -3   6  24   14.15    2.08
   3   6 -24   15.99    2.03
   3   6 -24   13.36    4.42
  -3   6  23   -6.61    9.96
  -3  -6  23   -2.74   10.13
   3  -6 -23    3.18    3.91
   3   6 -23    5.38    3.55
   3   6 -23    1.49    1.12
  -3   6  23    7.74    3.04
  -3   6  23    1.81    1.27
  -3   6  22   -2.16    6.93
  -3  -6  22    2.70    7.07
   3  -6 -22   11.37    4.32
   3   6 -22    7.44    3.17
   3   6 -22    6.99    1.46
  -3   6  22   14.56    3.39
  -3   6  22    6.81    1.61
   3  -6 -21    3.39    3.03
   3   6 -21    2.75    2.66
  -3   6  21    1.23    1.23
   3   6 -21    1.01    1.10
  -3   6  21    2.24    2.57
  -3  -6  20    8.19    2.28
  -3   6  20    2.06    5.40
   3  -6 -20   11.01    3.76
   3   6 -20   10.90    3.34
   3   6 -20   10.37    1.62
  -3   6  20    6.27    2.32
  -3   6  20    8.99    1.80
  -3   6  20   15.57    3.42
  -3   6  19   29.73    3.82
  -3  -6  19   17.60    2.93
  -3   6  19    1.99    7.01
   3  -6 -19   27.81    5.03
   3   6 -19   13.21    3.69
  -3  -6  19   -2.51    5.85
  -3   6  19   21.08    2.71
  -3   6  19   35.91    4.71
  -3  -6  18    1.35    1.57
   3  -6 -18    2.86    2.53
   3   6 -18    2.66    2.17
  -3   6  18    1.31    1.41
  -3   6  18   -0.97    1.84
  -3   6  18    1.40    2.61
  -3  -6  17    8.39    1.96
   3  -6 -17    8.19    2.71
   3   6 -17    8.27    2.59
  -3   6  17    6.11    1.81
  -3   6  17    9.48    2.18
  -3   6  17    9.74    3.19
  -3  -6  16    2.72    1.48
   3   6 -16    2.52    1.76
   3  -6 -16    6.07    2.34
  -3   6  16    2.32    1.44
  -3   6  16    2.85    1.57
  -3   6  16    1.04    2.42
  -3   6  15   16.11    2.86
  -3   6  15   16.95    2.75
  -3   6  14   36.45    4.78
  -3   6  14   33.07    3.76
  -3   6  14   30.35    3.17
  -3  -6  14   34.28    3.24
  -3  -6  14   27.19    3.28
  -3   6  14   20.64    3.14
  -3   6  13   30.08    3.93
  -3   6  13   31.24    3.19
  -3   6  13   29.74    2.31
  -3  -6  13   31.52    2.29
  -3   6  13   21.87    2.33
  -3  -6  13   49.33    3.18
  -3  -6  13   -0.57    2.33
  -3   6  13    1.05    2.81
  -3  -6  12    5.17    1.14
  -3   6  12    4.84    1.16
  -3   6  12    3.37    1.39
  -3   6  12    4.68    1.90
  -3   6  12    2.99    2.18
  -3  -6  12   -0.68    2.51
  -3  -6  12    3.60    1.53
  -3   6  11  119.24    9.61
  -3   6  11  108.19    8.83
  -3  -6  11   91.13    7.41
  -3   6  11   90.77    7.45
  -3  -6  11   95.42    7.81
  -3   6  11   71.44    7.65
  -3   6  10    4.01    1.11
  -3  -6  10    4.07    1.01
  -3   6  10    6.61    2.62
  -3  -6  10    5.08    1.51
  -3   6  10    4.49    1.38
  -3   6   9  123.63   10.87
  -3  -6   9  135.90   10.83
  -3  -6   9  131.27   10.44
  -3   6   9  130.85   10.47
  -3  -6   8    2.54    1.32
  -3   6   8    3.38    2.41
  -3   6   8    1.28    0.77
  -3  -6   8    1.32    0.76
  -3  -6   7  133.00    9.08
  -3   6   7  118.83    9.17
  -3   6   7  152.53   11.05
  -3  -6   7   94.61    8.43
  -3   6   7  101.70    8.48
  -3  -6   6   23.62    2.67
  -3   6   6   20.97    2.72
   3   6  -6   19.77    1.89
  -3  -6   6   23.34    2.21
  -3   6   6   24.84    2.30
  -3   6   6   30.02    4.18
  -3   6   5   36.51    4.60
   3   6  -5   66.56    4.20
  -3  -6   5   63.56    4.90
  -3  -6   5   36.53    7.57
  -3  -6   5   48.01    4.26
  -3   6   5   41.33    4.25
  -3   6   5   63.97    6.36
  -3   6   4   39.76    4.29
  -3  -6   4   30.77    6.39
  -3   6   4   31.54    6.21
  -3  -6   4   46.84    3.87
  -3   6   4   52.29    3.96
  -3   6   4   60.22    5.99
  -3   6   3   18.95    2.35
  -3  -6   3   23.47    4.36
  -3  -6   3   20.07    1.87
  -3   6   3   17.81    1.87
  -3   6   3   25.85    3.80
  -3   6   2   15.28    2.18
  -3   6   2   13.74    2.97
  -3  -6   2   15.05    3.16
  -3  -6   2   19.65    1.87
  -3   6   2   18.49    1.87
  -3   6   1   39.09    4.18
   3   6  -1   59.60    4.49
  -3  -6   1   65.45    5.56
  -3   6   1   37.76    4.84
  -3  -6   1   44.29    3.93
  -3   6   1   41.64    3.93
  -3   6   1   56.26    5.69
  -3   6   0   18.44    2.48
   3   6   0   21.67    2.58
  -3  -6   0   21.24    2.83
  -3   6   0   17.13    2.66
  -3  -6   0   24.79    2.49
  -3   6   0   25.03    2.46
  -3   6  -1   31.25    3.60
   3   6   1   52.11    4.00
  -3  -6  -1   50.64    4.15
  -3   6  -1   29.88    3.68
  -3   6  -1   36.95    3.72
  -3  -6  -1   38.97    3.84
  -3   6  -1   45.75    5.08
  -3  -6  -2   27.59    3.13
  -3   6  -2   27.89    3.08
  -3   6  -2   32.24    4.10
   3   6   2   20.73    2.65
  -3   6  -2   22.75    2.65
   3  -6   3   13.68    1.69
   3   6   3   16.20    1.74
  -3   6  -3   14.55    2.13
   3  -6   4   91.47    6.90
   3   6   4   89.98    6.89
   3   6   4   86.31    7.36
  -3   6  -4   75.84    7.13
   3   6   5   17.79    2.01
   3  -6   5   21.78    2.11
   3   6   5   24.81    2.69
  -3   6  -6   21.78    6.44
  -3  -6  -6   15.26    6.47
   3   6   6   35.90    2.80
   3  -6   6   40.85    2.89
   3   6   6   31.64    3.19
   3   6   7   15.58    1.78
   3  -6   7   15.88    1.79
  -3   6  -7    4.25    4.32
  -3  -6  -7    9.46    5.16
  -3   6  -7   26.83    3.58
   3   6   7   18.35    2.31
   3   6   8   33.51    3.73
  -3   6  -8   40.60    4.66
   3  -6   8   38.12    3.42
   3   6   8   37.79    3.40
   3   6   9   36.67    4.19
   3   6   9   36.75    3.81
   3  -6   9   40.68    3.91
   3   6  10   20.93    3.02
   3  -6  10   20.58    2.97
   3   6  10   36.01    3.36
   3  -6  10   38.53    3.61
  -3   6 -10   29.07    3.71
   3  -6  11   51.58    3.86
  -3  -6 -11   -1.62    4.23
  -3   6 -11   -1.57    5.45
   3  -6  11   33.78    3.25
   3   6  11   27.23    3.06
  -3   6 -11   39.80    4.05
   3  -6  12   47.43    4.57
  -3  -6 -12    3.53    6.12
  -3   6 -12    1.71    5.54
   3   6  12   56.65    4.47
   3  -6  12   59.39    4.56
  -3   6 -12   57.98    5.31
   3  -6  13   59.45    3.84
  -3   6 -13   -3.67    6.95
  -3  -6 -13   -7.63    7.20
   3   6  13   25.56    2.74
   3  -6  13   29.27    2.91
  -3   6 -13   35.74    3.84
   3   6  14   58.96    5.49
   3  -6  14   66.66    5.65
  -3   6 -14   58.22    6.02
   3  -6  14   54.21    5.56
   3   6  15   39.86    4.74
   3  -6  15   50.76    5.00
  -3   6 -15   49.09    5.37
   3   6  16   24.03    2.94
   3  -6  16   26.36    3.06
  -3   6 -16   18.46    3.16
   3  -6  16   16.90    2.87
   3  -6  17   60.00    5.76
   3   6  17   51.77    5.51
  -3   6 -17   51.84    5.70
   3  -6  17   67.44    5.81
   3   6  18    2.47    1.50
   3  -6  18    5.06    1.84
  -3   6 -18    2.20    1.80
  -3   6 -18   -0.17    0.83
   3  -6  18    4.11    1.91
  -3  -6 -18    5.46    1.83
   3  -6  19   53.67    5.21
   3   6  19   46.00    4.97
  -3   6 -19   37.39    4.69
  -3  -6 -19   37.21    4.92
   3  -6  19   54.79    5.05
   3   6  20    2.05    1.53
   3  -6  20    3.27    1.84
  -3   6 -20    1.45    1.74
  -3  -6 -20    2.99    1.88
   3  -6  20    4.10    1.86
   3   6  21    9.74    2.39
   3  -6  21   12.54    2.67
  -3   6 -21    9.92    2.35
  -3  -6 -21    6.13    2.17
   3   6  22   21.89    3.40
   3  -6  22   24.27    3.70
  -3   6 -22   13.99    2.75
  -3  -6 -22   15.53    3.21
   3  -6  23   10.38    2.89
   3   6  23    7.66    2.50
  -3   6 -23    7.81    2.25
  -3  -6 -23    6.23    2.34
   3   6  24   17.84    3.17
   3  -6  24   20.83    3.63
  -3   6 -24    8.41    2.29
  -3  -6 -24   10.02    2.82
   3   6  25    0.64    1.91
   3  -6  25    0.23    2.33
  -3   6 -25    3.68    2.97
  -3   6 -25    1.05    1.69
  -3   6 -26    4.37    2.76
  -3   6 -27    4.45    2.71
  -3   6 -28    1.84    2.28
  -3   6 -29    1.45    2.22
  -3  -6 -29    2.69    8.58
  -3   6 -29   -2.65    6.92
  -3   6 -30   -0.25    2.07
  -3   6 -31    1.31    2.03
   3  -7 -33    2.24    4.77
   3  -7 -32    4.26    4.54
   3  -7 -31    5.46    4.56
   3  -7 -30    2.57    4.44
   3   7 -30    2.43    2.38
   3  -7 -29   19.01    6.17
   3   7 -29    3.97    3.35
   3  -7 -28   10.98    5.20
   3   7 -28    5.87    3.59
  -3  -7  27   34.69   15.91
   3  -7 -27   52.45    8.56
   3   7 -27   21.45    5.67
   3   7 -26    0.59    1.22
   3  -7 -26    0.50    3.77
   3   7 -26    0.46    2.70
  -3   7  25   28.11    3.20
   3   7 -25   31.41    3.18
   3   7 -25   27.39    5.83
  -3   7  24    1.24    1.26
   3   7 -24    0.13    1.21
  -3   7  24    0.58    3.31
   3  -7 -24    1.24    3.37
   3   7 -24    1.91    2.90
  -3  -7  23   12.78   12.63
  -3   7  23   13.95    9.92
   3  -7 -23   39.59    6.30
   3   7 -23   20.15    4.70
   3   7 -23   24.55    2.88
  -3   7  23   24.88    3.14
   3  -7 -22    0.33    2.54
   3   7 -22    1.83    2.14
  -3   7  22    1.69    3.25
   3   7 -22   -0.65    1.35
  -3   7  22   -0.40    1.28
   3  -7 -21   21.81    4.59
   3   7 -21   17.55    3.70
   3   7 -21   17.80    2.43
  -3   7  21   17.69    2.69
  -3   7  20    1.19    3.16
   3  -7 -20   11.92    3.43
   3   7 -20    6.93    2.51
  -3   7  20    6.38    1.83
  -3   7  20    5.64    2.52
   3   7 -20    7.04    1.71
  -3   7  20   14.09    3.94
   3   7 -19   48.10    4.83
  -3   7  19   43.57    5.12
  -3   7  18   15.06    2.38
  -3   7  18    9.78    2.79
  -3   7  18    9.89    2.33
  -3   7  17    1.24    6.61
  -3   7  17  133.94    8.51
  -3  -7  17   -2.65   11.34
  -3   7  17  119.30    7.88
  -3   7  17  219.65   11.54
  -3   7  17  118.79    7.44
  -3  -7  17  124.69    7.38
  -3   7  16    4.34    1.53
  -3  -7  16    1.34    1.33
  -3  -7  16    7.15    2.16
  -3   7  16    2.15    1.88
  -3   7  16    4.47    1.93
  -3   7  16    8.72    3.54
  -3   7  15   -1.26    6.77
  -3   7  15   93.74    7.45
  -3  -7  15  118.64    7.68
  -3   7  15    3.70    8.88
  -3   7  15  162.86   10.51
  -3   7  15  105.49    7.84
  -3   7  15   96.05    6.85
  -3  -7  15  103.65    6.86
  -3  -7  14    3.94    1.29
  -3   7  14    3.98    1.28
  -3  -7  14    5.51    1.90
  -3  -7  14   -2.40    7.66
  -3   7  14    1.77    6.11
  -3   7  14    3.85    2.08
  -3   7  14    1.73    1.54
  -3   7  14    6.46    3.38
  -3  -7  13   43.14    3.75
  -3   7  13   29.10    3.38
  -3   7  13   -1.68    6.88
  -3  -7  13   -2.28    9.17
  -3   7  13   36.29    5.22
  -3   7  13   39.10    4.39
  -3   7  13   32.06    2.95
  -3  -7  13   34.87    2.95
  -3  -7  12    5.71    1.18
  -3   7  12    7.06    1.20
  -3  -7  12    5.30    1.73
  -3   7  12    3.93    1.51
  -3   7  12    5.85    2.51
  -3   7  12    7.78    3.10
  -3  -7  11    4.01    1.63
  -3   7  11    3.22    0.95
  -3  -7  11    4.67    0.91
  -3   7  11    1.93    1.30
  -3   7  11    3.76    2.69
  -3  -7  10    1.47    1.37
  -3   7  10   -0.12    1.60
  -3  -7  10    0.09    0.65
  -3   7  10    1.37    0.78
  -3   7  10    0.66    1.20
  -3   7  10    1.25    2.46
  -3   7   9   39.15    5.27
  -3  -7   9   27.63    3.32
  -3   7   9   32.43    3.45
  -3   7   9   34.52    3.74
  -3   7   9   26.50    2.66
  -3  -7   9   27.84    2.63
  -3  -7   8    0.19    1.32
  -3   7   8    1.76    1.64
  -3  -7   8    0.60    0.98
  -3   7   8    1.33    1.15
  -3   7   8    1.73    2.59
  -3   7   7   64.69    5.31
  -3  -7   7   62.42    5.26
  -3   7   7   68.11    6.13
   3   7  -7   67.52    5.25
  -3  -7   6    1.56    0.65
  -3   7   6    1.02    0.62
   3   7  -6   -0.40    0.74
  -3   7   6    3.37    2.79
  -3   7   6    2.66    1.61
  -3   7   5   76.83    7.34
   3   7  -5  112.72    6.92
  -3   7   5  116.93    9.65
  -3   7   5   78.74    6.65
  -3  -7   5   76.76    6.61
  -3   7   4   27.43    3.27
   3   7  -4   35.22    3.14
  -3   7   4   32.53    2.68
  -3  -7   4   29.84    2.64
  -3   7   3    5.71    1.73
  -3   7   3    3.03    0.95
  -3  -7   3    2.78    0.96
  -3   7   2   13.91    2.42
  -3  -7   2   22.41    2.32
  -3   7   2   21.63    2.30
  -3   7   2   22.62    4.05
  -3   7   1   14.94    2.18
   3   7  -1   14.19    2.16
  -3  -7   1    5.90    3.03
  -3   7   1    9.89    3.25
  -3   7   1   20.91    3.87
  -3   7   0    3.23    1.31
   3   7   0    3.19    1.41
  -3  -7   0    1.17    2.64
  -3   7   0    0.41    2.33
  -3   7   0    6.13    2.68
  -3   7  -1    4.02    1.41
   3   7   1    4.22    1.53
  -3   7  -1    2.17    1.74
  -3  -7  -1    1.76    1.76
  -3   7  -1    5.39    2.66
   3   7   2    0.18    1.29
  -3   7  -2    0.69    1.22
  -3  -7  -2    0.24    1.19
  -3   7  -2    0.55    1.03
  -3  -7  -2    2.49    3.15
  -3   7  -2    0.58    2.41
  -3   7  -2    2.43    2.24
   3   7   3   21.22    2.57
  -3   7  -3   19.34    2.54
  -3  -7  -3   21.16    2.55
  -3   7  -3   16.05    2.28
   3   7   4   -0.09    1.32
  -3  -7  -4    1.72    1.07
  -3   7  -4    0.92    0.85
   3  -7   5   48.03    3.53
   3   7   5   69.93    4.75
   3   7   6   18.91    1.75
   3  -7   6   18.50    1.75
   3   7   6   19.60    2.60
  -3   7  -6   -2.47    4.99
  -3  -7  -6   -1.39    6.14
  -3   7  -7   -0.93    2.71
   3   7   7    5.72    1.69
  -3   7  -7    1.38    5.10
  -3  -7  -7    1.56    4.56
   3  -7   7    2.70    0.86
   3   7   7    1.53    0.75
  -3   7  -7    1.56    2.08
   3  -7   8    9.57    1.30
   3   7   8    8.19    1.24
  -3   7  -8   13.11    2.86
   3   7   8    8.07    1.91
   3  -7   9    8.31    1.30
   3   7   9    8.27    1.29
  -3   7  -9   10.91    2.68
   3   7   9    6.33    1.83
   3  -7  10   -0.23    0.85
   3   7  10    0.06    0.78
  -3   7 -10    0.48    2.04
   3   7  10    0.43    1.49
   3   7  11    1.85    0.93
   3  -7  11    2.48    1.01
  -3   7 -11    1.53    1.93
   3   7  11    1.90    1.61
   3  -7  11    1.59    1.60
   3   7  12   10.70    1.68
   3  -7  12   10.79    1.74
  -3   7 -12   12.37    2.60
   3  -7  12    9.67    2.22
   3   7  12    8.80    2.22
   3  -7  13   48.62    4.53
   3   7  13   37.03    4.01
  -3   7 -13   32.30    4.39
   3   7  13   31.70    4.13
   3  -7  13   38.25    4.20
   3  -7  14    2.67    1.49
   3   7  14    1.17    1.35
  -3   7 -14    6.08    2.27
   3  -7  14    3.47    1.88
   3   7  14    2.30    1.96
   3   7  15   54.17    5.39
   3  -7  15   59.99    5.55
  -3   7 -15   58.62    6.14
   3  -7  15   65.96    5.91
  -3   7 -16    1.64    1.88
   3  -7  16    1.35    1.37
   3   7  16    0.51    1.27
  -3   7 -17   19.86    3.32
   3   7  17   23.12    2.96
   3  -7  17   25.57    3.11
  -3   7 -18    2.41    1.83
   3   7  18    1.65    1.37
   3  -7  18    1.93    1.52
   3   7  19    1.14    1.45
   3  -7  19    2.59    1.53
   3  -7  20    1.81    1.56
   3   7  20    0.81    1.32
   3  -7  21    3.94    1.85
   3   7  21    3.06    1.54
   3   7  22    6.40    2.06
   3  -7  22    9.21    2.45
   3  -7  23   27.95    4.06
   3  -7  24    6.46    2.54
  -3  -7 -24    2.71    8.65
  -3   7 -24   -2.58    6.72
   3  -7  25   41.85    5.36
  -3   7 -27   30.20    4.92
  -3   7 -28    3.47    2.86
  -3   7 -29    3.48    2.69
  -3   7 -30    1.17    2.45
   3  -8 -28   -0.81    2.86
   3  -8 -27    1.92    2.83
   3  -8 -26    4.68    3.30
   3  -8 -25    1.66    2.64
   3   8 -24    7.04    1.71
  -3   8  24    5.70    1.77
   3   8 -23    3.92    1.64
  -3   8  23    3.65    1.66
  -3  -8  22    9.37    2.11
   3   8 -22   12.11    2.06
  -3   8  22    6.75    1.97
  -3  -8  21    1.82    1.42
   3   8 -21    0.98    1.51
  -3   8  21    1.43    1.61
  -3  -8  20    3.39    1.39
   3   8 -20    5.08    1.73
  -3   8  20    2.28    1.67
  -3   8  20    2.08    2.32
  -3  -8  19    1.44    1.17
  -3   8  19    2.13    1.29
   3   8 -19    1.64    1.64
  -3   8  19    2.94    1.85
  -3   8  19    2.59    2.12
   3   8 -18    4.62    1.80
  -3   8  18    1.92    1.73
  -3   8  18    3.01    2.21
  -3  -8  18    2.81    1.26
  -3   8  18    2.87    1.29
  -3   8  17    4.70    2.11
  -3   8  17    3.02    1.87
  -3  -8  17    3.12    1.21
  -3   8  17    2.34    1.26
  -3   8  16    8.43    2.40
  -3   8  16    6.92    2.21
  -3  -8  16    7.09    1.48
  -3   8  16    6.54    1.50
  -3   8  15   -1.48    4.31
  -3   8  15    2.00    1.17
  -3  -8  15    1.19    1.05
  -3   8  15    2.02    1.72
  -3   8  15   -0.16    1.88
  -3   8  14   29.74    4.19
  -3   8  14   20.35    3.24
  -3   8  14   23.86    2.66
  -3  -8  14   30.00    2.68
  -3   8  13    1.77    2.41
  -3   8  13    2.62    1.58
  -3   8  13    7.03    2.45
  -3  -8  13    1.54    0.87
  -3   8  13    2.16    0.91
  -3   8  12   27.84    3.65
  -3   8  12   32.67    4.18
  -3   8  12   32.65    2.95
  -3  -8  12   33.40    2.91
  -3   8  11    5.26    1.84
  -3   8  11    6.84    2.33
  -3   8  11    2.40    1.28
  -3  -8  11    1.04    1.16
  -3  -8  10   23.66    1.95
  -3   8  10   22.47    1.98
  -3   8  10   20.74    3.19
  -3   8  10   15.35    2.70
  -3   8   9   11.83    1.31
  -3  -8   9   12.16    1.27
  -3   8   9   19.47    2.62
  -3   8   9   23.53    2.98
  -3  -8   8    9.65    1.06
  -3   8   8   11.69    1.17
  -3   8   8   12.32    2.54
   3   8  -8   11.58    1.40
  -3   8   8    9.99    2.08
  -3   8   7   17.28    2.67
   3   8  -7   10.62    1.47
  -3   8   6   13.83    2.54
   3   8  -6   14.78    1.81
  -3   8   5    6.24    2.01
  -3   8   5   10.94    4.06
   3   8  -5    5.37    1.58
  -3   8   4   17.42    2.62
  -3   8   4   36.12    5.23
  -3   8   3   -1.51    4.41
  -3   8   3    4.58    1.86
  -3   8   2   -1.49    4.37
  -3   8   2   20.22    2.40
  -3   8   1    4.81    1.72
  -3   8   1    1.45    3.30
  -3   8   0   21.84    2.53
   3   8   0   24.40    2.68
  -3   8  -1   14.96    2.28
   3   8   1    8.10    2.05
   3   8   2    7.97    2.06
  -3   8  -2   10.07    1.97
   3   8   3    7.59    2.12
  -3   8  -3   11.12    2.08
   3   8   4    4.17    1.71
   3   8   5    0.32    1.44
  -3   8  -6    1.05    2.75
   3   8   6    0.55    1.54
  -3  -8  -6    3.82    1.22
  -3   8  -6    1.96    0.94
   3   8   7    9.31    2.20
  -3   8  -7    3.77    1.14
  -3  -8  -7    7.87    1.37
   3  -8   8    3.67    0.78
   3   8   8    4.73    1.93
   3   8   9    1.59    0.68
   3  -8   9    1.55    0.75
  -3   8  -9    0.80    2.95
   3   8   9    1.91    1.82
   3   8  10    7.33    1.15
   3  -8  10    7.47    1.20
   3   8  10    7.82    2.17
   3   8  11    1.27    0.88
   3  -8  11    2.20    0.97
   3   8  11    1.75    1.83
   3  -8  12    3.98    1.09
   3   8  12    3.87    1.98
   3  -8  13    1.37    0.95
   3   8  13   -0.27    1.89
   3  -8  14    1.47    0.99
   3   8  14   -0.14    1.89
   3  -8  15    0.88    1.10
   3   8  15   -0.29    2.04
   3  -8  16   -0.57    1.41
   3   8  16   -0.30    2.04
   3  -8  17    4.20    2.08
   3   8  17    2.70    2.19
   3  -8  18   -1.32    1.89
   3   8  18   -0.65    2.28
   3  -8  19    0.48    1.66
   3  -8  20    2.70    1.77
   3  -8  21   -0.65    1.57
  -3   8 -27    1.99    3.40
  -3   8 -28    0.82    3.23
  -3   9  22    3.33    1.89
  -3   9  21    7.31    2.37
  -3   9  20    2.24    2.04
  -3   9  19   12.20    2.72
  -3   9  19   13.80    3.40
  -3   9  18    1.47    2.41
  -3   9  18   -0.75    1.80
  -3   9  17   12.63    2.79
  -3   9  17   11.66    3.03
  -3   9  16   -0.90    2.40
  -3   9  16    1.89    2.11
  -3   9  16   -0.35    1.87
  -3   9  15    7.52    2.73
  -3  -9  15    9.56    1.43
  -3   9  15    5.71    2.56
  -3   9  15    8.71    2.59
  -3   9  14    5.01    2.39
  -3  -9  14    1.55    0.66
  -3   9  14    3.22    2.32
  -3   9  14    2.00    1.90
  -3   9  13    3.66    1.80
  -3   9  13    5.93    2.78
  -3   9  13    3.28    2.30
  -3   9  12    3.11    1.64
  -3   9  12    3.14    2.04
  -3   9  11    4.65    1.85
  -3   9  11    4.81    2.28
  -3   9  10    0.14    1.55
  -3   9  10    0.71    1.91
  -3   9   9   12.39    2.41
  -3   9   9    9.50    2.44
  -3   9   8    0.40    1.49
  -3   9   8    0.81    1.82
  -3   9   7   12.47    2.41
  -3   9   7   15.93    2.82
  -3   9   6   -0.26    1.73
  -3   9   6    0.13    1.37
  -3   9   5    8.91    2.30
  -3   9   4   -1.19    1.88
  -3   9   3    3.79    1.84
  -3   9   2    0.93    1.68
  -3   9   1    1.97    1.73
  -3   9   0    1.73    1.70
  -3   9  -1    6.85    1.99
   3   9   1    4.76    2.00
   3   9   2    6.26    2.14
  -3   9  -2    7.33    2.16
   3   9   3    8.41    2.21
   3   9   4    4.25    2.10
   3   9   5   12.20    2.53
   3   9   6    1.11    1.69
   3   9   7    4.82    2.04
   3   9   8    0.26    1.77
   3   9   9    2.41    1.94
   3   9  10    4.89    2.18
   3   9  11    7.29    2.41
  -3  -9 -11    2.59    1.51
   3   9  12    7.25    2.43
   3   9  13   11.10    2.77
   3   9  14   -0.76    2.08
   3   9  15    7.14    2.50
   3   9  16   -0.48    2.13
   3   9  17    6.86    2.59
   3   9  18    0.67    2.24
  -3  10  16    0.56    2.26
  -3  10  15   -0.20    2.38
  -3  10  15    0.38    2.15
  -3  10  14   -0.65    2.55
  -3  10  14   -0.72    2.06
  -3  10  13    1.17    1.82
  -3  10  13    1.42    2.80
  -3  10  12    6.11    3.26
  -3  10  12    4.54    2.14
  -3  10  11    5.38    2.16
  -3  10  10    4.21    2.03
  -3  10   9    8.09    2.26
  -3  10   8    1.61    1.72
  -3  10   7    6.72    2.17
  -3  10   6   -0.29    1.57
  -3  10   5    0.98    1.71
  -3  10   4   -0.68    1.90
  -3  10   3    1.89    2.01
  -3  10   2    1.63    1.96
  -3  10   1    2.36    1.99
  -3  10   0    3.09    2.03
   3  10   3    3.58    2.12
   3  10   4    2.51    2.07
   3  10   5    3.17    2.13
   3  10   6    0.58    2.02
   3  10   7    6.69    2.53
   3  10   8    5.39    2.28
  -3  11   6    0.95    1.88
  -3  11   5    4.44    2.22
  -3  11   4    4.36    2.23
  -3  11   3   -1.60    5.54
  -3  11   3    9.79    2.51
  -3  11   2    1.53    3.45
  -3  11   2    2.26    1.98
   4   0 -35   -1.39    4.06
   4   0 -34   -1.37    3.98
   4   0 -33    0.11    1.06
   4   0 -33    1.34    3.90
  -4   0  32    0.40    1.58
   4   0 -32    1.30    3.88
   4   0 -31    0.07    1.20
   4   0 -30    3.42    2.17
   4   0 -30   -1.22    4.26
   4   0 -29   -0.28    1.77
   4   0 -29    0.07    1.28
  -4   0  29   -0.37    1.09
   4   0 -29    1.18    4.62
   4   0 -28   -0.27    1.76
   4   0 -28    1.45    1.29
   4   0 -28   -1.13    4.18
   4   0 -27   -0.26    1.40
   4   0 -27   -0.26    1.51
   4   0 -27   -2.13    4.17
   4   0 -26    2.53    1.38
   4   0 -26    0.49    1.41
   4   0 -26   -1.02    3.75
   4   0 -25    0.24    1.34
   4   0 -25   -0.09    1.19
   4   0 -25    1.90    3.27
   4   0 -24   49.53    7.00
   4   0 -24   56.74   11.26
   4   0 -23    1.68    1.46
   4   0 -23    0.83    3.73
   4   0 -22  492.33   39.39
   4   0 -22  563.00   46.25
   4   0 -21    1.09    1.37
   4   0 -21    0.69    3.38
   4   0 -20  454.85   35.63
   4   0 -20  471.28   40.78
   4   0 -19    3.22    1.47
   4   0 -19    0.57    2.49
   4   0 -18  541.26   40.54
   4   0 -18  603.55   42.14
   4   0 -18  602.63   46.57
   4   0 -17    0.16    0.45
  -4   0  17   -0.85    3.31
   4   0 -17    0.89    1.54
   4   0 -16   51.18    3.99
   4   0 -16   52.49    7.21
   4   0 -15    1.02    0.57
   4   0 -15   -0.67    1.91
   4   0 -14 1171.02   84.63
   4   0 -14 1218.76   87.76
   4   0 -13    4.73    1.87
  -4   0  13    1.33    2.65
  -4   0  13   -0.33    1.31
   4   0 -13    1.08    0.83
  -4   0  12 2490.96  169.27
   4   0 -12 2265.66  168.80
   4   0 -12 2274.12  170.63
  -4   0  12 1806.82  171.64
   4   0 -11    4.67    1.90
  -4   0  11    0.92    2.08
  -4   0  11    0.94    0.94
   4   0 -11    0.65    1.12
  -4   0  10 3087.39  227.05
   4   0 -10 3192.31  227.28
  -4   0  10 2736.87  229.06
  -4   0   9    0.23    0.67
  -4   0   9    2.19    1.51
  -4   0   9    0.82    0.70
   4   0  -9   -0.09    0.92
  -4   0   8  703.15   53.56
  -4   0   8  729.24   55.16
  -4   0   8  745.03   53.87
   4   0  -8  721.53   54.13
  -4   0   7    0.75    0.93
  -4   0   7   -0.07    0.66
   4   0  -7    0.31    0.93
  -4   0   6   57.46    5.88
  -4   0   6   66.80    5.43
  -4   0   5    1.36    0.86
  -4   0   5    0.12    0.51
   4   0  -4  890.39   68.66
  -4   0   4  971.68   68.82
   4   0  -3    0.15    0.64
  -4   0   3    0.17    0.58
  -4   0   2 1175.27   86.88
   4   0  -2 1172.09   86.87
   4   0  -1   -0.49    0.64
  -4   0   1    0.34    0.58
  -4   0   0 2581.09  147.53
   4   0   0 1738.58  146.72
   4   0   1   -0.40    0.72
  -4   0  -1   -0.17    0.62
  -4   0  -2   30.02    2.84
   4   0   2   29.94    2.86
  -4   0  -3    0.17    0.38
   4   0   3    0.31    0.53
  -4   0  -4  178.81   15.24
   4   0   4  226.98   15.56
   4   0   5    0.75    0.73
  -4   0  -5    0.13    0.50
   4   0   5    0.18    0.73
   4   0   6  277.69   20.82
   4   0   6  309.18   20.89
  -4   0  -6  236.77   20.55
   4   0   7    1.73    0.95
  -4   0  -7    0.08    0.64
   4   0   7    0.08    0.62
   4   0   8  316.06   23.21
   4   0   8  325.29   23.31
  -4   0  -8  267.47   23.21
   4   0   9    1.47    0.95
  -4   0  -9    0.11    0.92
   4   0   9    0.09    0.68
  -4   0 -10   69.02    7.11
   4   0  10   87.89    7.16
   4   0  10   82.63    6.73
   4   0  11    0.66    0.80
  -4   0 -11    0.15    1.08
   4   0  11    0.73    0.71
   4   0  12    2.67    1.13
  -4   0 -12    2.81    1.45
   4   0  12    3.08    0.86
   4   0  13    0.91    1.05
  -4   0 -13   -0.21    1.44
   4   0  13    0.23    0.71
   4   0  14  407.82   29.48
   4   0  14  365.02   28.30
   4   0  15    1.24    1.41
   4   0  15    1.56    2.18
   4   0  16  315.55   27.69
   4   0  16  404.93   28.51
   4   0  17    0.18    1.37
   4   0  17   -0.56    2.03
   4   0  18   28.25    3.86
   4   0  18   38.34    4.52
   4   0  19   -0.43    1.78
  -4   0 -19    1.01    2.95
   4   0  19    0.72    2.11
   4   0  20  124.85   13.18
   4   0  20  174.97   13.41
   4   0  21    1.46    1.68
   4   0  21   -0.36    2.38
   4   0  22   77.17    9.59
   4   0  22  124.83    9.88
   4   0  23   -0.28    2.27
   4   0  23    0.34    2.37
   4   0  24   32.10    5.50
   4   0  24   49.71    5.29
   4   0  25    0.31    1.97
   4   0  25    0.61    2.15
   4   0  26   -0.44    2.17
  -4   0 -26   -1.85    4.83
   4   0  27   -0.14    2.11
  -4   0 -27    1.92    3.55
   4   0  28   59.02    6.13
   4   0  29    1.98    2.41
   4   0  30  225.66   18.17
   4   0  31    2.75    2.26
   4   0  32   84.72    7.60
   4   1 -35    2.70    3.95
   4   1 -34    4.20    1.31
   4   1 -34   -1.35    3.93
   4   1 -33    5.63    1.57
   4   1 -33    1.31    3.45
   4   1 -32    3.66    1.36
   4   1 -32   -2.56    5.02
  -4  -1  31    0.34    1.09
   4   1 -31   -1.24    4.30
   4   1 -30   32.82    4.82
   4   1 -30   13.23    7.12
   4   1 -29   23.03    3.74
   4  -1 -29   21.30    3.66
   4   1 -29   18.27    6.83
   4   1 -28   13.40    3.88
   4  -1 -28   18.70    4.23
   4   1 -28   27.39    8.48
   4   1 -27    0.76    1.47
   4  -1 -27    2.22    1.93
   4   1 -27    1.05    4.33
   4   1 -26   24.80    5.47
   4   1 -26   32.37    9.23
   4   1 -25    7.65    2.36
   4  -1 -25   12.49    2.85
   4   1 -25   11.98    5.88
   4   1 -24   13.29    3.37
   4   1 -24   13.79    5.92
   4   1 -23   11.64    2.68
   4  -1 -23   14.28    2.90
   4   1 -23   14.41    5.47
   4  -1 -22   74.79    7.90
   4   1 -22   61.09    7.73
   4   1 -22   71.67   11.67
   4   1 -21   26.30    4.20
   4   1 -21   31.24    7.27
   4   1 -20  248.90   19.77
   4  -1 -20  252.30   19.02
   4   1 -20  237.44   17.77
   4   1 -19   90.39    9.28
   4   1 -19  102.13   12.76
   4   1 -19   98.87    7.94
   4   1 -18  379.68   25.44
   4   1 -18  383.71   29.74
   4  -1 -18  305.73   24.72
   4   1 -18  307.73   23.75
   4   1 -17   72.76    7.12
   4   1 -17   81.90    9.94
   4   1 -17   71.51    6.20
   4  -1 -16   57.44    5.01
   4  -1 -16   43.43    3.71
   4   1 -16   59.55    4.91
  -4   1  16   48.58    4.93
   4   1 -16   53.68    7.05
   4  -1 -15    7.75    1.01
   4  -1 -15   11.95    2.01
  -4   1  15    5.95    1.62
   4   1 -15    8.66    1.57
  -4   1  15    4.89    3.33
   4   1 -15    7.23    2.77
   4  -1 -14   19.78    2.66
   4  -1 -14   17.40    1.79
  -4   1  14   18.48    2.40
  -4   1  13    2.72    2.40
   4   1 -13    7.22    2.16
   4  -1 -13    4.40    0.89
   4  -1 -13    7.49    1.72
  -4   1  13    5.80    1.31
   4   1 -12   10.69    2.29
  -4   1  12    6.13    2.82
   4  -1 -12    5.26    1.56
  -4   1  12    6.32    1.23
   4  -1 -12    6.76    1.07
  -4   1  11   30.47    3.27
   4   1 -11   35.48    4.53
  -4   1  11   27.87    4.88
   4  -1 -11   38.08    3.99
   4  -1 -11   38.65    3.25
  -4   1  10   35.57    3.71
  -4   1  10   52.79    3.80
  -4  -1  10   56.38    4.25
  -4   1  10   46.40    5.60
   4  -1 -10   39.20    3.50
  -4   1   9  220.16   14.74
  -4   1   9  161.80   14.27
  -4  -1   9  216.89   14.60
  -4   1   9  176.25   16.03
   4  -1  -9  138.46   14.79
   4  -1  -9  202.25   14.49
  -4   1   8   63.05    6.10
   4  -1  -8   49.90    4.74
  -4  -1   7  128.63   10.85
  -4   1   7  124.52   11.91
  -4   1   7  156.27   11.24
   4  -1  -7  164.53   11.54
  -4   1   6  344.11   23.25
   4  -1  -6  359.19   23.67
  -4   1   6  335.81   23.99
  -4   1   5   18.39    2.00
   4  -1  -5   18.02    2.35
  -4   1   5   15.84    2.29
   4  -1  -4  544.33   43.68
   4   1  -4  536.09   42.85
  -4   1   4  645.25   43.07
   4  -1  -3   26.50    3.35
  -4   1   3   31.48    2.84
   4   1  -3   27.86    2.74
   4  -1  -2 1102.22   81.16
  -4  -1   2 1088.98   79.87
  -4   1   2 1123.97   80.41
   4   1  -2 1028.51   80.32
   4  -1  -1   40.42    4.02
  -4  -1   1   34.34    2.78
   4   1  -1   40.07    3.38
  -4   1   1   43.05    3.47
   4  -1   0  246.71   19.63
  -4   1   0  264.97   18.50
  -4   1   0  292.55   19.34
  -4   1  -1  104.60    7.24
  -4   1  -1   82.22    6.58
   4  -1   1   93.60    7.77
   4  -1   1   89.41    8.15
   4   1   1   98.73    7.22
  -4   1  -2  180.47   12.71
   4  -1   2  205.33   13.50
   4  -1   2  167.95   13.83
  -4   1  -3   73.83    5.93
   4   1   3   76.56    6.01
   4  -1   3   65.39    6.32
   4  -1   3   61.57    6.82
  -4   1  -4  285.41   20.98
   4   1   4  267.92   20.35
   4   1   4  298.65   21.13
   4  -1   4  238.75   21.97
  -4   1  -5   52.07    4.33
   4  -1   5   44.44    3.73
   4  -1   5   53.88    4.70
   4   1   6  520.31   40.43
  -4   1  -6  472.27   40.25
   4  -1   6  563.47   40.60
   4  -1   6  583.97   39.76
   4   1   7   58.15    4.62
  -4   1  -7   51.99    4.51
   4  -1   7   48.65    4.51
   4  -1   7   41.89    5.29
   4  -1   7   44.73    3.83
  -4   1  -8  517.55   42.79
   4   1   8  553.04   42.75
   4  -1   8  551.01   43.94
   4  -1   8  647.98   42.87
   4   1   9   40.47    3.95
  -4   1  -9   36.50    4.08
   4  -1   9   39.70    4.92
   4  -1   9   40.56    3.89
   4   1  10   13.24    2.03
  -4   1 -10   12.93    2.21
   4  -1  11    8.48    2.31
   4   1  11    7.07    1.45
  -4   1 -11    4.28    1.50
   4   1  12   16.01    2.29
  -4   1 -12   12.24    2.49
   4   1  12   14.12    1.78
   4   1  13    1.68    1.10
  -4   1 -13    0.22    1.77
   4  -1  13    0.18    1.71
   4   1  13    1.63    0.73
   4   1  14   38.66    4.30
   4   1  14   35.86    3.47
   4   1  15   24.08    3.10
   4  -1  15   28.73    3.74
   4   1  16    7.29    2.11
   4   1  16   13.10    1.50
   4   1  17   57.55    5.37
   4  -1  17   72.14    5.90
   4  -1  18   18.96    3.31
   4   1  18   17.74    1.60
   4  -1  19   40.65    4.56
   4   1  19   34.20    4.39
   4  -1  20   52.87    4.55
   4   1  20   37.59    4.39
   4  -1  21    0.83    2.16
   4   1  21    1.43    1.87
   4  -1  22  227.11   16.11
   4   1  22  147.26   16.05
   4  -1  23    8.82    2.72
   4   1  23    6.42    2.53
   4   1  24  114.03   10.90
   4   1  24   97.34   11.56
   4  -1  25    5.96    2.34
   4   1  25    1.61    2.22
   4   1  25    2.72    2.48
   4   1  26   38.94    4.06
   4  -1  26   27.84    3.42
  -4  -1 -27   -0.45    1.51
  -4   1 -27   -1.95    4.42
   4  -1  27   39.64    3.66
   4   1  27   36.17    3.86
  -4  -1 -28   -0.45    1.19
   4  -1  28   13.90    2.71
   4  -1  29   34.37    3.40
   4   1  29   27.90    3.59
   4  -1  30   14.87    2.97
   4   1  30   24.40    3.55
   4  -1  31    1.21    2.06
   4   1  31    1.00    2.17
   4   1  32   26.89    3.24
   4  -1  32   32.96    3.29
   4  -2 -35   -1.33    4.57
   4   2 -35    3.87    4.77
   4   2 -34   11.38    6.04
   4  -2 -34   18.19    7.65
   4  -2 -33    3.81    5.50
   4   2 -33   -1.24    3.22
  -4   2  32    0.52    1.37
   4   2 -32    2.41    4.71
   4   2 -31    2.33    4.12
   4  -2 -31    9.61    6.13
   4   2 -30   40.30    4.88
   4   2 -30   12.39    5.88
   4  -2 -30   32.53    9.34
   4   2 -29    1.74    1.74
   4  -2 -29    4.44    4.80
   4   2 -29   -1.08    3.71
   4   2 -28   19.19    3.54
  -4   2  28   -0.50    1.47
   4   2 -28   18.56    6.86
   4  -2 -28   10.64    5.73
   4   2 -27    7.39    2.55
   4  -2 -27   20.32    7.05
   4   2 -27   18.69    6.71
   4   2 -26    6.86    2.40
   4  -2 -26   14.37    6.16
   4   2 -26   20.38    6.54
   4   2 -25    1.01    1.63
   4  -2 -25   10.77    5.24
   4   2 -25   10.42    4.94
   4  -2 -24   55.12    9.89
   4   2 -24   50.08    9.40
   4   2 -23    9.34    2.43
   4  -2 -23   21.69    6.45
   4   2 -23   15.73    5.33
   4   2 -22   41.16    6.05
   4   2 -22   65.07   10.41
   4   2 -22   56.42    4.62
   4   2 -22   63.02    4.54
   4   2 -21   11.28    2.43
   4   2 -21   14.53    4.95
  -4  -2  21   -1.21    4.17
  -4   2  21    2.31    3.71
   4   2 -20   42.85    5.23
   4   2 -20   52.76    8.41
   4   2 -19    8.64    2.05
   4  -2 -19   13.50    2.37
   4  -2 -19   14.10    4.43
   4   2 -19    7.59    3.45
   4  -2 -18   11.42    2.48
   4   2 -18   22.79    2.91
   4  -2 -18   22.22    4.96
   4   2 -18   27.83    5.26
   4   2 -17  108.21   10.63
   4  -2 -17  132.70   13.68
   4   2 -17  129.17   13.47
  -4  -2  17   41.64   12.99
  -4   2  17   37.42   12.72
   4  -2 -17  197.04   11.49
  -4   2  17  171.78   10.97
   4   2 -16   77.87    8.45
   4  -2 -16  154.44   12.40
   4   2 -16   82.11   10.29
   4  -2 -16  101.81    8.83
  -4   2  16  130.39    9.05
   4   2 -15   55.91    5.29
   4   2 -15   44.66    6.52
   4  -2 -15   60.65    7.27
  -4  -2  15   24.16    7.49
  -4   2  15   26.36    7.58
  -4   2  15   74.45    5.85
   4  -2 -15   73.30    5.91
  -4  -2  14    5.85    3.52
  -4   2  14    3.16    3.00
   4  -2 -14    6.14    2.18
   4   2 -14    5.71    2.15
   4  -2 -14    5.44    0.94
   4   2 -14    6.70    1.30
   4  -2 -14    2.86    1.37
  -4   2  14    4.45    1.71
   4   2 -13    2.09    0.83
   4  -2 -13    2.52    1.36
   4  -2 -13    2.51    0.82
  -4   2  13    2.14    1.33
  -4  -2  13    2.07    2.71
  -4   2  13    0.50    3.09
   4  -2 -13    2.27    1.66
   4   2 -13    4.43    1.84
   4  -2 -12   46.87    3.71
   4  -2 -12   32.07    4.13
  -4   2  12   46.78    4.61
   4  -2 -12   52.99    5.44
   4   2 -12   33.79    4.72
  -4  -2  12   29.93    5.96
  -4   2  12   31.24    6.00
   4  -2 -11    7.70    1.72
   4  -2 -11    6.78    1.17
  -4   2  11    9.44    2.01
  -4  -2  11    4.62    2.33
  -4   2  11    5.21    2.41
  -4   2  10   60.14    4.87
  -4  -2  10   52.69    4.78
   4  -2 -10   61.39    4.63
  -4   2  10   55.42    5.44
  -4  -2  10   54.57    6.69
  -4   2  10   45.37    6.29
  -4   2   9    6.18    1.20
  -4  -2   9    9.26    1.40
   4  -2  -9    5.69    1.51
   4  -2  -9    7.33    1.23
  -4   2   9    6.90    1.81
  -4  -2   9    7.61    2.35
  -4   2   9    5.78    2.08
  -4   2   8   64.75    5.05
  -4  -2   8   48.75    4.83
   4  -2  -8   37.33    5.13
   4  -2  -8   82.65    5.29
  -4   2   8   50.83    5.58
  -4  -2   8   48.48    6.03
  -4   2   8   70.85    6.66
  -4  -2   7   63.69    6.74
  -4   2   7   59.37    6.61
  -4   2   7   74.97    5.89
  -4  -2   7   72.65    5.85
   4  -2  -7   79.60    6.03
  -4   2   7   47.45    6.24
  -4  -2   6  133.53    9.15
  -4  -2   6   87.45    9.67
  -4   2   6  131.75   10.25
  -4   2   6  121.56    9.25
  -4  -2   6   89.49    9.01
   4  -2  -6  143.21    9.60
  -4   2   6  107.55   10.03
  -4  -2   5   16.23    1.54
  -4  -2   5   12.95    2.12
  -4   2   5   12.76    2.15
  -4   2   5   17.65    1.91
  -4  -2   5   15.59    1.83
   4  -2  -5   17.36    2.15
  -4   2   5   16.56    2.64
  -4  -2   4   29.60    2.48
  -4   2   4   19.39    2.63
  -4  -2   4   28.94    2.78
  -4   2   4   21.49    3.14
  -4   2   4   20.21    3.34
  -4  -2   3    0.02    0.39
   4  -2  -3   -0.05    0.58
  -4   2   3   -0.28    0.66
  -4  -2   3   -0.05    0.58
   4   2  -3   -0.05    0.65
   4  -2  -3    0.75    0.94
  -4   2   3    2.50    1.18
  -4   2   3    0.45    1.17
  -4  -2   2  251.38   19.85
   4   2  -2  260.14   20.21
  -4   2   2  279.99   20.32
  -4  -2   2  277.43   20.28
   4  -2  -2  277.02   20.23
  -4   2   2  276.02   21.13
   4  -2  -2  269.33   21.15
  -4   2   2  291.11   21.52
  -4   2   1   18.87    1.94
  -4  -2   1   20.30    1.89
   4  -2  -1   23.89    2.30
  -4   2   1   27.54    2.57
   4   2  -1   21.14    2.25
  -4  -2   1   29.50    2.56
  -4   2   1   27.19    3.12
   4  -2  -1   24.84    3.03
  -4   2   1   25.12    3.24
  -4   2   0  470.11   32.05
  -4  -2   0  442.27   31.98
  -4   2   0  420.10   31.50
   4   2   0  394.37   31.87
   4  -2   0  415.98   31.90
  -4   2   0  396.29   32.67
   4  -2   0  435.15   32.81
  -4   2   0  446.29   33.08
  -4   2  -1    0.70    0.43
  -4  -2  -1    1.52    0.66
   4   2   1    1.13    0.70
   4  -2   1    1.87    0.77
  -4   2  -1    2.23    0.73
   4  -2   1    1.77    1.00
  -4   2  -1    2.10    1.43
   4   2   2  208.09   14.27
  -4   2  -2  186.27   14.27
   4   2   2  188.87   14.69
   4  -2   2  189.87   14.70
  -4  -2  -2  179.48   14.61
  -4   2  -2  185.89   14.65
  -4   2  -2  193.06   15.78
   4  -2   2  162.22   15.21
   4   2   3    0.19    0.38
   4  -2   3    0.72    0.58
   4   2   3    0.42    0.54
  -4  -2  -3    0.74    0.50
  -4   2  -3    0.17    0.47
   4  -2   3   -0.25    0.76
  -4   2  -3    0.45    1.15
   4   2   4   45.09    3.73
   4   2   4   48.34    4.25
   4  -2   4   54.54    4.36
  -4   2  -4   49.29    4.20
  -4  -2  -4   40.60    4.07
  -4   2  -4   59.20    5.40
   4  -2   4   48.37    4.94
  -4  -2  -5   15.02    1.81
  -4   2  -5   14.87    1.85
   4   2   5   15.55    1.48
   4  -2   5   13.92    1.52
   4   2   5   20.10    2.21
   4  -2   5   22.48    2.29
  -4   2  -5   12.64    2.39
   4  -2   5   12.67    2.36
   4   2   6  277.59   19.57
  -4  -2  -6  217.68   19.18
  -4   2  -6  228.25   19.22
   4  -2   6  323.04   19.73
  -4   2  -6  212.47   19.83
   4  -2   6  177.61   19.68
   4  -2   6  281.79   18.83
  -4  -2  -7   28.33    2.89
  -4   2  -7   27.99    2.88
   4   2   7   32.41    2.98
   4  -2   7   29.15    2.90
  -4   2  -7   22.02    3.19
   4  -2   7   22.32    2.27
  -4  -2  -8  868.28   71.67
  -4   2  -8  915.13   71.73
   4   2   8 1029.84   71.68
   4  -2   8 1111.30   71.74
  -4   2  -8  985.30   72.28
   4  -2   8 1053.70   71.03
  -4  -2  -9    8.66    1.92
  -4   2  -9    8.83    1.93
   4   2   9   10.50    1.85
   4  -2   9   11.36    1.84
  -4   2  -9    9.56    2.14
   4  -2   9    9.70    2.35
   4  -2   9    7.60    1.32
   4   2  10  995.58   71.20
   4  -2  10 1036.38   71.25
  -4  -2 -10  793.08   71.38
  -4   2 -10  819.65   71.42
  -4   2 -10 1089.65   71.82
   4  -2  10  788.12   71.65
   4  -2  10 1028.21   70.57
   4   2  11    3.28    1.31
  -4   2 -11    0.99    1.35
   4  -2  11    4.47    1.41
  -4  -2 -11    0.99    1.49
   4  -2  11    1.62    1.76
  -4   2 -11    3.16    1.71
  -4  -2 -12  375.96   39.19
  -4   2 -12  386.87   39.23
   4   2  12  518.18   38.78
   4  -2  12  580.71   38.93
   4  -2  12  550.83   39.48
  -4   2 -12  628.73   39.23
   4   2  13   11.60    2.16
   4  -2  13   12.44    2.19
   4  -2  13   11.40    2.56
  -4   2 -13   11.40    2.29
   4  -2  14  209.44   16.99
   4   2  14  175.56   16.74
   4  -2  14  223.69   17.36
  -4   2 -14  234.21   16.91
   4   2  15   32.82    4.21
   4  -2  15   41.26    4.45
   4  -2  15   36.53    4.57
  -4   2 -15   37.65    4.08
   4  -2  16  156.41   13.67
   4  -2  16  195.73   14.07
  -4   2 -16  175.60   13.20
   4   2  17   21.29    3.34
   4  -2  17   20.32    3.32
   4  -2  17   22.10    3.53
   4   2  18  367.73   23.42
   4  -2  18  394.81   23.59
   4   2  18  262.80   21.02
   4  -2  18  524.91   24.02
  -4  -2 -18   75.91   23.88
  -4   2 -18  105.12   24.75
   4   2  19    3.60    2.11
   4  -2  19    4.06    2.10
   4  -2  19    3.69    2.38
   4   2  19    1.24    0.77
   4   2  20  359.79   26.72
   4  -2  20  390.28   27.01
   4   2  20  294.17   24.33
   4   2  21   15.82    3.16
   4  -2  21   18.90    3.39
   4  -2  21   19.46    3.22
   4   2  21    7.74    1.09
   4  -2  22  163.44   15.52
   4   2  22  142.68   15.20
   4  -2  23    1.03    2.20
  -4   2 -23   -1.70    4.44
   4   2  23    0.77    1.95
   4  -2  23    0.26    2.14
  -4  -2 -23   -1.69    5.39
  -4  -2 -24    1.77    3.35
  -4   2 -24    1.78    4.72
   4   2  24    7.80    2.89
   4  -2  24   14.04    3.51
  -4  -2 -25   -1.85    5.92
  -4   2 -25    1.86    4.23
   4  -2  25   12.67    2.77
   4   2  25    8.48    2.96
   4  -2  25    8.64    2.94
  -4   2 -26    1.94    5.66
  -4  -2 -26   -1.92    5.61
   4  -2  26    9.38    2.66
   4  -2  27    6.10    2.35
  -4  -2 -27   -0.52    1.18
   4  -2  28   36.93    4.50
   4  -2  29    7.40    2.51
   4   2  30   43.23    5.13
   4  -2  30   45.40    4.97
   4  -2  31   16.47    2.92
   4   2  31   12.37    3.04
   4   2  32   13.98    3.06
   4  -3 -35    4.98    5.86
   4   3 -35   -1.20    3.83
   4  -3 -34    3.66    4.50
   4   3 -34   -1.17    3.75
  -4   3  33    1.19    2.19
   4  -3 -33    1.19    4.91
   4   3 -33    1.14    3.66
   4  -3 -32    1.16    4.00
   4   3 -32   -1.11    3.24
   4  -3 -31   -1.12    4.15
   4   3 -31    1.08    2.45
   4   3 -31   10.17    3.13
   4  -3 -30    1.08    4.49
   4   3 -30    3.11    3.60
   4   3 -30    9.21    3.07
   4  -3 -29   31.95    8.62
   4   3 -29   24.89    4.58
   4  -3 -28    6.91    5.32
   4   3 -28   10.37    4.93
   4   3 -28    3.57    2.19
   4  -3 -27   22.34    7.22
   4   3 -27   11.54    5.24
   4   3 -27   22.92    4.16
   4   3 -26    5.90    3.99
   4   3 -26    4.81    2.14
   4  -3 -25   40.52    8.86
   4   3 -25   22.08    6.31
  -4   3  25   39.27    3.10
   4   3 -25   22.23    1.84
   4   3 -25   11.46    3.23
   4  -3 -24  156.65   16.41
   4   3 -24   93.32   13.30
  -4   3  24  207.40    8.75
   4   3 -24   98.60    6.90
   4   3 -24   18.80    7.46
   4  -3 -23   21.86    6.68
   4   3 -23   13.45    4.79
  -4   3  23   28.44    2.97
   4   3 -23    6.20    2.46
   4   3 -23   16.71    1.52
   4  -3 -22   75.71   10.01
   4   3 -22   35.19    7.18
  -4   3  22   91.00    5.16
   4   3 -22   12.37    3.75
   4  -3 -21   15.71    5.10
   4   3 -21    9.43    3.92
   4   3 -21    5.84    2.05
  -4  -3  20    1.23    3.67
  -4   3  20    1.15    3.77
   4  -3 -20   19.23    5.40
   4   3 -20   28.79    5.44
   4   3 -20   10.90    2.48
  -4   3  20   14.89    2.53
   4   3 -19   39.32    5.63
   4  -3 -19   58.84    8.51
   4   3 -19   54.00    8.07
   4   3 -18   49.52    5.36
   4  -3 -18   44.66    7.15
   4   3 -18   65.10    7.93
  -4   3  18   50.33    5.25
   4   3 -17   50.75    6.01
   4   3 -17   53.27    7.65
   4   3 -16   36.99    4.40
   4   3 -16   49.61    6.29
  -4  -3  16   11.66    6.30
  -4   3  16   20.26    7.15
   4  -3 -16   78.35    7.54
  -4   3  16   84.56    5.83
  -4   3  15   25.01    3.49
   4   3 -15   38.60    3.78
  -4  -3  15   14.81    6.26
   4  -3 -15   54.14    5.92
   4   3 -15   37.25    5.03
  -4   3  15   64.85    5.04
   4   3 -14  255.00   19.94
  -4   3  14  238.68   19.89
  -4   3  14  331.19   21.09
   4  -3 -14  323.78   22.25
   4   3 -14  249.63   21.42
  -4  -3  14  167.12   24.23
  -4   3  14  181.72   24.43
  -4  -3  13   -0.64    3.15
  -4   3  13    1.23    3.87
   4  -3 -13    2.86    1.93
   4   3 -13    4.88    1.93
   4   3 -13    2.75    0.93
  -4   3  13    2.09    0.96
  -4   3  13    2.04    1.60
   4   3 -12   33.50    3.04
  -4   3  12   32.69    3.31
  -4  -3  12   24.95    5.75
  -4   3  12   36.93    4.18
  -4  -3  11    1.66    0.90
  -4   3  11    2.07    0.99
  -4   3  11    0.23    0.75
  -4   3  11    2.55    1.20
  -4   3  11    3.04    1.57
  -4  -3  11   -0.82    2.63
  -4   3  11   -0.79    2.63
  -4   3  10  105.62    8.77
  -4  -3  10  123.39    8.90
  -4   3  10   99.01    9.02
   4  -3 -10  115.60    8.69
  -4   3  10   84.25    9.24
  -4  -3  10  104.40   11.28
  -4   3  10   91.14   10.90
  -4   3   9    5.66    1.18
  -4  -3   9    4.45    1.09
  -4  -3   9    5.38    2.45
  -4   3   9    1.92    2.05
  -4   3   9    3.32    1.44
  -4   3   9    4.68    1.73
   4  -3  -9    6.50    1.29
  -4  -3   8  384.41   29.29
  -4   3   8  358.96   29.26
  -4  -3   8  426.06   29.11
  -4  -3   8  396.72   31.28
  -4   3   8  346.98   30.89
  -4   3   8  389.11   29.96
   4  -3  -8  410.42   29.42
  -4   3   8  332.85   30.07
  -4   3   7   18.09    2.15
  -4  -3   7   22.08    2.22
  -4  -3   7   16.95    1.93
  -4  -3   7   19.23    3.23
  -4   3   7   18.30    3.05
  -4   3   7   22.00    2.93
   4  -3  -7   20.25    2.37
  -4   3   7   18.25    2.91
  -4   3   6   23.70    2.65
  -4  -3   6   26.92    2.74
  -4  -3   6   32.34    2.58
  -4  -3   6   30.26    3.70
  -4   3   6   18.74    3.21
  -4   3   6   28.91    3.51
   4  -3  -6   28.08    2.98
  -4   3   6   23.08    3.41
  -4   3   5    4.62    0.94
  -4  -3   5    3.92    0.91
  -4  -3   5    3.66    0.79
  -4  -3   5    3.50    1.30
  -4   3   5    3.29    1.31
  -4   3   5    5.23    1.53
   4  -3  -5    4.84    1.22
  -4   3   5    5.17    1.65
  -4   3   4   47.19    4.38
  -4  -3   4   46.73    4.38
  -4  -3   4   53.04    4.22
  -4  -3   4   53.20    5.06
  -4   3   4   52.23    5.03
  -4   3   4   59.97    5.53
  -4   3   4   56.49    5.59
  -4  -3   3    2.03    0.59
  -4  -3   3    0.38    0.64
  -4   3   3    0.79    0.62
   4  -3  -3    0.36    0.72
  -4   3   3    1.33    1.24
  -4   3   3    2.68    1.49
  -4   3   2   68.41    5.91
  -4  -3   2   81.95    5.91
  -4   3   2   74.74    6.20
   4   3  -2   73.31    6.08
  -4  -3   2   72.36    6.16
   4  -3  -2   69.03    6.05
  -4   3   2   96.09    7.52
  -4   3   2   69.84    7.14
  -4   3   1   22.53    2.17
  -4  -3   1   21.93    2.16
  -4   3   1   13.85    1.70
   4   3  -1   15.90    1.87
   4  -3  -1   17.56    1.92
  -4   3   1   21.18    2.94
  -4   3   1   20.75    2.97
  -4   3   0  364.27   27.79
  -4  -3   0  360.88   27.76
  -4   3   0  364.46   27.56
   4  -3   0  385.55   27.82
   4   3   0  351.79   27.76
  -4   3   0  386.42   29.09
  -4   3   0  426.11   29.27
  -4   3  -1    2.83    0.79
   4   3   1    3.55    0.84
  -4  -3  -1    3.71    0.90
   4  -3   1    3.17    0.94
   4   3   1    2.16    0.84
  -4   3  -1    3.96    0.95
  -4   3  -1    4.55    1.86
  -4   3  -1    5.59    1.96
   4  -3   1    4.59    1.50
   4   3   2  646.35   44.96
  -4   3  -2  587.72   44.93
   4   3   2  595.53   45.23
   4  -3   2  602.84   45.23
  -4  -3  -2  570.77   45.17
  -4   3  -2  607.50   45.22
  -4   3  -2  681.28   46.64
   4  -3   2  587.25   46.05
   4   3   3    5.38    0.93
  -4   3  -3    3.85    0.87
   4  -3   3    7.67    1.19
   4   3   3    6.18    1.08
  -4   3  -3    7.44    1.15
  -4  -3  -3    6.11    1.09
   4  -3   3    3.76    1.54
  -4   3  -3    7.05    2.11
   4   3   4  165.23   11.16
   4   3   4  145.64   11.42
   4  -3   4  141.62   11.39
  -4  -3  -4  137.26   11.38
  -4   3  -4  133.31   11.38
   4  -3   4  120.13   12.05
  -4   3  -4  163.09   12.75
   4   3   5   14.63    1.68
   4   3   5   18.96    2.06
   4  -3   5   17.43    2.01
  -4  -3  -5   17.40    2.04
  -4   3  -5   18.13    2.06
   4  -3   5   14.56    2.47
  -4  -3  -6   36.17    4.04
  -4   3  -6   39.86    4.13
   4   3   6   41.87    3.74
   4  -3   6   52.87    3.89
   4  -3   6   55.79    4.50
   4   3   6   49.21    4.33
  -4   3  -6   38.47    4.84
   4  -3   6   34.44    4.54
  -4  -3  -7   13.35    2.00
   4  -3   7   17.27    2.16
   4   3   7   17.22    2.17
  -4   3  -7   11.91    1.94
  -4   3  -7   10.56    2.35
   4  -3   7    8.35    2.11
   4  -3   7   10.97    1.49
  -4  -3  -8  112.99   10.64
  -4   3  -8  117.55   10.72
   4  -3   8  156.87   10.68
   4   3   8  141.53   10.55
   4  -3   8  140.19   10.11
  -4   3  -8  134.15   11.49
   4  -3   8   85.17   10.71
  -4  -3  -9    0.82    1.12
  -4   3  -9    0.27    1.04
   4  -3   9    0.58    0.82
   4  -3   9    0.71    0.84
   4   3   9    1.06    0.94
  -4   3  -9    0.51    1.45
  -4   3  -9    0.30    1.42
   4  -3   9    0.65    1.14
  -4  -3 -10   46.20    5.45
  -4   3 -10   46.98    5.45
   4   3  10   60.61    5.11
   4  -3  10   55.13    5.02
   4  -3  10   54.25    4.55
  -4   3 -10   70.27    6.12
  -4   3 -10   52.61    5.46
   4  -3  10   35.53    5.17
  -4  -3 -11    2.59    1.75
  -4   3 -11    2.56    1.76
   4  -3  11    5.52    1.26
   4  -3  11    5.97    1.51
   4   3  11    6.81    1.58
  -4   3 -11   10.12    2.41
  -4   3 -11    5.26    2.03
   4  -3  11    4.17    1.84
   4   3  12  257.78   19.24
   4  -3  12  259.10   19.24
   4  -3  12  196.19   19.49
   4  -3  12  223.39   18.56
   4   3  13   32.22    3.64
   4  -3  13   35.96    3.79
   4  -3  13   31.35    4.16
   4  -3  13   25.70    3.12
   4   3  14   56.06    5.12
   4  -3  14   42.82    4.84
   4  -3  14   47.35    5.42
   4  -3  14   39.18    4.26
   4   3  15   81.73    7.41
   4  -3  15   89.00    7.52
  -4   3 -15  108.52    8.02
   4  -3  15   85.12    7.84
   4  -3  16  144.92   12.60
   4  -3  16  163.20   13.05
  -4   3 -16  186.81   12.94
  -4  -3 -17   12.65    6.59
   4  -3  17   56.06    5.28
  -4   3 -17    7.89    5.28
   4   3  17   46.74    5.00
   4  -3  17   53.98    5.49
  -4   3 -17   62.97    5.27
   4   3  18  118.69   12.73
   4  -3  18  135.50   12.96
   4  -3  18  183.08   13.49
  -4   3 -18  179.24   12.98
   4   3  19   26.45    4.01
   4  -3  19   29.49    4.22
   4  -3  19   33.45    4.38
  -4   3 -19   36.75    4.12
   4   3  20   12.07    3.06
   4  -3  20   18.29    3.47
   4  -3  21   12.25    2.71
   4   3  21   14.09    2.71
  -4   3 -21    6.57    2.07
   4   3  21    4.49    0.88
   4  -3  21   11.13    2.93
   4  -3  22   23.98    3.80
   4   3  22   25.64    3.96
  -4   3 -22   24.00    3.04
   4   3  22   24.70    1.94
   4  -3  22   29.61    3.87
  -4  -3 -22    1.70    4.12
  -4   3 -22    1.72    4.16
   4  -3  23   31.06    3.82
  -4   3 -23   24.22    2.73
   4  -3  23   27.13    3.97
   4   3  23   22.07    3.59
   4   3  24    8.09    2.78
   4  -3  24    4.95    2.54
  -4  -3 -24   -0.60    1.61
  -4   3 -24   10.65    1.96
   4  -3  24    9.42    2.77
  -4  -3 -24    1.87    4.23
  -4   3 -24   -1.89    5.53
  -4  -3 -25   -1.94    6.36
  -4   3 -25    1.97    5.90
   4  -3  25   47.40    4.38
   4   3  25   39.60    4.92
   4  -3  25   43.64    5.20
  -4  -3 -26   -0.60    1.84
   4  -3  26   58.20    4.39
  -4  -3 -27    0.60    1.63
   4  -3  27   39.52    3.84
   4  -3  28   98.11    8.97
   4  -3  29   14.50    3.19
   4  -3  30   21.01    3.45
   4  -3  31    1.90    2.12
   4  -4 -34    8.85    5.95
   4   4 -34    1.05    2.75
   4  -4 -33    5.39    5.26
   4   4 -33   -1.02    2.99
  -4   4  32   -0.67    1.96
   4  -4 -32    7.32    5.29
   4   4 -32    0.99    3.17
   4   4 -31    6.41    2.81
   4  -4 -31   11.13    6.21
   4   4 -31    4.80    3.78
   4   4 -30    9.33    3.09
  -4   4  30   -0.67    1.25
   4  -4 -30    6.77    4.89
   4   4 -30    4.57    3.77
   4   4 -29    2.90    2.26
  -4   4  29   -0.67    2.15
   4  -4 -29    5.57    4.53
   4   4 -29    0.88    2.56
   4  -4 -28   18.36    6.70
   4   4 -28   14.03    5.34
   4   4 -28   11.10    1.08
   4   4 -28   15.34    3.68
   4  -4 -27   34.42    8.42
   4   4 -27   16.49    5.81
   4   4 -27   25.68    4.55
   4   4 -27   18.40    1.79
  -4   4  27   41.00    3.42
   4   4 -26   43.72    6.54
   4   4 -26   60.75   10.36
   4  -4 -26   63.67   11.22
   4   4 -26   50.60    4.31
  -4   4  25   -0.66    1.77
   4  -4 -25    6.38    4.91
   4   4 -25    6.11    3.78
  -4   4  25   12.81    2.48
   4   4 -25    4.74    2.28
   4   4 -25    6.38    0.88
   4  -4 -24   66.18   10.31
   4   4 -24   38.91    7.97
   4   4 -24   50.85    4.16
   4   4 -24   21.98    5.28
   4  -4 -23   17.48    5.54
   4   4 -23   13.07    4.31
  -4   4  23   22.15    2.96
   4   4 -23   10.12    1.21
   4  -4 -22   21.19    5.50
   4   4 -22   15.89    4.50
   4   4 -22    2.07    1.90
  -4   4  22   34.38    3.57
  -4   4  21   58.67    6.25
   4   4 -21   27.11    5.68
   4  -4 -21   82.65  212.33
   4   4 -21   63.11    8.56
  -4   4  21  139.04    7.42
  -4   4  20  101.45    7.23
   4   4 -20   23.31    5.71
  -4   4  20  134.32    7.53
   4  -4 -20   94.42   10.00
   4   4 -20   45.87    7.73
   4  -4 -19    5.14    2.97
   4   4 -19    1.50    2.24
   4   4 -19    0.20    1.67
  -4   4  19    1.79    1.52
  -4   4  19    3.73    2.06
   4   4 -18   34.07    5.14
  -4   4  18   46.51    5.08
   4  -4 -18   56.31    7.20
   4   4 -18   48.44    6.72
   4  -4 -17    6.45    2.70
   4   4 -17    3.79    2.39
   4   4 -17    3.33    1.72
  -4   4  17    2.71    1.45
  -4   4  17    5.90    2.12
  -4   4  16  174.93   16.06
   4   4 -16  188.52   16.38
   4  -4 -16  247.80   18.51
   4   4 -16  239.20   18.23
  -4   4  16  287.06   17.42
  -4   4  16  183.58   16.01
   4  -4 -15    6.21    2.55
   4   4 -15    4.02    2.07
  -4   4  15    7.68    2.36
  -4   4  15    2.82    1.23
  -4   4  15    4.67    1.55
   4   4 -15    3.26    1.36
  -4   4  14  111.77    9.61
   4   4 -14  103.49    9.43
  -4   4  14  121.35    9.90
  -4   4  13   62.46    5.22
  -4  -4  13   63.35    5.17
  -4   4  13   44.84    4.86
   4   4 -13   50.76    4.66
  -4  -4  13   31.69    8.19
  -4   4  13   29.64    7.96
  -4   4  13   53.02    5.33
  -4   4  13   67.07    6.06
  -4   4  12  125.03    9.06
  -4  -4  12   91.83    8.73
  -4   4  12  143.27    9.22
   4   4 -12   95.69    8.38
  -4  -4  12   83.86    8.58
  -4   4  12  148.29    9.83
  -4   4  12  122.73   10.00
  -4   4  11   91.07    6.82
  -4  -4  11   90.56    6.79
   4   4 -11   77.44    6.10
  -4   4  11   61.52    6.51
  -4  -4  11   78.43    6.55
  -4  -4  11   63.24   10.11
  -4   4  11   73.48   10.36
  -4   4  11   83.66    7.31
  -4   4  11   66.01    7.31
  -4  -4  10   28.51    3.58
  -4   4  10   49.30    3.98
  -4  -4  10   36.24    3.69
  -4   4  10   49.60    7.25
  -4  -4  10   20.13    5.64
  -4   4  10   66.28    5.08
  -4   4  10   55.25    5.19
  -4   4   9   48.30    4.18
  -4  -4   9   44.84    4.11
  -4  -4   9   41.00    3.95
  -4  -4   9   38.92    6.31
  -4   4   9   36.04    5.95
  -4   4   9   51.42    4.99
  -4   4   9   40.24    4.90
  -4   4   8  167.94   11.97
  -4  -4   8  144.79   11.81
  -4  -4   8  134.74   11.62
  -4  -4   8  144.75   14.10
  -4   4   8  142.57   13.99
  -4   4   8  176.02   12.99
  -4   4   8  159.93   13.06
  -4  -4   7    1.43    0.84
  -4   4   7    1.65    0.85
  -4  -4   7    2.16    0.95
  -4  -4   7    1.21    1.82
  -4   4   7    2.60    1.95
  -4   4   7    3.06    1.72
  -4   4   7    3.29    1.67
  -4   4   6  300.14   23.46
  -4  -4   6  301.88   23.42
  -4  -4   6  308.23   23.32
  -4  -4   6  319.55   25.15
  -4   4   6  304.91   24.96
  -4   4   6  353.32   24.84
  -4   4   6  308.68   24.63
  -4   4   5    1.41    0.86
  -4  -4   5    0.84    0.76
  -4  -4   5    1.80    0.90
  -4  -4   5    4.20    1.63
  -4   4   5    3.24    1.46
   4  -4  -5    2.28    1.39
  -4   4   5    1.65    1.70
  -4   4   5    2.47    1.67
  -4   4   4  213.79   16.45
  -4  -4   4  204.46   16.41
  -4  -4   4  203.42   16.30
  -4  -4   4  224.42   17.45
  -4   4   4  209.46   17.31
  -4   4   4  278.72   18.30
  -4   4   4  238.04   17.93
  -4   4   3    4.69    1.22
  -4  -4   3    6.17    1.23
  -4  -4   3    4.36    1.05
  -4   4   3    4.47    1.11
  -4  -4   3    8.54    1.58
  -4   4   3    6.13    1.41
  -4   4   3    4.20    2.07
  -4   4   3    7.30    2.18
  -4   4   2  149.51   11.31
  -4  -4   2  134.38   11.19
  -4   4   2  137.39   11.09
  -4   4   2  152.46   12.67
  -4   4   2  163.40   12.70
  -4   4   1    2.91    0.89
  -4   4   1    2.74    0.82
   4  -4  -1    1.67    0.75
  -4  -4   1    2.77    0.80
   4   4  -1    2.31    0.78
  -4   4   1    4.88    1.98
  -4   4   1    2.06    1.70
  -4  -4   0    7.77    1.23
  -4   4   0   11.73    1.38
   4   4   0    8.20    1.26
   4  -4   0    8.93    1.26
   4   4   0    6.37    1.18
  -4   4   0    5.96    1.19
   4  -4   0   13.35    2.20
  -4   4   0    9.24    2.39
  -4   4   0   12.01    2.53
  -4   4  -1    9.34    1.29
  -4  -4  -1    9.63    1.34
  -4   4  -1    7.09    1.21
   4   4   1    8.56    1.34
   4   4   1    8.68    1.29
   4  -4   1    9.98    1.33
  -4   4  -1    8.14    2.38
  -4   4  -1   11.19    2.52
   4  -4   1    9.17    2.02
  -4  -4  -2  126.74   10.60
  -4   4  -2  127.74   10.64
   4   4   2  143.00   10.54
  -4   4  -2  132.12   10.49
   4  -4   2  136.87   10.65
   4   4   2  131.77   10.64
   4  -4   2  144.31   11.67
  -4   4  -2  169.15   12.31
   4   4   3    6.82    1.27
  -4   4  -3    7.15    1.20
   4   4   3    8.82    1.34
   4  -4   3    8.09    1.30
  -4  -4  -3    9.32    1.35
  -4   4  -3    8.59    1.33
  -4   4  -3    6.76    2.15
   4  -4   3    9.73    2.02
  -4  -4  -4  146.97   12.67
  -4   4  -4  147.10   12.69
  -4  -4  -4  173.29   12.37
   4   4   4  171.27   12.51
   4   4   4  162.83   12.64
   4  -4   4  161.85   12.61
   4  -4   4  138.88   13.36
  -4   4  -4  179.06   13.92
  -4  -4  -5    3.03    1.09
  -4   4  -5    2.23    1.08
   4   4   5    1.61    0.96
   4   4   5    3.20    0.98
   4  -4   5    3.08    0.91
  -4  -4  -5    2.78    0.95
   4  -4   5    1.67    1.32
  -4  -4  -6  308.71   19.23
   4   4   6  279.19   18.82
   4   4   6  257.00   18.98
   4  -4   6  244.53   18.93
   4  -4   6  163.66   19.33
  -4   4  -6  211.86   20.13
  -4  -4  -6  236.36   19.30
  -4   4  -6  224.19   19.23
   4  -4   7   26.26    2.87
   4   4   7   28.02    2.88
  -4  -4  -7   29.28    3.34
   4   4   7   34.39    3.19
   4  -4   7   35.48    3.24
   4  -4   7   21.63    3.43
  -4   4  -7   26.66    4.08
  -4  -4  -7   26.95    3.31
  -4   4  -7   31.33    3.49
   4  -4   8   30.25    3.43
  -4  -4  -8   69.02    5.07
   4   4   8   65.27    4.68
   4  -4   8   54.84    4.43
  -4   4  -8   42.24    5.05
   4  -4   8   23.64    3.95
  -4  -4  -8   32.95    4.18
  -4   4  -8   27.24    3.96
   4  -4   9   27.44    2.93
  -4   4  -9   23.87    3.44
  -4  -4  -9   23.47    3.49
   4   4   9   27.94    2.90
  -4   4  -9   28.25    3.96
  -4   4  -9   26.23    3.54
   4  -4   9   14.64    2.95
  -4  -4  -9   25.91    3.59
   4  -4   9   20.44    2.48
   4   4  10   41.36    3.42
   4  -4  10   25.38    2.98
  -4   4 -10   19.76    3.67
  -4  -4 -10   19.13    3.73
  -4   4 -10   37.65    4.51
  -4   4 -10   32.24    3.94
   4  -4  10   10.82    2.87
  -4  -4 -10   53.55    4.98
   4  -4  10   26.13    2.79
   4   4  11   31.61    3.25
   4  -4  11   31.08    3.28
  -4   4 -11   30.41    3.87
  -4  -4 -11   33.15    4.52
   4  -4  11   27.14    2.87
   4   4  12   31.38    2.93
   4  -4  12   28.91    2.83
   4  -4  12   25.09    2.41
  -4  -4 -12   36.56    4.60
   4  -4  12   17.19    2.94
  -4   4 -12   37.99    4.16
  -4   4 -12   24.83    3.20
   4  -4  13    3.17    1.26
   4   4  13    5.20    1.54
   4  -4  13    5.14    1.52
  -4   4 -13    6.60    2.61
  -4  -4 -13    2.93    2.16
   4  -4  13    1.58    1.78
  -4   4 -13    2.82    1.88
   4   4  14  102.48    8.70
   4  -4  14  114.00    8.83
   4  -4  14   84.05    8.98
  -4   4 -14   82.59    8.72
   4  -4  14   90.01    8.12
  -4  -4 -14   98.57   10.28
   4  -4  15    1.88    1.38
  -4  -4 -15   -0.91    2.66
  -4   4 -15    0.93    2.97
   4   4  15    0.93    1.30
  -4   4 -15    3.25    2.36
  -4  -4 -15   -2.46    3.08
   4  -4  15    1.24    1.90
  -4   4 -15   -1.15    1.90
   4  -4  15   -0.08    1.17
   4   4  16   96.94    8.64
   4  -4  16  106.92    8.85
   4  -4  16  105.12    9.22
  -4   4 -16   73.02    8.37
   4  -4  16   90.53    8.05
  -4  -4 -16   76.85    9.94
  -4   4 -17   -1.30    3.82
   4   4  17   10.54    2.22
   4  -4  17   10.58    2.33
  -4  -4 -17    1.28    4.12
  -4   4 -17   12.89    2.99
  -4  -4 -17    4.75    2.94
   4  -4  17   11.17    2.68
   4  -4  17    6.53    1.80
  -4   4 -18   36.71    4.32
   4  -4  18   26.56    4.07
   4   4  18   29.13    3.83
   4  -4  18   29.08    3.80
   4  -4  18   21.54    3.14
  -4  -4 -18   38.79    5.85
  -4  -4 -19   26.93    5.52
   4  -4  19   38.18    4.60
  -4   4 -19   45.83    4.69
   4   4  19   31.49    4.01
   4  -4  19   34.75    4.27
   4  -4  19   20.51    3.30
   4   4  20   20.24    3.36
   4  -4  20   13.34    2.95
   4  -4  20   14.65    2.62
  -4   4 -20   22.16    3.47
   4  -4  20   21.52    3.73
   4  -4  21   13.82    2.88
  -4  -4 -21    1.77    4.29
  -4   4 -21    5.38    5.94
  -4  -4 -21   19.01    4.81
   4  -4  21   31.44    4.20
  -4   4 -21   38.49    4.01
   4   4  21   28.10    3.88
   4  -4  21   32.20    4.10
   4   4  22    9.68    2.59
   4  -4  22   10.21    2.71
   4  -4  22    6.64    2.08
  -4  -4 -22   18.45    4.38
  -4   4 -22   12.23    2.67
   4  -4  22   17.16    3.48
   4   4  23    0.67    1.79
   4  -4  23    1.15    2.23
  -4  -4 -23   -1.94    5.06
  -4   4 -23   -1.97    5.13
  -4  -4 -23    1.96    3.16
  -4   4 -23    1.31    2.09
   4  -4  23    2.34    2.49
   4   4  24   22.75    2.41
   4  -4  24   79.53    5.73
  -4   4 -24   58.92    4.57
   4   4  24   41.34    5.00
   4  -4  24   51.36    5.61
  -4  -4 -24   59.90    7.38
   4   4  25    2.20    2.30
   4  -4  25    7.76    2.81
  -4   4 -25    5.63    2.23
  -4  -4 -25    3.63    3.17
  -4   4 -26   16.14    2.89
   4  -4  26   25.31    3.94
  -4   4 -27    5.66    1.94
   4  -4  27    5.23    2.76
  -4   4 -28   19.31    2.77
   4  -4  28   27.19    3.82
   4  -5 -34    0.95    5.42
   4  -5 -33    3.71    4.53
   4   5 -33    4.36    3.03
   4  -5 -32   -0.88    3.64
   4   5 -32    0.83    2.65
   4  -5 -31    4.26    4.31
   4   5 -31    0.80    1.81
   4  -5 -30    1.61    3.79
   4   5 -30   -0.77    2.45
  -4   5  29   -0.77    2.01
   4  -5 -29    6.17    4.39
   4   5 -29    2.89    2.98
   4   5 -29    1.65    0.64
   4   5 -29    1.93    2.52
   4  -5 -28    2.17    3.27
   4   5 -28    1.35    2.50
   4   5 -28    1.63    2.21
   4   5 -28   -0.50    0.76
  -4   5  27   -0.78    2.26
   4  -5 -27    0.68    3.64
   4   5 -27    3.79    2.86
   4   5 -27    2.25    0.81
   4   5 -27    2.89    2.33
   4  -5 -26   18.24    5.61
   4   5 -26    9.40    3.98
   4   5 -26    7.73    1.25
   4   5 -26   13.24    3.42
   4  -5 -25   17.45    5.63
   4   5 -25   14.67    4.94
   4   5 -25   19.15    4.15
   4   5 -25   19.37    2.05
   4   5 -24   11.13    4.50
   4   5 -24   16.91    1.97
   4   5 -24   12.04    3.54
   4  -5 -23    6.43    3.82
   4   5 -23    5.09    3.47
   4   5 -23    3.91    2.35
   4   5 -23    9.70    1.39
   4  -5 -22    0.45    2.68
   4   5 -22    0.84    2.26
  -4   5  22    6.90    2.52
  -4   5  22    1.12    1.94
   4   5 -22    0.86    1.75
   4  -5 -21    6.45    3.47
   4   5 -21    5.29    2.64
   4   5 -21    2.70    1.91
  -4   5  21    4.78    2.13
   4  -5 -20   18.00    4.13
   4   5 -20    8.10    2.87
  -4   5  20   19.43    3.38
  -4   5  20   13.07    2.67
   4  -5 -19    4.44    2.43
   4   5 -19    4.17    2.38
  -4   5  19    6.05    2.69
  -4   5  19    3.20    1.74
  -4   5  19    4.31    1.40
   4   5 -19    1.59    1.91
   4  -5 -18    6.20    2.62
   4   5 -18    5.56    2.49
  -4   5  18    3.32    1.48
   4   5 -18   -1.02    2.09
  -4   5  18    4.85    1.63
  -4   5  18    7.70    2.71
  -4  -5  17    1.53    1.44
   4  -5 -17    3.51    2.29
   4   5 -17    0.76    1.63
   4   5 -17   -0.34    1.73
  -4   5  17    3.03    1.44
  -4   5  17    2.58    1.45
  -4   5  17    3.30    2.34
  -4   5  16   19.49    2.67
   4   5 -16    4.75    1.92
  -4   5  16   25.54    3.79
  -4  -5  16   12.25    2.24
  -4   5  16   17.93    2.42
  -4  -5  15   44.19    4.00
  -4   5  15   45.31    4.12
  -4   5  15   36.48    4.15
  -4   5  15   53.70    5.39
   4   5 -15   31.63    3.84
  -4   5  15   29.35    3.73
  -4  -5  15   32.10    3.80
  -4  -5  14   31.51    3.60
  -4   5  14   36.48    3.78
  -4   5  14   49.24    4.48
  -4   5  14   60.31    5.65
   4   5 -14   27.95    3.43
  -4   5  14   51.18    4.15
  -4  -5  14   25.79    3.53
  -4   5  13   23.76    2.67
  -4  -5  13   25.76    2.65
  -4   5  13   16.32    2.51
  -4  -5  13   19.73    2.55
   4   5 -13   18.04    2.20
  -4   5  13   24.51    3.11
  -4   5  13   24.30    3.82
  -4   5  12    5.95    1.39
  -4  -5  12    2.66    1.04
  -4  -5  12    3.14    1.30
  -4  -5  12    2.54    3.68
  -4   5  12    7.21    1.58
   4   5 -12    4.03    0.84
  -4   5  12    8.41    2.09
  -4   5  12    4.55    2.27
  -4   5  11    1.47    0.93
  -4  -5  11    1.08    0.85
  -4   5  11    1.60    0.99
  -4  -5  11    0.68    1.02
   4   5 -11    1.12    0.47
  -4  -5  11    3.74    3.23
  -4   5  11    0.69    2.38
  -4   5  11    0.60    1.42
  -4   5  11    1.59    1.87
  -4  -5  10   73.61    6.21
  -4   5  10   69.15    6.20
  -4  -5  10   77.85    6.29
  -4  -5  10   57.12   10.21
  -4   5  10   46.90    9.14
  -4   5  10   73.24    7.14
  -4   5  10   81.91    7.75
  -4   5   9    4.25    1.13
  -4  -5   9    5.17    1.14
  -4  -5   9    6.05    1.39
  -4  -5   9    1.99    3.39
  -4   5   9    1.39    3.22
  -4   5   9    6.59    2.05
  -4   5   9    6.17    2.34
  -4  -5   8   40.74    3.81
  -4   5   8   38.22    3.82
  -4  -5   8   56.12    4.09
  -4  -5   8   36.74    6.51
  -4   5   8   23.20    5.45
  -4   5   8   37.70    4.80
  -4   5   8   42.20    5.21
  -4  -5   7   26.35    2.64
  -4   5   7   27.62    2.68
  -4  -5   7   24.20    2.66
  -4  -5   7   20.64    4.39
  -4   5   7   21.60    4.30
  -4   5   7   27.31    3.87
  -4   5   7   27.95    4.07
  -4  -5   6   20.06    2.30
  -4   5   6   14.13    2.19
  -4   5   6   18.55    4.09
  -4   5   6   21.31    3.66
  -4   5   6   21.36    3.81
  -4  -5   5  134.50    9.70
  -4   5   5  135.44    9.75
  -4   5   5  119.87    9.83
  -4  -5   5  109.58    9.61
  -4  -5   5  129.99   11.50
  -4   5   5  108.02   11.05
  -4   5   5  152.72   11.62
  -4   5   4   54.89    4.36
  -4  -5   4   28.95    3.82
  -4  -5   4   31.33    3.72
  -4   5   4   70.88    4.41
  -4  -5   4   42.86    5.08
  -4   5   4   65.77    5.65
  -4   5   4    8.16    5.92
  -4   5   4   72.45    6.16
  -4  -5   3   76.33    5.68
  -4   5   3   79.69    5.73
  -4   5   3   60.11    5.64
  -4  -5   3   58.83    6.41
  -4   5   3   53.82    6.22
  -4   5   3   30.24    7.31
  -4   5   3   96.50    7.75
  -4  -5   2    1.43    0.99
  -4   5   2    4.82    1.15
  -4   5   2   18.93    1.86
  -4  -5   2   20.29    2.55
  -4   5   2   16.13    2.36
  -4   5   2    1.91    3.24
  -4   5   2   14.64    3.10
  -4  -5   1   52.91    3.93
  -4   5   1   49.37    3.91
  -4   5   1   33.86    3.79
  -4  -5   1   42.84    4.43
  -4   5   1   38.58    4.28
  -4   5   1   56.59    5.51
  -4  -5   0   58.05    4.94
  -4   5   0   54.43    4.91
  -4   5   0   49.03    4.89
   4   5   0   94.16    5.41
   4   5   0   67.70    4.98
   4  -5   0   48.81    4.78
  -4   5   0   20.60    6.59
  -4   5   0   63.70    6.24
  -4  -5  -1   32.52    3.12
  -4   5  -1   38.51    3.20
  -4   5  -1   27.18    3.00
   4   5   1   31.44    3.20
   4  -5   1   34.57    3.06
   4   5   1   32.13    3.03
  -4   5  -1   42.78    4.48
  -4  -5  -2  134.15   10.88
  -4   5  -2  125.22   10.82
   4   5   2  223.46   11.26
  -4   5  -2  114.01   10.69
   4  -5   2  124.99   10.70
   4   5   2  155.17   10.84
  -4   5  -2   53.06   13.21
  -4   5  -2  155.50   12.33
   4   5   3   88.78    7.91
  -4   5  -3   85.56    7.84
   4  -5   3  101.72    7.96
   4   5   3  100.10    7.96
  -4  -5  -3  112.53    8.26
  -4   5  -3  103.86    8.22
  -4   5  -3  122.88    9.62
  -4  -5  -4   29.77    3.70
  -4   5  -4   26.69    3.61
   4   5   4   44.91    3.62
   4  -5   4   28.55    3.37
   4  -5   4   31.53    4.28
  -4   5  -4   41.34    4.80
   4   5   5  105.25    9.42
   4  -5   5  124.82    9.49
   4   5   5  121.85    9.47
   4  -5   5  104.73   10.39
  -4  -5  -5  127.80   10.08
  -4   5  -5  126.74   10.10
   4   5   6   34.53    2.66
   4   5   6   27.11    2.29
   4  -5   6   40.17    2.63
   4  -5   6   43.42    4.02
  -4  -5  -6   27.31    3.11
  -4   5  -6   32.74    3.40
   4   5   7   45.04    4.46
   4  -5   7   53.09    4.54
   4   5   7   53.38    4.55
  -4   5  -7   52.89    6.53
   4  -5   7   39.55    5.24
  -4  -5  -7   53.92    5.53
  -4   5  -7   53.67    5.49
  -4  -5  -8   11.13    2.81
  -4   5  -8   14.29    3.13
  -4  -5  -8   16.23    2.09
   4  -5   8   37.46    2.89
   4   5   8   17.41    2.27
   4   5   8   13.46    2.10
   4  -5   8   18.13    2.29
  -4   5  -8   24.24    4.30
   4  -5   8   18.89    3.08
  -4   5  -8   36.35    3.86
  -4  -5  -9   19.00    2.35
   4   5   9   17.74    2.36
   4  -5   9   17.79    2.42
   4   5   9   26.31    2.75
   4  -5   9   26.05    2.73
   4  -5   9   11.38    2.73
  -4   5  -9   32.04    4.61
  -4   5  -9   21.44    3.36
   4  -5  10    8.14    1.74
  -4  -5 -10   15.22    1.92
   4   5  10   16.91    2.02
   4   5  10   12.15    2.15
   4  -5  10    6.75    1.88
  -4   5 -10    7.80    3.15
  -4   5 -10    5.13    2.24
   4  -5  10    3.08    1.84
   4  -5  11   30.44    3.00
   4   5  11   23.21    2.77
  -4   5 -11   40.00    5.04
   4  -5  11    6.24    2.49
  -4   5 -11   20.37    3.26
   4  -5  11   19.36    2.47
  -4  -5 -11   21.39    2.69
   4  -5  12   64.09    5.74
   4   5  12   77.13    5.92
  -4   5 -12   95.22    8.19
   4  -5  12   27.03    5.67
  -4   5 -12   57.87    6.16
   4  -5  12   55.03    5.44
  -4  -5 -12   86.60    6.22
   4   5  13   83.42    6.48
   4  -5  13   86.69    6.56
   4  -5  13   56.83    5.95
  -4  -5 -13   61.08    6.41
   4  -5  13   45.74    6.71
  -4   5 -13   64.01    6.82
  -4  -5 -14   -2.19    3.51
  -4   5 -14    2.23    4.12
   4  -5  14   12.88    2.03
   4  -5  14    3.04    1.54
   4   5  14    3.80    1.64
  -4   5 -14   10.55    3.46
  -4  -5 -14    5.76    1.89
   4  -5  14    0.60    2.08
  -4   5 -14    6.76    2.30
  -4   5 -15    1.30    4.55
   4   5  15   30.40    3.35
   4  -5  15   30.76    3.43
   4  -5  15   22.34    3.83
  -4   5 -15   50.32    5.50
  -4   5 -15   20.23    3.61
   4  -5  15   24.49    3.01
  -4  -5 -15   23.25    3.56
   4   5  16   21.67    2.84
   4  -5  16   24.86    3.03
  -4  -5 -16   -1.48    3.55
  -4   5 -16   -1.50    4.95
  -4  -5 -16   15.77    2.99
   4  -5  16   20.73    3.59
  -4   5 -16   37.43    4.75
  -4   5 -16   25.07    3.44
   4  -5  16   33.92    3.05
   4  -5  17    6.61    1.92
   4   5  17    3.12    1.54
   4  -5  17    3.59    1.59
  -4   5 -17    4.10    2.73
  -4  -5 -17    3.21    1.82
   4  -5  17    3.14    2.34
  -4   5 -17    5.54    2.14
   4   5  18   41.46    4.00
   4  -5  18   43.14    4.11
  -4  -5 -18   28.39    4.06
   4  -5  18   36.79    3.45
  -4  -5 -18   -1.70    5.74
  -4   5 -18   -3.45    7.68
  -4   5 -18   60.88    5.56
   4  -5  18   38.84    4.69
  -4   5 -18   26.99    3.66
   4   5  19    0.48    1.49
   4  -5  19    1.32    1.59
   4  -5  19    0.56    1.41
  -4  -5 -19   -1.80    4.70
  -4   5 -19   -1.82    3.37
   4  -5  19    1.55    2.36
  -4  -5 -19    0.69    1.65
  -4   5 -19    2.44    2.53
  -4   5 -19    0.28    1.87
   4  -5  20    3.64    1.68
  -4  -5 -20   -1.90    4.95
  -4   5 -20    1.92    5.02
  -4  -5 -20    3.92    2.01
  -4   5 -20    4.32    2.64
   4   5  20    4.68    1.91
   4  -5  20    4.27    1.92
   4  -5  21    0.25    1.48
  -4  -5 -21    1.99    5.79
  -4   5 -21    2.01    3.71
   4   5  21    1.67    1.57
   4  -5  21    2.10    1.74
  -4  -5 -21   -0.26    2.03
  -4   5 -21    2.61    2.46
   4  -5  22    0.66    1.62
   4   5  22    0.78    1.54
   4  -5  22    3.43    2.27
  -4  -5 -22    1.07    1.81
  -4   5 -22    4.38    2.56
   4  -5  23    6.69    2.22
  -4  -5 -23    6.88    2.68
  -4   5 -23   15.90    3.18
   4   5  23   13.66    2.86
   4  -5  23   14.57    3.24
  -4  -5 -24    1.13    2.25
  -4   5 -24   -0.62    2.26
   4  -5  24    0.67    1.99
   4   5  24   -0.21    1.67
  -4   5 -25    7.24    2.60
  -4   5 -26    8.87    2.69
  -4   5 -27    0.89    2.07
  -4   5 -28   11.79    2.61
  -4   5 -29    1.61    2.01
  -4   5 -30    2.79    1.82
   4  -6 -33   -2.24    4.88
   4   6 -33   -0.70    2.89
   4  -6 -32    0.72    4.07
   4   6 -32    1.34    2.76
   4  -6 -31    0.69    3.82
   4   6 -31    1.93    2.52
   4  -6 -30    1.96    4.27
   4   6 -30    4.26    3.09
   4  -6 -29    2.46    3.94
   4   6 -29    2.87    2.90
   4  -6 -28   12.71    5.37
   4   6 -28    7.09    4.01
   4  -6 -27    2.16    3.72
   4   6 -27    1.00    2.62
   4   6 -27    0.95    0.95
   4   6 -26   38.48    2.06
  -4   6  26   -0.90    2.94
  -4  -6  26   -2.49    5.67
  -4   6  26   -4.15    7.18
   4  -6 -26   49.22    7.72
   4   6 -26   35.48    6.06
   4   6 -25    1.83    1.11
  -4   6  25    0.47    2.72
  -4  -6  25   -4.89    9.02
  -4   6  25   -2.03    6.49
   4  -6 -25    0.46    3.09
   4   6 -25    4.75    3.09
   4   6 -24   17.99    4.59
   4   6 -24   17.60    2.16
   4   6 -24   13.46    3.85
   4  -6 -23    2.68    3.19
   4   6 -23    0.36    2.18
  -4   6  23   -1.77    3.02
   4   6 -23   -0.17    1.08
   4   6 -23   -0.29    2.17
   4  -6 -22    8.28    3.48
   4   6 -22    6.04    2.70
   4   6 -22    1.68    2.15
  -4   6  22    8.09    2.65
  -4   6  22    6.73    1.71
   4  -6 -21   12.38    3.57
   4   6 -21    9.67    2.99
  -4   6  21    5.27    1.61
   4   6 -21    0.79    2.12
  -4   6  21    5.92    2.40
  -4   6  21   14.74    3.57
  -4   6  20   30.23    3.75
  -4  -6  20   25.23    3.35
   4   6 -20   23.84    4.25
  -4   6  20   23.17    2.95
   4   6 -20    3.42    2.51
   4  -6 -20   44.27    5.51
  -4   6  20   51.64    5.25
  -4   6  19    3.10    1.72
  -4   6  19    2.14    1.87
  -4   6  19    8.21    3.25
  -4   6  19    0.93    3.23
  -4  -6  19    4.34    1.96
  -4  -6  18  124.98    9.91
  -4   6  18  122.00    9.97
  -4   6  18  114.36    9.91
  -4   6  18  117.16   10.07
  -4  -6  18  137.08   10.07
  -4  -6  17    1.40    1.52
  -4   6  17    1.86    1.61
  -4   6  17    2.84    1.73
   4   6 -17    0.18    2.00
  -4   6  17    4.63    1.94
  -4   6  17    8.98    3.47
  -4  -6  17    3.96    2.00
  -4  -6  16  256.68   18.05
  -4   6  16  239.19   18.03
  -4   6  16  223.14   18.24
  -4  -6  16  256.25   18.06
   4   6 -16  160.19   17.94
  -4   6  16  188.30   17.89
  -4  -6  15   16.45    2.33
  -4   6  15   14.21    2.25
   4   6 -15    8.75    2.22
  -4   6  15   17.23    2.91
  -4   6  15   22.49    4.17
  -4  -6  15   17.86    2.61
  -4   6  15   11.89    2.35
  -4   6  14  148.48   11.95
  -4  -6  14  162.16   11.97
  -4   6  14  148.25   12.61
  -4   6  14  206.65   14.37
   4   6 -14  126.30   11.71
  -4   6  14  121.15   11.97
  -4  -6  14  172.36   12.21
  -4  -6  13   11.01    1.77
  -4   6  13    9.03    1.76
  -4   6  13    7.77    1.86
   4   6 -13    8.72    1.46
  -4   6  13   11.37    2.65
  -4   6  13   14.22    3.51
  -4  -6  13   11.00    2.10
  -4   6  12   58.65    4.76
  -4  -6  12   57.30    4.68
  -4   6  12   57.45    5.69
  -4   6  12   59.15    6.53
  -4   6  12   40.88    4.71
   4   6 -12   43.09    3.91
  -4  -6  12   60.70    4.95
  -4  -6  11    3.78    1.19
  -4   6  11    4.24    1.15
  -4   6  11    4.06    2.08
  -4   6  11    3.30    2.39
  -4  -6  11    2.65    1.39
  -4   6  11    2.41    1.21
  -4   6  10   27.47    2.87
  -4  -6  10   27.62    2.86
  -4  -6  10   30.25    3.14
  -4   6  10   23.93    3.84
  -4   6  10   25.40    4.42
  -4  -6   9    0.19    0.87
  -4   6   9    0.40    0.94
  -4  -6   9    2.51    1.31
  -4  -6   9    0.75    2.78
  -4   6   9    0.68    3.42
  -4   6   9    1.09    2.03
  -4   6   9    1.87    2.46
  -4  -6   8  197.50   16.28
  -4   6   8  203.37   16.33
  -4  -6   8  237.77   16.66
  -4  -6   8  177.49   21.49
  -4   6   8  146.32   20.39
  -4   6   8  243.68   18.17
  -4   6   8  271.58   18.90
  -4   6   7    5.04    1.39
  -4  -6   7    6.31    1.38
  -4  -6   7   13.02    1.98
  -4   6   7    9.03    2.04
  -4  -6   7    5.30    4.57
  -4   6   7    2.90    4.03
  -4   6   7   12.69    3.06
  -4   6   7   14.56    3.51
  -4   6   6  532.36   31.85
  -4  -6   6  532.72   31.76
  -4  -6   6  386.91   31.26
  -4   6   6  347.61   31.28
  -4  -6   6  358.19   34.40
  -4   6   6  263.84   33.22
  -4   6   6  409.39   32.89
  -4   6   6  427.85   33.15
  -4  -6   5   33.34    3.10
  -4   6   5   32.56    3.11
  -4   6   5   31.66    3.40
  -4  -6   5   20.99    4.97
  -4   6   5   15.85    4.48
  -4   6   5   41.20    5.24
  -4   6   5   45.69    5.41
  -4   6   4  182.40   13.68
  -4  -6   4  184.36   13.65
  -4   6   4  164.24   13.90
  -4  -6   4  230.08   16.75
  -4   6   4  155.42   15.49
  -4   6   4  234.03   16.20
  -4  -6   3   42.44    3.52
  -4   6   3   43.44    3.56
  -4   6   3   31.99    3.70
  -4  -6   3   37.49    4.93
  -4   6   3   31.45    4.60
  -4   6   3   14.92    5.65
  -4   6   3   58.16    5.85
  -4  -6   2   13.45    1.60
  -4   6   2   11.31    1.55
  -4   6   2    9.94    1.87
  -4  -6   2   18.94    3.01
  -4   6   2   15.01    2.68
  -4   6   2    3.48    3.82
  -4   6   2   10.03    2.99
  -4  -6   1   11.13    1.53
  -4   6   1   11.50    1.54
  -4   6   1    8.48    1.67
  -4  -6   1   11.12    2.22
  -4   6   1   10.02    2.08
  -4   6   1   16.82    3.44
  -4   6   0    2.03    1.18
   4   6   0    3.05    1.23
  -4  -6   0    3.51    1.33
  -4   6   0    4.04    1.35
  -4  -6   0    1.99    0.86
  -4   6   0    2.40    0.95
  -4   6   0    5.74    2.49
  -4   6  -1    1.81    1.11
   4   6   1    1.36    1.13
  -4  -6  -1    4.08    1.28
  -4   6  -1    2.60    1.15
  -4  -6  -1    0.81    0.94
  -4   6  -1    1.58    0.96
  -4   6  -1    1.62    2.13
   4   6   2   34.90    3.33
   4  -6   2   36.12    3.33
  -4  -6  -2   36.08    3.76
  -4   6  -2   38.43    3.81
  -4   6  -2   43.96    5.16
   4   6   2   37.94    3.73
  -4   6  -2   37.98    3.67
   4  -6   3    0.16    0.75
   4   6   3   -0.22    0.76
  -4  -6  -3    0.43    1.11
  -4   6  -3    0.32    1.08
  -4   6  -3    3.91    2.25
   4   6   3    0.74    1.19
  -4   6  -3    0.77    1.14
  -4  -6  -4  104.13    9.30
  -4   6  -4  109.75    9.34
   4  -6   4  105.87    8.47
   4   6   4  101.43    8.43
   4   6   4  111.21    8.75
  -4  -6  -5    0.49    1.83
  -4   6  -5    1.16    1.58
   4  -6   5    2.74    0.97
   4   6   5    1.94    0.93
   4   6   5    2.89    1.36
   4   6   6   56.25    4.97
   4  -6   6   57.00    5.00
   4   6   6   59.11    5.26
   4   6   7    4.57    1.16
   4  -6   7    5.87    1.27
   4   6   7    6.14    1.52
   4  -6   8    6.25    1.26
   4   6   8    6.22    1.27
  -4   6  -8    7.51    2.48
   4   6   8    6.28    1.55
   4  -6   9    0.45    0.94
   4   6   9   -0.30    0.92
  -4   6  -9    0.73    1.96
   4   6   9    0.79    1.28
   4   6  10   37.23    3.65
   4  -6  10   35.80    3.63
  -4   6 -10   11.21    5.70
  -4  -6 -10   13.54    6.70
  -4   6 -10   36.34    4.69
   4  -6  10   40.56    3.95
   4   6  10   45.91    4.01
   4  -6  11   14.96    2.08
   4   6  11   11.03    1.87
  -4   6 -11   11.38    2.81
   4  -6  11   10.66    2.19
   4   6  11   11.24    2.14
   4  -6  12    4.93    1.78
   4   6  12    8.54    1.98
   4   6  12    7.36    1.92
   4  -6  12    5.41    1.74
  -4   6 -12    8.55    2.33
  -4   6 -12   -1.25    3.29
  -4  -6 -12    1.23    4.28
   4  -6  13   22.80    2.61
  -4   6 -13   18.36    3.21
  -4   6 -13   -1.46    4.38
  -4  -6 -13    1.44    4.73
   4  -6  13   31.08    3.10
   4   6  13   22.66    2.74
   4  -6  14   29.19    3.40
   4   6  14   25.76    3.21
  -4   6 -14   29.61    3.93
   4  -6  15    8.91    2.02
   4   6  15   11.45    2.06
   4  -6  15    9.77    2.05
  -4  -6 -15    9.80    2.07
  -4  -6 -15   -1.69    4.97
  -4   6 -15    1.70    5.01
  -4   6 -15   21.89    4.71
  -4   6 -15    7.98    2.57
   4  -6  16   34.12    3.52
   4   6  16   25.42    3.26
  -4  -6 -16   26.16    3.47
   4  -6  16   37.87    3.59
  -4  -6 -16   -1.80    5.57
  -4   6 -16    1.81    4.50
  -4   6 -16   55.89    6.52
  -4   6 -16   24.02    3.81
   4   6  17    0.13    1.53
   4  -6  17   -0.40    1.55
   4  -6  17    1.41    1.52
  -4  -6 -17   -1.91    4.98
  -4   6 -17    1.92    5.59
  -4   6 -17    1.80    3.22
  -4  -6 -17   -0.31    1.38
  -4   6 -17    0.49    1.97
   4   6  18    0.14    1.58
   4  -6  18   -0.14    1.77
   4  -6  18    1.23    1.58
  -4   6 -18   -2.02    5.88
  -4  -6 -18   -2.01    5.86
  -4   6 -18   -1.47    3.07
  -4  -6 -18    1.52    1.69
  -4   6 -18    0.95    1.99
   4  -6  19    0.26    1.55
   4   6  19    0.15    1.57
   4  -6  19    1.21    1.71
  -4  -6 -19    0.36    1.45
  -4   6 -19    0.92    3.01
  -4   6 -19    1.81    2.01
   4  -6  20    5.63    1.94
  -4  -6 -20    5.66    1.99
  -4   6 -20    8.71    3.47
  -4   6 -20    3.63    2.02
   4  -6  20    4.79    2.01
   4   6  20    4.96    1.95
   4   6  21    5.11    1.93
  -4  -6 -21    4.34    2.04
  -4   6 -21    4.55    3.05
  -4   6 -21    1.85    1.95
   4  -6  21    4.76    2.25
   4  -6  22    1.82    1.80
   4   6  22    1.59    1.70
  -4   6 -22    2.39    2.08
  -4  -6 -22    1.30    1.71
  -4   6 -22    4.49    3.11
   4  -6  23   11.15    2.81
   4   6  23    8.90    2.53
  -4  -6 -23    6.40    2.45
  -4   6 -23   10.95    3.43
   4   6  24   23.26    3.64
  -4  -6 -24   10.88    3.21
  -4   6 -25    3.44    2.95
  -4   6 -26   28.57    4.44
  -4   6 -27   -0.16    2.59
  -4   6 -28   13.32    3.14
  -4   6 -29    1.90    2.25
  -4   6 -30    3.26    2.18
   4  -7 -32    5.00    4.11
   4  -7 -31    5.77    4.24
   4  -7 -30    6.46    4.08
   4  -7 -29    2.39    3.29
   4   7 -29    0.44    1.92
   4  -7 -28   11.40    4.18
   4   7 -28    2.96    2.43
   4  -7 -27    4.75    3.63
   4   7 -27    5.21    2.79
   4  -7 -26    4.08    3.26
   4   7 -26    6.81    3.34
   4   7 -25   18.80    2.33
   4  -7 -25   22.47    4.98
   4   7 -25   16.26    4.07
   4   7 -24   15.99    2.20
  -4  -7  24    2.70   11.73
  -4   7  23   21.66    3.11
  -4   7  23   -1.07    2.23
  -4   7  23   17.39    2.44
   4   7 -23   24.61    2.38
  -4   7  23   40.80    5.19
  -4  -7  23   -5.33    8.58
  -4  -7  22   31.14    3.61
  -4   7  22   27.99    3.57
  -4   7  22   17.74    2.91
  -4   7  22   22.77    3.97
   4   7 -22   23.14    2.82
  -4   7  21    6.08    1.89
  -4  -7  21    9.19    2.07
  -4   7  21   -1.09    3.21
  -4   7  21    5.83    2.00
  -4   7  21    7.23    2.58
  -4   7  21    8.52    3.68
  -4  -7  21   -2.56    9.47
  -4   7  21   -2.01    5.89
  -4  -7  20   19.70    2.67
  -4   7  20   18.41    2.74
  -4   7  20   13.21    2.60
  -4   7  20   15.86    3.08
  -4   7  20   23.92    4.69
  -4  -7  20   -2.49    6.60
  -4   7  20    1.95    5.22
  -4   7  19    2.78    1.50
  -4  -7  19    3.15    1.47
  -4   7  19    1.30    1.87
  -4   7  19    3.65    1.81
  -4  -7  18    2.27    1.38
  -4   7  18    0.90    1.24
  -4   7  18    2.72    3.43
  -4   7  18    2.26    1.76
  -4   7  18   -0.14    1.65
  -4   7  17   15.52    2.20
  -4  -7  17   15.35    2.16
  -4   7  17   11.15    2.35
  -4   7  17   12.81    2.66
  -4  -7  16    4.22    1.53
  -4   7  16    3.02    1.44
  -4   7  16    7.17    2.00
   4   7 -16    0.75    1.61
  -4   7  16    6.11    2.25
  -4   7  16    4.93    3.66
  -4  -7  15   51.70    4.94
   4   7 -15   35.17    4.36
  -4   7  15   40.06    4.74
  -4  -7  15   52.39    4.61
  -4   7  15   52.24    4.68
  -4   7  15   48.03    5.38
  -4   7  14   -1.16    3.05
  -4  -7  14   -0.70    2.07
  -4  -7  14    5.41    1.53
  -4   7  14    4.19    1.50
  -4   7  14    9.92    2.15
   4   7 -14    4.62    1.29
  -4   7  14    6.96    2.58
  -4   7  14   10.80    3.99
  -4  -7  13   60.06    4.84
  -4   7  13   48.52    4.75
   4   7 -13   42.33    3.52
  -4   7  13   65.12    4.54
  -4  -7  13   66.03    4.47
  -4   7  13   61.12    5.72
  -4   7  13   74.15    7.37
  -4  -7  12   11.81    2.15
  -4   7  12    5.92    1.43
  -4  -7  12    3.55    1.27
  -4   7  12    7.86    1.95
  -4   7  12    5.05    2.45
  -4   7  12    9.32    3.57
  -4   7  11   20.00    2.99
  -4  -7  11   24.95    3.10
  -4   7  11   27.15    2.72
  -4  -7  11   25.82    2.66
  -4   7  11   29.29    4.11
  -4   7  11   26.08    4.96
  -4  -7  10    2.82    1.60
  -4  -7  10    1.13    3.60
  -4   7  10    4.40    1.64
  -4   7  10    6.94    2.03
  -4  -7  10    0.89    0.91
  -4   7  10    2.71    1.13
  -4   7  10    0.60    2.07
  -4   7  10    2.45    3.18
  -4   7   9   17.83    2.74
  -4  -7   9   13.26    2.38
  -4   7   9   17.30    2.17
  -4  -7   9   19.72    2.12
  -4   7   9   16.06    3.48
  -4   7   9   21.35    4.46
  -4   7   8   40.28    3.60
  -4  -7   8   34.43    3.46
  -4   7   8   40.81    5.34
  -4   7   8   44.21    6.04
  -4  -7   8   30.82    3.79
  -4   7   8   40.18    4.13
  -4  -7   7   12.64    1.61
  -4   7   7   13.92    1.69
  -4   7   7   10.20    2.16
  -4   7   7   12.94    3.38
  -4   7   7   15.09    3.96
  -4  -7   6   37.84    3.77
  -4   7   6   43.47    3.87
  -4   7   6   57.06    4.70
  -4  -7   6   21.42    6.83
  -4   7   6   55.77    6.41
  -4   7   6   65.34    6.90
  -4  -7   5   31.12    2.77
  -4   7   5   28.11    2.77
  -4   7   5   26.03    3.28
  -4  -7   5   25.02    6.33
  -4   7   5   18.87    5.59
  -4   7   5   39.25    5.39
  -4   7   5   34.57    5.29
  -4  -7   4   25.10    2.58
  -4   7   4   26.54    2.69
  -4   7   4   41.83    3.56
  -4  -7   4    8.79    5.51
  -4   7   4   20.54    5.85
  -4   7   4   10.31    5.77
  -4   7   4   47.05    5.80
  -4   7   3   22.01    2.89
  -4  -7   3   13.47    4.90
  -4   7   3   10.92    4.13
  -4  -7   3   25.91    2.48
  -4   7   3   25.63    2.51
  -4   7   3   30.18    4.84
  -4   7   2   41.19    3.62
  -4  -7   2   21.50    4.96
  -4   7   2   27.53    5.01
  -4  -7   2   25.44    2.94
  -4   7   2   28.60    3.05
  -4   7   2   45.26    5.65
  -4   7   1   10.52    1.90
  -4   7   1    7.09    2.59
  -4  -7   1    6.77    2.94
  -4  -7   1   10.67    1.79
  -4   7   1    8.86    1.75
  -4   7   0   63.13    5.53
  -4  -7   0   57.41    6.62
  -4   7   0   54.32    6.41
  -4  -7   0   60.85    5.61
  -4   7   0   56.04    5.55
  -4   7  -1    3.64    1.53
   4   7   1    2.69    1.52
  -4  -7  -1    1.22    1.73
  -4   7  -1    0.43    1.57
  -4  -7  -1    1.04    1.46
  -4   7  -1    0.12    1.59
  -4   7  -1    7.30    3.09
   4   7   2   56.17    5.32
  -4   7  -2   57.74    5.24
  -4  -7  -2   54.06    5.59
  -4   7  -2   56.79    5.52
  -4  -7  -2   54.51    5.88
  -4   7  -2   53.25    5.80
  -4   7  -2   70.87    7.16
   4   7   3    3.19    1.61
  -4   7  -3    5.68    1.59
  -4  -7  -3    3.90    1.57
  -4   7  -3    4.34    1.47
  -4   7  -3    8.26    3.20
   4   7   4   46.34    4.58
   4  -7   5    0.70    0.81
   4   7   5    1.59    0.84
  -4  -7  -5   -1.49    3.37
   4   7   5    0.98    1.45
  -4   7  -6    7.47    5.37
  -4  -7  -6   14.86    5.76
   4   7   6   30.74    3.18
   4  -7   6   24.73    2.47
   4   7   6   23.63    2.46
   4   7   7    0.59    1.46
  -4   7  -7    0.95    2.05
   4  -7   7   -0.49    0.87
   4   7   7    0.66    0.85
   4   7   8   10.22    2.07
  -4   7  -8   11.24    2.91
   4   7   8    8.82    1.49
   4  -7   8    7.71    1.43
   4   7   9    0.62    1.46
  -4   7  -9    3.65    2.42
   4  -7   9    0.77    0.94
   4   7   9   -0.49    1.01
  -4  -7 -10   -1.35    3.52
   4   7  10    2.73    1.66
  -4   7 -10    6.36    2.52
   4   7  10    2.46    1.11
   4  -7  10    1.36    1.15
   4   7  11    0.43    1.52
  -4   7 -11    3.05    2.34
   4   7  11    1.75    0.94
   4  -7  11    1.38    1.03
   4   7  12    0.34    1.60
   4  -7  12    2.93    1.17
   4   7  12    3.71    1.22
   4   7  13    5.38    1.91
   4  -7  13    6.11    1.91
  -4  -7 -13   -1.88    6.03
  -4   7 -13   -1.85    4.84
   4  -7  13    5.98    1.47
   4   7  13    4.78    1.36
   4  -7  14    4.02    1.83
   4   7  14   -0.37    1.74
  -4  -7 -14   -2.00    7.39
  -4   7 -14   -1.96    5.72
   4   7  14    0.41    1.13
   4  -7  14    1.66    1.30
   4   7  15    1.40    1.55
   4  -7  15    0.13    1.54
   4   7  15   -0.39    1.89
   4  -7  15    1.40    1.69
   4  -7  16    5.23    2.18
   4   7  16    7.77    2.20
   4   7  16    3.77    1.98
   4   7  17    0.69    1.65
   4  -7  17    0.71    1.71
   4  -7  18    7.23    1.99
   4   7  18    4.67    1.89
  -4   7 -19    0.84    3.62
   4   7  19    0.28    1.54
   4  -7  19    0.28    1.69
  -4   7 -20   12.75    4.37
   4  -7  20    5.88    2.15
  -4   7 -21   17.69    4.38
   4  -7  21    8.16    2.45
  -4   7 -22   13.24    4.14
   4  -7  22    2.98    2.26
  -4   7 -23   20.31    4.34
   4  -7  23   14.20    3.09
  -4   7 -24    9.65    3.56
  -4   7 -25    9.33    3.43
  -4   7 -26   15.25    3.80
  -4   7 -27    5.89    3.03
  -4   7 -28    6.12    2.93
  -4   7 -29    0.96    2.56
  -4  -7 -29   -2.57    7.50
  -4  -8  27    0.96    1.93
  -4  -8  26    6.53    2.31
  -4  -8  25    1.58    1.68
  -4   8  24    0.52    1.41
  -4  -8  24    1.64    1.76
  -4   8  23    5.61    1.86
   4   8 -23    5.65    1.69
  -4  -8  23    5.32    1.95
  -4  -8  22    0.24    1.40
  -4   8  22    0.38    1.67
  -4   8  22    1.29    2.36
  -4  -8  21    4.71    1.70
  -4  -8  21    2.68    9.89
  -4   8  21    5.00    2.00
  -4   8  21    4.54    2.48
  -4  -8  20    0.53    1.24
  -4   8  20   -1.59    2.29
  -4   8  20    1.90    1.77
  -4   8  19   -1.30    2.94
  -4  -8  19   -0.10    1.17
  -4   8  19    0.53    1.78
  -4   8  19    0.29    1.70
  -4   8  18   -1.32    2.44
  -4   8  18    2.52    1.81
  -4   8  18    3.50    2.05
  -4  -8  18    2.15    1.33
  -4   8  17    1.54    1.72
  -4   8  17    1.62    1.99
  -4  -8  17    0.77    1.16
  -4   8  17    0.57    1.11
  -4   8  16   -1.36    2.51
  -4  -8  16   -2.48    9.69
  -4   8  16   -0.14    1.54
  -4   8  16    1.02    1.90
  -4   8  16    1.55    1.16
  -4  -8  16    0.87    1.05
  -4   8  15   -0.56    1.47
  -4   8  15    0.18    1.91
  -4  -8  15    0.22    1.04
  -4   8  15    0.08    1.02
  -4   8  14    1.96    2.05
  -4   8  14    2.64    1.61
  -4   8  14    2.78    2.18
  -4   8  14    1.77    1.06
  -4  -8  14    1.23    0.94
  -4   8  13    7.92    2.53
  -4   8  13    4.38    1.76
  -4   8  13    7.12    2.57
  -4   8  13    5.72    1.29
  -4  -8  13    4.83    1.26
  -4   8  12   16.15    3.40
  -4   8  12   17.17    2.21
  -4  -8  12   15.34    2.01
  -4   8  12   17.60    2.79
  -4   8  12   19.03    3.12
  -4   8  11    1.31    1.48
  -4   8  11    1.28    2.46
  -4  -8  11    0.37    0.94
  -4   8  11    0.41    0.94
  -4   8  11    0.53    1.78
  -4   8  10    8.60    2.06
  -4   8  10    9.07    2.95
  -4  -8  10    9.87    1.39
  -4   8  10   10.75    1.46
  -4   8  10   12.61    2.54
  -4   8   9    3.72    0.99
  -4   8   9    3.08    1.85
  -4   8   9    3.97    1.61
  -4  -8   9    5.23    1.00
  -4   8   9    5.07    2.90
  -4   8   8    1.67    1.72
  -4  -8   8    0.92    0.69
  -4   8   8    1.79    0.79
  -4   8   8    3.36    2.78
  -4   8   7   11.24    2.42
  -4  -8   7   12.13    1.47
  -4   8   7   13.25    1.55
  -4   8   7   15.96    3.84
  -4   8   6   10.98    2.25
  -4  -8   6    6.34    1.24
  -4   8   6    8.53    1.31
  -4   8   5    2.79    1.76
  -4  -8   5    3.33    1.10
  -4   8   5    3.12    1.06
  -4   8   5    3.42    3.18
  -4   8   4    1.45    4.22
  -4   8   4    2.67    1.62
  -4  -8   4    2.04    1.08
  -4   8   4    1.82    1.04
  -4   8   3   -1.44    3.75
  -4   8   3   -0.93    1.45
  -4  -8   3   -1.16    1.60
  -4   8   3   -1.05    1.38
  -4   8   2    0.48    1.39
  -4   8   1    4.10    1.69
  -4   8   0    4.12    1.74
  -4  -8   0    2.28    3.33
  -4   8   0    2.97    2.73
  -4   8  -1   18.25    2.63
  -4  -8  -1   12.36    3.99
  -4   8  -1    8.87    3.45
   4   8   2   37.64    4.05
  -4   8  -2   44.29    4.06
  -4  -8  -2   26.18    4.80
  -4   8  -2   27.31    4.80
   4   8   3   17.02    2.70
  -4  -8  -3   13.92    3.03
  -4   8  -3   11.21    2.79
   4   8   4   86.03    5.82
  -4  -8  -4   87.45    6.37
  -4   8  -4   69.92    5.95
  -4   8  -5   -1.19    3.49
   4   8   5    5.21    1.96
  -4  -8  -5    3.90    1.88
  -4   8  -5    3.20    1.75
  -4   8  -6   -1.14    3.41
   4   8   6   77.07    4.71
  -4  -8  -6   71.03    4.48
  -4   8  -6   61.56    4.15
  -4   8  -6   -1.32    5.07
  -4  -8  -6    1.46    5.85
   4   8   7    5.14    2.10
   4  -8   8   40.36    3.83
   4   8   8   53.97    4.91
   4  -8   9    0.98    0.99
   4   8   9    4.29    2.16
   4  -8  10   34.06    3.34
   4   8  10   36.53    4.20
   4  -8  11    4.50    1.40
   4   8  11    7.32    2.39
   4  -8  12   55.05    5.15
   4   8  12   63.55    5.96
   4  -8  13    1.36    1.37
   4   8  13   11.58    2.76
   4  -8  14   78.19    7.12
   4   8  14   95.55    8.03
   4  -8  15    4.45    1.67
   4   8  15   13.06    3.09
   4  -8  16   64.52    6.35
   4   8  16   87.04    7.33
   4  -8  17    9.91    2.17
   4   8  17   17.44    3.23
   4  -8  18   27.32    3.54
   4   8  18   32.63    4.30
  -4   8 -19    8.51    4.83
   4   8  19    0.49    2.35
  -4   8 -20   24.86    5.45
   4   8  20    8.97    2.95
  -4   8 -21    0.29    4.07
   4   8  21    1.21    2.30
  -4   8 -22   22.56    5.36
  -4   8 -23    1.51    3.53
  -4  -8 -23   -2.57    8.20
  -4   8 -24   16.40    4.50
  -4   8 -25    7.34    3.81
  -4   9  22    2.21    2.01
  -4   9  21    3.98    2.06
  -4   9  20    6.46    2.27
  -4   9  19    3.64    2.29
  -4   9  18   11.97    2.91
  -4   9  17    1.22    2.20
  -4   9  17   -1.97    2.42
  -4   9  16    2.28    1.95
  -4   9  16    0.19    2.27
  -4   9  15    1.59    4.15
  -4   9  15   -0.17    2.23
  -4   9  15    1.22    1.66
  -4   9  15    1.18    2.32
  -4   9  14   -0.81    2.13
  -4   9  14   -0.20    2.33
  -4   9  14    0.15    1.71
  -4   9  13   -0.62    2.21
  -4  -9  13    1.00    0.79
  -4   9  13    1.14    1.60
  -4   9  13    0.85    2.30
  -4   9  12    0.75    2.04
  -4  -9  12    2.26    0.79
  -4   9  12    3.87    1.81
  -4   9  12    1.79    2.51
  -4   9  11   -0.44    2.07
  -4   9  11    1.67    3.78
  -4  -9  11    2.02    0.64
  -4   9  11    2.01    1.76
  -4   9  11    3.80    2.72
  -4   9  10    0.71    1.65
  -4   9  10   -0.76    2.78
  -4   9  10    1.70    1.97
  -4   9  10    1.69    3.81
  -4   9   9    0.42    1.47
  -4   9   9   -0.27    2.67
  -4   9   9   -1.70    3.13
  -4   9   9   -0.55    1.95
  -4   9   8   -0.29    3.05
  -4   9   8   -0.81    1.96
  -4   9   8    0.27    1.46
  -4   9   7    1.24    3.13
  -4   9   7    3.19    1.98
  -4   9   6    5.30    3.65
  -4   9   6    7.59    2.30
  -4   9   5    3.47    3.77
  -4   9   5    2.81    1.90
  -4   9   4   33.57    3.99
  -4   9   3    5.95    2.19
  -4   9   2   -1.64    5.03
  -4   9   2   30.91    3.41
  -4   9   1   -1.60    3.63
  -4   9   1    5.94    2.06
  -4   9   0   12.20    2.46
  -4   9  -1    5.15    1.90
   4   9   3    4.05    2.09
   4   9   4   15.46    2.84
  -4   9  -5    1.25    3.64
   4   9   5    4.12    2.10
  -4   9  -6   -1.16    3.53
   4   9   6   37.47    3.56
   4   9   7   19.40    3.11
  -4  -9  -7    7.48    3.18
   4   9   8   21.01    3.31
   4   9   9   19.15    3.21
   4   9  10    7.10    2.53
   4   9  11   25.37    3.74
   4   9  12    2.88    2.27
   4   9  13    7.70    2.53
   4   9  14   -0.30    2.09
   4   9  15    3.53    2.37
   4   9  16    0.31    2.11
   4   9  17    2.72    2.39
  -4  10  10   26.54    3.79
  -4  10   9    0.46    1.82
  -4  10   8   21.73    3.46
  -4  10   7    3.29    2.13
  -4  10   6   21.61    3.36
   4  10   5    2.70    2.16
   4  10   6    1.74    2.16
   4  10   7    1.33    1.98
   5   0 -34   16.19    2.01
   5   0 -34   -1.08    2.88
   5   0 -33    0.83    1.39
   5   0 -33    1.05    2.37
   5   0 -32    3.92    1.56
   5   0 -32    1.02    3.26
   5   0 -31   11.57    2.12
   5   0 -31    2.95    4.12
   5   0 -30  112.24    8.63
   5   0 -30   46.58   11.86
   5   0 -29   23.92    3.04
   5   0 -29   13.40    6.05
   5   0 -28   48.46    4.70
   5   0 -28   27.75    7.83
   5   0 -27    1.84    1.58
   5   0 -27    0.79    3.25
   5   0 -26    0.11    1.65
   5   0 -26   -1.49    2.76
   5   0 -25    2.64    1.59
   5   0 -25    4.10    3.46
   5   0 -24   26.79    3.29
   5   0 -24   17.12    5.54
   5   0 -23   -0.24    1.73
   5   0 -23    2.34    2.75
   5   0 -22   28.83    6.32
   5   0 -21   35.55    2.91
   5   0 -21   56.77    8.07
   5   0 -20  251.99   18.32
   5   0 -20  258.19   23.15
   5   0 -19   78.56    6.25
   5   0 -19  100.66   10.51
   5   0 -18  214.56   15.78
   5   0 -18  211.44   19.20
   5   0 -17   28.68    2.68
  -5   0  17   18.08    5.99
   5   0 -16   26.80    2.62
  -5   0  16   22.40    5.73
   5   0 -16   28.70    4.53
  -5   0  15    4.13    1.45
   5   0 -15    4.21    0.95
   5   0 -15    3.82    1.66
  -5   0  15    4.48    2.62
  -5   0  14    2.00    1.20
   5   0 -14    1.22    0.86
  -5   0  14    0.87    2.67
  -5   0  13    3.32    1.21
  -5   0  13    4.12    2.66
  -5   0  13    6.53    1.32
   5   0 -13    7.06    1.35
  -5   0  12   44.43    4.69
  -5   0  12   52.94    6.89
  -5   0  12   65.09    5.29
   5   0 -12   57.48    5.08
  -5   0  11   57.75    4.24
  -5   0  11   57.17    6.38
   5   0 -11   48.17    4.51
  -5   0  10  202.23   17.76
  -5   0  10  210.04   19.63
  -5   0  10  279.89   18.39
   5   0 -10  258.01   18.55
  -5   0   9  113.64    7.17
  -5   0   9  103.39    8.87
   5   0  -9   86.04    7.63
  -5   0   8  246.99   23.79
  -5   0   8  328.36   23.17
   5   0  -8  307.24   23.63
  -5   0   7   53.43    4.91
   5   0  -7   45.49    4.58
   5   0  -6   53.39    5.57
  -5   0   6   64.50    5.03
  -5   0   5    3.31    0.96
   5   0  -4    0.96    0.65
  -5   0   4    0.92    0.71
  -5   0   3    0.55    0.69
   5   0  -3    0.64    0.63
   5   0  -2    0.52    0.67
  -5   0   2    1.20    0.76
   5   0  -1    1.37    0.73
  -5   0   1    0.90    0.85
  -5   0   0   44.76    3.97
   5   0   0   36.90    3.71
  -5   0  -1    3.31    0.91
   5   0   1    3.16    1.00
  -5   0  -2   23.52    2.39
   5   0   2   18.74    2.31
   5   0   3    0.66    0.64
  -5   0  -3    0.55    0.66
   5   0   4    1.65    1.06
  -5   0  -4    3.10    0.91
   5   0   4    2.26    0.89
   5   0   5    0.43    0.92
  -5   0  -5   -0.07    0.54
   5   0   5    0.68    0.76
   5   0   6    2.31    1.14
  -5   0  -6    3.22    0.93
   5   0   6    4.78    1.24
   5   0   7    1.77    1.05
  -5   0  -7    0.51    0.75
   5   0   7    1.04    1.03
   5   0   8    4.76    1.35
  -5   0  -8    3.57    1.16
   5   0   8    4.71    1.36
   5   0   9    0.65    0.99
  -5   0  -9    0.33    0.97
   5   0   9    0.33    0.90
   5   0  10    2.28    1.16
  -5   0 -10    1.74    1.19
   5   0  10    3.12    1.25
   5   0  11    3.42    1.15
  -5   0 -11    0.56    1.18
   5   0  11    1.90    1.19
   5   0  12    7.99    1.54
  -5   0 -12    7.89    1.91
   5   0  12   12.02    2.05
  -5   0 -13   -0.74    1.50
   5   0  13    3.48    1.04
   5   0  13    2.63    2.25
   5   0  13    1.46    1.30
  -5   0 -14    1.93    1.63
   5   0  14    1.90    0.91
   5   0  14    1.17    2.29
   5   0  14    2.42    1.35
   5   0  15    2.29    1.26
  -5   0 -15    1.48    2.15
   5   0  15   -1.16    2.41
   5   0  15    0.60    0.80
   5   0  16   11.08    3.15
   5   0  16   11.40    2.29
   5   0  17    7.08    2.85
   5   0  17    4.21    1.72
   5   0  18   29.68    4.76
   5   0  18   30.80    4.16
   5   0  19    6.04    3.04
   5   0  19    3.94    2.07
   5   0  20    1.71    2.98
   5   0  20    4.57    2.01
   5   0  21   -0.63    3.10
  -5   0 -21   -1.03    3.30
   5   0  21    0.22    1.71
   5   0  22    3.75    2.84
   5   0  22    4.38    2.33
   5   0  23    0.20    2.72
   5   0  23    0.73    1.74
   5   0  24    1.13    2.54
  -5   0 -24    1.53    3.99
   5   0  25    2.85    2.61
   5   0  26   33.16    4.03
  -5   0 -26   -1.69    4.42
  -5   0 -27   -1.75    3.30
   5   0  27   20.84    3.57
  -5   0 -28   -1.82    3.63
   5   0  28   59.05    4.89
  -5   0 -29   -1.88    4.26
   5   0  29   17.41    3.40
   5   0  30   14.18    3.40
   5   0  31    0.14    2.26
   5   0  32   -0.38    2.09
  -5  -1  35   -0.33    0.98
   5   1 -34    0.72    1.52
   5   1 -34   -1.06    2.78
   5   1 -33   49.73    4.11
   5   1 -33    9.31    5.44
   5   1 -32    4.19    1.63
  -5   1  32    0.43    1.25
   5   1 -32    1.00    2.93
   5   1 -31  118.85    8.32
   5   1 -31   28.58   10.29
   5   1 -30   -0.51    1.96
   5  -1 -30    5.85    1.75
   5   1 -30    4.58    4.14
   5   1 -29   11.45    3.19
   5   1 -29   24.24    7.19
   5   1 -28    6.53    2.39
   5   1 -28   11.58    4.95
   5  -1 -27   46.56    4.24
   5   1 -27   27.65    4.54
   5   1 -27   36.39    8.12
   5   1 -26   16.89    3.47
   5   1 -26   22.41    6.51
   5  -1 -25   50.99    4.76
   5   1 -25   34.78    4.85
   5   1 -25   42.32    8.22
   5  -1 -24    1.29    1.70
   5   1 -24    2.61    1.61
   5   1 -24    3.74    3.26
   5   1 -23  275.27   27.20
   5   1 -23  290.55   30.89
   5   1 -22    3.15    3.36
   5   1 -22    2.43    0.56
   5  -1 -22    8.23    2.12
   5   1 -21  392.12   31.77
   5   1 -21  332.47   26.19
  -5   1  20    1.01    3.25
   5   1 -20    4.77    2.84
   5   1 -20    3.48    0.83
   5  -1 -20    6.19    2.12
   5   1 -19   66.96    8.11
   5   1 -19   56.90    4.66
   5  -1 -19   63.22    5.88
   5  -1 -19   56.53    4.52
   5   1 -18   12.42    3.27
  -5   1  18    8.25    4.91
   5   1 -18   11.27    1.61
   5  -1 -18   18.40    2.83
  -5   1  18   15.87    2.72
   5  -1 -18   13.50    1.45
  -5   1  17   10.40    4.59
   5   1 -17    9.08    2.82
   5  -1 -17    9.37    2.27
  -5   1  17   12.07    2.25
   5  -1 -17    9.65    1.19
   5   1 -17    6.95    1.38
  -5   1  16   29.96    3.47
   5   1 -16   31.78    4.93
   5   1 -16   26.49    3.02
   5  -1 -16   29.63    2.74
  -5   1  15   42.26    4.16
   5   1 -15   54.46    6.05
  -5   1  15   28.96    6.23
   5  -1 -15   38.09    3.59
   5  -1 -15   46.82    4.82
  -5   1  14    1.78    2.61
   5  -1 -14    5.37    1.87
  -5   1  14    3.12    1.10
   5  -1 -14    3.88    0.99
  -5   1  13  376.03   27.87
  -5   1  13  356.29   27.45
  -5   1  13  295.56   30.06
   5  -1 -13  346.21   28.29
   5  -1 -13  375.53   27.29
  -5   1  12   37.41    3.45
  -5  -1  12   34.26    3.45
  -5   1  12   23.80    2.84
  -5   1  12   25.72    4.69
   5  -1 -12   26.99    3.68
   5  -1 -12   25.82    2.86
  -5   1  11  553.21   39.77
  -5   1  11  566.87   39.44
  -5  -1  11  560.96   39.58
  -5   1  11  490.50   41.61
   5  -1 -11  555.48   39.47
  -5   1  10   38.54    3.54
  -5   1  10   25.84    2.97
  -5  -1  10   34.38    3.17
  -5   1  10   33.46    4.62
   5  -1 -10   22.51    3.59
   5  -1 -10   37.32    3.44
  -5  -1   9  114.84   10.50
  -5   1   9  147.89   11.08
   5  -1  -9  169.96   11.37
  -5   1   9  136.75   12.29
  -5   1   8    3.72    1.07
  -5   1   8    3.48    1.45
  -5  -1   8    2.86    0.75
   5  -1  -8    2.90    1.24
  -5  -1   7  127.78    8.72
  -5   1   7  104.41    9.03
   5  -1  -7   98.23    9.27
  -5   1   7   91.28    9.56
  -5   1   6    7.25    1.28
   5  -1  -6    5.28    1.47
  -5   1   6    5.98    1.48
  -5   1   5   59.65    5.22
   5  -1  -5   62.47    5.80
   5  -1  -5   51.64    5.81
   5   1  -4   40.92    3.95
  -5   1   4   42.56    4.05
   5  -1  -4   46.96    4.99
   5  -1  -4   51.21    4.90
   5  -1  -3   95.64    7.43
  -5  -1   3   70.74    5.49
   5   1  -3   59.84    5.98
  -5   1   3   90.54    6.35
   5  -1  -2   79.19    6.77
  -5  -1   2   63.27    5.00
  -5   1   2   78.36    5.90
   5   1  -2   72.86    5.74
   5  -1  -1  978.44   77.48
  -5   1   1 1049.58   76.00
   5   1  -1  831.47   76.53
  -5   1   0   45.66    3.74
   5  -1   0   52.67    5.24
  -5   1   0   63.39    4.75
   5   1   0   58.94    4.60
   5  -1   1  158.03   11.89
  -5   1  -1  146.69   11.03
   5   1   1  121.72   10.92
  -5   1  -2   17.22    2.02
   5  -1   2   16.74    2.48
   5  -1   2   14.01    2.81
   5   1   2   16.33    2.02
  -5   1  -3   44.40    4.31
   5  -1   3   47.75    4.91
   5  -1   3   35.87    5.20
  -5   1  -4   14.47    1.86
   5  -1   4   15.97    2.42
   5  -1   4   10.62    2.69
   5   1   4   15.66    1.96
  -5   1  -5   73.97    6.82
   5   1   5  107.99    7.32
   5  -1   5   92.69    7.48
   5  -1   5   53.40    7.68
  -5   1  -6   15.08    1.89
   5   1   6   12.76    1.11
   5   1   6   16.66    2.09
   5  -1   6   14.65    2.15
   5  -1   6   12.48    2.78
  -5   1  -7   79.77    8.31
   5  -1   7  108.37    7.75
   5   1   7  120.33    9.28
   5  -1   7   97.96    8.64
   5  -1   7   89.65    9.72
   5   1   8   11.45    1.99
  -5   1  -8    6.87    1.52
   5  -1   8    6.97    1.56
   5  -1   8    6.91    2.47
   5  -1   8    5.73    0.86
   5   1   9  817.94   57.19
  -5   1  -9  617.74   56.85
   5  -1   9  791.26   56.13
   5  -1   9  739.94   56.87
   5  -1   9  813.34   58.72
  -5   1 -10    0.63    1.22
   5  -1  10    0.75    1.13
   5  -1  10    1.84    2.44
   5   1  10    2.46    1.34
   5   1  11  402.50   27.92
   5  -1  11  447.37   29.74
  -5   1 -12    2.62    1.43
   5   1  12    1.96    1.07
   5  -1  12    2.29    2.33
   5   1  12    2.75    1.35
   5   1  13   22.02    2.95
  -5   1 -13   14.02    2.86
   5   1  13   18.52    2.30
  -5   1 -14    0.44    1.71
   5   1  14    0.51    0.86
   5  -1  14    2.19    2.29
   5   1  14    1.68    1.20
  -5   1 -15    7.74    2.42
   5   1  15    8.00    1.94
   5   1  15    7.18    1.32
   5   1  16    1.78    1.23
   5  -1  16    0.21    2.18
   5   1  16    0.12    0.80
   5   1  17  118.22    9.73
   5  -1  17  143.53   10.69
   5   1  18    6.31    2.32
   5  -1  18   11.94    3.35
   5   1  18    6.55    1.25
   5   1  19  301.01   22.82
   5   1  19  252.75   20.85
   5  -1  20   31.76    4.63
   5   1  20   23.26    3.75
   5  -1  21  449.43   20.09
   5   1  21  320.14   19.18
   5  -1  22   22.67    4.18
   5   1  22   22.33    3.90
   5  -1  23   43.48    4.50
   5   1  23   49.58    4.93
   5  -1  24    2.34    2.47
   5   1  24    1.54    2.64
   5   1  25    0.19    2.57
   5  -1  25    0.85    2.37
   5  -1  26    0.48    2.31
   5   1  26   -0.91    2.65
  -5   1 -26    3.41    4.98
   5   1  27   24.48    3.98
   5  -1  27   27.68    3.80
  -5   1 -28    1.84    4.80
   5  -1  28    2.57    2.33
   5   1  28    0.35    2.61
   5  -1  29   85.40    5.90
   5   1  29   82.71    6.25
   5  -1  30   11.71    3.06
   5   1  30    8.89    3.05
   5   1  31   84.60    7.84
   5  -1  31   73.98    7.47
   5   1  32    2.21    2.38
  -5  -2  34    0.28    0.81
   5  -2 -34   -1.03    3.28
   5   2 -34   -1.00    3.19
   5  -2 -33    2.99    4.12
   5   2 -33   -0.97    3.35
   5  -2 -32    7.73    4.72
   5   2 -32    0.94    2.13
   5   2 -31    0.53    1.90
   5  -2 -31    5.51    4.32
   5   2 -31    8.17    4.88
   5  -2 -30   40.65    8.73
   5   2 -30   31.77    7.80
   5   2 -29    4.70    2.02
   5  -2 -29   15.82    6.07
   5   2 -29   12.13    4.86
   5   2 -28    9.72    2.70
   5   2 -28   18.55    5.69
   5   2 -27    1.81    1.68
   5  -2 -27    6.71    4.13
   5   2 -27    2.17    2.68
   5   2 -26    1.28    1.46
   5  -2 -26    2.79    2.73
   5   2 -26    2.03    3.18
   5   2 -25   26.37    4.00
   5   2 -25   45.18    7.92
   5  -2 -25   38.17    7.55
  -5  -2  24   -3.77    6.15
  -5   2  24   -2.42    5.92
   5  -2 -24    0.59    3.47
   5   2 -24    2.32    2.85
   5   2 -24    4.89    1.79
   5   2 -24    3.92    0.51
   5   2 -23   53.61    6.26
   5  -2 -23   59.06    9.40
   5   2 -23   76.10   10.11
   5   2 -23   59.39    4.96
   5   2 -22    3.21    1.48
   5  -2 -22    4.03    3.41
   5   2 -22    0.49    2.71
   5  -2 -22    0.39    1.81
   5   2 -22    0.67    0.76
   5  -2 -21    7.92    2.22
   5   2 -21    7.77    1.92
   5  -2 -21    9.26    3.72
   5   2 -21    7.65    3.52
  -5   2  20   45.84    5.62
   5   2 -20   45.13    5.19
   5  -2 -20   56.90    7.90
   5   2 -20   47.65    7.39
   5  -2 -19   22.67    3.45
  -5   2  19   35.07    3.90
   5  -2 -19   31.82    5.38
   5   2 -19   15.48    4.28
   5  -2 -18   35.16    3.53
  -5   2  18   17.32    2.78
  -5  -2  18    6.10    4.03
  -5   2  18    9.31    4.77
   5  -2 -18   21.70    4.17
   5   2 -18   21.78    4.21
   5  -2 -17    4.39    2.53
   5   2 -17    4.58    2.29
  -5  -2  17    2.44    3.18
  -5   2  17    1.58    3.42
   5  -2 -17    1.71    1.52
  -5   2  17    2.34    1.44
   5  -2 -17    2.10    0.80
  -5  -2  16    1.39    3.15
  -5   2  16    0.68    3.32
   5  -2 -16    2.03    1.89
   5   2 -16    2.26    1.77
  -5   2  16    1.44    1.18
   5  -2 -16    2.77    1.67
   5  -2 -16    2.15    0.84
   5  -2 -15  527.85   36.01
   5  -2 -15  537.73   37.29
  -5   2  15  430.41   36.32
  -5  -2  15  394.87   40.68
  -5   2  15  335.66   39.73
  -5   2  14   20.83    2.84
  -5  -2  14   16.45    5.14
  -5   2  14   20.32    5.44
   5  -2 -14   29.08    2.77
   5  -2 -14   38.00    4.08
  -5   2  14   32.22    3.46
  -5  -2  14   33.03    3.51
  -5   2  13  235.47   20.42
   5  -2 -13  274.57   20.26
   5  -2 -13  259.92   21.32
  -5   2  13  278.02   20.91
  -5  -2  13  306.87   21.01
  -5  -2  13  278.71   24.26
  -5   2  13  208.26   23.14
  -5  -2  12    4.10    1.28
  -5   2  12    5.04    1.34
  -5  -2  12    0.71    2.00
  -5   2  12    3.50    2.52
  -5   2  12    3.14    1.11
   5  -2 -12    3.31    1.62
   5  -2 -12    4.74    1.11
  -5  -2  11  112.02    9.15
  -5   2  11  122.26    9.28
  -5   2  11  106.45    8.88
   5  -2 -11  124.16    9.01
  -5   2  11   96.53   10.87
  -5  -2  11  113.20   11.33
  -5   2  10    9.24    1.55
  -5  -2  10    8.44    1.44
   5  -2 -10    3.66    1.54
   5  -2 -10    6.00    1.40
  -5  -2  10    7.35    2.56
  -5   2  10    6.68    2.34
  -5   2   9   45.14    4.40
  -5  -2   9   61.09    4.65
  -5  -2   9   76.63    6.68
  -5   2   9   42.53    5.58
   5  -2  -9   27.56    4.54
   5  -2  -9   45.87    4.41
  -5  -2   8   48.63    3.98
  -5  -2   8   33.11    4.68
  -5   2   8   32.74    4.64
  -5   2   8   41.03    3.96
  -5  -2   8   41.58    3.97
   5  -2  -8   38.70    4.00
  -5  -2   7   10.19    1.22
  -5  -2   7    9.64    2.09
  -5   2   7    9.15    1.96
  -5   2   7    4.97    1.17
  -5  -2   7    3.72    1.19
   5  -2  -7    4.16    1.37
  -5  -2   6   12.18    1.45
  -5   2   6   13.52    2.29
  -5  -2   6   12.91    2.23
  -5   2   6   14.34    1.89
  -5  -2   6   19.95    2.09
   5  -2  -6   17.12    2.26
  -5  -2   5  229.13   16.82
  -5  -2   5  220.61   16.79
  -5  -2   5  218.48   18.01
  -5   2   5  228.31   18.07
  -5   2   5  225.85   17.35
  -5  -2   5  207.30   17.26
   5  -2  -5  238.99   17.85
  -5  -2   4    1.83    0.55
   5  -2  -4    0.96    0.76
  -5  -2   4    1.11    0.76
   5   2  -4    1.16    0.81
  -5   2   4    1.00    0.78
   5  -2  -4    1.20    1.18
   5  -2  -4    1.99    1.31
   5  -2  -3  118.35   11.44
  -5  -2   3  134.58   10.21
  -5  -2   3  140.31   10.79
   5  -2  -3  138.57   10.73
  -5   2   3  138.35   10.82
   5   2  -3  133.62   10.71
   5  -2  -2    0.43    1.10
  -5  -2   2    1.73    0.51
  -5   2   2    1.61    0.57
  -5   2   2    1.24    0.83
   5  -2  -2    1.15    0.75
   5   2  -2    1.35    0.77
  -5  -2   2    1.06    0.91
   5  -2  -1   14.82    2.48
  -5   2   1   17.23    1.48
  -5  -2   1   14.14    2.04
   5  -2  -1   14.08    1.87
   5   2  -1    9.60    1.70
  -5   2   1   19.02    2.24
  -5   2   0   13.58    1.50
   5  -2   0   16.78    2.03
   5   2   0   17.12    2.07
   5  -2   0   18.47    2.66
  -5  -2   0   20.75    2.16
  -5   2   0   22.01    2.23
  -5   2  -1  455.22   35.66
   5  -2   1  471.62   37.05
  -5  -2  -1  539.68   36.34
  -5   2  -1  463.64   36.24
   5  -2   1  487.66   36.27
   5   2   1  537.39   36.37
  -5  -2  -2   98.21    8.10
  -5   2  -2  101.63    8.14
   5  -2   2   93.92    8.83
   5  -2   2   88.37    9.03
   5   2   2  105.74    8.24
   5  -2   2   98.95    8.17
  -5  -2  -3  222.19   16.28
  -5   2  -3  189.58   16.15
   5   2   3  249.36   16.46
   5  -2   3  196.14   16.22
   5  -2   3  229.18   17.20
   5  -2   3  171.63   17.08
   5   2   4   71.05    5.58
   5   2   4   71.04    6.24
   5  -2   4   79.62    6.31
  -5  -2  -4   74.52    6.21
  -5   2  -4   79.22    6.27
   5  -2   4   55.70    6.96
   5  -2   5   31.89    4.34
  -5  -2  -5   40.77    4.43
  -5   2  -5   31.79    4.28
   5  -2   5   23.94    4.80
   5   2   6   74.18    6.26
   5   2   6   98.88    7.26
   5  -2   6  103.85    7.29
  -5  -2  -6   90.25    7.05
  -5   2  -6   85.34    7.00
   5  -2   6   60.45    7.66
   5   2   7   51.78    5.40
  -5  -2  -7   33.27    4.88
  -5   2  -7   42.44    5.06
   5  -2   7   48.15    6.10
   5  -2   8   36.01    3.49
   5   2   8   67.04    5.26
   5  -2   8   72.93    5.38
  -5  -2  -8   42.47    4.28
  -5   2  -8   42.07    4.26
   5  -2   8   31.72    4.85
  -5  -2  -9   72.19    6.41
  -5   2  -9   54.89    6.09
   5  -2   9   72.45    6.36
   5  -2   9   50.07    6.72
   5  -2   9   64.54    5.42
  -5  -2 -10   42.55    4.98
  -5   2 -10   55.04    5.24
   5   2  10   59.81    5.13
   5  -2  10   63.97    5.22
   5  -2  10   47.01    5.82
   5  -2  10   43.55    4.11
   5   2  11  305.04   19.67
   5  -2  11  262.60   19.45
  -5  -2 -11  216.18   19.56
  -5   2 -11  206.19   19.46
   5  -2  11  277.45   20.73
   5  -2  11  234.94   18.46
  -5   2 -12   38.13    4.89
  -5  -2 -12   35.44    4.79
   5   2  12   58.17    5.03
   5  -2  12   56.81    4.93
   5  -2  12   50.20    5.75
   5  -2  12   38.59    3.85
  -5  -2 -13  275.18   26.82
  -5   2 -13  264.65   26.73
   5   2  13  412.10   26.73
   5  -2  13  354.35   26.47
   5  -2  13  421.96   27.88
   5  -2  13  333.51   25.51
   5  -2  14   97.96    8.44
   5   2  14   85.05    7.42
   5  -2  14   86.29    7.40
  -5  -2 -14   63.18    7.86
  -5   2 -14   54.75    7.61
   5  -2  15   42.06    5.19
   5   2  15   45.27    4.61
   5  -2  15   30.80    4.16
   5  -2  16  121.01   10.24
   5   2  16   89.36    9.27
   5  -2  16  109.19    9.57
   5   2  17   35.40    4.43
   5   2  17   28.78    3.34
   5   2  18   48.52    5.12
   5  -2  18   57.18    5.42
   5  -2  18   73.43    6.17
   5   2  18   31.49    3.57
   5   2  19    3.84    1.96
   5  -2  19    2.72    1.92
   5   2  19    5.91    1.13
   5  -2  20   14.38    2.85
   5   2  20   16.63    2.93
   5  -2  20   16.99    3.22
   5   2  20    8.05    1.32
  -5   2 -21    7.12    4.87
   5  -2  21   22.03    3.61
   5   2  21   21.92    3.63
  -5  -2 -21    4.69    4.57
   5  -2  21   31.23    4.27
   5   2  21   20.54    1.98
   5   2  22    2.24    1.98
   5  -2  22    4.54    2.32
  -5  -2 -22    4.02    4.28
  -5   2 -22    1.36    2.51
   5  -2  22    3.00    2.50
   5   2  22    1.90    0.72
   5   2  23   41.44    5.47
   5  -2  23   40.00    5.39
   5  -2  24   14.18    3.18
   5  -2  25   11.70    3.07
  -5   2 -26   -0.27    0.78
  -5   2 -26    1.76    4.60
  -5  -2 -26   -1.74    4.54
   5  -2  27   50.82    5.76
  -5  -2 -28   -1.87    5.46
  -5   2 -28   -1.89    5.53
   5   2  29   26.25    4.67
   5  -2  29   51.84    5.15
   5   2  30    1.27    2.43
   5  -2  30    2.73    2.52
   5  -2  31    1.97    2.45
   5   2  31   -0.93    2.44
  -5   3  35   -0.56    1.63
   5  -3 -34    3.77    4.26
   5   3 -34   -0.92    2.69
   5  -3 -33    4.58    4.15
   5   3 -33    2.64    3.26
  -5  -3  32    0.21    0.78
   5   3 -32    8.52    4.31
   5  -3 -31    2.57    4.60
   5   3 -31    0.82    3.03
   5   3 -31    0.26    1.69
   5  -3 -30    0.81    3.17
   5   3 -30    0.78    2.49
   5   3 -30   -2.25    1.76
   5  -3 -29    2.29    3.15
   5   3 -29    2.20    3.17
   5   3 -29   -1.45    1.67
   5  -3 -28   16.03    5.63
   5   3 -28   11.18    4.66
   5   3 -28    2.32    1.60
   5  -3 -27   13.61    5.18
   5   3 -27    9.79    4.51
   5   3 -27    1.10    1.39
   5  -3 -26    9.60    4.71
   5   3 -26    6.75    4.15
   5   3 -26   10.10    1.06
   5   3 -26    8.20    2.26
   5   3 -26   10.86    0.94
   5   3 -25    2.17    1.47
   5  -3 -25    2.37    3.54
   5   3 -25    2.84    2.77
   5   3 -24    7.98    2.08
   5  -3 -24   13.20    4.59
   5   3 -24   10.02    4.12
   5   3 -23   13.46    2.39
  -5  -3  23   -2.55    4.74
  -5   3  23    1.20    4.19
   5  -3 -23   28.09    5.84
   5   3 -23   21.96    5.20
   5   3 -22   60.01    6.28
   5  -3 -22   80.58    9.57
   5   3 -22   59.53    8.56
   5   3 -21   14.53    2.58
   5   3 -21   17.66    4.29
   5   3 -20   12.45    2.25
   5  -3 -20   10.91    3.54
   5   3 -20   16.27    4.07
   5   3 -19    1.72    1.06
  -5   3  19    0.42    1.96
   5  -3 -19    3.51    2.63
   5   3 -19    3.71    2.53
  -5   3  18    4.57    2.15
  -5  -3  18    0.95    3.06
  -5   3  18    4.55    3.95
   5  -3 -18    1.96    2.05
   5   3 -18    3.45    2.22
  -5   3  17   24.01    3.50
   5  -3 -17   20.76    3.88
  -5   3  17    8.33    4.62
   5   3 -17   32.76    4.57
  -5  -3  17   15.68    6.21
  -5  -3  16   20.93    6.62
  -5   3  16   15.44    5.89
  -5  -3  15  137.35   11.68
  -5   3  15  144.42   11.76
  -5   3  15  179.62   12.81
  -5  -3  15   96.52   15.29
  -5   3  15   91.40   14.84
  -5   3  14    5.59    1.64
  -5  -3  14    6.38    1.65
  -5   3  14    7.79    2.64
  -5  -3  14    4.40    3.40
  -5   3  14    4.24    3.62
  -5  -3  13  214.63   19.23
  -5   3  13  248.31   19.45
   5  -3 -13  282.32   19.07
  -5   3  13  325.85   21.00
  -5  -3  13  166.75   21.79
  -5   3  13  179.61   21.93
  -5   3  12   70.59    6.03
  -5  -3  12   59.99    5.88
   5  -3 -12   69.56    5.73
  -5   3  12   87.53    7.50
  -5  -3  12   44.70    7.77
  -5   3  12   43.15    7.64
  -5  -3  11  352.44   30.97
  -5   3  11  428.55   31.21
   5  -3 -11  474.46   31.10
  -5   3  11  471.02   32.65
  -5  -3  11  324.67   33.26
  -5   3  11  344.75   33.33
  -5  -3  10   22.69    2.79
  -5   3  10   25.32    2.93
  -5  -3  10   20.85    4.21
  -5   3  10   21.12    4.11
   5  -3 -10   27.91    2.90
  -5   3  10   24.35    4.04
  -5  -3   9  280.41   22.51
  -5   3   9  297.49   22.58
  -5  -3   9  298.00   22.15
  -5  -3   9  289.76   24.46
  -5   3   9  263.22   24.20
   5  -3  -9  318.49   22.62
  -5   3   9  263.00   23.64
  -5  -3   8   11.93    1.79
  -5   3   8   11.37    1.79
  -5  -3   8    9.13    1.46
  -5  -3   8   10.11    2.62
  -5   3   8   10.07    2.63
   5  -3  -8   11.71    1.91
  -5   3   8   10.12    2.71
  -5   3   7  430.75   34.73
  -5  -3   7  486.57   34.81
  -5  -3   7  502.52   34.39
  -5  -3   7  495.36   36.26
  -5   3   7  379.54   35.67
   5  -3  -7  460.27   34.96
  -5   3   7  378.41   35.84
  -5  -3   6   63.25    4.96
  -5   3   6   57.38    4.88
  -5  -3   6   47.60    4.34
  -5  -3   6   46.72    5.50
  -5   3   6   43.15    5.37
   5  -3  -6   58.43    5.20
  -5   3   6   59.27    5.71
  -5   3   6   51.43    6.03
  -5   3   5  408.48   33.78
  -5  -3   5  440.37   33.83
  -5  -3   5  490.63   33.48
  -5  -3   5  475.81   34.79
  -5   3   5  391.77   34.45
  -5   3   5  432.93   34.73
  -5   3   5  412.90   35.27
   5  -3  -5  484.73   34.42
  -5   3   4    1.81    1.18
  -5  -3   4    2.17    1.18
  -5  -3   4    4.90    0.94
  -5  -3   4    4.93    1.61
  -5   3   4    8.41    1.82
  -5   3   4    5.93    2.10
  -5   3   4    4.17    2.34
   5  -3  -4    5.08    1.71
  -5  -3   3  795.79   59.05
  -5   3   3  822.20   59.18
   5  -3  -3  754.20   59.38
  -5   3   3  840.79   59.62
  -5  -3   3  825.83   59.59
   5   3  -3  741.31   59.38
  -5   3   3  839.28   60.68
  -5   3   3  808.25   61.16
  -5   3   2    1.45    0.88
  -5  -3   2    0.05    0.36
   5  -3  -2    0.46    1.04
  -5  -3   2   -0.76    1.64
  -5   3   2   -0.89    1.51
   5   3  -2    0.20    0.99
  -5   3   2    2.41    1.81
  -5   3   2    2.26    2.34
  -5  -3   1  869.45   60.21
  -5   3   1  857.23   60.23
  -5   3   1  771.81   59.70
   5  -3  -1  795.90   60.06
   5   3  -1  753.52   60.03
  -5   3   1  856.30   61.50
  -5   3   1  871.90   61.89
  -5   3   0    1.26    0.86
  -5   3   0   -0.07    1.12
  -5  -3   0   -0.20    1.13
   5  -3   0   -0.21    1.05
   5   3   0   -0.21    0.95
  -5   3   0    3.11    2.09
  -5   3   0    1.80    2.26
  -5   3  -1  593.00   45.96
   5   3   1  671.55   46.51
   5  -3   1  646.10   46.48
  -5  -3  -1  616.34   46.40
  -5   3  -1  612.29   46.40
  -5   3  -1  671.56   48.11
   5  -3   1  583.15   47.31
  -5   3  -2   24.45    2.53
   5  -3   2   28.78    3.07
   5   3   2   30.14    3.07
  -5  -3  -2   32.15    3.00
  -5   3  -2   33.24    3.03
  -5   3  -2   34.81    4.48
   5  -3   2   24.30    3.62
   5  -3   3  224.77   18.87
   5   3   3  253.94   18.96
  -5  -3  -3  231.72   18.84
  -5   3  -3  220.04   18.82
  -5   3  -3  234.71   20.15
   5  -3   3  191.73   19.54
   5   3   4   13.49    1.54
   5   3   4   16.97    2.08
   5  -3   4   16.82    2.05
  -5  -3  -4   13.70    1.86
  -5   3  -4   14.15    1.91
   5  -3   4   10.39    2.42
  -5   3  -4   12.88    3.09
  -5   3  -5  223.49   19.22
  -5  -3  -5  236.86   19.25
   5   3   5  283.81   18.81
   5  -3   5  250.93   19.30
   5   3   5  262.70   19.35
  -5   3  -5  243.06   20.52
  -5   3  -5  252.92   20.58
   5  -3   5  182.08   19.90
  -5  -3  -6    9.21    1.64
  -5   3  -6    9.99    1.69
   5   3   6    7.50    1.18
   5  -3   6   10.59    1.68
   5   3   6    8.68    1.67
  -5   3  -6    9.54    2.51
   5  -3   6    6.77    2.16
  -5  -3  -7  237.06   20.45
  -5   3  -7  239.09   20.48
   5   3   7  297.18   19.90
   5  -3   7  290.26   20.59
   5   3   7  307.30   20.67
  -5   3  -7  260.07   21.61
  -5  -3  -8   10.71    2.03
  -5   3  -8   10.63    1.98
   5   3   8   10.25    1.42
   5  -3   8   10.76    1.53
   5  -3   8   14.17    2.19
   5   3   8   12.71    2.13
  -5   3  -8   11.45    2.76
   5  -3   8    4.45    1.93
  -5  -3  -9  130.47   12.03
  -5   3  -9  123.44   11.98
   5  -3   9  139.62   11.23
   5  -3   9  209.40   12.95
   5   3   9  240.86   13.20
  -5   3  -9  176.88   13.24
   5  -3   9   88.44   12.01
   5   3  10   13.79    2.17
  -5  -3 -10    8.50    2.10
  -5   3 -10    7.78    1.88
   5  -3  10    7.60    1.39
   5  -3  10   11.16    2.13
  -5   3 -10   14.93    2.98
   5  -3  10    5.36    2.07
  -5  -3 -11   99.48    9.83
  -5   3 -11   85.05    9.61
   5  -3  11  123.12    9.58
   5   3  11  129.35    9.63
   5  -3  11  105.39    8.72
  -5   3 -11  134.97   10.53
   5  -3  11  100.36   10.04
  -5  -3 -12    5.01    1.89
  -5   3 -12    5.58    1.92
   5  -3  12    8.15    1.39
   5  -3  12    8.87    1.82
   5   3  12    7.84    1.79
  -5   3 -12    8.65    2.44
   5  -3  12    7.67    2.47
  -5  -3 -13    2.57    1.84
  -5   3 -13    0.71    1.87
   5  -3  13    3.92    1.12
   5  -3  13    3.77    1.44
   5   3  13    4.01    1.36
  -5   3 -13    4.24    2.07
   5  -3  13    6.73    2.27
   5  -3  14    2.14    1.04
   5  -3  14    5.19    1.67
   5   3  14    3.38    1.44
  -5   3 -14    8.48    2.30
   5  -3  14    3.36    2.15
   5  -3  15    3.20    1.23
   5   3  15    2.73    1.54
   5  -3  15    2.18    1.42
  -5   3 -15    6.11    2.14
   5  -3  15    3.34    2.19
   5  -3  16    2.31    1.26
   5  -3  16    3.83    1.52
   5   3  16    2.27    1.44
  -5   3 -16    1.93    1.81
   5  -3  16    5.09    2.27
   5   3  17    1.94    1.48
   5  -3  17    1.65    1.23
   5  -3  17    0.66    1.50
  -5   3 -17    2.84    2.00
   5  -3  17    1.76    2.27
   5   3  18    1.55    1.40
   5  -3  18    1.05    1.41
  -5   3 -18    0.55    1.77
   5  -3  18    0.59    2.44
   5  -3  18   -0.37    1.31
   5   3  19    4.03    1.70
   5  -3  19    4.09    1.83
   5  -3  19    2.52    2.42
   5  -3  19    1.27    1.44
   5  -3  20    8.50    2.90
   5   3  20    8.13    2.24
   5  -3  20    6.89    2.25
  -5  -3 -20   -1.17    2.19
  -5   3 -20   -1.19    3.13
  -5  -3 -21   -1.34    3.03
  -5   3 -21    2.73    3.98
   5   3  21    0.82    1.42
   5  -3  21    2.52    1.86
   5  -3  21    2.22    2.41
   5   3  21    1.17    0.76
   5   3  22   -0.44    1.88
   5  -3  22   -0.44    1.79
   5  -3  22    1.44    2.36
   5   3  22    0.63    0.66
   5   3  23    3.87    2.25
   5  -3  23    2.47    2.50
   5   3  23    1.98    0.70
   5  -3  24   16.92    3.52
  -5  -3 -25   -1.75    5.11
  -5   3 -25   -1.78    4.03
   5  -3  25    8.51    2.93
   5  -3  26   22.54    3.96
  -5  -3 -27    1.89    4.92
  -5   3 -27   -1.92    5.01
   5  -3  27    3.22    2.57
   5  -3  28    1.18    2.40
   5  -3  29    1.56    2.34
   5  -3  30    5.63    2.66
  -5   4  34   -0.63    1.84
   5  -4 -33    5.73    4.28
   5   4 -33    2.34    2.70
   5  -4 -32    3.17    4.38
   5   4 -32   -0.75    3.10
   5  -4 -31    0.76    3.69
   5   4 -31   -0.72    3.38
   5  -4 -30   -0.73    3.67
   5   4 -30   -0.69    3.24
   5   4 -30   -0.72    1.77
   5  -4 -29    1.37    3.91
   5   4 -29    0.65    2.82
   5   4 -29   -1.39    1.60
   5  -4 -28    0.65    3.68
   5   4 -28    4.90    3.39
   5   4 -28    1.58    0.54
   5   4 -28   -0.22    1.39
   5  -4 -27    4.85    3.63
   5   4 -27    6.32    3.52
   5   4 -27    2.44    0.63
   5   4 -27    0.85    1.18
   5  -4 -26   12.45    4.64
   5   4 -26    9.65    3.81
  -5   4  26   10.95    2.45
   5   4 -26    2.40    1.55
   5   4 -26    8.38    1.01
   5  -4 -25    5.80    4.02
   5   4 -25    4.00    3.00
  -5   4  25   10.48    2.43
   5   4 -25    1.33    1.26
   5  -4 -24   11.04    4.13
   5   4 -24    5.92    3.59
  -5   4  24   10.58    2.54
   5   4 -24    3.55    1.53
   5  -4 -23    6.97    3.42
   5   4 -23   12.61    3.89
  -5   4  23   11.09    2.77
   5   4 -23    6.72    1.95
   5  -4 -22    0.81    3.03
   5   4 -22    1.15    2.24
   5   4 -22    1.05    1.18
  -5   4  22    2.46    2.36
   5   4 -21   60.36    6.83
   5  -4 -21   70.84    9.26
   5   4 -21   74.48    9.18
   5  -4 -20    2.50    3.10
   5   4 -20    1.36    2.27
  -5   4  20    3.30    2.75
   5   4 -20    1.95    1.22
   5   4 -19  203.97   18.66
   5   4 -19  248.87   21.17
   5  -4 -19  244.19   21.30
   5   4 -18    5.20    1.34
  -5   4  18   10.34    2.97
  -5   4  17  129.14   12.65
  -5   4  17   59.70   15.75
  -5  -4  17   84.21   17.57
  -5   4  17  238.13   14.67
  -5   4  17  172.35   13.28
  -5  -4  17  201.61   13.43
  -5   4  16   28.68    3.88
  -5   4  16   38.67    4.31
  -5   4  15   14.18    2.27
  -5  -4  15   17.50    6.09
  -5   4  15   14.15    5.38
  -5   4  15   17.54    2.59
  -5  -4  15   21.20    2.75
  -5   4  15   19.95    3.68
  -5   4  14   25.41    3.38
  -5  -4  14   21.10    6.87
  -5   4  14   21.35    6.55
  -5   4  14   35.62    3.73
  -5  -4  14   39.24    3.80
  -5   4  14   48.47    5.24
  -5   4  13   18.60    2.71
  -5  -4  13   35.48    3.00
  -5  -4  13   21.19    6.19
  -5   4  13   15.65    5.34
  -5   4  13   19.89    2.76
  -5  -4  13   24.85    3.00
  -5   4  13   22.75    3.98
  -5   4  12   14.63    2.16
  -5  -4  12   18.82    2.30
  -5   4  12   11.83    2.01
  -5  -4  12   15.41    2.04
  -5  -4  12   10.25    4.31
  -5   4  12    7.44    3.84
  -5   4  12   16.05    2.57
  -5   4  12   15.12    3.15
  -5  -4  11  184.59   14.14
  -5   4  11  178.75   14.12
  -5  -4  11  202.38   13.92
  -5  -4  11  183.62   17.58
  -5   4  11  134.49   16.48
  -5   4  11  160.24   14.45
  -5   4  11  141.13   14.96
  -5   4  10   11.75    1.85
  -5  -4  10   10.92    1.88
  -5  -4  10    9.42    1.61
  -5  -4  10   11.09    3.78
  -5   4  10    7.54    3.34
  -5   4  10   10.85    2.37
  -5   4  10    8.27    2.63
  -5  -4   9  520.82   36.63
  -5   4   9  471.08   36.59
  -5  -4   9  512.64   36.23
  -5  -4   9  472.63   39.05
  -5   4   9  406.91   38.47
  -5   4   9  493.99   37.43
   5  -4  -9  480.10   36.67
  -5   4   9  400.25   37.67
  -5   4   8   48.45    4.44
  -5  -4   8   48.91    4.40
  -5  -4   8   41.01    4.06
  -5  -4   8   42.38    5.85
  -5   4   8   41.05    5.75
  -5   4   8   54.14    5.49
   5  -4  -8   52.00    4.76
  -5   4   8   41.47    5.55
  -5  -4   7  163.85   12.37
  -5   4   7  138.49   12.22
  -5  -4   7  198.09   12.18
  -5  -4   7  212.32   14.94
  -5   4   7  126.54   13.55
   5  -4  -7  160.05   12.72
  -5   4   7   66.58   13.30
  -5   4   7  139.63   13.62
  -5   4   6  122.42    8.82
  -5  -4   6  117.31    8.77
  -5  -4   6   98.26    8.38
  -5  -4   6  105.51   10.00
  -5   4   6   94.48    9.73
   5  -4  -6  126.88    9.35
  -5   4   6  109.73   10.27
  -5   4   5   29.13    3.02
  -5  -4   5   16.36    2.56
  -5  -4   5   24.85    2.55
  -5  -4   5   32.30    3.95
  -5   4   5   50.23    4.55
  -5   4   5    5.97    4.89
   5  -4  -5   48.06    4.10
  -5   4   5   39.86    4.81
  -5   4   4  103.00    7.08
  -5  -4   4  101.58    7.00
  -5   4   4   73.82    6.52
  -5  -4   4   74.71    6.41
  -5  -4   4   67.96    7.28
  -5   4   4   67.43    7.26
  -5   4   4   38.17    8.33
   5  -4  -4   91.54    7.54
  -5   4   4   95.48    8.60
  -5  -4   3  120.69   10.34
  -5   4   3  150.64   10.62
  -5   4   3  143.35   10.04
  -5   4   3  140.75   11.07
  -5   4   3  139.28   12.00
  -5  -4   2   34.27    3.09
  -5   4   2   34.10    3.11
  -5   4   2   26.06    2.72
   5   4  -2   30.44    2.94
   5  -4  -2   27.36    2.89
  -5   4   2   33.75    4.58
  -5   4   1   14.47    1.50
  -5   4   1    7.40    1.42
   5  -4  -1    9.60    1.45
   5   4  -1    4.93    1.24
  -5  -4   1    4.90    1.23
  -5   4   1    2.08    2.89
  -5   4   1   16.16    3.16
  -5  -4   0   18.10    2.10
  -5   4   0   19.20    2.14
  -5   4   0   14.64    1.81
   5  -4   0   17.46    2.04
   5   4   0   18.08    2.06
  -5  -4  -1   39.45    3.43
  -5   4  -1   31.08    3.32
  -5   4  -1   29.38    3.05
   5   4   1   45.42    3.55
   5  -4   1   31.80    3.29
   5  -4   1   32.95    4.07
  -5   4  -1   37.46    4.79
  -5  -4  -2   71.53    5.62
  -5   4  -2   68.03    5.66
  -5  -4  -2   62.43    4.90
  -5   4  -2   53.56    5.21
   5   4   2   61.72    5.28
   5   4   2   74.35    5.69
   5  -4   2   68.16    5.63
   5  -4   2   61.42    6.32
  -5   4  -2   79.24    7.42
  -5  -4  -3    4.55    1.44
  -5   4  -3    5.96    1.46
   5   4   3   18.07    1.77
  -5  -4  -3   11.08    1.25
   5  -4   3    9.95    1.74
   5   4   3    8.14    1.60
   5  -4   3   13.68    2.48
  -5   4  -3   24.79    3.71
  -5  -4  -4   78.03    6.82
  -5   4  -4   79.75    6.85
  -5  -4  -4   95.21    6.78
   5   4   4   72.69    6.42
   5  -4   4   80.00    6.81
   5   4   4   87.82    6.92
   5  -4   4   63.84    7.39
  -5   4  -4   84.33    8.35
  -5  -4  -5  195.97   17.79
  -5   4  -5  224.13   17.93
  -5  -4  -5  303.76   18.43
   5   4   5  207.23   17.38
   5  -4   5  254.87   17.92
   5   4   5  212.89   17.78
   5  -4   5  213.41   18.72
  -5   4  -5  263.82   19.80
  -5   4  -5  312.21   20.10
   5   4   6   47.05    4.52
   5   4   6   53.53    4.89
   5  -4   6   55.28    4.92
   5  -4   6   43.28    5.51
  -5   4  -6   53.05    6.28
  -5  -4  -6   54.59    5.14
  -5   4  -6   55.25    5.15
   5   4   7  504.55   36.87
   5  -4   7  551.08   37.38
   5   4   7  504.22   37.28
  -5   4  -7  561.33   39.20
  -5  -4  -7  465.30   37.55
  -5   4  -7  475.14   37.62
  -5  -4  -8    7.40    2.03
  -5   4  -8    8.92    2.10
   5   4   8    9.52    1.56
   5  -4   8   10.48    1.91
   5   4   8   11.35    1.83
  -5   4  -8   10.35    3.03
   5  -4   8    5.42    2.03
  -5   4  -9  176.58   15.90
  -5  -4  -9  159.81   15.80
   5  -4   9  228.86   15.26
   5   4   9  193.63   15.03
   5  -4   9  226.78   15.73
   5   4   9  204.92   15.60
   5  -4   9  113.19   15.58
  -5   4  -9  258.21   17.58
  -5   4  -9  222.79   16.71
  -5  -4 -10    1.05    1.52
  -5   4 -10    1.61    1.60
   5  -4  10    2.00    1.10
   5   4  10    1.82    1.07
   5  -4  10    1.64    1.66
   5   4  10    2.87    1.57
  -5   4 -10    4.66    2.53
   5  -4  10    1.17    1.40
  -5   4 -10    0.73    1.86
   5   4  11   16.28    2.55
  -5  -4 -11    9.50    2.56
  -5   4 -11    9.11    2.65
   5  -4  11   21.85    2.84
  -5   4 -11   19.46    3.69
   5  -4  11   13.07    2.87
  -5   4 -11   13.40    3.00
   5  -4  11   21.50    2.20
   5  -4  12   19.42    2.59
   5   4  12   16.93    2.45
  -5  -4 -12    6.69    2.43
  -5   4 -12    8.00    2.62
   5  -4  12    9.99    1.72
  -5   4 -12   19.28    3.56
  -5   4 -12    6.11    2.44
   5  -4  12    9.40    2.49
   5  -4  13   11.26    1.71
   5   4  13    3.96    1.61
   5  -4  13    5.54    1.81
  -5   4 -13    6.45    2.69
   5  -4  13    5.17    2.31
   5  -4  14   26.99    4.16
   5   4  14   34.93    3.71
   5  -4  14   28.06    3.54
   5  -4  14   22.95    2.98
   5  -4  15   95.55    9.48
   5   4  15   77.19    8.53
   5  -4  15  103.07    8.92
   5  -4  15  102.53    8.28
   5   4  16   18.23    2.90
   5  -4  16   18.03    3.06
   5  -4  16   14.08    2.43
   5  -4  16   18.73    3.70
   5  -4  17  210.80   16.48
  -5  -4 -17   67.05   19.33
  -5   4 -17   72.51   19.41
  -5   4 -17  310.08   18.48
   5  -4  17  272.09   18.41
   5   4  17  206.32   17.19
   5  -4  17  239.61   17.47
  -5  -4 -18    1.06    3.38
  -5   4 -18    1.08    3.16
   5  -4  18    1.12    1.50
   5  -4  18    2.00    1.91
   5   4  18    1.64    1.87
  -5   4 -18    3.79    2.76
   5  -4  18    3.91    2.74
   5  -4  19   58.42    6.08
   5   4  19   42.32    5.20
   5  -4  19   45.07    5.33
   5  -4  19   39.44    4.56
   5  -4  20    1.50    1.70
   5   4  20    1.29    1.67
  -5   4 -20    3.42    2.23
   5  -4  20    2.09    2.35
   5  -4  20   -0.76    1.56
   5   4  21    5.04    2.05
   5  -4  21    6.34    2.35
  -5   4 -21    5.13    2.42
   5  -4  21    4.11    2.68
   5  -4  21    3.25    1.51
   5   4  22    2.45    1.82
   5  -4  22    4.19    2.17
   5  -4  22    1.63    1.57
  -5   4 -22    4.90    2.25
   5  -4  22    5.91    2.79
   5  -4  23   10.47    2.42
  -5   4 -23    3.53    4.09
  -5  -4 -23    1.73    4.59
   5  -4  24    5.38    1.90
  -5  -4 -24    1.80    4.10
  -5   4 -24   -1.84    5.39
  -5   4 -24   10.90    2.31
   5  -4  25    0.56    1.79
  -5  -4 -25   -1.87    5.46
  -5   4 -25   -1.91    6.12
   5  -4  25    3.57    2.85
   5  -4  26    1.60    1.83
  -5  -4 -26   -1.94    5.06
  -5   4 -26   -1.98    5.17
   5  -4  26    8.46    3.23
   5  -4  27    7.26    3.22
   5  -4  28    0.63    2.72
   5  -4  29    0.32    2.67
   5  -4  30    0.45    2.59
   5  -5 -33   18.54    6.26
   5   5 -33    2.69    3.07
  -5   5  32    0.72    2.29
   5  -5 -32    6.80    4.78
   5   5 -32    3.90    3.39
  -5   5  31   -0.72    2.11
   5  -5 -31   15.71    5.73
   5   5 -31   11.09    4.11
   5  -5 -30    6.18    4.28
   5   5 -30    2.91    3.05
   5  -5 -29   59.29    9.10
   5   5 -29   33.34    7.14
   5   5 -28    2.07    0.80
   5  -5 -28    7.08    4.38
   5   5 -28    2.05    2.59
   5  -5 -27   97.80   11.55
   5   5 -27   86.61   10.79
   5   5 -27   76.35    6.13
   5  -5 -26    5.73    3.95
   5   5 -26    6.29    3.27
   5   5 -26    0.18    1.05
   5   5 -26    5.07    1.05
   5   5 -25   56.84    9.06
  -5   5  25  245.42   11.48
   5  -5 -25  165.46   14.36
   5   5 -25  138.37   13.19
   5  -5 -24    2.59    3.64
   5   5 -24    2.84    2.80
   5   5 -24    0.49    1.13
  -5   5  24    1.40    2.73
  -5   5  23   88.87    7.83
   5   5 -23   71.02    8.97
   5  -5 -22    9.83    3.99
   5   5 -22   13.52    3.67
   5   5 -22    5.19    1.64
  -5   5  22    8.70    2.50
  -5   5  22   14.39    3.44
   5   5 -21   28.42    4.18
  -5   5  21   56.83    5.44
  -5   5  20    2.67    1.68
  -5  -5  20    3.99    1.92
   5   5 -20    4.32    1.40
  -5   5  20    1.64    1.65
  -5   5  20    8.45    3.06
  -5   5  19   50.44    5.33
  -5  -5  19   50.64    5.21
   5   5 -19   42.22    4.54
  -5   5  19   40.18    4.92
  -5  -5  19   53.54    5.16
  -5   5  18    6.42    1.94
  -5  -5  18    7.22    1.96
  -5   5  18    4.62    1.78
   5   5 -18    6.51    1.38
  -5  -5  18    6.34    1.98
  -5   5  17  151.31   13.02
  -5  -5  17  167.30   13.12
  -5  -5  17  176.32   12.97
  -5   5  16   30.56    3.52
  -5  -5  16   30.95    3.48
  -5   5  16   25.13    3.49
  -5   5  16   24.12    3.25
  -5  -5  16   25.95    3.35
  -5   5  15  118.01    9.93
  -5  -5  15  134.99   10.08
  -5   5  15   91.34    9.66
  -5  -5  15  149.82   10.04
  -5   5  15   87.89    9.79
  -5   5  15  162.05   12.02
  -5   5  14   21.02    2.73
  -5  -5  14   26.54    2.86
  -5   5  14   16.47    2.59
  -5  -5  14   19.35    2.65
  -5   5  14   11.38    5.09
  -5  -5  14   12.29    5.58
  -5   5  14   21.75    3.14
  -5   5  14   30.06    4.45
  -5   5  13   12.18    2.01
  -5  -5  13   12.30    1.95
  -5  -5  13   11.93    1.94
  -5  -5  13    8.05    4.28
  -5   5  13    8.27    4.78
  -5   5  13    7.63    1.79
  -5   5  13   12.17    2.54
  -5   5  13   18.36    3.63
  -5  -5  12    1.15    1.16
  -5   5  12    0.10    1.03
  -5   5  12   -0.10    0.96
  -5  -5  12   -0.24    1.09
  -5  -5  12   -1.34    4.86
  -5   5  12   -3.12    4.68
  -5   5  12    0.17    1.57
  -5   5  12    0.24    2.22
  -5   5  11    9.23    1.71
  -5  -5  11   10.74    1.75
  -5  -5  11   10.77    1.74
  -5  -5  11    5.97    3.88
  -5   5  11    4.07    3.52
  -5   5  11   10.91    2.59
  -5   5  11    9.88    3.07
  -5  -5  10   -0.17    0.91
  -5   5  10    0.09    0.96
  -5  -5  10    0.52    1.05
  -5  -5  10   -0.46    2.95
  -5   5  10   -3.06    3.13
  -5   5  10   -1.08    1.83
  -5   5  10   -0.48    1.95
  -5   5   9    9.25    1.63
  -5  -5   9    9.88    1.61
  -5  -5   9    7.31    1.47
  -5  -5   9    6.73    3.25
  -5   5   9    8.61    3.34
  -5   5   9    6.99    2.35
  -5   5   9   12.40    3.08
  -5   5   8    4.45    1.25
  -5  -5   8    5.76    1.29
  -5  -5   8    6.15    1.33
  -5  -5   8    4.72    2.70
  -5   5   8    2.56    2.24
  -5   5   8    7.61    2.32
  -5   5   8    6.81    2.65
  -5   5   7   10.54    1.90
  -5  -5   7   14.91    2.03
  -5  -5   7   30.88    2.38
  -5   5   7   12.58    3.65
  -5  -5   7   26.90    4.47
  -5   5   7   11.33    3.07
  -5   5   7   18.97    3.64
  -5   5   6   40.03    3.51
  -5  -5   6   36.60    3.42
  -5   5   6   35.31    3.44
  -5  -5   6   30.07    3.16
  -5  -5   6   26.80    4.51
  -5   5   6   30.18    4.63
  -5   5   6   47.27    5.53
  -5  -5   5   10.84    1.98
  -5   5   5    7.40    1.93
  -5   5   5   10.80    1.75
  -5  -5   5   16.95    1.91
  -5  -5   5   16.69    3.08
  -5   5   5    8.51    2.57
  -5   5   5    2.98    3.15
  -5   5   5   11.69    3.22
  -5   5   4   22.43    2.49
  -5  -5   4   23.43    2.44
  -5   5   4   16.06    2.15
  -5   5   4   17.96    3.00
  -5  -5   4   16.15    3.00
  -5   5   4   18.20    3.81
  -5   5   3   26.28    2.77
  -5  -5   3   21.17    2.60
  -5   5   3   30.64    2.81
  -5  -5   3   26.21    3.54
  -5   5   3   28.53    3.54
  -5   5   3   35.93    4.78
  -5  -5   2    2.21    0.90
  -5   5   2    1.49    0.95
  -5   5   2    1.01    0.95
  -5  -5   2    3.36    1.49
  -5   5   2    1.83    1.36
  -5   5   2    0.71    2.20
  -5   5   2    2.56    1.99
  -5  -5   1   94.86    7.76
  -5   5   1  102.06    7.85
  -5   5   1   95.24    7.69
  -5   5   1  116.65    9.97
  -5  -5   0    2.44    0.89
  -5   5   0    1.69    0.96
  -5   5   0    2.47    1.02
   5   5   0    1.66    0.94
   5  -5   0    1.84    0.92
  -5   5   0    0.75    2.16
  -5   5   0    4.02    2.34
  -5  -5  -1   21.54    2.43
  -5   5  -1   21.91    2.48
  -5   5  -1   22.70    2.41
   5  -5   1   23.01    2.45
   5   5   1   24.52    2.52
   5  -5   1   22.07    3.35
  -5   5  -1   27.08    4.02
  -5   5  -2    1.23    0.92
   5   5   2    1.84    1.02
   5   5   2    1.11    0.91
   5  -5   2    1.04    0.87
  -5  -5  -2    1.66    0.95
  -5   5  -2    1.42    0.93
   5  -5   2    2.30    1.59
  -5   5  -2    1.53    2.19
   5   5   3    1.90    1.09
  -5   5  -3    2.41    1.02
   5  -5   3    1.99    1.02
   5   5   3    1.10    0.88
  -5  -5  -3    1.24    0.88
  -5   5  -3    1.20    0.98
   5  -5   3    2.39    1.60
  -5   5  -3    3.85    2.20
   5   5   4    3.58    1.11
   5  -5   4    3.75    1.14
   5   5   4    3.08    1.18
  -5  -5  -4    2.80    1.12
  -5   5  -4    2.13    1.17
   5  -5   4    1.86    1.70
  -5   5  -4    4.62    2.34
   5   5   5   50.74    4.38
   5  -5   5   49.79    4.54
   5   5   5   49.98    4.57
   5  -5   5   40.94    5.30
  -5  -5  -5   45.44    4.74
  -5   5  -5   48.78    4.86
  -5  -5  -6   -0.25    1.34
  -5   5  -6   -0.26    1.37
   5   5   6   -0.26    0.98
   5  -5   6    0.33    0.94
   5   5   6   -0.49    0.92
  -5   5  -6   -0.81    2.36
   5  -5   6    0.20    1.41
  -5  -5  -7    7.55    1.91
  -5   5  -7    7.82    2.01
  -5  -5  -7    9.07    1.30
   5   5   7    7.86    1.50
   5  -5   7    8.04    1.51
   5   5   7    7.12    1.45
  -5   5  -7    8.62    3.10
   5  -5   7    5.05    2.00
  -5  -5  -8   -0.33    1.44
  -5   5  -8   -0.50    1.57
   5   5   8   -0.21    0.97
   5  -5   8    0.26    0.97
   5   5   8    0.17    0.85
  -5  -5  -8    0.21    0.89
  -5   5  -8    0.27    2.32
   5  -5   8   -0.62    1.40
  -5  -5  -9    1.94    1.74
  -5   5  -9    2.35    1.69
   5   5   9    2.90    1.22
   5  -5   9    4.96    1.40
   5   5   9    4.39    1.25
  -5  -5  -9    3.74    1.20
  -5   5  -9    3.19    2.61
  -5   5  -9    3.92    2.44
   5  -5   9    3.41    1.84
  -5  -5 -10    4.80    2.40
  -5   5 -10    4.44    2.25
   5   5  10    5.67    1.42
   5  -5  10    5.98    1.50
   5   5  10    5.84    1.50
  -5   5 -10    8.17    3.00
  -5  -5 -10    4.39    1.40
   5  -5  10    4.32    1.99
  -5   5 -10    7.63    2.69
   5  -5  11   19.03    2.34
   5   5  11   13.82    2.09
   5  -5  11   16.62    2.43
   5   5  11   14.32    2.27
  -5  -5 -11   12.09    2.27
  -5   5 -11   18.91    4.03
   5  -5  11    6.78    2.53
  -5   5 -11   14.68    3.32
   5   5  12   16.54    2.28
   5  -5  12   14.63    2.27
   5  -5  12   21.22    3.03
   5   5  12   17.51    2.87
  -5  -5 -12   12.78    2.44
  -5   5 -12   26.14    4.42
   5  -5  12    7.73    2.73
  -5   5 -12   11.28    3.04
  -5  -5 -13   90.97   10.43
   5  -5  13  132.62   10.20
   5   5  13  136.05   10.99
   5  -5  13  154.51   11.22
   5  -5  13   88.06   10.93
  -5   5 -13  178.09   12.86
  -5   5 -13  120.54   11.15
   5  -5  14   26.46    3.41
   5   5  14   21.98    3.24
   5  -5  14   22.20    2.80
  -5  -5 -14   12.64    2.94
   5  -5  14   20.02    4.08
  -5   5 -14   16.84    3.56
   5  -5  15  217.88   15.74
   5   5  15  193.23   15.53
  -5  -5 -15  142.97   15.57
   5  -5  15  202.67   15.04
  -5  -5 -15   69.85   17.87
   5  -5  15  197.80   16.54
  -5   5 -15  297.67   17.89
  -5   5 -15  174.13   15.75
  -5  -5 -16    2.05    3.29
  -5   5 -16    1.05    2.39
   5  -5  16    5.09    1.82
   5   5  16    3.74    1.77
   5  -5  16    2.19    1.79
  -5  -5 -16    0.65    1.89
  -5   5 -16    6.81    3.34
  -5   5 -16    4.87    2.59
   5  -5  16    3.68    2.73
  -5  -5 -17   65.29    8.85
   5  -5  17   89.01    8.08
   5  -5  17  109.85    9.76
  -5   5 -17  133.43   10.26
   5   5  17   88.76    8.49
   5  -5  17  101.71    8.73
   5  -5  18    2.32    1.70
   5   5  18   -0.32    1.59
   5  -5  18   -0.81    1.72
  -5   5 -18    3.95    3.02
  -5  -5 -18   -1.00    2.01
   5  -5  18    0.86    2.61
  -5  -5 -19   28.88    5.31
   5  -5  19   37.96    4.55
   5  -5  19   57.67    6.35
  -5   5 -19   63.75    6.30
   5   5  19   50.05    5.27
   5  -5  19   45.55    5.18
   5   5  20    0.35    1.57
   5  -5  20    1.60    1.93
   5  -5  20    1.30    1.51
  -5  -5 -20    0.27    2.02
  -5   5 -20    2.68    2.59
   5  -5  20    0.85    2.73
   5  -5  21   29.58    3.40
  -5  -5 -21   -1.74    5.31
  -5   5 -21   -1.79    5.44
  -5  -5 -21   22.77    4.21
   5  -5  21   64.49    5.93
  -5   5 -21   50.56    4.97
   5   5  21   31.21    3.96
   5  -5  21   35.29    4.18
   5   5  22    1.53    2.05
   5  -5  22    3.54    1.96
  -5  -5 -22   -1.82    4.75
  -5   5 -22   -1.87    3.45
  -5  -5 -22    0.29    2.27
  -5   5 -22    2.10    2.65
   5  -5  22    4.31    3.00
  -5   5 -23  111.71    6.69
   5  -5  23  134.78    7.86
  -5  -5 -23   59.36    6.53
   5  -5  23   74.66    5.02
  -5   5 -23   -1.95    6.63
  -5  -5 -23    1.90    4.87
  -5   5 -24   13.24    3.35
   5  -5  24   10.47    3.58
  -5  -5 -24    6.08    3.12
  -5  -5 -24   -1.97    5.75
  -5   5 -24   -2.02    4.57
  -5   5 -25  113.93   11.07
   5  -5  25  148.25   12.02
  -5   5 -26    2.02    2.44
  -5   5 -27   34.87    4.29
  -5   5 -28    2.24    1.97
   5  -6 -32    6.34    4.45
   5   6 -32    2.16    2.83
   5  -6 -31    3.34    3.42
   5   6 -31    2.09    2.27
   5  -6 -30    4.29    3.77
   5   6 -30    2.50    2.70
   5  -6 -29    3.59    3.48
   5   6 -29    3.83    2.81
   5  -6 -28    1.96    3.38
   5   6 -28    4.57    2.87
   5  -6 -27   11.54    4.13
   5   6 -27    6.92    3.16
   5   6 -26   24.34    2.47
   5   6 -25    5.67    1.28
  -5   6  24   45.20    5.49
  -5   6  24   35.55    5.31
  -5   6  23    7.33    2.39
  -5  -6  23    3.75    2.17
  -5   6  23   19.26    3.40
  -5   6  23   20.23    4.45
  -5   6  22   28.33    3.94
  -5  -6  22   27.70    3.81
  -5   6  22   20.48    3.87
  -5   6  21    8.39    2.23
  -5  -6  21    5.83    2.10
  -5   6  21   17.61    4.03
  -5   6  21   13.63    2.74
  -5   6  20    0.89    1.50
  -5  -6  20    3.07    1.62
   5   6 -20    2.43    1.09
  -5   6  20    1.55    1.79
  -5   6  20    4.63    3.27
  -5   6  19    7.63    2.06
  -5  -6  19    6.75    2.00
  -5   6  19   10.63    2.31
  -5   6  19    7.41    2.04
  -5   6  19   11.28    3.75
   5   6 -19    6.02    1.29
  -5  -6  19    7.44    2.21
  -5  -6  18   15.64    2.49
  -5   6  18   19.06    2.70
  -5  -6  18   13.75    2.56
  -5   6  18   10.41    2.32
  -5   6  18   10.78    2.37
  -5   6  17   56.70    5.07
  -5  -6  17   48.61    4.80
  -5  -6  17   45.93    4.71
  -5   6  17   58.54    5.14
  -5   6  17   55.39    5.27
  -5   6  16   50.14    4.88
  -5  -6  16   55.26    4.93
  -5   6  16   42.96    5.11
  -5  -6  16   44.61    4.71
  -5   6  16   34.71    4.56
  -5  -6  15   52.94    6.11
  -5   6  15   77.02    6.56
  -5   6  15   89.96    7.44
  -5   6  15   78.65    6.67
  -5  -6  15   53.65    6.12
  -5   6  14  101.42    7.80
  -5  -6  14   99.09    7.70
  -5   6  14   63.54    7.42
  -5  -6  14   80.75    7.50
  -5   6  14   80.75    8.22
  -5   6  14  126.15   10.00
  -5  -6  13   58.94    6.24
  -5   6  13   85.54    6.72
  -5   6  13   94.84    6.98
  -5  -6  13   54.66    6.23
  -5  -6  13   33.38   10.00
  -5   6  13   41.38   10.65
  -5   6  13   99.31    7.90
  -5   6  13  120.04    9.25
  -5   6  12   21.63    2.70
  -5  -6  12   23.86    2.69
  -5   6  12   17.62    2.67
  -5  -6  12   19.42    2.63
  -5   6  12   13.68    5.45
  -5   6  12   23.27    3.63
  -5   6  12   27.48    4.40
  -5  -6  11   14.00    2.16
  -5   6  11   19.85    2.41
  -5  -6  11   11.41    2.16
  -5  -6  11   10.61    5.13
  -5   6  11   24.57    6.90
  -5   6  11   25.31    3.68
  -5   6  11   21.12    4.03
  -5   6  10    6.17    1.40
  -5  -6  10    4.66    1.24
  -5  -6  10    5.14    1.49
  -5  -6  10    3.52    4.52
  -5   6  10    4.53    4.32
  -5   6  10    5.98    2.50
  -5   6  10    3.28    2.33
  -5   6   9   13.36    1.89
  -5  -6   9   11.25    1.72
  -5  -6   9   10.61    1.88
  -5  -6   9    2.20    4.03
  -5   6   9    8.65    4.44
  -5   6   9   15.30    3.22
  -5   6   9   21.94    3.88
  -5   6   8    4.33    1.24
  -5  -6   8    3.77    1.15
  -5  -6   8    2.67    1.25
  -5   6   8    2.16    1.62
  -5  -6   8    0.46    3.75
  -5   6   8    0.86    3.24
  -5   6   8    3.26    2.28
  -5   6   8    4.52    2.67
  -5   6   7   25.96    2.90
  -5  -6   7   20.09    2.68
  -5  -6   7   17.66    2.51
  -5   6   7   27.62    2.97
  -5  -6   7   10.92    4.09
  -5   6   7   15.54    4.67
  -5   6   7   27.35    4.25
  -5   6   7   27.14    4.48
  -5   6   6   26.17    2.83
  -5  -6   6   29.19    2.87
  -5   6   6   20.93    2.78
  -5  -6   6   17.19    4.38
  -5   6   6   11.79    4.03
  -5   6   6   23.01    4.12
  -5   6   6   26.89    4.55
  -5  -6   5   31.74    3.51
  -5   6   5   43.23    3.77
  -5   6   5   47.11    4.00
  -5  -6   5   28.52    5.45
  -5   6   5   41.79    5.78
  -5   6   5   50.28    6.05
  -5  -6   4   21.88    2.26
  -5   6   4   20.71    2.26
  -5   6   4   16.78    2.37
  -5  -6   4   13.65    3.57
  -5   6   4   16.21    3.53
  -5   6   4   23.50    4.17
  -5  -6   3   11.18    1.67
  -5   6   3   12.27    1.75
  -5   6   3   18.95    2.22
  -5  -6   3   10.45    2.89
  -5   6   3   14.18    2.98
  -5   6   3    7.03    4.02
  -5   6   3   17.38    3.86
  -5  -6   2    0.75    0.84
  -5   6   2    0.94    0.78
  -5   6   2    0.75    1.17
  -5  -6   2   -0.18    1.86
  -5   6   2   -0.86    1.82
  -5   6   2    0.27    2.38
  -5   6   2    0.51    2.28
  -5  -6   1    9.89    1.57
  -5   6   1   12.72    1.68
  -5   6   1   10.79    1.75
  -5  -6   1   12.34    2.53
  -5   6   1    9.83    2.28
  -5   6   1   16.80    3.77
  -5  -6   0    0.88    0.81
  -5   6   0    0.93    0.81
  -5   6   0   -0.07    1.03
  -5  -6   0    0.15    1.42
  -5   6   0    0.14    1.33
  -5   6   0    0.28    2.01
  -5   6   0    2.53    2.83
  -5  -6  -1   12.54    1.82
  -5   6  -1   11.48    1.77
  -5   6  -1   13.34    1.89
  -5   6  -1   13.91    3.41
  -5   6  -2    0.14    1.06
   5   6   2    1.97    1.20
   5  -6   2    0.74    0.85
   5   6   2    0.67    0.86
  -5  -6  -2    2.18    1.12
  -5   6  -2    0.76    0.97
  -5   6  -2    1.21    2.40
   5   6   3   29.77    2.88
   5  -6   3   22.40    2.52
   5   6   3   23.22    2.54
  -5  -6  -3   22.47    2.92
  -5   6  -3   19.91    2.85
  -5   6  -3   23.51    4.25
   5   6   4    3.87    1.46
   5  -6   4    2.86    1.09
   5   6   4    4.90    1.18
  -5  -6  -4    3.52    1.43
  -5   6  -4    3.66    1.59
  -5   6  -4    4.11    2.63
   5   6   5   13.85    1.92
   5  -6   5    9.23    1.58
   5   6   5    9.21    1.63
  -5  -6  -5    7.04    2.01
  -5   6  -5    9.55    2.13
   5   6   6    0.38    1.22
   5   6   6    1.20    0.98
   5  -6   6    0.32    0.95
  -5   6  -6    3.93    2.84
  -5  -6  -6   -0.16    1.73
  -5   6  -6    0.17    1.58
   5   6   7   15.23    2.17
   5  -6   7   14.45    2.07
   5   6   7   14.28    2.05
  -5   6  -7   17.23    4.07
  -5  -6  -7   12.50    2.90
  -5   6  -7   14.23    2.96
  -5   6  -8   -0.70    2.38
   5   6   8    1.69    1.42
   5   6   8    0.17    1.04
   5  -6   8    1.13    1.10
  -5   6  -8    1.81    2.78
  -5   6  -8    1.89    2.24
   5   6   9   26.64    3.08
   5  -6   9   27.72    3.14
   5   6   9   25.57    3.05
  -5   6  -9   25.24    4.26
   5   6  10    0.62    1.38
   5  -6  10    1.30    1.24
   5   6  10    0.65    1.04
  -5   6 -10    0.30    2.78
  -5   6 -10    3.46    2.45
   5   6  11   62.10    5.40
   5   6  11   55.61    5.26
   5  -6  11   51.36    5.24
  -5   6 -11   70.40    7.87
  -5   6 -11   51.65    6.38
   5   6  12    9.77    2.00
   5  -6  12    8.34    1.87
   5   6  12    8.28    1.86
  -5   6 -12   13.19    4.10
  -5   6 -12    8.41    2.90
  -5   6 -13    7.91    5.70
  -5  -6 -13   41.02    4.01
   5   6  13   46.63    4.21
   5  -6  13   33.68    3.99
   5  -6  13   36.14    4.07
   5   6  13   41.44    4.21
  -5   6 -13   59.40    6.80
  -5   6 -13   28.09    4.80
  -5  -6 -14   11.84    2.22
   5   6  14   12.92    2.44
   5  -6  14   12.71    2.40
   5   6  14   15.25    2.53
   5  -6  14   17.47    2.81
  -5   6 -14   21.71    4.61
  -5   6 -14   11.53    3.22
   5  -6  15   16.54    3.15
   5   6  15   17.75    3.18
  -5  -6 -15   13.50    2.35
  -5   6 -15   19.34    4.46
  -5  -6 -15   -1.33    3.57
  -5   6 -15    1.37    3.67
   5  -6  15   12.08    2.35
   5   6  15   16.88    2.58
   5  -6  16    4.54    1.86
   5  -6  16   11.28    2.60
   5   6  16    8.20    2.46
  -5  -6 -16    6.61    1.91
  -5   6 -16    8.67    3.73
   5  -6  17    1.04    1.38
   5   6  17   -0.32    1.89
   5  -6  17   -0.16    2.03
  -5  -6 -17    0.64    1.36
  -5   6 -17    1.54    3.22
   5  -6  18    0.96    1.48
  -5  -6 -18    1.03    1.44
  -5   6 -18    2.96    3.30
   5   6  18    0.97    1.75
   5  -6  18    1.31    1.78
   5  -6  19   -0.12    1.48
  -5  -6 -19   -1.81    5.28
  -5   6 -19    1.86    4.20
   5  -6  19   -0.49    2.10
   5   6  19    0.32    1.68
  -5  -6 -19    1.47    1.54
  -5   6 -19    1.43    3.04
   5  -6  20    3.75    1.77
  -5  -6 -20    1.77    1.55
   5   6  20    2.33    1.79
   5  -6  20    1.36    1.91
  -5  -6 -21    5.00    2.18
  -5   6 -21    9.48    3.56
   5  -6  21    2.66    2.08
   5   6  21    1.72    1.80
  -5  -6 -21   -1.97    5.76
  -5   6 -21    2.03    5.29
  -5  -6 -22   15.45    3.41
  -5   6 -22   35.65    4.87
  -5  -6 -23    4.56    2.29
  -5   6 -23    6.23    3.26
  -5   6 -24   18.57    3.95
  -5   6 -25    1.72    2.74
  -5   6 -26    8.98    3.11
  -5   6 -27    6.23    2.85
  -5   6 -28   -0.44    2.33
  -5  -7  29    0.40    2.11
  -5   7  28   -0.41    2.00
  -5  -7  28   -1.15    2.05
  -5   7  27    3.75    2.14
  -5  -7  27    5.84    2.32
  -5   7  26    2.08    1.81
  -5  -7  26   -0.35    1.79
  -5  -7  25    2.35    2.10
  -5   7  25    0.91    1.83
  -5   7  24    2.74    1.73
  -5  -7  24    3.67    1.84
  -5   7  23    0.32    1.58
  -5  -7  23    0.15    1.53
  -5   7  23    0.81    2.20
  -5   7  22    3.35    1.73
  -5  -7  22    3.23    1.62
  -5   7  22    0.20    1.96
  -5   7  21   -0.87    1.62
  -5  -7  21    0.53    1.41
  -5   7  21    1.41    3.17
  -5   7  21    1.42    1.87
  -5   7  21    1.09    1.53
  -5   7  20    0.42    1.44
  -5  -7  20    0.51    1.42
  -5   7  20    2.39    3.10
  -5   7  20   -1.17    1.66
  -5   7  20    0.17    1.69
  -5   7  19    5.31    1.77
  -5  -7  19    2.81    1.57
  -5   7  19    6.79    3.45
  -5   7  19    3.81    1.88
  -5   7  19    4.23    1.88
  -5   7  18    3.93    1.62
  -5  -7  18    1.75    1.45
  -5   7  18    1.37    1.78
  -5   7  18    1.43    1.61
  -5   7  18    2.78    3.17
  -5  -7  17   34.05    3.80
  -5   7  17   38.38    3.97
  -5   7  17   33.72    4.40
  -5   7  17   25.36    3.79
  -5  -7  16    1.66    1.41
  -5   7  16    2.62    1.55
  -5   7  16    1.38    2.11
  -5   7  16    1.19    1.59
  -5   7  16    1.60    3.23
  -5  -7  15   35.88    3.73
  -5   7  15   34.59    3.74
  -5   7  15   31.00    4.45
  -5   7  15   29.60    3.93
  -5  -7  14   -0.18    1.04
  -5   7  14    0.70    1.12
  -5   7  14    0.65    1.44
  -5   7  14    1.10    2.01
  -5   7  14    2.80    3.43
  -5  -7  14    1.31    1.54
  -5  -7  13    7.38    1.56
  -5   7  13    9.81    1.80
  -5   7  13   10.04    2.12
  -5   7  13   10.92    2.87
  -5   7  13   11.92    3.82
  -5  -7  13   10.48    2.10
  -5   7  12    0.26    1.03
  -5  -7  12    0.48    0.98
  -5   7  12    0.25    1.26
  -5   7  12    1.42    2.04
  -5   7  12   -0.86    3.01
  -5  -7  12    1.01    1.41
  -5  -7  11    3.65    1.27
  -5   7  11    4.83    1.39
  -5  -7  11    4.54    1.62
  -5   7  11    6.91    1.89
  -5   7  11    8.92    2.23
  -5   7  11    6.83    2.58
  -5   7  11    9.21    3.40
  -5   7  10   23.38    2.60
  -5  -7  10   19.38    2.38
  -5  -7  10   17.41    2.63
  -5   7  10   15.48    2.89
  -5  -7  10    9.08    5.59
  -5   7  10    9.77    5.23
  -5   7  10   20.27    3.91
  -5   7  10   15.57    4.23
  -5   7   9   69.20    5.65
  -5  -7   9   62.77    5.38
  -5  -7   9   43.28    5.05
  -5   7   9   58.74    5.47
  -5  -7   9   25.45    8.08
  -5   7   9   24.86    7.85
  -5   7   9   67.63    7.05
  -5   7   9   69.29    7.76
  -5  -7   8   28.13    2.96
  -5   7   8   29.48    3.05
  -5   7   8   22.17    3.32
  -5  -7   8   18.52    6.44
  -5   7   8   17.29    5.97
  -5   7   8   30.92    4.73
  -5   7   8   35.41    5.54
  -5  -7   7  123.90   10.33
  -5   7   7  130.09   10.42
  -5   7   7  144.72   10.92
  -5  -7   7   81.78   14.35
  -5   7   7   83.11   14.11
  -5   7   7  148.40   12.72
  -5   7   7  168.49   13.47
  -5   7   6   17.21    2.12
  -5  -7   6   15.91    2.07
  -5   7   6   16.15    2.61
  -5  -7   6    6.01    4.54
  -5   7   6    3.19    4.37
  -5   7   6   22.70    4.36
  -5   7   6   27.52    4.84
  -5  -7   5  136.61   11.35
  -5   7   5  141.63   11.44
  -5   7   5  147.83   11.82
  -5  -7   5  136.20   15.09
  -5   7   5  129.12   14.68
  -5   7   5  162.67   13.92
  -5   7   5  186.37   14.45
  -5  -7   4    0.72    1.09
  -5   7   4    0.50    1.04
  -5   7   4    3.49    1.79
  -5  -7   4   -1.05    4.04
  -5   7   4   -3.28    3.75
  -5   7   4    2.23    2.95
  -5   7   4    5.88    3.25
  -5  -7   3   38.10    3.89
  -5   7   3   43.97    4.01
  -5   7   3   44.26    4.31
  -5  -7   3   35.68    6.23
  -5   7   3   31.47    5.86
  -5   7   3   51.14    6.53
  -5   7   3   56.30    6.60
  -5  -7   2    3.85    1.35
  -5   7   2    5.12    1.34
  -5   7   2    4.14    1.65
  -5  -7   2    0.26    3.03
  -5   7   2    2.65    2.50
  -5   7   2    9.83    3.45
  -5   7   2   13.73    3.77
  -5  -7   1   17.24    2.55
  -5   7   1   22.15    2.69
  -5   7   1   27.55    2.90
  -5   7   1   17.62    3.80
  -5  -7   1   12.65    3.66
  -5   7   1   27.03    4.96
  -5   7   1   33.86    5.20
  -5  -7   0    5.58    1.68
  -5   7   0    5.15    1.69
  -5   7   0    7.08    1.71
  -5  -7   0    3.40    2.29
  -5   7   0    3.62    2.04
  -5   7   0    8.22    3.64
  -5   7   0    7.44    3.37
  -5  -7  -1   39.07    4.56
  -5   7  -1   43.37    4.68
  -5   7  -1   49.88    4.50
  -5  -7  -1   37.87    5.08
  -5   7  -1   46.40    5.18
  -5   7  -1   46.53    6.83
  -5   7  -1   61.41    6.91
  -5  -7  -2   17.89    2.85
  -5   7  -2   22.43    3.03
  -5   7  -2   19.05    2.57
  -5  -7  -2   15.78    2.89
  -5   7  -2   13.64    2.68
  -5   7  -2   26.61    5.05
  -5   7  -2   24.57    4.76
   5   7   3  121.14   10.05
  -5  -7  -3  108.15   10.54
  -5   7  -3  117.24   10.65
  -5  -7  -3  127.11   10.67
  -5   7  -3  133.09   10.63
   5  -7   4    5.41    1.39
   5   7   4    4.66    1.27
  -5  -7  -4    2.40    2.18
  -5   7  -4    1.84    2.39
   5   7   4    8.84    2.14
   5  -7   5  115.55    9.67
   5   7   5  121.91    9.69
  -5   7  -5   99.55   10.99
   5   7   5  137.11   10.15
  -5   7  -6    4.57    3.63
   5  -7   6    4.53    1.34
   5   7   6    5.00    1.34
   5   7   6    6.61    1.88
  -5   7  -7   28.53    5.64
   5   7   7   26.15    2.92
   5  -7   7   27.51    2.99
   5   7   7   29.95    3.28
  -5   7  -8    5.62    3.44
   5   7   8    4.01    1.31
   5  -7   8    1.56    1.13
   5   7   8    3.67    1.74
   5  -7   9    0.95    1.13
   5   7   9    1.21    1.16
   5   7   9    2.31    1.61
   5  -7  10   -1.18    1.26
   5   7  10   -0.55    1.27
  -5   7 -10    2.07    3.31
  -5  -7 -10    0.96    3.07
  -5   7 -10    2.96    3.87
   5   7  10   -0.42    1.61
   5   7  11    4.99    1.86
   5   7  11    3.58    1.31
   5  -7  11    3.89    1.35
  -5   7 -11    5.07    3.73
   5   7  12    1.63    1.73
   5  -7  12    2.69    1.46
   5   7  12    1.09    1.27
  -5   7 -12    4.31    3.74
   5   7  13   38.60    4.22
   5  -7  13   36.97    3.95
   5   7  13   34.36    3.90
   5   7  14    1.73    1.96
   5  -7  14    3.93    1.54
   5   7  14    4.10    1.58
  -5   7 -14    4.71    4.15
   5   7  15   27.51    3.63
   5   7  15   25.10    3.27
   5  -7  15   25.79    3.34
   5   7  16    9.98    2.43
   5  -7  16    7.66    2.11
   5   7  16    8.93    2.12
   5   7  17   11.50    2.50
  -5  -7 -17    3.90    5.70
  -5   7 -17   -1.99    5.81
  -5   7 -17    9.41    4.13
   5   7  17    5.55    1.93
   5  -7  17    5.25    2.09
   5   7  18    7.88    2.41
  -5  -7 -18    2.04    4.65
  -5   7 -18   -2.08    5.45
   5  -7  18   13.19    2.80
  -5   7 -19    4.53    3.78
   5  -7  19    1.47    2.35
   5   7  19   -1.01    2.05
  -5   7 -20   -0.26    3.42
   5  -7  20    2.80    2.17
   5   7  20   -0.15    1.96
  -5   7 -21    3.99    3.42
  -5   7 -22    1.43    3.36
  -5   7 -23    9.05    3.82
  -5   7 -24    2.98    3.30
  -5   7 -25   13.19    3.89
  -5   7 -26    3.05    3.14
  -5   7 -27    3.90    3.02
  -5  -8  26    0.47    1.83
  -5  -8  25    1.34    1.79
  -5  -8  24    6.71    2.19
  -5   8  23    1.56    1.62
  -5  -8  23    2.46    1.83
  -5   8  22    1.40    1.69
  -5  -8  22    1.31    1.65
  -5   8  21    0.14    1.77
  -5  -8  21   -0.62    1.62
  -5   8  20    0.45    1.84
  -5  -8  20    0.12    1.32
  -5   8  19   -1.14    2.03
  -5   8  19   -1.00    1.84
  -5  -8  19   -0.22    1.35
  -5   8  18    1.04    2.09
  -5   8  18    1.10    1.78
  -5  -8  18    0.72    1.24
  -5   8  17   -0.30    1.49
  -5   8  17   -1.06    2.14
  -5  -8  17    0.10    1.30
  -5  -8  17   -0.52    1.51
  -5   8  16    1.46    1.67
  -5   8  16    0.18    1.97
  -5  -8  16    0.44    1.35
  -5   8  15    0.41    1.45
  -5   8  15    1.36    2.22
  -5  -8  15    2.24    1.30
  -5   8  15    1.40    2.23
  -5   8  14    1.41    1.51
  -5   8  14    3.48    2.47
  -5   8  14    2.33    1.30
  -5  -8  14    2.42    1.28
  -5   8  14    2.31    2.27
  -5   8  13    6.06    2.02
  -5   8  13    8.55    2.92
  -5   8  13    8.09    1.80
  -5  -8  13   10.29    1.77
  -5   8  13    7.61    2.43
  -5   8  12    1.94    1.69
  -5   8  12    0.91    2.48
  -5   8  12    2.64    1.40
  -5  -8  12    2.02    1.54
  -5   8  12    1.80    2.04
  -5   8  11    0.72    2.42
  -5   8  11    1.82    1.10
  -5  -8  11    5.07    1.30
  -5   8  11    2.91    2.00
  -5  -8  11   -1.20    3.83
  -5   8  11    1.21    1.51
  -5   8  10    3.24    2.58
  -5  -8  10    0.59    0.97
  -5   8  10    0.94    1.02
  -5   8  10   -1.01    1.90
  -5   8  10    0.13    1.42
  -5   8   9    0.26    2.72
  -5  -8   9    0.43    0.88
  -5   8   9    0.27    0.94
  -5   8   9    1.10    1.77
  -5   8   8    1.66    1.75
  -5  -8   8    0.37    0.90
  -5   8   8    0.81    0.89
  -5   8   8   -0.27    2.50
  -5  -8   7   -1.58    4.13
  -5   8   7    0.23    1.70
  -5  -8   7    0.86    0.88
  -5   8   7    0.47    0.93
  -5   8   7   -1.67    2.61
  -5  -8   6   -1.65    4.31
  -5   8   6    1.48    1.67
  -5   8   6    1.73    2.74
  -5  -8   6    2.99    1.01
  -5   8   6    2.32    1.05
  -5   8   5    0.65    1.63
  -5  -8   5    0.74    3.50
  -5   8   5    1.20    2.76
  -5  -8   5    0.66    0.92
  -5   8   5   -0.07    1.01
  -5   8   4    6.98    1.98
  -5  -8   4    5.98    4.18
  -5   8   4    9.35    3.66
  -5  -8   4    5.71    1.46
  -5   8   4    5.88    1.42
  -5   8   3    5.58    1.79
  -5  -8   3   -1.07    6.33
  -5   8   3    7.76    3.52
  -5  -8   3    4.58    1.58
  -5   8   3    5.02    1.51
  -5   8   2    9.72    2.16
  -5   8   2   15.80    4.36
  -5   8   2   12.08    2.12
  -5  -8   2   14.56    2.27
  -5   8   1    5.34    1.81
  -5  -8   1    3.12    3.89
  -5   8   1    2.80    3.29
  -5  -8   1    0.25    1.78
  -5   8   1    1.88    1.51
  -5   8   0   24.44    3.01
  -5  -8   0   20.16    4.50
  -5   8   0   34.60    6.02
  -5  -8   0   24.97    3.53
  -5   8   0   22.18    3.32
  -5  -8  -1   -1.81    4.73
  -5   8  -1   10.76    2.16
  -5  -8  -1    7.62    3.26
  -5   8  -1    1.30    2.38
  -5   8  -1    2.98    3.55
  -5   8  -2   12.20    4.53
  -5  -8  -2   11.78    3.08
  -5  -8  -3    8.56    2.53
   5   8   4   17.63    2.61
  -5  -8  -4   12.75    2.88
   5   8   5    3.65    2.01
  -5  -8  -5    3.53    1.88
  -5   8  -5    1.62    3.50
  -5  -8  -5    0.80    2.56
   5   8   6   16.01    2.81
  -5  -8  -6   17.27    2.87
   5   8   7    9.53    2.34
   5  -8   7    3.42    1.32
  -5   8  -7    1.22    3.90
   5   8   8   26.69    3.37
   5  -8   8   22.66    2.73
   5   8   9    6.34    2.05
   5  -8   9    1.62    1.22
  -5   8  -9    4.42    4.23
   5   8  10   29.63    3.68
   5  -8  10   26.53    3.12
   5   8  11   11.35    2.54
  -5   8 -11   14.01    5.03
   5  -8  11    6.00    1.73
   5   8  12   22.29    3.32
   5  -8  12   22.72    2.76
   5   8  13    9.29    2.49
  -5  -8 -13   -1.98    7.33
  -5   8 -13   16.31    5.33
   5  -8  13    5.37    1.70
   5  -8  14   15.13    2.42
   5   8  14   12.18    2.71
  -5   8 -15    1.39    4.38
   5  -8  15    0.86    1.42
   5   8  15    0.94    1.93
  -5   8 -16    5.02    4.43
   5  -8  16    4.31    1.60
   5   8  16    4.53    2.17
   5   8  17    1.69    2.13
  -5   8 -17    2.91    4.38
   5   8  18    6.37    2.46
  -5   8 -18   11.47    4.87
   5   8  19    0.15    2.15
  -5   8 -19    2.39    4.03
   5   8  20    6.04    2.36
  -5   8 -20   11.78    4.55
   5   8  21    2.39    2.31
   5   8  22    5.70    2.62
   5   8  23    0.17    2.28
  -5   9  22   -0.42    1.89
  -5   9  21    2.13    2.11
  -5   9  20    2.67    2.30
  -5   9  19   10.51    3.00
  -5   9  18    2.56    2.46
  -5   9  17    8.71    2.90
  -5   9  16    2.62    2.51
  -5   9  15    7.45    3.01
  -5   9  14    0.89    2.51
  -5   9  13    2.76    2.28
  -5   9  13    3.49    1.96
  -5   9  13    5.68    3.11
  -5   9  12   -0.45    2.12
  -5   9  12    0.60    1.59
  -5   9  12    1.00    2.98
  -5   9  11    8.68    2.55
  -5   9  11    7.22    2.21
  -5   9  11    2.87    3.01
  -5  -9  10   -1.13    3.29
  -5   9  10    0.42    2.07
  -5   9  10    2.34    1.85
  -5   9  10    1.64    3.01
  -5   9   9   15.34    2.96
  -5   9   9   12.70    2.58
  -5   9   9   12.53    3.97
  -5   9   8    0.81    2.06
  -5  -9   8   -0.18    1.08
  -5   9   8   -1.47    2.94
  -5   9   7   15.79    2.87
  -5  -9   7   12.65    2.07
  -5   9   7   20.72    4.48
  -5   9   6    0.63    1.89
  -5  -9   6    0.49    1.52
  -5   9   6    2.22    3.49
  -5   9   5   10.60    4.21
  -5   9   5   11.89    2.58
  -5   9   4    7.25    3.92
  -5   9   4    4.24    2.00
  -5   9   3   14.05    4.51
  -5   9   3    7.46    2.28
  -5   9   2    9.40    4.14
  -5   9   2    6.49    2.27
  -5   9   1    7.00    3.86
  -5   9   1    6.49    2.19
  -5   9   0    8.88    4.42
  -5   9   0    3.72    1.91
  -5   9  -1   13.29    5.00
  -5   9  -2    3.42    4.15
  -5   9  -3   20.52    5.86
   5   9   5   12.22    2.65
   5   9   6    6.64    2.38
   5   9   7    6.96    2.42
   5   9   8    4.52    2.30
   5   9   9    2.25    1.99
   5   9  10   -0.40    1.93
   5   9  11    3.90    1.96
   5   9  12   -0.41    1.93
   5   9  13    5.38    2.30
   5   9  14   -0.15    1.97
   5   9  15    3.33    2.31
   5   9  16    0.31    2.16
   5   9  17    0.79    2.10
  -5  10   5   -1.85    4.18
  -5  10   4   -1.83    4.14
  -5  10   3    1.81    4.71
  -5  10   2   -1.77    5.17
  -5  10   1   -1.73    5.05
  -5  10   0    1.68    4.90
  -5  10  -1   -1.62    4.74
  -6   0  38   -0.38    0.99
  -6   0  35    0.37    1.37
   6   0 -33   -0.48    1.69
   6   0 -33    0.82    3.38
   6   0 -32  100.17    7.64
   6   0 -32   35.12    9.89
   6   0 -31   -0.43    1.88
   6   0 -31   -0.75    3.11
   6   0 -30   17.44    2.80
   6   0 -30   12.84    4.98
   6   0 -29   -1.43    2.00
   6   0 -29    1.35    3.04
   6   0 -28    1.28    1.81
   6   0 -28    1.90    3.10
   6   0 -27   -0.66    1.87
   6   0 -27    0.60    2.57
   6   0 -26    9.07    2.44
   6   0 -26   10.56    4.52
   6   0 -25   -0.41    1.93
   6   0 -25   -0.52    2.14
   6   0 -24    9.01    2.27
   6   0 -24    5.72    3.04
   6   0 -23   -0.14    1.70
   6   0 -23   -0.20    0.50
   6   0 -23    0.45    2.21
   6   0 -22   34.71    4.00
   6   0 -22   27.36    2.46
   6   0 -22   34.83    5.83
   6   0 -21    0.14    0.63
   6   0 -21    1.62    2.42
   6   0 -20    2.15    0.78
   6   0 -20    7.19    2.88
  -6   0  20    1.79    3.09
   6   0 -19   -0.47    0.85
  -6   0  19    1.63    3.83
  -6   0  18   17.71    2.92
   6   0 -18   18.54    1.99
  -6   0  18   11.48    5.52
  -6   0  17   -0.30    1.33
  -6   0  17   -0.58    3.86
  -6   0  17   -0.72    1.57
   6   0 -17    0.71    0.88
  -6   0  16  526.20   34.45
  -6   0  16  436.80   34.23
   6   0 -16  438.77   33.46
  -6   0  15    0.41    1.13
  -6   0  15    0.76    1.23
   6   0 -15    1.57    1.12
  -6   0  15   -2.26    3.23
  -6   0  14    4.93    1.44
  -6   0  14    4.20    1.33
   6   0 -14    4.76    1.36
  -6   0  14    1.59    2.28
  -6   0  13   -0.24    0.98
  -6   0  13   -0.36    1.86
  -6   0  13   -0.08    0.82
   6   0 -13   -0.10    1.07
  -6   0  12   91.00    8.07
  -6   0  12  106.11    8.69
   6   0 -12  111.02    8.82
  -6   0  12   88.19   10.19
  -6   0  11    0.23    0.98
  -6   0  11    1.14    1.67
  -6   0  11    0.50    0.86
   6   0 -11    0.26    1.32
  -6   0  10  193.17   15.35
  -6   0  10  178.82   17.09
  -6   0  10  207.87   15.91
   6   0 -10  210.28   16.34
  -6   0   9    1.08    1.29
  -6   0   9    0.10    0.83
   6   0  -9   -0.44    1.53
  -6   0   8   31.08    4.25
  -6   0   8   36.11    3.65
   6   0  -8   32.43    4.07
  -6   0   7    2.05    1.22
  -6   0   7   -0.10    0.78
   6   0  -7   -0.50    1.44
  -6   0   6   43.76    4.80
   6   0  -6   41.74    4.92
  -6   0   6   39.90    4.08
   6   0  -5    0.19    1.63
   6   0  -5   -0.46    1.07
   6   0  -4  135.89   12.60
  -6   0   4  147.29   11.44
   6   0  -4  137.89   11.28
   6   0  -3    0.22    1.66
   6   0  -3    0.16    0.84
  -6   0   3    0.62    1.01
  -6   0   2 1027.67   65.06
   6   0  -2  775.65   64.31
   6   0  -1    0.65    1.03
  -6   0   1    1.36    1.19
  -6   0   0 1181.19   88.80
   6   0   0 1207.98   88.81
   6   0   1    0.45    1.40
   6   0   1   -0.09    0.93
  -6   0  -1   -0.17    0.86
   6   0   2  190.73   15.79
  -6   0  -2  187.38   15.11
   6   0   2  198.80   15.24
   6   0   3   -0.14    1.26
  -6   0  -3    1.50    0.81
   6   0   3    0.55    1.10
   6   0   4  169.23   13.44
  -6   0  -4  155.09   12.74
   6   0   4  159.71   12.87
   6   0   5    0.79    1.35
  -6   0  -5    0.26    0.80
   6   0   5    0.48    0.85
   6   0   6  174.16   13.30
  -6   0  -6  146.30   12.63
   6   0   6  161.20   12.87
   6   0   7    1.78    1.76
  -6   0  -7    0.77    1.12
   6   0   7    1.31    1.22
  -6   0  -8  986.41   86.21
   6   0   8 1308.32   86.78
   6   0   8 1211.22   86.63
   6   0   8 1288.15   89.02
  -6   0  -9    0.46    1.20
   6   0   9    1.00    0.50
   6   0   9    3.32    1.89
   6   0   9    2.10    1.75
  -6   0 -10  853.39   82.54
   6   0  10 1122.08   81.55
   6   0  10 1053.35   82.56
   6   0  10 1278.23   85.31
   6   0  10 1515.77   84.18
  -6   0 -11    0.14    1.54
   6   0  11    2.01    1.50
   6   0  11    3.10    3.41
   6   0  11    2.75    1.91
   6   0  12  329.88   23.71
   6   0  12  297.24   22.94
  -6   0 -13   -1.08    1.74
   6   0  13   -0.09    1.02
   6   0  13    0.55    2.69
   6   0  13    0.30    1.31
  -6   0 -14    2.60    1.62
   6   0  14    4.75    1.33
   6   0  14    8.95    3.32
   6   0  14    5.22    1.90
  -6   0 -15    1.37    1.43
   6   0  15   -0.24    1.00
   6   0  15    1.06    2.80
   6   0  15    0.33    1.39
   6   0  16   17.47    3.07
   6   0  16   20.51    2.40
   6   0  16   25.65    4.51
   6   0  17    0.78    2.97
   6   0  17    0.18    1.52
   6   0  18  323.38   23.19
   6   0  18  234.72   21.49
   6   0  19   -1.02    3.19
   6   0  19    0.98    1.95
   6   0  20  257.46   18.46
   6   0  20  169.37   16.73
   6   0  21    0.25    3.25
   6   0  22   34.37    5.05
  -6   0 -22    6.13    4.42
   6   0  23    0.68    2.85
  -6   0 -23    1.12    2.52
   6   0  24   24.74    4.15
  -6   0 -24    1.31    3.52
   6   0  25   -0.81    2.86
   6   0  26    8.38    3.21
   6   0  27    0.19    2.78
   6   0  28    0.90    2.68
  -6   0 -28    3.42    4.46
   6   0  29    1.05    2.62
   6   0  30   35.08    4.97
   6   0  31   -0.63    2.59
  -6  -1  37   -0.33    0.96
  -6  -1  35   -0.32    0.84
   6   1 -33    0.80    2.94
   6   1 -33    0.10    1.75
   6   1 -32    6.93    5.29
   6   1 -32   28.34    3.67
   6   1 -31   65.25    6.05
   6  -1 -31   80.33    6.19
   6   1 -30   15.93    5.69
   6  -1 -30   33.85    3.72
   6   1 -29   36.50    9.44
   6  -1 -29   98.68    7.55
   6   1 -28   19.39    6.17
   6  -1 -28   52.72    4.83
   6   1 -27    3.52    3.25
   6  -1 -27   14.83    2.64
   6   1 -26   16.99    5.18
   6  -1 -26   33.89    3.97
   6   1 -25    3.51    3.12
   6  -1 -25   10.52    2.62
   6   1 -24   93.15   10.68
   6   1 -24   74.77    5.97
   6   1 -23    3.15    2.99
   6   1 -23    0.29    0.57
   6  -1 -23    1.77    2.11
  -6   1  22    6.36    4.91
   6   1 -22   11.89    3.74
   6   1 -22   13.86    1.52
   6   1 -21   46.64    6.90
   6   1 -21   42.54    3.92
   6  -1 -21   45.91    3.80
  -6   1  20   15.22    6.15
   6  -1 -20   24.06    2.42
   6  -1 -20   16.09    3.44
  -6   1  19   88.14    8.75
   6  -1 -19   93.34    7.61
   6   1 -19   90.83    7.83
  -6   1  18   16.44    2.99
  -6   1  18   28.83    3.39
  -6   1  18    4.17    4.32
   6  -1 -18   17.92    3.41
   6  -1 -18   18.18    2.11
   6   1 -18   35.08    2.92
  -6   1  17   47.31    5.11
  -6   1  17   42.64    4.74
   6  -1 -17   46.42    4.13
   6   1 -17   45.31    4.44
  -6   1  17   32.64    7.24
  -6   1  16    3.98    1.62
  -6   1  16    0.52    3.73
   6  -1 -16    3.54    2.03
  -6   1  16    1.47    1.16
   6  -1 -16    2.84    1.01
   6   1 -16    1.80    1.28
  -6   1  15   28.20    3.34
  -6   1  15   22.18    2.74
   6   1 -15   21.02    2.89
   6  -1 -15   22.53    2.57
  -6   1  14    4.81    1.55
  -6   1  14    5.23    2.95
   6  -1 -14    1.92    1.84
  -6   1  14    8.32    1.46
   6  -1 -14    5.07    1.35
  -6   1  13   13.50    2.16
  -6  -1  13   12.71    2.15
  -6   1  13   11.58    3.33
   6  -1 -13   14.46    2.91
  -6   1  13    8.07    1.59
   6  -1 -13    9.49    1.65
  -6   1  12   54.34    5.13
  -6   1  12   47.82    4.63
  -6  -1  12   52.08    4.80
  -6   1  12   44.96    6.49
   6  -1 -12   47.04    5.67
   6  -1 -12   54.31    4.83
  -6   1  11   13.67    2.12
  -6  -1  11   11.91    1.71
  -6   1  11   10.08    1.66
  -6   1  11   12.04    3.17
   6  -1 -11   12.12    2.60
   6  -1 -11   14.93    2.17
  -6   1  10  220.22   18.17
  -6  -1  10  294.81   17.90
  -6   1  10  199.84   19.43
   6  -1 -10  147.58   18.44
   6  -1 -10  240.84   18.37
  -6  -1   9   73.79    6.49
  -6   1   9   66.22    7.80
  -6   1   9   88.26    7.16
   6  -1  -9   90.38    7.43
  -6   1   8  425.00   35.29
   6  -1  -8  442.44   35.65
  -6   1   8  383.02   36.09
  -6   1   7   29.97    3.13
   6  -1  -7   27.28    3.53
  -6   1   7   22.16    3.40
  -6   1   6  147.51   11.81
   6  -1  -6  147.13   12.47
  -6   1   6  141.79   12.57
  -6   1   5    2.19    1.01
   6  -1  -5    2.47    1.67
   6  -1  -5    1.92    1.46
  -6  -1   4   75.41    5.62
  -6   1   4   76.60    6.47
   6   1  -4   64.55    6.25
   6  -1  -4   67.24    7.27
   6  -1  -4   79.14    7.40
  -6  -1   3    1.54    0.35
   6   1  -3    1.10    0.83
  -6   1   3    1.71    1.04
   6  -1  -3    1.61    1.48
   6  -1  -3    3.26    1.66
   6  -1  -2   68.03    6.84
  -6   1   2   64.54    5.08
   6   1  -2   67.45    5.87
   6  -1  -1    5.01    1.93
   6   1  -1    5.37    1.31
  -6   1   1    7.42    1.53
   6  -1   0  286.93   23.54
  -6   1   0  286.27   22.68
   6   1   0  308.65   22.75
   6  -1   1   43.62    4.91
  -6   1  -1   44.30    4.20
   6   1   1   43.31    4.27
  -6   1  -2  204.23   16.71
   6  -1   2  215.66   17.54
   6  -1   2  171.84   18.00
   6   1   2  249.40   17.00
  -6   1  -3   27.65    2.89
   6  -1   3   26.07    3.49
   6  -1   3   22.17    3.98
   6   1   3   26.99    3.05
  -6   1  -4   57.83    5.48
   6  -1   4   72.33    6.35
   6   1   4   79.60    5.94
  -6   1  -5   34.84    3.52
   6  -1   5   36.42    4.07
   6  -1   5   24.33    4.54
   6   1   5   37.08    3.68
  -6   1  -6   29.87    3.18
   6  -1   6   42.44    4.01
   6  -1   6   33.77    4.87
   6   1   6   21.45    3.07
  -6   1  -7   23.39    2.76
   6  -1   7   21.60    3.01
   6  -1   7   23.84    4.23
   6   1   7   23.94    2.90
  -6   1  -8   32.03    3.79
   6   1   8   32.38    3.90
   6  -1   8   44.67    4.24
   6  -1   8   52.32    6.04
  -6   1  -9   21.82    2.77
   6  -1   9   18.29    1.76
   6  -1   9   16.94    2.70
   6  -1   9   25.15    4.53
  -6   1 -10    0.80    1.20
   6  -1  10    5.84    0.83
   6   1  10    4.72    2.21
   6  -1  10    2.35    1.42
   6   1  10    5.00    1.55
   6  -1  10    3.22    2.71
  -6   1 -11   16.39    2.70
   6   1  11   29.00    3.38
   6  -1  11   17.83    1.78
   6   1  11   16.13    2.43
   6  -1  11   20.61    2.71
   6  -1  11   27.15    4.58
  -6   1 -12    2.28    1.45
   6  -1  12    8.02    1.02
   6   1  12    1.93    1.46
   6   1  12    2.73    1.30
   6  -1  12    6.87    3.10
  -6   1 -13   16.95    3.05
   6   1  13   27.14    3.28
   6  -1  13   17.79    1.98
   6   1  13   18.98    2.50
   6  -1  13   31.74    4.67
  -6   1 -14   14.60    3.05
   6   1  14   17.32    2.34
   6   1  14   16.03    2.83
  -6   1 -15   32.54    5.03
   6   1  15   47.61    4.92
   6   1  15   36.17    3.87
  -6   1 -16  101.80   12.10
   6   1  16  142.87   11.87
   6   1  16  120.06   10.58
   6   1  17   57.82    5.70
   6  -1  17   75.90    7.24
   6   1  18   94.63    8.55
   6   1  18   71.85    6.94
   6   1  19   35.50    4.36
   6   1  19   23.96    2.76
   6  -1  20  100.37    8.53
   6   1  20   51.05    6.68
   6   1  21    3.65    3.03
   6  -1  21    4.66    3.05
   6   1  22    3.05    2.98
   6  -1  22    5.23    3.16
  -6   1 -22   -1.04    2.71
   6  -1  23    1.28    2.66
   6   1  23    0.45    2.85
   6   1  24    7.86    3.44
  -6   1 -24    2.66    3.55
   6  -1  25   13.36    3.47
   6   1  25   10.27    3.46
   6   1  26   31.33    5.34
   6  -1  26   47.08    5.56
   6  -1  27   36.96    4.35
   6   1  27   30.85    4.47
   6   1  28   20.19    4.51
   6  -1  28   35.45    4.52
   6  -1  29   17.24    3.55
   6   1  29   13.82    3.64
   6  -1  30    4.82    2.72
   6   1  30    5.16    2.83
   6  -1  31    1.79    2.69
   6   1  31   -0.16    2.69
  -6   2  38    0.48    1.53
  -6   2  34   -0.48    1.24
   6  -2 -33   10.96    5.11
   6   2 -33    0.76    3.46
   6  -2 -32   26.86    7.10
   6   2 -32    9.45    4.77
   6  -2 -31    4.25    3.95
   6   2 -31    8.97    4.70
   6  -2 -30   12.27    5.00
   6   2 -30    7.96    4.21
   6  -2 -29    3.21    3.46
   6   2 -29    3.13    3.06
   6  -2 -28   18.70    5.81
   6   2 -28   27.01    6.25
   6  -2 -27    9.05    4.07
   6   2 -27    4.40    3.08
   6  -2 -26   24.84    5.83
   6   2 -26   24.77    2.01
   6  -2 -25    0.50    2.77
[truncated: 224,373 more chars]
