# Supplementary material for: Universal machine learning aided synthesis approach of two-dimensional perovskites in a typical laboratory
Source: Nat Commun. 2024 Jan 2;15:138. doi: 10.1038/s41467-023-44236-5 (PMC10761762; doi:10.1038/s41467-023-44236-5)
Supplement: Supplementary file 4 — Supplementary Data 1 [file 41467_2023_44236_MOESM4_ESM.zip › (ClFC6H3NH3)4AgBiI8.cif]

data_cf201014_11_rt
_audit_creation_date               2020-12-09
_audit_creation_method
;
Olex2 1.3
(compiled 2020.11.12 svn.r5f609507 for OlexSys, GUI svn.r6226)
;
_shelx_SHELXL_version_number       '2018/1'
_audit_contact_author_address      ?
_audit_contact_author_email        ?
_audit_contact_author_name         ''
_audit_contact_author_phone        ?
_publ_contact_author_id_orcid      ?
_publ_section_references
;
Dolomanov, O.V., Bourhis, L.J., Gildea, R.J, Howard, J.A.K. & Puschmann, H.
 (2009), J. Appl. Cryst. 42, 339-341.

Sheldrick, G.M. (2015). Acta Cryst. A71, 3-8.

Sheldrick, G.M. (2015). Acta Cryst. C71, 3-8.
;
_chemical_name_common              ?
_chemical_name_systematic          ?
_chemical_formula_moiety          
 '0.08(Bi I6), 0.08(Ag I2), 0.32(C6 H6 Cl F N)'
_chemical_formula_sum              'C H Ag Bi Cl0.04 F0.04 I N'
_chemical_formula_weight           472.96
_chemical_melting_point            ?
_chemical_oxdiff_formula           'C N H I Ag Bi'
loop_
  _atom_type_symbol
  _atom_type_description
  _atom_type_scat_dispersion_real
  _atom_type_scat_dispersion_imag
  _atom_type_scat_source
 'C' 'C' 0.0033 0.0016 'International Tables Vol C Tables 4.2.6.8 and 6.1.1.4'
 'H' 'H' 0.0000 0.0000 'International Tables Vol C Tables 4.2.6.8 and 6.1.1.4'
 'N' 'N' 0.0061 0.0033 'International Tables Vol C Tables 4.2.6.8 and 6.1.1.4'
 'Ag' 'Ag' -0.8971 1.1015
 'International Tables Vol C Tables 4.2.6.8 and 6.1.1.4'
 'I' 'I' -0.4742 1.8119 'International Tables Vol C Tables 4.2.6.8 and 6.1.1.4'
 'Bi' 'Bi' -4.1077 10.2566
 'International Tables Vol C Tables 4.2.6.8 and 6.1.1.4'
 'Cl' 'Cl' 0.1484 0.1585 'International Tables Vol C Tables 4.2.6.8 and 6.1.1.4'
 'F' 'F' 0.0171 0.0103 'International Tables Vol C Tables 4.2.6.8 and 6.1.1.4'

_shelx_space_group_comment
;
The symmetry employed for this shelxl refinement is uniquely defined
by the following loop, which should always be used as a source of
symmetry information in preference to the above space-group names.
They are only intended as comments.
;
_space_group_crystal_system        'monoclinic'
_space_group_IT_number             14
_space_group_name_H-M_alt          'P 1 21/c 1'
_space_group_name_Hall             '-P 2ybc'
loop_
  _space_group_symop_operation_xyz
 'x, y, z'
 '-x, y+1/2, -z+1/2'
 '-x, -y, -z'
 'x, -y-1/2, z-1/2'

_cell_length_a                     8.9716(3)
_cell_length_b                     8.9460(3)
_cell_length_c                     28.0828(10)
_cell_angle_alpha                  90
_cell_angle_beta                   95.191(3)
_cell_angle_gamma                  90
_cell_volume                       2244.68(13)
_cell_formula_units_Z              25
_cell_measurement_reflns_used      10084
_cell_measurement_temperature      300.04(10)
_cell_measurement_theta_max        30.1900
_cell_measurement_theta_min        2.2650
_shelx_estimated_absorpt_T_max     ?
_shelx_estimated_absorpt_T_min     ?
_exptl_absorpt_coefficient_mu      62.761
_exptl_absorpt_correction_T_max    1.00000
_exptl_absorpt_correction_T_min    0.37232
_exptl_absorpt_correction_type     multi-scan
_exptl_absorpt_process_details
;
CrysAlisPro 1.171.40.39a (Rigaku Oxford Diffraction, 2019)
Empirical absorption correction using spherical harmonics,
 implemented in SCALE3 ABSPACK scaling algorithm.
;
_exptl_absorpt_special_details     ?
_exptl_crystal_colour              ?
_exptl_crystal_density_diffrn      8.747
_exptl_crystal_density_meas        ?
_exptl_crystal_density_method      ?
_exptl_crystal_description         ?
_exptl_crystal_F_000               4951
_exptl_crystal_size_max            ?
_exptl_crystal_size_mid            ?
_exptl_crystal_size_min            ?
_exptl_transmission_factor_max     ?
_exptl_transmission_factor_min     ?
_diffrn_reflns_av_R_equivalents    0.0720
_diffrn_reflns_av_unetI/netI       0.0647
_diffrn_reflns_Laue_measured_fraction_full  1.000
_diffrn_reflns_Laue_measured_fraction_max  0.814
_diffrn_reflns_limit_h_max         12
_diffrn_reflns_limit_h_min         -11
_diffrn_reflns_limit_k_max         10
_diffrn_reflns_limit_k_min         -13
_diffrn_reflns_limit_l_max         32
_diffrn_reflns_limit_l_min         -40
_diffrn_reflns_number              20344
_diffrn_reflns_point_group_measured_fraction_full  1.000
_diffrn_reflns_point_group_measured_fraction_max  0.814
_diffrn_reflns_theta_full          25.242
_diffrn_reflns_theta_max           31.763
_diffrn_reflns_theta_min           2.279
_diffrn_ambient_environment        air
_diffrn_ambient_temperature        300.04(10)
_diffrn_detector                   'CCD plate'
_diffrn_detector_area_resol_mean   10.0000
_diffrn_detector_type              HyPix
_diffrn_measured_fraction_theta_full  1.000
_diffrn_measured_fraction_theta_max  0.814
_diffrn_measurement_details
;
List of Runs (angles in degrees, time in seconds):

  # Type    Start    End  Width  t~exp~   \w     \q     \k     \f   Frames
--------------------------------------------------------------------------
  1  \w    -80.00   7.00   0.50    0.19    --   -8.54 -46.00   4.00  174
  2  \w    -19.00  64.00   0.50    0.19    --   -8.54  46.00 153.00  166
  3  \w    -56.00  11.00   0.50    0.19    --    8.15 -57.00 -90.00  134
  4  \w    -10.00  21.00   0.50    0.19    --    8.15 -99.00   0.00   62
;
_diffrn_measurement_device         'four-circle diffractometer'
_diffrn_measurement_device_type    'XtaLAB Synergy R, HyPix'
_diffrn_measurement_method         '\w scans'
_diffrn_orient_matrix_type        
 'CrysAlisPro convention (1999,Acta A55,543-557)'
_diffrn_orient_matrix_UB_11        0.0774949000
_diffrn_orient_matrix_UB_12        0.0087829000
_diffrn_orient_matrix_UB_13        0.0069405000
_diffrn_orient_matrix_UB_21        -0.0171834000
_diffrn_orient_matrix_UB_22        0.0447333000
_diffrn_orient_matrix_UB_23        0.0196128000
_diffrn_orient_matrix_UB_31        -0.0013751000
_diffrn_orient_matrix_UB_32        -0.0648930000
_diffrn_orient_matrix_UB_33        0.0144898000
_diffrn_radiation_monochromator    mirror
_diffrn_radiation_probe            x-ray
_diffrn_radiation_type             'Mo K\a'
_diffrn_radiation_wavelength       0.71073
_diffrn_source                     'micro-focus sealed X-ray tube'
_diffrn_source_type                'Mova (Mo) X-ray Source'
_reflns_Friedel_coverage           0.000
_reflns_Friedel_fraction_full      .
_reflns_Friedel_fraction_max       .
_reflns_number_gt                  4633
_reflns_number_total               6221
_reflns_odcompleteness_completeness  99.93
_reflns_odcompleteness_iscentric   1
_reflns_odcompleteness_theta       27.50
_reflns_special_details
;
 Reflections were merged by SHELXL according to the crystal
 class for the calculation of statistics and refinement.
 
 _reflns_Friedel_fraction is defined as the number of unique
 Friedel pairs measured divided by the number that would be
 possible theoretically, ignoring centric projections and
 systematic absences.
;
_reflns_threshold_expression       'I > 2\s(I)'
_computing_cell_refinement         'CrysAlisPro 1.171.40.39a (Rigaku OD, 2019)'
_computing_data_collection         'CrysAlisPro 1.171.40.39a (Rigaku OD, 2019)'
_computing_data_reduction          'CrysAlisPro 1.171.40.39a (Rigaku OD, 2019)'
_computing_molecular_graphics      'Olex2 1.3 (Dolomanov et al., 2009)'
_computing_publication_material    'Olex2 1.3 (Dolomanov et al., 2009)'
_computing_structure_refinement    'SHELXL 2018/1 (Sheldrick, 2015)'
_computing_structure_solution      'SHELXT 2014/5 (Sheldrick, 2014)'
_refine_diff_density_max           2.280
_refine_diff_density_min           -2.349
_refine_diff_density_rms           0.297
_refine_ls_extinction_coef         .
_refine_ls_extinction_method       none
_refine_ls_goodness_of_fit_ref     1.119
_refine_ls_hydrogen_treatment      constr
_refine_ls_matrix_type             full
_refine_ls_number_parameters       213
_refine_ls_number_reflns           6221
_refine_ls_number_restraints       0
_refine_ls_R_factor_all            0.0971
_refine_ls_R_factor_gt             0.0762
_refine_ls_restrained_S_all        1.119
_refine_ls_shift/su_max            0.112
_refine_ls_shift/su_mean           0.019
_refine_ls_structure_factor_coef   Fsqd
_refine_ls_weighting_details      
 'w=1/[\s^2^(Fo^2^)+(0.0216P)^2^+94.6051P] where P=(Fo^2^+2Fc^2^)/3'
_refine_ls_weighting_scheme        calc
_refine_ls_wR_factor_gt            0.1870
_refine_ls_wR_factor_ref           0.1951
_refine_special_details            ?
_olex2_refinement_description
;
1. Fixed Uiso
 At 1.2 times of:
  All C(H) groups, All N(H,H,H) groups
2.a Aromatic/amide H refined with riding coordinates:
 C00F(H00F), C00G(H00I), C00H(H00H), C00I(H00J), C00L(H00L), C00O(H00O)
2.b Idealised Me refined as rotating group:
 N009(H00A,H00B,H00C), N00A(H00D,H00E,H00G)
;
_atom_sites_solution_hydrogens     geom
_atom_sites_solution_primary       dual
_atom_sites_solution_secondary     ?
loop_
  _atom_site_label
  _atom_site_type_symbol
  _atom_site_fract_x
  _atom_site_fract_y
  _atom_site_fract_z
  _atom_site_U_iso_or_equiv
  _atom_site_adp_type
  _atom_site_occupancy
  _atom_site_site_symmetry_order
  _atom_site_calc_flag
  _atom_site_refinement_flags_posn
  _atom_site_refinement_flags_adp
  _atom_site_refinement_flags_occupancy
  _atom_site_disorder_assembly
  _atom_site_disorder_group
 Bi01 Bi 0.000000 0.000000 0.500000 0.0364(2) Uani 1 2 d S . P . .
 I002 I 0.29920(12) -0.17612(13) 0.50431(4) 0.0465(3) Uani 1 1 d . . . . .
 I003 I 0.17837(12) 0.29590(13) 0.49581(4) 0.0477(3) Uani 1 1 d . . . . .
 I004 I 0.03645(13) 0.03362(14) 0.60838(4) 0.0489(3) Uani 1 1 d . . . . .
 I005 I 0.53609(13) 0.47887(14) 0.59677(4) 0.0487(3) Uani 1 1 d . . . . .
 Ag06 Ag 0.500000 0.500000 0.500000 0.0839(8) Uani 1 2 d S . P . .
 Cl1 Cl 0.4822(8) 0.9785(10) 0.7720(2) 0.097(2) Uani 1 1 d . . . . .
 Cl Cl 0.9869(9) 0.5442(10) 0.7673(2) 0.103(3) Uani 1 1 d . . . . .
 N009 N 0.4205(17) 1.1037(18) 0.5923(5) 0.054(4) Uani 1 1 d . . . . .
 H00A H 0.449078 1.070075 0.564753 0.065 Uiso 1 1 calc R U . . .
 H00B H 0.440158 1.201028 0.594992 0.065 Uiso 1 1 calc R U . . .
 H00C H 0.322739 1.088704 0.593155 0.065 Uiso 1 1 calc R U . . .
 N00A N 0.9178(15) 0.4083(18) 0.5886(5) 0.048(3) Uani 1 1 d . . . . .
 H00D H 0.950988 0.435557 0.560990 0.058 Uiso 1 1 calc R U . . .
 H00E H 0.820776 0.429416 0.588181 0.058 Uiso 1 1 calc R U . . .
 H00G H 0.931485 0.310481 0.592865 0.058 Uiso 1 1 calc R U . . .
 F00B F 0.7220(17) 0.7962(17) 0.7422(6) 0.099(5) Uani 1 1 d . . . . .
 F00C F 1.2295(17) 0.7184(18) 0.7353(6) 0.103(5) Uani 1 1 d . . . . .
 C00D C 1.0005(18) 0.490(2) 0.6279(6) 0.045(4) Uani 1 1 d . . . . .
 C00E C 0.5017(18) 1.024(2) 0.6318(6) 0.044(4) Uani 1 1 d . . . . .
 C00F C 0.610(2) 0.928(2) 0.6230(8) 0.059(5) Uani 1 1 d . . . . .
 H00F H 0.635207 0.913516 0.591889 0.070 Uiso 1 1 calc R U . . .
 C00G C 1.115(2) 0.575(2) 0.6183(8) 0.060(5) Uani 1 1 d . . . . .
 H00I H 1.142406 0.581889 0.587250 0.072 Uiso 1 1 calc R U . . .
 C00H C 0.459(2) 1.042(2) 0.6776(7) 0.054(4) Uani 1 1 d . . . . .
 H00H H 0.381933 1.106750 0.683284 0.064 Uiso 1 1 calc R U . . .
 C00I C 1.194(2) 0.656(2) 0.6552(9) 0.069(6) Uani 1 1 d . . . . .
 H00J H 1.273314 0.718614 0.649144 0.083 Uiso 1 1 calc R U . . .
 C00J C 0.532(2) 0.962(2) 0.7147(7) 0.058(5) Uani 1 1 d . . . . .
 C00K C 0.647(2) 0.871(2) 0.7051(9) 0.065(6) Uani 1 1 d . . . . .
 C00L C 0.686(2) 0.847(3) 0.6612(9) 0.068(6) Uani 1 1 d . . . . .
 H00L H 0.760877 0.779205 0.655729 0.082 Uiso 1 1 calc R U . . .
 C00M C 1.036(2) 0.556(2) 0.7099(7) 0.061(5) Uani 1 1 d . . . . .
 C00N C 1.153(2) 0.641(3) 0.6984(8) 0.067(6) Uani 1 1 d . . . . .
 C00O C 0.957(2) 0.478(2) 0.6727(6) 0.056(5) Uani 1 1 d . . . . .
 H00O H 0.876610 0.417723 0.678673 0.067 Uiso 1 1 calc R U . . .

loop_
  _atom_site_aniso_label
  _atom_site_aniso_U_11
  _atom_site_aniso_U_22
  _atom_site_aniso_U_33
  _atom_site_aniso_U_23
  _atom_site_aniso_U_13
  _atom_site_aniso_U_12
 Bi01 0.0360(4) 0.0401(4) 0.0329(4) -0.0050(3) 0.0020(3) 0.0011(3)
 I002 0.0404(5) 0.0522(6) 0.0465(6) -0.0076(5) 0.0013(4) 0.0087(4)
 I003 0.0474(6) 0.0463(6) 0.0484(6) 0.0070(5) -0.0001(5) -0.0070(5)
 I004 0.0536(6) 0.0566(7) 0.0367(5) 0.0031(5) 0.0045(5) 0.0033(5)
 I005 0.0470(6) 0.0532(6) 0.0458(6) -0.0086(5) 0.0046(5) -0.0007(5)
 Ag06 0.0995(19) 0.116(2) 0.0344(10) 0.0253(13) -0.0026(11) -0.0065(17)
 Cl1 0.103(5) 0.142(6) 0.044(3) 0.005(4) 0.001(3) -0.024(5)
 Cl 0.111(5) 0.156(7) 0.040(3) -0.005(4) 0.004(3) 0.034(5)
 N009 0.052(8) 0.066(10) 0.041(8) 0.000(7) -0.010(6) -0.011(7)
 N00A 0.044(7) 0.066(10) 0.032(7) -0.004(6) -0.007(6) 0.014(7)
 F00B 0.097(10) 0.097(11) 0.096(11) 0.038(9) -0.028(8) 0.002(9)
 F00C 0.096(10) 0.099(11) 0.106(12) -0.045(9) -0.032(9) 0.001(9)
 C00D 0.045(8) 0.052(9) 0.034(8) -0.013(7) -0.011(6) 0.003(7)
 C00E 0.042(8) 0.052(9) 0.034(8) 0.003(7) -0.010(6) -0.004(7)
 C00F 0.050(10) 0.059(11) 0.072(13) -0.020(10) 0.030(9) -0.010(8)
 C00G 0.042(9) 0.056(11) 0.085(15) 0.013(10) 0.017(9) 0.015(8)
 C00H 0.045(9) 0.069(12) 0.045(10) -0.001(9) -0.007(7) -0.003(8)
 C00I 0.058(12) 0.056(12) 0.089(17) 0.012(11) -0.014(11) -0.009(9)
 C00J 0.063(11) 0.063(12) 0.044(10) 0.003(9) -0.009(8) -0.022(9)
 C00K 0.071(13) 0.045(10) 0.074(15) 0.021(10) -0.024(11) -0.008(9)
 C00L 0.050(11) 0.065(13) 0.087(17) -0.018(12) -0.014(11) 0.008(9)
 C00M 0.071(13) 0.069(13) 0.041(10) -0.004(9) -0.006(9) 0.026(10)
 C00N 0.061(12) 0.069(13) 0.064(14) -0.036(11) -0.023(10) 0.017(10)
 C00O 0.043(9) 0.079(13) 0.044(10) -0.012(9) -0.002(7) -0.004(9)

_geom_special_details
;
 All esds (except the esd in the dihedral angle between two l.s. planes)
 are estimated using the full covariance matrix.  The cell esds are taken
 into account individually in the estimation of esds in distances, angles
 and torsion angles; correlations between esds in cell parameters are only
 used when they are defined by crystal symmetry.  An approximate (isotropic)
 treatment of cell esds is used for estimating esds involving l.s. planes.
;
loop_
  _geom_bond_atom_site_label_1
  _geom_bond_atom_site_label_2
  _geom_bond_distance
  _geom_bond_site_symmetry_2
  _geom_bond_publ_flag
 Bi01 I002 3.1055(10) . ?
 Bi01 I002 3.1055(10) 3_556 ?
 Bi01 I003 3.1010(11) . ?
 Bi01 I003 3.1010(11) 3_556 ?
 Bi01 I004 3.0464(11) . ?
 Bi01 I004 3.0463(11) 3_556 ?
 I005 Ag06 2.7142(12) . ?
 Cl1 C00J 1.72(2) . ?
 Cl C00M 1.71(2) . ?
 N009 H00A 0.8900 . ?
 N009 H00B 0.8900 . ?
 N009 H00C 0.8900 . ?
 N009 C00E 1.45(2) . ?
 N00A H00D 0.8900 . ?
 N00A H00E 0.8900 . ?
 N00A H00G 0.8900 . ?
 N00A C00D 1.464(19) . ?
 F00B C00K 1.36(2) . ?
 F00C C00N 1.38(2) . ?
 C00D C00G 1.33(3) . ?
 C00D C00O 1.36(2) . ?
 C00E C00F 1.34(2) . ?
 C00E C00H 1.38(2) . ?
 C00F H00F 0.9300 . ?
 C00F C00L 1.41(3) . ?
 C00G H00I 0.9300 . ?
 C00G C00I 1.40(3) . ?
 C00H H00H 0.9300 . ?
 C00H C00J 1.38(3) . ?
 C00I H00J 0.9300 . ?
 C00I C00N 1.31(3) . ?
 C00J C00K 1.36(3) . ?
 C00K C00L 1.33(3) . ?
 C00L H00L 0.9300 . ?
 C00M C00N 1.35(3) . ?
 C00M C00O 1.39(3) . ?
 C00O H00O 0.9300 . ?

loop_
  _geom_angle_atom_site_label_1
  _geom_angle_atom_site_label_2
  _geom_angle_atom_site_label_3
  _geom_angle
  _geom_angle_site_symmetry_1
  _geom_angle_site_symmetry_3
  _geom_angle_publ_flag
 I002 Bi01 I002 180.0 3_556 . ?
 I003 Bi01 I002 90.72(3) 3_556 . ?
 I003 Bi01 I002 89.28(3) . . ?
 I003 Bi01 I002 90.72(3) . 3_556 ?
 I003 Bi01 I002 89.28(3) 3_556 3_556 ?
 I003 Bi01 I003 180.0 . 3_556 ?
 I004 Bi01 I002 89.82(3) 3_556 3_556 ?
 I004 Bi01 I002 90.18(3) 3_556 . ?
 I004 Bi01 I002 89.82(3) . . ?
 I004 Bi01 I002 90.18(3) . 3_556 ?
 I004 Bi01 I003 93.18(3) 3_556 . ?
 I004 Bi01 I003 86.82(3) 3_556 3_556 ?
 I004 Bi01 I003 93.18(3) . 3_556 ?
 I004 Bi01 I003 86.82(3) . . ?
 I004 Bi01 I004 180.0 3_556 . ?
 I005 Ag06 I005 180.0 3_666 . ?
 H00A N009 H00B 109.5 . . ?
 H00A N009 H00C 109.5 . . ?
 H00B N009 H00C 109.5 . . ?
 C00E N009 H00A 109.5 . . ?
 C00E N009 H00B 109.5 . . ?
 C00E N009 H00C 109.5 . . ?
 H00D N00A H00E 109.5 . . ?
 H00D N00A H00G 109.5 . . ?
 H00E N00A H00G 109.5 . . ?
 C00D N00A H00D 109.5 . . ?
 C00D N00A H00E 109.5 . . ?
 C00D N00A H00G 109.5 . . ?
 C00G C00D N00A 118.9(17) . . ?
 C00G C00D C00O 121.5(18) . . ?
 C00O C00D N00A 119.6(16) . . ?
 C00F C00E N009 119.8(17) . . ?
 C00F C00E C00H 120.7(17) . . ?
 C00H C00E N009 119.4(16) . . ?
 C00E C00F H00F 120.1 . . ?
 C00E C00F C00L 119.7(19) . . ?
 C00L C00F H00F 120.2 . . ?
 C00D C00G H00I 120.0 . . ?
 C00D C00G C00I 120(2) . . ?
 C00I C00G H00I 120.0 . . ?
 C00E C00H H00H 120.3 . . ?
 C00E C00H C00J 119.5(19) . . ?
 C00J C00H H00H 120.3 . . ?
 C00G C00I H00J 121.3 . . ?
 C00N C00I C00G 117(2) . . ?
 C00N C00I H00J 121.3 . . ?
 C00H C00J Cl1 121.2(18) . . ?
 C00K C00J Cl1 120.2(16) . . ?
 C00K C00J C00H 118.5(19) . . ?
 C00J C00K F00B 118(2) . . ?
 C00J C00K C00L 123.1(19) . . ?
 C00L C00K F00B 119(2) . . ?
 C00F C00L H00L 120.8 . . ?
 C00K C00L C00F 118.3(19) . . ?
 C00K C00L H00L 120.9 . . ?
 C00N C00M Cl 122.0(17) . . ?
 C00N C00M C00O 116.7(19) . . ?
 C00O C00M Cl 121.3(19) . . ?
 C00I C00N F00C 118(2) . . ?
 C00I C00N C00M 125.0(19) . . ?
 C00M C00N F00C 116(2) . . ?
 C00D C00O C00M 119.4(19) . . ?
 C00D C00O H00O 120.3 . . ?
 C00M C00O H00O 120.3 . . ?

loop_
  _geom_torsion_atom_site_label_1
  _geom_torsion_atom_site_label_2
  _geom_torsion_atom_site_label_3
  _geom_torsion_atom_site_label_4
  _geom_torsion
  _geom_torsion_site_symmetry_1
  _geom_torsion_site_symmetry_2
  _geom_torsion_site_symmetry_3
  _geom_torsion_site_symmetry_4
  _geom_torsion_publ_flag
 Cl1 C00J C00K F00B -1(3) . . . . ?
 Cl1 C00J C00K C00L 175.9(17) . . . . ?
 Cl C00M C00N F00C -1(3) . . . . ?
 Cl C00M C00N C00I -179.1(18) . . . . ?
 Cl C00M C00O C00D -179.4(15) . . . . ?
 N009 C00E C00F C00L -178.2(17) . . . . ?
 N009 C00E C00H C00J 177.6(16) . . . . ?
 N00A C00D C00G C00I 178.9(16) . . . . ?
 N00A C00D C00O C00M -179.4(16) . . . . ?
 F00B C00K C00L C00F -178.8(18) . . . . ?
 C00D C00G C00I C00N 1(3) . . . . ?
 C00E C00F C00L C00K 0(3) . . . . ?
 C00E C00H C00J Cl1 -179.1(14) . . . . ?
 C00E C00H C00J C00K 2(3) . . . . ?
 C00F C00E C00H C00J 2(3) . . . . ?
 C00G C00D C00O C00M 0(3) . . . . ?
 C00G C00I C00N F00C 179.6(17) . . . . ?
 C00G C00I C00N C00M -2(3) . . . . ?
 C00H C00E C00F C00L -3(3) . . . . ?
 C00H C00J C00K F00B 178.2(17) . . . . ?
 C00H C00J C00K C00L -5(3) . . . . ?
 C00J C00K C00L C00F 4(3) . . . . ?
 C00N C00M C00O C00D 0(3) . . . . ?
 C00O C00D C00G C00I 0(3) . . . . ?
 C00O C00M C00N F00C -180.0(17) . . . . ?
 C00O C00M C00N C00I 2(3) . . . . ?

_shelx_res_file
;
TITL cf201014_11_rt_a.res in P2(1)/c
    cf201014_11_rt.res
    created by SHELXL-2018/1 at 17:29:49 on 09-Dec-2020
REM Old TITL CF201014_11_RT in P2/m
REM SHELXT solution in P2(1)/c
REM R1 0.135, Rweak 0.027, Alpha 0.054, Orientation as input
REM Formula found by SHELXT: C24 N12 Ag I8 Bi
CELL 0.71073 8.9716 8.946 28.0828 90 95.191 90
ZERR 25 0.0003 0.0003 0.001 0 0.003 0
LATT 1
SYMM -X,0.5+Y,0.5-Z
SFAC C H N Ag I Bi Cl F
UNIT 25 25 25 25 25 25 1 1

L.S. 4
PLAN  12
CONF
BOND $H
list 4
fmap 2
MORE -1
ACTA
REM <olex2.extras>
REM <HklSrc "%.\\CF201014_11_RT.hkl">
REM </olex2.extras>

WGHT    0.021600   94.605095
FVAR       0.12189
BI01  6    0.000000    0.000000    0.500000    10.50000    0.03603    0.04010 =
         0.03288   -0.00504    0.00200    0.00111
I002  5    0.299203   -0.176123    0.504315    11.00000    0.04039    0.05225 =
         0.04647   -0.00760    0.00128    0.00868
I003  5    0.178374    0.295905    0.495809    11.00000    0.04745    0.04630 =
         0.04844    0.00703   -0.00006   -0.00698
I004  5    0.036454    0.033623    0.608377    11.00000    0.05359    0.05658 =
         0.03666    0.00311    0.00448    0.00325
I005  5    0.536085    0.478867    0.596774    11.00000    0.04702    0.05319 =
         0.04582   -0.00859    0.00457   -0.00070
AG06  4    0.500000    0.500000    0.500000    10.50000    0.09953    0.11609 =
         0.03441    0.02527   -0.00256   -0.00649
CL1   7    0.482156    0.978537    0.772036    11.00000    0.10294    0.14176 =
         0.04417    0.00546    0.00112   -0.02379
CL    7    0.986911    0.544224    0.767301    11.00000    0.11113    0.15618 =
         0.03974   -0.00544    0.00414    0.03402
N009  3    0.420542    1.103711    0.592339    11.00000    0.05194    0.06627 =
         0.04073    0.00029   -0.00996   -0.01111
AFIX 137
H00A  2    0.449078    1.070075    0.564753    11.00000   -1.20000
H00B  2    0.440158    1.201028    0.594992    11.00000   -1.20000
H00C  2    0.322739    1.088704    0.593155    11.00000   -1.20000
AFIX   0

N00A  3    0.917830    0.408285    0.588625    11.00000    0.04446    0.06607 =
         0.03240   -0.00390   -0.00713    0.01419
AFIX 137
H00D  2    0.950988    0.435557    0.560990    11.00000   -1.20000
H00E  2    0.820776    0.429416    0.588181    11.00000   -1.20000
H00G  2    0.931485    0.310481    0.592865    11.00000   -1.20000
AFIX   0

F00B  8    0.722032    0.796176    0.742203    11.00000    0.09695    0.09653 =
         0.09610    0.03810   -0.02785    0.00228
F00C  8    1.229521    0.718400    0.735302    11.00000    0.09562    0.09880 =
         0.10558   -0.04475   -0.03224    0.00106
C00D  1    1.000501    0.489575    0.627852    11.00000    0.04489    0.05196 =
         0.03448   -0.01262   -0.01093    0.00327
C00E  1    0.501702    1.024144    0.631759    11.00000    0.04204    0.05179 =
         0.03426    0.00324   -0.01029   -0.00449
C00F  1    0.610015    0.927616    0.622977    11.00000    0.05021    0.05866 =
         0.07152   -0.01957    0.02964   -0.00962
AFIX  43
H00F  2    0.635207    0.913516    0.591889    11.00000   -1.20000
AFIX   0

C00G  1    1.114908    0.575421    0.618329    11.00000    0.04213    0.05575 =
         0.08499    0.01333    0.01661    0.01529
AFIX  43
H00I  2    1.142406    0.581889    0.587250    11.00000   -1.20000
AFIX   0

C00H  1    0.459259    1.041780    0.677576    11.00000    0.04475    0.06862 =
         0.04526   -0.00078   -0.00733   -0.00314
AFIX  43
H00H  2    0.381933    1.106750    0.683284    11.00000   -1.20000
AFIX   0

C00I  1    1.194204    0.656299    0.655173    11.00000    0.05812    0.05575 =
         0.08926    0.01164   -0.01400   -0.00874
AFIX  43
H00J  2    1.273314    0.718614    0.649144    11.00000   -1.20000
AFIX   0

C00J  1    0.532392    0.962395    0.714653    11.00000    0.06285    0.06330 =
         0.04389    0.00260   -0.00874   -0.02193
C00K  1    0.647372    0.871356    0.705083    11.00000    0.07070    0.04473 =
         0.07447    0.02062   -0.02434   -0.00763
C00L  1    0.685910    0.847220    0.661202    11.00000    0.05006    0.06453 =
         0.08672   -0.01790   -0.01431    0.00832
AFIX  43
H00L  2    0.760877    0.779205    0.655729    11.00000   -1.20000
AFIX   0

C00M  1    1.035507    0.556491    0.709910    11.00000    0.07056    0.06880 =
         0.04058   -0.00392   -0.00647    0.02557
C00N  1    1.152536    0.640662    0.698372    11.00000    0.06132    0.06888 =
         0.06438   -0.03613   -0.02282    0.01679
C00O  1    0.957479    0.477788    0.672729    11.00000    0.04300    0.07889 =
         0.04439   -0.01159   -0.00182   -0.00380
AFIX  43
H00O  2    0.876610    0.417723    0.678673    11.00000   -1.20000
AFIX   0
HKLF 4


REM  cf201014_11_rt_a.res in P2(1)/c
REM R1 =  0.0762 for    4633 Fo > 4sig(Fo)  and  0.0971 for all    6221 data
REM    213 parameters refined using      0 restraints

END

WGHT      0.0002     89.6629

REM Highest difference peak  2.280,  deepest hole -2.349,  1-sigma level  0.297
Q1    1   0.2012  0.3655  0.5001  11.00000  0.05    2.28
Q2    1   0.3523 -0.2232  0.5021  11.00000  0.05    2.18
Q3    1   0.0560 -0.0225  0.5857  11.00000  0.05    1.79
Q4    1   1.3445  0.8736  0.6154  11.00000  0.05    1.68
Q5    1   0.5799  0.4215  0.6076  11.00000  0.05    1.51
Q6    1   0.3113 -0.1200  0.5008  11.00000  0.05    1.43
Q7    1   0.4226  0.5191  0.5002  11.00000  0.05    1.35
Q8    1   0.8572  0.7649  0.6165  11.00000  0.05    1.35
Q9    1   0.4802  0.5010  0.6109  11.00000  0.05    1.32
Q10   1   0.4862  0.4501  0.4860  11.00000  0.05    1.32
Q11   1   0.4913  0.4059  0.4907  11.00000  0.05    1.21
Q12   1   0.7551  0.2173  0.6089  11.00000  0.05    1.21
;
_shelx_res_checksum                9173
_shelx_hkl_file
;
   0   0  -3    0.36    0.32
   0   0  -4 1672.28   90.43
   0   0  -5    0.83    0.58
   0   0  -5    0.71    0.55
   0   0  -6  603.97   34.03
   0   0  -6  608.30   33.65
   0   0  -7    5.28    1.38
   0   0  -7    2.36    1.03
   0   0  -8 8339.90  452.04
   0   0  -8 8557.66  452.62
   0   0  -9    6.18    1.57
   0   0  -9    8.41    2.16
   0   0 -10 8667.90  469.39
   0   0 -10 8790.00  468.73
   0   0 -11    3.08    1.48
   0   0 -11    6.34    1.94
   0   0 -12 3609.44  194.28
   0   0 -12 3565.56  195.01
   0   0 -13    1.58    1.47
   0   0 -13    5.01    1.83
   0   0 -14  581.22   33.71
   0   0 -14  572.23   34.37
   0   0 -15    6.59    2.20
   0   0 -15    0.77    1.57
   0   0 -16  640.73   36.99
   0   0 -16  620.66   37.64
   0   0 -17   15.40    3.02
   0   0 -17   22.03    4.06
   0   0 -18 2555.35  145.89
   0   0 -18 2734.16  145.31
   0   0 -19   17.44    3.56
   0   0 -19   21.98    4.03
   0   0 -20 1699.85   98.99
   0   0 -20 1826.10   98.44
   0   0 -21   11.73    3.45
   0   0 -21   16.17    3.81
   0   0 -22  993.24   56.13
   0   0 -22  947.99   56.85
   0   0 -23    4.66    2.77
   0   0 -23    3.56    2.62
   0   0 -24  164.23   12.48
   0   0 -24  154.51   12.97
   0   0 -25    1.90    2.68
   0   0 -25    7.53    3.06
   0   0 -26  300.10   21.98
   0   0 -26  338.33   21.75
   0   0 -27   10.87    3.81
   0   0 -28  321.97   22.61
   0   0 -29   19.16    4.42
   0   0 -30  357.96   24.80
   0   0 -31    3.28    3.93
   0   0 -32   68.63    8.61
   0   0 -33    5.12    4.05
   0   0 -34   86.19    9.85
   0   0 -35    1.17    4.17
   0   0 -36   46.97    7.96
   0  -1   0   26.51    1.60
   0   1   0   24.38    1.56
   0  -1  -1   61.50    3.54
   0   1  -1   60.06    3.49
   0   1   1   67.21    3.58
   0   1   2   22.19    1.52
   0   1  -2   23.29    1.47
   0   1  -2   20.17    1.56
   0   1  -3   41.89    2.71
   0   1  -3   37.25    2.85
   0   1  -4  131.05    7.89
   0   1  -4  136.23    8.22
   0   1  -5  115.07    7.10
   0   1  -5  113.73    7.42
   0   1  -6  202.63   11.70
   0   1  -6  187.54   12.00
   0   1  -7  431.15   23.79
   0   1  -7  400.96   24.14
   0   1  -8  227.24   14.18
   0   1  -8  225.97   13.65
   0   1  -9  201.46   12.37
   0   1  -9  193.05   12.86
   0   1 -10  120.79    8.95
   0   1 -10  125.46    8.50
   0   1 -11    4.31    1.39
   0   1 -11    6.86    1.87
   0   1 -12   19.67    2.95
   0   1 -12   17.87    2.58
   0   1 -13   22.33    2.96
   0   1 -13   19.85    3.13
   0   1 -14   60.00    5.48
   0   1 -14   58.92    5.92
   0   1 -15  101.13    7.89
   0   1 -15   94.94    8.34
   0   1 -16  187.16   14.01
   0   1 -16  205.66   13.50
   0   1 -17  444.23   28.78
   0   1 -17  487.11   28.31
   0   1 -18  147.95   11.69
   0   1 -18  151.41   11.12
   0   1 -19   96.38    8.09
   0   1 -19   83.01    8.21
   0   1 -20   87.50    8.26
   0   1 -20   81.28    7.56
   0   1 -21   16.45    3.67
   0   1 -21   20.95    3.64
   0   1 -22  124.82   10.91
   0   1 -22  125.84   10.20
   0   1 -23   39.97    5.01
   0   1 -23   28.98    5.00
   0   1 -24   50.27    5.83
   0   1 -24   34.40    5.43
   0   1 -25   72.63    8.04
   0   1 -25   82.38    8.02
   0   1 -26  101.83    9.87
   0   1 -27  165.45   13.69
   0   1 -28   51.46    6.94
   0   1 -29   38.55    5.98
   0   1 -30   27.95    5.72
   0   1 -31   20.48    4.91
   0   1 -32   65.70    8.71
   0   1 -33    3.93    3.99
   0   1 -34   14.23    4.95
   0   1 -35   21.96    5.86
   0   1 -36   21.06    5.99
   0   2   0 2953.57  158.96
   0   2   0 2971.01  158.91
   0   2   1   17.03    1.51
   0   2  -1   14.02    1.53
   0   2  -1   14.60    1.45
   0   2   1   17.57    1.41
   0   2  -2    9.60    1.33
   0   2  -2    9.44    1.12
   0  -2  -3    1.86    0.46
   0  -2  -3    1.93    0.65
   0   2  -3    1.42    0.58
   0   2  -3    2.01    0.61
   0  -2  -3    2.14    0.65
   0  -2  -3    1.89    0.41
   0   2  -3    1.77    0.45
   0   2   3    1.79    0.62
   0  -2  -4 1567.31   84.36
   0   2  -4 1600.36   84.52
   0   2  -4 1558.57   84.19
   0  -2  -4 1562.94   84.12
   0  -2  -4 1528.85   84.52
   0   2  -4 1549.02   84.09
   0   2  -5   11.48    1.60
   0   2  -5   12.80    1.41
   0  -2  -5   10.84    1.44
   0  -2  -5   11.15    1.68
   0  -2  -5    9.05    1.26
   0  -2  -6 1202.38   65.34
   0   2  -6 1258.09   65.30
   0  -2  -6 1161.52   65.23
   0  -2  -6 1083.23   65.77
   0   2  -6 1294.46   65.98
   0   2  -7   20.14    2.48
   0  -2  -7   19.62    2.53
   0  -2  -7   20.15    2.15
   0   2  -7   20.27    2.16
   0   2  -8  189.64   11.64
   0  -2  -8  184.38   11.67
   0  -2  -8  187.28   12.33
   0   2  -8  200.90   12.37
   0   2  -9    1.79    1.00
   0  -2  -9    1.57    0.91
   0   2  -9    1.70    1.23
   0  -2  -9    0.90    1.10
   0   2 -10 1008.99   52.95
   0  -2 -10  896.24   52.82
   0   2 -10 1013.47   53.74
   0  -2 -10  896.72   53.57
   0  -2 -11   13.13    2.54
   0  -2 -11   13.61    2.15
   0   2 -11   11.70    2.04
   0   2 -11   12.38    2.38
   0  -2 -12   13.30    2.62
   0   2 -12    8.70    2.21
   0   2 -12    7.52    1.80
   0  -2 -12   10.41    2.00
   0  -2 -13    1.23    1.41
   0  -2 -13    2.24    1.32
   0   2 -13    5.32    1.61
   0   2 -13    0.29    1.25
   0   2 -14  423.56   23.28
   0  -2 -14  293.35   22.26
   0  -2 -14  337.11   21.85
   0   2 -14  409.11   22.20
   0  -2 -15   42.23    5.14
   0   2 -15   40.99    4.38
   0   2 -15   39.20    4.84
   0  -2 -15   47.77    4.73
   0   2 -16  218.02   14.21
   0  -2 -16  156.68   13.46
   0  -2 -16  175.49   12.95
   0   2 -16  226.80   13.47
   0  -2 -17    4.11    2.23
   0   2 -17    8.32    2.06
   0  -2 -17    9.93    2.41
   0   2 -17    7.02    2.40
   0   2 -18  228.11   15.70
   0   2 -18  222.74   14.79
   0  -2 -18  216.08   14.83
   0  -2 -18  201.94   15.48
   0   2 -19    8.50    2.30
   0  -2 -19    5.89    2.41
   0  -2 -19    2.84    2.28
   0   2 -19    7.65    2.64
   0  -2 -20   81.86    7.83
   0   2 -20  120.97    8.67
   0  -2 -20   66.34    8.00
   0   2 -20  117.90    9.47
   0   2 -21    3.72    2.69
   0  -2 -21    4.39    2.97
   0   2 -21    4.43    2.32
   0  -2 -21    7.05    2.51
   0  -2 -22   51.20    6.42
   0   2 -22   44.31    5.38
   0  -2 -22   56.19    5.92
   0   2 -22   34.96    5.58
   0   2 -23    8.14    2.93
   0  -2 -23    1.40    2.56
   0   2 -23    5.72    3.03
   0  -2 -23    8.59    2.62
   0   2 -24   81.21    6.96
   0  -2 -24   31.34    5.75
   0   2 -24   69.84    7.20
   0  -2 -24   39.50    5.69
   0   2 -25   25.67    4.56
   0  -2 -25   33.22    5.00
   0  -2 -25   28.14    5.24
   0   2 -25   25.06    4.76
   0   2 -26    3.33    2.71
   0  -2 -26    7.09    3.14
   0   2 -27    4.40    2.77
   0  -2 -27    2.08    2.83
   0   2 -28   34.64    5.73
   0  -2 -28   21.39    4.96
   0   2 -29   10.31    3.95
   0  -2 -29    6.04    3.63
   0  -2 -30   51.21    7.62
   0   2 -30   69.05    8.12
   0   2 -31    1.62    3.28
   0  -2 -31   -1.73    3.72
   0   2 -32    3.84    3.86
   0  -2 -32    2.35    4.23
   0  -2 -33    9.55    4.79
   0   2 -33    6.13    4.03
   0  -2 -34    4.85    3.81
   0   2 -34    2.26    3.72
   0  -2 -35    4.92    4.48
   0   2 -35    1.15    4.03
   0  -2 -36    1.85    4.39
   0   2 -36    3.41    4.64
   0   3   0    3.10    0.81
   0   3   0    1.34    0.74
   0   3   1    2.81    0.84
   0   3  -1    3.47    0.87
   0   3  -1    3.20    0.94
   0   3   1    4.28    0.84
   0  -3  -2  423.73   25.02
   0   3  -2  461.62   25.53
   0   3  -2  453.86   25.16
   0   3   2  476.53   25.33
   0  -3  -3    4.48    0.58
   0   3  -3    6.63    1.11
   0  -3  -3    6.72    0.93
   0  -3  -3    5.46    0.80
   0   3   3    5.18    1.13
   0   3  -3    5.74    0.82
   0  -3   3    4.87    0.97
   0   3  -3    5.06    0.63
   0   3  -3    6.79    1.33
   0   3  -4  150.78    7.74
   0   3  -4  134.28    8.33
   0   3  -4  144.93    7.29
   0  -3  -4  114.30    7.53
   0   3  -4  145.49    7.78
   0   3   4  112.48    7.69
   0  -3  -4  109.83    7.19
   0  -3  -4  102.32    7.08
   0  -3  -5   34.04    2.92
   0  -3  -5   30.82    2.47
   0   3  -5   32.12    2.75
   0  -3  -5   35.42    2.38
   0   3  -5   31.84    2.84
   0   3  -5   31.39    2.52
   0  -3  -6   94.40    4.33
   0   3  -6   38.01    3.50
   0   3  -6   40.90    3.68
   0   3  -6   39.20    3.88
   0  -3  -6   86.28    5.01
   0   3  -7  131.51    8.61
   0  -3  -7  134.30    9.29
   0   3  -7  150.58    8.83
   0  -3  -7  137.03    8.69
   0  -3  -7  137.46    8.99
   0   3  -7  145.25    9.26
   0   3  -8  147.92   12.44
   0  -3  -8  313.46   14.56
   0  -3  -8  297.23   13.79
   0   3  -8  148.44   12.90
   0  -3  -8  316.52   13.56
   0   3  -9   28.46    2.85
   0   3  -9   34.45    3.55
   0  -3  -9   23.98    3.34
   0  -3  -9   31.52    3.19
   0  -3  -9   26.66    2.85
   0  -3 -10   45.21    4.64
   0  -3 -10   44.42    4.12
   0  -3 -10   41.06    3.87
   0   3 -10   42.69    3.87
   0   3 -10   46.62    4.57
   0   3 -11   20.16    3.07
   0  -3 -11   20.99    2.65
   0  -3 -11   17.49    3.04
   0  -3 -11   20.89    2.76
   0   3 -11   17.42    2.46
   0   3 -12  123.03   10.78
   0  -3 -12  223.68   12.61
   0   3 -12  133.28   10.24
   0  -3 -12  201.41   11.19
   0   3 -13   30.14    3.45
   0  -3 -13   29.00    3.57
   0  -3 -13   33.84    4.36
   0   3 -13   30.18    3.95
   0  -3 -14  227.82   14.53
   0   3 -14  221.81   15.18
   0  -3 -14  239.61   15.65
   0   3 -14  207.78   14.19
   0   3 -15   59.86    5.50
   0  -3 -15   63.62    5.71
   0   3 -15   57.23    6.15
   0  -3 -15   66.47    6.62
   0  -3 -16  235.53   12.73
   0  -3 -16  227.64   11.06
   0   3 -16   85.16    9.17
   0   3 -16   83.40    8.41
   0   3 -17  188.31   12.73
   0  -3 -17  190.08   12.94
   0  -3 -17  169.81   13.64
   0   3 -17  184.63   13.63
   0   3 -18   83.73    6.72
   0  -3 -18   62.05    7.14
   0   3 -18   83.54    7.62
   0  -3 -18   53.23    6.04
   0   3 -19   35.71    5.04
   0  -3 -19   31.46    4.32
   0  -3 -19   31.22    5.02
   0   3 -19   37.34    4.37
   0  -3 -20    6.94    2.66
   0  -3 -20    3.51    2.89
   0   3 -20    4.10    2.36
   0   3 -20    6.05    2.88
   0  -3 -21   18.40    3.65
   0  -3 -21   15.90    3.86
   0   3 -21   20.73    3.65
   0   3 -21   17.13    4.00
   0  -3 -22  203.61   13.30
   0   3 -22   95.94    9.49
   0   3 -22   91.98   10.18
   0  -3 -22  198.18   11.78
   0   3 -23   28.82    4.49
   0   3 -23   29.72    5.00
   0  -3 -23   33.75    5.52
   0  -3 -23   31.93    4.66
   0   3 -24   12.31    3.73
   0   3 -24   12.39    3.29
   0  -3 -24    9.64    3.44
   0  -3 -24    7.44    3.40
   0   3 -25   47.09    5.80
   0  -3 -25   51.44    6.02
   0   3 -25   34.27    5.77
   0  -3 -25   40.82    6.25
   0  -3 -26   58.92    7.40
   0   3 -26   43.06    6.50
   0  -3 -27  110.80   10.87
   0   3 -27  104.58   10.31
   0   3 -28   49.98    6.72
   0  -3 -28   24.97    5.62
   0  -3 -29   23.30    5.55
   0   3 -29   20.89    4.85
   0   3 -30    6.93    4.13
   0  -3 -30   13.38    4.82
   0  -3 -31   13.61    5.13
   0   3 -31   12.48    4.48
   0   3 -32    8.27    4.46
   0  -3 -32   34.28    6.43
   0   3 -33   -0.56    3.67
   0  -3 -33    0.61    4.18
   0   3 -34    3.93    3.94
   0  -3 -34    0.62    3.84
   0  -3 -35   10.49    5.24
   0   3 -35   10.13    4.62
   0  -3 -36   10.12    4.77
   0   3 -36   19.64    5.79
   0   4   0 2348.64  129.17
   0   4   0 2357.30  129.12
   0  -4   0 2478.55  129.31
   0   4  -1   19.98    2.33
   0  -4  -1   20.88    2.35
   0   4  -1   19.26    2.19
   0   4   1   19.86    2.30
   0  -4   1   19.49    2.24
   0   4   1   19.74    2.11
   0   4  -2  468.30   26.35
   0   4  -2  464.97   26.70
   0   4   2  454.50   26.46
   0  -4   2  484.96   26.50
   0   4   3    1.16    1.05
   0   4  -3    0.34    0.82
   0   4  -3    1.36    0.44
   0  -4   3    0.88    0.89
   0  -4  -3    0.73    0.40
   0   4  -3    1.11    0.33
   0  -4  -3    1.29    0.35
   0   4  -3    1.11    1.23
   0  -4  -3    1.31    0.76
   0  -4  -4   51.17    3.66
   0  -4  -4   51.32    3.09
   0  -4   4   48.33    3.84
   0   4  -4   46.55    3.27
   0   4   4   53.76    4.11
   0   4  -4   47.48    3.82
   0   4  -4   47.56    4.30
   0  -4  -4   49.05    3.34
   0   4  -4   44.74    3.02
   0   4  -5    4.32    1.56
   0   4  -5    4.00    0.77
   0  -4  -5    3.68    0.72
   0   4  -5    4.67    1.28
   0   4   5    0.71    1.22
   0   4  -5    4.88    0.98
   0  -4  -5    5.10    1.03
   0  -4  -5    4.30    0.96
   0  -4  -6   13.98    1.41
   0  -4  -6   10.86    1.32
   0   4  -6    5.91    1.75
   0  -4  -6   12.56    1.83
   0   4  -6   12.26    1.40
   0   4  -6   10.35    1.65
   0   4  -6    8.51    1.58
   0  -4  -7   16.79    1.60
   0   4  -7   17.89    2.16
   0  -4  -7   12.19    2.03
   0  -4  -7   15.54    1.73
   0   4  -7   13.38    2.06
   0   4  -7   16.13    1.78
   0   4  -7   16.15    2.59
   0  -4  -8  948.48   52.76
   0   4  -8  935.85   51.83
   0  -4  -8  920.13   51.26
   0  -4  -8  938.87   51.80
   0   4  -8  952.12   53.26
   0   4  -8  985.96   52.22
   0   4  -8  978.10   52.62
   0   4  -9   28.54    3.32
   0  -4  -9   29.12    2.84
   0   4  -9   29.14    2.81
   0   4  -9   27.43    3.03
   0  -4  -9   23.98    3.22
   0   4 -10 1067.97   57.62
   0   4 -10 1088.15   56.67
   0  -4 -10  980.22   57.68
   0   4 -10 1056.22   56.72
   0  -4 -10  949.48   56.50
   0   4 -11   33.42    4.11
   0   4 -11   40.17    3.67
   0  -4 -11   38.36    3.66
   0  -4 -11   34.23    4.34
   0  -4 -12  317.23   19.29
   0   4 -12  345.54   20.47
   0  -4 -12  312.20   19.85
   0   4 -12  331.83   19.33
   0  -4 -12  306.43   20.44
   0   4 -13    0.19    1.21
   0  -4 -13    2.98    1.61
   0   4 -13   -0.85    1.95
   0  -4 -13    0.76    1.46
   0  -4 -13    0.64    1.87
   0   4 -14   12.48    2.92
   0   4 -14    8.42    2.08
   0  -4 -14   22.87    3.20
   0  -4 -14   24.17    3.72
   0  -4 -14   21.53    2.90
   0   4 -15   49.50    4.66
   0  -4 -15   39.05    5.25
   0   4 -15   47.87    5.44
   0  -4 -15   43.88    4.63
   0  -4 -15   51.75    5.34
   0   4 -16   22.55    4.04
   0   4 -16   13.34    3.03
   0  -4 -16   52.83    5.08
   0  -4 -16   56.75    4.75
   0  -4 -16   51.14    5.67
   0   4 -17   -0.72    2.22
   0  -4 -17    0.33    1.95
   0  -4 -17   -0.40    2.35
   0   4 -17    0.99    1.71
   0  -4 -17    1.33    2.01
   0  -4 -18  380.27   23.92
   0  -4 -18  363.28   25.20
   0  -4 -18  366.75   24.53
   0   4 -18  436.86   25.43
   0   4 -18  400.97   23.84
   0  -4 -19   47.70    5.25
   0   4 -19   37.94    5.43
   0   4 -19   40.62    4.82
   0  -4 -19   39.36    5.35
   0  -4 -19   47.83    6.24
   0   4 -20  301.85   18.16
   0  -4 -20  217.57   17.39
   0   4 -20  309.65   16.87
   0  -4 -20  208.16   15.94
   0  -4 -20  197.99   16.63
   0  -4 -21   34.01    4.77
   0   4 -21   35.78    4.73
   0  -4 -21   36.41    5.71
   0  -4 -21   34.99    5.22
   0   4 -21   24.49    4.85
   0   4 -22  190.04   14.35
   0  -4 -22  186.36   14.34
   0  -4 -22  169.08   14.42
   0   4 -22  183.50   13.07
   0  -4 -22  176.26   13.23
   0  -4 -23    7.50    3.43
   0  -4 -23    5.95    3.22
   0   4 -23    3.21    2.48
   0  -4 -23    2.80    2.41
   0   4 -23   10.00    3.28
   0   4 -24   15.00    4.23
   0   4 -24    8.93    3.05
   0  -4 -24   15.72    4.26
   0  -4 -24   18.43    3.98
   0  -4 -24   13.44    4.20
   0  -4 -25   22.32    4.90
   0   4 -25   14.27    3.82
   0  -4 -25   18.76    4.63
   0   4 -25   27.50    4.84
   0  -4 -25   16.70    4.08
   0   4 -26   22.31    5.17
   0  -4 -26   27.54    5.54
   0  -4 -26   35.48    6.32
   0   4 -27   -0.51    3.43
   0  -4 -27   -1.05    3.45
   0  -4 -27    5.60    3.11
   0  -4 -28   50.54    7.47
   0  -4 -28   53.70    7.87
   0   4 -29   17.99    5.24
   0  -4 -29   24.44    5.87
   0  -4 -30   57.54    8.51
   0  -4 -30   62.34    8.34
   0   4 -31    9.32    5.04
   0  -4 -31    3.62    4.09
   0  -4 -31   11.40    4.54
   0   4 -32   12.12    4.73
   0  -4 -32   13.85    4.90
   0  -4 -32   21.21    5.68
   0   4 -33    3.84    4.23
   0  -4 -33    9.39    4.48
   0  -4 -33    3.66    4.07
   0   4 -34    6.63    4.24
   0  -4 -34   14.89    5.40
   0  -4 -34    9.74    5.18
   0  -4 -35   -0.62    4.67
   0   4 -35   -2.25    4.19
   0  -5   0    0.80    1.08
   0   5   0    0.29    0.99
   0   5   0    0.57    0.91
   0   5   1    3.00    1.26
   0  -5  -1    1.32    1.13
   0   5  -1    3.24    1.32
   0   5   1    1.90    0.99
   0   5  -1    2.72    1.20
   0  -5   1    2.49    1.17
   0   5  -2  444.69   25.37
   0  -5   2  453.63   25.31
   0   5   2  426.44   25.21
   0  -5  -2  425.04   25.28
   0   5  -2  441.43   25.08
   0   5   3   20.51    2.54
   0   5  -3   19.53    2.40
   0  -5  -3   21.78    2.62
   0   5  -3   20.43    2.66
   0  -5   3   17.79    2.39
   0  -5  -4   29.52    2.21
   0   5  -4   43.50    4.00
   0  -5   4   48.04    3.73
   0   5  -4   53.97    3.78
   0  -5  -4   26.35    2.09
   0  -5  -4   35.12    3.44
   0   5  -4   41.31    2.17
   0   5  -4   39.19    2.29
   0   5   4   27.21    3.24
   0   5   5   42.73    3.90
   0   5  -5   39.34    3.60
   0  -5  -5   37.97    3.79
   0  -5  -5   39.23    2.62
   0   5  -5   40.17    2.85
   0   5  -5   48.16    4.46
   0  -5  -5   37.15    2.84
   0   5  -5   40.68    2.64
   0   5  -6  109.14    8.36
   0   5  -6  109.44    9.03
   0  -5  -6  158.72    8.50
   0  -5  -6  166.75    9.43
   0   5  -6  105.06    7.76
   0  -5  -6  169.04    7.82
   0  -5  -6  155.40    8.23
   0   5  -6  104.77    7.51
   0  -5  -7   68.37    4.81
   0   5  -7   70.96    4.95
   0   5  -7   66.22    4.50
   0  -5  -7   71.94    5.06
   0  -5  -7   63.42    4.44
   0   5  -7   71.65    6.11
   0   5  -7   71.76    5.35
   0  -5  -8  200.45    9.60
   0   5  -8  130.94    9.77
   0   5  -8  123.56    9.55
   0   5  -8  131.52   10.63
   0  -5  -8  189.50    9.61
   0  -5  -8  189.80   10.44
   0   5  -8  129.05    9.19
   0   5  -9    7.46    1.77
   0   5  -9    5.02    1.49
   0   5  -9    6.77    2.21
   0  -5  -9    6.36    1.18
   0   5  -9    6.64    1.28
   0  -5  -9    5.68    1.23
   0  -5  -9    5.19    1.69
   0   5 -10    7.45    1.80
   0  -5 -10    6.70    1.98
   0  -5 -10    6.86    1.37
   0   5 -10    6.87    2.29
   0   5 -10    8.79    1.51
   0  -5 -10    3.92    1.04
   0   5 -10    5.46    1.66
   0  -5 -11    3.63    1.33
   0   5 -11    1.25    1.43
   0   5 -11    3.63    1.68
   0  -5 -11    3.55    1.00
   0  -5 -11    3.66    1.98
   0   5 -11    3.00    2.01
   0   5 -11    4.30    1.37
   0  -5 -12  137.28    8.26
   0   5 -12  129.06   10.45
   0   5 -12  124.64    9.78
   0   5 -12  124.70    9.07
   0  -5 -12  167.54    9.50
   0  -5 -12  147.62   10.60
   0   5 -12  133.69    9.33
   0   5 -13    2.62    2.12
   0   5 -13    2.91    1.52
   0  -5 -13    3.16    2.25
   0  -5 -13    3.81    1.55
   0   5 -13    6.31    2.10
   0   5 -13    3.27    1.48
   0   5 -14   32.54    3.48
   0   5 -14   27.61    3.95
   0  -5 -14   17.59    2.80
   0  -5 -14   21.48    3.78
   0   5 -14   33.31    4.57
   0   5 -14   33.45    3.49
   0  -5 -15   49.62    5.86
   0   5 -15   42.15    5.54
   0  -5 -15   46.71    4.66
   0   5 -15   49.35    5.49
   0   5 -15   51.46    4.72
   0   5 -15   49.78    4.68
   0   5 -16   97.69    9.66
   0   5 -16   89.80    8.37
   0  -5 -16  187.74   10.07
   0  -5 -16  162.36   10.79
   0  -5 -16  197.52   12.03
   0   5 -16   87.13    9.29
   0   5 -17   61.10    5.70
   0   5 -17   65.32    6.82
   0  -5 -17   55.17    6.71
   0   5 -17   67.44    6.84
   0  -5 -17   68.07    5.98
   0  -5 -17   60.87    6.51
   0   5 -18   31.73    5.04
   0   5 -18   20.34    4.38
   0   5 -18   24.62    3.98
   0  -5 -18   77.17    7.23
   0  -5 -18   79.15    6.91
   0  -5 -18   82.37    6.01
   0   5 -19   12.10    2.87
   0  -5 -19   19.74    3.99
   0  -5 -19   14.03    3.72
   0   5 -19   14.16    3.83
   0  -5 -19   11.75    2.89
   0   5 -19   16.62    3.65
   0   5 -20    4.56    3.26
   0   5 -20   11.48    2.78
   0   5 -20   10.88    3.53
   0  -5 -20    7.41    3.24
   0  -5 -20   13.06    4.01
   0  -5 -20    8.52    2.83
   0  -5 -21    6.50    3.02
   0  -5 -21   11.63    3.97
   0  -5 -21    4.30    2.50
   0   5 -21    5.11    2.44
   0   5 -21    4.73    2.72
   0  -5 -22   66.47    7.56
   0  -5 -22   60.86    6.12
   0   5 -22   36.71    5.05
   0  -5 -22   61.92    6.99
   0   5 -22   39.27    6.18
   0  -5 -23    5.15    3.29
   0  -5 -23    1.00    2.22
   0   5 -23    3.65    2.41
   0  -5 -23    1.90    2.79
   0   5 -23    2.77    3.32
   0   5 -24   -0.63    2.28
   0  -5 -24    2.64    3.16
   0   5 -24    0.95    2.84
   0  -5 -24    2.06    2.32
   0  -5 -24    2.97    2.96
   0  -5 -25   17.87    4.58
   0  -5 -25   20.62    4.25
   0   5 -25   22.47    5.02
   0   5 -25   20.32    4.12
   0  -5 -25   17.52    4.73
   0  -5 -26   68.21    8.28
   0  -5 -26   48.59    7.23
   0  -5 -27   40.19    7.19
   0  -5 -27   44.11    6.88
   0   5 -27   42.07    6.53
   0  -5 -28   17.89    5.13
   0   5 -28   14.00    4.77
   0  -5 -28   23.82    5.75
   0  -5 -29   -0.58    4.25
   0  -5 -29    6.98    4.24
   0   5 -29    7.87    4.20
   0  -5 -30    0.59    3.67
   0   5 -30    1.06    3.77
   0  -5 -30    3.49    3.98
   0  -5 -31    3.52    4.17
   0   5 -31    0.54    4.71
   0  -5 -31    7.30    4.27
   0   5 -32   -0.55    3.94
   0  -5 -32    9.88    4.66
   0  -5 -32   11.35    5.14
   0  -5 -33   -1.82    4.47
   0  -5 -33   -0.63    3.94
   0   5 -33   -2.22    3.95
   0  -5 -34    6.15    4.83
   0   5 -34    2.83    4.36
   0  -5 -35    7.49    5.16
   0   5 -35   11.51    5.21
   0   6   0 1253.49   68.24
   0  -6   0 1214.35   68.39
   0   6   0 1242.91   68.03
   0  -6  -1    8.33    2.27
   0   6   1    6.28    2.10
   0   6  -1    8.22    2.11
   0   6  -1    6.15    1.92
   0  -6   1    7.79    2.16
   0  -6  -2  596.03   34.82
   0   6  -2  617.46   34.53
   0   6   2  603.71   34.62
   0  -6   2  614.24   34.75
   0   6  -2  606.84   34.73
   0   6  -3    4.47    1.96
   0  -6   3    3.05    1.70
   0   6   3    5.42    1.97
   0   6  -3    2.38    1.62
   0  -6  -3    4.39    1.78
   0   6  -4  256.24   15.75
   0  -6  -4  256.41   15.69
   0   6  -4  240.62   15.11
   0   6   4  255.48   15.52
   0  -6   4  236.86   15.30
   0  -6  -5    5.99    1.96
   0   6   5    6.71    2.03
   0   6  -5    6.82    1.81
   0   6  -5    8.32    2.31
   0   6  -6  266.39   15.05
   0   6  -6  218.16   13.30
   0   6  -6  258.57   15.83
   0  -6  -6  287.74   15.79
   0   6  -6  235.97   13.53
   0  -6  -6  248.83   13.63
   0  -6  -6  254.38   13.39
   0   6  -7    2.99    1.76
   0   6  -7    1.25    0.86
   0  -6  -7    1.80    1.73
   0  -6  -7    2.63    0.90
   0   6  -7    1.45    0.84
   0  -6  -7    1.72    0.93
   0   6  -7    4.71    2.33
   0  -6  -8  531.91   31.99
   0  -6  -8  521.90   30.20
   0   6  -8  555.40   30.71
   0   6  -8  631.01   33.02
   0   6  -8  570.71   30.30
   0   6  -8  577.12   31.57
   0  -6  -8  524.61   30.77
   0   6  -9   25.42    2.41
   0   6  -9   27.96    3.36
   0   6  -9   31.76    4.35
   0  -6  -9   26.83    3.61
   0  -6  -9   22.64    2.72
   0  -6  -9   20.64    2.20
   0   6  -9   24.51    2.73
   0   6 -10  807.36   39.91
   0  -6 -10  631.68   40.11
   0  -6 -10  678.74   39.46
   0   6 -10  778.12   41.27
   0   6 -10  741.73   39.35
   0  -6 -10  662.09   38.57
   0   6 -10  777.11   38.81
   0  -6 -10  615.85   38.44
   0   6 -11   38.05    3.45
   0  -6 -11   32.85    3.31
   0   6 -11   42.81    5.27
   0   6 -11   36.28    4.14
   0  -6 -11   45.16    3.34
   0   6 -11   40.61    3.98
   0  -6 -11   36.17    4.05
   0  -6 -12  426.82   25.92
   0   6 -12  487.86   27.30
   0  -6 -12  462.55   27.73
   0   6 -12  516.92   27.58
   0   6 -12  511.37   26.77
   0   6 -12  497.35   28.90
   0  -6 -12  433.77   26.45
   0  -6 -13    1.34    1.02
   0  -6 -13    4.47    2.08
   0   6 -13    3.12    2.62
   0   6 -13    4.29    1.91
   0   6 -13    3.92    1.61
   0   6 -13    1.85    1.73
   0  -6 -13    1.75    1.37
   0   6 -14  153.62   10.90
   0  -6 -14  190.31   10.94
   0   6 -14  145.12   12.13
   0   6 -14  128.64   10.99
   0  -6 -14  200.50   12.51
   0  -6 -14  177.01    9.72
   0   6 -14  140.18   10.45
   0  -6 -15   25.89    2.29
   0   6 -15   21.35    4.33
   0   6 -15   29.77    3.84
   0   6 -15   20.46    2.90
   0   6 -15   26.17    3.51
   0  -6 -15   26.87    4.14
   0  -6 -15   28.15    3.30
   0   6 -16  110.03    8.58
   0   6 -16  101.44    9.73
   0  -6 -16  130.42   10.30
   0  -6 -16  142.64    8.91
   0  -6 -16  128.29    7.26
   0   6 -16  109.54    8.39
   0   6 -16   86.56    8.86
   0  -6 -17    0.31    0.88
   0   6 -17    0.80    2.73
   0  -6 -17    3.63    1.99
   0   6 -17    0.67    1.79
   0   6 -17    4.61    2.59
   0   6 -17    4.15    1.97
   0  -6 -17    2.33    2.40
   0   6 -18  290.99   17.34
   0   6 -18  233.97   14.57
   0  -6 -18  219.68   16.08
   0   6 -18  263.44   14.86
   0  -6 -18  193.39   12.55
   0  -6 -18  202.21   14.27
   0   6 -18  304.07   16.68
   0  -6 -19   39.19    4.85
   0   6 -19   47.01    4.92
   0   6 -19   46.95    5.84
   0  -6 -19   51.34    6.45
   0   6 -19   45.44    4.94
   0   6 -20  327.19   19.28
   0  -6 -20  261.36   19.14
   0  -6 -20  255.04   20.59
   0   6 -20  356.08   19.84
   0   6 -20  405.30   21.84
   0  -6 -20  276.23   20.88
   0  -6 -21   30.91    5.48
   0   6 -21   28.45    4.75
   0  -6 -21   28.65    4.39
   0   6 -21   25.90    3.78
   0  -6 -21   26.48    5.13
   0   6 -21   27.94    4.03
   0   6 -22  206.71   14.32
   0  -6 -22  179.71   12.78
   0   6 -22  198.91   12.82
   0  -6 -22  187.69   14.55
   0  -6 -22  179.87   14.37
   0   6 -22  143.29   11.61
   0  -6 -23    4.43    2.80
   0   6 -23    1.16    2.51
   0  -6 -23    6.48    3.63
   0  -6 -23    3.47    3.26
   0   6 -23    1.41    2.03
   0   6 -23    4.81    2.91
   0  -6 -24   81.40    7.31
   0  -6 -24   90.16    9.06
   0  -6 -24   83.17    8.67
   0   6 -24   61.52    7.62
   0   6 -25   16.87    4.60
   0  -6 -25   17.14    4.72
   0  -6 -25   11.36    4.36
   0  -6 -26   49.08    7.27
   0   6 -26   32.35    6.20
   0  -6 -26   50.47    7.24
   0  -6 -27    1.09    3.73
   0   6 -27    0.99    3.61
   0  -6 -27    0.58    3.41
   0  -6 -28   51.14    7.75
   0  -6 -28   49.65    7.83
   0  -6 -29   20.90    5.67
   0  -6 -29   25.49    6.06
   0   6 -29   32.40    6.13
   0  -6 -30   74.48    9.57
   0  -6 -30   59.83    9.12
   0   6 -31    6.59    4.75
   0  -6 -31   12.22    4.92
   0  -6 -31    8.24    4.78
   0   6 -32   50.25    7.89
   0  -6 -32   56.95    8.35
   0  -6 -33    1.21    4.57
   0   6 -33    7.92    4.83
   0   6 -34   13.16    5.46
   0  -6 -34   19.57    6.02
   0   7   0   27.72    3.59
   0  -7   0   26.34    3.50
   0  -7   1  143.59   10.21
   0   7  -1  148.46    9.98
   0   7   1  142.44   10.04
   0   7  -1  150.96   10.13
   0  -7  -1  141.12   10.20
   0  -7   2  254.85   13.88
   0   7  -2  257.72   13.57
   0  -7  -2  153.76   12.85
   0   7   2  150.00   12.59
   0   7  -2  243.24   13.54
   0  -7  -3  264.48   17.28
   0   7  -3  264.86   16.86
   0   7  -3  292.51   17.36
   0   7   3  279.46   17.11
   0  -7   3  265.65   17.09
   0  -7   4  108.72    7.24
   0   7   4   59.85    6.27
   0   7  -4  108.52    7.06
   0   7  -4   80.07    6.82
   0  -7  -4   65.11    6.59
   0  -7  -5  313.54   20.19
   0   7  -5  320.32   19.66
   0   7   5  326.48   20.03
   0   7  -5  344.32   20.41
   0   7  -6  107.13    8.86
   0   7  -6  120.97    9.65
   0   7  -7  259.40   14.15
   0  -7  -7  185.42   10.64
   0   7  -7  251.22   13.03
   0  -7  -7  245.93   13.89
   0  -7  -7  180.82   10.52
   0   7  -8  117.61    8.44
   0   7  -8  137.76   10.12
   0   7  -8  148.26   11.10
   0   7  -8  123.33    8.65
   0  -7  -8  189.77    9.03
   0  -7  -8  199.03    8.77
   0  -7  -8  256.63   12.49
   0   7  -9  115.60    7.23
   0   7  -9  108.57    6.85
   0  -7  -9  120.00    9.17
   0  -7  -9  112.14    6.89
   0  -7  -9  112.73    7.28
   0   7  -9  139.81    9.88
   0   7  -9  131.22    8.64
   0   7 -10   19.11    3.97
   0  -7 -10   15.58    1.91
   0  -7 -10   13.95    2.22
   0   7 -10   16.98    2.22
   0  -7 -10   15.74    3.24
   0   7 -10   23.32    3.31
   0   7 -10   22.00    2.08
   0   7 -11   90.88    6.56
   0  -7 -11  101.81    8.16
   0  -7 -11   87.55    6.07
   0   7 -11  106.91    8.74
   0   7 -11   92.22    6.16
   0  -7 -11   90.63    6.74
   0   7 -11   99.16    7.38
   0  -7 -12   35.53    5.13
   0  -7 -12   37.36    4.46
   0   7 -12   66.49    6.57
   0   7 -12   71.29    4.45
   0  -7 -12   35.78    3.72
   0   7 -12   76.82    5.67
   0   7 -12   71.78    5.13
   0   7 -13  115.25    8.51
   0   7 -13  127.63    8.95
   0  -7 -13  117.38    7.86
   0  -7 -13  126.61    9.01
   0  -7 -13  124.59    9.84
   0   7 -13  121.89   10.20
   0   7 -13  112.88    7.91
   0   7 -14   18.95    3.63
   0   7 -14   36.08    3.57
   0   7 -14   22.56    3.58
   0  -7 -14   34.31    4.33
   0  -7 -14   38.73    5.03
   0   7 -14   27.49    5.01
   0  -7 -14   45.29    3.77
   0   7 -15  186.91   12.09
   0  -7 -15  168.67   11.21
   0  -7 -15  195.18   12.81
   0   7 -15  169.88   11.28
   0   7 -15  182.45   13.61
   0   7 -15  164.35   11.88
   0  -7 -15  170.57   13.01
   0  -7 -16  218.66   12.17
   0   7 -16  104.87    9.63
   0   7 -16  105.61    9.03
   0  -7 -16  234.36   10.58
   0   7 -16  114.51    9.57
   0  -7 -17  118.39    9.93
   0  -7 -17  117.56    8.59
   0   7 -17  112.85    8.88
   0   7 -17  124.32    9.49
   0   7 -17  119.96    8.65
   0   7 -18   39.44    5.54
   0  -7 -18   89.10    7.58
   0   7 -18   39.99    4.75
   0   7 -18   35.28    4.81
   0  -7 -18   97.71    6.26
   0  -7 -19   70.86    6.44
   0   7 -19   67.21    6.28
   0   7 -19   76.84    6.60
   0   7 -19   81.66    7.51
   0  -7 -19   70.45    7.74
   0  -7 -20   11.97    3.94
   0   7 -20    8.37    3.46
   0   7 -20    8.99    2.88
   0   7 -20    6.08    2.56
   0  -7 -20   10.65    3.00
   0  -7 -21   20.15    3.91
   0   7 -21   24.65    4.57
   0   7 -21   27.23    3.78
   0  -7 -21   20.60    4.77
   0   7 -21   21.96    3.81
   0  -7 -22    1.86    3.36
   0   7 -22    3.58    2.40
   0  -7 -22    2.90    2.63
   0   7 -22    6.81    2.72
   0   7 -22    9.71    3.54
   0   7 -23   25.69    4.11
   0   7 -23   18.18    4.70
   0   7 -23   23.88    3.73
   0  -7 -23   21.25    4.94
   0  -7 -23   20.26    4.09
   0   7 -24    4.08    2.80
   0   7 -24   15.39    4.33
   0  -7 -24   28.39    5.51
   0  -7 -24   22.81    3.99
   0   7 -24    8.99    2.86
   0   7 -25   47.44    6.78
   0  -7 -25   50.82    7.43
   0  -7 -25   45.47    7.04
   0  -7 -26   70.33    8.63
   0  -7 -26   64.35    8.14
   0  -7 -27   46.20    7.23
   0  -7 -27   36.26    6.71
   0   7 -27   32.05    6.21
   0   7 -28   11.95    4.70
   0  -7 -28   33.88    6.64
   0  -7 -28   28.73    6.10
   0  -7 -29   24.52    6.18
   0   7 -29   18.38    5.69
   0  -7 -29   20.94    5.72
   0   7 -30    2.09    4.23
   0  -7 -30    1.11    4.20
   0   7 -31    1.07    4.02
   0  -7 -31    5.65    4.48
   0   7 -32   -0.54    4.27
   0  -7 -32    0.57    4.11
   0  -7 -33    0.58    4.05
   0   7 -33    8.84    4.80
   0   8   0    0.23    1.79
   0  -8   0    0.80    1.83
   0  -8   1   -0.26    1.71
   0   8  -1   -0.23    1.89
   0   8   1    2.84    2.07
   0  -8  -1    0.80    2.01
   0   8  -2    2.71    1.97
   0   8   2    2.16    2.01
   0  -8  -2    7.56    2.43
   0   8  -2    3.70    2.20
   0  -8   2    7.07    2.36
   0   8  -3    3.15    2.19
   0   8   3    0.98    2.16
   0  -8  -3   -0.56    1.83
   0  -8   3    1.01    1.82
   0   8  -3    0.90    1.84
   0  -8   4   26.56    3.69
   0   8  -4   31.45    3.69
   0   8   4   24.42    3.58
   0  -8  -4   26.91    3.93
   0   8  -4   27.76    3.90
   0   8  -5   11.69    2.59
   0   8  -5   12.35    2.95
   0  -8  -5   10.56    2.83
   0   8  -6   31.90    3.77
   0   8  -6   29.88    4.20
   0  -8  -7    4.82    2.41
   0   8  -7    5.40    2.24
   0   8  -7    8.40    2.86
   0  -8  -8   11.19    3.07
   0   8  -8    9.68    3.03
   0   8  -8   13.66    2.66
   0   8  -9   -1.30    2.45
   0  -8  -9    0.32    2.04
   0   8  -9   -0.22    1.78
   0  -8 -10    1.67    0.73
   0  -8 -10    0.99    1.97
   0   8 -10    2.04    1.97
   0   8 -10    4.07    2.72
   0  -8 -10    1.22    0.92
   0   8 -10    1.73    0.68
   0   8 -10    1.73    0.90
   0  -8 -11    0.10    1.02
   0   8 -11    0.10    1.09
   0  -8 -11   -0.67    2.11
   0   8 -11   -0.23    1.82
   0  -8 -11   -0.21    0.85
   0   8 -11   -1.41    2.77
   0   8 -11   -0.20    0.83
   0   8 -12    0.37    2.80
   0  -8 -12   -0.34    2.27
   0   8 -12    2.48    1.34
   0  -8 -12    1.52    1.26
   0   8 -12    1.17    0.97
   0   8 -12   -0.71    2.12
   0  -8 -12    1.56    1.10
   0  -8 -13   13.57    2.31
   0   8 -13   14.08    2.29
   0   8 -13   14.10    3.00
   0   8 -13   13.84    1.95
   0  -8 -13   16.46    3.74
   0  -8 -13   13.47    1.95
   0   8 -14   13.56    2.10
   0  -8 -14    7.23    1.83
   0  -8 -14    8.04    2.22
   0  -8 -14    2.61    2.79
   0   8 -14   15.09    3.19
   0   8 -14    9.46    2.25
   0   8 -15   47.13    4.03
   0  -8 -15   40.33    4.44
   0   8 -15   34.13    4.08
   0  -8 -15   41.77    3.92
   0  -8 -15   42.47    5.52
   0   8 -15   40.08    4.70
   0   8 -16   29.60    3.24
   0  -8 -16   14.49    3.94
   0  -8 -16   15.73    2.64
   0   8 -16   28.06    3.66
   0   8 -16   24.81    3.85
   0  -8 -16   12.33    3.00
   0   8 -17    2.89    2.34
   0  -8 -17    5.15    3.16
   0   8 -17    5.22    2.01
   0  -8 -17    4.40    2.47
   0   8 -17    2.49    2.20
   0  -8 -17    3.22    1.84
   0   8 -18   -1.09    2.37
   0  -8 -18    1.36    1.77
   0  -8 -18    1.93    2.58
   0   8 -18    0.27    2.23
   0  -8 -19   -1.05    2.95
   0  -8 -19    0.63    1.91
   0   8 -19   -0.59    2.66
   0  -8 -19    0.47    2.86
   0   8 -19    0.53    2.35
   0  -8 -20    1.84    2.03
   0  -8 -20    2.94    3.27
   0  -8 -20    2.62    2.97
   0   8 -20    5.09    2.55
   0   8 -20    6.04    2.89
   0   8 -21    1.36    2.64
   0  -8 -21   -2.38    3.05
   0  -8 -21    2.04    3.53
   0   8 -21   -0.81    2.33
   0  -8 -21   -0.99    2.29
   0  -8 -22    5.83    2.60
   0   8 -22    6.84    3.31
   0  -8 -22    7.50    3.41
   0  -8 -23   15.66    4.41
   0   8 -23   15.93    4.30
   0  -8 -23   18.01    3.59
   0   8 -24    5.97    3.59
   0  -8 -24    8.62    3.14
   0  -8 -24    7.22    3.80
   0   8 -25   25.36    5.12
   0  -8 -25   20.52    5.22
   0  -8 -26    2.40    3.45
   0   8 -26    3.46    3.63
   0  -8 -27    0.49    3.53
   0  -8 -28   -0.50    3.77
   0  -8 -29    2.04    4.04
   0  -8 -30   -1.04    3.90
   0  -8 -31    1.57    3.82
   0  -8 -32    2.12    4.11
   0  -8 -33    9.57    4.64
   0  -9   0    4.28    2.57
   0   9   0    3.17    2.63
   0   9   1   20.48    3.80
   0  -9  -1   30.91    4.42
   0  -9   1   26.88    4.17
   0   9  -1   25.46    3.95
   0  -9  -2   83.55    7.24
   0   9   2   76.38    6.74
   0   9  -2   60.78    6.25
   0  -9   2   70.66    6.67
   0  -9  -3    2.20    2.47
   0   9  -3    3.34    2.27
   0   9   3    4.39    2.59
   0  -9   3    2.01    2.19
   0  -9  -4   20.35    3.81
   0   9  -4   29.10    3.98
   0   9  -4   23.70    3.91
   0   9  -5   -0.57    2.13
   0   9  -5    1.51    2.15
   0  -9  -5    2.97    2.32
   0   9  -6   23.35    3.96
   0  -9  -6   27.80    4.36
   0   9  -6   23.46    3.64
   0  -9  -7    1.04    2.65
   0   9  -7    7.34    2.91
   0   9  -7    5.06    2.60
   0  -9  -8   18.19    4.02
   0   9  -8   27.83    4.06
   0   9  -8   32.78    4.70
   0   9  -9   13.73    3.15
   0  -9  -9   13.77    3.44
   0   9  -9   11.77    3.69
   0   9 -10    7.42    2.71
   0  -9 -10    1.49    3.41
   0  -9 -11    1.91    3.49
   0   9 -11   12.07    2.84
   0  -9 -12   60.97    6.47
   0   9 -12   51.70    4.93
   0  -9 -12   31.47    2.25
   0  -9 -12   31.69    2.18
   0   9 -13    4.09    2.52
   0  -9 -13   -0.44    1.21
   0  -9 -13    6.47    3.24
   0  -9 -13    1.62    0.99
   0  -9 -14    2.51    3.59
   0  -9 -14    6.99    1.73
   0  -9 -14    8.81    1.54
   0   9 -14    9.37    2.82
   0  -9 -15   -0.11    1.40
   0   9 -15    1.06    2.17
   0  -9 -15    0.76    1.64
   0  -9 -15    1.29    2.61
   0  -9 -16    6.59    2.01
   0  -9 -16    0.44    3.41
   0   9 -16    6.80    2.66
   0  -9 -16    4.97    1.58
   0  -9 -17    2.16    1.78
   0  -9 -17    2.29    3.05
   0  -9 -17    1.11    1.61
   0  -9 -18    1.90    3.30
   0  -9 -18   -1.46    2.02
   0  -9 -18    0.32    1.74
   0  -9 -19    0.99    3.17
   0  -9 -19    1.34    2.39
   0  -9 -20    5.92    2.86
   0  -9 -20    5.67    3.85
   0  -9 -21   -2.67    3.75
   0  -9 -21   -0.97    2.89
   0  -9 -22   14.96    4.88
   0  -9 -22   16.27    3.88
   0  -9 -23   -2.21    3.14
   0  -9 -23   -0.58    3.79
   0  -9 -24    2.69    3.02
   0  -9 -25   -1.20    3.49
   0 -10   0   63.46    6.79
   0 -10   1    0.99    2.57
   0 -10  -1    1.75    3.08
   0 -10  -2   92.11    8.33
   0 -10   2   83.26    7.83
   0 -10  -3    3.23    3.01
   0 -10  -4   78.58    7.81
   0 -10  -5    2.56    2.76
   0 -10  -6   51.61    6.31
   0 -10  -7    4.24    3.12
   0 -10  -8   53.97    6.65
   0 -10  -9   10.23    3.87
   0 -10 -10   49.41    6.41
   0 -10 -11    6.02    3.78
   0 -10 -12   72.98    8.11
   0 -10 -13    1.33    3.36
   0 -10 -14   51.15    6.92
   0 -10 -15    2.40    3.62
   0 -10 -16   30.74    5.85
   0 -10 -17    5.10    3.85
   0 -10 -18    8.47    4.26
   0 -10 -19   13.16    4.61
   0 -11   0    1.11    2.73
   0 -11  -1   14.67    3.91
   0 -11   1   13.90    3.80
   0 -11  -2   18.90    4.38
   0 -11  -3   47.62    6.43
   0 -11  -4    9.32    3.85
   0 -11  -5   44.99    6.34
   0 -11  -6   19.15    4.66
   0 -11  -7   27.00    5.25
   0 -11  -8   23.72    4.95
   0 -11  -9    8.93    3.93
   0 -11 -10    3.65    3.44
   0 -11 -11   15.11    4.37
   0 -11 -12    4.40    3.69
   0 -11 -13   21.48    5.21
   0 -11 -14    4.65    3.90
   0 -11 -15   27.03    6.06
   0 -12  -1    3.71    3.21
   0 -12  -2    2.52    3.16
   0 -12  -3    1.75    3.33
   0 -12  -4    4.92    3.55
   0 -12  -5    1.36    3.35
   0 -12  -6    6.00    3.85
   0 -12  -7    0.47    3.43
   0 -12  -8    1.44    3.48
   0 -12  -9    0.97    3.36
   1   0 -36   34.42    6.60
   1   0 -35    6.16    4.41
   1   0 -34    4.95    4.06
   1   0 -33    7.57    4.22
   1   0 -32   35.46    6.31
   1   0 -31    7.76    4.12
   1   0 -30    9.10    3.40
   1   0 -29   38.35    6.06
   1   0 -28  136.93   11.96
   1   0 -27   95.91    9.46
   1   0 -26  160.07   12.24
   1   0 -26  142.70   12.39
   1   0 -25   18.96    3.89
   1   0 -25   23.52    4.73
   1   0 -24    4.38    2.76
   1   0 -24    5.64    2.43
   1   0 -23   43.38    5.85
   1   0 -23   31.89    4.71
   1   0 -22   52.91    6.47
   1   0 -22   64.68    6.31
   1   0 -21    2.82    2.26
   1   0 -21    3.14    2.27
   1   0 -20   35.40    4.36
   1   0 -20   29.39    4.40
   1   0 -19   67.96    6.49
   1   0 -19   72.50    7.08
   1   0 -18  286.09   20.63
   1   0 -18  362.65   20.73
   1   0 -17  182.44   12.85
   1   0 -17  197.94   13.61
   1   0 -16  288.16   18.18
   1   0 -15   13.60    2.34
   1   0 -14   10.93    2.04
   1   0 -13   14.59    2.20
  -1   0  13    5.07    1.48
   1   0 -12   10.51    1.76
  -1   0  12    9.50    1.71
  -1   0  11    1.41    0.92
   1   0 -11    0.31    0.86
  -1   0  10   94.02    6.46
   1   0 -10   90.74    6.42
  -1   0   9   85.70    6.37
   1   0  -9  110.66    6.64
  -1   0   8  422.53   23.43
   1   0  -8  407.56   23.38
  -1   0   7  111.65    7.38
   1   0  -7  129.55    7.49
   1   0  -6  178.88   10.25
  -1   0   6  171.29   10.23
   1   0  -5   27.42    2.02
  -1   0   5   22.35    1.91
  -1   0   4   23.23    1.73
   1   0  -4   19.93    1.53
   1   0  -4   22.27    1.71
  -1   0   3   15.98    1.30
   1   0  -3   14.40    1.07
   1   0  -3   14.86    1.23
   1   0  -2   64.04    3.84
  -1   0   2   62.96    3.82
  -1   0   1   25.01    1.69
   1   0  -1   24.85    1.68
   1   0   0   68.64    4.11
  -1   0   0   69.10    4.11
   1   0   1   20.04    1.51
  -1   0  -1   18.35    1.50
  -1   0  -2   43.83    2.95
   1   0   2   43.19    2.96
   1   0   3   14.45    1.40
  -1   0  -3   16.59    1.46
  -1   0  -4   55.05    3.96
   1   0   4   55.62    3.65
   1   0   4   54.43    3.93
  -1   0  -5   39.34    3.30
   1   0   5   41.78    3.36
  -1   0  -6  248.73   14.97
   1   0   6  251.90   15.01
   1   0   7  124.97    9.10
  -1   0  -7  157.59    9.45
   1   0   8  335.28   20.34
  -1   0  -8  346.15   20.49
   1   0   9   41.26    4.33
  -1   0  -9   51.77    4.68
  -1   0 -10    5.49    1.78
   1   0  10    6.29    1.77
  -1   0 -11    3.28    1.46
   1   0  11    1.64    1.40
  -1   0 -12   26.62    3.67
   1   0  12   31.56    3.96
  -1   0 -13    4.77    1.94
   1   0  13    2.54    1.80
   1   0  14    5.08    2.11
  -1   0 -14   17.59    3.13
  -1   0 -15   73.43    7.20
  -1   0 -16  428.31   27.14
  -1   0 -17  202.10   14.97
  -1   0 -18  238.71   15.36
  -1   0 -18  196.45   15.69
  -1   0 -19   23.16    3.86
  -1   0 -19   30.97    4.81
  -1   0 -20    0.89    2.43
  -1   0 -20    2.04    2.27
  -1   0 -21   11.37    3.49
  -1   0 -21   21.77    4.44
  -1   0 -22  137.50   10.66
  -1   0 -22  107.95   10.89
  -1   0 -23    8.35    3.34
  -1   0 -23    7.19    2.94
  -1   0 -24   19.14    4.49
  -1   0 -24   25.08    4.51
  -1   0 -25   63.93    7.70
  -1   0 -25   56.60    6.89
  -1   0 -26  206.81   16.46
  -1   0 -27   95.85   10.08
  -1   0 -28   64.27    8.01
  -1   0 -28   52.81    5.96
  -1   0 -29    4.98    2.91
  -1   0 -29   11.07    4.00
  -1   0 -30    9.48    4.08
  -1   0 -30    6.31    2.87
  -1   0 -31   12.29    4.93
  -1   0 -32   32.46    6.31
  -1   0 -33   -0.58    3.63
  -1   0 -34   13.49    5.10
  -1   0 -35   20.89    5.77
  -1   0 -36   47.37    7.83
   1   1 -36   -0.56    4.38
   1   1 -35   24.19    5.74
   1   1 -34   -0.54    3.54
   1   1 -33    2.66    3.59
   1   1 -32   -2.08    3.74
   1   1 -31  126.21   11.73
   1   1 -30    0.50    3.22
   1   1 -29  163.08   13.61
   1   1 -28    3.30    2.62
   1   1 -27  141.53   12.13
   1   1 -26    1.83    2.54
   1   1 -26    3.70    2.60
   1   1 -25   10.72    3.51
   1   1 -25   10.01    3.12
   1   1 -24   12.45    2.97
   1   1 -24    6.92    2.85
   1   1 -23   20.67    4.02
   1   1 -23   24.69    3.95
   1   1 -22    3.52    2.19
   1   1 -22    1.62    2.26
   1   1 -21  655.04   39.63
   1   1 -21  704.00   40.81
   1   1 -20    8.52    2.83
   1   1 -20    5.16    2.38
   1   1 -19  703.68   41.56
   1   1 -19  700.84   40.81
   1   1 -18    1.59    1.70
   1   1 -18    0.66    1.33
   1   1 -17  242.18   15.35
   1   1 -17  223.93   15.74
   1   1 -16   12.93    2.36
   1   1 -15  186.86   12.44
   1   1 -14    1.01    1.24
   1   1 -13  520.89   30.23
  -1   1  13  529.11   30.30
  -1   1  12    1.93    1.14
   1   1 -12    2.03    1.13
  -1   1  11 1223.18   68.82
   1   1 -11 1284.45   68.82
  -1   1  10    6.58    1.37
   1   1 -10    5.98    1.29
  -1   1   9 2477.80  134.20
   1   1  -9 2490.72  134.11
  -1   1   8    6.14    1.12
   1   1  -8    4.28    0.97
   1  -1  -7    4.96    0.95
  -1   1   7    4.31    0.87
   1   1  -7    6.86    1.09
  -1   1   6    3.79    0.74
   1   1  -6    2.95    0.70
   1  -1  -6    2.84    0.70
  -1   1   5   95.93    6.19
   1  -1  -5  100.06    6.26
   1   1  -5  114.19    6.31
   1   1  -4    0.11    0.31
  -1   1   4    0.42    0.42
  -1   1   4    0.17    0.28
   1  -1  -4   -0.06    0.32
  -1   1   3  970.22   53.64
   1  -1  -3  931.84   53.63
   1   1  -3 1023.98   53.52
  -1   1   3 1032.42   53.57
   1   1  -2    0.92    0.33
  -1   1   2    0.35    0.35
   1  -1  -2    0.38    0.28
  -1   1   2    0.59    0.27
   1   1  -1 2186.02  118.79
  -1   1   1 2228.75  118.80
   1  -1  -1 2225.64  119.04
  -1   1   1 2240.42  119.02
   1   1   0    0.35    0.25
   1  -1   0    0.06    0.28
  -1   1   0    0.05    0.28
   1   1   1 1931.50  104.56
  -1   1  -1 1882.25  104.68
  -1   1  -1 2011.12  104.56
   1  -1   1 1955.32  104.73
   1   1   2    1.22    0.47
  -1   1  -2    1.09    0.54
  -1   1  -2    1.05    0.39
   1  -1   2    1.28    0.47
  -1   1  -3   23.83    2.06
   1  -1   3   23.63    2.09
  -1   1  -3   25.56    2.05
   1   1   3   24.89    2.08
   1   1   4   -0.67    0.55
  -1   1  -4   -0.27    0.51
  -1   1  -4    0.28    0.44
   1  -1   4    0.28    0.47
  -1   1  -5  283.68   15.97
  -1   1  -5  288.54   15.87
  -1  -1  -5  262.80   15.00
   1   1   5  279.36   15.99
  -1   1  -6    4.10    1.05
  -1  -1  -6    5.03    0.75
   1   1   6    5.15    1.14
   1   1   7  156.45    9.77
  -1   1  -7  129.83    9.43
  -1  -1  -7  151.27    8.66
   1   1   8    0.39    1.06
  -1   1  -8    0.39    0.91
   1   1   9 3244.47  180.56
  -1   1  -9 3421.90  180.66
  -1   1 -10    3.69    1.59
   1   1  10    5.54    1.87
   1   1  11  513.41   31.16
  -1   1 -11  536.99   31.19
   1   1  12   -0.30    1.54
  -1   1 -12   -0.59    1.18
  -1   1 -13    2.83    1.73
   1   1  13    8.25    2.40
  -1   1 -14    7.70    2.24
  -1   1 -15  369.04   23.71
  -1   1 -16    4.11    2.13
  -1   1 -17  445.74   28.22
  -1   1 -18    3.05    1.98
  -1   1 -18    3.69    2.50
  -1   1 -19  550.56   32.49
  -1   1 -19  521.31   33.42
  -1   1 -20    5.00    2.55
  -1   1 -20    5.32    3.01
  -1   1 -21  348.22   22.59
  -1   1 -21  352.68   23.82
  -1   1 -22    1.80    2.19
  -1   1 -22    1.89    2.68
  -1   1 -23   96.17    9.47
  -1   1 -23   90.47    8.57
  -1   1 -24    3.85    2.80
  -1   1 -24    2.49    2.82
  -1   1 -25    4.60    2.90
  -1   1 -25    3.15    2.77
  -1   1 -26    5.22    3.23
  -1   1 -26    1.29    2.36
  -1   1 -27  104.21    9.26
  -1   1 -27  128.39   11.47
  -1   1 -28    1.67    2.44
  -1   1 -28    3.76    3.43
  -1  -1 -28    5.60    2.51
  -1  -1 -29   57.32    6.08
  -1   1 -29   73.19    8.39
  -1  -1 -30   -0.29    2.17
  -1   1 -30    4.38    3.84
  -1  -1 -31   36.75    4.81
  -1   1 -31   29.82    6.16
  -1   1 -32   -0.56    3.53
  -1  -1 -32    0.30    2.47
  -1   1 -33   -1.14    3.86
  -1   1 -34    3.48    4.03
  -1   1 -35   13.55    5.12
  -1   1 -36   -2.41    5.01
   1  -2 -37   19.29    5.40
   1  -2 -36   36.14    6.33
   1   2 -36   29.62    6.13
   1  -2 -36   24.39    6.34
   1  -2 -35    7.75    4.71
   1  -2 -35   11.23    4.38
   1   2 -35    9.85    4.32
   1   2 -34   -0.54    3.76
   1  -2 -34   -0.58    3.47
   1   2 -33   -1.05    3.50
   1  -2 -33   19.95    5.26
   1  -2 -32   33.59    6.31
   1   2 -32   24.79    5.59
   1  -2 -31   49.81    7.33
   1   2 -31   36.91    6.18
   1  -2 -30    4.81    3.61
   1   2 -30    2.47    3.52
   1  -2 -29   25.04    5.77
   1   2 -29   81.63    7.91
   1   2 -28   91.13    9.14
   1  -2 -28   85.13    9.23
   1  -2 -27   67.49    8.98
   1   2 -27  171.10   11.54
   1   2 -26   93.93    9.35
   1  -2 -26  103.94    9.90
   1   2 -25   33.23    4.58
   1  -2 -25   13.21    3.58
   1  -2 -25    9.99    3.76
   1   2 -25   30.09    4.97
   1   2 -24    8.21    2.96
   1   2 -24    2.70    2.25
   1  -2 -24    2.78    2.96
   1  -2 -24    0.35    2.65
   1  -2 -23  196.46   11.46
   1   2 -23   82.84    9.66
   1  -2 -23  206.42   12.94
   1   2 -23   91.72    9.25
   1  -2 -22   81.09    7.36
   1   2 -22   82.28    7.27
   1   2 -22   65.14    7.47
   1  -2 -22   72.90    8.01
   1   2 -21  211.02   15.66
   1  -2 -21  264.31   17.45
   1   2 -21  211.84   16.38
   1  -2 -21  273.07   16.54
   1  -2 -20   16.64    3.22
   1  -2 -20   14.80    3.36
   1   2 -20   16.00    3.09
   1   2 -20   13.81    3.26
   1  -2 -19  113.96   12.15
   1   2 -19  292.69   15.02
   1  -2 -19  140.66   12.00
   1   2 -19  267.43   13.65
   1   2 -18  208.24   13.66
   1  -2 -18  182.96   14.13
   1  -2 -18  206.24   13.71
   1   2 -18  201.45   14.34
   1   2 -17  232.28   11.89
   1  -2 -17  100.13   10.56
   1   2 -17  281.85   13.60
   1  -2 -17  113.11   10.21
   1   2 -16  166.71   11.22
   1  -2 -16  183.12   11.48
   1   2 -16  160.21   11.82
   1  -2 -16  137.52   11.58
   1   2 -15  276.79   15.78
   1  -2 -15  219.07   15.26
   1   2 -14   32.83    3.54
   1  -2 -14   31.97    3.53
   1   2 -13  357.77   24.75
   1  -2 -13  536.06   25.56
   1  -2 -12   21.23    2.62
   1  -2 -12   21.76    2.77
   1   2 -12   24.39    2.77
  -1  -2  12   22.39    2.77
  -1   2  12   25.25    2.90
   1   2 -11  782.81   44.76
   1  -2 -11  844.19   44.88
  -1  -2  11  753.02   44.83
  -1   2  11  798.13   44.95
   1  -2 -11  858.47   45.11
  -1   2  10   11.00    1.82
   1   2 -10    9.97    1.60
  -1  -2  10   12.69    1.83
   1  -2 -10    9.93    1.62
   1  -2 -10   10.59    1.78
   1  -2  -9  306.87   20.52
  -1   2   9  319.49   20.72
   1   2  -9  467.74   21.14
  -1  -2   9  466.51   21.24
   1  -2  -9  315.38   20.76
   1   2  -8  194.68   11.96
  -1  -2   8  203.31   12.12
  -1   2   8  206.39   12.16
   1  -2  -8  217.98   12.33
   1  -2  -8  193.56   11.94
   1   2  -7  309.11   11.84
   1  -2  -7  151.66   11.26
   1  -2  -7  157.70   11.07
  -1   2   7  147.46   11.08
  -1  -2   7  282.34   11.79
  -1   2   6   57.10    3.49
  -1   2   6   54.01    3.63
   1  -2  -6   52.87    3.34
   1   2  -6   51.42    3.34
   1  -2  -6   51.60    3.67
   1  -2  -5  826.27   46.64
  -1   2   5  829.22   46.72
  -1  -2   5  851.13   46.72
   1   2  -5  886.95   46.48
   1   2  -5  923.24   46.73
  -1   2   5  841.10   47.04
   1  -2  -5  844.59   47.07
   1   2  -4    3.14    0.53
   1  -2  -4    3.13    0.64
  -1   2   4    2.93    0.83
   1   2  -4    3.41    0.66
   1  -2  -4    4.33    0.89
  -1   2   4    3.78    0.65
  -1  -2   4    3.67    0.62
  -1   2   3 1691.84   88.91
   1   2  -3 1633.84   88.87
  -1  -2   3 1612.73   88.87
  -1  -2   3 1641.89   88.81
  -1   2   3 1687.57   89.37
   1   2  -3 1659.76   88.78
   1  -2  -3 1660.32   88.87
   1  -2  -3 1676.98   89.39
   1  -2  -2    3.08    0.76
  -1  -2   2    2.74    0.52
  -1   2   2    4.30    0.85
  -1   2   2    3.76    0.56
   1   2  -2    3.08    0.54
  -1  -2   2    3.36    0.54
   1  -2  -2    4.15    0.58
   1   2  -2    3.78    0.55
  -1   2   1 1033.32   57.94
   1   2  -1 1095.33   57.54
  -1  -2   1 1060.58   57.40
   1  -2  -1 1096.61   58.07
  -1   2   1 1058.13   57.42
  -1   2   0    3.25    0.52
  -1   2   0    5.32    0.93
   1   2   0    4.70    0.65
   1  -2   0    4.23    0.62
  -1  -2   0    4.88    0.57
   1  -2   0    4.30    0.87
   1   2   1    1.24    0.45
  -1  -2  -1    3.17    0.52
   1  -2   1    1.79    0.47
  -1   2  -1    2.21    0.66
   1  -2   1    3.61    0.78
  -1   2  -1    2.16    0.48
  -1   2  -1    1.36    0.67
  -1   2  -2    8.07    0.98
  -1   2  -2   10.71    1.38
  -1  -2  -2    8.75    1.00
   1  -2   2    9.15    1.32
   1  -2   2    9.81    1.09
  -1   2  -2    9.60    1.27
   1   2   2    8.98    1.09
   1   2   3 1190.97   65.25
  -1   2  -3 1249.05   65.62
  -1  -2  -3 1170.42   65.09
  -1   2  -3 1224.10   65.45
   1  -2   3 1172.05   65.23
   1  -2   3 1206.84   65.66
  -1   2  -3 1233.42   65.17
   1  -2   4    4.96    1.02
  -1   2  -4    3.59    0.81
   1  -2   4    3.36    0.94
  -1   2  -4    4.61    1.18
  -1  -2  -4    4.36    0.91
   1   2   4    2.79    0.91
  -1   2  -5  614.07   35.20
   1  -2   5  592.77   35.30
   1   2   5  705.85   35.55
  -1   2  -5  621.04   35.51
  -1  -2  -5  654.22   35.31
  -1   2  -6  107.79    7.27
  -1  -2  -6  105.13    7.09
  -1   2  -6  106.76    7.10
   1  -2   6  102.47    7.16
   1   2   6  101.90    7.19
   1  -2   7 1258.98   74.58
  -1   2  -7 1272.76   74.44
   1   2   7 1507.73   74.97
  -1  -2  -7 1521.48   74.79
  -1   2  -7 1292.54   74.51
  -1  -2  -8   90.64    6.93
   1  -2   8  102.22    7.29
  -1   2  -8   91.00    6.89
  -1   2  -8   93.31    6.94
   1   2   8   95.14    7.17
  -1   2  -9  220.48   14.45
   1  -2   9  215.33   14.74
  -1  -2  -9  267.79   15.02
   1   2   9  248.05   14.99
  -1   2  -9  207.51   14.25
  -1   2 -10    5.73    1.76
   1   2  10    3.54    1.59
  -1  -2 -10    7.18    1.82
   1  -2  10    5.34    1.65
   1   2  11   31.52    4.33
   1  -2  11   46.42    4.97
  -1  -2 -11   40.05    4.61
  -1  -2 -12   66.83    6.39
   1   2  12   68.96    6.49
  -1   2 -12   69.98    6.42
   1  -2  12   67.79    6.47
  -1   2 -13  266.04   15.24
  -1  -2 -13  169.40   14.00
  -1   2 -14    1.33    1.65
  -1  -2 -14    4.18    2.01
  -1   2 -15  329.35   23.96
  -1  -2 -15  468.50   25.47
  -1  -2 -16  221.11   16.41
  -1   2 -16  243.19   16.56
  -1  -2 -17  623.00   26.90
  -1  -2 -17  619.82   28.50
  -1   2 -17  305.33   25.21
  -1   2 -17  310.59   24.33
  -1  -2 -18  101.53    8.78
  -1   2 -18  110.07    8.75
  -1   2 -18  112.27    9.72
  -1  -2 -18   99.84    9.58
  -1  -2 -19   51.69    5.51
  -1   2 -19   32.59    4.76
  -1   2 -19   33.56    5.26
  -1  -2 -19   60.54    6.66
  -1   2 -20    7.49    3.16
  -1   2 -20    7.13    2.60
  -1  -2 -20    5.58    3.04
  -1  -2 -20    9.90    2.87
  -1  -2 -21   17.29    3.84
  -1  -2 -21   16.37    4.33
  -1   2 -21   48.27    5.99
  -1   2 -21   37.17    4.84
  -1   2 -22  100.77    8.87
  -1   2 -22  101.96    9.97
  -1  -2 -22  100.21   10.04
  -1   2 -22   97.17    8.69
  -1  -2 -22  109.20    9.28
  -1   2 -23   80.59    7.14
  -1   2 -23   87.05    8.33
  -1  -2 -23   39.73    5.83
  -1  -2 -23   35.77    6.27
  -1   2 -23   72.13    6.79
  -1  -2 -24    6.30    3.17
  -1  -2 -24   13.18    3.66
  -1   2 -24   11.38    3.24
  -1   2 -24    7.45    3.34
  -1   2 -24    7.05    3.04
  -1   2 -25   67.75    7.73
  -1   2 -25   69.65    8.44
  -1   2 -25   50.86    6.96
  -1  -2 -25  171.01   11.96
  -1  -2 -25  163.91   10.53
  -1  -2 -26  131.45   12.29
  -1   2 -26  133.16   10.84
  -1   2 -26  138.93   12.28
  -1  -2 -27  127.83   10.57
  -1   2 -27   51.48    7.75
  -1   2 -28   43.01    6.56
  -1  -2 -28   49.98    7.17
  -1  -2 -28   34.49    4.44
  -1   2 -29    7.99    3.72
  -1  -2 -29    9.65    3.96
  -1  -2 -29    7.61    2.74
  -1  -2 -30   10.33    4.48
  -1  -2 -30    5.62    2.68
  -1   2 -30   11.42    4.20
  -1  -2 -31   15.24    4.75
  -1  -2 -31   12.28    3.19
  -1   2 -31   14.94    4.81
  -1  -2 -32   22.67    3.89
  -1   2 -32   24.71    5.67
  -1  -2 -32   21.44    5.74
  -1  -2 -33    7.26    4.36
  -1   2 -33    6.84    4.06
  -1  -2 -33    3.36    2.44
  -1   2 -34    4.06    4.08
  -1  -2 -34    9.84    4.84
  -1  -2 -35   19.43    5.82
  -1   2 -35    8.30    4.65
   1  -3 -36    3.84    3.94
   1  -3 -36   -7.53    4.93
   1   3 -36    0.56    4.28
   1   3 -35    9.38    4.58
   1  -3 -35   13.10    4.88
   1  -3 -35   12.29    5.00
   1   3 -34    7.03    4.21
   1  -3 -34    0.60    3.85
   1  -3 -34    3.78    4.02
   1  -3 -33    0.59    3.90
   1  -3 -33   -0.53    3.38
   1   3 -33    3.16    3.88
   1  -3 -32    1.04    3.35
   1   3 -32   -2.59    3.49
   1  -3 -32    1.15    3.66
   1  -3 -31   36.63    6.67
   1  -3 -31   35.69    6.28
   1  -3 -30   26.45    5.59
   1  -3 -30   30.02    5.50
   1   3 -30   25.41    5.33
   1  -3 -29   31.70    6.13
   1  -3 -29   29.36    5.84
   1  -3 -28   16.79    4.66
   1   3 -28   16.19    4.56
   1  -3 -28   14.26    4.20
   1   3 -27   38.90    5.86
   1  -3 -27   41.82    6.37
   1  -3 -27   37.87    5.89
   1  -3 -26   -1.79    2.94
   1  -3 -26    1.98    2.69
   1   3 -26    0.90    2.60
   1  -3 -25    0.96    2.89
   1   3 -25    4.83    2.89
   1  -3 -25    7.77    3.36
   1   3 -25    4.41    2.54
   1  -3 -25    7.96    3.12
   1   3 -24    2.16    2.50
   1  -3 -24    0.35    2.35
   1  -3 -24    1.42    2.74
   1  -3 -24    0.83    2.48
   1   3 -24    2.63    2.45
   1  -3 -23    3.57    2.62
   1   3 -23    4.75    2.64
   1  -3 -23    1.34    2.28
   1  -3 -23    9.73    3.18
   1   3 -23    9.24    3.17
   1   3 -22   32.26    4.28
   1  -3 -22   28.00    4.73
   1  -3 -22   29.86    4.42
   1   3 -22   29.45    4.74
   1  -3 -22   33.28    5.18
   1   3 -21  537.80   26.42
   1   3 -21  579.89   28.15
   1  -3 -21  341.70   25.61
   1  -3 -21  351.39   25.20
   1  -3 -21  359.63   26.37
   1  -3 -20   90.65    8.01
   1   3 -20   78.94    7.25
   1  -3 -20   80.03    8.29
   1  -3 -20   88.68    7.59
   1   3 -20   82.69    8.20
   1  -3 -19  358.66   24.65
   1  -3 -19  365.27   25.35
   1   3 -19  443.88   24.72
   1  -3 -19  363.28   24.22
   1   3 -18   34.53    4.16
   1   3 -18   33.40    4.59
   1  -3 -18   33.42    4.76
   1  -3 -18   35.88    4.25
   1  -3 -18   37.53    4.63
   1   3 -17  114.18    8.22
   1   3 -17  119.40    9.13
   1  -3 -17   91.11    7.89
   1  -3 -17  104.44    8.95
   1  -3 -17   97.06    8.28
   1  -3 -16    3.04    1.98
   1  -3 -16    1.81    1.31
   1   3 -16    1.24    1.57
   1   3 -16    3.55    1.40
   1  -3 -16   -0.27    1.53
   1   3 -15   75.88    6.59
   1  -3 -15   63.90    5.64
   1  -3 -15   59.97    5.80
   1   3 -15   79.07    5.98
   1  -3 -15   64.25    6.38
   1  -3 -14   10.19    2.08
   1   3 -14   11.93    2.48
   1   3 -14   13.35    2.23
   1  -3 -14   10.64    2.40
   1  -3 -14   10.34    2.22
   1  -3 -13  344.35   21.71
   1  -3 -13  322.03   21.16
   1  -3 -12   88.70    6.61
   1  -3 -12   79.10    6.05
   1   3 -12   79.57    6.07
   1  -3 -11 1017.36   61.37
   1  -3 -11 1043.07   61.89
   1   3 -10  152.45    9.93
   1  -3 -10  160.41   10.41
  -1   3  10  176.64   10.44
   1  -3 -10  146.59    9.85
  -1  -3  10  164.21   10.25
   1  -3  -9 2212.82  124.66
   1   3  -9 2532.33  124.85
  -1  -3   9 2419.23  125.05
  -1   3   9 2196.57  124.95
   1  -3  -9 2183.69  125.19
   1  -3  -8   21.96    2.51
   1  -3  -8   24.41    2.24
   1   3  -8   22.02    2.07
   1   3  -8   20.48    2.11
  -1  -3   8   22.68    2.33
  -1   3   8   20.12    2.24
   1  -3  -7   48.83    3.73
   1  -3  -7   48.70    4.18
   1   3  -7   62.41    3.88
  -1   3   7   50.93    3.95
  -1   3   7   34.75    4.19
  -1  -3   7   63.45    4.12
   1   3  -7   66.30    3.99
  -1   3   6   11.34    1.38
   1  -3  -6   11.42    1.28
   1   3  -6   12.13    1.33
   1  -3  -6   13.13    1.73
  -1  -3   6   12.07    1.39
   1   3  -6   13.37    1.35
   1   3  -5   22.87    1.68
   1  -3  -5   11.11    1.25
   1  -3  -5    9.07    1.50
  -1  -3   5   20.55    1.59
  -1   3   5    9.84    1.29
   1   3  -5   20.07    1.52
  -1   3   5    5.94    1.60
   1  -3  -4   70.39    4.33
   1  -3  -4   70.74    5.08
   1   3  -4   73.23    4.33
  -1   3   4   68.33    4.40
   1   3  -4   69.55    4.51
  -1   3   4   77.84    5.13
  -1  -3   4   68.03    4.38
  -1  -3   4   64.44    4.48
  -1  -3   3  626.41   30.76
   1  -3  -3  489.88   30.27
  -1  -3   3  643.72   30.44
  -1   3   3  481.98   31.01
   1  -3  -3  499.49   31.09
   1   3  -3  647.34   30.71
   1   3  -3  612.75   30.36
  -1   3   3  486.78   30.32
   1  -3  -2  156.82    8.86
  -1  -3   2  136.05    7.97
   1   3  -2  144.50    8.37
   1   3  -2  138.32    7.95
  -1   3   2  151.02    8.87
   1  -3  -2  140.09    8.85
  -1  -3   2  137.93    8.36
  -1   3   2  140.53    8.01
   1  -3  -2  142.68    7.97
   1  -3  -1 4698.96  259.36
   1  -3  -1 4750.75  260.20
  -1  -3   1 4973.90  259.28
   1   3  -1 5200.89  259.83
  -1  -3   1 5169.02  259.83
   1   3  -1 4803.67  259.38
  -1   3   1 4671.80  260.15
  -1   3   1 4689.59  259.28
  -1   3   0   36.03    2.99
  -1  -3   0   37.45    2.69
  -1  -3   0   30.46    2.15
   1   3   0   32.08    2.66
   1   3   0   34.76    2.34
  -1   3   0   34.49    2.21
   1  -3   0   34.14    2.32
  -1   3  -1 2028.56  112.87
   1   3   1 2168.61  112.62
   1   3   1 2125.93  112.21
  -1   3  -1 2090.48  112.93
  -1  -3  -1 2136.74  112.60
   1  -3   1 2009.21  112.17
  -1   3  -2   27.43    2.64
  -1   3  -2   28.63    2.07
  -1  -3  -2   25.94    2.02
   1   3   2   25.45    2.14
  -1  -3  -2   24.88    2.35
   1  -3   2   29.71    2.19
   1   3   2   28.10    2.09
  -1   3  -2   30.09    2.78
  -1   3  -3  647.07   36.84
   1   3   3  673.67   35.72
  -1   3  -3  621.33   36.55
   1  -3   3  631.39   36.23
  -1  -3  -3  677.73   36.03
   1   3   3  665.63   36.29
  -1   3  -3  667.71   36.03
  -1   3  -4   47.14    3.95
   1  -3   4   55.99    3.93
  -1   3  -4   54.80    4.34
   1   3   4   50.09    3.84
  -1   3  -4   52.51    3.64
  -1  -3  -4   47.51    3.57
   1  -3   5   90.02    6.76
  -1   3  -5   89.59    6.49
  -1  -3  -5  138.57    6.98
   1   3   5  146.25    7.45
  -1   3  -5   87.45    6.98
  -1   3  -5   86.78    6.72
  -1   3  -6  104.14    7.22
   1  -3   6   97.95    6.96
  -1   3  -6   88.17    6.63
  -1   3  -6   98.43    6.61
  -1  -3  -6   99.48    6.63
   1   3   6   99.54    6.96
   1  -3   7  727.27   43.82
   1   3   7  850.10   44.14
  -1   3  -7  743.33   43.37
  -1  -3  -7  858.79   43.68
  -1   3  -7  736.41   43.85
   1  -3   8   35.10    3.82
   1   3   8   35.41    3.74
  -1   3  -8   33.88    3.46
  -1   3  -8   32.34    3.71
  -1  -3  -8   30.68    3.37
   1   3   9 3497.62  190.79
   1  -3   9 3518.14  190.94
  -1   3  -9 3598.92  190.49
  -1  -3  -9 3481.20  190.57
  -1   3  -9 3503.55  190.72
  -1  -3 -10    6.03    2.19
  -1   3 -10    5.73    1.90
   1  -3  10    5.45    1.93
   1   3  10    4.53    2.05
  -1   3 -10    3.55    1.93
  -1  -3 -11 2067.10  117.01
  -1   3 -11 2190.62  117.00
  -1   3 -11 2144.41  116.99
  -1   3 -12   22.02    3.24
  -1   3 -12   17.00    2.98
  -1  -3 -12   19.95    3.22
  -1   3 -13  435.94   28.25
  -1   3 -13  450.69   28.50
  -1  -3 -14   43.04    5.26
  -1   3 -14   48.50    5.32
  -1  -3 -15  122.59    9.10
  -1   3 -15   61.59    6.41
  -1   3 -15   67.18    7.26
  -1  -3 -15  136.14    8.35
  -1  -3 -16   63.10    6.87
  -1   3 -16   60.63    6.56
  -1   3 -16   66.58    5.94
  -1  -3 -16   62.77    6.13
  -1   3 -17  845.54   49.18
  -1  -3 -17  908.94   49.73
  -1   3 -17  822.93   50.34
  -1  -3 -17  868.72   50.90
  -1   3 -18   12.55    2.76
  -1  -3 -18    9.67    2.89
  -1   3 -18   12.11    3.53
  -1  -3 -18   15.29    3.78
  -1   3 -19 1200.73   74.35
  -1  -3 -19 1299.04   75.85
  -1   3 -19 1398.69   74.37
  -1  -3 -19 1325.94   74.45
  -1   3 -19 1401.05   75.86
  -1   3 -20    6.22    2.94
  -1  -3 -20    7.06    3.17
  -1  -3 -20    9.96    3.79
  -1   3 -20    8.80    3.18
  -1   3 -20   10.51    3.53
  -1   3 -21  869.80   47.88
  -1  -3 -21  781.71   47.82
  -1  -3 -21  813.04   49.54
  -1   3 -21  886.20   49.53
  -1   3 -21  776.50   47.93
  -1  -3 -22    1.02    2.76
  -1   3 -22    3.35    2.44
  -1  -3 -22    0.72    2.56
  -1   3 -22    0.37    2.41
  -1   3 -22    2.78    2.91
  -1  -3 -23  173.57   11.87
  -1   3 -23  111.92   10.61
  -1   3 -23  127.18   11.68
  -1  -3 -23  201.79   13.97
  -1   3 -23  117.65   10.50
  -1  -3 -24   39.35    6.41
  -1   3 -24   54.49    6.78
  -1   3 -24   35.97    5.50
  -1  -3 -24   40.88    5.64
  -1   3 -24   45.62    5.79
  -1  -3 -25  233.70   14.51
  -1   3 -25  137.14   13.40
  -1  -3 -25  211.10   15.47
  -1   3 -25  148.16   12.70
  -1  -3 -26    2.58    2.02
  -1  -3 -26   12.06    4.39
  -1   3 -26    6.59    3.48
  -1  -3 -27  263.96   17.04
  -1   3 -27  274.20   20.02
  -1  -3 -27  297.60   20.76
  -1  -3 -28    6.84    4.26
  -1   3 -28    7.38    4.11
  -1  -3 -28    7.14    2.39
  -1  -3 -29  234.59   17.87
  -1  -3 -29  185.83   14.03
  -1   3 -30    4.92    3.72
  -1  -3 -30   10.83    2.76
  -1  -3 -30    5.32    4.28
  -1   3 -31  160.25   13.28
  -1  -3 -31  142.64   13.25
  -1  -3 -31  124.89    9.86
  -1  -3 -32    1.74    2.19
  -1   3 -32   -0.57    3.61
  -1  -3 -32   -1.84    4.19
  -1   3 -33   33.08    6.67
  -1  -3 -33   73.74    9.02
  -1   3 -34   11.16    5.01
  -1  -3 -34   13.36    5.23
  -1  -3 -35   84.86   10.74
  -1   3 -35   75.28    9.84
   1  -4 -35   33.65    6.55
   1  -4 -35   39.53    7.45
   1   4 -35   28.00    6.12
   1   4 -34   -3.31    4.06
   1  -4 -34   -1.15    3.77
   1  -4 -34    1.23    4.27
   1   4 -33   23.26    5.52
   1  -4 -33   21.47    5.33
   1  -4 -33   19.89    5.56
   1   4 -32    8.47    4.35
   1  -4 -32   11.68    4.61
   1  -4 -32   10.59    4.70
   1  -4 -31    8.15    4.07
   1   4 -31   14.44    4.71
   1  -4 -31    5.17    4.39
   1  -4 -30    0.56    3.94
   1  -4 -30    1.59    3.12
   1   4 -30    1.52    3.36
   1  -4 -29   81.40    8.41
   1  -4 -29   73.80    8.30
   1   4 -28   51.44    6.93
   1  -4 -28   63.78    7.58
   1  -4 -28   47.89    7.25
   1  -4 -27  213.70   14.17
   1  -4 -27  227.95   14.85
   1  -4 -26   54.54    6.92
   1   4 -26   49.79    6.63
   1  -4 -26   47.01    6.98
   1  -4 -25  242.86   16.07
   1  -4 -25  226.39   14.85
   1   4 -25  155.91   13.51
   1   4 -25  162.86   14.53
   1  -4 -25  251.52   16.57
   1   4 -24    4.77    2.55
   1  -4 -24    2.37    2.19
   1  -4 -24    0.48    2.82
   1   4 -24   -0.43    2.81
   1  -4 -24    0.44    2.65
   1  -4 -23   68.69    7.71
   1  -4 -23   67.93    8.06
   1   4 -23  102.35    8.81
   1   4 -23  102.24    7.90
   1  -4 -23   64.97    7.11
   1   4 -22   28.13    4.65
   1  -4 -22   29.24    4.94
   1   4 -22   23.27    3.85
   1  -4 -22   27.66    4.13
   1  -4 -22   20.22    4.16
   1  -4 -21   44.95    6.17
   1  -4 -21   47.29    5.75
   1  -4 -21   44.56    5.17
   1   4 -21   57.24    6.42
   1   4 -21   41.23    5.03
   1  -4 -20   12.56    3.31
   1   4 -20   10.52    2.75
   1  -4 -20    8.20    3.12
   1   4 -20   12.45    3.36
   1  -4 -20   10.35    2.73
   1  -4 -19  350.31   19.38
   1   4 -19  205.72   17.87
   1  -4 -19  342.78   18.31
   1  -4 -19  374.06   20.55
   1   4 -19  213.63   16.95
   1  -4 -18  135.35    9.81
   1  -4 -18  142.88   10.68
   1  -4 -18  122.79   10.86
   1   4 -18  143.98    9.85
   1   4 -18  113.41   10.31
   1  -4 -17 1099.09   51.86
   1  -4 -17 1086.04   50.84
   1  -4 -17 1313.91   53.90
   1   4 -17  679.04   49.59
   1   4 -17  675.00   50.58
   1  -4 -16  143.19    9.67
   1  -4 -16  139.68   10.23
   1  -4 -16  123.70   10.61
   1   4 -16  129.27    9.43
   1   4 -16  129.07   10.42
   1   4 -15  402.40   28.43
   1  -4 -15  555.38   29.09
   1  -4 -15  614.41   31.08
   1   4 -15  429.62   29.53
   1  -4 -15  574.35   30.01
   1  -4 -14    3.65    1.56
   1  -4 -14    2.53    1.62
   1  -4 -14    4.11    1.96
   1   4 -14    2.03    1.40
   1   4 -14    2.29    1.72
   1  -4 -13  135.37    9.95
   1   4 -13  152.23   10.47
   1  -4 -13  140.72    9.37
   1  -4 -13  143.03   10.59
   1   4 -13  133.64    9.30
   1  -4 -12    3.35    1.61
   1   4 -12    1.23    1.34
   1  -4 -12    2.12    1.31
   1  -4 -12    0.27    1.29
   1   4 -12    1.39    1.14
   1   4 -12    0.53    1.01
   1   4 -11  163.74   11.11
   1   4 -11  173.66   11.37
   1  -4 -11  204.30   11.56
   1  -4 -11  193.52   12.20
   1  -4 -11  207.20   12.83
   1   4 -11  181.48   12.27
   1   4 -10   37.94    3.40
   1   4 -10   41.70    3.51
   1  -4 -10   40.11    3.37
   1  -4 -10   37.30    3.95
   1  -4  -9 1302.85   62.44
   1  -4  -9 1298.35   61.30
   1   4  -9  978.74   61.00
   1   4  -9 1034.00   61.06
   1   4  -8  179.43   11.85
   1   4  -8  187.74   12.00
   1  -4  -8  180.80   11.82
   1  -4  -8  177.78   12.66
   1   4  -7 1936.06  109.69
   1  -4  -7 2301.09  110.81
   1  -4  -7 2524.93  109.76
   1   4  -7 1985.44  109.52
  -1   4   7 2269.45  110.09
   1  -4  -6  242.90   13.33
   1   4  -6  256.52   13.37
  -1  -4   6  238.89   13.66
   1   4  -6  240.60   13.68
  -1   4   6  242.92   13.72
   1  -4  -6  221.29   14.29
   1   4  -5  323.00   20.94
   1   4  -5  327.39   20.55
   1  -4  -5  469.52   20.80
  -1   4   5  305.65   22.34
   1  -4  -5  435.71   21.59
  -1   4   5  488.40   21.24
  -1  -4   5  310.86   20.75
   1  -4  -4   70.36    4.81
   1   4  -4   64.27    3.87
  -1   4   4   62.49    4.10
   1   4  -4   63.31    4.37
  -1  -4   4   65.20    4.09
   1  -4  -4   62.28    3.90
  -1  -4   4   64.25    4.46
  -1   4   3  307.66   13.58
   1  -4  -3  277.54   14.60
   1   4  -3  208.67   13.82
  -1  -4   3  206.25   13.30
  -1  -4   3  205.38   13.82
   1   4  -3  207.55   13.20
   1  -4  -3  282.74   13.37
  -1   4   3  317.71   14.94
   1  -4  -2   95.57    6.25
   1   4  -2   84.45    5.07
   1  -4  -2   88.78    5.08
  -1   4   2   84.78    5.06
  -1  -4   2   86.65    5.75
  -1  -4   2   84.21    5.03
   1   4  -2   90.99    5.78
  -1   4   2   86.68    6.15
  -1  -4   1  321.95   19.83
   1  -4  -1  392.84   21.42
   1  -4  -1  403.09   20.03
   1   4  -1  344.68   19.96
  -1   4   1  429.18   19.98
   1   4  -1  325.67   20.64
  -1   4   1  436.10   21.43
  -1  -4   1  331.42   20.65
  -1  -4   0   56.53    3.33
   1  -4   0   61.59    4.75
  -1   4   0   59.51    4.54
  -1   4   0   54.47    3.36
  -1  -4   0   61.75    4.31
   1   4   0   63.27    4.38
   1   4   0   57.38    3.54
   1   4   0   55.60    4.20
   1  -4   0   55.80    3.52
  -1   4  -1 2209.35  110.55
   1  -4   1 2140.44  110.86
   1  -4   1 2143.27  109.38
  -1   4  -1 2128.04  109.11
   1   4   1 1927.10  110.04
   1   4   1 1947.60  109.86
  -1  -4  -1 1928.55  110.00
  -1   4  -1 2229.11  110.59
   1   4   1 1882.73  109.33
  -1  -4  -1 1985.79  109.06
   1  -4   2  140.92    8.66
   1  -4   2  152.57    9.90
   1   4   2  144.53    8.66
  -1  -4  -2  142.86    9.19
  -1   4  -2  148.63    9.49
   1   4   2  151.16    8.81
  -1   4  -2  157.44    9.73
  -1   4  -3 1424.22   72.44
  -1   4  -3 1458.75   72.22
  -1   4  -3 1460.77   71.05
   1  -4   3 1452.28   71.53
  -1  -4  -3 1244.95   70.95
  -1  -4  -3 1231.80   71.72
   1   4   3 1212.07   71.02
   1   4   3 1201.92   71.30
  -1   4  -4  163.45   10.70
   1  -4   4  162.33   10.05
   1   4   4  163.58    9.99
  -1   4  -4  162.54    9.50
  -1   4  -4  170.06   10.44
  -1  -4  -4  159.46    9.48
  -1  -4  -4  155.81   10.15
  -1  -4  -5  315.73   22.58
  -1   4  -5  469.27   23.79
   1   4   5  326.46   22.52
  -1   4  -5  455.58   22.46
   1  -4   5  571.83   23.64
  -1  -4  -5  325.07   22.09
  -1   4  -5  503.81   23.44
   1  -4   6  312.95   19.07
  -1  -4  -6  320.51   18.45
   1   4   6  320.72   18.97
  -1  -4  -6  296.53   18.89
  -1   4  -6  333.39   18.48
  -1   4  -6  331.80   19.08
  -1   4  -6  328.40   19.59
  -1   4  -7   81.49    5.47
  -1   4  -7   96.08    6.14
   1   4   7   57.38    5.54
  -1  -4  -7   61.66    5.16
  -1  -4  -7   64.84    5.50
   1  -4   7  103.95    6.57
  -1   4  -7   63.75    5.93
  -1   4  -8  235.13   14.59
  -1   4  -8  243.07   15.51
  -1  -4  -8  234.73   14.64
  -1   4  -8  249.51   14.93
  -1   4  -9  536.84   28.99
  -1   4  -9  508.56   29.66
  -1   4  -9  558.43   29.05
  -1  -4 -10   56.98    5.26
  -1   4 -10   59.71    5.83
  -1   4 -10   55.10    4.98
  -1   4 -10   60.70    5.21
  -1   4 -11 1212.85   65.85
  -1  -4 -11 1173.82   65.43
  -1  -4 -11 1145.73   65.89
  -1   4 -11 1186.58   66.36
  -1  -4 -12   33.85    4.15
  -1  -4 -12   29.74    3.65
  -1   4 -12   29.77    3.83
  -1   4 -12   28.05    3.37
  -1   4 -12   35.41    4.36
  -1   4 -13  361.89   20.66
  -1   4 -13  365.66   21.51
  -1   4 -13  362.25   21.77
  -1  -4 -13  303.91   21.15
  -1  -4 -13  307.89   20.58
  -1   4 -14   85.81    7.47
  -1  -4 -14   78.44    7.49
  -1   4 -14   87.68    6.87
  -1   4 -14   79.08    7.50
  -1  -4 -14   85.23    7.07
  -1   4 -15  181.90   11.47
  -1  -4 -15   93.11    9.38
  -1   4 -15  179.37   11.49
  -1   4 -15  198.43   10.77
  -1  -4 -15   93.42    9.99
  -1  -4 -16  339.74   22.11
  -1   4 -16  348.08   21.89
  -1   4 -16  325.84   20.69
  -1  -4 -16  343.24   21.14
  -1   4 -16  320.83   21.62
  -1   4 -17  106.79    8.49
  -1  -4 -17  118.85    9.04
  -1   4 -17   87.84    8.77
  -1   4 -17  109.38    9.39
  -1  -4 -17  105.20    9.56
  -1  -4 -18  186.25   14.45
  -1   4 -18  189.56   14.10
  -1   4 -18  190.26   13.13
  -1  -4 -18  187.73   13.40
  -1   4 -19  222.88   14.64
  -1   4 -19  247.97   13.66
  -1  -4 -19  138.12   13.31
  -1  -4 -19  141.16   12.37
  -1   4 -20   18.10    3.66
  -1   4 -20   18.45    4.42
  -1  -4 -20   19.47    4.38
  -1  -4 -20   16.76    3.74
  -1  -4 -21  186.08   12.87
  -1   4 -21  149.92   13.04
  -1  -4 -21  169.03   13.84
  -1   4 -21  162.89   12.11
  -1  -4 -22    3.49    2.65
  -1   4 -22    1.90    2.30
  -1  -4 -22    2.50    3.34
  -1   4 -22   -0.45    2.61
  -1   4 -23   98.93    7.96
  -1   4 -23  107.01    9.37
  -1  -4 -23   85.87    7.96
  -1  -4 -23   65.50    5.74
  -1  -4 -23   80.55    8.79
  -1   4 -24   49.59    6.98
  -1   4 -24   50.61    6.02
  -1  -4 -24   53.71    7.35
  -1  -4 -24   53.04    4.54
  -1  -4 -24   49.70    6.14
  -1  -4 -25   64.92    8.08
  -1  -4 -25   50.71    4.49
  -1  -4 -26  134.20   12.47
  -1  -4 -26  126.28    8.89
  -1   4 -26  131.70   11.95
  -1  -4 -27   34.52    4.06
  -1  -4 -27   45.21    7.22
  -1  -4 -28   81.42    9.30
  -1  -4 -28   60.97    5.57
  -1   4 -28   70.93    8.59
  -1  -4 -29   10.19    2.59
  -1  -4 -29    8.40    4.42
  -1   4 -30    3.36    4.17
  -1  -4 -30    3.69    2.12
  -1  -4 -30    3.66    4.12
  -1  -4 -31   18.67    5.58
  -1   4 -31   12.51    4.83
  -1  -4 -32    0.63    4.15
  -1   4 -32   -0.58    4.09
  -1  -4 -33   -0.64    4.30
  -1   4 -33    1.16    4.09
  -1   4 -34    9.99    4.93
  -1  -4 -34   16.71    5.70
  -1  -4 -35   19.44    6.06
  -1   4 -35    8.89    4.97
   1   5 -35   18.14    5.67
   1  -5 -35   44.34    7.73
   1  -5 -34   21.55    6.22
   1   5 -34   14.56    5.36
   1  -5 -33   51.16    7.71
   1  -5 -33   50.99    7.80
   1   5 -33   27.07    6.17
   1  -5 -32    4.14    4.21
   1   5 -32    2.72    3.83
   1  -5 -32    4.19    4.70
   1   5 -31   97.17   10.18
   1  -5 -31   70.14    9.30
   1  -5 -31   66.48    9.08
   1  -5 -30    9.60    4.26
   1  -5 -30    2.86    4.03
   1   5 -30    5.22    3.94
   1  -5 -29   62.12    8.36
   1  -5 -29   56.87    8.30
   1  -5 -28   -0.53    3.19
   1  -5 -28   -0.54    3.62
   1   5 -28   -0.50    3.52
   1  -5 -27   67.12    7.79
   1  -5 -27   62.56    7.87
   1   5 -26   40.55    6.07
   1  -5 -26   37.42    6.30
   1  -5 -26   44.35    6.41
   1   5 -25   20.74    4.39
   1   5 -25   23.03    5.24
   1  -5 -25   92.63    8.49
   1  -5 -25   71.04    7.49
   1  -5 -25   73.86    6.75
   1  -5 -24   66.56    6.81
   1  -5 -24   77.38    8.09
   1   5 -24   68.89    7.70
   1  -5 -24   53.14    7.37
   1   5 -24   71.17    6.75
   1   5 -23   56.39    7.68
   1  -5 -23  105.13    8.17
   1  -5 -23  113.82    9.48
   1   5 -23   60.19    6.94
   1  -5 -23  120.39    9.89
   1  -5 -22    6.03    2.71
   1   5 -22    4.05    2.14
   1  -5 -22    3.79    2.85
   1   5 -22    0.84    2.64
   1  -5 -22    3.24    2.92
   1   5 -21  305.18   19.20
   1  -5 -21  265.55   18.58
   1  -5 -21  236.84   17.16
   1   5 -21  289.68   17.63
   1  -5 -21  258.61   18.91
   1   5 -20    4.51    2.34
   1  -5 -20    2.15    3.03
   1   5 -20    0.78    2.59
   1  -5 -20    2.70    2.42
   1  -5 -20    3.06    2.52
   1   5 -19  293.85   18.81
   1  -5 -19  301.07   20.08
   1  -5 -19  317.61   20.71
   1   5 -19  310.63   20.22
   1  -5 -19  289.39   18.83
   1   5 -18    9.83    2.57
   1  -5 -18   11.71    2.61
   1  -5 -18   10.09    3.13
   1   5 -18   13.98    3.38
   1  -5 -18   10.78    3.24
   1  -5 -17   82.79    5.63
   1  -5 -17   85.96    6.69
   1   5 -17   28.80    4.08
   1   5 -17   31.43    4.70
   1   5 -17   27.75    3.68
   1  -5 -17   99.51    7.55
   1   5 -16  150.31   10.60
   1  -5 -16  176.64   11.22
   1   5 -16  165.84   12.33
   1  -5 -16  168.19   12.20
   1   5 -16  168.70   11.14
   1  -5 -16  157.11   12.49
   1   5 -15   38.13    4.15
   1  -5 -15   57.67    6.03
   1  -5 -15   45.96    5.23
   1  -5 -15   46.39    4.42
   1   5 -15   61.34    5.95
   1   5 -15   56.28    4.75
   1  -5 -14   98.30    8.13
   1  -5 -14   85.02    8.21
   1   5 -14  102.50    8.35
   1   5 -14   99.33    7.21
   1  -5 -14   99.35    7.12
   1   5 -14  104.83    7.20
   1  -5 -13  127.28    7.38
   1   5 -13  101.89    8.20
   1  -5 -13  125.79    8.58
   1   5 -13   71.07    6.66
   1  -5 -13  155.29    9.71
   1   5 -13   83.61    6.81
   1   5 -12   15.02    2.40
   1  -5 -12   13.65    2.99
   1   5 -12   20.39    3.17
   1   5 -12   15.41    2.23
   1  -5 -12   18.06    2.93
   1  -5 -12   17.60    2.25
   1  -5 -11  669.88   36.85
   1   5 -11  617.14   34.91
   1  -5 -11  625.33   34.85
   1   5 -11  626.75   36.28
   1   5 -11  618.00   35.08
   1  -5 -11  615.65   36.20
   1   5 -10   12.74    2.38
   1   5 -10   11.49    1.70
   1  -5 -10    9.71    2.44
   1  -5 -10   10.18    1.62
   1   5 -10    9.15    1.88
   1  -5  -9  541.65   26.60
   1   5  -9  453.43   26.41
   1   5  -9  427.77   26.65
   1  -5  -9  541.18   28.20
   1   5  -9  418.04   27.29
   1   5  -8  118.87    6.96
   1  -5  -8  118.98    6.95
   1  -5  -8  134.08    7.69
   1   5  -8  115.11    7.86
   1  -5  -8  104.00    7.92
   1   5  -8  112.43    7.35
   1  -5  -7   35.56    2.57
   1  -5  -7   59.81    4.14
   1   5  -7   45.77    3.64
  -1   5   7   14.62    3.85
   1  -5  -7   30.38    3.09
   1   5  -7   33.25    3.07
   1   5  -7   26.16    2.41
   1  -5  -6  225.89   12.65
   1   5  -6  180.22   12.14
   1  -5  -6  177.16   12.29
   1   5  -6  208.34   12.19
   1   5  -6  210.96   11.50
   1  -5  -6  216.26   11.54
  -1   5   6  158.47   13.02
   1   5  -5  149.80    7.24
  -1  -5   5  152.77    7.41
   1   5  -5  122.50    6.09
   1  -5  -5   78.55    6.74
   1  -5  -5   79.96    5.86
  -1   5   5   48.09    6.97
   1   5  -5  172.06    7.26
   1  -5  -5   78.37    6.47
   1  -5  -4   65.54    4.76
   1   5  -4   68.64    4.67
   1  -5  -4   80.43    5.63
   1   5  -4   77.52    5.21
  -1  -5   4   68.24    5.16
   1  -5  -4   73.47    4.28
   1   5  -4   79.11    5.98
  -1   5   3   81.78    5.26
   1   5  -3   46.54    3.51
   1  -5  -3   68.30    3.46
   1   5  -3   48.60    3.32
   1   5  -3   53.40    4.76
   1   5  -3   51.01    4.17
  -1  -5   3   49.67    4.23
   1  -5  -3   73.70    5.05
   1  -5  -2   57.39    4.71
  -1   5   2   53.78    4.59
   1   5  -2   52.48    4.54
   1   5  -2   50.77    4.15
  -1  -5   2   51.49    4.19
   1   5  -1  426.72   25.61
   1  -5  -1  484.29   26.53
  -1  -5   1  434.48   25.73
   1   5  -1  419.43   25.79
  -1   5   0   93.03    6.80
  -1  -5   0   89.06    6.55
   1   5   0   96.12    6.63
   1  -5   0   99.70    7.30
   1   5   0   97.49    6.61
   1  -5   0   96.84    7.02
  -1   5  -1  436.49   21.86
   1  -5   1  420.79   22.44
   1  -5   1  481.21   22.42
   1   5   1  309.40   21.06
  -1  -5  -1  331.65   21.20
   1   5   1  338.43   20.94
   1  -5   2  164.84   10.20
  -1   5  -2  139.40    8.31
   1   5   2  162.41    9.82
  -1  -5  -2  155.01    9.76
  -1   5  -2  165.63   10.27
  -1   5  -2  166.55   10.06
   1   5   2  167.11    9.35
   1  -5   3   33.84    3.96
  -1   5  -3   27.54    3.79
  -1  -5  -3   65.09    4.56
  -1  -5  -3   77.32    3.55
  -1   5  -3   29.54    3.92
   1   5   3   53.81    3.68
  -1  -5  -4   56.50    3.96
  -1  -5  -4   59.50    4.87
  -1   5  -4   57.80    3.85
  -1   5  -4   62.67    5.00
  -1  -5  -4   59.23    3.85
  -1   5  -4   65.20    5.39
  -1  -5  -5  118.97    6.81
  -1   5  -5   96.54    7.91
  -1  -5  -5  130.21    7.06
  -1   5  -5   97.74    6.73
  -1   5  -5   96.90    6.65
  -1   5  -5  106.35    7.69
  -1  -5  -5  129.78    8.02
  -1   5  -6   23.57    2.97
  -1   5  -6   31.48    3.58
  -1   5  -6   26.27    2.39
  -1  -5  -6   22.07    2.20
  -1   5  -6   26.53    2.31
  -1  -5  -6   24.42    2.39
  -1  -5  -6   23.87    2.97
  -1   5  -7   24.58    2.61
  -1   5  -7   22.46    3.06
  -1  -5  -7   37.65    3.63
  -1  -5  -7   39.02    2.98
  -1   5  -7   24.07    2.57
  -1   5  -7   25.74    3.49
  -1  -5  -7   43.59    3.21
  -1   5  -8   67.63    6.05
  -1   5  -8   68.83    4.98
  -1  -5  -8   65.24    5.58
  -1  -5  -8   62.70    4.89
  -1  -5  -8   64.13    4.97
  -1   5  -8   63.11    5.39
  -1   5  -8   61.86    4.82
  -1   5  -9  394.21   20.30
  -1  -5  -9  279.50   19.24
  -1  -5  -9  265.83   19.67
  -1   5  -9  398.47   19.64
  -1   5  -9  360.19   19.62
  -1  -5  -9  277.67   19.19
  -1   5  -9  405.88   21.32
  -1  -5 -10  165.66   11.04
  -1   5 -10  162.96   10.90
  -1   5 -10  158.42   10.62
  -1  -5 -10  176.05   11.60
  -1  -5 -10  156.06   10.77
  -1   5 -10  176.71   12.15
  -1   5 -10  172.83   11.26
  -1   5 -11   87.02    6.39
  -1   5 -11   97.56    6.52
  -1   5 -11   87.81    7.24
  -1  -5 -11   43.84    5.55
  -1  -5 -11   52.96    5.66
  -1  -5 -11   60.81    5.65
  -1   5 -11  100.66    6.23
  -1  -5 -12   43.52    4.31
  -1   5 -12   46.41    4.61
  -1   5 -12   42.81    4.46
  -1  -5 -12   40.58    4.58
  -1   5 -12   44.42    5.26
  -1   5 -12   41.39    4.13
  -1   5 -13    5.31    1.88
  -1   5 -13    3.32    1.91
  -1   5 -13    1.97    2.18
  -1   5 -13    5.65    2.06
  -1  -5 -13   10.70    2.42
  -1  -5 -13    9.99    2.47
  -1   5 -14    0.23    1.67
  -1  -5 -14   -0.31    1.81
  -1   5 -14    0.34    2.34
  -1   5 -14    0.22    1.54
  -1  -5 -14    0.24    1.50
  -1   5 -14    1.12    1.85
  -1  -5 -15  141.37   11.34
  -1   5 -15  172.53   11.44
  -1  -5 -15  122.86   10.18
  -1   5 -15  149.34   10.30
  -1   5 -15  156.14   11.68
  -1  -5 -16    0.54    2.02
  -1   5 -16   -1.10    2.51
  -1  -5 -16    0.75    2.07
  -1   5 -16    0.48    1.84
  -1   5 -16   -0.66    2.19
  -1   5 -17    7.04    2.69
  -1  -5 -17   13.51    2.81
  -1   5 -17    5.31    3.01
  -1  -5 -17    9.21    3.27
  -1   5 -17    7.76    2.43
  -1   5 -18   60.11    6.76
  -1   5 -18   61.13    6.89
  -1  -5 -18   62.97    7.15
  -1  -5 -18   63.92    6.16
  -1   5 -18   61.75    5.85
  -1   5 -19   69.17    6.69
  -1  -5 -19   26.50    2.12
  -1   5 -19   84.07    7.26
  -1   5 -19   71.54    5.59
  -1  -5 -19   23.34    4.71
  -1  -5 -19   36.84    4.82
  -1   5 -20   69.18    7.48
  -1  -5 -20   62.15    4.10
  -1  -5 -20   58.84    6.38
  -1   5 -20   69.60    6.45
  -1   5 -20   78.34    7.83
  -1  -5 -20   64.52    7.65
  -1  -5 -21   11.98    1.67
  -1   5 -21   34.66    5.23
  -1  -5 -21   19.52    3.68
  -1  -5 -21   18.67    4.71
  -1   5 -21   41.49    4.56
  -1  -5 -22    0.99    3.06
  -1   5 -22    5.34    2.56
  -1  -5 -22    6.12    3.16
  -1   5 -22    7.67    3.44
  -1  -5 -22    3.91    1.21
  -1  -5 -22    1.68    2.39
  -1   5 -23   14.51    4.22
  -1  -5 -23    8.71    1.53
  -1   5 -23   12.84    3.17
  -1  -5 -23    9.81    3.75
  -1  -5 -23    8.98    3.92
  -1  -5 -23    7.24    3.03
  -1   5 -24   15.44    3.63
  -1  -5 -24   18.06    3.91
  -1  -5 -24   16.08    4.58
  -1  -5 -24   16.56    2.09
  -1   5 -24   17.43    4.52
  -1  -5 -24   18.50    4.99
  -1  -5 -25    6.10    3.59
  -1  -5 -25   10.58    1.85
  -1  -5 -25   15.11    4.60
  -1  -5 -26    1.14    3.42
  -1   5 -26   -1.02    3.55
  -1  -5 -26   -0.57    3.65
  -1  -5 -26    0.74    1.38
  -1  -5 -27    2.46    1.45
  -1  -5 -27    4.68    4.55
  -1  -5 -27    8.20    4.42
  -1   5 -27    3.67    3.59
  -1  -5 -28   20.39    2.61
  -1  -5 -28   22.77    5.43
  -1  -5 -28   16.67    5.35
  -1   5 -28   19.86    5.10
  -1  -5 -29    7.27    4.75
  -1   5 -29   21.88    5.73
  -1  -5 -29   10.47    4.78
  -1   5 -30   13.34    5.17
  -1  -5 -30    8.75    4.44
  -1  -5 -30   15.97    5.14
  -1   5 -31    2.83    3.97
  -1  -5 -31    2.55    4.24
  -1  -5 -31   -0.62    4.14
  -1   5 -32   -0.57    3.88
  -1  -5 -32    1.89    4.75
  -1  -5 -32    5.15    4.28
  -1   5 -33   -0.58    4.24
  -1  -5 -33    3.82    4.53
  -1   5 -34    7.67    4.64
  -1  -5 -34    3.22    4.58
   1  -6 -34    2.92    4.54
   1   6 -34    2.20    4.00
   1  -6 -33    0.59    4.02
   1   6 -33    2.19    4.03
   1  -6 -32    1.76    4.31
   1   6 -32    1.10    4.40
   1   6 -31   23.27    5.64
   1  -6 -31    9.23    4.92
   1  -6 -31    7.99    4.58
   1   6 -30    4.25    4.47
   1  -6 -30   15.60    5.04
   1  -6 -30    2.84    4.29
   1  -6 -29    9.34    4.36
   1  -6 -29   11.18    4.98
   1  -6 -28   43.02    6.96
   1  -6 -28   29.10    6.35
   1   6 -28   45.48    6.95
   1  -6 -27   13.14    4.65
   1  -6 -27   13.94    5.00
   1  -6 -26   49.68    7.15
   1   6 -26   46.99    6.89
   1  -6 -26   42.31    6.96
   1  -6 -25    7.10    3.70
   1   6 -25   18.82    4.68
   1  -6 -25    8.15    4.04
   1   6 -25   11.95    2.63
   1   6 -24   15.91    4.37
   1  -6 -24   20.94    4.76
   1  -6 -24   11.38    4.24
   1   6 -24   17.71    3.64
   1   6 -24   14.47    2.80
   1  -6 -24   18.52    3.83
   1  -6 -23   90.78    9.38
   1   6 -23  102.67    8.45
   1   6 -23   89.58    7.37
   1  -6 -23   91.50    8.23
   1  -6 -23   95.69    9.70
   1   6 -22    7.34    2.73
   1  -6 -22    2.66    2.85
   1  -6 -22    7.44    3.28
   1  -6 -22    7.78    2.70
   1   6 -22    7.18    3.06
   1   6 -22    4.85    2.13
   1   6 -21  138.49   10.80
   1  -6 -21  106.31   10.39
   1  -6 -21  105.02    8.95
   1   6 -21  131.07    9.45
   1   6 -21  118.07    8.63
   1  -6 -21  117.82   10.42
   1   6 -20   26.26    3.57
   1   6 -20   24.66    4.07
   1  -6 -20   22.60    3.44
   1   6 -20   20.42    3.14
   1  -6 -20   17.33    3.90
   1  -6 -20   13.10    3.70
   1  -6 -19   31.55    5.35
   1  -6 -19   31.95    4.31
   1  -6 -19   22.39    4.53
   1   6 -19   60.86    4.92
   1   6 -19   69.60    6.60
   1   6 -19   68.47    5.51
   1   6 -18   89.45    6.97
   1   6 -18   88.32    8.02
   1  -6 -18   78.08    7.80
   1  -6 -18   84.94    6.82
   1   6 -18   89.16    6.74
   1  -6 -18   68.60    7.72
   1  -6 -17   70.09    5.12
   1   6 -17   33.41    4.92
   1   6 -17   32.18    4.07
   1  -6 -17   90.24    7.31
   1   6 -17   26.45    3.90
   1  -6 -17   58.46    5.99
   1  -6 -16  127.70    9.14
   1   6 -16  145.57    9.47
   1  -6 -16  118.67   10.66
   1  -6 -16  127.58   10.50
   1   6 -16  150.93    9.53
   1   6 -16  127.90   10.44
   1  -6 -15   92.07    7.87
   1   6 -15  158.38    8.85
   1   6 -15  146.29    8.73
   1  -6 -15   85.72    8.84
   1   6 -15  185.15   10.67
   1  -6 -15   90.57    9.12
   1  -6 -14   35.06    4.62
   1   6 -14   31.68    4.15
   1   6 -14   37.14    3.60
   1   6 -14   31.54    3.58
   1  -6 -14   29.96    3.29
   1   6 -13  444.50   24.96
   1  -6 -13  369.72   23.27
   1  -6 -13  380.52   23.31
   1   6 -13  449.08   23.68
   1  -6 -13  360.99   24.83
   1   6 -13  458.68   24.00
   1  -6 -12   12.19    1.96
   1  -6 -12   10.69    2.06
   1   6 -12   13.03    2.67
   1  -6 -12    9.63    2.68
   1   6 -12   12.69    2.12
   1   6 -12    9.64    2.33
   1   6 -11  442.55   24.24
   1   6 -11  440.39   23.71
   1  -6 -11  414.36   24.05
   1  -6 -11  387.75   23.49
   1  -6 -11  397.70   25.05
   1   6 -11  417.38   24.74
   1  -6 -10   13.80    1.75
   1   6 -10   12.90    1.74
   1   6 -10   16.07    2.41
   1  -6 -10   11.23    2.48
   1   6 -10   13.89    2.42
   1  -6 -10   15.31    2.31
   1  -6  -9   13.67    2.62
   1  -6  -9   14.51    1.81
   1   6  -9   34.24    4.25
   1   6  -9   37.23    3.31
   1   6  -9   34.23    3.11
   1   6  -9   25.86    2.11
   1  -6  -9   13.64    2.34
   1  -6  -8   71.86    4.63
   1   6  -8   71.97    4.62
   1  -6  -8   70.31    5.64
   1   6  -8   60.88    5.17
   1  -6  -8   73.58    5.59
   1   6  -8   73.07    5.42
  -1   6   8   78.79    6.27
   1   6  -8   67.62    6.46
   1  -6  -7   38.65    3.72
   1   6  -7   24.28    3.90
   1   6  -7   25.62    2.27
   1   6  -7   30.34    2.94
  -1   6   7   53.56    4.55
   1   6  -7   23.87    3.01
   1  -6  -7   37.40    2.50
   1  -6  -7   60.21    3.87
   1  -6  -6  121.80    7.92
   1   6  -6  118.67    7.16
   1   6  -6  119.57    7.67
   1  -6  -6  135.84    8.83
   1  -6  -6  125.81    7.24
   1   6  -6  131.10    8.43
   1   6  -6  135.90    9.49
  -1   6   6  143.26    9.29
   1  -6  -5  305.73   19.49
   1   6  -5  415.18   20.69
  -1   6   5  296.30   19.59
   1  -6  -5  268.67   18.15
   1  -6  -5  264.15   19.51
   1   6  -5  323.55   17.82
   1   6  -5  443.40   19.74
   1   6  -5  342.45   18.14
  -1  -6   5  404.04   19.66
   1   6  -4   45.71    4.61
  -1  -6   4   40.01    4.07
   1  -6  -4   48.50    4.73
   1  -6  -4   46.01    4.40
  -1   6   4   51.66    4.79
   1   6  -4   45.36    4.09
  -1  -6   3  790.99   42.34
   1  -6  -3  694.13   42.61
  -1   6   3  691.98   42.49
   1   6  -3  783.45   42.76
   1  -6  -3  724.04   42.87
   1   6  -3  828.53   42.30
   1  -6  -2   19.73    2.87
  -1  -6   2   18.25    2.56
   1   6  -2   17.78    2.79
  -1   6   2   13.87    2.62
   1  -6  -2   17.73    2.73
   1   6  -2   14.35    2.46
   1   6  -1  486.84   27.54
   1   6  -1  489.36   27.62
   1  -6  -1  440.07   27.88
  -1  -6   1  513.60   27.71
  -1   6   1  460.08   27.77
  -1  -6   0    1.05    1.24
  -1   6   0    2.09    1.61
   1   6   0    2.27    1.53
   1  -6   0    3.48    1.62
   1   6   0    1.38    1.20
   1   6   1    6.68    1.87
   1   6   1    0.84    1.16
  -1   6  -1    2.27    1.58
   1  -6   1    2.62    1.65
  -1  -6  -1    4.05    1.52
  -1   6  -2   21.18    2.81
   1  -6   2   15.55    2.68
  -1   6  -2   19.55    2.82
  -1  -6  -2   18.45    2.54
   1   6   2   20.78    2.28
   1   6   2   14.97    2.52
  -1   6  -3    3.82    1.79
  -1   6  -3    4.48    1.66
   1  -6   3    2.76    1.67
  -1  -6  -4   27.91    3.26
  -1  -6  -4   25.04    1.71
  -1   6  -4   24.57    1.70
  -1  -6  -4   25.69    1.69
  -1   6  -4   27.47    1.77
  -1   6  -4   32.32    3.68
  -1   6  -4   30.58    3.40
  -1   6  -5  158.67   10.97
  -1  -6  -5  237.89   13.08
  -1   6  -5  172.06   12.81
  -1  -6  -5  199.76   11.04
  -1  -6  -5  245.46   11.15
  -1   6  -5  159.40   12.30
  -1   6  -6   70.16    4.65
  -1  -6  -6   69.34    4.62
  -1   6  -6   71.98    4.67
  -1   6  -6   68.69    5.80
  -1  -6  -6   70.26    6.02
  -1  -6  -6   70.79    4.66
  -1   6  -6   80.77    6.60
  -1  -6  -7  904.51   45.48
  -1   6  -7  750.09   43.56
  -1   6  -7  702.75   43.49
  -1   6  -7  819.74   45.68
  -1  -6  -7  805.55   43.63
  -1  -6  -7  901.77   43.74
  -1   6  -7  791.75   44.91
  -1   6  -8    9.17    2.67
  -1  -6  -8   10.79    2.47
  -1  -6  -8    7.40    1.54
  -1   6  -8    7.84    1.55
  -1   6  -8   10.42    1.71
  -1   6  -8    4.68    2.13
  -1  -6  -8    6.68    1.56
  -1  -6  -9  138.86    8.87
  -1  -6  -9  160.18   10.25
  -1   6  -9  129.48    9.50
  -1   6  -9  129.17   10.21
  -1   6  -9  122.18    8.59
  -1   6  -9  131.91    8.76
  -1  -6  -9  149.76    8.88
  -1  -6 -10    2.85    1.68
  -1   6 -10    3.80    1.44
  -1  -6 -10    3.13    1.41
  -1  -6 -10    2.98    1.35
  -1   6 -10    4.88    2.54
  -1   6 -10    1.98    1.91
  -1   6 -10    3.61    1.40
  -1   6 -11    1.29    1.24
  -1   6 -11    3.20    2.39
  -1   6 -11    0.54    1.28
  -1  -6 -11    2.73    1.49
  -1  -6 -11    3.87    1.94
  -1   6 -11    4.27    1.80
  -1  -6 -11    3.18    1.56
  -1   6 -12    2.79    1.56
  -1  -6 -12    2.40    1.50
  -1   6 -12    3.01    2.20
  -1  -6 -12    3.11    1.66
  -1   6 -12    3.03    2.01
  -1   6 -12    3.05    1.60
  -1  -6 -12    3.24    2.08
  -1   6 -13    1.45    1.76
  -1  -6 -13    2.85    2.08
  -1   6 -13    0.70    2.48
  -1  -6 -13    1.27    1.78
  -1   6 -13    0.38    1.32
  -1   6 -13   -0.23    1.57
  -1  -6 -13    2.21    1.74
  -1   6 -14    7.05    2.20
  -1  -6 -14    5.39    2.35
  -1   6 -14    5.44    3.12
  -1   6 -14    9.40    2.52
  -1   6 -14   10.22    2.26
  -1  -6 -14    8.46    2.19
  -1  -6 -14    5.67    2.43
  -1   6 -15  148.51   11.81
  -1  -6 -15  189.19   12.39
  -1   6 -15  131.46   10.43
  -1  -6 -15  186.81   11.99
  -1   6 -15  120.10    9.91
  -1   6 -15  126.66   10.57
  -1  -6 -15  209.51   11.33
  -1   6 -16   36.70    4.07
  -1   6 -16   24.95    3.93
  -1  -6 -16   38.51    4.34
  -1  -6 -16   37.77    5.17
  -1   6 -16   33.90    4.44
  -1   6 -16   37.03    5.45
  -1  -6 -16   35.70    4.81
  -1  -6 -17  250.80   14.59
  -1   6 -17  172.68   12.81
  -1  -6 -17  252.02   13.24
  -1   6 -17  135.58   11.71
  -1   6 -17  150.84   11.69
  -1   6 -17  173.01   13.54
  -1  -6 -18    4.98    2.57
  -1   6 -18    4.65    2.28
  -1   6 -18    4.91    2.22
  -1  -6 -18    9.60    3.18
  -1   6 -18    5.86    2.83
  -1  -6 -19   28.63    4.25
  -1  -6 -19   25.60    4.84
  -1   6 -19   22.84    3.57
  -1   6 -19   20.86    3.56
  -1   6 -19   27.16    4.49
  -1   6 -20    1.56    2.96
  -1   6 -20    1.04    1.99
  -1   6 -20    0.54    2.13
  -1  -6 -20    3.60    3.04
  -1  -6 -20    2.75    2.49
  -1  -6 -21    2.84    3.24
  -1  -6 -21    1.27    2.71
  -1   6 -21    0.52    1.98
  -1   6 -21    0.28    2.41
  -1   6 -21    0.41    2.76
  -1   6 -22    6.00    3.39
  -1  -6 -22    4.60    2.63
  -1  -6 -22    7.91    3.70
  -1   6 -22    9.76    2.88
  -1  -6 -23    0.51    3.27
  -1   6 -23   -0.45    2.89
  -1  -6 -23   -1.70    2.82
  -1   6 -23    0.59    2.43
  -1   6 -24   -0.91    2.73
  -1  -6 -24    4.78    4.04
  -1   6 -24    0.46    3.22
  -1  -6 -24   -1.05    3.11
  -1   6 -25   39.49    6.56
  -1  -6 -25   61.26    8.18
  -1  -6 -26    6.73    4.40
  -1   6 -26   13.42    4.66
  -1  -6 -26   15.50    5.25
  -1  -6 -27   33.80    6.69
  -1  -6 -27   29.29    6.03
  -1   6 -28    7.87    4.70
  -1  -6 -28    3.52    3.80
  -1  -6 -28    4.42    4.15
  -1   6 -29    4.30    4.13
  -1  -6 -29   -1.19    4.59
  -1  -6 -29   -0.65    3.72
  -1  -6 -30   -0.60    4.19
  -1   6 -30    7.12    4.39
  -1  -6 -30   -2.63    3.93
  -1  -6 -31   -3.67    4.66
  -1   6 -31   -3.35    4.68
  -1  -6 -32   -0.62    4.06
  -1   6 -32    0.57    4.41
  -1   6 -33   -2.30    4.38
  -1  -6 -33    5.62    4.70
  -1  -6 -34    1.26    4.79
  -1   6 -34    3.51    4.46
   1   7 -34   12.13    5.34
   1  -7 -33    5.51    4.54
   1   7 -33    1.08    4.29
   1  -7 -32   -0.54    4.14
   1   7 -32   -0.53    4.17
   1   7 -31   11.97    4.76
   1  -7 -31    7.50    3.98
   1  -7 -30   17.90    5.37
   1   7 -30   22.46    5.79
   1  -7 -29    7.39    4.51
   1  -7 -29    4.70    3.83
   1   7 -29   15.42    4.90
   1  -7 -28    5.70    4.31
   1  -7 -28    3.59    4.05
   1   7 -28    5.38    3.93
   1  -7 -27    0.58    3.65
   1  -7 -27   -1.54    4.30
   1   7 -27    0.96    3.74
   1  -7 -26   -1.53    4.41
   1   7 -26    4.73    3.64
   1  -7 -26    1.12    3.36
   1   7 -25    2.78    3.69
   1  -7 -25    5.95    3.67
   1  -7 -25    9.97    4.47
   1  -7 -24   10.94    4.03
   1   7 -24    7.64    3.88
   1   7 -24    8.41    2.85
   1  -7 -24    1.95    3.56
   1  -7 -24    7.79    3.04
   1  -7 -23   22.74    5.10
   1   7 -23   22.75    3.54
   1  -7 -23   27.53    4.18
   1   7 -23   24.85    3.95
   1   7 -23   23.42    4.99
   1  -7 -23   23.96    5.03
   1  -7 -22    8.63    3.68
   1   7 -22    9.73    2.72
   1   7 -22    7.74    2.81
   1  -7 -22   11.49    2.95
   1   7 -22    7.09    3.41
   1  -7 -22   11.97    3.86
   1  -7 -21   38.82    6.22
   1   7 -21   67.23    5.50
   1  -7 -21   35.75    4.84
   1   7 -21   76.34    6.04
   1   7 -21   83.24    7.55
   1  -7 -21   49.12    6.55
   1  -7 -21   36.48    3.72
   1   7 -20   60.10    5.52
   1  -7 -20   50.85    6.80
   1  -7 -20   56.72    4.43
   1  -7 -20   55.08    6.82
   1   7 -20   57.02    5.56
   1  -7 -20   51.61    5.37
   1   7 -20   49.67    6.45
   1   7 -19   68.64    5.51
   1  -7 -19   43.00    4.71
   1   7 -19   70.85    6.81
   1  -7 -19   32.70    5.61
   1  -7 -19   37.61    3.80
   1   7 -19   65.35    5.38
   1   7 -18   10.65    3.25
   1  -7 -18   12.62    2.60
   1  -7 -18   12.66    3.59
   1  -7 -18   12.87    2.10
   1   7 -18   14.90    2.79
   1   7 -18   16.15    2.94
   1  -7 -17   13.45    2.46
   1   7 -17    5.35    2.19
   1  -7 -17    5.30    1.64
   1   7 -17   10.79    2.34
   1   7 -17   16.48    3.34
   1  -7 -17    8.25    2.89
   1  -7 -16    7.33    1.86
   1   7 -16    2.45    2.70
   1   7 -16    6.94    2.57
   1   7 -16    5.91    2.23
   1  -7 -16    6.23    1.71
   1  -7 -16    4.95    2.41
   1   7 -16    5.48    1.88
   1  -7 -15    9.29    2.60
   1  -7 -15    7.19    1.68
   1   7 -15    7.05    1.85
   1   7 -15    7.92    3.33
   1  -7 -15    3.14    1.50
   1   7 -15    3.69    1.88
   1   7 -15    6.42    2.12
   1   7 -14   -0.38    2.72
   1  -7 -14    0.42    1.40
   1   7 -14    0.59    1.40
   1  -7 -14   -1.53    2.46
   1   7 -14   -1.79    2.16
   1  -7 -14   -0.16    1.28
   1   7 -14    0.97    1.76
   1  -7 -13   73.51    5.88
   1   7 -13   92.47    6.49
   1   7 -13   89.13    8.04
   1  -7 -13   62.94    6.55
   1  -7 -13   67.66    5.35
   1   7 -13   84.41    5.63
   1   7 -13   85.22    6.65
   1   7 -12   33.93    3.87
   1  -7 -12   34.06    4.22
   1   7 -12   37.30    3.19
   1  -7 -12   37.70    3.82
   1   7 -12   44.15    4.15
   1  -7 -12   37.47    3.17
   1   7 -12   31.61    4.89
   1  -7 -11  169.25   11.71
   1  -7 -11  152.40   10.73
   1   7 -11  220.37   12.10
   1   7 -11  233.44   14.14
   1   7 -11  194.75   10.97
   1   7 -11  222.64   12.23
   1  -7 -11  159.18   11.90
   1   7 -10   75.42    7.13
   1  -7 -10   70.24    5.75
   1   7 -10   64.84    5.20
   1  -7 -10   71.27    4.71
   1   7 -10   80.89    5.86
   1   7 -10   66.11    4.63
   1  -7 -10   68.16    5.63
   1  -7 -10   67.26    6.58
   1   7  -9  208.47   11.00
   1  -7  -9  162.11   10.92
   1  -7  -9  164.48   11.54
   1   7  -9  222.71   11.83
   1   7  -9  228.43   13.53
   1   7  -9  176.44   10.19
   1  -7  -9  161.91   12.39
   1  -7  -9  156.26   10.16
   1  -7  -8    9.99    2.78
   1   7  -8   12.09    1.25
   1  -7  -8   14.61    2.54
   1  -7  -8    9.21    1.65
   1   7  -8   14.21    3.13
  -1   7   8   12.21    2.79
   1   7  -8   10.75    1.57
   1  -7  -8   12.58    1.38
   1   7  -8   12.21    2.34
   1   7  -7   14.65    3.11
   1  -7  -7    6.82    1.24
  -1   7   7   14.21    2.72
   1   7  -7   13.27    2.32
   1   7  -7   10.92    1.19
   1  -7  -7   10.46    2.28
   1  -7  -7   12.91    2.81
  -1   7   6    5.50    2.34
   1   7  -6    4.72    1.71
   1  -7  -6    4.18    1.80
   1  -7  -6    3.04    1.95
   1   7  -6    3.46    2.14
  -1  -7   5   34.38    3.81
  -1   7   5   38.19    4.23
   1   7  -5   41.08    4.56
   1   7  -5   42.00    3.92
   1  -7  -5   32.20    4.22
   1   7  -4   16.87    2.69
  -1  -7   4   21.63    2.88
   1  -7  -4   18.13    3.27
  -1   7   4   16.62    3.06
   1   7  -4   20.34    3.16
   1   7  -3  156.06    9.58
   1   7  -3  153.44    9.94
  -1  -7   3  146.11    9.64
   1  -7  -3  120.00    9.86
  -1   7   3  111.79    9.43
   1   7  -2   43.25    4.32
   1  -7  -2   44.13    4.80
  -1  -7   2   38.55    4.16
   1   7  -2   40.47    4.13
  -1   7   2   41.04    4.43
   1  -7  -1  295.23   20.65
  -1  -7   1  343.72   20.41
   1   7  -1  379.32   20.49
   1   7  -1  364.74   20.40
  -1   7   1  303.96   20.39
   1   7   0   21.08    2.99
  -1   7   0   18.76    3.14
  -1  -7   0   20.99    3.03
   1   7   0   18.78    2.77
   1  -7   0   23.18    3.54
  -1   7  -1  261.93   17.36
   1   7   1  283.77   16.85
  -1  -7  -1  306.66   17.68
   1  -7   1  254.55   17.73
   1   7   1  297.81   17.40
  -1   7  -2   15.48    3.01
  -1  -7  -2   13.29    2.64
   1  -7   2   17.94    3.29
  -1   7  -3  124.11    9.32
  -1  -7  -3  155.45    9.88
   1  -7   3  126.82    9.70
  -1  -7  -4   19.65    3.15
  -1   7  -4   31.08    3.74
  -1   7  -4   29.49    3.48
  -1   7  -5   33.80    4.01
  -1   7  -5   32.06    4.20
  -1  -7  -6   32.79    2.11
  -1  -7  -6   43.93    4.43
  -1   7  -6   50.19    4.46
  -1   7  -6   55.95    5.20
  -1  -7  -6   31.32    2.11
  -1   7  -7  123.20    8.00
  -1  -7  -7  173.99   10.68
  -1   7  -7  125.81    8.05
  -1  -7  -7  155.60    8.11
  -1   7  -7  140.04   10.54
  -1  -7  -7  152.29    8.20
  -1   7  -7  142.24    9.95
  -1  -7  -8    8.04    2.49
  -1   7  -8    5.31    1.18
  -1  -7  -8    5.36    1.21
  -1   7  -8    5.10    1.15
  -1   7  -8    4.51    2.67
  -1  -7  -8    4.09    1.12
  -1   7  -8    6.00    2.31
  -1  -7  -9  254.74   14.77
  -1  -7  -9  243.32   14.93
  -1   7  -9  268.51   17.31
  -1   7  -9  276.39   16.52
  -1   7  -9  277.37   15.06
  -1   7  -9  266.01   14.89
  -1  -7 -10    3.79    2.34
  -1   7 -10    2.61    2.56
  -1   7 -10    1.52    1.35
  -1  -7 -10    1.86    1.35
  -1  -7 -10    1.78    1.22
  -1   7 -10    0.51    1.22
  -1   7 -10    3.15    2.45
  -1   7 -11  258.07   15.83
  -1   7 -11  260.40   15.98
  -1   7 -11  284.87   18.24
  -1  -7 -11  265.47   16.08
  -1  -7 -11  264.62   15.85
  -1   7 -11  279.53   17.18
  -1  -7 -11  292.83   17.90
  -1   7 -12   10.58    3.07
  -1  -7 -12    3.71    1.83
  -1   7 -12    4.99    1.87
  -1   7 -12    3.64    1.61
  -1  -7 -12    6.39    2.71
  -1   7 -12    4.29    2.56
  -1  -7 -12    2.85    1.60
  -1  -7 -13  143.31    9.02
  -1  -7 -13  148.68    8.68
  -1   7 -13  109.51    9.91
  -1   7 -13  110.87    9.00
  -1  -7 -13  153.75   10.54
  -1   7 -13  102.91    8.07
  -1   7 -13  102.18    8.30
  -1  -7 -14   46.09    5.50
  -1   7 -14   44.14    4.44
  -1   7 -14   35.55    3.88
  -1   7 -14   47.05    4.87
  -1  -7 -14   44.35    4.55
  -1  -7 -14   35.74    3.97
  -1   7 -14   42.90    5.64
  -1  -7 -15   96.67    7.69
  -1  -7 -15   83.93    6.46
  -1   7 -15   39.47    4.93
  -1   7 -15   43.74    5.33
  -1   7 -15   40.20    4.73
  -1  -7 -15   96.54    6.05
  -1   7 -16   23.46    3.74
  -1  -7 -16   25.62    4.02
  -1   7 -16   18.29    3.41
  -1  -7 -16   27.37    4.48
  -1  -7 -16   16.62    3.04
  -1   7 -16   20.66    3.22
  -1   7 -17   61.72    6.13
  -1  -7 -17   98.73    8.68
  -1   7 -17   76.35    6.97
  -1  -7 -17   86.90    7.67
  -1  -7 -17   83.92    6.80
  -1   7 -17   74.98    6.81
  -1  -7 -18    2.53    2.31
  -1   7 -18    3.86    2.57
  -1  -7 -18    3.23    2.76
  -1   7 -18    3.70    2.29
  -1   7 -18    3.38    2.65
  -1  -7 -18    8.29    3.53
  -1   7 -19  140.15   10.00
  -1   7 -19  158.01   11.19
  -1  -7 -19  119.29   11.30
  -1  -7 -19  122.38    9.96
  -1   7 -19  142.65   10.38
  -1  -7 -19  134.55   11.15
  -1  -7 -20   13.19    4.20
  -1   7 -20   10.26    3.00
  -1   7 -20   15.15    3.89
  -1  -7 -20    7.33    2.98
  -1   7 -20    9.21    3.23
  -1  -7 -20   13.66    3.94
  -1  -7 -21  150.47   12.73
  -1  -7 -21  129.54   10.61
  -1  -7 -21  153.03   12.22
  -1   7 -21  127.26   10.31
  -1   7 -21  160.62   11.75
  -1   7 -21  136.27   10.33
  -1  -7 -22    0.46    3.24
  -1   7 -22    3.48    2.47
  -1  -7 -22    0.54    3.38
  -1  -7 -22    3.39    2.72
  -1   7 -22    1.58    3.04
  -1   7 -23   40.87    5.49
  -1  -7 -23   78.16    8.27
  -1  -7 -23   80.27    7.21
  -1   7 -23   52.23    6.90
  -1  -7 -24   32.15    6.00
  -1  -7 -24   20.89    4.27
  -1   7 -24   19.10    4.73
  -1   7 -24   22.16    3.92
  -1   7 -25   19.88    4.93
  -1  -7 -25   35.85    6.34
  -1  -7 -26    3.74    3.94
  -1   7 -26    0.47    3.72
  -1   7 -27   28.60    5.79
  -1  -7 -27   35.65    6.49
  -1  -7 -28   10.08    4.67
  -1   7 -28    4.49    4.20
  -1   7 -29   48.74    7.21
  -1  -7 -29   23.92    6.31
  -1  -7 -30    9.83    4.87
  -1   7 -30    7.89    4.58
  -1   7 -31   36.57    6.99
  -1  -7 -31   37.44    7.18
  -1   7 -32    2.19    4.39
  -1  -7 -32    2.96    4.36
  -1  -7 -33   29.81    6.84
  -1   7 -33   25.02    6.43
   1  -8 -33    3.59    4.76
   1  -8 -32   -2.55    4.42
   1  -8 -31    2.02    3.85
   1  -8 -30    4.00    4.38
   1  -8 -29   -0.49    3.84
   1  -8 -28    2.92    3.59
   1  -8 -27    7.61    4.04
   1  -8 -26   -0.47    3.81
   1   8 -26    6.19    3.99
   1  -8 -26    6.02    4.28
   1  -8 -25    9.97    3.98
   1  -8 -25    5.24    3.78
   1   8 -25    5.94    3.64
   1  -8 -24    3.08    3.72
   1  -8 -24    3.91    3.67
   1  -8 -24    0.59    2.54
   1   8 -24    0.41    3.60
   1   8 -23    4.69    3.17
   1  -8 -23    5.82    2.75
   1  -8 -23    5.98    3.50
   1  -8 -22    0.17    1.13
   1  -8 -22   -2.48    3.34
   1  -8 -22    0.77    2.18
   1   8 -22   -0.37    3.11
   1   8 -21    7.74    3.39
   1  -8 -21    4.07    2.28
   1  -8 -21    4.93    1.44
   1  -8 -21    2.38    3.00
   1  -8 -20    1.54    1.84
   1  -8 -20   -0.33    1.28
   1   8 -20    2.99    2.63
   1  -8 -20    1.52    2.80
   1  -8 -19   26.35    4.46
   1  -8 -19   21.78    3.16
   1   8 -19   15.90    3.23
   1  -8 -19   20.62    2.48
   1   8 -19   17.55    3.67
   1  -8 -18    6.72    1.74
   1  -8 -18    8.84    3.18
   1  -8 -18    7.70    2.25
   1   8 -18    5.51    2.39
   1   8 -18    7.59    2.81
   1  -8 -17   82.65    6.95
   1   8 -17   54.27    5.47
   1   8 -17   50.06    5.69
   1  -8 -17   69.13    4.96
   1  -8 -17   64.09    5.07
   1   8 -17   44.88    4.69
   1  -8 -16   20.89    3.78
   1  -8 -16   20.90    2.81
   1  -8 -16   22.74    2.86
   1   8 -16   22.77    2.83
   1   8 -16   21.45    3.54
   1   8 -16   28.99    3.82
   1  -8 -15   11.64    3.69
   1   8 -15    3.10    2.00
   1  -8 -15    4.37    1.65
   1   8 -15    3.57    1.61
   1  -8 -15    8.04    2.72
   1  -8 -15    5.80    1.90
   1   8 -15    2.63    2.23
   1   8 -14   10.56    2.51
   1  -8 -14    9.61    1.90
   1   8 -14   11.01    1.93
   1   8 -14   14.24    2.82
   1  -8 -14    9.45    3.22
   1  -8 -14   10.18    2.50
   1  -8 -14    8.04    2.16
   1  -8 -13   31.09    3.54
   1   8 -13   40.16    5.51
   1   8 -13   34.20    2.86
   1  -8 -13   23.99    4.35
   1   8 -13   33.31    3.43
   1  -8 -13   25.65    2.70
   1   8 -13   33.50    3.84
   1  -8 -13   29.73    3.44
   1   8 -12    3.47    2.02
   1  -8 -12    0.84    1.43
   1  -8 -12    3.59    2.67
   1  -8 -12    1.93    1.04
   1   8 -12    1.86    1.00
   1   8 -12    1.97    1.33
   1   8 -12    2.60    2.67
   1   8 -11    5.85    1.10
   1   8 -11    6.82    1.54
   1   8 -11    5.01    2.91
   1  -8 -11    8.05    1.28
   1  -8 -11    8.05    3.20
   1   8 -11    7.32    2.24
   1  -8 -11    6.07    1.67
   1  -8 -10    1.70    2.47
   1   8 -10    0.91    0.94
   1   8 -10    2.06    2.66
   1  -8 -10    0.92    0.96
   1   8 -10    0.20    1.79
   1  -8 -10    1.22    0.75
   1   8  -9   60.13    5.01
   1  -8  -9   44.89    3.10
   1  -8  -9   56.11    5.91
   1   8  -9   63.91    6.21
   1   8  -8   15.28    3.29
   1  -8  -8   11.17    3.11
   1   8  -8   13.36    2.81
   1   8  -7  132.29   11.02
   1  -8  -7  186.12   12.15
   1   8  -7  131.38   10.10
  -1   8   7  187.76   11.66
   1   8  -6   67.64    6.19
   1   8  -6   62.81    5.43
   1  -8  -6   62.78    6.29
  -1   8   6   49.87    5.74
   1   8  -5   12.61    2.70
   1  -8  -5   12.03    2.92
  -1   8   5   11.87    2.92
   1   8  -5   10.90    2.83
   1  -8  -4   43.60    5.01
   1   8  -4   40.69    4.36
   1   8  -4   36.95    4.49
  -1   8   4   41.44    4.79
  -1  -8   4   41.00    4.43
  -1   8   3   67.46    6.48
   1   8  -3   95.66    6.72
   1  -8  -3   62.30    6.68
   1   8  -3   77.77    6.59
  -1  -8   3   85.38    6.80
  -1   8   2    8.37    2.57
   1   8  -2   12.75    2.66
  -1  -8   2    9.71    2.44
   1   8  -2    9.63    2.48
   1  -8  -2    7.67    2.77
   1   8  -1    9.94    2.37
  -1   8   1    9.66    2.74
   1   8  -1   12.27    2.65
  -1  -8   1   11.51    2.59
   1  -8  -1   11.78    2.78
   1   8   0    2.20    1.83
  -1   8   0    1.73    2.19
   1   8   0    1.50    1.61
  -1  -8   0    2.65    1.98
   1  -8   0    2.34    2.28
  -1   8  -1  113.08    8.24
   1  -8   1  121.15    8.91
   1   8   1   98.75    7.78
  -1   8  -2   26.74    3.82
   1  -8   2   24.77    3.77
  -1  -8  -2   27.28    3.73
  -1   8  -3  114.30    7.93
   1  -8   3  100.28    7.80
  -1   8  -4   57.50    5.66
  -1  -8  -4   59.34    5.74
  -1   8  -5   16.22    3.03
  -1   8  -5   11.24    2.94
  -1   8  -6   69.83    6.12
  -1   8  -6   64.51    5.52
  -1   8  -7   75.86    6.59
  -1   8  -7   62.70    5.66
  -1   8  -8   22.48    3.98
  -1   8  -8   12.90    2.86
  -1   8  -9   10.07    3.20
  -1   8  -9    8.95    2.62
  -1  -8  -9   12.43    1.22
  -1   8  -9    8.80    1.06
  -1  -8  -9    4.28    3.16
  -1   8 -10    4.75    1.16
  -1  -8 -10    0.32    2.15
  -1   8 -10    6.22    2.31
  -1   8 -10    4.36    1.14
  -1  -8 -10    2.99    1.00
  -1   8 -10    2.10    2.55
  -1  -8 -10    4.38    1.21
  -1   8 -11   65.97    6.75
  -1  -8 -11   49.29    3.90
  -1   8 -11   60.83    4.06
  -1  -8 -11   53.63    4.23
  -1   8 -11   72.30    6.12
  -1   8 -11   66.42    4.37
  -1   8 -12   16.38    2.38
  -1  -8 -12   17.56    2.49
  -1   8 -12   19.61    2.32
  -1  -8 -12   17.88    2.17
  -1   8 -12   24.22    3.71
  -1  -8 -13   21.47    2.71
  -1   8 -13   43.37    3.37
  -1   8 -13   35.85    4.50
  -1  -8 -13   23.38    2.98
  -1   8 -13   35.04    3.34
  -1  -8 -14   31.73    3.43
  -1  -8 -14   42.83    5.41
  -1   8 -14   37.09    3.73
  -1  -8 -14   39.46    3.92
  -1   8 -14   27.84    3.33
  -1   8 -14   38.62    4.76
  -1   8 -15    5.92    2.18
  -1  -8 -15   20.08    2.76
  -1   8 -15    8.18    3.04
  -1  -8 -15   20.52    4.42
  -1   8 -15    9.63    2.16
  -1  -8 -15   10.85    2.55
  -1   8 -16   36.72    4.04
  -1   8 -16   44.04    5.17
  -1  -8 -16   39.80    4.20
  -1  -8 -16   38.73    4.61
  -1   8 -16   44.28    4.56
  -1  -8 -16   35.78    5.48
  -1   8 -17   35.37    5.12
  -1   8 -17   37.13    4.49
  -1   8 -17   42.61    4.88
  -1  -8 -17   83.14    7.78
  -1  -8 -17   68.52    5.37
  -1  -8 -17   72.13    6.12
  -1   8 -18   10.10    2.94
  -1  -8 -18   17.54    4.24
  -1  -8 -18   12.94    2.80
  -1  -8 -18   10.87    3.17
  -1   8 -18   10.65    3.05
  -1   8 -19   -0.28    2.28
  -1  -8 -19   -0.33    2.85
  -1  -8 -19    6.01    2.42
  -1  -8 -19    2.42    3.14
  -1  -8 -20    6.40    3.31
  -1   8 -20    5.18    2.90
  -1  -8 -20    3.85    2.47
  -1  -8 -20    6.59    3.66
  -1  -8 -21    7.62    2.91
  -1  -8 -21    9.17    3.56
  -1  -8 -21    8.97    3.92
  -1   8 -21   14.03    3.75
  -1  -8 -22    7.34    3.57
  -1  -8 -22    6.04    3.81
  -1  -8 -22    5.17    2.62
  -1   8 -22    2.09    2.88
  -1  -8 -23   -0.57    3.53
  -1  -8 -23   -2.59    3.68
  -1   8 -23   -0.37    3.36
  -1  -8 -23    1.81    2.72
  -1  -8 -24   15.41    4.90
  -1  -8 -24   16.78    4.41
  -1   8 -24   14.43    4.05
  -1  -8 -25   17.83    5.07
  -1  -8 -25   18.30    4.99
  -1   8 -25    7.76    3.83
  -1  -8 -26   12.74    4.96
  -1  -8 -26   15.53    4.76
  -1  -8 -27   10.99    4.58
  -1  -8 -28   10.74    4.51
  -1  -8 -29    3.65    4.30
  -1  -8 -30    4.78    4.34
  -1  -8 -31   -0.54    3.96
  -1  -8 -32    2.19    4.42
   1  -9 -25    9.19    3.74
   1  -9 -24    1.16    3.03
   1  -9 -23   17.84    4.21
   1  -9 -22    2.13    3.05
   1  -9 -21   19.82    4.10
   1  -9 -20   26.06    5.66
   1  -9 -20   17.31    3.73
   1  -9 -19   19.82    4.77
   1  -9 -19   12.58    3.30
   1  -9 -18    2.92    2.29
   1  -9 -18    4.68    2.01
   1  -9 -18    2.41    3.34
   1  -9 -17   10.27    3.86
   1  -9 -17    5.67    1.85
   1  -9 -17    6.18    2.28
   1  -9 -16    2.25    3.04
   1  -9 -16    1.44    1.89
   1  -9 -16    0.12    1.48
   1  -9 -15   20.59    2.31
   1  -9 -15   22.06    2.96
   1  -9 -14    0.27    1.40
   1   9 -14    1.65    2.07
   1  -9 -14    1.27    3.02
   1  -9 -14    0.18    1.21
   1  -9 -13   33.21    3.00
   1  -9 -13   36.09    2.72
   1  -9 -12    6.34    3.02
   1  -9 -12    3.60    0.92
   1   9 -12    7.43    2.78
   1   9 -11   52.98    5.14
   1  -9 -11   39.91    5.61
   1   9 -10   10.29    3.57
   1   9 -10   17.13    3.19
   1  -9 -10   12.00    3.64
   1   9  -9   28.58    4.71
   1   9  -9   35.22    4.22
   1  -9  -9   20.72    4.24
   1   9  -8    3.73    2.26
   1  -9  -8    5.55    3.14
   1   9  -8    4.91    2.75
   1   9  -7   22.16    3.96
   1  -9  -7   18.01    3.85
   1   9  -7   25.38    3.71
   1   9  -6    1.79    2.40
   1   9  -6    2.57    2.28
   1  -9  -6    2.82    2.60
   1   9  -5   30.01    4.05
   1  -9  -5   33.06    4.83
   1   9  -5   32.71    4.56
   1   9  -4    1.43    2.06
   1  -9  -4    2.72    2.62
  -1  -9   4    0.26    2.08
   1   9  -4    1.62    2.33
  -1  -9   3   36.27    4.66
   1  -9  -3   50.09    5.62
   1   9  -3   42.52    4.86
   1   9  -3   44.74    4.79
   1  -9  -2    0.34    2.28
   1   9  -2    5.84    2.41
   1   9  -2    4.14    2.35
  -1  -9   2    2.46    2.38
  -1  -9   1   37.98    4.72
   1   9  -1   42.90    4.72
   1  -9  -1   44.11    5.23
  -1   9   1   33.65    4.63
  -1  -9   0    1.12    2.10
  -1   9   0    4.45    2.77
   1  -9   0    4.32    2.74
  -1  -9  -1   43.89    4.77
   1  -9   1   34.85    4.66
  -1  -9  -2    3.17    2.38
  -1   9  -2    3.55    2.56
   1  -9   2    1.90    2.28
  -1  -9  -3   31.29    4.30
  -1   9  -3   21.56    3.70
  -1   9  -4    7.60    2.83
  -1  -9  -4    4.30    2.66
  -1  -9  -5   35.64    4.74
  -1   9  -5   29.94    4.21
  -1  -9  -6    5.87    2.84
  -1   9  -6    5.18    2.76
  -1  -9  -7   11.62    3.16
  -1   9  -7   16.17    3.38
  -1   9  -7   16.44    3.61
  -1  -9  -8   -0.34    2.47
  -1   9  -8    0.27    2.15
  -1   9  -8    1.99    2.52
  -1   9  -9   25.56    3.87
  -1  -9  -9    4.56    3.82
  -1  -9 -10    0.72    2.53
  -1   9 -10    3.29    2.59
  -1   9 -11   35.25    4.40
  -1  -9 -11    4.86    5.00
  -1  -9 -12    0.38    2.58
  -1  -9 -12    1.96    0.98
  -1  -9 -13   27.40    2.42
  -1  -9 -13   23.53    2.55
  -1  -9 -14   13.10    2.04
  -1  -9 -14   15.90    4.12
  -1  -9 -14   16.12    2.37
  -1  -9 -15    9.28    2.34
  -1  -9 -15   12.42    2.27
  -1  -9 -15   11.10    3.84
  -1  -9 -16   10.20    3.95
  -1  -9 -16    4.43    2.11
  -1  -9 -16    7.01    2.12
  -1  -9 -17    5.84    2.25
  -1  -9 -17    3.25    1.98
  -1  -9 -17    8.29    3.77
  -1  -9 -18    1.89    2.11
  -1  -9 -18    0.97    3.20
  -1  -9 -19   13.25    3.15
  -1  -9 -19   16.93    4.76
  -1  -9 -20    2.15    3.53
  -1  -9 -20    3.12    2.42
  -1  -9 -21   17.98    4.98
  -1  -9 -21   20.22    3.89
  -1  -9 -22    2.92    3.67
  -1  -9 -22    0.67    2.68
  -1  -9 -23   24.87    5.95
  -1  -9 -23   21.27    4.40
  -1  -9 -24   12.61    3.85
  -1  -9 -25    4.80    3.36
   1 -10 -19   13.75    5.05
   1 -10 -18   11.18    4.46
   1 -10 -17   39.67    6.56
   1 -10 -16   16.20    4.74
   1 -10 -15    9.57    4.28
   1 -10 -14   22.81    5.04
   1 -10 -13    7.90    3.81
   1 -10 -12   14.89    4.26
   1 -10 -11   -0.44    3.15
   1 -10 -10    8.12    3.54
   1 -10  -9   48.45    6.32
   1 -10  -8   21.70    4.42
   1  10  -8   19.55    3.66
   1  10  -7   36.07    5.30
   1  10  -7   31.56    4.59
   1  10  -6   52.99    5.74
   1 -10  -6   50.96    6.33
   1  10  -6   59.60    6.27
   1  10  -5    9.54    3.11
   1  10  -5    8.85    3.10
   1 -10  -5   14.79    4.14
   1  10  -4   43.76    5.31
   1  10  -4   51.03    5.50
   1 -10  -4   47.52    6.14
   1  10  -3   21.33    3.67
  -1 -10   3   15.02    3.37
   1 -10  -2   15.15    4.06
  -1 -10   2   18.01    3.56
   1  10  -2   16.08    3.54
   1 -10  -1    5.63    3.26
  -1 -10   1    2.84    2.65
   1 -10   0   10.80    3.43
  -1 -10   0    9.28    3.02
   1 -10   1   53.72    5.93
  -1 -10  -1   30.13    4.71
  -1 -10  -2   22.37    4.11
  -1 -10  -3   31.35    4.76
  -1 -10  -4   57.08    6.29
  -1 -10  -5    5.97    3.01
  -1 -10  -6   40.22    5.46
  -1 -10  -7   22.94    4.35
  -1 -10  -8   20.04    4.26
  -1 -10  -9    3.16    2.88
  -1 -10 -10    9.85    3.64
  -1 -10 -11    3.29    4.50
  -1 -10 -12    7.72    5.31
  -1 -10 -13   20.38    4.94
  -1 -10 -14   35.60    6.06
  -1 -10 -15    5.23    3.78
  -1 -10 -16   25.40    5.72
  -1 -10 -17    9.57    4.25
  -1 -10 -18    4.16    3.79
  -1 -10 -19    2.15    4.19
   1 -11 -14   25.12    5.79
   1 -11 -13   25.84    5.54
   1 -11 -12    9.85    3.94
   1 -11 -11   10.10    4.24
   1 -11 -10    7.44    3.67
   1 -11  -9    1.37    3.16
   1 -11  -8    7.64    3.72
   1 -11  -7   14.24    4.26
   1 -11  -6    7.92    3.81
   1 -11  -5   26.03    5.26
   1 -11  -4   30.93    5.50
   1 -11  -3   16.50    4.42
   1 -11  -2    7.86    3.64
   1 -11  -1    5.22    3.60
  -1 -11   1    3.39    2.97
   1 -11   0   10.69    3.80
  -1 -11   0   16.21    3.90
  -1 -11  -1    2.54    2.85
  -1 -11  -2    5.19    3.03
  -1 -11  -3    9.03    3.48
  -1 -11  -4    8.80    3.73
  -1 -11  -5   12.83    3.94
  -1 -11  -6   10.69    3.56
  -1 -11  -7    4.93    3.42
  -1 -11  -8   20.23    4.54
  -1 -11  -9    2.18    3.25
  -1 -11 -10   11.74    4.18
  -1 -11 -11    2.76    3.32
  -1 -11 -12    4.28    3.74
  -1 -11 -13    5.82    4.01
  -1 -11 -14    1.96    3.72
  -1 -11 -15    1.54    3.60
   1 -12  -7   -2.46    3.98
   1 -12  -6   10.18    4.47
   1 -12  -5   10.04    4.44
   1 -12  -4    2.33    3.58
   1 -12  -3   12.16    4.20
   1 -12  -2    0.44    3.23
  -1 -12   0    0.38    2.88
  -1 -12  -1    1.16    2.98
  -1 -12  -2    1.62    3.36
  -1 -12  -3    0.42    3.26
  -1 -12  -4    3.82    3.20
  -1 -12  -5    6.05    3.63
  -1 -12  -6    5.30    3.90
  -1 -12  -7   13.00    4.39
  -1 -12  -8    2.74    3.48
  -1 -12  -9    6.08    3.97
  -1 -12 -10    1.44    3.62
   2   0 -40   -0.94    3.80
   2   0 -39    1.86    3.64
   2   0 -38    3.67    3.85
   2   0 -36   -2.83    4.57
   2   0 -35   -0.55    3.75
   2   0 -34   -2.71    3.81
   2   0 -33   -2.13    3.45
   2   0 -32    2.64    3.47
   2   0 -31    0.52    3.26
   2   0 -30   29.06    5.29
   2   0 -29   -2.00    3.15
   2   0 -28    3.88    2.64
   2   0 -27    0.94    2.60
   2   0 -26   42.17    5.86
   2   0 -25    1.29    2.35
   2   0 -25   -0.35    2.57
   2   0 -24  207.04   14.81
   2   0 -24  212.37   15.55
   2   0 -23    1.29    2.30
   2   0 -23    0.79    2.25
   2   0 -22   45.92    5.20
   2   0 -21    0.88    1.95
   2   0 -20   48.55    5.13
  -2   0  19    2.14    1.55
   2   0 -19    4.20    1.66
   2   0 -18   16.54    2.60
  -2   0  18   10.62    2.39
  -2   0  17    1.43    1.43
   2   0 -17    1.40    1.53
  -2   0  16  782.06   44.94
   2   0 -16  803.40   44.95
   2   0 -15   -0.41    1.31
  -2   0  15   -0.21    1.13
   2   0 -14  585.32   33.24
  -2   0  14  575.76   33.25
  -2   0  13   -0.35    0.89
   2   0 -13   -0.68    1.17
  -2   0  12    4.02    1.23
   2   0 -12    4.10    1.27
   2   0 -11    0.43    0.81
  -2   0  11    0.15    0.74
  -2   0  10 1360.12   73.58
   2   0 -10 1333.67   73.51
   2   0 -10 1350.08   73.14
  -2   0   9    0.24    0.60
   2   0  -9   -0.16    0.51
   2   0  -9    0.36    0.75
   2   0  -8   77.85    5.04
  -2   0   8   78.33    5.41
   2   0  -8   83.05    5.49
   2   0  -7    0.25    0.40
   2   0  -7    0.29    0.66
  -2   0   7   -0.10    0.43
   2   0  -6 2701.94  147.49
  -2   0   6 2678.51  147.10
  -2   0   6 2808.82  147.58
   2   0  -6 2797.42  147.13
  -2   0   5    0.34    0.52
   2   0  -5    0.05    0.37
   2   0  -5    0.08    0.53
  -2   0   5    0.19    0.43
   2   0  -4 1551.00   82.57
  -2   0   4 1524.68   82.55
   2   0  -4 1518.74   82.23
  -2   0   3    0.07    0.37
   2   0  -3    0.14    0.40
   2   0  -3    0.33    0.36
   2   0  -2  421.38   22.67
  -2   0   2  398.60   22.64
  -2   0   1   -0.07    0.40
   2   0   0 2676.70  143.86
   2   0   1    0.43    0.43
  -2   0  -1   -0.25    0.40
  -2   0  -2  525.50   29.63
   2   0   2  542.49   29.63
  -2   0  -3   -0.21    0.47
   2   0   3    0.32    0.61
  -2   0  -4 1100.82   62.58
   2   0   4 1163.72   62.69
   2   0   4 1169.21   62.25
   2   0   5   -0.09    0.61
   2   0   5    0.41    0.73
  -2   0  -5    0.27    0.59
  -2   0  -6  533.59   30.13
   2   0   6  527.94   30.18
   2   0   6  532.45   29.61
  -2   0  -7    0.34    0.71
   2   0   7   -0.11    0.64
  -2   0  -7    0.42    0.63
   2   0   7    0.17    0.86
  -2   0  -8 1174.65   64.05
   2   0   8 1139.65   64.04
  -2   0  -8 1157.72   63.22
   2   0   8 1156.17   63.33
  -2   0  -9    0.26    0.79
   2   0   9    0.87    1.35
  -2   0  -9   -0.65    1.02
  -2   0 -10  609.22   34.26
   2   0  10  583.90   35.28
  -2   0 -10  635.58   35.46
  -2   0 -11    0.79    1.25
   2   0  11    0.78    1.22
  -2   0 -11   -0.79    1.05
   2   0  12   11.85    2.69
  -2   0 -12   18.57    2.39
  -2   0 -12   18.82    2.97
  -2   0 -13    0.31    1.44
   2   0  13    0.31    1.48
  -2   0 -13    0.19    1.06
   2   0  14  135.14   10.77
  -2   0 -14  151.90   11.13
  -2   0 -14  132.80    9.47
   2   0  15    1.83    2.04
  -2   0 -15    1.09    1.51
  -2   0 -15    0.21    1.33
  -2   0 -16    5.67    1.94
  -2   0 -16    8.14    2.42
   2   0  16    4.66    2.34
  -2   0 -17    0.82    1.87
   2   0  17   -0.41    2.26
  -2   0 -17   -0.24    1.52
   2   0  18  745.09   40.86
  -2   0 -18  633.39   40.26
  -2   0 -18  641.83   38.33
  -2   0 -19    0.45    2.29
  -2   0 -19    1.30    1.85
   2   0  19    1.79    2.63
  -2   0 -20  103.01    9.86
  -2   0 -20   96.49    8.02
  -2   0 -21   -0.49    2.16
  -2   0 -21    1.67    2.05
  -2   0 -22   55.69    7.13
  -2   0 -22   48.43    5.35
  -2   0 -23   -0.59    2.12
  -2   0 -23    0.52    2.63
  -2   0 -24   -0.30    2.06
  -2   0 -24    0.79    2.84
  -2   0 -24    3.19    2.83
  -2   0 -25   -0.31    2.11
  -2   0 -25    1.63    2.90
  -2   0 -26   69.05    8.35
  -2   0 -26   65.96    6.59
  -2   0 -27    2.27    3.51
  -2   0 -27   -0.64    2.29
  -2   0 -28  105.76   10.90
  -2   0 -28  103.61    8.94
  -2   0 -29    4.69    3.32
  -2   0 -29    1.64    2.78
  -2   0 -30   84.52    8.09
  -2   0 -30   90.38   10.12
  -2   0 -31    4.81    4.12
  -2   0 -32    3.66    4.13
  -2   0 -33   -1.85    4.23
  -2   0 -34   28.69    6.60
  -2   0 -35    3.15    4.69
   2  -1 -39   12.31    5.02
   2  -1 -38   16.11    4.77
   2  -1 -37   38.69    6.71
   2   1 -36   13.79    5.14
   2  -1 -36   13.73    4.58
   2   1 -35   -1.08    4.21
   2  -1 -35    5.13    3.66
   2  -1 -34   -1.83    3.33
   2   1 -34   -0.53    3.27
   2  -1 -33   23.78    4.91
   2   1 -33   16.03    4.38
   2   1 -32   11.36    4.37
   2   1 -31    7.12    3.93
   2   1 -30    3.99    3.46
   2   1 -29   61.28    7.60
   2   1 -28   53.34    6.85
   2   1 -27  111.95   10.33
   2   1 -26   30.40    4.96
   2   1 -25    6.77    2.96
   2   1 -25    7.31    2.79
   2   1 -24   14.72    3.21
   2   1 -24   12.21    3.21
   2   1 -23   91.70    8.81
   2   1 -23  109.87    8.89
   2   1 -22   22.32    3.53
   2   1 -21    8.43    2.58
   2   1 -20   23.71    3.58
   2   1 -19  124.15    9.65
  -2   1  19  140.01   10.01
  -2   1  18  148.58    9.44
   2   1 -18   95.12    8.38
   2   1 -17  252.54   16.55
  -2   1  17  272.65   16.81
  -2   1  16  241.63   12.67
   2   1 -16  140.05   11.41
   2  -1 -15    0.93    1.14
   2   1 -15    2.22    1.35
  -2   1  15    2.53    1.28
  -2   1  14   18.21    2.62
   2  -1 -14   18.25    2.56
   2  -1 -13   95.20    6.78
   2   1 -13   93.85    6.92
  -2   1  13   95.60    6.96
  -2   1  12   99.07    7.33
   2  -1 -12   90.96    7.07
   2  -1 -11    7.47    1.37
  -2   1  11    8.42    1.54
   2   1 -11    7.21    1.42
   2  -1 -10  196.09   10.16
  -2   1  10  179.09   10.22
   2  -1  -9  144.85    9.38
   2   1  -9  157.83    9.62
  -2   1   9  158.85    9.63
   2  -1  -8  927.01   44.41
  -2   1   8  891.57   44.54
   2  -1  -7  128.41    7.86
   2   1  -7  120.36    7.22
   2   1  -7  134.05    7.93
  -2   1   7  136.07    7.99
  -2   1   6  587.01   29.52
   2   1  -6  509.64   28.63
   2   1  -6  501.07   29.30
   2  -1  -6  588.84   29.42
   2   1  -5    3.24    0.80
  -2   1   5    2.33    0.71
   2  -1  -5    2.32    0.69
  -2   1   4  622.45   35.34
   2   1  -4  656.97   35.38
   2  -1  -4  659.20   35.41
   2   1  -3    3.80    0.77
  -2   1   3    3.41    0.75
   2  -1  -3    4.03    0.82
   2  -1  -2  375.62   19.82
  -2   1   2  349.70   19.60
   2   1  -2  338.28   19.59
   2  -1  -1    7.78    1.11
  -2   1   1    7.20    0.97
   2   1   0  281.19   15.93
   2   1   1    4.12    0.91
  -2   1  -1    3.95    0.85
  -2   1  -2 2339.25  125.15
   2   1   2 2305.34  125.17
  -2   1  -3    2.67    0.83
   2  -1   3    3.15    0.84
   2   1   3    3.58    0.98
   2  -1   4  788.20   42.68
   2   1   4  737.20   42.70
  -2   1  -4  794.43   42.72
   2  -1   5   40.16    3.38
   2   1   5   40.59    2.90
  -2   1  -5   45.55    3.65
   2   1   5   39.13    3.52
   2   1   6  664.17   41.42
   2   1   6  705.71   40.55
   2  -1   6  849.55   41.55
  -2   1  -6  819.01   41.70
  -2   1  -7  181.05   11.33
   2   1   7  170.02   10.33
   2   1   7  180.53   11.35
   2  -1   7  175.85   11.01
   2   1   8  440.07   27.33
   2  -1   8  554.70   27.33
  -2   1  -8  542.50   27.68
  -2  -1  -8  426.17   26.03
  -2   1  -9   11.10    2.02
  -2  -1  -9    9.09    1.33
   2   1   9    9.48    1.99
   2   1  10  894.36   47.73
  -2  -1 -10  855.63   46.04
  -2   1 -10  842.07   47.54
  -2   1 -10  770.88   46.67
  -2   1 -11   52.84    4.76
  -2   1 -11   54.63    5.35
  -2  -1 -11   54.10    4.16
   2   1  11   50.04    5.18
  -2   1 -12  491.19   31.75
  -2   1 -12  506.26   32.62
   2   1  12  589.80   33.18
  -2  -1 -12  615.35   31.36
  -2   1 -13   17.61    2.64
   2   1  13   20.26    3.33
  -2   1 -13   14.61    2.90
  -2  -1 -13   18.35    2.29
  -2   1 -14  768.00   40.49
  -2   1 -14  676.03   38.94
   2   1  14  675.55   40.13
  -2  -1 -14  639.73   37.97
   2   1  15  145.47   10.98
  -2   1 -15  128.87    9.59
  -2   1 -15  124.66   10.46
  -2  -1 -15  130.23    8.98
   2   1  16  215.37   17.62
  -2   1 -16  441.94   20.61
  -2   1 -16  372.33   18.09
  -2  -1 -16  203.21   15.86
   2   1  17  293.62   18.49
  -2  -1 -17  235.79   15.76
  -2   1 -17  257.79   16.68
  -2   1 -17  253.34   17.93
   2   1  18  388.73   26.13
  -2  -1 -18  339.89   23.70
  -2  -1 -19    1.36    1.79
  -2   1 -19    1.75    2.27
  -2   1 -19    2.67    2.75
   2   1  19    4.04    2.78
  -2   1 -20  178.02   13.78
  -2   1 -20  198.99   15.53
  -2  -1 -20  223.32   13.66
  -2  -1 -21   43.44    4.85
  -2   1 -21   47.06    6.60
  -2   1 -21   49.25    5.46
  -2   1 -22  229.55   17.57
  -2   1 -22  254.95   19.57
  -2   1 -23   12.28    3.93
  -2   1 -23   15.14    3.66
  -2   1 -23    8.76    2.96
  -2  -1 -23    8.74    2.56
  -2   1 -24  115.37    8.87
  -2   1 -24  125.58   10.81
  -2   1 -24  117.05    9.45
  -2   1 -25  104.96    9.06
  -2   1 -25  119.58   10.99
  -2  -1 -25   98.78    8.42
  -2   1 -26  229.43   13.20
  -2   1 -26  261.70   16.19
  -2  -1 -27  110.72    8.95
  -2   1 -27  109.44   10.91
  -2   1 -27  105.35    9.34
  -2   1 -28  118.18    9.02
  -2   1 -28  126.13   11.00
  -2   1 -29    2.32    4.22
  -2  -1 -29    4.82    2.70
  -2   1 -30   42.85    7.44
  -2  -1 -30   70.72    6.60
  -2   1 -31   27.38    6.24
  -2  -1 -31   32.14    4.61
  -2   1 -32   14.49    5.21
  -2  -1 -32   44.88    5.32
  -2   1 -33    0.61    3.77
  -2   1 -34   15.41    5.58
  -2   1 -35   37.34    7.32
   2  -2 -38   44.86    7.14
   2  -2 -37    0.51    3.79
   2  -2 -36   44.24    6.69
   2   2 -36   29.83    6.56
   2  -2 -36   43.48    7.36
   2  -2 -35   -1.19    4.21
   2  -2 -35    4.95    3.92
   2   2 -35   -1.07    3.93
   2  -2 -34   67.93    8.02
   2  -2 -34   55.03    7.94
   2   2 -34   47.03    7.26
   2  -2 -33    1.92    3.32
   2  -2 -33    1.13    3.71
   2   2 -33   -0.51    3.11
   2   2 -32   88.21    9.33
   2  -2 -32   77.02    9.39
   2  -2 -32   79.85    8.92
   2  -2 -31   11.06    4.44
   2   2 -31   11.44    4.23
   2  -2 -31   19.26    4.69
   2   2 -30  293.57   19.94
   2  -2 -30  276.65   19.24
   2  -2 -30  239.77   19.55
   2  -2 -29    9.95    3.95
   2  -2 -29   15.86    5.05
   2   2 -29   10.09    4.18
   2  -2 -28  220.64   16.17
   2   2 -28  218.27   16.57
   2  -2 -28  219.17   17.00
   2  -2 -27    2.01    2.64
   2  -2 -27    3.51    3.48
   2   2 -27    1.37    2.43
   2  -2 -26  142.95   11.50
   2  -2 -26  154.56   12.56
   2   2 -26  125.99   11.43
   2  -2 -25    2.77    3.01
   2  -2 -25    8.55    3.05
   2   2 -25    5.91    2.98
   2  -2 -25    5.03    2.92
   2   2 -25    8.32    3.00
   2   2 -24   89.62    9.04
   2  -2 -24  118.66    9.51
   2  -2 -24  113.14    9.97
   2  -2 -24  109.13    9.12
   2   2 -24   98.00    8.85
   2  -2 -23    3.72    2.47
   2  -2 -23    2.30    2.23
   2  -2 -23    2.98    2.68
   2   2 -23    6.39    2.73
   2   2 -23    0.78    2.08
   2  -2 -22  792.91   47.94
   2   2 -22  888.67   48.06
   2   2 -22  809.29   48.55
   2  -2 -22  820.20   47.89
   2  -2 -21   31.75    4.29
   2  -2 -21   28.49    4.05
   2   2 -21   27.59    3.95
   2  -2 -20 1085.75   63.13
   2   2 -20 1206.02   63.42
   2  -2 -20 1078.42   63.25
   2   2 -19   17.78    3.14
   2  -2 -19   17.64    3.20
   2  -2 -19   18.02    3.24
   2  -2 -18 1054.31   59.10
   2  -2 -18 1058.39   59.03
  -2  -2  18 1051.58   59.00
  -2   2  18 1058.48   59.11
   2   2 -18 1026.30   58.92
   2   2 -17    2.99    1.72
   2  -2 -17    1.18    1.47
  -2   2  17    4.65    1.79
  -2  -2  17    3.57    1.63
   2  -2 -17    1.39    1.52
   2  -2 -16  168.25   10.63
  -2  -2  16  137.63   10.20
   2  -2 -16  169.06   10.53
   2   2 -16  132.97   10.07
  -2   2  16  142.11   10.33
  -2   2  15   14.89    2.49
   2  -2 -15   15.03    2.39
  -2  -2  15   14.56    2.35
   2   2 -15   14.26    2.33
   2  -2 -15   11.84    2.16
   2  -2 -14  393.73   22.89
   2   2 -14  378.29   22.72
  -2  -2  14  391.46   22.91
   2  -2 -14  386.40   22.76
  -2   2  14  381.40   22.91
   2  -2 -13   17.33    2.41
   2   2 -13   13.78    2.26
  -2  -2  13   13.45    2.14
   2  -2 -13   14.95    2.36
  -2   2  13   17.15    2.40
   2  -2 -12 2287.37  126.07
  -2  -2  12 2375.14  126.26
   2   2 -12 2412.51  126.20
  -2   2  12 2292.59  126.24
   2  -2 -12 2268.85  126.20
  -2   2  11   24.14    2.73
   2   2 -11   22.98    2.67
   2  -2 -11   21.85    2.61
  -2  -2  11   22.18    2.58
   2  -2 -11   22.97    2.68
   2  -2 -10 4334.71  239.44
  -2   2  10 4434.36  239.43
   2   2 -10 4581.30  239.40
   2  -2 -10 4476.76  239.33
  -2  -2  10 4428.21  239.40
   2   2  -9    5.42    1.35
   2  -2  -9    5.59    1.36
  -2  -2   9    6.43    1.27
   2  -2  -9    7.39    1.50
  -2   2   9    5.97    1.28
  -2  -2   8 1953.31  110.74
   2   2  -8 2098.80  110.81
   2  -2  -8 2091.76  110.79
  -2   2   8 2041.91  110.81
   2  -2  -8 2072.15  111.02
   2  -2  -7   13.58    1.57
   2  -2  -7   13.34    1.68
  -2   2   7   14.02    1.64
   2   2  -7   11.92    1.50
  -2  -2   7   14.44    1.67
  -2  -2   6   23.21    2.12
  -2   2   6   26.01    2.22
   2  -2  -6   22.56    2.08
   2   2  -6   22.10    2.05
   2  -2  -6   22.39    2.25
   2  -2  -5    2.02    0.80
   2   2  -5    0.56    0.58
   2  -2  -5    0.64    0.57
  -2   2   5    0.88    0.63
  -2  -2   5    0.69    0.56
  -2   2   4 1191.21   66.15
  -2  -2   4 1227.78   66.16
   2   2  -4 1268.09   66.18
   2  -2  -4 1205.10   66.13
   2  -2  -4 1218.89   66.56
   2  -2  -3    0.22    0.74
  -2   2   3    0.14    0.51
   2  -2  -3    0.42    0.56
  -2  -2   3   -0.07    0.54
   2   2  -3    0.21    0.48
  -2   2   2 2604.06  142.57
  -2  -2   2 2640.47  142.14
  -2  -2   2 2852.92  142.63
   2  -2  -2 2639.40  143.10
  -2   2   2 2523.58  142.93
  -2   2   1    8.13    1.09
  -2  -2   1    8.43    1.09
   2  -2  -1    6.98    1.17
  -2   2   1    8.32    1.47
   2  -2  -1    7.35    1.47
   2   2  -1    6.22    1.18
   2   2   0 9670.10  526.31
   2  -2   0 9963.55  526.69
   2  -2   0 9789.71  526.30
  -2   2   0 9999.00  526.61
   2   2   1   33.79    2.77
  -2   2  -1   35.93    2.67
   2  -2   1   38.77    3.04
   2  -2   1   31.60    2.70
  -2   2  -1   34.41    3.00
  -2   2  -2  370.92   20.02
  -2  -2  -2  335.38   19.89
  -2   2  -2  363.33   20.34
   2   2   2  335.92   19.98
   2  -2   2  353.78   19.99
   2  -2   2  371.73   20.46
  -2   2  -3   -0.11    0.58
  -2   2  -3   -0.13    0.82
   2   2   3    0.44    0.73
   2  -2   3    0.55    0.73
  -2  -2  -3    1.05    0.68
   2  -2   3   -0.11    0.68
   2  -2   4  147.11    9.75
  -2   2  -4  152.60    9.73
   2  -2   4  152.09   10.02
   2   2   4  173.57   10.00
  -2  -2  -4  167.85    9.79
   2   2   5    0.71    0.81
  -2  -2  -5    1.65    0.81
  -2   2  -5    1.15    0.97
   2  -2   5   -0.14    0.82
   2  -2   5    0.31    0.80
  -2   2  -5   -0.13    0.67
  -2   2  -6  323.66   20.13
   2   2   6  369.50   20.52
   2  -2   6  321.65   20.24
   2  -2   6  331.89   20.39
   2   2   6  363.61   19.04
  -2   2  -6  346.62   20.35
  -2  -2  -6  334.78   20.14
  -2   2  -7    0.98    0.96
  -2  -2  -7    2.11    1.20
  -2   2  -7    1.18    1.19
   2  -2   7    3.62    1.42
   2  -2   7    0.18    1.02
   2   2   7    0.53    1.21
   2  -2   8 4342.63  230.02
   2  -2   8 4320.36  230.09
   2   2   8 4275.22  230.11
  -2  -2  -8 4133.87  229.81
  -2   2  -8 4258.09  229.90
  -2   2  -9   36.19    3.84
   2  -2   9   35.88    3.94
   2   2   9   36.15    4.00
  -2  -2  -9   35.94    3.86
   2  -2  10 1927.99  102.81
  -2   2 -10 1968.62  102.74
  -2  -2 -10 1780.21  102.48
   2   2  10 1811.01  102.71
   2   2  11   21.32    3.33
  -2  -2 -11   24.65    3.43
  -2  -2 -11   22.82    2.05
  -2   2 -11   21.46    3.34
   2  -2  11   23.60    3.36
   2   2  12  409.42   25.68
  -2   2 -12  452.44   25.83
  -2  -2 -12  416.67   25.66
  -2  -2 -12  422.82   23.53
   2  -2  12  392.86   25.55
   2  -2  13    2.21    1.57
  -2   2 -13    0.30    1.35
  -2  -2 -13    0.93    1.43
   2   2  13    2.56    1.67
  -2  -2 -13    0.75    0.84
   2   2  14   36.87    4.75
   2  -2  14   26.80    4.20
  -2  -2 -14   38.80    4.57
  -2   2 -14   25.44    3.71
  -2  -2 -14   34.52    2.97
  -2   2 -14   23.24    3.77
  -2  -2 -15    7.62    2.40
   2   2  15    3.71    2.39
   2  -2  15    3.67    2.36
  -2   2 -15    5.61    2.15
  -2  -2 -15    5.46    1.38
  -2   2 -15    6.13    2.12
  -2   2 -16  257.76   16.76
  -2   2 -16  219.74   15.43
   2   2  16  229.41   16.45
   2  -2  16  220.05   16.22
  -2  -2 -16  247.31   16.71
  -2  -2 -16  226.67   14.04
  -2   2 -17   13.45    3.34
  -2  -2 -17   13.59    3.35
   2   2  17   11.07    3.27
   2  -2  17    8.12    3.17
  -2   2 -17   11.49    3.11
  -2  -2 -17    9.56    1.96
   2   2  18 1036.19   61.07
  -2  -2 -18  982.81   58.13
  -2   2 -18 1116.16   61.38
  -2  -2 -18 1055.47   61.19
  -2   2 -18 1083.55   59.96
   2  -2  18 1138.15   61.48
  -2  -2 -19   32.11    3.59
  -2  -2 -19   35.63    5.46
  -2   2 -19   34.97    5.30
  -2   2 -19   31.97    4.67
  -2   2 -20  375.74   22.16
  -2  -2 -20  300.70   20.11
  -2  -2 -20  329.36   23.07
  -2   2 -20  394.60   23.80
  -2   2 -21   10.90    3.42
  -2  -2 -21   11.05    2.46
  -2   2 -21    9.19    3.17
  -2  -2 -21   12.43    3.79
  -2   2 -22  149.30   11.34
  -2  -2 -22  139.02   12.52
  -2   2 -22  155.96   12.81
  -2  -2 -22  128.18    9.74
  -2  -2 -23    0.53    2.90
  -2  -2 -23    4.17    2.07
  -2   2 -23    2.53    3.13
  -2   2 -23    3.90    2.68
  -2   2 -23    6.94    2.84
  -2  -2 -23    4.11    2.73
  -2   2 -24    7.21    2.98
  -2  -2 -24    8.88    2.39
  -2  -2 -24   10.92    3.76
  -2   2 -24    2.17    2.37
  -2   2 -24    6.75    3.34
  -2  -2 -25    1.68    3.11
  -2   2 -25    3.73    3.29
  -2  -2 -25   -0.25    2.00
  -2   2 -25    1.10    2.69
  -2  -2 -26  102.18    8.45
  -2  -2 -26  110.16   11.09
  -2   2 -26  116.55    9.91
  -2   2 -26  134.45   11.78
  -2  -2 -27   12.29    4.44
  -2  -2 -27    8.35    2.74
  -2   2 -27   10.56    4.64
  -2  -2 -28   80.82    7.40
  -2  -2 -28   78.13    9.76
  -2  -2 -29    7.87    4.38
  -2   2 -29    6.90    4.06
  -2  -2 -29    9.77    2.94
  -2  -2 -30   86.27   10.44
  -2  -2 -30   78.81    7.52
  -2   2 -31    1.78    4.06
  -2  -2 -31   -1.88    4.71
  -2  -2 -31    1.12    2.40
  -2   2 -32    9.60    4.73
  -2  -2 -32    8.78    2.95
  -2  -2 -32    8.87    4.69
  -2  -2 -33    3.84    4.98
  -2   2 -33   -0.61    4.42
  -2  -2 -34   18.14    5.81
  -2   2 -34   12.86    5.24
  -2   2 -35   -3.70    5.13
  -2  -2 -35   -1.31    4.35
   2  -3 -36   18.62    5.66
   2  -3 -36   21.95    5.63
   2   3 -36    8.65    4.60
   2  -3 -35    4.74    4.22
   2   3 -35    1.06    3.82
   2  -3 -35    0.61    4.27
   2  -3 -34    2.39    3.63
   2   3 -34   -1.04    3.62
   2  -3 -34    5.70    3.73
   2  -3 -33    4.58    3.71
   2   3 -33    1.02    3.60
   2  -3 -33    4.66    3.89
   2  -3 -32    6.48    3.88
   2  -3 -32   11.94    4.98
   2   3 -32    1.50    3.10
   2  -3 -31    0.49    3.20
   2  -3 -31   -0.56    3.76
   2   3 -31   -0.49    3.45
   2  -3 -30   10.47    4.53
   2  -3 -30   12.78    4.20
   2   3 -30    6.33    3.62
   2   3 -29   64.26    7.97
   2  -3 -29   82.35    8.40
   2  -3 -29   66.42    8.37
   2  -3 -28  103.89    9.38
   2  -3 -28   84.62    8.06
   2  -3 -27  111.63   11.20
   2  -3 -27  141.02   11.20
   2   3 -27  113.96   10.76
   2  -3 -26  103.04    9.13
   2  -3 -26   78.97    7.67
   2  -3 -25   24.58    4.43
   2   3 -25   16.35    3.97
   2   3 -25   19.67    3.86
   2  -3 -25   17.40    4.30
   2  -3 -25   25.44    4.33
   2  -3 -24    6.08    2.81
   2   3 -24    4.24    2.47
   2  -3 -24    9.24    3.41
   2   3 -24    4.53    2.56
   2  -3 -24    4.40    2.64
   2  -3 -23   11.22    3.14
   2   3 -23   11.26    3.04
   2  -3 -23   11.51    3.53
   2   3 -23   11.47    3.25
   2  -3 -23   10.33    2.88
   2  -3 -22   44.05    5.64
   2  -3 -22   47.43    5.47
   2   3 -22   25.40    4.62
   2   3 -22   30.79    4.37
   2  -3 -22   48.77    5.11
   2   3 -21    6.83    2.47
   2  -3 -21    6.07    2.85
   2  -3 -21    8.15    2.72
   2   3 -21    2.17    2.33
   2  -3 -21    5.23    2.36
   2   3 -20   22.98    3.57
   2  -3 -20   35.37    4.21
   2  -3 -20   34.29    4.43
   2   3 -19  196.96   13.10
   2  -3 -19  187.55   13.03
   2  -3 -19  188.57   13.35
   2  -3 -18  186.72   10.71
   2  -3 -18  185.39   10.30
   2  -3 -17  315.05   19.93
   2  -3 -17  324.50   20.38
  -2   3  17  346.70   20.45
  -2  -3  17  332.49   20.18
   2   3 -17  315.40   19.93
  -2   3  16  105.22    7.47
  -2  -3  16   54.56    6.25
   2  -3 -16  135.29    8.13
   2   3 -16   64.36    6.35
   2  -3 -16  137.28    7.79
  -2  -3  15   64.00    5.57
   2   3 -15   66.06    5.51
   2  -3 -15   62.22    5.67
  -2   3  15   70.14    5.81
   2  -3 -15   64.67    5.46
   2   3 -14  139.77    8.90
  -2  -3  14  129.44    8.93
   2  -3 -14  116.08    8.54
   2  -3 -14  126.80    9.08
  -2   3  14  121.15    8.90
  -2   3  13    3.05    1.33
   2  -3 -13    3.07    1.37
  -2  -3  13    2.73    1.25
   2   3 -13    2.81    1.37
   2  -3 -13    1.42    1.18
   2   3 -12  184.57   10.61
   2  -3 -12  151.37   10.26
  -2  -3  12  173.61   10.65
  -2   3  12  151.65   10.50
   2  -3 -12  151.26   10.65
   2   3 -11   58.34    4.59
  -2   3  11   55.07    4.56
  -2  -3  11   54.08    4.49
   2  -3 -11   55.22    4.79
   2  -3 -11   56.07    4.53
   2  -3 -10   43.25    4.51
   2  -3 -10   48.58    4.29
  -2   3  10   45.00    4.33
   2   3 -10   88.92    5.10
  -2  -3  10   90.30    5.16
  -2  -3   9  254.78   15.40
   2  -3  -9  269.16   15.33
   2  -3  -9  264.55   15.90
   2   3  -9  260.35   15.34
  -2   3   9  262.09   15.48
   2   3  -9  258.63   14.65
   2  -3  -8  258.08   10.42
   2   3  -8  119.12    8.54
  -2  -3   8  106.98    8.54
   2  -3  -8  239.17    9.39
   2   3  -8  107.10    7.99
  -2   3   8  248.30    9.74
   2  -3  -7  383.28   21.59
   2   3  -7  363.65   20.30
   2   3  -7  370.49   20.90
   2  -3  -7  379.74   20.92
  -2   3   7  366.35   21.01
  -2  -3   7  371.18   20.98
  -2  -3   6   67.78    4.40
  -2   3   6   53.85    4.22
  -2   3   6   52.91    4.59
   2   3  -6   70.29    3.79
   2  -3  -6   56.14    4.20
   2   3  -6   53.91    4.17
   2  -3  -6   66.52    4.92
   2   3  -5  142.48    8.32
   2  -3  -5  139.25    8.32
  -2  -3   5  132.00    8.31
  -2   3   5  139.08    8.41
  -2   3   5  144.34    8.98
   2   3  -5  135.72    7.87
   2  -3  -5  145.19    9.08
  -2   3   4  252.56   18.78
   2   3  -4  402.94   18.24
   2   3  -4  377.48   18.60
   2  -3  -4  263.91   18.32
  -2   3   4  264.99   18.40
   2  -3  -4  241.43   18.87
  -2  -3   4  374.77   18.20
  -2  -3   4  409.12   18.78
  -2   3   3  123.52    8.38
   2  -3  -3  139.05    7.91
  -2  -3   3  136.05    7.86
  -2   3   3  128.79    7.84
   2   3  -3  130.31    7.86
  -2  -3   3  129.69    7.61
   2  -3  -3  137.59    8.70
  -2   3   2  542.40   35.60
  -2  -3   2  756.28   35.24
  -2   3   2  569.83   35.04
  -2  -3   2  723.42   35.02
   2  -3  -2  554.74   35.78
   2  -3  -1  107.87    6.61
  -2   3   1  109.25    6.49
   2   3  -1  110.29    6.69
  -2  -3   1   97.16    6.41
  -2   3   1  115.51    7.29
  -2  -3   1  105.94    6.42
   2  -3  -1  108.97    7.38
  -2   3   0  144.94   11.01
  -2  -3   0  231.98   10.71
  -2  -3   0  240.11   10.90
   2  -3   0  143.12   11.08
   2   3   0  239.58   11.11
   2  -3   0  152.13   10.61
  -2   3   0  152.89   10.42
  -2   3  -1  103.31    7.10
   2  -3   1  105.64    6.65
  -2  -3  -1  102.80    6.57
   2   3   1  113.04    6.73
   2  -3   1   98.58    7.13
  -2  -3  -2   61.44    5.07
  -2   3  -2  105.98    5.55
   2   3   2   69.54    5.31
   2  -3   2  119.89    5.89
  -2   3  -2  111.69    6.33
  -2  -3  -2   63.17    5.18
  -2  -3  -3  157.32    9.32
  -2   3  -3  156.91    9.31
  -2   3  -3  144.28    9.77
   2   3   3  153.43    9.51
   2  -3   3  147.38    9.39
  -2   3  -4   46.71    4.40
  -2   3  -4   45.02    3.94
   2  -3   4   48.93    4.12
  -2   3  -4   41.29    4.20
   2  -3   4   39.89    4.32
  -2   3  -5  289.02   16.59
   2  -3   5  273.69   17.23
  -2  -3  -5  291.80   16.56
  -2   3  -5  307.96   17.28
  -2   3  -5  275.20   16.93
   2   3   5  277.21   16.78
   2  -3   5  265.43   16.68
  -2  -3  -6  818.04   35.54
  -2   3  -6  466.93   35.19
   2  -3   6  550.06   35.08
   2  -3   6  579.07   35.64
  -2   3  -6  600.95   34.98
  -2   3  -6  617.46   35.58
   2   3   6  846.09   36.01
  -2   3  -7  358.94   20.19
  -2  -3  -7  312.34   19.43
  -2   3  -7  333.95   19.53
   2  -3   7  330.52   20.17
   2   3   7  345.26   19.92
   2  -3   7  313.37   19.73
  -2  -3  -8  426.08   19.83
   2   3   8  471.59   20.55
   2  -3   8  257.00   19.07
  -2   3  -8  274.53   19.28
  -2   3  -8  275.61   18.92
  -2  -3  -9   90.76    6.85
  -2   3  -9   92.24    6.86
   2   3   9   87.61    7.13
   2  -3   9   82.92    6.98
  -2   3  -9   90.93    7.14
   2  -3  10   61.74    5.98
  -2   3 -10   64.11    5.95
  -2  -3 -10   93.16    6.54
  -2   3 -10   57.05    5.69
   2   3  10   95.06    6.85
  -2   3 -11    5.11    1.77
   2   3  11    3.81    1.81
   2  -3  11    4.30    2.04
  -2  -3 -11    8.72    2.11
  -2   3 -11    4.77    1.85
  -2  -3 -12    1.11    1.41
  -2   3 -12    0.27    1.26
   2   3  12    1.21    1.75
   2  -3  12    1.20    1.59
   2   3  13   19.83    3.63
   2  -3  13   21.34    3.59
  -2   3 -13   22.51    3.41
  -2  -3 -13   22.49    3.58
   2   3  14  170.95   11.73
   2  -3  14  106.54   10.21
  -2  -3 -14  174.93   11.60
  -2  -3 -14  145.09    8.23
  -2   3 -14  104.31   10.00
  -2  -3 -15  245.63   17.91
   2   3  15  292.82   18.60
   2  -3  15  251.50   18.02
  -2   3 -15  272.38   18.09
  -2  -3 -15  269.58   15.29
  -2  -3 -16  509.60   25.19
  -2   3 -16  328.54   26.96
   2  -3  16  305.39   26.90
  -2  -3 -16  594.20   29.48
   2   3  16  496.06   28.69
  -2  -3 -17  269.15   19.07
   2   3  17  270.72   18.99
   2  -3  17  286.96   19.22
  -2   3 -17  246.24   18.06
  -2  -3 -17  288.33   16.09
  -2   3 -17  266.68   18.85
  -2  -3 -18  137.36    7.62
  -2  -3 -18  176.41   11.82
  -2   3 -18   71.21    8.35
  -2   3 -18   76.80    8.97
  -2  -3 -19   33.80    5.22
  -2  -3 -19   31.17    3.12
  -2   3 -19   32.00    5.05
  -2   3 -19   30.68    4.64
  -2   3 -20   14.28    3.82
  -2  -3 -20   11.49    3.46
  -2  -3 -20   11.98    2.06
  -2   3 -20    8.33    3.04
  -2  -3 -21   10.47    3.57
  -2  -3 -21    7.72    1.87
  -2   3 -21    9.27    3.03
  -2   3 -21    6.97    3.17
  -2  -3 -21    7.90    2.91
  -2   3 -22   16.87    4.04
  -2  -3 -22    8.13    2.77
  -2  -3 -22   12.43    3.80
  -2   3 -22   13.20    3.27
  -2  -3 -22    6.45    1.85
  -2   3 -22   11.73    3.35
  -2  -3 -23   -0.54    2.85
  -2   3 -23    2.49    2.93
  -2  -3 -23    3.67    3.00
  -2  -3 -23    1.89    1.57
  -2   3 -23    3.08    2.38
  -2   3 -23    5.26    2.81
  -2  -3 -24  126.90    9.66
  -2   3 -24   73.27    8.09
  -2  -3 -24  127.32    7.65
  -2   3 -24   60.08    8.52
  -2  -3 -24  126.42   11.14
  -2   3 -24   64.50    8.04
  -2   3 -25  130.27   11.79
  -2  -3 -25  126.15   12.00
  -2  -3 -25  116.17    8.66
  -2  -3 -26  137.04    9.10
  -2  -3 -26  182.28   13.80
  -2  -3 -27   97.08   10.79
  -2   3 -27   96.69   10.59
  -2  -3 -27  102.44    7.80
  -2  -3 -28   44.32    6.98
  -2  -3 -28   36.41    4.16
  -2  -3 -29    6.80    4.29
  -2   3 -29    3.44    3.88
  -2  -3 -29    4.42    2.17
  -2  -3 -30    1.89    3.95
  -2   3 -30    4.67    4.15
  -2  -3 -30    1.19    2.03
  -2   3 -31   11.84    4.77
  -2  -3 -31    9.57    4.83
  -2  -3 -31    9.42    2.77
  -2  -3 -32    4.52    4.66
  -2   3 -32   12.58    5.25
  -2  -3 -33    3.91    4.64
  -2   3 -33    3.63    4.71
  -2   3 -34   17.72    5.62
  -2  -3 -34   46.74    8.00
   2   4 -35    9.61    4.71
   2  -4 -35   18.04    5.19
   2  -4 -35    7.37    4.66
   2  -4 -34   13.87    4.87
   2   4 -34    0.53    3.68
   2  -4 -34   16.34    5.43
   2  -4 -33    7.70    4.84
   2   4 -33    6.73    4.20
   2  -4 -33    6.52    4.32
   2  -4 -32   23.93    5.53
   2  -4 -32   23.80    5.90
   2   4 -32   24.40    5.56
   2  -4 -31    9.04    4.37
   2   4 -31    8.45    4.33
   2  -4 -31    6.75    3.80
   2  -4 -30   34.19    6.55
   2  -4 -30   50.46    6.96
   2  -4 -29    2.73    3.64
   2   4 -29    1.43    3.42
   2  -4 -29    0.49    2.83
   2  -4 -28   27.36    5.67
   2   4 -28   30.62    5.40
   2  -4 -28   34.13    5.54
   2   4 -27    2.79    3.08
   2  -4 -27   10.97    3.61
   2  -4 -27    8.40    3.61
   2  -4 -26   18.51    4.30
   2   4 -26   18.57    4.44
   2  -4 -26   27.04    5.31
   2  -4 -25   66.77    7.62
   2   4 -25   48.74    6.60
   2  -4 -25   56.24    6.73
   2  -4 -25   57.14    6.35
   2   4 -25   54.38    6.19
   2   4 -24   11.56    3.34
   2  -4 -24   32.72    5.29
   2   4 -24    9.86    3.57
   2  -4 -24   35.72    4.47
   2  -4 -24   36.12    5.16
   2  -4 -23    0.63    2.43
   2   4 -23    3.08    2.32
   2  -4 -23    0.39    2.28
   2  -4 -23    0.92    2.71
   2   4 -23    5.35    2.63
   2  -4 -22  165.95   12.85
   2  -4 -22  169.88   13.47
   2   4 -22  163.84   12.95
   2  -4 -22  158.65   12.04
   2   4 -22  185.25   12.42
   2  -4 -21   11.60    2.94
   2   4 -21   15.74    3.26
   2  -4 -21   11.78    3.58
   2   4 -21   14.29    3.55
   2  -4 -21   20.17    3.82
   2   4 -20  205.98   13.47
   2  -4 -20  151.62   11.80
   2   4 -20  198.78   12.43
   2  -4 -20  149.38   12.80
   2  -4 -20  161.49   12.56
   2   4 -19    5.80    2.10
   2   4 -19    2.05    2.28
   2  -4 -19    1.14    2.03
   2  -4 -19    2.25    1.93
   2  -4 -19    0.64    1.98
   2  -4 -18  141.54   10.52
   2  -4 -18  154.46   10.04
   2  -4 -17   38.03    4.21
   2   4 -17   39.98    4.23
   2  -4 -17   40.30    4.64
   2  -4 -16   19.89    2.94
   2  -4 -16   19.23    3.21
  -2   4  15   64.61    5.93
   2  -4 -15   71.97    5.64
   2   4 -15   73.41    5.72
  -2  -4  15   65.83    5.78
   2  -4 -15   64.43    6.06
  -2  -4  14   47.19    4.89
   2  -4 -14   74.53    5.95
  -2   4  14   73.50    5.76
   2   4 -14   45.25    4.69
   2  -4 -14   80.54    5.45
   2   4 -13    1.20    1.31
   2  -4 -13    3.48    1.59
  -2   4  13    4.01    1.57
  -2  -4  13    1.50    1.38
   2   4 -13    3.06    1.07
   2  -4 -13    2.64    1.31
  -2   4  12  353.57   21.80
   2   4 -12  391.39   21.65
   2  -4 -12  335.42   22.05
  -2  -4  12  358.98   21.70
   2  -4 -12  381.66   21.54
   2   4 -12  378.43   20.93
   2  -4 -11    8.08    1.86
   2  -4 -11    9.45    1.75
   2   4 -11    9.64    1.74
   2   4 -11    9.29    1.46
  -2  -4  11    8.02    1.76
  -2   4  11    9.42    1.93
   2  -4 -10  784.24   45.14
   2   4 -10  831.42   44.32
  -2   4  10  661.43   45.17
  -2   4  10  809.57   44.65
   2  -4 -10  821.76   44.26
   2   4 -10  847.27   43.85
  -2  -4  10  775.63   44.49
   2  -4  -9    5.38    1.65
  -2   4   9    6.47    1.47
   2   4  -9    5.22    1.27
   2   4  -9    3.92    0.99
   2  -4  -9    5.21    1.25
  -2  -4   9    2.77    1.09
   2   4  -8  112.89    7.66
  -2   4   8  156.10    8.26
  -2  -4   8  104.36    7.71
   2  -4  -8  151.08    7.96
   2   4  -8  111.50    7.31
  -2   4   8   99.94    9.04
   2  -4  -8  156.59    9.08
  -2  -4   7   52.57    3.87
  -2   4   7   55.58    3.97
   2   4  -7   58.10    3.89
   2   4  -7   52.10    3.54
   2  -4  -7   53.14    4.62
   2  -4  -7   56.83    3.85
  -2   4   6   19.00    2.18
   2   4  -6   40.21    2.59
   2  -4  -6   16.85    2.60
  -2   4   6    6.14    2.73
   2  -4  -6   20.92    2.14
   2   4  -6   46.31    2.54
  -2  -4   6   43.82    2.75
  -2   4   5   21.91    2.56
   2  -4  -5   19.27    2.50
  -2   4   5   21.10    1.96
   2  -4  -5   19.34    1.85
   2   4  -5   19.05    1.77
  -2  -4   5   18.52    1.83
  -2  -4   5   17.38    1.72
   2   4  -5   19.76    1.84
   2   4  -4   52.70    3.85
   2   4  -4   57.42    3.87
   2  -4  -4   61.06    3.94
   2  -4  -4   72.18    5.23
  -2  -4   4   53.62    3.86
  -2   4   4   58.31    3.95
  -2  -4   4   54.10    3.87
  -2   4   4   69.12    4.98
  -2  -4   3    1.07    0.65
  -2  -4   3    1.17    0.72
   2   4  -3    0.69    0.72
   2  -4  -3    1.62    1.11
   2  -4  -3    0.53    1.09
  -2   4   3    2.14   15.60
  -2   4   3   -0.08    0.59
   2  -4  -2  672.14   35.45
  -2   4   2  638.68   36.30
  -2  -4   2  645.53   35.21
   2  -4  -2  640.12   36.52
   2   4  -2  634.91   35.42
   2  -4  -2  650.87   36.61
  -2   4   2  652.62   35.26
  -2  -4   2  626.46   35.44
   2  -4  -1   -0.08    0.85
  -2   4   1    1.85    1.38
  -2  -4   1   -0.73    0.95
  -2   4   1   -0.06    0.84
   2  -4  -1    1.23    1.31
  -2  -4   1    0.95    0.82
   2  -4  -1    1.43    1.22
   2   4  -1   -0.25    0.94
  -2  -4   0 1743.56   95.50
  -2   4   0 1826.21   95.15
  -2  -4   0 1630.33   95.07
   2   4   0 1752.04   95.39
   2  -4   0 1820.54   95.43
   2  -4   0 1852.81   96.67
  -2   4   0 1902.11   96.42
   2  -4   1   52.70    3.68
  -2   4  -1   45.40    3.34
   2  -4   1   54.17    4.59
  -2  -4  -1   48.54    3.73
   2   4   1   47.44    3.67
  -2   4  -1   52.62    4.39
  -2  -4  -1   46.83    3.32
  -2  -4  -2   92.37    6.77
  -2   4  -2  125.66    7.78
   2   4   2   92.10    6.68
   2  -4   2  125.74    7.01
   2  -4   3    7.83    1.41
   2   4   3    9.38    1.52
  -2   4  -3    6.40    1.69
  -2  -4  -3    9.48    1.30
  -2   4  -3    8.45    1.25
  -2  -4  -3    6.36    1.30
   2   4   4   73.70    4.65
  -2  -4  -4   82.85    5.71
  -2  -4  -4   79.72    5.28
  -2   4  -4   80.93    5.32
  -2   4  -4   73.53    5.99
   2  -4   4   76.98    5.54
   2   4   4   77.25    5.54
  -2   4  -4   73.41    5.92
  -2  -4  -5    8.68    1.65
   2  -4   5    6.63    1.49
  -2   4  -5    7.17    1.77
  -2   4  -5    5.98    1.80
  -2   4  -5    7.57    1.39
   2   4   5   10.64    1.73
  -2  -4  -5    7.76    1.37
  -2  -4  -6   99.67    6.96
  -2   4  -6   96.18    6.54
  -2   4  -6   88.22    7.21
   2   4   6   95.47    6.93
   2  -4   6   85.79    6.75
  -2  -4  -6  100.96    6.57
  -2   4  -6   96.51    7.15
  -2   4  -7    0.61    1.33
  -2  -4  -7    1.03    1.06
   2   4   7    0.38    1.42
  -2  -4  -7    0.77    1.31
   2  -4   7    0.57    1.20
  -2   4  -7    0.45    1.04
  -2   4  -7    1.36    1.58
  -2   4  -8 1127.15   60.40
  -2   4  -8 1129.92   61.31
  -2  -4  -8 1013.94   60.22
   2  -4   8 1145.17   60.96
  -2   4  -8 1159.87   60.95
   2   4   8 1016.18   60.68
  -2  -4  -9   45.64    4.31
   2   4   9   45.63    4.65
  -2   4  -9   53.73    5.20
  -2   4  -9   46.75    4.54
   2  -4   9   43.91    4.67
  -2   4  -9   45.52    4.33
   2   4  10  749.15   44.95
   2  -4  10  866.42   45.44
  -2   4 -10  820.07   45.31
  -2   4 -10  812.90   44.58
  -2  -4 -10  719.16   44.31
  -2   4 -11   33.61    3.76
  -2   4 -11   37.60    4.38
   2   4  11   31.96    4.23
   2  -4  11   28.61    4.04
  -2  -4 -11   28.43    3.66
   2   4  12   96.56    8.45
   2  -4  12  111.75    8.81
  -2   4 -12  103.52    8.48
  -2   4 -12  106.00    8.17
  -2  -4 -12   99.71    8.14
  -2   4 -13    8.25    2.48
   2  -4  13   12.08    2.94
  -2   4 -13    6.57    2.02
  -2  -4 -13    8.08    2.24
   2   4  13    7.25    2.32
   2   4  14    7.68    2.63
  -2   4 -14   14.07    3.25
   2  -4  14   10.68    3.04
  -2  -4 -14    9.84    2.70
  -2   4 -14   12.84    2.97
  -2  -4 -15   33.22    4.62
  -2   4 -15   41.59    5.00
   2  -4  15   35.78    4.91
  -2   4 -15   32.88    4.40
   2   4  15   28.81    4.67
  -2  -4 -16  111.52    9.12
  -2   4 -16   84.62    8.26
  -2   4 -17    5.17    2.64
  -2  -4 -17    5.20    2.71
  -2  -4 -18  424.43   29.47
  -2   4 -18  518.83   29.94
  -2  -4 -19   37.11    5.07
  -2   4 -19   47.79    6.08
  -2  -4 -19   48.76    6.32
  -2  -4 -20  252.71   18.09
  -2   4 -20  364.74   20.68
  -2   4 -20  345.69   18.84
  -2  -4 -20  282.21   19.91
  -2  -4 -20  255.57   15.69
  -2   4 -21    2.18    2.42
  -2   4 -21    3.17    3.10
  -2  -4 -21    2.86    1.18
  -2   4 -21    5.98    3.13
  -2  -4 -21    3.38    2.69
  -2  -4 -21    4.48    3.32
  -2  -4 -22   75.70    7.36
  -2  -4 -22   71.61    5.12
  -2   4 -22   77.25    8.12
  -2   4 -22   58.79    6.56
  -2  -4 -22   85.64    8.85
  -2   4 -23   22.03    4.12
  -2  -4 -23   12.23    3.51
  -2   4 -23   14.16    4.18
  -2  -4 -23   15.01    2.12
  -2  -4 -23   16.69    4.63
  -2   4 -24    3.42    3.05
  -2   4 -24   11.11    4.03
  -2  -4 -24   16.32    2.33
  -2  -4 -24   24.50    5.47
  -2  -4 -24   22.98    4.53
  -2  -4 -25   11.74    2.20
  -2   4 -25   18.21    4.71
  -2  -4 -25   13.76    4.42
  -2  -4 -26   46.75    4.33
  -2   4 -26   60.36    7.62
  -2  -4 -26   54.72    7.83
  -2   4 -27    7.66    4.08
  -2  -4 -27    2.41    3.79
  -2  -4 -27    5.44    1.91
  -2  -4 -28   64.93    5.76
  -2  -4 -28   75.59    9.42
  -2  -4 -29   15.28    2.67
  -2  -4 -29   11.26    4.77
  -2   4 -29   14.83    5.16
  -2   4 -30   99.76   10.78
  -2  -4 -30   81.37   10.53
  -2  -4 -31    0.65    4.42
  -2   4 -31    4.12    4.44
  -2  -4 -32   20.25    5.94
  -2   4 -32   28.75    6.40
  -2   4 -33   20.01    5.81
  -2  -4 -33   11.26    5.31
  -2   4 -34   11.65    5.36
  -2  -4 -34   30.78    7.30
   2   5 -35   -1.64    4.02
   2  -5 -35    8.59    5.05
   2   5 -34    0.53    3.84
   2  -5 -34   -1.20    4.75
   2  -5 -33   -1.73    4.10
   2   5 -33   -2.10    3.83
   2  -5 -33   -0.59    3.98
   2  -5 -32    9.63    4.41
   2  -5 -32    5.80    4.23
   2   5 -32    3.11    3.74
   2   5 -31   -3.05    4.72
   2  -5 -31    0.57    4.08
   2  -5 -31    1.66    3.88
   2  -5 -30    3.33    3.90
   2   5 -30    3.49    3.63
   2  -5 -30    4.30    3.69
   2  -5 -29   39.16    6.21
   2  -5 -29   25.44    5.83
   2   5 -29   33.15    6.00
   2  -5 -28   34.87    6.05
   2  -5 -28   46.35    6.68
   2   5 -27   53.69    7.06
   2  -5 -27   41.69    6.97
   2  -5 -26   42.63    6.11
   2  -5 -26   53.92    7.09
   2  -5 -25   22.01    4.61
   2   5 -25   18.40    4.53
   2  -5 -25   19.93    5.06
   2  -5 -24   11.16    4.05
   2  -5 -24    5.60    3.02
   2   5 -24   14.96    3.90
   2  -5 -24    4.10    2.31
   2   5 -24   11.83    3.04
   2  -5 -23    0.30    2.26
   2  -5 -23    1.65    2.63
   2  -5 -23    1.42    2.96
   2   5 -23    0.43    2.73
   2   5 -22   51.94    5.64
   2  -5 -22   59.96    7.32
   2   5 -22   58.31    6.92
   2  -5 -22   63.31    5.92
   2  -5 -22   52.09    6.37
   2  -5 -21    7.86    2.79
   2  -5 -21   12.60    2.68
   2  -5 -21    3.06    2.83
   2   5 -21   10.34    2.67
   2   5 -21    7.55    3.15
   2  -5 -20   10.40    3.02
   2   5 -20    7.22    3.08
   2  -5 -20   21.72    4.34
   2   5 -20    8.25    2.47
   2  -5 -20   17.38    3.06
   2  -5 -19   79.79    7.66
   2   5 -19   74.25    7.63
   2   5 -19   88.88    7.07
   2   5 -19   88.94    6.26
   2  -5 -19   77.76    8.02
   2  -5 -19   83.82    6.94
   2  -5 -18   67.56    6.23
   2   5 -18   30.09    3.73
   2  -5 -18   83.19    7.06
   2   5 -18   40.77    5.46
   2  -5 -18   71.15    5.39
   2   5 -18   44.12    4.80
   2   5 -17  126.16    8.20
   2   5 -17  103.31    9.39
   2  -5 -17  127.95    8.81
   2   5 -17  134.42    9.01
   2  -5 -17   98.89    9.56
   2  -5 -17  123.41    9.75
   2  -5 -16   97.27    7.05
   2   5 -16   46.48    4.49
   2   5 -16   45.77    4.99
   2  -5 -16   98.79    6.12
   2  -5 -15   61.75    5.23
   2   5 -15   69.05    5.50
   2  -5 -15   59.58    6.00
   2   5 -15   62.00    4.83
   2   5 -14  129.38    8.43
   2  -5 -14  109.91    8.07
   2  -5 -14  102.34    8.90
   2   5 -14  128.12    7.91
   2  -5 -13    8.35    1.69
   2  -5 -13    5.48    2.03
   2   5 -13    8.28    1.78
   2   5 -13    4.07    1.38
   2   5 -12  136.94    8.02
   2   5 -12  124.70    8.23
   2  -5 -12  122.32    8.11
   2  -5 -12  117.17    9.15
  -2  -5  12  113.99    8.48
  -2   5  12  116.87    8.65
  -2   5  11   12.34    2.27
  -2  -5  11   13.15    2.23
   2  -5 -11   15.37    2.81
   2  -5 -11   11.58    1.84
   2   5 -11   12.63    1.98
   2   5 -11   16.36    1.88
  -2  -5  10   16.03    2.12
   2  -5 -10    5.37    1.91
   2   5 -10   20.25    1.95
  -2   5  10    8.46    2.23
  -2   5  10    5.60    1.74
   2   5 -10   15.83    1.97
   2  -5 -10    8.07    1.59
   2  -5  -9   83.75    5.55
  -2   5   9   87.42    6.67
   2   5  -9   82.85    5.55
  -2   5   9   83.82    6.00
  -2  -5   9   75.54    5.71
   2  -5  -9   77.77    6.63
   2   5  -9   77.05    5.40
  -2   5   8  257.73   12.38
  -2   5   8  237.65   11.21
   2  -5  -8  232.37   10.62
   2  -5  -8  246.08   12.56
   2   5  -8  135.51   10.03
   2   5  -8  133.36   10.05
  -2  -5   8  136.28   10.28
   2  -5  -7  162.70   10.88
   2   5  -7  158.82    9.39
   2  -5  -7  165.13    9.44
  -2   5   7  174.18   10.80
   2   5  -7  148.57    9.46
  -2   5   7  153.15    9.70
  -2  -5   7  147.09    9.54
   2  -5  -6   30.95    2.36
   2   5  -6   18.79    2.04
   2   5  -6   24.71    2.39
  -2   5   6   32.10    2.61
   2  -5  -6   30.37    3.20
  -2  -5   6   27.84    2.42
   2  -5  -6   35.90    3.66
   2   5  -5   95.18    6.05
  -2  -5   5   90.70    5.78
   2  -5  -5   91.14    5.72
   2  -5  -5   87.70    7.07
   2  -5  -5  102.54    7.05
  -2   5   5   87.99    5.83
  -2  -5   5   83.35    5.93
  -2   5   5   95.51    7.01
   2  -5  -4  251.39   16.67
  -2  -5   4  302.69   15.51
   2   5  -4  321.91   16.02
   2   5  -4  283.98   15.53
  -2   5   4  218.08   15.33
  -2  -5   4  311.00   16.01
  -2   5   4  239.47   16.48
  -2   5   3   39.79    2.93
   2   5  -3   40.17    3.32
   2   5  -3   39.43    3.01
   2  -5  -3   40.44    3.01
   2  -5  -3   43.08    4.13
  -2   5   3   46.00    4.15
  -2  -5   3   40.20    3.32
  -2  -5   3   36.86    2.85
  -2   5   2  313.14   19.73
  -2  -5   2  344.77   18.50
  -2   5   2  302.69   18.45
   2  -5  -2  319.43   20.07
   2   5  -2  361.12   18.77
   2  -5  -2  329.46   18.67
  -2  -5   2  356.92   19.21
  -2   5   1   15.78    2.32
   2  -5  -1   15.29    2.52
   2  -5  -1   15.54    1.60
  -2   5   1   13.76    1.47
   2   5  -1   16.82    1.69
  -2  -5   1   13.35    1.37
  -2  -5   1   15.82    1.96
  -2   5   0   16.70    1.50
  -2  -5   0   13.33    1.84
  -2  -5   0   11.21    1.28
   2  -5   0   21.45    2.83
   2   5   0   10.75    1.49
  -2   5   0   19.64    2.54
   2  -5   0   16.66    1.68
   2  -5   1   24.94    2.25
  -2   5  -1   27.84    3.09
  -2  -5  -1   21.21    1.89
  -2   5  -1   22.13    1.92
   2  -5   1   23.31    3.18
  -2  -5  -1   27.77    2.60
   2   5   1   25.12    2.32
  -2  -5  -2  133.55    9.39
  -2   5  -2  163.36    8.79
   2   5   2  142.12    9.11
   2   5   2  139.57    9.07
  -2   5  -2  170.71   10.31
   2  -5   2  164.57    9.24
   2  -5   2  161.36   10.72
  -2  -5  -2  137.41    8.63
  -2   5  -3   81.01    6.41
   2   5   3   79.58    5.60
   2   5   3   82.47    5.28
  -2  -5  -3   84.75    6.00
   2  -5   3   79.14    5.57
   2  -5   3   78.53    6.77
   2   5   4   36.60    3.13
  -2  -5  -4   31.20    2.47
  -2   5  -4   17.40    2.13
  -2   5  -4   19.38    3.00
   2  -5   4   24.08    2.74
  -2  -5  -4   47.67    3.59
   2   5   4   32.21    2.23
   2  -5   4   15.67    3.10
  -2   5  -5  124.30    7.69
  -2   5  -5  120.40    8.62
  -2  -5  -5  126.13    7.66
   2  -5   5  106.23    8.00
  -2   5  -5  123.37    8.84
   2  -5   5  131.74    9.39
  -2  -5  -5  119.49    8.30
   2   5   5  110.52    8.04
  -2   5  -6  280.52   17.76
  -2  -5  -6  385.88   19.09
  -2   5  -6  279.80   18.87
   2   5   6  361.73   18.74
   2  -5   6  269.11   18.20
  -2   5  -6  257.81   18.42
  -2  -5  -6  346.46   18.04
   2   5   7   99.03    7.20
  -2  -5  -7   91.59    6.56
  -2   5  -7  101.81    7.89
  -2   5  -7   94.07    6.61
  -2   5  -7   95.58    7.33
   2  -5   7   95.32    7.21
  -2  -5  -7   88.85    7.09
   2   5   8  249.79   14.81
  -2   5  -8  208.57   14.89
   2  -5   8  208.59   14.46
  -2  -5  -8  248.72   13.99
  -2   5  -8  200.02   13.65
  -2   5  -8  214.84   14.49
  -2  -5  -8  269.91   14.96
   2   5   9    8.66    2.39
  -2   5  -9   10.40    1.91
  -2  -5  -9    9.08    2.25
  -2  -5  -9    8.56    1.84
   2  -5   9    6.30    2.09
  -2   5  -9    7.80    2.50
  -2   5  -9    9.13    2.37
   2   5  10   37.33    4.50
  -2  -5 -10   40.30    4.49
  -2   5 -10   35.98    4.32
  -2  -5 -10   42.82    4.07
   2  -5  10   43.94    4.73
  -2   5 -10   39.64    3.92
  -2   5 -10   34.30    4.54
  -2   5 -11    1.00    1.76
   2   5  11    0.86    2.20
  -2   5 -11    0.91    2.05
   2  -5  11    0.30    2.59
  -2  -5 -11   -1.40    1.84
  -2   5 -11    2.54    1.60
  -2  -5 -11    2.19    1.48
  -2  -5 -12   30.34    4.04
   2   5  12   26.24    4.08
  -2   5 -12   29.46    4.32
  -2   5 -12   20.00    3.29
   2  -5  12   20.85    4.03
  -2  -5 -12   22.92    3.29
  -2   5 -12   26.73    3.35
  -2  -5 -13    7.83    2.64
  -2   5 -13   17.50    3.30
  -2  -5 -13    8.61    2.28
  -2   5 -13   10.11    2.42
  -2   5 -13    9.19    2.46
  -2  -5 -14   23.09    3.77
  -2   5 -14   14.45    3.13
  -2   5 -14   13.05    3.42
  -2   5 -14   16.42    2.94
  -2   5 -15  121.41    9.86
  -2  -5 -15  112.51    9.82
  -2   5 -15  120.17    9.33
  -2  -5 -15  107.09    9.30
  -2   5 -16  256.16   18.74
  -2   5 -16  245.47   18.06
  -2   5 -17   63.41    6.06
  -2   5 -17   68.95    6.92
  -2  -5 -17   69.87    6.55
  -2   5 -17   75.09    7.44
  -2  -5 -17   72.26    7.45
  -2   5 -18    7.08    2.30
  -2   5 -18   10.30    3.33
  -2  -5 -18   26.31    4.60
  -2  -5 -18   27.91    4.05
  -2   5 -18    5.50    3.02
  -2  -5 -19    5.60    2.71
  -2  -5 -19    7.88    3.25
  -2   5 -19    7.91    2.58
  -2   5 -19   10.17    3.19
  -2   5 -19    6.87    3.17
  -2  -5 -20    3.57    2.88
  -2   5 -20    2.00    2.17
  -2  -5 -20    3.25    3.09
  -2   5 -20    0.41    3.11
  -2   5 -21    4.40    2.24
  -2  -5 -21   -1.47    3.48
  -2   5 -21   -0.43    3.50
  -2  -5 -21    3.66    2.59
  -2  -5 -22    3.46    2.79
  -2  -5 -22    3.58    3.46
  -2   5 -22    2.43    2.36
  -2   5 -22   -2.27    3.53
  -2   5 -23   -0.32    2.40
  -2  -5 -23    1.06    2.52
  -2   5 -23    1.89    3.15
  -2  -5 -23    1.07    3.41
  -2  -5 -24   33.81    6.20
  -2   5 -24   26.00    5.37
  -2   5 -25   42.60    6.64
  -2  -5 -25   47.51    7.49
  -2   5 -26   21.96    5.61
  -2  -5 -26   66.54    8.30
  -2  -5 -27   42.85    7.42
  -2   5 -27   39.79    6.87
  -2  -5 -28   11.08    4.57
  -2   5 -28   11.02    4.49
  -2  -5 -29    3.77    4.30
  -2   5 -29    2.25    3.95
  -2   5 -30   -0.57    4.37
  -2  -5 -30   -0.64    4.70
  -2  -5 -31    1.31    3.97
  -2  -5 -31    5.81    4.53
  -2   5 -31   -0.58    4.09
  -2   5 -32   -2.37    4.65
  -2  -5 -32    1.31    4.76
  -2  -5 -33   -1.98    4.34
  -2   5 -33    2.40    4.16
  -2   5 -34   10.90    5.11
   2   6 -34   -1.10    4.02
   2  -6 -34    5.31    4.72
   2  -6 -33    3.47    4.16
   2   6 -33    1.62    3.99
   2   6 -32    7.42    4.41
   2  -6 -32    1.13    4.08
   2   6 -31   16.08    4.99
   2  -6 -31   13.48    4.81
   2  -6 -31   16.57    5.12
   2  -6 -30    4.88    4.29
   2  -6 -30    8.56    4.42
   2  -6 -29   14.41    4.61
   2   6 -29   10.49    4.31
   2  -6 -29   11.20    5.20
   2  -6 -28    1.56    3.61
   2  -6 -28    2.69    3.32
   2   6 -28   -0.98    3.95
   2  -6 -27    0.52    3.27
   2  -6 -27   -2.03    3.52
   2   6 -27    2.86    3.63
   2  -6 -26    2.52    3.07
   2  -6 -26    2.48    3.61
   2   6 -26    7.44    3.80
   2   6 -25    4.06    3.38
   2  -6 -25    4.81    3.60
   2  -6 -25   12.11    3.93
   2   6 -24    3.55    1.86
   2  -6 -24    3.25    3.18
   2  -6 -24    1.40    3.07
   2   6 -24    0.44    3.30
   2  -6 -24    2.49    2.45
   2   6 -24   -0.94    2.82
   2  -6 -23    0.89    2.67
   2   6 -23    2.44    2.55
   2  -6 -23    0.92    2.94
   2   6 -23   -0.43    2.67
   2   6 -23    3.12    1.96
   2  -6 -23    3.00    2.33
   2   6 -22   66.09    6.98
   2   6 -22   55.79    4.73
   2  -6 -22   31.56    4.67
   2  -6 -22   27.92    5.56
   2  -6 -22   31.24    5.39
   2   6 -22   60.39    5.76
   2  -6 -21   64.53    7.06
   2   6 -21   53.32    6.91
   2   6 -21   62.86    5.30
   2  -6 -21   70.08    6.33
   2   6 -21   67.83    6.35
   2  -6 -21   42.93    6.48
   2  -6 -20   23.25    4.60
   2  -6 -20   22.44    4.21
   2   6 -20   32.53    4.22
   2  -6 -20   12.86    3.27
   2   6 -20   35.87    3.66
   2   6 -19   32.30    5.06
   2  -6 -19   22.13    4.58
   2  -6 -19   34.33    4.16
   2  -6 -19   37.55    5.22
   2   6 -19   34.88    4.30
   2   6 -19   36.72    3.71
   2  -6 -18    6.56    2.75
   2   6 -18   11.35    3.26
   2  -6 -18    2.35    2.59
   2  -6 -18    5.02    2.05
   2   6 -18    2.54    2.03
   2   6 -18    3.02    1.70
   2  -6 -17    2.00    1.67
   2  -6 -17   -0.69    2.04
   2  -6 -17    1.86    2.41
   2   6 -17    0.64    1.83
   2   6 -17    0.33    1.47
   2   6 -17   -0.35    2.21
   2   6 -16   21.57    3.73
   2  -6 -16    4.90    2.53
   2  -6 -16   10.56    3.06
   2   6 -16   17.69    2.46
   2  -6 -16   12.93    2.31
   2   6 -16   14.88    2.59
   2  -6 -15    1.98    1.95
   2   6 -15    3.98    2.19
   2   6 -15    4.87    1.74
   2  -6 -15    1.57    1.98
   2  -6 -15    4.93    1.58
   2   6 -15    4.20    1.58
   2  -6 -14    4.26    2.29
   2  -6 -14    2.17    1.95
   2   6 -14    1.43    1.77
   2   6 -14    4.23    1.62
   2  -6 -14    0.59    1.33
   2   6 -14    2.11    1.42
   2  -6 -13   21.39    3.51
   2   6 -13   26.69    2.89
   2   6 -13   21.67    3.57
   2  -6 -13   25.74    2.80
   2  -6 -13   26.03    3.82
   2   6 -13   31.44    2.97
   2   6 -12   91.59    6.20
   2   6 -12   54.47    4.29
   2  -6 -12   38.58    3.92
   2   6 -12   71.33    4.59
   2  -6 -12   34.57    4.79
   2  -6 -11   95.06    6.46
   2   6 -11   97.71    6.51
   2  -6 -11   94.94    8.05
   2   6 -11   95.32    6.53
   2   6 -10   96.84    5.27
  -2   6  10   59.25    5.71
   2   6 -10   87.80    4.98
   2  -6 -10   55.02    5.20
   2  -6 -10   44.75    5.50
   2  -6 -10   50.29    4.42
   2   6  -9   44.51    3.80
  -2   6   9   48.16    4.85
   2   6  -9   47.76    3.59
   2  -6  -9   48.46    3.61
   2  -6  -9   47.49    4.53
   2   6  -8    8.20    1.62
  -2   6   8    5.46    1.59
  -2   6   8    6.68    2.35
   2   6  -8    6.03    1.26
   2  -6  -8    5.56    1.19
   2  -6  -8    4.04    1.65
   2  -6  -7    6.49    1.93
  -2   6   7    5.21    1.44
  -2  -6   7    3.17    1.18
  -2   6   7    6.76    2.23
   2  -6  -7    5.54    1.13
   2   6  -7    5.58    1.44
   2   6  -7    5.08    1.07
   2   6  -6   28.78    3.15
  -2   6   6   53.52    4.65
  -2   6   6   48.69    3.43
  -2  -6   6   33.30    2.99
   2  -6  -6   39.80    4.17
   2   6  -5   16.96    2.21
  -2   6   5   20.47    3.05
  -2  -6   5   16.71    1.79
   2  -6  -5   18.50    2.83
   2   6  -5   17.84    1.74
  -2  -6   5   14.08    2.07
  -2   6   5   19.75    2.01
   2  -6  -5   18.27    1.78
  -2   6   4   20.76    2.94
   2  -6  -4   18.03    1.63
  -2  -6   4    6.53    1.72
   2   6  -4   12.12    1.94
   2   6  -4    9.81    1.39
  -2  -6   4   11.46    1.40
   2  -6  -4   18.07    2.79
  -2   6   4   20.13    1.86
  -2   6   3   70.48    4.30
  -2   6   3   71.58    5.77
   2  -6  -3   66.83    5.88
  -2  -6   3   61.27    4.08
   2   6  -3   60.80    4.25
   2  -6  -3   65.79    4.26
  -2  -6   3   63.63    4.97
   2   6  -3   61.45    4.88
  -2   6   2   80.73    6.95
   2   6  -2  104.06    5.86
   2  -6  -2   71.60    5.62
   2   6  -2  106.08    7.24
   2  -6  -2   84.33    7.28
  -2   6   2   77.95    5.50
  -2  -6   2  121.47    6.97
  -2  -6   2  118.22    5.68
  -2   6   1   56.07    5.05
  -2  -6   1   48.89    3.34
  -2   6   1   53.51    3.47
   2   6  -1   55.95    3.69
   2  -6  -1   55.96    5.37
   2  -6  -1   51.15    3.62
  -2  -6   1   53.22    4.44
   2   6  -1   63.19    4.86
   2  -6   0  135.64    8.87
   2  -6   0  141.77   10.76
  -2  -6   0  163.02    8.62
   2   6   0  175.69   10.03
  -2   6   0  130.47    8.57
   2   6   0  167.69    9.00
   2  -6   0  154.39   10.80
  -2  -6   0  184.22   10.15
  -2   6   0  136.38   10.18
  -2   6  -1   18.31    2.77
  -2  -6  -1   13.96    2.22
   2  -6   1   15.93    2.95
   2   6   1   12.95    1.69
  -2   6  -1   13.84    1.33
  -2  -6  -1   14.76    1.30
   2  -6   1   14.40    1.76
   2   6   1   17.11    2.16
   2  -6   1   16.28    2.96
   2  -6   2    7.23    1.35
  -2   6  -2    7.20    2.03
   2   6   2    4.47    1.29
   2  -6   2    8.20    2.22
  -2  -6  -2    4.85    0.86
  -2   6  -2    2.45    0.78
  -2  -6  -2    2.84    1.33
   2   6   2    3.40    1.24
   2  -6   2    5.71    2.06
  -2  -6  -3   41.02    2.89
   2   6   3   42.68    3.27
   2   6   3   43.41    3.42
  -2   6  -3   38.46    2.90
  -2   6  -3   42.40    4.27
   2  -6   3   44.45    3.55
   2  -6   3   36.79    4.56
  -2  -6  -3   37.57    3.83
  -2  -6  -4   28.46    3.65
  -2  -6  -4   34.41    2.81
   2   6   4   33.14    3.36
   2  -6   4   79.06    4.56
   2   6   4   30.93    2.85
  -2   6  -4   53.97    3.13
  -2   6  -4   63.56    4.92
   2   6   5   93.35    6.58
   2  -6   5   94.25    6.78
  -2  -6  -5   80.39    6.80
  -2   6  -5   99.14    7.34
   2  -6   6   34.28    3.45
  -2  -6  -6   17.34    2.79
  -2   6  -6   27.03    3.62
  -2  -6  -6   16.76    2.12
   2   6   6   12.23    2.49
  -2   6  -6   26.20    2.40
  -2   6  -6   26.57    3.53
   2   6   7   50.04    4.56
   2  -6   7   53.01    4.85
  -2   6  -7   51.00    4.05
  -2   6  -7   58.42    5.57
  -2  -6  -7   47.78    3.94
  -2   6  -7   55.31    5.11
  -2  -6  -7   40.12    4.56
  -2  -6  -8  111.80    8.55
  -2   6  -8  107.03    8.53
   2  -6   8  115.95    8.66
  -2   6  -8  124.17    7.79
  -2   6  -8   95.73    8.71
  -2  -6  -8  118.16    7.70
  -2  -6  -9    1.10    1.30
  -2  -6  -9    2.07    1.95
  -2   6  -9    2.06    1.37
  -2   6  -9    1.51    2.13
  -2   6  -9    1.23    1.89
  -2   6 -10  176.26   11.64
  -2  -6 -10  160.50   11.63
  -2  -6 -10  154.08   10.57
  -2   6 -10  165.24   10.66
  -2   6 -10  165.54   12.11
  -2  -6 -11    6.84    1.87
  -2   6 -11    9.36    2.09
  -2  -6 -11    5.84    2.25
  -2   6 -11    5.49    2.41
  -2   6 -11    7.56    2.85
  -2   6 -12    7.56    2.78
  -2   6 -12    9.21    3.18
  -2  -6 -12   13.32    2.56
  -2  -6 -12   24.64    3.32
  -2   6 -12   10.44    2.44
  -2  -6 -12   23.72    3.70
  -2  -6 -13   64.45    6.53
  -2  -6 -13   55.97    5.58
  -2  -6 -13   64.64    5.89
  -2   6 -13   74.65    6.00
  -2   6 -13   60.36    5.31
  -2   6 -13   67.27    6.83
  -2   6 -13   65.64    6.18
  -2  -6 -14   32.45    4.11
  -2   6 -14   47.56    4.29
  -2   6 -14   36.95    4.35
  -2  -6 -14   22.66    4.38
  -2   6 -14   46.91    5.51
  -2  -6 -14   22.58    3.91
  -2   6 -14   36.69    4.68
  -2   6 -15   94.36    8.97
  -2  -6 -15   98.48    9.06
  -2   6 -15   99.74    7.71
  -2  -6 -15  110.68    8.67
  -2  -6 -15  100.52    8.18
  -2   6 -15  101.96    8.42
  -2   6 -15  106.12    8.36
  -2   6 -16    4.39    2.43
  -2  -6 -16   18.17    3.11
  -2   6 -16   10.87    2.48
  -2  -6 -16   17.25    4.00
  -2   6 -16    9.59    2.82
  -2  -6 -16   16.23    3.29
  -2   6 -16    6.26    3.22
  -2  -6 -17    1.72    2.25
  -2  -6 -17    3.54    2.43
  -2   6 -17    5.37    2.58
  -2   6 -17    0.96    1.91
  -2   6 -17    0.86    2.37
  -2  -6 -17    1.70    2.72
  -2  -6 -18   77.06    7.20
  -2   6 -18   80.83    6.78
  -2  -6 -18   70.96    7.55
  -2   6 -18   79.62    7.47
  -2  -6 -18   72.95    8.18
  -2   6 -18   77.65    7.05
  -2  -6 -19    4.96    2.79
  -2  -6 -19    4.54    3.05
  -2   6 -19    4.38    2.82
  -2   6 -19    6.55    2.48
  -2   6 -19    3.16    2.66
  -2  -6 -19    4.74    3.13
  -2  -6 -20   52.99    6.93
  -2   6 -20   64.20    6.65
  -2   6 -20   51.38    5.44
  -2  -6 -20   45.10    6.30
  -2   6 -20   45.23    5.39
  -2  -6 -20   45.70    5.70
  -2  -6 -21    1.57    3.23
  -2  -6 -21    6.48    3.45
  -2   6 -21    2.42    2.84
  -2  -6 -21    0.99    2.34
  -2   6 -21    3.34    2.38
  -2  -6 -22   35.35    4.89
  -2   6 -22   17.15    3.56
  -2  -6 -22   38.21    6.43
  -2   6 -22   19.49    4.68
  -2  -6 -22   27.31    5.38
  -2  -6 -23   50.08    7.32
  -2   6 -23   45.26    6.47
  -2  -6 -23   45.48    7.19
  -2   6 -23   41.97    5.27
  -2  -6 -23   48.90    5.95
  -2  -6 -24   13.83    4.72
  -2   6 -24   16.65    4.58
  -2  -6 -25   35.27    6.31
  -2   6 -25   24.01    5.36
  -2   6 -26    0.50    3.71
  -2  -6 -26   -0.57    4.14
  -2  -6 -27   -0.58    3.84
  -2   6 -27    1.54    3.74
  -2  -6 -28   11.36    5.12
  -2   6 -28   19.55    5.21
  -2  -6 -29    2.44    4.07
  -2   6 -29    4.33    4.03
  -2  -6 -30   26.07    6.45
  -2   6 -30   36.01    6.82
  -2   6 -31    2.26    4.16
  -2  -6 -31    0.63    3.95
  -2   6 -32    9.77    4.98
  -2  -6 -32   14.00    5.51
  -2   6 -33   11.68    5.23
  -2  -6 -33   26.32    6.75
   2  -7 -33    1.10    4.10
   2   7 -33    1.64    4.24
   2   7 -32   -2.15    4.14
   2  -7 -32    1.63    3.82
   2   7 -31    1.59    3.90
   2  -7 -31   -0.54    3.91
   2  -7 -30   -1.05    4.12
   2   7 -30    0.52    4.12
   2  -7 -29    3.58    4.14
   2   7 -29   -2.03    4.10
   2  -7 -29    4.12    3.75
   2  -7 -28   12.57    4.53
   2  -7 -28   10.42    4.30
   2   7 -28    7.91    4.29
   2  -7 -27    2.81    3.58
   2  -7 -27   -1.96    3.81
   2   7 -27    3.35    3.61
   2  -7 -26   20.09    4.89
   2  -7 -26   20.57    4.82
   2   7 -26    7.45    4.08
   2  -7 -25    1.05    3.49
   2   7 -25    0.45    3.60
   2  -7 -25    3.28    3.41
   2  -7 -24    2.01    3.00
   2   7 -24    1.83    2.81
   2  -7 -24   -0.60    2.60
   2  -7 -24    0.46    2.87
   2   7 -24    0.44    3.14
   2   7 -23    5.56    3.56
   2  -7 -23    3.55    3.05
   2   7 -23    4.05    2.48
   2  -7 -23    6.27    3.60
   2  -7 -23    5.07    2.65
   2  -7 -22    7.80    3.55
   2   7 -22    4.95    3.06
   2  -7 -22    7.76    3.37
   2   7 -22    4.89    2.47
   2  -7 -22    7.34    2.62
   2  -7 -21    2.62    2.79
   2   7 -21   -0.80    2.31
   2  -7 -21    2.94    2.21
   2   7 -21    2.39    3.06
   2  -7 -21    2.09    2.86
   2   7 -21    2.04    2.18
   2  -7 -20    3.78    3.12
   2  -7 -20    6.76    2.29
   2   7 -20    9.47    2.36
   2   7 -20    6.39    2.54
   2   7 -20   10.31    3.57
   2  -7 -20    9.68    3.16
   2  -7 -19    0.41    2.74
   2   7 -19    1.33    1.83
   2  -7 -19    3.49    3.05
   2   7 -19   -0.37    2.84
   2   7 -19   -0.87    2.17
   2  -7 -19    1.45    1.85
   2   7 -18   44.88    5.93
   2   7 -18   54.59    4.95
   2   7 -18   41.94    4.81
   2  -7 -18   65.84    5.26
   2  -7 -18   83.75    7.29
   2  -7 -18   70.52    7.12
   2  -7 -17    2.17    2.64
   2   7 -17    1.32    2.57
   2   7 -17    2.61    1.90
   2  -7 -17    4.78    1.92
   2   7 -17    1.06    1.71
   2  -7 -17    3.00    2.64
   2  -7 -16   68.23    6.88
   2  -7 -16   70.14    6.87
   2   7 -16   58.14    5.02
   2   7 -16   48.23    5.89
   2  -7 -16   67.78    5.22
   2   7 -16   55.17    5.01
   2  -7 -16   66.24    5.41
   2   7 -15    3.92    1.72
   2  -7 -15    3.32    1.76
   2  -7 -15    5.94    2.65
   2  -7 -15    3.54    2.52
   2   7 -15    4.50    2.45
   2   7 -15    1.93    1.58
   2  -7 -15    1.09    1.41
   2   7 -14    1.71    1.42
   2  -7 -14    1.39    2.47
   2  -7 -14    5.34    2.44
   2   7 -14    2.54    1.96
   2   7 -14    3.23    1.55
   2  -7 -14    5.17    1.56
   2  -7 -14    2.57    1.62
   2   7 -13    8.01    1.89
   2  -7 -13    5.90    2.39
   2   7 -13    7.23    1.61
   2  -7 -13    7.07    1.59
   2   7 -13    6.84    2.40
   2  -7 -13    7.50    2.08
   2  -7 -12   13.71    2.85
   2   7 -12   10.56    2.12
   2  -7 -12   13.67    1.90
   2   7 -12    9.78    2.37
   2  -7 -12   12.44    2.49
   2   7 -12   14.00    1.85
   2  -7 -11    6.40    2.17
   2  -7 -11    6.44    2.18
   2   7 -11   12.15    1.69
   2  -7 -11   10.57    1.61
   2   7 -11    7.59    2.30
   2   7 -11   11.47    2.06
   2   7 -10   81.63    5.39
  -2   7  10   62.52    6.17
   2  -7 -10   65.00    5.89
   2   7 -10   77.06    5.81
   2   7 -10   61.80    4.55
   2  -7 -10   64.52    4.65
   2  -7 -10   58.77    5.64
  -2   7   9    5.28    2.53
   2   7  -9    3.51    1.65
   2   7  -9    2.75    1.08
   2  -7  -9    3.36    1.26
   2  -7  -9    2.53    1.88
   2   7  -9    1.45    1.63
   2  -7  -9    3.84    1.91
   2   7  -8  249.18   16.06
   2  -7  -8  282.33   17.25
   2  -7  -8  276.11   16.56
   2   7  -8  253.00   16.04
   2  -7  -7    9.99    1.50
  -2   7   7   17.26    3.21
   2  -7  -7    9.16    2.05
   2   7  -7   12.55    2.96
   2   7  -7    9.69    1.94
   2  -7  -7   12.94    2.82
   2   7  -7   12.06    2.25
   2   7  -7   12.44    1.56
   2   7  -6   72.69    5.71
   2  -7  -6   92.88    5.77
   2  -7  -6   85.63    4.97
   2   7  -6   71.79    6.63
   2  -7  -6   95.99    7.18
  -2   7   6   96.25    7.14
   2   7  -6   67.87    5.16
   2   7  -6   64.08    4.74
   2  -7  -5    6.08    1.02
   2  -7  -5    5.14    2.17
  -2   7   5    6.45    2.33
   2  -7  -5    5.79    1.30
   2   7  -5    7.21    1.30
  -2  -7   5    5.73    1.69
   2   7  -5    5.31    0.96
   2   7  -5    6.87    1.77
   2   7  -5    8.68    2.43
  -2   7   4    7.87    2.48
   2   7  -4   13.62    2.21
   2   7  -4    8.64    1.05
   2   7  -4    7.18    0.92
   2  -7  -4    9.80    1.32
   2  -7  -4    5.80    0.92
   2   7  -4   10.95    2.54
   2  -7  -4   11.96    2.67
  -2  -7   4   14.06    2.18
   2  -7  -4    9.66    2.58
  -2   7   3    2.14    1.87
  -2  -7   3    1.22    1.42
   2   7  -3    2.63    1.56
   2   7  -3    0.88    1.80
   2  -7  -3   -0.29    1.68
   2  -7  -3    1.13    1.89
   2  -7  -2   11.69    2.71
   2  -7  -2    6.50    2.34
   2   7  -2    5.53    2.06
  -2   7   2    5.71    2.36
  -2  -7   2    5.62    1.72
  -2   7   1    9.71    2.50
   2  -7  -1   12.53    2.84
   2  -7  -1   12.54    2.82
   2   7  -1   11.99    2.41
  -2  -7   1   10.43    2.15
   2  -7   0  185.82   13.44
   2  -7   0  184.62   13.25
   2   7   0  194.09   12.15
  -2  -7   0  192.04   12.41
  -2   7   0  196.17   12.88
   2  -7   1    3.34    2.46
  -2   7  -1    3.00    2.17
   2   7   1    3.63    1.60
  -2  -7  -1    5.08    1.93
   2  -7   2  485.59   28.51
   2   7   2  471.01   26.84
  -2   7  -2  483.89   28.00
  -2  -7  -2  458.23   27.55
   2   7   3   21.71    2.21
  -2   7  -3   18.72    1.55
  -2   7  -3   17.06    1.38
  -2  -7  -3   15.93    1.29
  -2  -7  -3   17.43    2.86
  -2  -7  -3   16.94    1.43
  -2   7  -3   23.42    3.30
  -2   7  -4   84.49    6.29
  -2  -7  -4   53.23    5.21
  -2   7  -4   71.97    3.89
  -2  -7  -4   51.47    3.69
  -2   7  -4   82.33    4.25
  -2  -7  -4   50.24    3.91
  -2   7  -5   21.58    2.11
  -2  -7  -5   25.52    1.94
  -2   7  -5   24.66    1.98
  -2   7  -5   23.33    3.55
  -2  -7  -5   21.47    2.12
  -2  -7  -5   26.30    3.37
  -2  -7  -6   35.65    3.85
  -2   7  -6   24.99    2.19
  -2   7  -6   25.79    3.70
  -2   7  -6   21.60    2.37
  -2  -7  -6   36.87    2.80
  -2   7  -7    4.77    2.15
  -2  -7  -7    3.77    1.95
  -2  -7  -7    4.57    1.39
  -2   7  -7    5.50    2.60
  -2   7  -7    3.17    1.29
  -2   7  -8    8.88    1.68
  -2   7  -8    7.34    1.55
  -2  -7  -8    5.37    1.59
  -2  -7  -8    3.43    2.02
  -2   7  -8    5.18    2.49
  -2   7  -8    8.67    2.65
  -2  -7  -8    6.19    1.43
  -2  -7  -9    0.84    1.81
  -2   7  -9    3.63    1.51
  -2   7  -9    6.72    2.52
  -2  -7  -9    2.55    1.52
  -2  -7  -9    2.69    1.33
  -2   7  -9    1.76    1.34
  -2   7  -9    1.34    2.27
  -2  -7 -10  232.79   15.50
  -2   7 -10  247.65   16.09
  -2   7 -10  226.41   13.96
  -2   7 -10  220.60   13.87
  -2  -7 -10  219.37   13.91
  -2   7 -10  234.68   15.23
  -2  -7 -10  234.57   14.27
  -2   7 -11    1.05    2.55
  -2  -7 -11    2.50    1.87
  -2  -7 -11    1.85    2.25
  -2  -7 -11    1.40    1.69
  -2   7 -11    1.50    1.61
  -2   7 -11    2.43    1.73
  -2   7 -11    1.94    2.63
  -2  -7 -12  207.42   14.78
  -2   7 -12  249.02   15.88
  -2   7 -12  208.05   13.44
  -2  -7 -12  210.89   13.50
  -2   7 -12  225.54   14.62
  -2  -7 -12  206.34   13.62
  -2   7 -12  206.17   13.33
  -2   7 -13   15.32    3.33
  -2  -7 -13   11.35    2.62
  -2   7 -13    8.69    2.15
  -2  -7 -13   14.29    3.36
  -2  -7 -13    9.49    2.43
  -2   7 -13    9.06    2.40
  -2   7 -13   17.75    4.00
  -2  -7 -14   27.64    4.84
  -2  -7 -14   34.46    4.32
  -2   7 -14   52.38    4.82
  -2   7 -14   68.04    5.02
  -2   7 -14   51.04    5.34
  -2  -7 -14   30.26    4.21
  -2  -7 -15   39.68    5.41
  -2   7 -15   40.87    4.44
  -2  -7 -15   41.70    4.61
  -2   7 -15   31.18    4.62
  -2   7 -15   33.16    3.98
  -2  -7 -15   35.44    4.41
  -2  -7 -16   20.08    3.57
  -2   7 -16    7.42    2.35
  -2  -7 -16   27.12    4.83
  -2  -7 -16   28.03    3.81
  -2   7 -16   10.47    3.06
  -2   7 -16   10.78    2.70
  -2   7 -17   11.56    2.80
  -2  -7 -17   13.59    3.86
  -2  -7 -17   11.23    3.14
  -2   7 -17   15.49    3.19
  -2   7 -17   13.97    3.37
  -2  -7 -17   10.95    3.01
  -2   7 -18   31.24    4.26
  -2  -7 -18   15.65    3.45
  -2  -7 -18   20.88    3.87
  -2  -7 -18   18.01    4.48
  -2   7 -18   28.44    3.74
  -2  -7 -19    5.35    3.15
  -2  -7 -19    6.72    3.08
  -2   7 -19    1.64    2.66
  -2   7 -19    2.42    2.07
  -2  -7 -19    0.30    2.39
  -2  -7 -20   72.93    7.66
  -2  -7 -20   58.21    7.85
  -2  -7 -20   72.71    7.12
  -2   7 -20   68.54    6.53
  -2   7 -21   -0.77    2.31
  -2  -7 -21    4.29    3.72
  -2  -7 -21    5.03    3.01
  -2  -7 -21    2.97    3.09
  -2   7 -21    3.67    3.11
  -2   7 -22   63.21    6.31
  -2  -7 -22   72.26    8.66
  -2  -7 -22   66.13    7.73
  -2   7 -22   77.32    7.76
  -2  -7 -22   53.59    6.51
  -2  -7 -23    5.84    4.16
  -2  -7 -23    3.68    2.82
  -2  -7 -23    8.54    3.95
  -2   7 -23    5.29    3.37
  -2   7 -23    7.06    2.98
  -2  -7 -24    3.63    4.03
  -2  -7 -24    3.47    3.82
  -2   7 -24    8.52    3.74
  -2  -7 -25   18.62    5.21
  -2  -7 -25    6.26    4.45
  -2   7 -25   14.70    4.45
  -2  -7 -26    2.68    3.87
  -2   7 -26    6.02    4.09
  -2  -7 -26    9.70    4.66
  -2  -7 -27   13.86    4.99
  -2  -7 -27    7.98    4.81
  -2   7 -27    9.14    4.40
  -2  -7 -28    4.77    4.54
  -2  -7 -28    2.28    3.90
  -2   7 -28    3.48    4.17
  -2  -7 -29    5.23    4.61
  -2   7 -29    3.07    4.21
  -2  -7 -30   14.80    5.22
  -2   7 -30   20.98    5.66
  -2  -7 -31   -3.60    3.94
  -2   7 -31    1.07    4.13
  -2  -7 -32    0.60    4.46
  -2   7 -32   10.93    4.82
   2  -8 -33    0.98    4.22
   2  -8 -32   19.33    5.25
   2  -8 -31    2.88    3.81
   2  -8 -30   26.55    5.75
   2  -8 -29   -0.48    3.58
   2  -8 -28   14.68    4.74
   2  -8 -27    2.33    3.54
   2  -8 -26   42.26    6.90
   2  -8 -26   43.39    6.63
   2  -8 -25   21.55    5.58
   2   8 -25   15.44    4.77
   2  -8 -25   11.18    4.46
   2  -8 -24   75.63    8.22
   2   8 -24   61.08    7.73
   2  -8 -24   75.45    6.93
   2  -8 -24   61.96    5.49
   2  -8 -23    1.03    3.47
   2  -8 -23    2.24    1.96
   2  -8 -23   -0.50    2.42
   2   8 -23    4.53    3.36
   2  -8 -23    1.70    3.13
   2  -8 -22  106.63    9.84
   2  -8 -22   91.95    7.43
   2   8 -22  129.11   10.28
   2  -8 -22  101.10    8.27
   2  -8 -22  125.13   10.94
   2  -8 -21    5.51    2.63
   2   8 -21    2.26    3.15
   2  -8 -21    5.98    2.19
   2  -8 -21    4.38    3.29
   2  -8 -21   10.53    4.29
   2  -8 -20   82.29    6.62
   2  -8 -20   67.86    7.90
   2  -8 -20   87.08    9.03
   2  -8 -20   84.27    6.95
   2  -8 -19    3.60    3.39
   2  -8 -19    0.39    2.05
   2   8 -19    3.74    2.83
   2  -8 -19    2.80    1.86
   2  -8 -19    3.31    2.80
   2  -8 -18   59.54    6.51
   2  -8 -18   58.67    5.18
   2   8 -18   59.34    6.31
   2  -8 -18   52.46    5.11
   2  -8 -17   10.07    2.39
   2   8 -17   11.94    2.50
   2   8 -17   14.39    2.71
   2  -8 -17    5.67    2.91
   2  -8 -17   14.07    2.76
   2   8 -17   12.03    3.26
   2  -8 -16  126.51    8.99
   2   8 -16   70.36    7.48
   2  -8 -16  112.05    7.69
   2   8 -16   76.15    6.45
   2  -8 -16  118.56    7.10
   2   8 -16   86.42    6.92
   2  -8 -15   42.91    3.73
   2   8 -15   37.84    3.54
   2   8 -15   32.72    4.47
   2  -8 -15   36.04    4.30
   2  -8 -15   25.69    4.40
   2   8 -15   44.27    4.20
   2  -8 -14  160.39    9.22
   2   8 -14  120.80    8.80
   2  -8 -14  163.15   10.85
   2   8 -14  126.02    9.92
   2  -8 -14  161.48   10.43
   2   8 -14  142.56    9.61
   2   8 -13    4.88    2.25
   2   8 -13   11.65    3.92
   2  -8 -13    8.36    1.82
   2  -8 -13    8.34    2.61
   2   8 -13    8.44    1.78
   2  -8 -13    5.78    2.53
   2   8 -13    7.76    2.27
   2   8 -12  226.06   13.04
   2   8 -12  192.54   11.90
   2   8 -12  193.22   12.85
   2  -8 -12  225.39   13.97
   2  -8 -12  211.73   13.43
   2   8 -12  205.65   14.95
   2  -8 -12  196.87   12.02
   2   8 -11    1.30    1.60
   2   8 -11   -0.17    1.83
   2  -8 -11    1.60    1.78
   2  -8 -11    2.16    1.36
   2  -8 -11    1.58    2.07
   2   8 -11   -0.36    2.53
   2   8 -10  204.59   12.19
   2  -8 -10  188.89   11.91
   2  -8 -10  209.92   13.26
   2   8 -10  167.33   11.35
   2   8 -10  187.14   13.71
   2   8  -9    6.20    1.54
   2   8  -9    6.35    2.31
   2  -8  -9    5.00    1.27
   2   8  -9    3.30    2.79
   2   8  -9    6.12    1.29
   2  -8  -9    7.33    2.56
   2  -8  -9    4.15    1.69
   2  -8  -9    8.47    3.22
   2   8  -8  167.35   10.95
   2  -8  -8  197.27   11.83
   2  -8  -8  138.42    7.69
   2  -8  -8  159.33    8.15
   2   8  -8  108.73    7.54
   2   8  -8  108.77    7.44
   2  -8  -8  197.98   11.11
   2   8  -8  162.42    9.33
   2  -8  -7   51.35    5.30
  -2   8   7   35.84    4.91
   2  -8  -7   36.82    5.09
   2   8  -7   44.35    4.23
   2   8  -7   39.41    5.07
  -2   8   6  199.01   11.96
   2   8  -6  129.29   10.00
   2   8  -6  128.12   10.92
   2  -8  -6  184.08   11.94
   2  -8  -6  179.04   12.17
   2   8  -5   51.00    5.30
   2  -8  -5   50.16    5.50
  -2  -8   5   43.52    4.43
   2  -8  -5   37.68    5.18
  -2   8   5   48.31    5.39
   2   8  -5   50.11    4.60
   2   8  -4  127.13    9.79
   2  -8  -4  178.20   11.85
   2   8  -4  144.11   10.56
  -2   8   4  190.92   11.57
   2  -8  -4  178.35   11.94
  -2  -8   4  126.21    9.87
  -2  -8   3   20.87    3.16
   2   8  -3   30.55    3.80
   2  -8  -3   27.67    4.48
  -2   8   3   23.73    4.01
  -2   8   2  273.06   16.48
   2  -8  -2  289.90   17.30
  -2  -8   2  228.09   15.43
   2   8  -2  227.04   15.46
  -2   8   1   28.94    4.20
   2   8  -1   30.29    3.63
   2  -8  -1   27.14    4.27
  -2  -8   1   22.56    3.37
  -2   8   0  296.68   17.49
   2   8   0  242.58   16.14
   2  -8   0  328.39   18.50
  -2  -8   0  240.42   16.51
  -2   8  -1   37.99    4.76
   2  -8   1   43.23    5.21
   2   8   1   35.57    3.76
  -2  -8  -1   42.36    4.48
   2  -8   2  241.47   14.93
  -2   8  -2  223.43   14.21
  -2   8  -3   36.44    4.49
  -2  -8  -3   38.01    4.45
  -2   8  -4  120.09    8.83
  -2  -8  -4  101.68    8.36
  -2  -8  -5    4.98    3.50
  -2   8  -5   21.00    3.56
  -2  -8  -6   16.77    5.87
  -2   8  -6   90.77    6.45
  -2  -8  -7   39.50    2.48
  -2   8  -7   34.86    2.44
  -2   8  -7   36.67    2.59
  -2  -8  -7   34.54    2.49
  -2  -8  -8  141.83    8.94
  -2   8  -8  180.29    9.12
  -2   8  -8  206.75    9.45
  -2  -8  -8  128.42    8.98
  -2   8  -8  203.59   12.02
  -2   8  -9   73.58    4.99
  -2   8  -9   94.86    7.83
  -2   8  -9   93.45    7.39
  -2  -8  -9   70.25    4.91
  -2   8 -10  184.24   10.55
  -2  -8 -10  137.53   10.27
  -2  -8 -10  141.27   10.31
  -2   8 -10  220.54   10.86
  -2   8 -10  193.61   12.59
  -2  -8 -11   53.99    5.77
  -2  -8 -11   43.96    3.93
  -2   8 -11   47.52    3.95
  -2   8 -11   47.89    5.49
  -2   8 -11   38.25    3.75
  -2  -8 -11   41.19    3.90
  -2  -8 -12  112.07    9.85
  -2  -8 -12  109.43    8.14
  -2   8 -12  145.22    8.58
  -2  -8 -12  100.86    8.11
  -2   8 -12  138.79    8.40
  -2   8 -12  142.88   10.07
  -2  -8 -13    3.83    1.99
  -2  -8 -13    7.04    2.11
  -2  -8 -13   10.41    3.32
  -2   8 -13    4.76    1.86
  -2   8 -13    7.06    2.24
  -2   8 -13    4.55    2.82
  -2  -8 -14   37.16    4.15
  -2  -8 -14   41.81    5.53
  -2   8 -14   31.44    3.74
  -2   8 -14   43.63    4.24
  -2  -8 -14   38.15    4.18
  -2  -8 -15    2.84    2.06
  -2   8 -15    2.26    1.92
  -2  -8 -15    8.24    3.21
  -2  -8 -15    4.54    2.34
  -2   8 -15    3.05    2.20
  -2  -8 -16   21.55    4.56
  -2  -8 -16   24.55    3.77
  -2   8 -16   29.96    3.82
  -2  -8 -16   24.62    3.76
  -2   8 -16   38.31    3.94
  -2   8 -17   41.76    4.75
  -2  -8 -17   37.29    4.68
  -2  -8 -17   40.10    5.91
  -2  -8 -17   35.24    4.52
  -2  -8 -18   44.92    5.40
  -2  -8 -18   38.21    6.28
  -2  -8 -18   34.71    4.87
  -2  -8 -19   59.92    7.61
  -2  -8 -19   56.75    6.27
  -2   8 -19   59.78    6.13
  -2  -8 -19   56.52    6.18
  -2  -8 -20   53.91    7.65
  -2  -8 -20   60.03    6.63
  -2  -8 -20   51.20    6.09
  -2  -8 -21   24.08    5.51
  -2   8 -21   22.10    4.31
  -2  -8 -21   18.75    4.03
  -2  -8 -21   17.59    4.29
  -2  -8 -22   37.26    6.69
  -2  -8 -22   45.84    6.21
  -2   8 -22   47.38    5.85
  -2  -8 -22   38.41    5.41
  -2  -8 -23    3.60    4.21
  -2   8 -23   -1.47    2.86
  -2  -8 -23   -2.13    3.21
  -2  -8 -23   -0.64    2.99
  -2  -8 -24    6.73    3.80
  -2   8 -24   10.85    3.86
  -2  -8 -24   13.08    5.01
  -2  -8 -25   -1.30    4.02
  -2  -8 -25    0.47    3.38
  -2   8 -25   -0.41    3.12
  -2  -8 -26    4.39    3.60
  -2  -8 -27   15.12    4.82
  -2  -8 -28    8.80    4.59
  -2  -8 -29   20.67    5.63
  -2  -8 -30    4.86    4.29
  -2  -8 -31    6.04    4.49
   2  -9 -25   24.85    5.00
   2  -9 -24    7.55    3.50
   2  -9 -23   23.08    4.75
   2  -9 -22    2.47    2.91
   2  -9 -21   20.04    4.08
   2  -9 -20    5.23    2.14
   2  -9 -20    8.10    3.29
   2  -9 -19   28.38    3.68
   2  -9 -19   34.66    4.79
   2  -9 -18   22.88    3.42
   2  -9 -18   21.59    3.79
   2  -9 -17   62.35    4.89
   2  -9 -17   52.50    5.35
   2  -9 -17   54.13    5.81
   2  -9 -16   15.81    2.45
   2  -9 -16   16.65    3.32
   2  -9 -16   18.27    3.40
   2  -9 -15   73.80    6.88
   2  -9 -15   73.78    6.58
   2  -9 -15   86.27    5.73
   2  -9 -14   38.23    5.56
   2  -9 -14   30.87    3.00
   2  -9 -14   24.24    3.92
   2  -9 -14   29.82    3.63
   2  -9 -13   65.90    6.24
   2  -9 -13   57.32    5.04
   2  -9 -12   30.63    2.80
   2  -9 -12   36.94    4.74
   2  -9 -12   28.22    3.10
   2  -9 -12   38.85    5.68
   2   9 -11   58.03    4.82
   2  -9 -11   48.88    5.18
   2  -9 -11   34.52    2.75
   2  -9 -11   58.09    6.53
   2  -9 -11   33.67    2.59
   2  -9 -10   11.37    3.28
   2   9 -10   10.45    3.96
   2  -9 -10   10.43    3.66
   2   9 -10   19.89    3.26
   2   9  -9   65.70    5.83
   2   9  -9   66.89    7.00
   2  -9  -9   66.02    7.13
   2   9  -8   22.10    3.48
   2   9  -8   20.10    4.16
   2   9  -7  137.83   10.69
   2  -9  -7  147.77   11.33
   2   9  -7  132.46    9.64
   2   9  -6   33.88    5.07
   2  -9  -6   33.76    5.49
   2   9  -5  164.09   11.63
   2  -9  -5  150.86   12.16
   2   9  -4  137.02    9.79
  -2  -9   4  142.30    9.49
   2  -9  -3  117.41    9.80
   2   9  -3  103.13    8.40
  -2  -9   3  111.56    8.52
  -2  -9   2  134.69    9.44
   2   9  -2  133.71    9.30
   2   9  -1   48.15    4.80
   2  -9  -1   44.32    5.68
  -2  -9   1   48.50    5.10
  -2  -9   0   14.10    3.11
   2  -9   0   12.23    3.66
   2   9   0   12.02    2.54
  -2  -9  -1   58.43    5.62
   2  -9   1   54.15    6.15
  -2  -9  -2   25.02    3.89
  -2  -9  -3  134.98   10.22
  -2  -9  -4   91.74    7.87
  -2  -9  -5  113.31    9.23
  -2  -9  -6   33.02    9.44
  -2  -9  -7    9.91    5.09
  -2  -9  -8   14.14    6.48
  -2  -9  -9    4.09    3.88
  -2  -9 -10    6.48    0.96
  -2  -9 -10    4.93    0.88
  -2  -9 -11    5.05    4.77
  -2  -9 -11   24.72    2.16
  -2  -9 -12    0.38    3.32
  -2  -9 -12    7.07    1.57
  -2  -9 -13   41.20    3.71
  -2  -9 -13   42.15    3.73
  -2  -9 -13   49.89    6.14
  -2  -9 -14   54.14    6.59
  -2  -9 -14   37.89    3.99
  -2  -9 -14   48.15    4.24
  -2  -9 -15   32.39    5.57
  -2  -9 -15   39.67    4.00
  -2  -9 -15   32.04    3.75
  -2  -9 -16  104.10    9.75
  -2  -9 -16   82.75    6.99
  -2  -9 -16   97.28    7.14
  -2  -9 -17   13.37    2.98
  -2  -9 -17   19.27    4.76
  -2  -9 -18   37.63    6.17
  -2  -9 -18   32.31    4.37
  -2  -9 -19    7.86    2.96
  -2  -9 -19   14.67    4.35
  -2  -9 -20   10.93    4.35
  -2  -9 -20    6.67    2.89
  -2  -9 -21   10.26    4.55
  -2  -9 -21    9.03    3.09
  -2  -9 -22    3.56    3.55
  -2  -9 -22    3.02    2.82
  -2  -9 -23   14.23    5.31
  -2  -9 -23    9.31    3.81
  -2  -9 -24    9.07    3.64
   2 -10 -18   -2.14    3.61
   2 -10 -17    1.06    3.61
   2 -10 -16    0.51    3.36
   2 -10 -15    3.97    3.31
   2 -10 -14    3.91    3.56
   2 -10 -13    0.95    3.36
   2 -10 -12    1.84    3.02
   2 -10 -11    8.53    3.69
   2 -10 -10    3.07    2.89
   2 -10  -9   11.16    3.80
   2 -10  -8   -0.85    2.94
   2  10  -7    1.63    2.71
   2 -10  -7    5.05    3.31
   2  10  -6    4.04    2.81
   2 -10  -6    1.26    2.71
   2 -10  -5   -0.41    2.97
   2 -10  -4    0.82    2.86
   2 -10  -3    4.89    3.27
  -2 -10   3    3.49    2.35
   2 -10  -2   -2.80    3.26
  -2 -10   2    5.30    2.57
  -2 -10   1    7.22    2.81
   2 -10  -1    4.67    3.10
   2 -10   0    5.79    3.24
  -2 -10   0    4.42    2.71
  -2 -10  -1   17.73    3.55
  -2 -10  -2   11.02    3.19
  -2 -10  -3   12.84    3.40
  -2 -10  -4    6.51    3.00
  -2 -10  -5   14.53    3.70
  -2 -10  -6    8.72    3.23
  -2 -10  -7    5.44    3.00
  -2 -10  -8    4.00    2.95
  -2 -10  -9    0.38    2.77
  -2 -10 -10    1.57    3.26
  -2 -10 -11    1.22    3.81
  -2 -10 -12    3.36    4.47
  -2 -10 -13   22.17    4.85
  -2 -10 -14    3.13    4.66
  -2 -10 -15   16.62    4.35
  -2 -10 -16    6.22    4.09
  -2 -10 -17    0.50    3.45
  -2 -10 -18    0.52    3.51
  -2 -10 -19   -1.08    3.70
   2 -11 -12    1.00    3.24
   2 -11 -11   -2.45    3.61
   2 -11 -10    1.93    3.52
   2 -11  -9   -0.96    3.56
   2 -11  -8   24.65    5.19
   2 -11  -7    4.20    3.48
   2 -11  -6    8.79    4.01
   2 -11  -5    3.20    3.38
   2 -11  -4    3.18    3.07
   2 -11  -3    2.18    3.18
   2 -11  -2   -0.43    3.10
  -2 -11   2    2.44    2.69
   2 -11  -1   -0.43    3.10
  -2 -11   1   -0.31    2.41
  -2 -11   0    6.95    3.09
  -2 -11  -1   -1.02    2.55
  -2 -11  -2   21.08    4.33
  -2 -11  -3    3.88    2.96
  -2 -11  -4    6.12    3.11
  -2 -11  -5    8.48    3.46
  -2 -11  -6   -1.53    2.79
  -2 -11  -7    4.35    3.40
  -2 -11  -8   -2.46    3.38
  -2 -11  -9    1.69    3.04
  -2 -11 -10   12.68    4.34
  -2 -11 -11    2.67    3.36
  -2 -11 -12   16.16    4.67
  -2 -11 -13   -0.47    3.69
  -2 -11 -14    0.49    3.41
  -2 -11 -15    2.04    3.58
   2 -12  -3    2.36    3.60
  -2 -12   0    1.05    3.09
  -2 -12  -1    0.36    3.24
  -2 -12  -2    6.49    3.38
  -2 -12  -3   -1.95    3.28
  -2 -12  -4   12.37    4.14
  -2 -12  -5   -1.64    3.19
  -2 -12  -6    3.34    3.25
  -2 -12  -7    1.70    3.41
  -2 -12  -8    3.06    3.47
  -2 -12  -9    1.36    3.31
  -2 -12 -10    4.68    3.68
  -2 -13  -3    3.68    3.69
  -2 -13  -4    0.86    3.90
   3   0 -39    6.81    3.92
   3   0 -38   35.18    6.12
   3   0 -37   17.09    4.73
   3   0 -36    6.03    3.81
   3   0 -36    8.77    4.37
   3   0 -35    2.11    3.14
   3   0 -35    1.15    3.90
   3   0 -34    8.70    3.74
   3   0 -34    8.48    4.37
   3   0 -33   20.21    5.19
   3   0 -33   10.93    3.81
   3   0 -32   32.15    5.28
   3   0 -32   29.29    5.85
   3   0 -31    1.89    2.95
   3   0 -31    2.10    3.31
   3   0 -30   26.84    4.58
   3   0 -30   18.80    4.68
   3   0 -29   37.72    5.26
   3   0 -29   42.23    6.40
   3   0 -28  111.97    9.22
   3   0 -28   97.50    9.92
   3   0 -27   45.58    5.43
   3   0 -26   25.40    4.02
   3   0 -25    0.60    1.99
   3   0 -25    2.05    2.24
   3   0 -24   45.59    5.24
  -3   0  24   59.23    6.18
   3   0 -24   42.52    5.52
   3   0 -23   48.34    4.82
   3   0 -23   43.35    4.87
  -3   0  22   61.87    6.32
   3   0 -22   65.40    5.98
   3   0 -22   59.27    6.08
  -3   0  21   -0.59    1.98
   3   0 -21   -0.71    1.81
   3   0 -21    1.41    1.68
   3   0 -20   52.95    5.14
   3   0 -20   63.95    5.85
  -3   0  20   56.39    5.68
   3   0 -19   57.06    5.25
   3   0 -19   52.71    4.68
   3   0 -18  218.55   13.62
   3   0 -18  203.87   14.03
  -3   0  18  220.22   14.28
   3   0 -17   51.39    4.71
   3   0 -17   51.65    4.22
   3   0 -16   31.47    3.24
   3   0 -16   39.23    3.94
  -3   0  16   31.56    3.66
  -3   0  15    2.93    1.39
   3   0 -15    5.15    1.33
   3   0 -15    4.59    1.65
   3   0 -14  154.02   10.11
   3   0 -14  137.60    9.38
  -3   0  14  160.06   10.22
   3   0 -13   31.93    2.83
   3   0 -13   25.60    3.05
  -3   0  13   28.05    3.11
   3   0 -12    7.60    1.34
   3   0 -12    6.49    1.54
  -3   0  12    6.03    1.61
   3   0 -11    0.77    0.66
  -3   0  11    0.95    0.88
   3   0 -11    0.59    0.98
  -3   0  10   37.06    3.35
   3   0 -10   35.72    3.28
   3   0 -10   32.60    2.75
   3   0  -9   28.66    2.83
  -3   0   9   26.51    2.73
   3   0  -9   28.60    2.36
  -3   0   8  198.18   11.49
   3   0  -8  196.84   12.13
   3   0  -8  189.12   11.51
  -3   0   8  220.70   12.28
  -3   0   7   20.93    1.78
   3   0  -7   17.47    2.06
  -3   0   7   17.27    2.12
   3   0  -7   23.11    1.93
  -3   0   6    7.12    0.96
   3   0  -6    8.43    1.36
  -3   0   6    6.33    1.19
   3   0  -6    7.40    1.06
  -3   0   5    0.71    0.52
   3   0  -5    2.15    0.83
  -3   0   5    1.40    0.73
   3   0  -5    1.21    0.60
  -3   0   4    2.17    0.60
   3   0  -4    2.56    0.89
  -3   0   4    2.37    0.80
   3   0  -4    2.27    0.66
   3   0  -3    2.22    0.86
  -3   0   3    2.66    0.79
  -3   0   3    2.93    0.67
  -3   0   2    2.98    0.84
  -3   0   2    3.56    0.78
  -3   0   1    2.30    0.77
   3   0  -1    6.02    1.12
   3   0   0   18.53    2.05
   3   0   1    3.75    1.03
  -3   0  -1    2.92    0.89
   3   0   2    7.94    1.50
  -3   0  -2    9.00    1.44
   3   0   3    1.55    0.83
  -3   0  -3    2.15    0.88
   3   0   4   34.40    3.35
  -3   0  -4   34.29    3.33
  -3   0  -5   29.04    3.02
   3   0   5   26.99    2.63
   3   0   5   30.41    3.14
   3   0   6  158.10   10.77
   3   0   6  166.76   10.25
  -3   0  -6  163.31   10.66
   3   0   7   42.05    3.72
  -3   0  -7   42.75    4.14
  -3   0  -8  100.52    7.33
   3   0   8   93.03    6.70
   3   0   8   96.80    7.45
   3   0   9    6.14    1.82
   3   0   9    3.77    1.28
  -3   0  -9    5.25    1.64
   3   0  10   10.94    1.84
   3   0  10    8.78    2.21
  -3   0 -10   12.33    2.26
   3   0  11   15.32    2.67
  -3   0 -11   13.82    2.58
  -3   0 -11   10.90    1.89
  -3   0 -12   31.88    3.24
  -3   0 -12   35.07    4.07
  -3   0 -13    3.00    1.45
  -3   0 -13    2.85    1.66
   3   0  13    4.44    1.97
   3   0  14   68.93    6.87
  -3   0 -14   71.67    5.86
  -3   0 -14   69.14    6.83
   3   0  15   73.04    6.90
  -3   0 -15   68.35    6.65
   3   0  16  393.82   24.66
  -3   0 -16  366.28   22.80
  -3   0 -16  386.53   24.63
   3   0  17   64.37    7.38
  -3   0 -17   64.74    6.09
  -3   0 -17   84.38    7.87
   3   0  18   76.85    8.03
  -3   0 -18   82.98    8.13
  -3   0 -18   72.20    6.52
  -3   0 -19    0.91    2.44
   3   0  19    2.81    2.75
  -3   0 -19    0.53    1.82
  -3   0 -20   18.69    4.37
  -3   0 -20   18.60    3.34
   3   0  20   17.49    3.90
  -3   0 -21    7.00    3.40
   3   0  21    7.03    3.55
  -3   0 -21    8.24    2.55
   3   0  22   41.65    6.38
  -3   0 -22   39.51    6.19
  -3   0 -22   34.61    4.60
   3   0  23   -0.54    3.44
  -3   0 -23   -1.51    2.20
  -3   0 -23    1.61    2.98
  -3   0 -24  103.40    8.42
  -3   0 -24   86.42   10.09
  -3   0 -25   68.90    8.50
  -3   0 -25   50.85    6.05
  -3   0 -26  173.79   12.64
  -3   0 -26  165.12   14.60
  -3   0 -27   36.98    6.67
  -3   0 -27   38.59    5.26
  -3   0 -28   25.55    5.64
  -3   0 -28   19.10    4.05
  -3   0 -29   -0.34    2.67
  -3   0 -29   -7.41    4.50
  -3   0 -30   18.80    5.44
  -3   0 -31   12.05    4.77
  -3   0 -32    6.42    4.69
  -3   0 -33    5.18    4.72
  -3   0 -34   33.32    7.40
   3  -1 -39   20.68    5.29
   3  -1 -38   -2.37    3.80
   3  -1 -37   20.52    5.08
   3   1 -37   19.41    4.68
   3  -1 -36    0.92    3.26
   3   1 -36    0.40    3.14
   3   1 -36    1.69    3.90
   3   1 -35   26.17    5.03
   3   1 -35   17.79    5.14
   3  -1 -35   29.31    5.48
   3  -1 -34   -2.21    3.25
   3   1 -34    4.26    3.25
   3   1 -34    3.29    3.94
   3   1 -33    8.11    4.36
   3  -1 -33   12.02    3.88
   3  -1 -32    0.42    2.71
   3   1 -32    2.11    3.84
   3  -1 -31  123.72   10.65
   3   1 -31  123.29   11.71
   3  -1 -30    0.79    2.58
   3   1 -30    2.96    3.42
   3  -1 -29  101.53    8.89
   3   1 -29   85.53    9.19
   3  -1 -28    2.19    2.66
   3   1 -28    3.70    3.12
   3  -1 -27   77.39    7.51
   3  -1 -26    6.70    2.95
   3  -1 -25   21.38    3.66
   3   1 -25   16.27    3.49
   3  -1 -24    2.73    2.00
   3   1 -24    4.22    2.53
   3  -1 -23  154.61   10.58
   3   1 -23  126.19   10.23
  -3   1  23  124.17   10.41
  -3   1  22    0.63    1.91
   3  -1 -22   -0.27    1.83
   3   1 -22    1.77    1.88
  -3   1  21  730.35   42.07
   3   1 -21  696.78   41.70
   3  -1 -21  737.39   41.61
  -3   1  20   -0.29    1.71
   3  -1 -20    1.92    1.96
   3   1 -20    1.59    2.06
  -3   1  19  551.69   31.56
   3  -1 -19  534.11   31.00
   3   1 -19  509.00   31.16
   3  -1 -18    7.10    1.83
  -3   1  18    9.88    2.36
   3   1 -18    8.87    2.18
   3  -1 -17  112.20    7.47
  -3   1  17   98.41    7.58
   3  -1 -16   20.11    2.60
   3   1 -16   21.19    2.99
  -3   1  16   25.80    3.16
  -3   1  15   10.74    2.22
   3  -1 -15    9.82    1.97
   3   1 -15   26.87    3.03
   3   1 -15   30.14    2.52
   3   1 -14   10.28    1.56
   3   1 -14    7.91    1.92
   3  -1 -14   10.78    1.85
  -3   1  14   11.60    2.13
   3   1 -13 1414.02   80.80
   3   1 -13 1498.46   81.82
  -3   1  13 1559.92   81.93
   3  -1 -13 1558.02   81.49
   3   1 -12    2.58    1.37
   3  -1 -12    2.16    1.07
   3   1 -12    2.27    0.86
  -3   1  12    1.86    1.25
   3  -1 -11 1973.64  101.29
   3   1 -11 1829.43  100.54
  -3   1  11 1967.15  101.72
   3   1 -11 1746.90  101.38
   3  -1 -10    6.85    1.38
  -3   1  10    8.54    1.63
   3   1 -10    8.93    1.59
   3   1 -10    6.64    0.96
  -3   1   9 2188.69  110.48
  -3   1   9 2189.58  110.01
   3   1  -9 1966.40  110.22
   3  -1  -9 2117.75  110.05
   3   1  -9 1915.15  109.23
  -3   1   8   45.29    3.44
  -3   1   8   48.78    3.77
   3   1  -8   42.56    3.62
   3   1  -8   42.19    2.83
   3  -1  -8   41.34    3.42
  -3   1   7   16.07    1.88
   3   1  -7   25.49    2.39
   3  -1  -7   14.71    1.88
  -3   1   7   13.52    1.93
   3   1  -7   30.41    1.68
  -3   1   6   42.17    3.15
  -3  -1   6   38.14    2.50
   3   1  -6   37.59    2.53
  -3   1   6   43.80    3.40
   3  -1  -6   40.94    3.24
   3   1  -6   45.89    3.43
   3  -1  -5  146.33    7.16
   3   1  -5   94.45    6.73
  -3  -1   5   90.87    5.94
  -3   1   5  123.11    7.00
  -3   1   5  132.05    6.85
  -3   1   4   18.87    1.89
  -3   1   4   20.49    2.01
   3  -1  -4   18.18    1.96
  -3  -1   4   17.34    1.34
   3   1  -4   17.82    1.93
   3   1  -3 1999.40  106.58
  -3   1   3 2030.02  106.56
  -3  -1   3 1865.31  105.84
   3  -1  -3 2108.97  106.69
  -3   1   3 2031.25  106.51
  -3   1   2   19.97    2.07
   3   1  -1 5487.70  299.26
  -3   1   1 5661.36  299.14
   3   1   0   58.50    4.44
   3   1   1 1497.22   85.13
  -3   1  -1 1637.68   85.18
   3   1   2   43.73    3.72
  -3   1  -2   43.71    3.66
   3   1   3   21.56    2.61
  -3   1  -3   39.44    3.18
   3   1   4   22.38    2.61
   3  -1   4   25.82    2.64
  -3   1  -4   30.44    2.95
  -3   1  -5  140.85    8.71
   3  -1   5  137.50    8.51
   3   1   6   23.57    2.31
  -3   1  -6   23.96    2.83
   3  -1   6   27.89    2.90
   3   1   6   25.98    2.95
  -3   1  -7 1730.23   91.11
   3   1   7 1620.71   89.99
   3   1   7 1553.21   91.02
   3  -1   7 1770.16   90.85
   3  -1   8   44.73    4.11
  -3   1  -8   38.74    4.06
   3   1   8   42.81    4.35
   3   1   8   43.60    3.54
  -3   1  -9 4163.85  219.64
   3   1   9 3871.55  219.61
   3  -1   9 4276.89  219.27
   3   1   9 3974.66  218.34
  -3   1 -10   68.43    5.99
   3  -1  10   70.40    5.77
   3   1  10   64.86    5.05
   3   1  10   62.48    5.97
  -3   1 -10   70.00    5.58
  -3   1 -11 1045.41   56.96
   3   1  11  898.53   56.77
   3  -1  11 1062.90   56.44
  -3   1 -11 1011.76   56.11
  -3   1 -12   15.80    2.82
   3   1  12   14.80    2.95
  -3   1 -12   14.45    2.51
  -3   1 -13   45.12    4.85
  -3   1 -13   38.45    4.06
   3   1  14   13.29    3.03
  -3   1 -14    9.04    2.63
  -3  -1 -14   11.97    1.91
  -3   1 -14    6.60    1.98
   3   1  15   34.09    4.80
  -3   1 -15   48.87    4.71
  -3  -1 -15   29.68    3.49
  -3   1 -15   55.86    5.66
  -3  -1 -16    6.24    1.83
  -3   1 -16    8.40    2.57
   3   1  16    8.05    3.03
  -3   1 -16    6.00    2.35
  -3  -1 -17 1142.55   66.81
  -3   1 -17 1293.18   69.64
   3   1  17 1179.50   69.24
  -3   1 -17 1269.11   67.93
  -3   1 -18   37.42    5.56
  -3  -1 -18   39.49    4.38
   3   1  18   42.47    6.10
  -3   1 -18   42.90    4.99
  -3   1 -19 1036.83   54.25
   3   1  19  894.20   53.64
  -3  -1 -19  835.81   50.71
  -3   1 -19  924.89   51.83
  -3  -1 -20   10.48    2.81
  -3   1 -20   15.63    4.13
   3   1  20   13.67    4.15
  -3   1 -20   16.24    3.59
   3   1  21  383.04   25.71
  -3   1 -21  382.22   23.79
  -3  -1 -21  346.72   22.81
  -3   1 -21  430.41   26.25
  -3   1 -22    8.21    3.67
  -3   1 -22    5.21    2.64
   3   1  22   11.49    4.16
  -3  -1 -22    9.61    2.63
  -3  -1 -23    3.24    2.17
  -3   1 -23    6.37    3.23
   3   1  23    2.16    2.95
  -3   1 -23    3.66    2.46
  -3   1 -24    2.19    3.21
  -3  -1 -24    2.51    2.25
  -3   1 -24    0.34    2.33
  -3   1 -25  131.90   10.80
  -3  -1 -25  129.76   10.20
  -3   1 -26    3.88    3.10
  -3  -1 -26    5.26    2.86
  -3   1 -26    6.91    4.00
  -3   1 -27  272.81   17.53
  -3   1 -27  296.10   20.04
  -3   1 -28   11.41    4.68
  -3  -1 -28    6.73    2.95
  -3  -1 -29  116.41   10.19
  -3   1 -29  186.25   14.34
  -3  -1 -30    3.78    2.79
  -3   1 -30    9.29    4.57
  -3   1 -31   50.19    7.88
  -3  -1 -31   48.17    5.84
  -3   1 -32   -3.17    4.67
  -3   1 -33   26.90    6.32
  -3   1 -34   -0.65    4.06
   3  -2 -38   48.00    7.42
   3  -2 -37   37.86    6.46
   3  -2 -36   19.12    5.35
   3  -2 -35   22.60    5.00
   3  -2 -35   19.14    5.68
   3   2 -35    9.76    4.55
   3  -2 -34    1.41    3.43
   3  -2 -34   -1.83    3.89
   3   2 -34   -0.53    3.56
   3  -2 -33   12.88    4.05
   3  -2 -33   10.80    4.90
   3   2 -33   17.44    4.64
   3  -2 -32    7.14    3.66
   3  -2 -32    4.71    4.04
   3   2 -32    8.84    4.02
   3  -2 -31    2.60    3.38
   3  -2 -31    7.97    4.39
   3   2 -31    2.52    3.50
   3  -2 -30   32.42    6.15
   3   2 -30   30.23    5.75
   3  -2 -29  117.82    9.42
   3  -2 -29  116.25   10.49
   3  -2 -28  162.81   13.43
   3   2 -28  134.49   12.33
   3  -2 -28  163.15   12.40
   3  -2 -27  165.45   10.90
   3  -2 -27  201.37   12.90
   3  -2 -26   81.70    7.84
   3  -2 -25   82.49    7.76
   3  -2 -24    2.96    2.56
   3   2 -24    4.18    2.63
   3  -2 -24    1.31    2.30
   3  -2 -23   15.61    3.27
  -3  -2  23   20.63    3.71
  -3   2  23   17.56    3.39
   3  -2 -23   16.47    3.20
  -3   2  22    4.76    2.37
   3  -2 -22    0.89    1.89
  -3  -2  22    4.95    2.20
   3  -2 -22    1.18    2.00
   3   2 -22    3.22    2.13
  -3   2  21   76.54    6.78
   3  -2 -21   85.14    6.86
   3  -2 -21   91.10    6.94
   3   2 -21   53.28    5.91
  -3  -2  21   50.11    5.85
   3  -2 -20  156.39   11.40
   3  -2 -20  158.61   11.45
   3   2 -20  161.40   11.48
  -3  -2  20  158.96   11.53
  -3   2  20  167.69   11.77
  -3  -2  19  136.98   13.17
   3  -2 -19  341.46   15.40
   3  -2 -19  325.52   15.32
   3   2 -19  138.81   13.17
  -3   2  19  267.23   14.88
   3  -2 -18  391.99   24.41
   3  -2 -18  398.56   24.52
   3   2 -18  395.80   24.55
  -3  -2  18  426.27   24.72
  -3   2  18  425.43   24.82
   3  -2 -17  514.29   21.30
   3  -2 -17  492.90   21.35
   3   2 -17  227.68   19.40
  -3   2  17  398.94   20.73
  -3  -2  17  221.02   19.32
   3  -2 -16  164.44   11.66
   3  -2 -16  168.65   11.88
   3   2 -16  181.76   12.02
  -3   2  16  184.91   12.03
  -3  -2  16  191.95   12.02
   3  -2 -15  101.87    7.00
   3  -2 -15  103.57    7.10
   3   2 -15   75.94    6.60
  -3   2  15   99.25    7.07
  -3  -2  15   69.22    6.42
   3  -2 -14    1.84    1.20
   3   2 -14    3.21    1.40
  -3  -2  14    2.34    1.32
   3  -2 -14    2.79    1.36
  -3   2  14    1.40    1.20
  -3  -2  13    8.83    1.81
   3  -2 -13    9.55    1.76
   3  -2 -13    9.57    1.78
   3   2 -13    6.43    1.61
  -3   2  13    7.90    1.75
  -3  -2  12   23.51    2.76
   3   2 -12   23.79    2.73
   3  -2 -12   22.66    2.64
  -3   2  12   20.54    2.63
   3  -2 -12   21.56    2.66
   3  -2 -11  241.88   11.53
   3   2 -11  137.26    9.61
  -3   2  11  255.75   11.54
   3   2 -11  148.27   10.65
   3  -2 -11  229.19   11.32
  -3  -2  11  146.43   10.72
  -3   2  11  233.57   11.55
   3   2 -10  238.14   13.95
   3  -2 -10  267.86   15.43
   3   2 -10  265.05   15.28
  -3   2  10  269.65   15.29
   3  -2 -10  258.65   15.21
  -3   2  10  269.71   15.44
  -3  -2  10  274.76   15.45
  -3   2   9  857.59   38.28
   3   2  -9  488.43   37.48
   3  -2  -9  824.24   38.21
  -3   2   9  809.13   38.28
   3  -2  -9  861.91   38.45
  -3  -2   9  498.39   37.52
  -3   2   8  451.90   25.61
   3   2  -8  466.82   25.66
  -3  -2   8  446.97   25.56
   3  -2  -8  436.41   25.54
  -3   2   8  450.56   25.61
   3  -2  -8  451.67   25.76
  -3   2   7  526.57   24.89
   3   2  -7  305.21   24.15
   3  -2  -7  514.39   24.77
  -3   2   7  544.89   25.10
  -3  -2   7  334.88   24.33
   3  -2  -7  544.35   25.14
   3  -2  -6  219.61   13.29
  -3   2   6  233.50   13.43
  -3  -2   6  218.75   13.31
   3   2  -6  227.45   13.34
   3  -2  -6  225.51   13.65
   3  -2  -5   33.88    3.18
   3  -2  -5   33.59    2.99
  -3   2   5   29.85    2.88
   3   2  -5   41.32    3.12
  -3  -2   5   41.30    3.12
  -3  -2   4   74.25    5.13
   3   2  -4   78.32    5.19
   3  -2  -4   73.11    5.08
  -3   2   4   75.86    5.17
   3  -2  -4   68.61    5.37
  -3  -2   3   32.27    2.93
  -3   2   3   33.25    2.92
  -3  -2   2  132.21    8.07
  -3   2   2  126.58    8.03
   3   2  -2  128.08    8.26
   3  -2  -2  126.90    8.48
   3  -2  -2  133.69    8.24
  -3  -2   1  349.02   23.61
  -3   2   1  476.97   23.98
   3  -2  -1  473.61   24.16
   3  -2  -1  511.38   24.58
   3   2  -1  377.55   23.88
  -3  -2   0  133.45    8.42
  -3   2   0  144.35    8.59
   3  -2   0  135.60    8.66
   3   2   0  131.37    8.68
   3  -2   1  587.53   29.25
   3   2   1  457.00   28.91
  -3  -2  -2  165.49    9.77
  -3   2  -2  157.90    9.78
   3   2   2  144.10    9.71
   3  -2   2  148.39    9.70
   3  -2   3  119.77    6.61
  -3  -2  -3   60.24    5.71
   3   2   3   61.57    5.81
  -3   2  -3  111.24    6.49
   3  -2   3  104.19    6.65
  -3   2  -3  103.26    6.59
   3   2   4  177.31   11.36
   3  -2   4  174.50   11.33
  -3   2  -4  179.38   11.34
  -3  -2  -4  177.43   11.29
   3  -2   4  189.16   11.61
   3   2   5   81.18    5.74
   3  -2   5   83.62    5.80
   3  -2   5   67.15    5.58
  -3  -2  -5   58.46    5.24
  -3   2  -5   65.97    5.43
   3  -2   6  344.17   20.28
  -3  -2  -6  327.86   20.00
  -3   2  -6  364.11   20.28
   3   2   6  321.09   20.15
   3  -2   6  334.67   20.21
   3   2   7  174.74    8.78
  -3  -2  -7  173.05   10.03
  -3   2  -7  109.54    9.24
   3  -2   7  100.45    9.17
   3  -2   7  113.60    9.41
   3   2   7  210.96   10.76
  -3  -2  -8  179.57   12.26
  -3   2  -8  206.67   12.57
   3  -2   8  189.32   12.47
   3   2   8  196.10   12.74
   3  -2   8  183.76   12.49
   3   2   8  186.42   11.13
   3  -2   9  129.43    8.46
  -3   2  -9  133.80    8.51
   3   2   9   94.76    6.70
   3   2   9   97.26    8.08
  -3  -2  -9   92.07    7.79
   3  -2   9  143.53    8.88
  -3  -2 -10   11.13    2.26
   3   2  10    7.79    2.19
   3  -2  10    8.74    2.21
  -3   2 -10    8.50    2.07
   3  -2  10    7.36    2.18
  -3  -2 -11  180.34   12.35
  -3   2 -11  167.99   12.13
   3   2  11  184.01   12.68
   3  -2  11  178.01   12.51
   3  -2  12    1.19    1.59
   3   2  12    3.35    2.06
  -3   2 -12    3.64    1.71
  -3   2 -12    2.53    1.50
  -3  -2 -12    0.56    1.47
  -3  -2 -13    8.30    2.20
  -3   2 -13    6.99    2.09
   3  -2  13   11.35    2.56
   3   2  13    6.77    2.30
  -3   2 -13    5.64    1.99
  -3  -2 -14  109.79    9.48
  -3   2 -14  126.80    9.90
   3   2  14  108.48    9.59
   3  -2  14  119.68    9.69
  -3   2 -14  124.10    9.20
  -3   2 -15   63.66    6.63
   3  -2  15   71.98    7.45
   3   2  15   96.89    8.35
  -3  -2 -15  101.97    8.29
  -3   2 -15   83.56    7.84
   3  -2  16  386.90   24.68
  -3   2 -16  381.82   24.56
   3   2  16  384.67   24.79
  -3   2 -16  380.30   23.75
  -3  -2 -16  373.55   24.53
   3   2  17  131.82   10.01
   3  -2  17   65.90    8.00
  -3   2 -17   63.59    7.20
  -3  -2 -17  102.24    6.66
  -3   2 -17   69.58    7.88
  -3  -2 -17  144.05   10.16
  -3  -2 -18   87.03    8.50
   3   2  18   82.01    8.64
   3  -2  18   90.61    8.71
  -3   2 -18   84.06    7.65
  -3  -2 -18   81.96    6.30
  -3   2 -18   85.31    8.44
  -3   2 -19   18.17    4.21
   3   2  19   14.58    4.01
   3  -2  19   17.54    4.17
  -3   2 -19   11.77    3.27
  -3  -2 -19   13.28    2.34
  -3  -2 -19   13.28    3.71
  -3  -2 -20    3.86    2.75
  -3   2 -20    6.98    3.29
   3   2  20    9.75    3.22
   3  -2  20   11.49    3.38
  -3   2 -20    6.07    2.67
  -3  -2 -20    4.89    1.92
   3  -2  21    5.47    3.59
   3   2  21    5.06    3.25
  -3  -2 -21   12.61    3.94
  -3   2 -21    3.88    3.34
  -3   2 -21    8.68    3.08
  -3  -2 -21    7.07    2.17
  -3  -2 -22   25.75    4.89
  -3   2 -22   21.69    4.64
   3   2  22   19.40    4.59
   3  -2  22   26.79    5.29
  -3  -2 -22   17.33    2.88
  -3   2 -22   16.72    3.79
  -3  -2 -23    3.82    2.91
  -3   2 -23    4.70    3.29
  -3  -2 -23    2.99    1.89
  -3   2 -23    6.17    2.89
  -3  -2 -24   92.55    7.25
  -3   2 -24   77.70    7.93
  -3  -2 -24   80.60    9.45
  -3   2 -24   83.60    9.36
  -3   2 -25   43.29    7.40
  -3   2 -25   40.23    6.13
  -3  -2 -26  155.00   14.51
  -3   2 -26  171.33   14.56
  -3  -2 -26  169.44   11.74
  -3  -2 -27   40.88    7.08
  -3  -2 -27   37.78    4.53
  -3   2 -28   15.42    5.09
  -3  -2 -28   13.71    4.92
  -3  -2 -28   17.03    3.35
  -3  -2 -29    1.90    3.79
  -3   2 -29    1.21    3.67
  -3  -2 -29   -0.83    2.27
  -3  -2 -30    7.09    4.49
  -3   2 -30    7.36    4.38
  -3  -2 -30    9.25    2.94
  -3  -2 -31    7.19    4.92
  -3   2 -31    4.98    4.37
  -3  -2 -31    3.69    2.68
  -3  -2 -32    3.97    4.22
  -3   2 -32   -1.26    3.95
  -3   2 -33    1.27    4.46
  -3  -2 -33   10.67    5.24
  -3  -2 -34   25.56    6.46
  -3   2 -34   29.97    6.54
   3  -3 -37   10.18    4.60
   3  -3 -36    5.80    4.02
   3  -3 -35   18.69    5.21
   3  -3 -35   16.99    5.99
   3   3 -35    2.66    3.82
   3  -3 -34   10.68    4.52
   3  -3 -34   14.92    5.15
   3   3 -34   10.01    4.42
   3  -3 -33    4.93    3.80
   3  -3 -33    4.30    4.15
   3   3 -33    1.56    3.56
   3  -3 -32   -2.89    3.54
   3  -3 -32    0.60    3.73
   3   3 -32    0.51    3.42
   3   3 -31   55.54    7.37
   3  -3 -31   36.65    6.82
   3  -3 -31   43.50    6.46
   3  -3 -30    4.08    3.63
   3  -3 -30    2.86    3.97
   3   3 -30    2.44    3.21
   3  -3 -29   14.91    4.23
   3  -3 -29   18.18    5.07
   3   3 -29   26.48    5.06
   3  -3 -28    4.79    3.69
   3   3 -28   -0.46    3.00
   3  -3 -28    0.42    2.97
   3  -3 -27   14.23    3.73
   3  -3 -27   11.82    3.90
   3   3 -27    5.30    2.90
   3  -3 -26   25.55    4.60
   3  -3 -26   24.77    4.97
   3   3 -26   17.88    4.10
   3  -3 -25   12.79    3.39
   3  -3 -24   21.17    3.95
   3  -3 -24   17.01    3.66
   3   3 -24   17.75    3.61
   3   3 -23   10.27    3.02
   3  -3 -23   16.06    3.41
   3  -3 -23   11.29    3.14
   3  -3 -22   10.96    2.97
  -3   3  22    3.54    2.37
  -3  -3  22    5.55    2.56
   3   3 -22   10.39    2.86
   3  -3 -22    6.25    2.39
  -3   3  21  132.46   11.06
  -3  -3  21  159.40   11.37
   3  -3 -21  149.40   11.39
   3  -3 -21  141.38   11.01
   3   3 -20    5.21    2.20
   3  -3 -20    4.04    2.20
  -3   3  20    2.93    2.09
  -3  -3  20    0.56    1.83
   3  -3 -20    4.62    2.16
   3  -3 -19   60.79    6.13
  -3  -3  19   63.27    6.10
  -3   3  19   70.31    6.46
   3  -3 -19   81.66    6.62
   3   3 -19   75.60    6.47
   3  -3 -18    9.90    2.39
   3  -3 -18    5.97    2.14
  -3   3  18    9.00    2.26
   3   3 -18    8.81    2.24
  -3  -3  18    7.36    2.19
   3  -3 -17   26.63    3.84
   3  -3 -17   31.08    3.84
   3   3 -17   61.16    4.93
  -3   3  17   37.15    4.23
  -3  -3  17   53.74    4.74
   3  -3 -16   82.36    7.01
   3  -3 -16   88.03    6.92
   3   3 -16   86.72    6.91
  -3   3  16   92.27    7.17
  -3  -3  16   88.25    7.00
   3  -3 -15  252.90   17.69
   3  -3 -15  266.09   17.50
   3   3 -15  357.82   18.20
  -3   3  15  262.13   17.64
  -3  -3  15  324.19   18.00
  -3   3  14    4.06    1.63
  -3  -3  14    2.32    1.37
   3  -3 -14    1.51    1.41
   3   3 -14    5.32    1.55
   3  -3 -14    3.57    1.45
   3  -3 -13   46.48    4.45
   3  -3 -13   41.30    4.03
   3   3 -13   52.40    4.31
  -3  -3  13   48.87    4.34
  -3   3  13   47.68    4.34
   3  -3 -12    5.77    1.69
   3   3 -12    5.91    1.56
   3  -3 -12    6.38    1.58
  -3   3  12    7.15    1.65
  -3  -3  12    5.22    1.55
  -3   3  11  299.87   17.75
   3   3 -11  309.79   17.58
   3  -3 -11  268.31   17.32
   3   3 -11  298.48   16.15
   3  -3 -11  277.42   17.75
  -3   3  11  286.75   17.59
  -3  -3  11  311.09   17.66
  -3   3  10    2.57    1.18
  -3  -3  10    1.91    1.05
   3  -3 -10    2.73    1.32
   3  -3 -10    4.15    1.28
   3   3 -10    2.54    1.17
  -3   3  10    3.61    1.45
   3   3  -9   62.96    5.05
   3  -3  -9   74.24    5.22
  -3  -3   9   71.07    5.23
  -3   3   9   66.79    5.22
   3  -3  -9   75.31    5.69
   3  -3  -8   35.15    3.14
  -3   3   8   36.30    3.30
   3   3  -8   37.65    3.18
  -3  -3   8   34.11    3.20
   3  -3  -8   33.67    3.48
   3   3  -7  601.20   31.89
   3  -3  -7  546.28   31.75
  -3   3   7  547.69   31.86
  -3  -3   7  592.65   31.94
   3  -3  -7  564.10   32.46
  -3   3   6   24.18    2.49
  -3  -3   6   23.22    2.45
   3  -3  -6   22.25    2.33
   3  -3  -6   27.08    2.95
   3   3  -6   23.72    2.44
   3  -3  -5  677.45   37.98
   3   3  -5  668.32   37.22
  -3   3   5  670.73   37.25
  -3  -3   5  671.93   37.23
   3  -3  -5  679.89   37.24
   3  -3  -4    1.67    0.79
  -3  -3   4    2.22    0.91
  -3   3   4    3.00    0.90
   3  -3  -4    2.17    1.07
  -3  -3   4    2.36    0.41
  -3  -3   3   70.27    4.08
  -3  -3   3   71.61    4.76
  -3   3   3   60.25    4.61
   3  -3  -3   63.24    5.23
  -3  -3   2    1.41    0.53
   3   3  -2   -0.11    0.75
  -3  -3   2    1.52    0.76
  -3   3   2    0.97    0.75
   3  -3  -2    1.58    0.85
   3  -3  -2    0.86    0.96
  -3  -3   1  242.92   15.02
  -3   3   1  289.75   15.56
   3   3  -1  272.79   15.74
   3  -3  -1  271.08   15.70
   3  -3  -1  284.07   16.37
  -3  -3   1  273.49   15.45
  -3   3   1  263.16   16.08
   3   3   0    3.55    1.11
   3  -3   0    5.10    1.20
  -3  -3   0    4.84    1.08
  -3   3   0    4.33    1.03
   3  -3   0    2.89    1.16
  -3   3   0    5.18    1.46
   3  -3   1    7.11    1.46
   3   3   1   10.25    1.64
  -3   3  -1    9.34    1.80
   3  -3   2    2.35    1.24
   3  -3   2    2.45    1.05
  -3  -3  -2    3.55    1.04
   3   3   2    3.06    1.18
  -3   3  -2    3.60    1.08
  -3   3  -2    1.88    1.18
   3   3   3  489.86   28.61
   3  -3   3  498.10   28.59
  -3  -3  -3  495.04   28.41
  -3   3  -3  490.93   29.05
  -3   3  -3  521.08   28.54
   3  -3   3  525.78   29.29
  -3   3  -4    5.53    1.40
  -3   3  -4    5.37    1.82
   3  -3   4    4.93    1.51
  -3  -3  -4    6.18    1.51
   3  -3   4    4.77    1.60
   3   3   4    5.07    1.48
  -3   3  -5  671.15   36.72
  -3   3  -5  694.04   36.38
  -3  -3  -5  618.82   36.15
   3  -3   5  641.94   36.89
   3  -3   5  650.79   36.41
   3   3   5  589.19   36.28
   3   3   6    9.72    2.05
   3  -3   6    9.85    1.98
   3  -3   6    9.48    2.09
  -3  -3  -6    9.82    1.96
  -3   3  -6   10.34    1.89
   3   3   7   12.21    2.15
  -3  -3  -7   14.40    2.23
   3  -3   7   20.69    2.66
   3   3   7   14.20    1.33
  -3   3  -7   15.06    2.26
   3  -3   7   17.77    2.70
  -3  -3  -8    2.37    1.29
  -3   3  -8    3.59    1.41
   3   3   8    2.22    0.62
   3  -3   8    1.97    1.50
  -3   3  -8    3.22    1.51
   3  -3   8    4.65    1.74
   3   3   8    1.59    1.34
  -3   3  -9  348.12   20.90
  -3  -3  -9  326.95   20.73
   3  -3   9  372.91   21.56
  -3   3  -9  340.47   21.00
   3   3   9  334.20   21.15
   3  -3   9  351.66   21.25
  -3  -3 -10   13.89    2.47
   3   3  10   11.91    2.52
   3  -3  10   12.49    2.51
   3  -3  10   14.73    2.72
  -3   3 -10   12.53    2.34
  -3   3 -11   37.44    4.23
  -3  -3 -11   38.63    4.33
   3   3  11   37.32    4.46
   3  -3  11   40.54    4.59
  -3  -3 -12    9.97    2.39
   3   3  12    3.98    1.99
   3  -3  12    5.67    2.26
  -3   3 -12   10.98    2.49
  -3   3 -13  298.58   17.56
   3   3  13  233.43   17.09
   3  -3  13  278.81   17.69
  -3  -3 -13  236.85   16.94
  -3  -3 -14   41.63    4.94
  -3   3 -14   39.12    4.90
   3  -3  14   35.13    4.83
   3   3  14   36.65    4.88
  -3  -3 -15  274.76   19.71
  -3   3 -15  336.89   20.31
   3   3  15  255.64   19.70
   3  -3  15  323.71   20.43
  -3   3 -15  334.85   19.97
  -3  -3 -16    7.60    2.74
   3  -3  16    7.93    3.12
   3   3  16   15.78    3.76
  -3   3 -16    8.76    2.79
  -3   3 -16    9.05    2.87
   3   3  17   44.08    5.85
   3  -3  17   40.41    5.56
  -3   3 -17   35.13    4.81
  -3  -3 -17   46.01    5.71
  -3   3 -17   41.42    5.51
   3   3  18   14.91    4.00
   3  -3  18   14.19    4.08
  -3  -3 -18   15.38    3.76
  -3   3 -18   16.32    3.72
  -3   3 -18   15.90    3.63
   3   3  19   19.23    4.54
  -3  -3 -19   19.91    4.36
  -3   3 -19   18.19    3.79
   3  -3  19   24.40    4.74
  -3   3 -19   30.52    4.91
   3   3  20    6.33    3.25
   3  -3  20    6.22    3.33
  -3   3 -20    3.61    2.61
  -3   3 -20    2.20    2.49
  -3  -3 -20    4.30    2.96
   3   3  21    3.54    3.37
   3  -3  21    1.49    3.35
  -3  -3 -21    1.50    3.00
  -3   3 -21   -0.47    3.01
  -3   3 -21    1.51    2.64
  -3  -3 -22    5.76    3.35
  -3   3 -22    4.92    3.37
  -3   3 -22    3.47    2.78
  -3   3 -23  137.71   11.81
  -3   3 -23  127.86   10.51
  -3  -3 -24   34.46    6.33
  -3   3 -24   31.72    5.98
  -3  -3 -25   11.67    4.36
  -3  -3 -25   12.19    2.44
  -3  -3 -26    0.60    3.39
  -3   3 -26   -0.56    3.23
  -3  -3 -26   -0.20    1.77
  -3  -3 -27   15.37    5.19
  -3   3 -27   13.75    4.58
  -3  -3 -27    9.38    2.41
  -3  -3 -28    4.40    3.90
  -3   3 -28    8.79    3.86
  -3  -3 -28    6.10    2.07
  -3  -3 -29    0.64    4.45
  -3   3 -29    2.38    4.02
  -3  -3 -29    4.74    2.26
  -3   3 -30   -1.82    4.03
  -3  -3 -30    2.19    2.08
  -3  -3 -30    2.61    3.96
  -3   3 -31    1.84    3.98
  -3  -3 -31    1.32    4.33
  -3  -3 -32    0.67    4.51
  -3   3 -32    6.21    4.63
  -3  -3 -33    8.77    5.37
  -3   3 -33   10.05    4.96
   3  -4 -35   -1.25    4.56
   3   4 -35    3.15    3.95
   3  -4 -35   -0.54    3.92
   3  -4 -34   -1.06    3.68
   3  -4 -34   -0.62    4.38
   3   4 -34    2.07    3.81
   3  -4 -33   16.10    4.91
   3  -4 -33   23.28    6.01
   3   4 -33    7.75    4.32
   3  -4 -32   12.65    4.62
   3  -4 -32    7.89    4.34
   3   4 -32    4.59    4.03
   3  -4 -31   33.98    6.15
   3  -4 -31   39.16    7.12
   3   4 -31   44.75    6.85
   3  -4 -30   10.51    4.05
   3   4 -30   13.38    4.61
   3  -4 -30    9.40    4.36
   3  -4 -29   14.34    4.34
   3  -4 -29   13.02    4.87
   3  -4 -28   50.49    6.47
   3   4 -28   34.13    6.01
   3  -4 -28   48.73    7.03
   3  -4 -27   15.78    4.95
   3  -4 -27   19.69    4.39
   3  -4 -26   24.29    4.52
   3  -4 -26   22.85    4.83
   3   4 -26   19.13    4.34
   3   4 -25   28.10    4.75
   3  -4 -25   21.75    4.32
   3  -4 -25   15.15    4.35
   3  -4 -24   14.71    3.29
   3   4 -24   10.69    3.14
   3  -4 -24    8.36    3.10
   3  -4 -23  219.77   14.55
   3  -4 -23  231.67   14.28
   3   4 -22   24.79    4.05
   3  -4 -22   20.99    4.07
   3  -4 -22   22.93    4.02
   3  -4 -21  145.84   11.71
   3  -4 -21  159.41   11.56
   3   4 -21  170.17   11.78
   3  -4 -20   15.03    3.36
  -3   4  20   19.58    3.38
  -3  -4  20   24.18    3.54
   3  -4 -20   19.08    3.36
   3   4 -20   21.50    3.50
  -3   4  19   31.49    4.40
   3  -4 -19   35.03    4.34
   3  -4 -19   27.85    4.28
   3  -4 -18   67.89    6.89
  -3   4  18   89.84    7.24
  -3  -4  18   84.55    6.95
   3  -4 -18   77.03    6.69
   3   4 -18   90.32    7.03
  -3   4  17   13.13    2.81
   3  -4 -17   18.80    3.22
  -3  -4  17   15.88    2.84
   3  -4 -17   22.20    2.98
   3  -4 -16   32.17    4.14
  -3  -4  16   34.05    3.92
   3   4 -16   30.86    2.77
   3   4 -16   40.12    3.94
   3  -4 -16   36.87    3.74
  -3   4  16   39.24    4.19
   3  -4 -15  284.04   18.40
  -3  -4  15  304.08   18.04
   3   4 -15  285.20   16.55
   3   4 -15  289.00   17.73
   3  -4 -15  305.73   17.74
  -3   4  15  287.49   18.06
  -3   4  14   35.41    3.90
   3   4 -14   33.74    3.66
   3  -4 -14   32.81    3.63
  -3  -4  14   35.46    3.81
   3   4 -14   40.40    2.86
   3  -4 -14   34.79    4.11
  -3  -4  13  459.71   27.55
   3   4 -13  468.83   27.46
   3  -4 -13  522.96   27.59
   3   4 -13  445.74   26.22
  -3   4  13  531.84   28.00
   3  -4 -13  530.41   28.56
  -3   4  12   23.81    2.93
   3   4 -12   22.99    1.86
   3   4 -12   24.18    2.85
   3  -4 -12   27.71    2.91
  -3  -4  12   23.80    2.83
   3  -4 -12   22.40    3.16
   3   4 -11  210.31   12.64
   3  -4 -11  224.31   12.71
   3   4 -11  192.84   11.31
  -3   4  11  215.02   12.84
  -3  -4  11  198.49   12.63
   3  -4 -11  219.79   13.54
   3   4 -10    3.63    0.62
  -3   4  10    3.08    1.15
   3   4 -10    3.73    1.32
   3  -4 -10    2.71    1.17
   3  -4 -10    4.38    1.61
  -3  -4  10    5.28    1.28
   3   4  -9    7.90    0.82
   3   4  -9    8.40    1.60
   3  -4  -9   10.49    1.64
  -3   4   9   10.31    1.76
   3  -4  -9   12.45    2.26
  -3  -4   9    8.56    1.61
   3   4  -8   42.42    3.54
   3  -4  -8   42.85    3.55
  -3  -4   8   40.78    3.59
   3  -4  -8   45.82    4.32
  -3   4   8   42.72    3.66
   3   4  -7   20.78    2.09
   3  -4  -7    9.42    1.64
  -3  -4   7   19.10    2.04
  -3   4   7    8.80    1.62
   3  -4  -7   11.37    2.20
   3   4  -6    7.73    1.41
   3  -4  -6    7.27    1.39
  -3   4   6    8.02    1.44
  -3  -4   6    6.82    1.34
   3  -4  -6    6.68    1.88
  -3   4   5  592.60   35.52
  -3  -4   5  600.35   34.11
   3  -4  -5  644.66   34.86
  -3   4   5  652.54   34.97
  -3  -4   5  672.47   34.98
   3  -4  -5  647.35   36.04
   3  -4  -4   17.71    2.65
  -3   4   4   17.07    1.87
  -3  -4   4   15.51    1.80
  -3   4   4   16.24    2.38
  -3  -4   4   12.14    1.33
   3   4  -3  564.73   32.84
  -3   4   3  600.05   33.56
   3  -4  -3  610.50   32.93
  -3  -4   3  601.15   32.71
  -3   4   3  601.89   32.74
   3  -4  -3  633.34   34.09
  -3  -4   3  565.38   32.26
  -3   4   2   13.23    2.14
  -3  -4   2   13.42    1.69
   3   4  -2   12.99    1.82
  -3   4   2   14.74    1.76
   3  -4  -2   13.19    1.85
   3  -4  -2   13.82    2.32
  -3  -4   2   12.53    1.41
   3  -4  -1  134.71    7.99
  -3  -4   1  109.02    7.35
  -3  -4   1  114.55    7.48
  -3   4   1  128.97    7.64
   3  -4  -1  118.64    8.64
   3  -4  -1  135.46    8.90
  -3   4   1  125.56    8.47
   3   4  -1  117.29    7.83
  -3  -4   0   21.26    2.05
  -3  -4   0   19.28    2.04
  -3   4   0   22.11    2.82
   3   4   0   18.33    2.31
   3  -4   0   17.72    2.26
   3  -4   0   22.66    2.94
  -3   4   0   20.46    2.10
  -3  -4  -1  198.13   11.40
  -3  -4  -1  195.26   11.32
  -3   4  -1  182.87   11.28
   3   4   1  191.96   11.70
   3  -4   1  181.02   11.56
  -3   4  -1  187.98   12.26
  -3  -4  -2    1.83    0.93
   3   4   2    3.22    1.23
   3  -4   2    1.56    0.97
  -3   4  -2    2.11    1.32
   3  -4   3  120.94    8.20
  -3  -4  -3  127.73    8.12
  -3  -4  -3  119.90    7.92
  -3   4  -3  119.79    7.95
  -3   4  -3  116.19    8.61
   3   4   3  128.75    8.34
   3   4   4    2.55    1.26
   3  -4   4    3.44    1.37
  -3  -4  -4    3.48    1.27
  -3   4  -4    1.04    1.37
  -3   4  -4    3.82    1.21
  -3  -4  -5  219.74   12.40
  -3   4  -5  184.16   12.73
  -3   4  -5  187.65   12.17
   3   4   5  230.05   12.87
   3  -4   5  168.00   12.22
  -3  -4  -6   20.60    2.51
   3   4   6   21.60    2.78
  -3   4  -6   20.99    3.07
  -3   4  -6   18.15    2.50
   3  -4   6   15.45    2.59
  -3   4  -7  398.68   23.39
   3  -4   7  365.55   23.45
   3  -4   7  357.91   24.08
   3   4   7  435.78   23.90
  -3   4  -7  391.84   23.90
  -3  -4  -7  430.77   23.48
   3   4   8    4.47    1.86
  -3  -4  -8    4.41    1.59
   3  -4   8    6.29    2.22
  -3   4  -8    6.63    1.71
  -3   4  -8    4.32    2.03
  -3   4  -8    5.08    2.01
   3  -4   8    3.84    1.63
  -3  -4  -9    9.88    1.99
  -3   4  -9    7.46    1.92
  -3   4  -9    3.22    1.95
   3  -4   9    0.30    2.49
  -3   4  -9    6.39    2.26
   3   4   9    8.75    2.46
   3  -4   9    4.75    1.97
  -3   4 -10   39.83    4.56
   3   4  10   39.93    4.50
  -3   4 -10   42.16    4.23
   3  -4  10   40.43    4.51
  -3  -4 -10   35.11    3.98
  -3   4 -11   37.50    4.77
  -3  -4 -11   60.16    5.11
   3   4  11   66.48    5.81
   3  -4  11   39.65    4.85
  -3   4 -11   39.19    4.42
  -3  -4 -12   27.31    3.65
  -3   4 -12   22.89    3.49
   3   4  12   24.77    3.93
   3  -4  12   28.54    4.01
  -3   4 -12   26.18    3.88
   3   4  13    2.33    1.86
   3  -4  13    5.89    2.16
  -3   4 -13    1.58    2.14
  -3  -4 -13    4.94    2.20
  -3   4 -13    7.37    2.34
   3   4  14    4.00    2.54
   3  -4  14    5.69    2.29
  -3  -4 -14    6.90    2.25
  -3   4 -14    7.89    2.52
  -3  -4 -15  122.14    9.01
  -3   4 -15   71.35    7.58
   3   4  15  129.76    9.70
   3  -4  15   78.52    8.16
  -3  -4 -16   57.49    6.35
  -3   4 -16   58.08    6.31
   3   4  16   56.38    6.77
   3  -4  16   61.20    6.86
  -3  -4 -17   49.87    5.82
  -3   4 -17   31.62    4.92
   3  -4  17   33.85    5.38
   3   4  17   52.33    6.49
   3   4  18    3.14    2.44
   3  -4  18    0.89    2.70
  -3  -4 -18    1.68    2.23
  -3   4 -18    1.56    2.45
   3   4  19   15.89    4.11
   3  -4  19   13.43    3.59
  -3  -4 -19   15.20    3.90
  -3   4 -19    8.74    3.07
  -3   4 -19   11.93    3.37
  -3   4 -20   29.66    4.66
   3   4  20   24.25    4.78
  -3  -4 -20   19.46    4.69
   3  -4  20   25.52    4.87
  -3   4 -20   35.58    5.15
  -3   4 -21   36.17    5.85
  -3  -4 -21   62.59    7.33
  -3  -4 -22   22.30    4.96
  -3   4 -22   22.38    4.76
  -3  -4 -23    1.08    2.94
  -3   4 -23    0.99    2.91
  -3  -4 -24   24.15    5.43
  -3   4 -24   22.56    5.05
  -3  -4 -25   41.82    6.78
  -3   4 -25   11.13    4.41
  -3  -4 -26   35.95    6.62
  -3   4 -26   34.91    6.34
  -3  -4 -27    9.85    4.51
  -3   4 -27   11.20    4.30
  -3  -4 -28    5.04    4.31
  -3   4 -28    1.15    4.27
  -3  -4 -29    7.07    5.06
  -3   4 -29    6.44    4.61
  -3  -4 -30    8.50    4.94
  -3   4 -30    5.97    4.31
  -3  -4 -31   10.63    5.43
  -3   4 -31    1.82    4.58
  -3  -4 -32    0.67    4.36
  -3   4 -32    3.69    4.64
  -3  -4 -33   -6.81    5.07
  -3   4 -33   -1.25    4.56
   3   5 -34   -2.10    4.00
   3  -5 -34   -4.87    4.63
   3  -5 -33   19.03    5.08
   3  -5 -33   10.11    4.84
   3   5 -33   19.05    5.15
   3  -5 -32    5.84    4.32
   3   5 -32    7.10    4.38
   3  -5 -32   11.47    4.56
   3  -5 -31   46.26    7.39
   3  -5 -31   41.47    7.68
   3  -5 -30   43.91    6.70
   3   5 -30   41.37    7.24
   3  -5 -30   29.28    6.60
   3  -5 -29   37.57    6.28
   3  -5 -29   25.22    6.18
   3  -5 -28    4.83    3.44
   3  -5 -28    2.77    4.04
   3   5 -28    3.38    3.68
   3  -5 -27   45.73    6.30
   3  -5 -27   41.07    6.67
   3   5 -27   34.22    6.02
   3  -5 -26    0.51    3.43
   3   5 -26   -0.45    3.15
   3  -5 -26    3.60    3.04
   3  -5 -25   29.91    5.07
   3   5 -25   29.19    5.11
   3  -5 -25   35.56    5.93
   3  -5 -24    0.83    2.35
   3  -5 -24    2.38    2.84
   3  -5 -24   -2.25    2.76
   3   5 -24    0.33    2.69
   3   5 -24   -0.42    2.87
   3  -5 -23  104.45    9.92
   3   5 -23  163.39   11.33
   3  -5 -23   86.39    9.88
   3   5 -23  158.32   10.36
   3  -5 -23   99.31    9.08
   3  -5 -22   59.56    6.86
   3   5 -22   68.42    5.21
   3   5 -22   55.05    6.75
   3   5 -22   72.48    6.72
   3  -5 -22   74.10    6.64
   3  -5 -21  287.14   23.36
   3   5 -21  473.27   24.06
   3  -5 -21  315.80   22.75
   3   5 -21  426.27   21.96
   3  -5 -20  121.01    9.87
   3   5 -20  115.96    8.97
   3  -5 -20  116.03    8.85
   3   5 -20  112.19    7.69
   3  -5 -19  276.88   20.78
   3   5 -19  358.48   20.50
   3  -5 -19  288.43   19.87
   3   5 -19  363.68   19.16
   3  -5 -18    9.55    3.02
  -3  -5  18   13.35    2.81
  -3   5  18   14.69    2.94
   3   5 -18   19.69    3.03
   3  -5 -18   16.32    2.80
   3   5 -18   14.23    2.10
  -3  -5  17  108.60    8.28
  -3   5  17  107.06    8.44
   3  -5 -17  103.28    8.71
   3   5 -17  110.27    6.92
   3   5 -17  108.35    7.98
   3  -5 -17   96.34    7.64
  -3  -5  16    3.01    1.82
   3  -5 -16    4.15    2.14
   3   5 -16    6.13    1.90
   3  -5 -16    4.31    1.80
  -3   5  16    3.78    1.98
   3   5 -16    2.03    1.13
  -3  -5  15   67.95    5.79
   3   5 -15   65.54    5.49
   3  -5 -15   60.94    5.34
   3   5 -15   70.82    4.65
  -3   5  15   72.62    6.10
   3  -5 -15   62.91    6.20
   3   5 -14   39.73    3.87
   3  -5 -14   32.21    3.53
  -3  -5  14   34.61    3.86
  -3   5  14   35.69    4.03
   3   5 -14   35.79    2.83
   3  -5 -14   32.71    4.28
   3   5 -13  720.94   36.33
   3  -5 -13  548.29   35.76
  -3  -5  13  668.10   36.43
   3  -5 -13  543.93   36.87
  -3   5  13  587.36   36.29
   3   5 -13  691.74   34.98
  -3   5  12  124.51    8.64
   3   5 -12  127.43    8.37
   3  -5 -12  123.63    8.28
   3   5 -12  118.18    7.31
  -3  -5  12  118.81    8.45
   3  -5 -12  128.08    9.59
   3  -5 -11  985.56   60.34
   3   5 -11 1198.79   59.63
   3   5 -11 1178.10   60.66
   3  -5 -11  961.81   61.58
  -3   5  11  951.80   60.66
  -3  -5  11 1197.37   60.95
  -3   5  10   99.93    7.28
   3   5 -10   99.19    6.28
   3   5 -10  108.51    7.11
   3  -5 -10  109.36    7.10
   3  -5 -10  105.30    8.27
  -3  -5  10  104.94    7.28
  -3   5   9  886.65   52.19
   3   5  -9 1010.12   51.35
   3  -5  -9  883.57   53.30
   3   5  -9  990.54   52.12
   3  -5  -9  897.99   51.97
  -3  -5   9  973.36   52.25
  -3   5   9  872.38   52.95
  -3   5   8    8.75    2.28
   3   5  -8    8.72    1.70
   3  -5  -8    8.47    1.68
  -3   5   8    6.48    1.55
  -3  -5   8    7.86    1.58
   3  -5  -8   10.04    2.35
  -3  -5   7  179.23   10.56
  -3   5   7  163.30   11.34
   3   5  -7  176.43   10.46
   3  -5  -7  172.51   10.43
   3  -5  -7  164.57   11.76
  -3   5   7  163.42   10.51
  -3   5   6   11.80    2.55
  -3   5   6   14.14    1.87
   3  -5  -6   12.09    2.44
  -3  -5   6   10.94    1.67
  -3   5   5  362.78   22.89
  -3  -5   5  422.56   22.01
  -3   5   5  357.01   21.88
  -3  -5   5  405.06   21.68
   3  -5  -5  365.35   23.26
  -3   5   4   56.09    4.96
   3  -5  -4   59.58    5.30
  -3   5   4   54.77    4.10
  -3  -5   4   51.14    3.96
  -3  -5   4   51.63    3.77
   3  -5  -4   53.47    5.19
   3   5  -4   47.90    4.12
   3  -5  -4   51.97    4.15
  -3  -5   3 1115.72   56.42
   3   5  -3 1114.77   56.73
   3  -5  -3  998.51   56.57
  -3   5   3  977.45   56.30
   3  -5  -3  976.66   57.87
   3  -5  -3  976.25   57.87
  -3  -5   3 1095.97   56.35
  -3   5   3  914.63   57.28
   3  -5  -2   65.71    6.06
  -3  -5   2   62.29    4.70
  -3   5   2   64.34    4.77
   3  -5  -2   70.49    6.21
   3   5  -2   68.31    5.11
  -3  -5   2   67.72    4.79
   3  -5  -2   71.32    5.15
  -3   5   2   78.10    6.10
   3  -5  -1 2011.69  109.39
  -3  -5   1 2131.35  109.09
  -3   5   1 1984.70  109.05
   3  -5  -1 1930.80  110.77
   3   5  -1 2100.76  109.47
   3  -5  -1 2042.77  110.85
  -3   5   1 1941.14  110.28
  -3  -5   1 1958.17  109.11
  -3  -5   0   15.35    1.98
  -3   5   0   14.05    2.93
   3   5   0   13.54    2.18
   3  -5   0   13.19    2.08
  -3  -5   0    8.25    1.75
   3  -5   0   15.21    2.85
  -3   5   0   10.04    1.85
   3  -5   0   14.86    2.94
   3   5   1  916.10   48.73
   3  -5   1  849.76   48.55
  -3   5  -1  839.57   49.29
  -3  -5  -1  920.33   48.15
  -3   5  -1  832.70   48.10
  -3  -5  -1  925.11   48.53
   3  -5   1  853.30   49.91
  -3   5  -2   14.83    2.07
  -3  -5  -2   20.79    2.39
  -3  -5  -2   15.92    2.04
   3   5   2   15.29    2.46
   3  -5   2   12.61    2.25
   3  -5   2   21.37    3.26
  -3   5  -2   23.34    3.26
   3  -5   3  531.47   34.52
  -3   5  -3  565.21   34.13
   3  -5   3  554.90   33.36
   3   5   3  637.64   33.68
  -3  -5  -3  652.08   33.59
  -3  -5  -4   29.09    3.20
  -3   5  -4   27.64    3.69
   3   5   4   33.34    3.43
   3  -5   4   32.60    3.37
   3  -5   5  344.55   23.35
  -3   5  -5  371.64   23.08
  -3  -5  -5  472.55   23.96
  -3   5  -5  356.16   23.86
   3   5   5  453.77   24.02
   3   5   5  406.90   22.13
  -3  -5  -5  430.35   23.27
  -3  -5  -6   36.77    3.51
  -3   5  -6   37.04    3.58
   3   5   6   29.04    3.68
   3  -5   6   34.75    3.74
  -3  -5  -6   32.87    3.67
  -3   5  -6   33.65    4.15
  -3  -5  -7 1047.85   57.56
  -3  -5  -7 1076.06   58.29
  -3   5  -7 1034.83   57.60
   3   5   7 1049.39   58.29
   3  -5   7 1015.14   58.11
  -3   5  -7 1018.46   58.47
  -3  -5  -8    3.55    1.96
  -3   5  -8    2.08    1.85
  -3  -5  -8    3.13    2.09
   3   5   8    2.41    2.15
   3  -5   8    2.39    2.14
  -3   5  -8    2.09    2.59
  -3  -5  -9 1380.95   74.35
  -3   5  -9 1283.27   74.34
   3   5   9 1300.35   74.10
   3  -5   9 1354.33   74.21
  -3  -5  -9 1320.91   73.51
  -3   5  -9 1318.79   73.55
  -3   5  -9 1376.68   74.47
  -3  -5 -10    6.83    2.35
  -3   5 -10    7.08    2.26
   3   5  10   11.98    2.96
  -3   5 -10   12.66    3.24
   3  -5  10    8.03    2.62
  -3   5 -10   11.99    3.25
   3   5  11  783.03   45.64
   3  -5  11  796.24   45.70
  -3  -5 -11  793.75   44.94
  -3   5 -11  797.67   44.92
  -3   5 -11  773.62   45.78
  -3   5 -11  793.25   45.56
  -3   5 -12   11.60    2.79
   3  -5  12   12.36    3.29
   3   5  12   17.58    3.60
  -3   5 -12   10.73    3.25
  -3   5 -12   11.97    3.04
  -3  -5 -12   10.30    2.53
   3   5  13  413.21   22.89
   3  -5  13  334.55   22.10
  -3  -5 -13  382.34   21.67
  -3   5 -13  319.95   21.07
  -3   5 -13  333.82   22.00
  -3   5 -13  300.97   21.18
   3  -5  14   36.49    5.18
  -3  -5 -14   40.85    4.72
  -3   5 -14   36.49    4.48
   3   5  14   34.48    5.15
  -3   5 -14   35.84    4.62
  -3   5 -14   37.14    5.14
  -3  -5 -15  246.42   15.73
   3   5  15  256.17   16.53
   3  -5  15  201.04   15.73
  -3   5 -15  201.69   14.97
  -3   5 -15  214.69   15.64
   3   5  16    9.40    3.54
   3  -5  16    4.56    3.18
  -3   5 -16    8.87    3.05
  -3   5 -16   12.16    3.45
  -3  -5 -16    3.51    2.78
  -3   5 -17  534.83   32.66
   3   5  17  497.08   33.15
  -3  -5 -17  543.03   32.98
   3  -5  17  549.59   33.64
  -3   5 -17  565.33   33.35
  -3  -5 -18   43.16    5.71
   3   5  18   28.90    5.52
   3  -5  18   33.98    5.86
  -3   5 -18   33.50    5.01
  -3   5 -19  563.03   33.23
  -3  -5 -19  507.70   33.13
  -3   5 -20   18.00    4.36
  -3  -5 -20   12.18    3.99
  -3   5 -21  338.63   22.59
  -3  -5 -21  329.02   23.03
  -3   5 -22    3.66    2.82
  -3  -5 -22    9.02    3.20
  -3   5 -22    2.72    3.11
  -3  -5 -22    5.56    3.60
  -3   5 -23   94.19    9.96
  -3  -5 -23  138.08   11.91
  -3  -5 -24   31.58    6.11
  -3   5 -24   28.54    5.61
  -3  -5 -25  113.85   11.30
  -3   5 -25   88.70    9.90
  -3  -5 -26    4.77    4.59
  -3   5 -26   -1.06    3.72
  -3   5 -27  169.01   13.94
  -3  -5 -27  135.73   13.61
  -3  -5 -28   24.56    6.30
  -3   5 -28   16.80    5.35
  -3  -5 -29  115.24   12.68
  -3   5 -29  137.56   12.84
  -3  -5 -30    1.31    4.05
  -3   5 -30    2.93    4.11
  -3   5 -31   51.88    8.21
  -3  -5 -31   72.95    9.82
  -3  -5 -32    8.06    5.07
  -3   5 -32    4.22    4.65
  -3   5 -33   24.45    6.32
   3   6 -34   -1.07    4.07
   3   6 -33    3.15    3.97
   3  -6 -33    8.05    4.83
   3   6 -32   -0.52    3.85
   3  -6 -32    2.26    4.38
   3  -6 -31   -0.57    3.71
   3  -6 -31    2.20    3.87
   3   6 -31    0.51    3.78
   3  -6 -30    7.24    4.20
   3  -6 -30    1.62    3.69
   3   6 -30    4.46    4.05
   3  -6 -29   39.51    6.34
   3  -6 -29   44.87    6.93
   3  -6 -28   29.87    5.77
   3  -6 -28   19.47    5.46
   3   6 -28   20.47    5.25
   3  -6 -27   81.20    8.35
   3  -6 -27   76.69    8.66
   3  -6 -26   25.85    5.18
   3  -6 -26   12.16    4.58
   3   6 -26   13.54    4.54
   3  -6 -25   33.73    5.75
   3  -6 -25   37.16    6.18
   3   6 -25   22.13    5.11
   3  -6 -24    2.38    3.26
   3   6 -24    1.33    3.07
   3  -6 -24    4.02    3.10
   3  -6 -23   -0.43    3.03
   3   6 -23   -2.92    2.99
   3  -6 -23    0.28    2.32
   3  -6 -23   -0.91    3.13
   3   6 -23    0.43    2.76
   3  -6 -22    2.46    2.80
   3  -6 -22    2.19    2.96
   3   6 -22    1.22    2.52
   3  -6 -22   -1.57    2.24
   3   6 -22    0.55    2.36
   3   6 -22   -0.15    1.56
   3  -6 -21   12.67    3.50
   3  -6 -21   10.06    3.46
   3   6 -21    2.35    2.89
   3  -6 -21    4.90    2.29
   3   6 -21    1.04    2.24
   3   6 -21    3.81    1.71
   3  -6 -20   21.79    4.38
   3   6 -20   23.09    2.87
   3  -6 -20   16.07    4.18
   3   6 -20   16.50    3.92
   3   6 -20   27.51    3.83
   3  -6 -20   22.42    3.55
   3   6 -19  102.17    8.91
   3  -6 -19  167.24    9.78
   3   6 -19  112.06    8.14
   3  -6 -19  185.75   11.78
   3   6 -18  100.19    7.69
   3  -6 -18   96.46    8.76
   3  -6 -18   93.96    7.45
   3   6 -18  101.59    6.72
   3   6 -17  202.35   14.67
   3  -6 -17  330.07   15.62
   3  -6 -17  300.05   17.16
   3   6 -17  205.53   13.74
  -3   6  16  103.71    8.05
   3   6 -16   97.60    7.29
   3  -6 -16   96.90    7.20
   3   6 -16   97.49    6.42
   3  -6 -16   87.88    8.35
   3  -6 -15   18.44    3.61
   3   6 -15    8.86    1.62
  -3   6  15   13.97    2.90
  -3  -6  15    5.57    2.06
   3  -6 -15   21.74    2.80
   3   6 -15    7.59    2.24
  -3  -6  14   16.97    2.85
   3   6 -14   16.59    1.97
  -3   6  14   20.41    3.18
   3  -6 -14   20.62    2.70
   3   6 -14   18.86    2.69
   3  -6 -14   24.58    3.75
   3  -6 -13    6.89    2.58
  -3  -6  13   12.56    2.27
   3   6 -13   13.26    2.14
   3  -6 -13    4.40    1.51
  -3   6  13    9.17    2.27
   3   6 -13   10.64    1.53
  -3  -6  12   19.23    2.82
   3  -6 -12   24.15    3.76
   3   6 -12   18.26    2.04
   3   6 -12   20.97    2.55
   3  -6 -12   21.60    2.59
  -3   6  12   23.22    3.05
   3   6 -11   13.63    1.81
  -3   6  11   26.45    3.01
  -3   6  11   30.51    3.81
   3  -6 -11   23.98    2.56
   3   6 -11   13.10    2.15
  -3  -6  11   11.94    2.27
   3  -6 -11   25.91    3.59
  -3   6  10   63.62    5.20
   3   6 -10   56.88    4.37
  -3   6  10   66.45    6.00
   3   6 -10   67.88    4.88
   3  -6 -10   67.37    4.93
   3  -6 -10   70.74    6.56
  -3  -6  10   64.49    5.09
   3   6  -9  278.42   17.95
   3  -6  -9  392.84   18.47
  -3   6   9  413.58   20.32
   3  -6  -9  420.39   21.12
  -3   6   9  409.59   19.00
  -3  -6   9  259.02   18.10
   3   6  -9  252.64   17.61
  -3   6   8  169.95   11.87
   3  -6  -8  177.52   11.92
  -3   6   8  176.95   10.81
   3  -6  -8  175.00   10.54
  -3  -6   8  158.38   10.54
   3  -6  -8  174.43   12.42
  -3   6   7  366.12   19.55
  -3   6   7  351.05   18.02
   3  -6  -7  372.16   20.19
   3  -6  -7  356.86   19.62
  -3   6   6  206.36   12.22
  -3   6   6  214.78   13.61
   3   6  -6  205.43   12.23
   3  -6  -6  212.04   12.26
   3  -6  -6  224.16   13.94
  -3  -6   6  182.10   11.99
   3  -6  -6  195.02   13.85
   3   6  -5   31.60    3.01
   3  -6  -5   31.20    4.03
   3  -6  -5   24.67    2.77
  -3  -6   5   37.88    3.05
   3  -6  -5   35.86    4.39
  -3  -6   5   45.83    3.10
  -3   6   5   22.90    2.68
  -3   6   5   23.25    3.67
  -3  -6   4  108.97    6.95
  -3   6   4  111.47    8.34
   3  -6  -4  105.50    8.69
   3  -6  -4  116.24    7.25
   3   6  -4  114.17    7.27
  -3  -6   4  101.76    7.10
  -3   6   4  104.82    6.98
   3  -6  -4  120.60    8.86
  -3   6   3   38.56    4.68
   3   6  -3   66.75    4.36
   3  -6  -3   41.79    4.93
  -3   6   3   39.14    3.60
  -3  -6   3   69.80    4.03
  -3  -6   3   70.96    4.45
   3  -6  -3   39.29    3.82
  -3   6   2   80.86    6.63
  -3  -6   2   82.53    5.77
   3   6  -2   72.13    5.62
   3  -6  -2   71.78    5.58
  -3   6   2   87.39    5.51
  -3  -6   2   87.28    5.46
   3  -6  -2   88.32    7.28
  -3  -6   1   19.09    2.44
   3  -6  -1   33.05    2.94
  -3   6   1   33.59    2.48
  -3  -6   1   16.41    2.03
   3  -6  -1   34.43    4.23
   3   6  -1   15.18    2.43
  -3   6   1   40.28    4.09
   3  -6   0   70.56    5.48
  -3  -6   0   82.99    5.18
  -3   6   0   75.63    5.15
   3  -6   0   83.93    7.24
   3   6   0   76.32    5.63
  -3  -6   0   72.52    5.65
  -3   6   0   78.91    6.53
  -3   6  -1  467.13   23.56
  -3  -6  -1  338.33   21.16
  -3   6  -1  424.75   21.45
   3  -6   1  431.05   24.13
   3   6   1  323.75   21.65
   3  -6   1  447.89   22.11
  -3  -6  -1  332.19   21.76
  -3  -6  -2  197.23   11.74
   3   6   2  204.19   12.42
  -3   6  -2  205.75   11.84
   3  -6   2  189.11   12.26
   3  -6   2  208.06   14.16
  -3  -6  -2  194.40   12.45
  -3   6  -2  205.09   13.49
  -3  -6  -3   55.82    5.04
  -3   6  -3   84.63    4.83
   3   6   3   44.56    4.25
   3  -6   3   88.35    7.15
   3   6   3   53.56    4.88
   3  -6   3  103.83    5.82
  -3  -6  -3   51.63    4.30
  -3   6  -3   90.80    6.47
  -3  -6  -4  200.25   12.92
  -3  -6  -4  212.90   12.11
  -3   6  -4  213.89   12.16
   3   6   4  189.54   12.67
   3  -6   4  193.19   12.68
   3   6   4  195.95   11.75
  -3   6  -4  206.10   13.64
   3  -6   4  214.49   14.53
  -3  -6  -5   87.21    6.01
   3   6   5   92.06    6.06
   3  -6   5   53.02    5.18
   3   6   5   63.54    3.97
   3  -6   5   40.05    5.71
  -3   6  -5   48.83    5.54
  -3  -6  -6  209.80   14.08
  -3  -6  -6  227.74   13.38
   3   6   6  221.19   14.05
   3  -6   6  213.98   14.02
  -3   6  -6  220.16   13.39
   3  -6   6  213.79   15.37
  -3   6  -6  226.43   14.73
  -3  -6  -7  147.36    8.42
  -3   6  -7   72.85    6.33
   3   6   7  132.06    8.00
   3  -6   7   70.45    6.91
  -3  -6  -7  107.00    6.88
  -3   6  -7   69.76    7.15
  -3  -6  -8  102.69    8.23
   3   6   8  102.24    8.14
   3  -6   8  110.33    8.38
  -3  -6  -8  105.19    7.53
  -3   6  -8  111.20    7.68
  -3   6  -8  111.02    8.59
   3   6   9   11.35    2.85
  -3  -6  -9    9.65    2.18
   3  -6   9   20.64    3.43
  -3   6  -9   14.20    2.48
  -3  -6  -9   10.76    2.78
  -3   6  -9   19.29    3.37
  -3  -6 -10   57.81    5.96
   3   6  10   62.26    6.10
   3  -6  10   61.74    6.23
  -3   6 -10   62.35    6.48
  -3  -6 -10   60.77    5.40
  -3   6 -10   66.15    6.33
  -3   6 -10   66.26    5.56
  -3  -6 -11  120.48    9.34
  -3  -6 -11  112.58    9.92
   3   6  11  116.83   10.04
   3  -6  11  162.48   10.99
  -3   6 -11  150.11   10.85
  -3   6 -11  144.20   10.48
  -3   6 -11  139.09    9.60
  -3   6 -12   99.19    8.61
  -3  -6 -12   93.18    8.39
   3   6  12  102.91    8.54
   3  -6  12   87.49    8.38
  -3   6 -12   97.82    8.25
  -3  -6 -12   94.00    7.73
  -3   6 -12  101.51    7.82
   3   6  13   16.64    3.91
  -3  -6 -13   14.78    2.88
   3  -6  13   23.54    4.20
  -3   6 -13   16.06    3.06
  -3   6 -13   19.43    4.05
  -3   6 -13   14.97    3.63
  -3  -6 -14  136.03   11.34
   3   6  14  154.91   11.68
   3  -6  14  144.10   11.58
  -3  -6 -14  138.83   10.60
  -3   6 -14  140.24   10.50
  -3   6 -14  140.05   11.55
  -3   6 -14  152.84   11.14
   3   6  15   81.95    7.68
   3  -6  15   38.66    6.19
  -3  -6 -15   81.73    6.86
  -3   6 -15   47.37    5.69
  -3   6 -15   45.37    6.03
  -3  -6 -16  163.57   12.66
  -3  -6 -16  153.29   11.51
  -3   6 -16  147.72   11.24
  -3   6 -16  144.27   11.41
  -3   6 -17   55.71    6.56
  -3   6 -17   52.85    6.49
  -3  -6 -18   67.36    7.89
  -3  -6 -18   72.78    7.30
  -3   6 -18   61.94    6.66
  -3  -6 -19    4.86    2.75
  -3  -6 -19   12.26    4.34
  -3  -6 -19    8.54    3.37
  -3   6 -19    8.41    3.32
  -3   6 -20   24.41    3.79
  -3  -6 -20   17.60    3.69
  -3  -6 -20   21.87    5.25
  -3   6 -20   28.70    4.63
  -3  -6 -20   30.01    5.04
  -3  -6 -21    2.92    2.59
  -3   6 -21    9.36    2.78
  -3  -6 -21    2.79    3.87
  -3   6 -21    6.14    3.47
  -3  -6 -21    4.60    3.51
  -3  -6 -22   13.77    3.69
  -3   6 -22   15.39    3.48
  -3  -6 -22   19.70    5.13
  -3  -6 -22   16.00    4.45
  -3   6 -22   16.24    4.45
  -3  -6 -23   17.99    5.27
  -3   6 -23    4.46    3.36
  -3  -6 -23   11.17    4.32
  -3  -6 -24   70.33    8.46
  -3   6 -24   59.96    7.53
  -3  -6 -24   58.72    8.73
  -3  -6 -25   95.16   10.18
  -3  -6 -25   69.85    8.72
  -3   6 -26   53.36    7.34
  -3  -6 -26   48.64    8.12
  -3  -6 -26   49.57    7.55
  -3   6 -27    5.67    4.29
  -3  -6 -27   16.45    5.34
  -3  -6 -27   19.15    5.86
  -3  -6 -28   24.73    6.01
  -3  -6 -28   17.50    5.70
  -3   6 -28   19.10    5.25
  -3  -6 -29    5.45    4.84
  -3   6 -29    1.63    4.28
  -3  -6 -29    2.47    4.11
  -3   6 -30    4.46    4.16
  -3  -6 -30    3.15    4.26
  -3  -6 -31   -1.28    4.20
  -3   6 -31    0.57    4.20
  -3  -6 -32    3.89    4.88
  -3   6 -32   -1.16    4.46
   3   7 -33    6.87    4.61
   3  -7 -33   11.25    4.89
   3  -7 -32   -1.06    3.80
   3   7 -32   -2.08    4.17
   3   7 -31   14.39    4.88
   3  -7 -31    8.85    4.52
   3  -7 -30    2.04    3.67
   3   7 -30    2.02    3.72
   3  -7 -29    3.00    3.65
   3   7 -29    5.44    4.26
   3   7 -28   -0.48    3.91
   3  -7 -28    1.47    3.64
   3  -7 -28   -1.10    3.57
   3  -7 -27   13.92    4.52
   3  -7 -27   16.67    4.76
   3   7 -27    3.77    3.55
   3  -7 -26   31.12    5.86
   3  -7 -26   21.91    5.09
   3   7 -26   24.83    5.45
   3  -7 -25   15.56    4.38
   3   7 -25    5.45    3.85
   3  -7 -24   28.01    5.38
   3  -7 -24   21.72    4.90
   3   7 -24   12.49    4.24
   3  -7 -23   29.81    5.24
   3  -7 -23   24.26    4.95
   3   7 -23   14.80    4.33
   3   7 -23   14.74    3.59
   3  -7 -23   25.95    4.02
   3  -7 -22    3.16    3.04
   3  -7 -22    0.43    2.74
   3   7 -22   -0.42    3.07
   3   7 -22    0.53    2.51
   3  -7 -22   -1.01    2.31
   3   7 -21   42.67    4.79
   3  -7 -21   32.61    4.31
   3  -7 -21   30.43    5.21
   3  -7 -21   27.07    5.09
   3  -7 -20    1.27    2.67
   3  -7 -20   -1.20    2.62
   3   7 -20    0.39    2.84
   3   7 -20   -0.73    2.17
   3  -7 -20   -0.23    2.21
   3  -7 -19   29.68    3.74
   3  -7 -19   23.26    4.42
   3   7 -19   16.59    4.04
   3   7 -19   22.25    3.55
   3  -7 -19   33.09    5.08
   3   7 -19   22.42    2.67
   3   7 -18   16.28    2.27
   3  -7 -18   14.13    3.51
   3   7 -18   18.59    4.02
   3   7 -18   21.53    3.35
   3  -7 -18   17.45    2.94
   3  -7 -18   16.49    4.05
   3   7 -17   19.57    2.37
   3  -7 -17   13.64    3.75
   3  -7 -17   13.43    3.36
   3   7 -17   19.36    3.94
   3   7 -17    9.24    2.49
   3  -7 -17   13.42    2.59
   3   7 -16   80.52    5.27
   3   7 -16   57.24    6.57
   3  -7 -16   49.68    6.38
   3   7 -16   82.71    5.98
   3  -7 -16   67.86    5.64
   3  -7 -16   82.08    7.77
   3  -7 -15   12.57    3.52
   3   7 -15   17.79    2.23
   3   7 -15   19.11    3.53
   3   7 -15   12.56    2.46
   3  -7 -15   19.29    2.70
   3   7 -14   25.72    2.71
   3  -7 -14   30.53    3.21
   3   7 -14   28.91    3.17
   3  -7 -14   34.68    4.75
   3   7 -13   30.14    2.95
   3  -7 -13   36.14    3.42
   3   7 -13   31.22    3.24
   3  -7 -13   32.72    4.22
   3   7 -12    1.22    1.31
   3  -7 -12    2.36    1.41
   3   7 -12    0.22    1.19
   3  -7 -12    0.80    1.86
   3  -7 -12    1.04    2.28
  -3   7  11   75.19    6.07
   3   7 -11   71.72    5.22
  -3   7  11   82.42    7.01
   3   7 -11   70.64    5.31
   3  -7 -11   79.91    5.48
   3  -7 -11   71.09    7.08
   3  -7 -11   77.51    6.75
  -3   7  10    2.93    1.75
  -3  -7  10    3.07    1.52
  -3   7  10    1.66    2.32
   3   7 -10    3.22    1.45
   3  -7 -10    1.98    1.31
   3  -7 -10    5.92    2.51
   3  -7 -10    4.05    2.49
  -3   7   9   18.66    2.56
  -3   7   9   19.36    3.47
   3   7  -9    9.05    1.85
   3  -7  -9   22.38    3.38
   3  -7  -9   25.09    4.02
  -3  -7   9   11.26    2.08
  -3   7   8   43.96    4.81
   3   7  -8   35.11    3.33
   3  -7  -8   38.67    3.35
   3  -7  -8   37.76    4.65
  -3   7   8   43.22    3.79
  -3  -7   8   41.98    3.55
  -3   7   7   12.08    2.13
  -3   7   7   18.90    3.36
   3   7  -7   17.38    2.20
   3  -7  -7   12.11    1.98
   3  -7  -7   10.85    2.87
   3   7  -6   48.89    3.99
  -3   7   6   52.57    5.38
   3  -7  -6   53.80    4.05
   3  -7  -6   63.62    5.86
  -3   7   6   54.49    4.10
  -3  -7   6   46.86    3.84
  -3   7   5    5.05    1.44
   3  -7  -5    4.85    2.27
  -3   7   5    4.65    2.33
  -3  -7   5    9.98    1.82
   3  -7  -5    5.11    1.50
  -3  -7   5   11.86    1.57
   3   7  -5    9.01    1.64
  -3   7   4   22.00    3.57
   3   7  -4   18.84    2.21
   3  -7  -4   19.78    2.20
  -3  -7   4   20.06    1.98
   3  -7  -4   21.17    3.50
  -3   7   4   22.45    2.15
  -3  -7   4   16.03    2.34
  -3   7   3   29.21    3.71
   3   7  -3   16.38    2.22
   3  -7  -3   25.67    2.40
  -3  -7   3   17.91    2.46
   3  -7  -3   32.47    4.28
  -3   7   3   25.64    2.27
  -3  -7   3   18.85    1.94
   3  -7  -2   13.56    1.80
  -3   7   2   14.35    3.02
   3   7  -2    9.70    1.71
  -3  -7   2    8.94    1.39
   3  -7  -2   12.72    3.01
  -3   7   2    9.53    1.51
  -3  -7   2    9.18    1.92
  -3   7   1   72.52    6.12
  -3  -7   1   49.49    3.82
   3   7  -1   53.77    4.97
   3  -7  -1   75.51    6.71
   3   7  -1   48.73    4.24
  -3   7   1   69.49    4.15
   3  -7  -1   68.84    4.53
  -3  -7   1   49.72    4.67
  -3   7   0   23.12    3.44
   3  -7   0   23.21    3.88
   3   7   0   22.87    2.45
  -3   7   0   22.32    2.13
  -3  -7   0   20.48    1.99
   3   7   0   21.57    2.87
   3  -7   0   20.32    2.32
  -3  -7   0   19.75    2.79
  -3   7  -1   16.14    3.00
   3   7   1   13.18    2.27
  -3   7  -1   17.30    1.78
  -3  -7  -1   11.36    1.54
   3  -7   1   26.91    2.54
   3  -7   1   20.56    3.74
   3  -7   1   28.01    3.91
  -3  -7  -1   12.05    2.36
   3   7   1   10.37    1.90
  -3   7  -2   23.70    3.67
   3   7   2   19.32    2.38
  -3  -7  -2   20.16    1.89
  -3   7  -2   19.75    1.92
   3   7   2   19.99    2.51
  -3  -7  -2   17.12    2.74
   3  -7   2   19.92    2.52
   3  -7   2   20.46    3.80
  -3   7  -3    7.67    2.58
   3   7   3   12.44    2.13
  -3  -7  -3   15.92    1.65
   3  -7   3    9.58    2.97
  -3   7  -3    7.10    1.28
   3  -7   3    4.18    1.62
   3   7   3   10.74    1.74
  -3  -7  -3   13.55    2.45
  -3   7  -4    5.13    2.49
  -3  -7  -4    4.76    1.76
  -3  -7  -4    3.12    1.05
  -3   7  -4    3.33    1.14
   3   7   4    2.64    1.50
   3  -7   4    2.33    1.43
   3  -7   4    7.14    2.68
   3   7   4    2.38    1.07
  -3  -7  -5    2.02    1.69
  -3   7  -5    1.10    1.95
  -3  -7  -5    1.91    1.03
  -3   7  -5    2.09    1.14
   3   7   5    3.99    1.69
   3  -7   5    1.39    1.62
  -3  -7  -6    3.08    1.78
  -3  -7  -6    4.40    1.28
  -3   7  -6    4.14    2.18
  -3   7  -6    6.42    1.39
   3   7   6    6.33    2.01
   3  -7   6    5.62    1.97
  -3  -7  -7   12.56    2.74
  -3   7  -7    9.29    3.06
   3   7   7   10.19    2.50
   3  -7   7   18.33    3.11
  -3  -7  -8   22.33    2.67
   3   7   8   22.32    3.39
   3  -7   8   22.42    3.68
  -3   7  -8   21.37    2.65
  -3  -7  -8   23.36    3.58
  -3   7  -8   26.74    4.04
  -3   7  -9   48.33    4.00
  -3  -7  -9   24.16    3.99
   3  -7   9   57.00    5.46
   3   7   9   25.11    4.09
  -3  -7  -9   34.52    3.55
  -3   7  -9   53.91    5.55
  -3  -7 -10   26.91    3.96
   3   7  10   25.72    3.73
   3  -7  10   27.17    3.91
  -3  -7 -10   20.74    2.94
  -3   7 -10   23.44    3.06
  -3   7 -10   19.41    3.79
  -3  -7 -11   23.81    3.78
  -3   7 -11   26.18    3.26
  -3  -7 -11   16.72    2.87
  -3   7 -11   21.36    4.01
  -3  -7 -12    1.38    2.17
  -3  -7 -12   -0.44    1.68
  -3   7 -12   -0.22    1.58
  -3   7 -12   -0.62    2.37
  -3   7 -13   -0.24    1.95
  -3  -7 -13    0.73    2.40
  -3   7 -13    0.95    2.51
  -3  -7 -13   -0.24    1.73
  -3  -7 -14    3.49    2.74
  -3  -7 -14    8.52    2.52
  -3   7 -14    3.77    2.38
  -3  -7 -15    3.71    2.79
  -3  -7 -15    4.50    2.36
  -3  -7 -15    3.05    2.25
  -3   7 -15    3.19    2.27
  -3  -7 -16    2.78    2.49
  -3  -7 -16   -0.87    2.73
  -3   7 -16   -0.21    1.83
  -3  -7 -16    0.89    2.03
  -3   7 -16   -0.28    2.19
  -3  -7 -17    4.90    2.57
  -3  -7 -17   10.57    3.81
  -3  -7 -17    7.08    2.93
  -3   7 -17    7.42    2.77
  -3   7 -17    9.40    2.51
  -3  -7 -18   16.80    3.70
  -3   7 -18   18.22    3.20
  -3  -7 -18   18.35    3.94
  -3  -7 -18   17.43    4.55
  -3   7 -18   26.27    4.31
  -3   7 -19   36.59    4.37
  -3  -7 -19   23.66    4.61
  -3  -7 -19   25.26    4.33
  -3  -7 -19   26.49    5.57
  -3   7 -19   39.73    5.19
  -3  -7 -20   10.60    3.51
  -3   7 -20    8.77    3.21
  -3  -7 -20   10.27    3.39
  -3   7 -20    3.99    2.29
  -3  -7 -20    9.10    4.05
  -3  -7 -21   16.70    4.28
  -3  -7 -21   14.56    4.62
  -3  -7 -21    9.22    3.56
  -3   7 -21   12.44    3.12
  -3   7 -21   14.36    3.85
  -3  -7 -22    5.25    3.99
  -3   7 -22    1.94    2.83
  -3  -7 -22    1.78    3.13
  -3  -7 -23    3.03    3.69
  -3  -7 -23    3.77    3.43
  -3   7 -23    5.31    3.34
  -3  -7 -24   18.19    5.51
  -3   7 -24   17.13    4.58
  -3  -7 -24   15.85    4.56
  -3  -7 -25   -0.65    3.93
  -3  -7 -25   -1.56    3.65
  -3   7 -25   -1.34    3.62
  -3  -7 -26    0.66    4.11
  -3   7 -26   -0.47    3.60
  -3  -7 -26   -2.71    3.99
  -3  -7 -27    6.12    4.41
  -3  -7 -27    3.36    4.18
  -3   7 -27    4.84    4.03
  -3   7 -28    4.51    4.14
  -3  -7 -28    9.23    4.93
  -3   7 -29    8.27    4.71
  -3  -7 -29    5.32    4.79
  -3  -7 -30   -0.60    4.13
  -3   7 -30   -0.53    3.91
  -3   7 -31    9.23    4.73
  -3  -7 -31    7.98    5.17
   3  -8 -32    1.96    3.84
   3  -8 -31   -1.92    3.85
   3  -8 -30    1.89    3.51
   3  -8 -29    6.90    4.10
   3  -8 -28    7.67    4.09
   3  -8 -27    8.83    3.92
   3  -8 -26   17.80    4.47
   3  -8 -25    2.76    3.62
   3  -8 -25   -0.42    3.58
   3   8 -25    7.04    4.06
   3  -8 -24   11.99    4.03
   3   8 -24   10.68    4.05
   3  -8 -24   17.17    4.89
   3  -8 -23   12.54    4.38
   3  -8 -23    7.84    3.17
   3  -8 -23    7.23    3.45
   3  -8 -22    6.07    3.58
   3   8 -22    7.99    3.71
   3  -8 -22   14.18    3.15
   3  -8 -22    5.45    3.06
   3  -8 -21    3.42    3.31
   3  -8 -21    3.43    2.50
   3  -8 -21    2.26    3.03
   3   8 -21    8.45    3.70
   3  -8 -21    6.49    2.25
   3  -8 -20   15.21    4.21
   3  -8 -20   12.65    2.81
   3  -8 -20    9.49    3.26
   3   8 -20   14.40    3.86
   3  -8 -20   11.84    2.80
   3  -8 -19   15.69    4.40
   3  -8 -19   13.59    2.93
   3  -8 -19   19.68    4.03
   3   8 -19    7.18    3.29
   3  -8 -19   11.69    2.83
   3  -8 -18   37.53    5.94
   3  -8 -18   36.52    3.95
   3  -8 -18   30.20    4.89
   3   8 -18   32.00    5.02
   3  -8 -18   40.30    4.66
   3  -8 -17   55.76    6.76
   3  -8 -17   49.68    4.51
   3  -8 -17   42.59    4.99
   3  -8 -17   58.15    6.12
   3  -8 -16   41.39    5.65
   3   8 -16   41.88    5.66
   3  -8 -16   64.69    5.02
   3  -8 -16   55.62    5.72
   3  -8 -16   60.09    6.78
   3   8 -15   22.71    2.81
   3  -8 -15   10.71    2.44
   3  -8 -15   12.50    3.47
   3  -8 -15   14.72    3.37
   3  -8 -15   18.91    4.28
   3  -8 -14   33.12    5.13
   3   8 -14   27.04    3.01
   3   8 -14   28.17    2.99
   3  -8 -14   24.59    3.00
   3  -8 -14   16.73    3.72
   3   8 -14   23.01    4.01
   3  -8 -14   25.08    3.94
   3   8 -13   74.27    4.68
   3   8 -13   72.79    6.04
   3   8 -13   54.24    4.23
   3  -8 -13   38.98    3.96
   3  -8 -13   29.10    4.63
   3  -8 -13   43.42    5.20
   3  -8 -13   42.76    5.96
   3   8 -12   13.96    2.25
   3  -8 -12    6.76    2.55
   3   8 -12    9.41    2.75
   3  -8 -12   12.56    3.03
   3   8 -11   14.15    2.17
   3   8 -11   11.25    2.77
   3  -8 -11    7.63    2.73
   3  -8 -10   18.16    2.26
   3  -8 -10   13.70    2.38
   3   8 -10   13.56    2.46
   3  -8 -10   12.75    3.16
   3   8 -10   17.48    2.22
   3  -8  -9   73.00    5.14
   3   8  -9   39.19    3.70
   3   8  -9   32.79    4.07
   3  -8  -9   62.58    4.16
   3  -8  -9   64.99    6.16
   3  -8  -8   53.31    3.92
   3   8  -8   44.33    4.23
   3  -8  -8   54.82    5.85
   3   8  -8   45.60    3.78
   3  -8  -7   72.31    6.39
   3   8  -7   32.56    3.21
   3   8  -7   37.76    5.09
   3  -8  -7   57.65    3.73
   3   8  -6   74.01    5.03
   3   8  -6   89.57    7.39
   3  -8  -6   86.41    7.65
   3  -8  -6   71.70    5.05
   3  -8  -5   26.01    2.81
   3   8  -5   50.17    5.27
   3  -8  -5   29.53    4.73
  -3  -8   5   52.46    4.25
   3   8  -5   49.59    3.19
   3  -8  -4   36.95    5.03
  -3  -8   4   34.44    3.66
   3   8  -4   44.03    4.69
   3   8  -4   34.45    2.69
   3  -8  -4   44.01    5.45
   3  -8  -4   31.55    2.73
  -3  -8   3   85.27    5.64
   3   8  -3   61.81    3.80
   3  -8  -3   47.08    3.82
   3   8  -3   78.86    6.08
   3  -8  -3   50.79    6.04
  -3   8   3   55.43    3.85
   3  -8  -3   55.78    6.27
  -3   8   2    9.07    1.23
   3   8  -2    5.35    1.04
   3   8  -2   10.73    2.65
   3  -8  -2    5.70    1.25
  -3  -8   2    9.23    2.13
   3  -8  -2    9.58    3.17
  -3   8   1    1.70    2.35
  -3   8   1   -0.44    0.81
  -3  -8   1    1.76    1.77
   3   8  -1   -0.10    0.88
   3  -8  -1    2.40    1.02
   3  -8  -1   -0.39    2.46
   3   8  -1    1.43    1.88
  -3   8   0    8.54    2.79
   3   8   0    3.07    1.06
   3  -8   0    6.91    1.41
   3  -8   0    0.39    3.19
   3   8   0   12.42    2.35
   3  -8   0    8.88    2.96
  -3  -8   0    8.89    2.35
  -3   8   0    8.07    1.09
  -3   8  -1   88.88    7.04
  -3  -8  -1   56.84    3.87
   3  -8   1   94.56    4.95
   3   8   1   66.65    5.26
  -3   8  -1   74.74    4.20
  -3  -8  -1   66.77    5.76
   3  -8   2   31.12    3.31
  -3  -8  -2   38.85    2.64
   3   8   2   50.21    3.89
  -3   8  -2   42.05    2.82
  -3  -8  -2   39.14    4.17
  -3   8  -2   57.85    5.54
  -3  -8  -3   24.02    3.40
  -3   8  -3   31.23    2.19
  -3  -8  -3   21.85    1.95
   3   8   3   20.17    2.51
  -3   8  -3   35.80    4.57
  -3  -8  -4   46.32    3.15
  -3   8  -4   45.54    3.17
  -3  -8  -4   46.98    4.85
  -3   8  -4   46.85    5.25
  -3   8  -5    7.52    1.37
  -3  -8  -5    3.24    3.54
  -3  -8  -6   43.63    3.05
  -3   8  -6   41.98    3.02
  -3  -8  -7   72.44    4.45
  -3  -8  -7   86.18    5.32
  -3  -8  -8    0.58    2.20
  -3  -8  -8    1.63    1.73
  -3  -8  -8    5.62    1.49
  -3   8  -8    4.36    1.44
  -3  -8  -9    5.25    2.37
  -3  -8  -9    4.66    2.00
  -3   8  -9    8.08    1.83
  -3  -8 -10    8.09    2.82
  -3  -8 -10    3.88    1.97
  -3   8 -10    4.37    1.65
  -3  -8 -11   51.87    5.29
  -3   8 -11   63.18    5.03
  -3  -8 -11   57.24    6.30
  -3  -8 -11   57.25    4.92
  -3   8 -11   67.11    5.11
  -3  -8 -12   17.15    3.22
  -3   8 -12   12.50    2.44
  -3   8 -12   23.49    3.04
  -3  -8 -12   16.94    3.92
  -3  -8 -12   16.59    2.74
  -3  -8 -13    9.73    2.60
  -3   8 -13   16.37    2.85
  -3  -8 -13    9.06    2.63
  -3   8 -13   18.60    2.71
  -3  -8 -13    9.42    3.26
  -3  -8 -14   17.83    3.49
  -3   8 -14   17.05    2.97
  -3  -8 -14   27.05    3.58
  -3   8 -14   30.66    3.77
  -3  -8 -14   24.54    4.55
  -3  -8 -15   22.62    3.91
  -3  -8 -15   22.25    4.53
  -3  -8 -15   14.90    3.20
  -3   8 -15   10.55    2.98
  -3  -8 -16    8.22    3.00
  -3  -8 -16   14.19    4.08
  -3  -8 -16   13.31    3.21
  -3   8 -16   13.80    3.14
  -3  -8 -17    8.82    3.10
  -3  -8 -17   12.69    3.96
  -3  -8 -17    7.30    2.89
  -3   8 -17    3.88    2.60
  -3  -8 -18    2.35    2.76
  -3  -8 -18    3.49    3.41
  -3  -8 -18    2.19    2.78
  -3   8 -18    5.25    2.79
  -3  -8 -19    6.67    3.13
  -3  -8 -19   12.57    4.48
  -3  -8 -19    7.01    3.38
  -3   8 -19    3.68    3.16
  -3  -8 -20    0.55    3.45
  -3  -8 -20   -1.87    3.17
  -3  -8 -20    0.71    2.86
  -3   8 -20    3.86    3.16
  -3  -8 -21   17.88    4.05
  -3  -8 -21   17.12    5.07
  -3  -8 -21   13.18    3.89
  -3   8 -21   18.80    4.13
  -3  -8 -22    7.73    4.30
  -3  -8 -22    7.62    3.44
  -3   8 -22    5.31    3.33
  -3  -8 -23    1.27    3.16
  -3   8 -23    2.23    3.04
  -3  -8 -23    1.85    4.43
  -3  -8 -24   10.22    5.05
  -3  -8 -24   12.94    4.13
  -3  -8 -25    4.66    3.40
  -3  -8 -25    7.23    4.80
  -3  -8 -26    9.19    4.33
  -3  -8 -27   -0.50    3.93
  -3  -8 -28    0.51    4.04
  -3  -8 -29    3.17    4.06
  -3  -8 -30   -2.15    4.01
   3  -9 -24   -1.89    3.02
   3  -9 -23   10.63    3.62
   3  -9 -22   -0.36    2.87
   3  -9 -22    2.77    3.63
   3  -9 -21    5.33    3.94
   3  -9 -21    6.83    2.35
   3  -9 -21    7.20    3.13
   3  -9 -20    9.78    4.17
   3  -9 -20    4.28    2.97
   3  -9 -20    7.84    2.32
   3  -9 -19    2.01    3.52
   3  -9 -19    1.58    2.50
   3  -9 -19    0.77    1.94
   3  -9 -18   -2.11    2.72
   3  -9 -18   -0.26    1.92
   3  -9 -18   -2.47    3.20
   3  -9 -17    2.87    2.39
   3  -9 -17    4.13    2.23
   3  -9 -16    0.61    1.95
   3  -9 -16    4.01    2.42
   3  -9 -16    1.90    2.39
   3  -9 -15   18.66    3.56
   3  -9 -15   16.46    3.33
   3  -9 -14    0.92    2.16
   3  -9 -14   -1.17    2.27
   3  -9 -13   26.51    2.88
   3  -9 -13   22.59    4.09
   3  -9 -13   18.33    3.12
   3  -9 -12    5.35    1.59
   3  -9 -12    2.28    1.83
   3  -9 -12    5.58    2.69
   3  -9 -11   18.71    2.20
   3  -9 -11   18.64    3.77
   3  -9 -11   10.12    2.33
   3  -9 -10    1.17    1.54
   3   9 -10    5.08    3.15
   3  -9 -10    5.59    2.52
   3  -9 -10    4.14    1.66
   3  -9  -9    6.08    3.27
   3  -9  -9   11.11    3.28
   3   9  -9   13.22    3.60
   3  -9  -9    5.10    1.39
   3  -9  -9    7.55    1.25
   3  -9  -8    2.57    2.64
   3   9  -8   -1.34    2.67
   3  -9  -8    1.61    2.87
   3   9  -7    7.03    3.04
   3  -9  -7    5.30    3.04
   3  -9  -7    1.61    2.68
   3  -9  -6    1.60    2.70
   3   9  -6   -0.61    2.53
   3  -9  -6    0.39    2.56
   3   9  -5   21.19    3.94
   3  -9  -5   23.98    4.66
   3  -9  -5   35.11    5.17
   3  -9  -4    2.78    2.85
  -3  -9   4    0.81    1.69
   3   9  -4    0.80    2.40
   3  -9  -4   -0.41    2.61
   3  -9  -3   30.41    5.10
   3   9  -3   29.41    4.10
  -3  -9   3   31.65    3.70
   3  -9  -3   20.59    4.41
   3   9  -2    3.67    2.33
   3  -9  -2    3.46    2.64
  -3  -9   2    4.01    2.09
  -3  -9   1   27.24    3.67
   3  -9  -1   25.79    4.56
   3   9  -1   29.73    3.73
  -3  -9   0   -0.23    2.03
   3  -9   0   -0.76    2.69
   3   9   0    1.33    1.85
   3   9   1   15.17    2.64
  -3  -9  -1   19.45    3.27
  -3  -9  -2    4.65    2.31
  -3  -9  -3   27.89    4.04
  -3  -9  -4    6.26    2.66
  -3  -9  -5   12.63    3.19
  -3  -9  -6    0.60    2.31
  -3  -9  -7    5.36    0.75
  -3  -9  -7    4.65    0.81
  -3  -9  -8    0.95    2.28
  -3  -9  -8    0.05    0.87
  -3  -9  -8    1.36    0.97
  -3  -9  -9   23.94    4.21
  -3  -9  -9   20.04    2.28
  -3  -9  -9   19.04    1.97
  -3  -9 -10    0.63    1.22
  -3  -9 -10    1.34    1.34
  -3  -9 -10    1.03    2.56
  -3  -9 -11   23.07    2.54
  -3  -9 -11   28.97    3.05
  -3  -9 -12    4.46    1.86
  -3  -9 -12    0.76    3.48
  -3  -9 -13   14.45    2.98
  -3  -9 -13   26.98    4.68
  -3  -9 -14    5.71    2.32
  -3  -9 -14    6.78    3.20
  -3  -9 -14    5.14    2.11
  -3  -9 -15   11.92    3.93
  -3  -9 -15    4.18    2.12
  -3  -9 -16   -0.93    3.08
  -3  -9 -16   -0.66    2.14
  -3  -9 -17    7.75    3.84
  -3  -9 -17   -0.49    2.21
  -3  -9 -18    2.03    3.57
  -3  -9 -18    1.83    2.42
  -3  -9 -19   20.19    5.17
  -3  -9 -19    7.41    2.88
  -3  -9 -20   -0.31    2.80
  -3  -9 -20   -1.66    3.57
  -3  -9 -21   17.55    3.96
  -3  -9 -21   15.47    5.05
  -3  -9 -22    2.38    3.97
  -3  -9 -22    4.56    3.27
  -3  -9 -23    5.20    3.48
   3 -10 -17    3.30    2.29
   3 -10 -16    0.87    2.24
   3 -10 -15    3.67    2.41
   3 -10 -14    0.49    3.24
   3 -10 -14    0.32    2.32
   3 -10 -13   17.30    4.69
   3 -10 -13   18.50    3.91
   3 -10 -12    3.51    2.76
   3 -10 -12   -0.47    3.09
   3 -10 -11    1.46    2.71
   3 -10 -11    0.92    3.16
   3 -10 -10   -0.75    2.62
   3 -10 -10    2.29    3.04
   3 -10  -9    3.17    3.19
   3 -10  -8    0.45    3.00
   3 -10  -7    6.25    3.34
   3 -10  -6    1.78    2.92
   3 -10  -5   15.42    4.45
   3 -10  -4   -1.31    3.10
  -3 -10   3   32.36    4.23
   3 -10  -3   45.15    6.05
   3 -10  -2    3.78    3.27
  -3 -10   2    3.07    2.33
  -3 -10   1   -0.53    2.11
   3 -10  -1    0.83    3.00
  -3 -10   0    1.90    2.31
  -3 -10  -1    8.86    2.95
  -3 -10  -2    2.00    2.54
  -3 -10  -3    4.18    2.72
  -3 -10  -4    4.36    2.64
  -3 -10  -5   19.32    3.95
  -3 -10  -6    2.02    2.67
  -3 -10  -7   24.81    4.35
  -3 -10  -8    0.36    2.69
  -3 -10  -9   -0.74    2.76
  -3 -10 -10    2.68    2.79
  -3 -10 -11    0.40    2.89
  -3 -10 -12   -0.82    2.86
  -3 -10 -13    0.42    3.17
  -3 -10 -14   -0.44    3.00
  -3 -10 -15    9.62    4.13
  -3 -10 -16    0.95    3.34
  -3 -10 -17   17.29    4.93
  -3 -10 -18   -1.03    3.57
  -3 -10 -19   -0.55    3.75
   3 -11 -10    9.13    4.28
   3 -11  -9    8.51    4.40
   3 -11  -8    0.99    3.35
   3 -11  -7   12.28    4.38
   3 -11  -6    3.90    3.83
   3 -11  -5   27.44    5.68
   3 -11  -4    0.93    3.37
   3 -11  -3   16.10    4.68
  -3 -11   2   -2.21    2.57
  -3 -11   1   13.57    3.41
  -3 -11   0    3.03    2.78
  -3 -11  -1   20.68    4.04
  -3 -11  -2    0.32    2.60
  -3 -11  -3   35.51    5.06
  -3 -11  -4    2.37    3.03
  -3 -11  -5   16.95    3.99
  -3 -11  -6    0.37    3.12
  -3 -11  -7   10.66    3.71
  -3 -11  -8    1.97    2.97
  -3 -11  -9   18.04    4.52
  -3 -11 -10    0.41    3.14
  -3 -11 -11    2.54    4.73
  -3 -11 -12    0.45    3.44
  -3 -11 -13    4.17    5.10
  -3 -11 -14    0.48    3.73
  -3 -11 -15   10.45    4.24
  -3 -12   0   14.10    3.82
  -3 -12  -1    7.78    3.38
  -3 -12  -2   30.32    5.24
  -3 -12  -3    7.64    3.83
  -3 -12  -4   32.53    5.47
  -3 -12  -5    8.82    3.84
  -3 -12  -6   23.55    4.99
  -3 -12  -7   10.11    4.15
  -3 -12  -8   16.85    4.65
  -3 -12  -9    3.04    3.52
  -3 -12 -10   18.10    5.02
   4   0 -37   -0.84    3.38
   4   0 -36   29.04    5.29
   4   0 -35    0.80    3.00
   4   0 -35    1.19    3.69
   4   0 -34   42.64    5.91
   4   0 -34   46.33    7.34
   4   0 -33   -1.13    2.77
   4   0 -33   -1.13    3.76
   4   0 -32  105.51    9.37
   4   0 -32  104.30   10.76
   4   0 -31    0.35    2.59
   4   0 -31   -4.26    3.74
   4   0 -30  268.99   18.05
   4   0 -29    2.59    2.50
   4   0 -28  141.29   10.80
   4   0 -27   -0.30    2.05
  -4   0  27   -0.39    2.58
   4   0 -26   75.87    6.70
  -4   0  26   65.41    7.15
  -4   0  25    0.36    2.55
   4   0 -25    0.27    1.86
  -4   0  24   93.39    8.22
   4   0 -24   85.87    7.21
  -4   0  23   -1.67    2.38
   4   0 -23    2.59    2.06
   4   0 -23    0.32    2.15
   4   0 -22  824.88   45.96
   4   0 -22  778.97   46.81
  -4   0  22  824.94   47.06
  -4   0  21    0.60    2.19
   4   0 -21    0.21    1.64
   4   0 -21    1.44    1.86
   4   0 -20  763.83   42.72
   4   0 -20  753.42   43.59
  -4   0  20  748.05   43.63
  -4   0  19    1.34    1.96
   4   0 -19    0.53    1.41
   4   0 -19    0.51    1.76
   4   0 -18  399.23   22.99
   4   0 -18  393.77   23.83
  -4   0  18  387.02   23.92
  -4   0  17   -0.25    1.44
   4   0 -17    0.77    1.08
   4   0 -17    0.45    1.38
   4   0 -16   10.30    1.76
  -4   0  16   10.55    2.14
   4   0 -16    9.25    2.13
   4   0 -15    1.20    1.01
   4   0 -15   -0.40    1.46
  -4   0  15    0.65    1.41
   4   0 -14  301.77   17.65
   4   0 -14  306.38   18.45
  -4   0  14  303.54   18.58
   4   0 -13    0.23    1.00
   4   0 -13    0.74    1.42
  -4   0  13    1.19    1.43
   4   0 -12 1833.49   98.27
   4   0 -12 1770.52   97.42
  -4   0  12 1811.93   98.37
   4   0 -11    1.69    1.19
   4   0 -11    2.38    1.49
  -4   0  11    1.59    1.40
  -4   0  10 2017.90  108.48
   4   0 -10 1984.66  109.32
  -4   0  10 2045.22  109.50
   4   0 -10 2000.06  108.63
  -4   0   9   -0.26    0.73
   4   0  -9    0.45    0.95
  -4   0   9    0.17    1.04
   4   0  -9    0.20    0.74
  -4   0   8  238.65   13.58
   4   0  -8  231.81   14.30
  -4   0   8  245.56   14.43
   4   0  -8  229.70   13.70
  -4   0   7    0.08    0.61
   4   0  -7    1.18    1.04
  -4   0   7   -0.43    0.91
   4   0  -7    0.19    0.68
   4   0  -6   58.14    4.49
  -4   0   6   54.91    4.42
   4   0  -6   53.54    3.99
  -4   0   6   56.80    3.85
  -4   0   5   -0.08    0.67
   4   0  -5    0.14    0.84
  -4   0   5    0.28    0.77
  -4   0   4  929.03   50.70
  -4   0   4  913.64   50.15
  -4   0   3    0.26    0.86
  -4   0   3   -0.09    0.71
  -4   0   2 1276.66   69.22
   4   0  -2 1264.44   69.38
  -4   0   2 1258.35   68.82
  -4   0   1    0.40    1.05
   4   0  -1    0.15    1.20
  -4   0   1   -0.11    0.82
   4   0   0 2539.63  137.57
   4   0   1   -1.16    1.38
  -4   0  -2   26.11    2.86
   4   0   2   25.86    2.94
   4   0   3    1.24    1.11
  -4   0  -3   -0.18    0.92
   4   0   4   13.93    2.15
  -4   0  -4   11.30    1.97
   4   0   5    0.20    1.03
  -4   0  -5    0.60    1.05
   4   0   6  126.89    9.15
   4   0   6  128.88    8.66
  -4   0  -6  132.72    9.24
   4   0   7    1.15    1.54
   4   0   7    0.33    1.14
  -4   0  -7    1.83    1.39
   4   0   8 2072.27  114.34
   4   0   8 2079.99  113.42
  -4   0  -8 2100.43  114.16
   4   0   9    1.58    1.75
  -4   0  -9    1.50    1.31
   4   0   9    0.36    1.18
  -4   0 -10  111.60    8.62
   4   0  10  104.60    7.87
   4   0  10  118.12    8.96
   4   0  11    2.71    1.60
  -4   0 -11   -0.28    1.26
   4   0  11   -0.61    1.36
  -4   0 -12    7.81    2.32
   4   0  12    7.84    2.29
   4   0  12    6.61    1.91
   4   0  13    0.67    1.27
   4   0  13   -1.36    2.06
  -4   0 -13    0.32    1.69
  -4   0 -14   28.26    4.26
   4   0  14   33.84    4.74
  -4   0 -15    0.74    1.65
   4   0  15   -0.38    2.33
  -4   0 -16   80.98    7.82
   4   0  16   77.71    7.86
   4   0  17    0.42    2.43
  -4   0 -17    0.41    2.10
  -4   0 -18  366.52   24.76
   4   0  18  383.34   25.05
   4   0  19   -0.46    3.03
  -4   0 -19    0.46    2.59
  -4   0 -19    1.04    1.97
   4   0  20   10.41    3.95
  -4   0 -20    6.74    3.24
  -4   0 -20    7.58    2.42
  -4   0 -21   -0.50    2.80
   4   0  21    3.13    3.33
  -4   0 -21    1.13    1.91
  -4   0 -22    0.59    2.19
  -4   0 -22    0.53    2.92
  -4   0 -23    0.55    2.86
  -4   0 -23    1.83    2.25
  -4   0 -24   18.22    3.62
  -4   0 -24   18.72    5.09
  -4   0 -25    1.17    2.84
  -4   0 -25    0.32    2.51
  -4   0 -26   48.27    7.12
  -4   0 -26   40.63    5.50
  -4   0 -27   -0.62    4.17
  -4   0 -27    0.34    2.45
  -4   0 -28   14.51    4.96
  -4   0 -28   14.72    3.79
  -4   0 -29   -2.57    4.22
  -4   0 -30   19.60    5.13
  -4   0 -31    0.66    4.14
  -4   0 -32    4.67    4.63
   4  -1 -38   16.51    5.09
   4  -1 -37   40.38    6.40
   4  -1 -36    5.34    3.84
   4  -1 -35    1.74    3.01
   4   1 -35    1.46    3.09
   4   1 -35    0.57    4.18
   4   1 -34    4.26    2.94
   4  -1 -34    9.76    3.81
   4   1 -34    3.90    4.07
   4  -1 -33    8.25    3.52
   4   1 -33    6.51    3.84
   4   1 -33    9.99    3.34
   4  -1 -32   19.60    4.40
   4   1 -32   11.66    3.55
   4   1 -32    6.34    3.90
   4  -1 -31    3.84    3.39
   4   1 -31    3.53    2.70
   4   1 -31    3.08    3.61
   4   1 -30   54.96    5.63
   4  -1 -30   23.30    4.75
   4  -1 -29  133.67   11.19
   4   1 -29  151.91   10.94
   4  -1 -28   45.30    6.30
   4   1 -28  106.79    7.44
  -4   1  27  137.70   10.85
   4  -1 -27  120.02    9.93
   4   1 -27  122.79    9.52
   4  -1 -26   24.01    4.12
  -4   1  26   23.01    4.57
  -4   1  25    1.81    2.35
   4  -1 -25    2.96    2.11
   4   1 -25    2.38    1.83
  -4   1  24   83.28    7.67
   4  -1 -24   98.34    7.45
   4  -1 -23   28.65    3.89
   4   1 -23   30.71    3.74
   4   1 -23   31.72    4.53
  -4   1  23   36.98    4.87
   4  -1 -22  131.77    9.95
   4   1 -22  138.84    9.53
   4   1 -22  145.89   10.82
  -4   1  22  141.05   10.83
   4  -1 -21   56.75    5.46
   4   1 -21   56.03    5.06
   4   1 -21   65.67    6.19
  -4   1  21   71.50    6.45
   4  -1 -20   96.56    9.71
   4   1 -20  253.47   10.97
   4   1 -20  229.44   12.23
  -4   1  20  110.20   10.44
   4  -1 -19  298.52   18.53
   4   1 -19  291.42   17.90
   4   1 -19  311.85   19.18
  -4   1  19  321.80   19.41
   4  -1 -18  130.30   12.16
   4   1 -18  333.88   13.22
   4   1 -18  299.91   14.42
  -4   1  18  137.62   12.69
   4  -1 -17  247.13   14.78
   4   1 -17  218.44   14.00
   4   1 -17  236.90   15.12
  -4   1  17  251.47   15.47
   4  -1 -16  172.49   13.81
   4   1 -16  293.73   13.97
   4   1 -16  285.40   15.16
  -4   1  16  187.34   14.38
   4  -1 -15    2.09    1.23
   4   1 -15    1.63    0.93
  -4   1  15    3.94    1.62
   4   1 -15    3.83    1.65
   4   1 -14  343.53   20.13
   4   1 -14  348.64   21.29
  -4   1  14  389.51   21.66
   4  -1 -14  365.69   20.97
   4   1 -13    2.12    0.79
   4  -1 -13    1.76    1.17
   4   1 -13    4.12    1.59
  -4   1  13    2.00    1.41
   4   1 -12  595.53   31.59
   4   1 -12  581.45   30.25
  -4   1  12  513.35   31.38
   4  -1 -12  487.99   30.82
  -4   1  11  120.82    7.56
   4   1 -11  120.45    8.03
  -4   1  11  114.00    8.01
   4  -1 -11  107.36    7.60
   4   1 -11  108.04    6.87
  -4   1  10  501.00   33.60
   4   1 -10  747.32   34.79
  -4   1  10  532.99   34.22
   4   1 -10  771.65   33.43
   4  -1 -10  486.43   33.77
  -4   1   9  365.21   20.49
   4   1  -9  342.25   19.85
   4   1  -9  357.44   20.93
  -4   1   9  383.88   21.23
   4  -1  -9  363.50   20.74
  -4   1   8  322.35   23.64
   4   1  -8  565.86   24.98
  -4   1   8  348.20   24.16
  -4  -1   8  563.65   23.44
   4  -1  -8  322.89   23.85
  -4   1   7  203.26   12.20
  -4  -1   7  201.07   11.50
   4   1  -7  209.48   12.65
  -4   1   7  212.56   12.63
   4  -1  -7  204.07   12.47
   4   1  -6  774.77   38.06
  -4   1   6  621.97   37.69
  -4   1   6  591.13   37.26
   4  -1  -6  596.10   37.55
  -4  -1   6  753.71   36.80
   4   1  -5   43.91    3.66
  -4   1   5   43.60    3.71
  -4   1   5   43.68    3.44
  -4  -1   5   38.70    2.79
   4  -1  -5   40.05    3.57
  -4  -1   4  977.11   49.55
  -4   1   4  866.98   50.28
  -4   1   4  846.89   50.04
  -4   1   3   73.78    5.44
  -4  -1   3   69.74    4.75
  -4   1   3   77.82    5.32
   4   1  -2 1339.29   66.11
  -4   1   2 1161.03   65.62
  -4   1   2 1138.30   65.48
  -4   1   1  100.64    6.85
  -4   1   1  101.13    6.93
   4   1  -1   98.21    7.08
  -4   1   0  494.95   28.86
  -4   1   0  472.66   28.82
  -4   1  -1   95.07    6.65
   4   1   1   89.24    6.86
  -4   1  -2  733.88   44.55
   4   1   2  879.89   44.95
  -4   1  -3   87.01    6.65
   4   1   3   92.79    6.80
   4   1   4  903.21   45.91
  -4   1  -4  739.04   45.50
   4   1   5  192.97   13.18
  -4   1  -5  217.21   13.35
   4  -1   5  207.90   13.05
  -4   1  -6  916.59   53.79
   4  -1   6  847.11   53.36
   4  -1   7  207.63   13.30
  -4   1  -7  202.10   13.55
   4   1   7  207.53   12.65
   4   1   7  204.43   13.64
   4  -1   8  489.28   32.57
   4   1   8  650.58   32.47
  -4   1  -8  502.20   32.95
   4   1   8  662.87   33.86
   4  -1   9   17.04    2.69
   4   1   9   19.67    3.11
  -4   1  -9   18.82    2.89
   4   1   9   17.00    2.35
  -4   1 -10  431.71   27.37
   4  -1  10  459.65   27.09
   4   1  10  474.50   26.42
   4   1  10  455.23   27.71
   4   1  11    2.71    1.84
  -4   1 -11    0.85    1.51
   4  -1  11    2.59    1.55
   4   1  11    1.53    1.29
   4   1  12  275.76   16.70
  -4   1 -12  273.36   17.87
   4   1  12  266.89   17.99
   4  -1  12  268.64   17.34
  -4   1 -13   32.43    4.39
   4  -1  13   34.39    4.13
   4   1  13   34.61    4.78
  -4   1 -14  474.69   32.67
   4   1  14  650.10   34.16
  -4   1 -15  249.87   17.33
   4   1  15  246.93   17.51
   4   1  16  464.61   24.90
  -4   1 -16  294.19   22.99
  -4   1 -17  156.50   12.87
   4   1  17  167.93   13.34
  -4   1 -17  168.30   11.86
  -4   1 -18  141.40   12.79
  -4   1 -18  152.98   11.78
  -4   1 -19    1.19    2.17
   4   1  19    3.74    3.07
  -4   1 -19    4.99    2.76
   4   1  20   75.23    8.69
  -4   1 -20   88.28    8.92
  -4   1 -20   80.49    7.43
   4   1  21   15.25    4.31
  -4   1 -21   15.99    4.11
  -4   1 -21   20.90    3.76
  -4   1 -22  135.09   12.06
  -4   1 -22  123.64   10.19
  -4   1 -23   14.37    3.73
  -4   1 -23   16.21    4.40
  -4   1 -24   94.36   10.18
  -4   1 -24   91.32    8.49
  -4   1 -25  151.59   11.94
  -4   1 -25  153.30   13.72
  -4   1 -26   62.40    8.63
  -4   1 -26   47.21    6.67
  -4   1 -27   57.21    8.06
  -4  -1 -27   43.88    5.48
  -4   1 -28   24.25    6.01
  -4  -1 -28   35.45    4.79
  -4   1 -29    2.53    3.79
  -4  -1 -29    1.53    2.63
  -4   1 -30   17.38    5.66
  -4   1 -31   13.70    5.22
  -4   1 -32   20.47    5.83
  -4   1 -33   16.58    5.82
   4  -2 -38    5.81    4.18
   4  -2 -37    1.90    3.78
   4  -2 -36    1.88    3.61
   4  -2 -35    1.38    3.18
   4  -2 -35   -1.31    4.93
   4   2 -35   -0.56    3.97
   4  -2 -34    1.34    3.22
   4  -2 -34   -0.64    4.06
   4   2 -34   -0.54    3.52
   4  -2 -33   -0.44    3.07
   4   2 -33   -1.26    2.59
   4  -2 -33   -5.55    4.38
   4   2 -33   -1.06    3.84
   4  -2 -32    4.66    3.11
   4   2 -32   13.03    3.39
   4  -2 -32    4.20    4.18
   4   2 -32    8.23    3.81
   4  -2 -31    3.69    2.96
   4   2 -31    5.55    2.80
   4  -2 -31    4.67    3.90
   4   2 -31    4.51    3.30
   4  -2 -30   39.21    5.58
   4   2 -30   46.96    5.18
   4  -2 -29   -1.14    2.61
   4   2 -29    1.33    2.04
   4  -2 -28    4.39    2.79
   4   2 -28    4.30    2.22
   4  -2 -27    1.75    2.44
  -4   2  27    1.18    2.74
   4   2 -27    3.11    2.08
   4  -2 -26    5.34    2.63
  -4   2  26    5.32    2.74
  -4  -2  26    9.23    3.15
   4   2 -26   15.10    2.81
   4  -2 -25    6.69    2.67
  -4   2  25    5.85    3.11
  -4  -2  25    4.65    2.65
   4   2 -25    5.69    2.02
   4  -2 -24    1.52    2.23
  -4   2  24    5.28    2.66
  -4  -2  24    3.10    2.37
   4   2 -24    7.69    2.00
   4  -2 -23    3.49    2.17
  -4   2  23    2.71    2.44
  -4  -2  23    1.65    2.38
   4   2 -23    2.74    1.51
   4   2 -23    2.84    2.28
   4  -2 -23    1.58    2.25
   4  -2 -22  184.87   13.79
   4   2 -22  230.64   13.12
   4  -2 -22  196.41   14.14
   4   2 -22  214.57   14.45
  -4   2  22  185.63   14.13
  -4  -2  22  211.44   14.46
  -4   2  21   14.39    3.12
  -4  -2  21   16.82    3.21
   4  -2 -21    9.82    2.64
   4   2 -21   11.12    2.10
   4   2 -21   10.22    2.89
   4  -2 -21    9.87    2.95
   4  -2 -20  115.50    9.32
   4   2 -20  141.21    8.53
   4   2 -20  128.88    9.70
   4  -2 -20  111.53    9.36
  -4   2  20  122.47    9.73
  -4  -2  20  144.72   10.07
  -4   2  19   -0.82    1.84
  -4  -2  19   -0.27    1.66
   4  -2 -19    3.83    1.97
   4   2 -19    0.74    1.09
   4   2 -19    2.26    1.81
   4  -2 -19    1.24    1.54
  -4   2  18    9.71    2.39
  -4  -2  18    6.97    2.27
   4  -2 -18   11.42    2.34
   4   2 -18    9.62    1.52
   4   2 -18    4.95    1.94
   4  -2 -18   10.23    2.43
   4  -2 -17    6.26    1.93
   4   2 -17    6.68    1.23
   4   2 -17    5.34    1.86
   4  -2 -17    7.01    2.01
  -4   2  17    7.51    2.18
  -4  -2  17    6.62    2.15
   4  -2 -16  110.28    8.75
   4   2 -16  144.20    7.90
   4   2 -16  133.18    9.23
   4  -2 -16  110.78    8.85
  -4   2  16  109.71    9.01
  -4  -2  16  148.47    9.59
   4  -2 -15    1.36    1.38
  -4  -2  15   -0.87    1.58
   4   2 -15    0.35    0.70
   4   2 -15    0.20    1.49
   4  -2 -15   -0.40    1.60
  -4   2  15    0.22    1.41
   4   2 -14   42.04    4.11
   4  -2 -14   41.55    4.08
  -4  -2  14   42.81    4.14
  -4   2  14   34.77    3.95
   4  -2 -14   32.37    3.68
   4   2 -14   42.85    2.86
   4  -2 -13   10.57    2.03
  -4  -2  13    9.97    2.07
   4   2 -13    9.39    1.99
   4  -2 -13    9.62    2.11
  -4   2  13    8.13    2.09
   4   2 -13    9.73    1.09
  -4   2  12  426.23   25.97
   4   2 -12  476.83   24.73
  -4   2  12  430.47   26.38
   4  -2 -12  420.12   26.19
   4   2 -12  479.81   26.50
  -4  -2  12  479.22   26.57
   4  -2 -12  404.64   26.15
   4  -2 -11   16.99    2.48
   4   2 -11   16.79    2.62
   4  -2 -11   19.27    2.63
  -4   2  11   18.73    2.48
  -4  -2  11   19.64    2.62
  -4   2  11   18.47    2.61
  -4   2  10  937.51   50.82
   4  -2 -10  916.49   51.09
   4   2 -10  924.44   50.98
   4  -2 -10  893.38   50.88
  -4   2  10  909.68   51.05
  -4  -2  10  925.93   51.04
  -4   2   9    2.41    1.36
  -4   2   9    3.07    1.47
  -4  -2   9    3.03    1.32
   4   2  -9    3.22    1.39
   4  -2  -9    3.35    1.36
   4  -2  -9    2.71    1.30
  -4   2   8    8.83    1.61
  -4  -2   8    9.95    1.82
   4   2  -8    6.33    1.57
   4  -2  -8   10.04    1.71
  -4   2   8    6.73    1.57
   4  -2  -8    7.10    1.62
  -4   2   7   -0.14    1.01
   4   2  -7    0.43    1.01
   4  -2  -7    0.44    0.99
  -4   2   7    0.44    0.87
  -4  -2   7    1.15    0.97
   4  -2  -7    0.16    0.97
   4   2  -6  123.62    7.93
   4  -2  -6  121.19    7.93
  -4  -2   6  116.29    7.84
  -4   2   6  113.26    7.81
   4  -2  -6  117.46    8.10
  -4   2   6  120.35    7.84
  -4   2   5   12.60    1.81
   4   2  -5    9.71    1.80
   4  -2  -5   10.37    1.67
  -4  -2   5   11.40    1.72
  -4   2   5    9.76    1.67
   4  -2  -5    9.59    1.76
  -4  -2   4  170.53    9.70
  -4   2   4  133.15    9.38
  -4  -2   4  170.08    8.53
  -4   2   4  145.34    9.53
   4  -2  -3   21.88    2.62
  -4  -2   3   22.86    2.41
  -4   2   3   22.67    2.46
   4   2  -3   19.83    2.54
   4  -2  -3   23.64    2.71
  -4   2   3   20.34    2.58
   4  -2  -2 1319.39   74.29
   4   2  -2 1372.13   74.37
  -4  -2   2 1438.92   74.15
  -4   2   2 1359.51   74.13
  -4   2   2 1292.68   74.20
  -4  -2   1   21.61    2.49
  -4   2   1   25.04    2.59
   4   2  -1   18.82    2.64
   4  -2  -1   19.05    2.54
  -4   2   1   18.97    2.54
   4   2   0 1523.12   83.50
  -4  -2   0 1567.25   83.19
  -4   2   0 1551.70   83.21
   4  -2   0 1455.60   83.37
   4  -2   1   -0.50    1.49
   4   2   1    0.85    1.41
  -4  -2  -2    9.17    1.70
   4   2   2    6.62    1.69
   4  -2   2    9.27    1.88
  -4  -2  -3   25.54    2.87
  -4   2  -3   22.47    2.71
   4   2   3   23.34    2.83
   4  -2   3   21.93    2.75
   4  -2   4   21.21    2.65
  -4  -2  -4   12.28    2.09
  -4   2  -4   19.26    2.58
   4  -2   4   21.75    2.79
   4   2   4   13.90    2.36
   4   2   5   34.53    3.87
   4  -2   5   34.28    3.79
  -4  -2  -5   38.43    3.85
  -4   2  -5   37.47    3.87
   4  -2   5   39.23    4.05
   4  -2   6  293.11   19.87
  -4  -2  -6  360.72   20.25
  -4   2  -6  319.56   19.99
   4  -2   6  322.45   20.15
   4   2   6  367.76   20.45
   4  -2   7   21.55    3.12
   4   2   7   18.19    3.05
   4  -2   7   25.98    3.29
  -4  -2  -7   20.51    3.06
  -4   2  -7   23.53    3.23
   4   2   8 2058.72  110.56
   4  -2   8 2029.55  112.12
   4  -2   8 2034.22  111.97
  -4  -2  -8 2057.03  111.95
  -4   2  -8 2034.18  112.00
   4   2   8 2029.70  112.22
   4   2   9    0.81    1.73
   4  -2   9    1.86    1.80
  -4  -2  -9    1.24    1.72
  -4   2  -9    2.76    1.83
   4  -2   9    2.23    1.70
   4   2   9    1.57    1.13
  -4  -2 -10  553.02   33.92
  -4   2 -10  569.94   33.98
   4  -2  10  560.44   34.18
   4  -2  10  585.16   34.01
   4   2  10  605.14   32.59
   4   2  10  584.03   34.40
   4   2  11   11.82    2.68
   4  -2  11   14.84    2.85
  -4  -2 -11   14.28    2.78
  -4   2 -11   12.97    2.69
   4   2  11   12.41    2.00
   4  -2  11   13.98    2.76
  -4  -2 -12   58.90    5.77
  -4   2 -12   53.77    5.59
   4  -2  12   45.62    5.41
   4  -2  12   46.32    5.26
  -4  -2 -13   38.05    4.91
  -4   2 -13   44.69    5.12
   4   2  13   45.95    5.51
   4  -2  13   41.54    5.18
   4  -2  13   44.87    4.96
   4  -2  14   19.24    3.70
  -4   2 -14   21.63    3.74
   4  -2  15   23.78    4.34
  -4  -2 -15   30.72    4.45
  -4   2 -15   24.75    3.67
   4   2  15   22.39    4.20
  -4   2 -15   26.06    4.14
  -4  -2 -16  391.46   24.06
  -4   2 -16  342.79   23.60
   4   2  16  396.88   24.33
   4  -2  16  356.45   23.74
  -4   2 -16  346.77   22.66
   4   2  17    4.72    3.05
   4  -2  17    2.10    2.47
  -4  -2 -17    7.84    3.18
  -4   2 -17    1.22    2.08
  -4   2 -17    2.75    2.45
  -4  -2 -18  832.66   48.50
   4   2  18  819.65   48.63
   4  -2  18  820.01   48.40
  -4   2 -18  772.72   46.96
  -4   2 -18  830.34   48.46
  -4  -2 -19    1.37    2.69
  -4   2 -19    2.24    2.85
   4   2  19    4.31    3.37
   4  -2  19    2.33    2.97
  -4   2 -19    1.33    2.30
  -4   2 -20  246.28   17.98
   4   2  20  256.88   18.53
   4  -2  20  229.96   17.95
  -4   2 -20  223.94   16.45
  -4  -2 -20  265.78   18.42
  -4   2 -21   14.21    3.65
  -4  -2 -21   17.11    4.39
  -4   2 -21    9.78    3.56
   4   2  21   16.05    4.66
   4  -2  21   16.22    4.60
  -4   2 -22   69.47    8.15
  -4   2 -22   54.88    6.68
  -4  -2 -23   20.90    4.87
  -4   2 -23   26.49    5.36
  -4   2 -23   20.24    4.12
  -4   2 -24   45.60    6.23
  -4   2 -24   54.38    7.42
  -4  -2 -25    2.36    3.41
  -4   2 -25    5.10    3.88
  -4   2 -26  164.62   14.59
  -4  -2 -26  167.23   14.96
  -4  -2 -27    1.25    4.21
  -4   2 -27   -1.79    3.93
  -4  -2 -28  151.98   14.40
  -4   2 -28  155.88   14.18
  -4  -2 -29   -1.30    4.57
  -4   2 -29    0.62    4.15
  -4  -2 -30   78.90   10.19
  -4   2 -30   81.08    9.99
  -4  -2 -31    2.02    4.36
  -4   2 -31    2.56    3.96
  -4  -2 -32   31.95    6.94
  -4   2 -32   16.87    5.38
   4  -3 -37   12.42    5.21
   4  -3 -36    7.11    4.38
   4  -3 -35    0.49    4.18
   4  -3 -34    3.38    3.68
   4  -3 -34   -0.66    4.75
   4   3 -34    3.23    3.92
   4  -3 -33   13.65    4.49
   4  -3 -33    9.64    5.02
   4   3 -33    5.24    3.98
   4  -3 -32    5.95    3.73
   4  -3 -32    5.60    4.15
   4   3 -32   -0.51    3.24
   4  -3 -31    2.22    2.83
   4   3 -31    2.63    2.30
   4  -3 -31    0.60    3.97
   4   3 -31   -2.47    3.30
   4   3 -30    5.01    2.55
   4   3 -30    3.85    3.41
   4  -3 -29   49.09    6.37
   4   3 -29   43.31    4.96
   4  -3 -28   49.75    5.90
   4   3 -28   24.11    3.66
   4  -3 -27   32.77    5.12
   4   3 -27   30.16    3.75
   4  -3 -26   29.63    4.66
  -4   3  26   23.35    4.40
   4   3 -26   17.06    2.99
   4  -3 -25    5.67    2.74
  -4   3  25    5.15    2.75
  -4  -3  25    4.62    2.75
   4   3 -25    5.04    1.96
   4  -3 -24    9.17    2.91
  -4   3  24   11.68    3.55
  -4  -3  24    2.05    2.50
   4   3 -24   12.42    2.23
  -4  -3  23   53.28    6.12
   4   3 -23   57.70    4.83
   4  -3 -23   58.08    6.15
   4   3 -23   58.37    6.19
   4  -3 -23   65.80    6.34
  -4   3  23   64.30    6.55
   4  -3 -22   12.40    2.90
  -4   3  22    6.88    2.88
  -4  -3  22    4.12    2.46
   4   3 -22    5.85    1.66
   4  -3 -22    7.81    2.69
   4   3 -22    4.10    2.54
   4  -3 -21    1.49    1.96
  -4   3  21    4.67    2.27
  -4  -3  21    4.22    2.17
   4   3 -21    1.79    1.17
   4   3 -21    2.50    2.00
   4  -3 -21    0.27    1.72
   4  -3 -20   67.18    5.98
   4   3 -20   41.82    3.79
   4   3 -20   45.16    5.07
   4  -3 -20   72.82    5.84
  -4   3  20   70.19    6.11
  -4  -3  20   44.85    5.20
   4  -3 -19   68.03    6.53
   4   3 -19   76.05    5.17
   4   3 -19   79.47    6.62
   4  -3 -19   66.97    6.35
  -4   3  19   88.81    7.08
  -4  -3  19   77.27    6.82
   4   3 -18   69.27    5.33
   4   3 -18   70.80    6.71
   4  -3 -18  125.56    7.78
  -4   3  18  122.21    8.06
   4  -3 -18  142.01    8.41
  -4  -3  18   75.04    6.88
   4   3 -17   32.19    2.51
   4   3 -17   30.95    3.81
   4  -3 -17   28.36    3.68
  -4   3  17   31.82    3.98
  -4  -3  17   37.40    4.07
   4  -3 -17   33.53    4.06
   4   3 -16  102.35    6.32
   4   3 -16  112.02    8.14
   4  -3 -16  108.69    8.05
  -4   3  16  115.65    8.37
  -4  -3  16  116.89    8.33
   4  -3 -16  109.49    8.29
   4   3 -15   19.71    1.53
   4  -3 -15   23.18    3.13
   4   3 -15   23.21    3.12
  -4  -3  15   22.43    3.05
  -4   3  15   20.52    2.95
   4  -3 -15   23.67    3.27
   4  -3 -14   17.20    2.82
  -4  -3  14   14.65    2.48
  -4   3  14   16.06    2.58
   4   3 -14   16.37    2.71
   4  -3 -14   18.50    2.72
  -4   3  13   50.85    4.59
   4   3 -13   51.01    4.52
   4  -3 -13   44.69    4.31
  -4   3  13   42.95    4.40
  -4  -3  13   49.67    4.56
   4  -3 -13   45.08    4.68
   4  -3 -12   11.07    2.24
  -4   3  12   11.81    2.20
   4   3 -12   20.94    2.62
   4  -3 -12   12.51    2.20
  -4  -3  12   18.20    2.56
  -4   3  12   15.25    2.37
   4  -3 -11    1.23    1.30
  -4   3  11    2.48    1.57
   4   3 -11    3.67    1.43
   4  -3 -11    1.64    1.16
  -4   3  11    2.55    1.45
  -4  -3  11    1.25    1.33
  -4   3  10   95.76    6.85
   4   3 -10   82.78    6.48
   4  -3 -10   91.21    6.62
  -4   3  10   96.25    6.85
  -4  -3  10   90.17    6.67
   4  -3 -10   96.82    7.15
  -4   3   9   40.54    3.93
   4   3  -9   42.53    3.83
   4  -3  -9   42.53    3.81
  -4   3   9   40.38    3.86
  -4  -3   9   44.35    3.89
   4  -3  -9   38.79    4.16
  -4   3   8  523.42   29.37
   4   3  -8  468.02   29.00
   4  -3  -8  524.20   29.18
  -4   3   8  555.25   29.47
  -4  -3   8  484.59   29.18
   4  -3  -8  536.37   29.82
  -4   3   7   16.11    2.36
   4   3  -7   14.95    2.17
  -4   3   7   15.63    2.14
  -4  -3   7   15.61    2.14
   4  -3  -7   16.61    2.23
   4  -3  -7   15.11    2.40
  -4   3   6  102.79    7.41
   4   3  -6  110.02    7.36
   4  -3  -6  102.31    7.26
  -4   3   6  101.40    7.19
  -4  -3   6  116.27    7.34
   4  -3  -6  112.92    7.92
  -4   3   5    5.28    1.55
   4  -3  -5    5.57    1.51
  -4  -3   5    6.77    1.50
  -4   3   5    5.53    1.35
  -4  -3   4    3.73    0.52
  -4  -3   4    6.20    1.38
  -4   3   4    2.48    1.06
   4  -3  -4    3.21    1.42
   4  -3  -3    8.55    1.84
  -4  -3   3   11.69    1.74
  -4   3   3   10.89    1.67
   4  -3  -3   12.04    1.91
   4   3  -3    9.43    1.76
  -4  -3   2   18.19    2.15
  -4   3   2   17.81    2.12
   4   3  -2   19.63    2.37
   4  -3  -2   15.27    2.16
   4  -3  -2   13.18    2.28
  -4  -3   1    4.52    1.21
  -4   3   1    3.27    1.11
   4   3  -1    4.34    1.45
   4  -3  -1    3.66    1.34
  -4  -3   0  278.08   16.43
  -4   3   0  263.89   16.38
   4   3   0  301.73   16.96
   4  -3   0  276.37   16.78
  -4  -3  -1    4.38    1.26
  -4   3  -1    2.17    1.20
   4  -3   1    2.04    1.49
   4   3   1    2.59    1.36
   4   3   2  589.49   32.00
   4  -3   2  539.25   31.78
   4  -3   2  543.86   32.42
   4   3   3    4.27    1.62
   4  -3   3    4.36    1.44
  -4   3  -3    5.85    1.49
   4  -3   3    8.73    2.07
  -4  -3  -3    5.44    1.39
  -4  -3  -4    6.34    1.64
  -4   3  -4   10.86    1.98
   4   3   4    8.47    1.96
   4  -3   4   10.00    2.15
  -4   3  -4   15.51    2.65
   4  -3   4   13.57    2.25
   4  -3   5   16.92    2.70
  -4  -3  -5   20.43    2.72
   4  -3   5   21.41    3.03
  -4   3  -5   21.95    2.85
   4   3   5   17.82    2.74
  -4   3  -5   26.18    3.25
   4   3   6    5.91    1.79
   4  -3   6   14.85    2.53
  -4   3  -6   13.25    2.61
   4  -3   6    7.39    2.05
  -4  -3  -6    6.19    1.71
  -4   3  -6    9.67    2.00
  -4  -3  -7   30.70    3.50
  -4   3  -7   24.44    3.25
   4  -3   7   30.12    3.66
   4  -3   7   26.87    3.59
   4   3   7   28.03    3.62
   4   3   8   33.08    2.67
   4  -3   8   26.85    3.79
   4  -3   8   34.08    4.11
   4   3   8   29.61    3.88
  -4  -3  -8   36.45    3.99
  -4   3  -8   32.75    3.82
   4   3   9   10.24    2.54
   4  -3   9   12.35    2.58
   4  -3   9   12.24    2.51
   4   3   9    9.72    1.44
  -4  -3  -9   12.31    2.57
  -4   3  -9   10.48    2.62
   4   3  10  450.86   25.31
   4   3  10  450.45   22.83
   4  -3  10  378.23   24.75
   4  -3  10  336.32   24.37
  -4  -3 -10  404.76   24.63
  -4   3 -10  354.35   24.24
   4   3  11   16.86    3.21
  -4  -3 -11   21.52    3.23
  -4   3 -11   20.29    3.31
   4  -3  11   22.08    3.60
   4  -3  11   11.91    2.93
  -4  -3 -12   94.48    7.30
   4   3  12   93.73    7.69
   4  -3  12   65.74    6.71
  -4   3 -12   64.97    6.42
   4  -3  12   57.57    6.45
  -4  -3 -13    3.72    1.86
  -4   3 -13    2.16    1.98
   4   3  13    1.43    2.31
   4  -3  13    1.74    2.04
  -4   3 -14   12.39    3.00
  -4  -3 -14    5.92    2.41
   4  -3  14   10.87    3.25
   4   3  14    7.83    2.69
  -4  -3 -15   88.67    8.33
  -4   3 -15  102.74    8.66
   4   3  15   90.70    8.72
   4  -3  15   96.09    8.74
  -4   3 -15   93.26    8.13
  -4  -3 -16   35.26    5.00
   4   3  16   34.67    5.02
   4  -3  16   22.46    4.46
  -4   3 -16   17.42    3.95
  -4   3 -16   19.31    3.91
  -4  -3 -17   53.65    6.35
  -4   3 -17   50.70    6.11
   4   3  17   45.42    6.29
   4  -3  17   50.45    6.46
  -4   3 -17   52.87    5.84
  -4  -3 -18   84.79    8.37
  -4   3 -18   80.86    8.18
   4   3  18   74.50    8.24
   4  -3  18   74.26    8.10
  -4   3 -18   78.04    7.55
  -4   3 -19    7.62    3.18
   4   3  19    7.35    3.66
   4  -3  19    1.91    3.05
  -4  -3 -19    4.10    3.13
  -4   3 -19    4.39    2.98
  -4  -3 -20   82.32    8.27
  -4   3 -20   44.52    6.41
   4   3  20   79.73    8.51
   4  -3  20   45.12    6.91
  -4   3 -20   55.82    6.46
   4   3  21   22.54    5.33
   4  -3  21   18.30    4.68
  -4  -3 -21   19.04    4.80
  -4   3 -21   18.65    4.43
  -4   3 -21   18.52    4.08
  -4  -3 -22   17.30    4.60
  -4   3 -22    9.97    4.20
  -4  -3 -23    9.83    3.83
  -4   3 -23   11.90    3.85
  -4  -3 -24   16.45    4.70
  -4   3 -24   13.92    4.52
  -4   3 -25   67.40    8.40
  -4  -3 -25   62.25    8.33
  -4   3 -26   20.48    5.30
  -4  -3 -26   16.96    5.22
  -4  -3 -27   32.50    6.60
  -4   3 -27   44.37    6.92
  -4  -3 -28   10.89    4.89
  -4   3 -28    4.18    4.11
  -4  -3 -29    0.65    4.36
  -4   3 -29    5.49    4.34
  -4  -3 -30   13.99    5.55
  -4   3 -30    4.96    4.38
  -4  -3 -31    6.75    5.14
  -4   3 -31    4.41    4.49
  -4  -3 -32   -1.37    4.80
  -4   3 -32    2.55    4.19
   4  -4 -35    0.53    3.84
   4  -4 -34   10.42    4.31
   4  -4 -34   11.40    5.44
   4   4 -34    3.77    3.94
   4  -4 -33    0.51    3.70
   4  -4 -33    0.65    4.48
   4   4 -33    0.53    3.71
   4  -4 -32   23.76    5.37
   4  -4 -32   27.39    6.61
   4   4 -32   43.19    6.51
   4  -4 -31   26.93    5.33
   4  -4 -31   19.69    5.59
   4   4 -31   18.92    5.02
   4  -4 -30   46.15    6.49
   4   4 -30   57.63    7.37
   4  -4 -30   32.28    6.86
   4  -4 -29    8.10    3.94
   4  -4 -29    1.16    3.81
   4   4 -29    3.29    3.51
   4  -4 -28   12.62    3.80
   4  -4 -27    4.20    3.34
   4  -4 -26   13.39    3.70
   4  -4 -25    5.08    2.79
   4  -4 -24   41.49    5.42
  -4   4  24   41.84    5.32
  -4  -4  24   38.07    5.03
   4  -4 -23   13.96    3.51
  -4   4  23   17.28    3.79
  -4  -4  23   17.71    3.72
   4  -4 -23   19.92    3.78
   4   4 -23   16.83    3.60
   4  -4 -22  197.49   15.19
  -4   4  22  212.21   15.37
  -4  -4  22  251.05   15.69
   4   4 -22  266.80   15.58
   4  -4 -22  200.26   14.67
  -4   4  21   44.29    5.25
  -4  -4  21   48.00    5.27
   4  -4 -21   41.94    5.37
   4   4 -21   45.51    5.15
   4  -4 -21   45.26    4.97
   4  -4 -20  135.67   10.28
  -4   4  20  132.18   10.74
  -4  -4  20  151.55   10.97
   4  -4 -20  130.21   10.75
   4  -4 -19    5.11    2.40
  -4   4  19    7.44    2.58
  -4  -4  19    3.82    2.25
   4   4 -19    4.65    1.18
   4   4 -19    5.96    2.29
   4  -4 -19   11.68    2.57
   4   4 -19    5.26    1.21
   4   4 -18   26.56    2.18
   4   4 -18   25.93    3.75
   4  -4 -18   32.39    3.83
   4  -4 -18   33.73    4.19
   4   4 -18   30.51    2.29
  -4   4  18   31.19    3.98
  -4  -4  18   27.85    3.73
   4  -4 -17    3.92    2.04
  -4   4  17    3.55    1.93
  -4  -4  17    4.62    1.95
   4   4 -17    2.35    0.64
   4   4 -17    3.92    0.72
   4   4 -17    4.36    2.14
   4  -4 -17    2.86    1.79
  -4   4  16    4.61    1.86
  -4  -4  16    2.34    1.61
   4   4 -16    5.46    1.99
   4  -4 -16    2.94    1.61
   4  -4 -16    5.19    2.32
  -4   4  15    1.85    1.67
  -4  -4  15    3.99    1.83
   4  -4 -15    2.94    2.00
   4   4 -15    3.76    1.85
   4  -4 -15    3.02    1.65
  -4   4  14  126.36    9.42
   4   4 -14  136.10    9.27
   4  -4 -14  123.05    9.02
  -4  -4  14  150.01    9.57
  -4   4  14  130.14    9.32
   4  -4 -14  129.76    9.84
   4   4 -13   31.33    3.45
   4  -4 -13   28.51    3.29
  -4   4  13   30.03    3.46
  -4  -4  13   30.32    3.50
   4  -4 -13   28.03    3.77
  -4   4  13   27.63    3.63
  -4  -4  12  478.67   24.67
  -4   4  12  389.06   24.53
   4   4 -12  466.40   24.45
   4  -4 -12  403.08   24.11
  -4   4  12  381.87   24.27
   4  -4 -12  381.94   24.83
  -4   4  11   36.14    4.04
   4   4 -11   32.62    3.44
   4  -4 -11   31.01    3.42
  -4  -4  11   30.18    3.40
  -4   4  11   31.28    3.56
   4  -4 -11   35.78    4.22
  -4   4  10  542.83   31.72
   4   4 -10  591.91   31.39
   4  -4 -10  530.15   31.15
  -4   4  10  534.06   31.35
  -4  -4  10  571.91   31.42
   4  -4 -10  522.39   32.05
  -4   4   9    0.79    1.64
   4   4  -9    1.85    1.37
   4  -4  -9    0.92    1.29
  -4  -4   9    1.78    1.34
  -4   4   9    1.49    1.30
   4  -4  -9    0.72    1.39
  -4   4   8   23.01    3.04
   4   4  -8   21.25    2.52
   4  -4  -8   23.45    2.64
  -4   4   8   18.58    2.44
  -4  -4   8   17.88    2.40
   4  -4  -8   25.20    3.28
   4   4  -7   10.93    1.84
   4  -4  -7   11.07    1.86
  -4   4   7    9.12    1.83
  -4  -4   7    7.48    1.73
   4  -4  -7    6.95    2.00
   4  -4  -6   22.26    3.13
  -4   4   6   20.95    2.57
  -4  -4   6   29.41    2.82
  -4   4   5    0.95    1.17
   4  -4  -5    2.34    1.58
  -4  -4   5    0.26    1.05
   4   4  -4  135.77    8.68
   4  -4  -4  120.48    8.53
  -4  -4   4  134.00    8.44
  -4   4   4  117.38    8.30
   4  -4  -4  115.06    9.16
  -4  -4   4  132.57    7.34
  -4  -4   3    6.62    0.93
  -4  -4   3    5.25    1.51
  -4   4   3    5.42    1.55
   4   4  -3    2.83    1.52
   4  -4  -3    3.72    1.61
   4  -4  -3    7.33    2.04
  -4  -4   2  701.31   38.46
   4   4  -2  733.02   39.65
   4  -4  -2  692.82   39.54
  -4  -4   2  709.88   39.17
  -4   4   2  696.53   39.20
   4  -4  -2  700.18   40.34
   4   4  -1    0.50    1.55
  -4  -4   1    2.20    0.94
   4  -4  -1    1.48    1.57
  -4  -4   1    0.78    1.35
  -4   4   1    1.47    1.26
   4  -4  -1    0.93    1.59
  -4  -4   0  961.63   53.21
  -4  -4   0  986.33   53.64
  -4   4   0  997.41   53.71
   4   4   0  961.44   54.06
   4  -4   0  991.22   54.12
  -4   4   0  942.84   54.43
  -4   4  -1   15.39    2.26
  -4  -4  -1   15.62    2.21
   4   4   1   20.73    2.61
   4  -4   1   16.59    2.44
  -4   4  -1   14.87    2.72
  -4   4  -2   20.22    2.57
   4  -4   2   22.75    2.81
  -4   4  -2   17.19    2.95
   4   4   3    0.39    1.38
   4  -4   3    0.19    1.26
  -4   4  -3   -0.23    1.58
   4  -4   4   18.77    2.70
   4  -4   4   16.90    3.00
  -4  -4  -4   18.77    2.39
  -4   4  -4   21.02    2.60
   4   4   4   13.63    2.60
  -4   4  -4   15.10    2.77
  -4  -4  -5    2.23    1.34
  -4   4  -5    3.79    1.46
   4   4   5    0.44    1.59
   4  -4   5    2.35    1.56
   4  -4   5    1.13    1.70
  -4   4  -5    3.26    1.79
  -4  -4  -6   73.87    5.86
  -4   4  -6   66.78    5.76
   4  -4   6   61.39    6.36
  -4   4  -6   81.88    6.68
   4   4   6   70.37    6.16
   4  -4   6   75.98    6.19
  -4  -4  -7    1.06    1.48
   4   4   7    3.51    1.92
   4  -4   7    4.61    1.96
  -4   4  -7    4.64    2.31
   4  -4   7    1.81    1.75
  -4   4  -7    2.60    1.65
  -4  -4  -8  720.02   42.41
  -4   4  -8  773.62   42.64
   4  -4   8  777.50   43.62
   4   4   8  713.35   40.49
   4  -4   8  819.88   43.14
  -4   4  -8  813.40   43.36
   4   4   8  746.71   42.97
   4   4   9   41.83    2.89
   4   4   9   46.76    5.08
   4  -4   9   44.28    5.25
   4  -4   9   45.45    4.94
  -4   4  -9   42.21    5.04
  -4  -4  -9   43.05    4.71
  -4   4  -9   38.57    4.57
   4  -4  10  344.31   20.57
   4   4  10  279.26   19.52
   4  -4  10  327.60   19.83
  -4  -4 -10  274.00   19.10
  -4   4 -10  338.29   20.01
  -4   4 -10  307.80   19.45
   4  -4  11    3.80    2.40
   4   4  11    3.90    2.23
  -4  -4 -11    2.69    1.81
  -4   4 -11    5.68    2.13
   4  -4  11    4.71    2.38
  -4  -4 -12    1.42    1.89
  -4   4 -12    1.41    1.69
   4   4  12    2.74    2.29
   4  -4  12    2.99    2.16
   4   4  13    5.37    2.67
  -4  -4 -13    2.12    2.00
  -4   4 -13    4.79    2.24
   4  -4  13    3.47    2.65
  -4  -4 -14    7.44    2.56
  -4   4 -14    8.61    2.55
   4   4  14    4.92    2.58
   4  -4  14    5.14    2.43
  -4  -4 -15    4.80    2.38
  -4   4 -15    2.01    2.24
   4   4  15    3.59    2.80
   4  -4  15    2.32    2.32
   4   4  16   39.66    5.81
   4  -4  16   53.13    6.32
  -4  -4 -16   46.28    5.68
  -4   4 -16   57.88    5.99
  -4   4 -16   47.98    5.79
  -4   4 -17   29.20    4.75
   4   4  17   29.47    5.11
   4  -4  17   33.03    5.30
  -4   4 -17   28.03    4.59
  -4  -4 -17   29.30    4.66
  -4  -4 -18  245.80   19.03
   4   4  18  261.48   19.79
   4  -4  18  330.07   20.75
  -4   4 -18  288.13   19.42
  -4   4 -18  295.91   19.36
  -4  -4 -19   45.00    6.09
  -4   4 -19   37.58    5.39
   4   4  19   31.68    5.93
   4  -4  19   36.54    5.97
  -4  -4 -20   49.17    7.02
  -4   4 -20   87.53    8.38
   4   4  20   59.09    8.02
   4  -4  20   78.90    8.59
  -4  -4 -21    2.99    3.18
  -4   4 -21    1.86    2.74
  -4  -4 -22   11.48    4.04
  -4   4 -22    7.29    3.49
  -4   4 -23   12.64    4.24
  -4  -4 -23    8.72    4.14
  -4  -4 -24    4.53    3.33
  -4   4 -24   -2.09    3.68
  -4  -4 -25   -1.17    4.07
  -4   4 -25    1.08    3.39
  -4  -4 -26   26.03    6.07
  -4   4 -26   27.30    6.04
  -4   4 -27   18.27    5.52
  -4  -4 -27   21.21    5.68
  -4  -4 -28   18.56    6.16
  -4   4 -28   37.47    6.84
  -4  -4 -29   13.76    5.68
  -4   4 -29   12.58    5.11
  -4   4 -30   32.97    6.95
  -4  -4 -30   30.72    7.04
  -4  -4 -31   -0.68    4.27
  -4   4 -31   -1.24    4.31
  -4  -4 -32    3.44    4.65
  -4   4 -32    1.89    4.26
   4  -5 -33   -1.64    4.11
   4  -5 -33   -0.64    4.32
   4   5 -33   -1.06    3.62
   4  -5 -32    2.66    3.87
   4  -5 -32   -1.91    4.62
   4   5 -32   -2.61    3.85
   4  -5 -31    8.61    4.88
   4   5 -31    2.56    3.55
   4  -5 -31    7.25    4.20
   4  -5 -30   19.10    5.63
   4   5 -30    8.95    4.52
   4  -5 -30   16.61    4.77
   4  -5 -29   46.74    6.82
   4  -5 -29   34.63    6.97
   4   5 -29   34.15    6.53
   4  -5 -28   44.39    6.45
   4  -5 -28   69.25    8.28
   4  -5 -27   42.42    6.13
   4  -5 -27   30.85    6.30
   4   5 -27   34.08    5.69
   4  -5 -26   42.14    6.08
   4  -5 -25   11.23    3.47
   4  -5 -24    1.61    2.68
   4  -5 -23    0.78    2.48
  -4   5  23   -2.11    2.90
   4   5 -23    0.60    2.51
   4   5 -23    1.20    1.24
   4   5 -22    3.16    1.35
  -4   5  22    1.69    2.37
  -4  -5  22    3.45    2.72
   4   5 -22    5.73    2.67
   4  -5 -22    3.00    2.29
   4  -5 -22    3.73    2.62
   4  -5 -21   25.18    4.36
  -4   5  21   33.09    4.73
   4  -5 -21   31.82    4.22
   4   5 -21   25.05    4.04
  -4  -5  21   34.47    4.57
   4   5 -21   35.13    2.73
  -4  -5  20   35.33    4.74
  -4   5  20   62.99    5.95
   4  -5 -20   82.46    5.94
   4   5 -20   32.70    4.53
   4   5 -20   33.58    2.94
   4  -5 -20   89.52    7.03
  -4  -5  19  148.06   10.24
   4   5 -19  139.11    9.86
   4  -5 -19  133.47    9.68
   4   5 -19  128.15    7.61
   4  -5 -19  119.56   10.36
  -4   5  19  147.35   10.42
   4   5 -18   82.97    8.05
   4  -5 -18  169.07    9.35
  -4   5  18  132.28    9.34
   4  -5 -18  167.69   10.59
  -4  -5  18   77.92    8.11
   4   5 -17  133.58    9.14
   4  -5 -17  121.28    8.86
  -4  -5  17  117.44    9.02
  -4   5  17  122.43    9.29
   4  -5 -17  109.06    9.56
   4   5 -16   52.39    5.67
   4  -5 -16  104.68    6.63
  -4   5  16   86.74    6.68
  -4  -5  16   48.24    5.61
   4  -5 -16  112.42    7.97
  -4   5  15   59.03    5.34
   4   5 -15   57.30    5.05
   4  -5 -15   48.84    4.82
  -4  -5  15   58.42    5.26
   4  -5 -15   59.48    5.99
  -4   5  14   28.36    3.96
   4   5 -14   48.01    4.18
   4  -5 -14   31.98    3.62
   4  -5 -14   24.48    4.03
  -4   5  14   31.81    3.89
  -4  -5  14   56.89    4.63
   4  -5 -13   19.40    3.34
  -4   5  13   18.96    3.23
   4   5 -13   16.14    2.58
   4  -5 -13   16.51    2.52
  -4   5  13   25.12    3.12
  -4  -5  13   19.76    2.80
  -4  -5  12   13.55    2.36
  -4   5  12   14.95    2.75
   4   5 -12   14.23    2.41
   4  -5 -12   12.30    2.25
  -4   5  12   11.65    2.39
   4  -5 -12    9.85    2.70
   4  -5 -11   74.94    6.98
   4   5 -11   85.31    6.17
   4  -5 -11   78.99    6.06
  -4   5  11   82.62    6.30
  -4  -5  11   72.90    6.06
   4   5 -10   93.56    7.98
   4  -5 -10  160.30    8.79
  -4   5  10  166.86    9.10
  -4  -5  10   91.28    8.02
   4  -5 -10  184.17   10.78
   4   5  -9  183.20   11.50
   4  -5  -9  179.32   11.47
  -4   5   9  186.00   11.71
  -4  -5   9  181.98   11.58
   4  -5  -9  179.49   12.77
   4   5  -8  277.32   20.35
   4  -5  -8  462.32   21.21
  -4   5   8  441.02   21.24
  -4  -5   8  277.71   20.39
   4  -5  -8  473.29   23.08
  -4   5   7  250.08   15.37
  -4  -5   7  262.98   15.38
   4  -5  -7  252.33   16.67
  -4  -5   6   52.98    4.55
   4   5  -6   44.30    4.38
   4  -5  -5  140.29    8.82
   4  -5  -5  132.10    9.97
  -4   5   5  140.24    8.73
  -4  -5   5  136.51    8.66
  -4  -5   5  120.77    7.58
   4   5  -5  134.09    8.81
  -4  -5   4  103.99    5.44
  -4   5   4   57.93    5.59
  -4  -5   4  111.59    6.35
   4   5  -4  107.18    6.70
   4  -5  -4   64.65    5.90
   4  -5  -4   63.01    6.68
   4   5  -3   92.56    6.64
   4  -5  -3   93.92    6.61
  -4  -5   3   87.44    6.21
  -4   5   3   85.76    6.22
   4  -5  -3   88.32    7.52
   4  -5  -3   93.58    7.59
  -4  -5   3   83.98    5.60
  -4   5   3   95.59    7.12
   4  -5  -2   27.37    3.22
  -4  -5   2   31.22    3.10
  -4   5   2   20.34    2.81
   4  -5  -2   23.14    3.62
   4   5  -2   20.33    3.09
  -4   5   2   32.12    3.79
  -4  -5   2   33.47    2.61
  -4  -5   1   87.68    5.85
  -4  -5   1   86.41    6.13
  -4   5   1   88.10    6.22
   4  -5  -1   86.77    7.63
   4   5  -1   89.09    6.63
   4  -5  -1   93.02    6.67
   4  -5  -1   84.74    7.36
  -4   5   1   86.41    7.16
  -4  -5   0  142.52   10.63
  -4  -5   0  147.98   10.83
  -4   5   0  229.11   11.51
   4   5   0  150.76   11.31
   4  -5   0  236.31   12.04
  -4   5   0  229.97   12.76
   4  -5   0  239.15   13.64
  -4  -5  -1  121.38    8.34
  -4  -5  -1  132.74    8.51
  -4   5  -1  129.21    8.55
   4   5   1  134.86    9.04
   4  -5   1  119.46    8.77
   4  -5   1  134.67   10.14
  -4   5  -1  144.73    9.82
  -4  -5  -2  290.08   19.93
   4   5   2  276.09   20.34
   4  -5   2  454.83   21.33
  -4  -5  -2  312.06   19.94
  -4   5  -2  423.69   20.50
  -4   5  -2  440.08   22.04
   4   5   3  207.33   13.67
  -4  -5  -3  204.00   13.15
  -4  -5  -3  217.59   13.08
  -4   5  -3  222.28   13.16
   4  -5   3  201.03   13.50
  -4   5  -3  224.86   14.35
  -4  -5  -4   71.56    5.90
  -4   5  -4   79.49    6.76
   4   5   4   61.73    6.12
  -4  -5  -5  231.63   14.71
  -4  -5  -5  238.27   14.56
  -4   5  -5  249.19   15.59
   4   5   5  221.52   14.96
   4  -5   5  229.42   14.98
  -4  -5  -6  203.39   11.17
  -4   5  -6  133.24   10.34
   4   5   6  239.36   12.27
   4  -5   6  123.95   10.61
  -4   5  -6  143.56   11.27
   4   5   7  136.23   10.04
  -4  -5  -7  135.75    9.45
   4  -5   7  130.88    9.81
  -4   5  -7  137.96    9.53
  -4   5  -7  135.71   10.29
  -4  -5  -8   40.67    4.60
  -4   5  -8   57.55    5.16
   4   5   8   37.56    5.03
   4  -5   8   75.22    6.04
  -4   5  -8   68.10    6.08
  -4  -5  -9   49.70    4.92
  -4   5  -9   49.23    5.02
   4   5   9   49.30    5.44
   4  -5   9   45.76    5.23
   4  -5   9   46.29    5.83
  -4   5  -9   61.17    5.92
  -4  -5 -10  209.37   15.41
  -4   5 -10  256.36   15.91
   4   5  10  209.20   15.97
   4  -5  10  278.08   16.72
   4  -5  10  254.80   17.15
  -4   5 -10  273.25   16.76
   4   5  11   44.97    5.58
   4  -5  11   46.41    5.40
  -4   5 -11   45.18    5.45
  -4  -5 -11   50.63    5.17
  -4   5 -11   48.61    5.08
   4   5  12   66.17    7.70
   4  -5  12  123.64    9.01
  -4   5 -12  114.62    8.66
  -4  -5 -12   81.75    7.58
  -4   5 -12  105.71    8.18
   4   5  13   98.91    8.75
   4  -5  13   92.62    8.56
  -4  -5 -13   95.67    8.06
  -4   5 -13   95.02    8.00
  -4   5 -13   96.11    8.41
   4   5  14   40.66    5.78
   4  -5  14   40.95    5.51
  -4   5 -14   33.22    4.65
  -4  -5 -14   35.15    4.88
  -4   5 -14   35.46    4.93
   4   5  15  194.23   14.34
   4  -5  15  173.15   13.85
  -4  -5 -15  188.25   13.54
  -4   5 -15  193.16   13.50
  -4   5 -15  181.72   13.40
   4   5  16   90.00    8.45
   4  -5  16   43.16    6.59
  -4  -5 -16   82.60    7.38
  -4   5 -16   48.73    6.18
   4   5  17   75.46    8.63
   4  -5  17   85.27    8.76
  -4  -5 -17   85.41    8.14
  -4   5 -17   92.20    8.26
  -4  -5 -18   35.53    5.56
   4  -5  18   69.32    7.77
  -4   5 -18   63.99    6.68
   4   5  18   40.88    6.43
  -4  -5 -19   22.01    4.18
  -4   5 -19   21.69    4.17
   4   5  19   17.91    4.83
   4  -5  19   16.22    4.62
  -4  -5 -20   45.45    6.26
  -4   5 -20   49.29    6.29
   4   5  20   37.44    6.44
   4  -5  20   44.08    6.72
  -4  -5 -21    9.56    3.85
  -4   5 -21    7.43    3.46
  -4  -5 -22   18.17    4.82
  -4   5 -22   24.75    4.91
  -4  -5 -23   37.79    6.34
  -4   5 -23   33.56    5.94
  -4  -5 -24   36.22    6.56
  -4   5 -24   17.05    5.21
  -4  -5 -25   66.68    8.89
  -4   5 -25   72.96    8.80
  -4  -5 -26   18.64    5.89
  -4   5 -26   24.23    5.91
  -4  -5 -27   29.79    6.62
  -4   5 -27   35.57    6.87
  -4  -5 -28    7.04    5.04
  -4   5 -28   11.42    5.02
  -4  -5 -29    3.28    4.72
  -4   5 -29    2.34    4.21
  -4  -5 -30    9.36    5.47
  -4   5 -30    7.18    4.67
  -4  -5 -31   -1.36    4.60
  -4   5 -31    4.88    4.74
   4  -6 -33    3.00    4.47
   4   6 -33    3.15    3.96
   4  -6 -32   18.99    5.88
   4   6 -32   28.84    5.96
   4  -6 -31    0.55    3.67
   4  -6 -31    0.58    3.89
   4   6 -31    0.52    3.81
   4  -6 -30   18.74    5.24
   4  -6 -30   16.15    5.36
   4   6 -30   29.74    5.88
   4  -6 -29    1.56    3.61
   4  -6 -29    1.69    3.90
   4   6 -29    2.01    3.69
   4  -6 -28   17.59    4.93
   4  -6 -28   21.24    5.63
   4   6 -28    9.74    4.47
   4  -6 -27   21.47    5.16
   4  -6 -27   18.91    5.12
   4   6 -27   18.34    4.98
   4  -6 -26   44.28    6.36
   4  -6 -26   32.55    6.00
   4  -6 -25   41.52    6.11
   4  -6 -25   28.49    5.72
   4   6 -25   28.69    5.49
   4   6 -24   43.43    6.64
   4  -6 -24   84.44    8.06
   4  -6 -23    2.15    3.24
   4   6 -22  120.55    9.65
   4  -6 -22  123.79    9.53
   4  -6 -22  121.38   10.67
   4  -6 -21    2.03    2.59
   4   6 -21    0.28    2.38
   4  -6 -21   -1.29    2.32
   4   6 -20   55.40    3.55
  -4   6  20   63.18    6.34
  -4  -6  20   53.15    5.71
   4   6 -20   62.40    5.92
   4  -6 -20   64.82    5.82
   4  -6 -20   60.48    6.79
   4  -6 -19   11.10    3.44
  -4   6  19   14.02    3.27
  -4  -6  19    8.91    2.73
   4   6 -19   10.92    2.83
   4  -6 -19    7.46    2.66
  -4   6  18   47.64    5.32
  -4  -6  18   39.28    4.74
   4   6 -18   36.95    4.60
   4  -6 -18   51.16    4.88
   4  -6 -18   47.39    5.80
  -4  -6  17   68.85    6.36
   4   6 -17   70.83    6.13
   4  -6 -17   70.89    6.03
  -4   6  17   75.94    6.71
   4  -6 -17   77.94    7.44
   4   6 -16   30.10    3.93
   4  -6 -16   55.19    4.60
   4  -6 -16   50.92    5.82
  -4   6  16   48.27    4.96
  -4  -6  16   30.86    4.16
   4   6 -15   77.51    5.95
   4  -6 -15   67.20    5.66
   4  -6 -15   64.27    6.75
  -4   6  15   74.53    6.33
  -4  -6  15   66.61    6.02
   4   6 -14  117.63    8.75
   4  -6 -14  153.71    9.23
  -4  -6  14  108.92    8.88
   4  -6 -14  134.01   10.51
  -4   6  14  143.21    9.56
  -4   6  13    7.23    2.17
  -4  -6  13    6.15    2.08
   4   6 -13    9.09    2.15
   4  -6 -13    8.61    2.15
   4  -6 -13    6.04    2.94
   4   6 -12  216.13   13.91
   4  -6 -12  235.55   14.09
  -4   6  12  224.70   14.37
  -4  -6  12  218.73   14.14
   4  -6 -12  247.02   15.91
  -4   6  11    5.90    2.12
  -4  -6  11    4.30    1.74
   4   6 -11    5.67    1.87
   4  -6 -11    3.94    1.74
   4  -6 -11    2.59    2.31
  -4  -6  10  199.83   13.58
   4   6 -10  210.12   13.54
   4  -6 -10  238.52   13.76
   4  -6 -10  246.44   15.63
  -4   6  10  232.69   13.96
  -4  -6   9   38.13    3.66
  -4   6   9   38.47    3.77
   4  -6  -9   41.29    5.02
   4  -6  -8   77.29    6.41
  -4   6   8   58.34    4.46
  -4   6   7   88.86    7.19
   4   6  -7   84.75    6.27
   4  -6  -7   80.25    6.21
  -4   6   7   85.06    6.21
  -4  -6   7   82.44    6.09
   4  -6  -7   90.97    7.77
  -4   6   6   25.34    3.64
  -4   6   6   28.20    2.83
   4  -6  -6   29.01    4.03
  -4  -6   6   17.95    2.47
   4  -6  -6   29.84    4.00
   4   6  -6   16.08    2.65
   4  -6  -6   24.91    2.92
  -4   6   5   44.27    4.68
   4   6  -5   39.17    3.79
   4  -6  -5   39.75    3.79
  -4   6   5   38.30    3.51
  -4  -6   5   41.10    3.51
   4  -6  -5   42.66    4.94
   4  -6  -5   37.57    4.85
  -4  -6   5   37.00    3.03
  -4   6   4  110.58    8.37
   4   6  -4   99.09    7.33
   4  -6  -4  111.41    7.50
   4  -6  -4  125.90    9.26
  -4   6   4  116.35    7.32
  -4  -6   4  104.20    7.10
   4  -6  -4  117.35    9.03
  -4  -6   4   90.52    6.55
  -4   6   3   16.43    3.10
  -4   6   3   16.40    2.23
  -4  -6   3   20.34    2.30
   4  -6  -3   21.86    3.60
   4   6  -3   15.00    2.48
   4  -6  -3   21.57    2.61
   4  -6  -3   17.02    3.41
  -4  -6   3   16.11    1.98
  -4  -6   2  282.93   17.99
  -4   6   2  325.60   18.22
   4   6  -2  300.24   18.56
   4  -6  -2  354.90   18.87
   4  -6  -2  358.38   20.80
   4  -6  -2  370.63   20.69
  -4  -6   2  277.57   17.89
  -4   6   2  335.26   19.69
   4   6  -1   29.73    3.38
  -4  -6   1   30.71    3.01
  -4   6   1   30.57    3.11
   4  -6  -1   28.78    3.35
   4  -6  -1   35.92    4.61
   4  -6  -1   29.71    4.26
  -4  -6   1   30.39    2.99
  -4   6   1   33.54    4.21
   4   6   0  301.07   18.90
   4  -6   0  343.40   19.11
  -4  -6   0  299.19   18.26
  -4   6   0  335.77   18.51
  -4  -6   0  274.48   18.24
   4  -6   0  372.68   21.11
  -4   6   0  356.70   20.04
  -4  -6  -1   49.61    4.21
   4   6   1   53.77    4.76
   4  -6   1   47.66    4.57
  -4  -6  -1   43.47    3.96
  -4   6  -1   49.99    4.11
   4  -6   1   55.35    5.87
  -4   6  -1   59.21    5.54
  -4  -6  -2   42.72    3.95
  -4  -6  -2   39.22    3.71
  -4   6  -2   49.73    4.04
   4  -6   2   55.86    5.80
  -4   6  -2   51.99    5.18
   4   6   2   32.97    4.05
   4  -6   2   51.16    4.49
  -4  -6  -3   22.00    2.70
   4   6   3   17.19    2.95
  -4  -6  -3   19.89    2.44
  -4   6  -3   20.56    2.51
   4  -6   3   16.70    2.85
   4  -6   3   22.64    3.93
  -4   6  -3   18.89    3.37
   4   6   4    3.10    1.93
  -4  -6  -4    4.98    1.74
   4  -6   4    3.83    1.84
  -4   6  -4    5.04    2.31
  -4  -6  -4    2.53    1.38
  -4   6  -4    2.33    1.31
   4  -6   4    4.70    2.55
   4   6   5    1.17    1.90
   4  -6   5    4.53    1.90
  -4  -6  -5    3.93    1.71
   4  -6   5    1.48    2.13
  -4   6  -5    2.31    2.03
  -4  -6  -6   55.14    4.84
   4  -6   6   54.88    5.03
   4   6   6   49.86    4.91
   4  -6   6   60.25    6.19
   4   6   6   40.52    2.78
  -4   6  -6   61.47    5.67
  -4  -6  -7   26.02    3.67
  -4  -6  -7   31.05    3.47
   4   6   7   29.91    4.07
  -4   6  -7   23.81    3.27
   4  -6   7   27.82    3.91
  -4   6  -7   39.79    4.77
  -4   6  -8  361.08   20.13
  -4  -6  -8  285.75   20.18
   4   6   8  302.31   20.49
   4  -6   8  370.85   21.06
  -4   6  -8  373.31   21.36
  -4  -6  -8  304.07   19.69
  -4   6  -9   66.16    6.61
  -4  -6  -9   52.11    5.78
   4   6   9   70.15    6.43
   4  -6   9   56.09    5.98
  -4  -6  -9   61.23    5.57
  -4   6  -9   67.21    5.83
  -4  -6 -10  111.53   10.21
  -4  -6 -10  132.48    9.91
   4   6  10  139.12   10.71
   4  -6  10  168.08   11.23
  -4   6 -10  151.88   10.28
  -4   6 -10  153.10   11.20
  -4  -6 -11    9.33    3.11
   4   6  11   19.61    3.85
   4  -6  11   16.83    3.43
  -4  -6 -11   15.97    3.03
  -4   6 -11   18.15    3.19
  -4   6 -11   24.40    4.01
  -4  -6 -12   15.03    3.55
  -4  -6 -12   13.84    2.91
  -4   6 -12   22.69    3.31
   4   6  12   13.28    3.58
   4  -6  12   19.18    3.76
  -4   6 -12   14.97    3.57
  -4  -6 -13    4.28    2.13
  -4   6 -13    3.11    1.83
  -4  -6 -13   -0.38    2.37
   4   6  13    1.13    2.50
   4  -6  13    1.50    2.50
  -4   6 -13    1.04    2.41
  -4  -6 -14    7.78    3.15
   4   6  14    4.41    3.12
   4  -6  14    2.81    3.00
  -4  -6 -14    2.12    2.31
  -4   6 -14    2.08    2.01
  -4  -6 -15    0.44    2.65
   4   6  15    0.43    2.96
   4  -6  15    2.14    2.69
  -4  -6 -15   -0.96    2.37
  -4   6 -15    0.31    2.26
   4   6  16   24.28    5.03
  -4  -6 -16   28.53    4.47
  -4   6 -16   32.47    4.73
   4   6  17   34.18    5.66
   4  -6  17   29.58    5.45
  -4  -6 -17   25.82    4.41
  -4   6 -17   38.63    5.02
   4  -6  18   79.54    8.72
  -4  -6 -18   69.33    7.37
  -4   6 -18   94.74    7.97
  -4  -6 -19   30.22    5.05
  -4   6 -19   28.95    4.97
   4   6  19   40.62    6.32
   4  -6  19   36.21    6.14
  -4  -6 -20   42.43    6.31
  -4   6 -20   58.13    6.74
  -4  -6 -21   -0.46    3.16
  -4   6 -21    0.83    2.90
  -4  -6 -22   18.20    4.74
  -4   6 -22   13.35    4.14
  -4  -6 -23    9.54    4.19
  -4   6 -23    6.28    3.51
  -4  -6 -24    9.96    4.44
  -4   6 -24    3.72    3.36
  -4  -6 -25    0.55    3.54
  -4   6 -25   -2.41    3.71
  -4  -6 -26   11.40    4.76
  -4   6 -26    7.99    4.22
  -4   6 -27    9.32    4.44
  -4  -6 -27    8.27    4.71
  -4  -6 -28    7.91    4.65
  -4   6 -28   26.13    5.91
  -4  -6 -29    8.11    4.78
  -4   6 -29   10.44    5.09
  -4  -6 -30    8.33    5.06
  -4   6 -30   14.07    5.55
  -4   6 -31   -0.57    4.37
   4  -7 -32   -0.53    4.02
   4   7 -32    9.26    4.71
   4  -7 -31    4.20    4.13
   4   7 -31    6.58    4.10
   4  -7 -30    4.70    4.15
   4   7 -30    4.54    4.00
   4  -7 -29   16.61    4.91
   4   7 -29   18.58    5.16
   4  -7 -28    9.41    4.66
   4  -7 -28    9.14    4.17
   4   7 -28    7.41    4.13
   4  -7 -27   19.96    5.26
   4  -7 -27   13.50    4.63
   4   7 -27   18.45    4.91
   4  -7 -26    3.15    3.65
   4  -7 -26    4.86    3.67
   4   7 -26    7.14    4.23
   4  -7 -25   11.71    4.58
   4  -7 -25    8.46    4.00
   4   7 -25    8.29    3.79
   4  -7 -24   23.67    5.25
   4  -7 -24   19.43    4.79
   4   7 -24   35.93    5.86
   4  -7 -23    5.74    3.65
   4  -7 -23    4.80    3.29
   4   7 -23    3.00    3.37
   4  -7 -22   28.87    5.39
   4  -7 -22   20.18    4.58
   4   7 -22   41.28    5.81
   4   7 -22   30.29    4.54
   4  -7 -22   26.73    4.20
   4  -7 -21   16.26    4.32
   4   7 -21    9.53    3.60
   4   7 -21   12.78    3.21
   4  -7 -21    7.95    2.94
   4  -7 -20    9.65    3.67
   4   7 -20    8.64    2.89
   4  -7 -20    5.84    2.41
   4   7 -19   41.64    4.55
   4  -7 -19   35.94    4.26
   4  -7 -19   43.46    6.09
   4  -7 -18   11.42    3.46
   4   7 -18    8.11    2.52
   4  -7 -18   13.47    2.77
  -4  -7  17   53.98    5.49
   4   7 -17   46.55    4.83
   4  -7 -17   49.07    4.81
  -4   7  17   51.38    5.58
   4  -7 -17   47.91    6.17
  -4   7  16   15.79    3.55
   4   7 -16   27.65    3.50
   4  -7 -16   15.59    2.93
  -4  -7  16   30.99    3.83
   4  -7 -16   20.31    4.35
  -4   7  15   33.49    4.30
  -4  -7  15   34.92    4.10
   4   7 -15   32.02    3.72
   4  -7 -15   38.45    3.96
   4  -7 -15   27.40    4.80
  -4   7  14  159.16   11.52
  -4  -7  14  186.15   11.65
   4   7 -14  180.19   11.07
   4  -7 -14  154.23   10.80
   4  -7 -14  159.14   12.80
  -4   7  13   11.60    2.69
  -4  -7  13    6.65    2.29
   4   7 -13    5.83    2.03
   4  -7 -13    8.54    2.14
   4  -7 -13    6.81    3.08
  -4  -7  12   95.66    7.14
   4   7 -12   99.07    6.88
   4  -7 -12   91.26    6.77
   4  -7 -12   87.62    8.40
  -4   7  12   91.89    7.23
  -4  -7  11    9.34    2.19
  -4   7  11    9.18    2.35
   4  -7 -11   14.01    3.19
   4  -7 -11    9.35    3.06
  -4   7  10    4.89    1.77
  -4  -7  10   10.99    2.18
   4  -7 -10    2.59    2.09
   4  -7 -10    3.53    2.79
   4   7  -9   32.24    3.36
   4  -7  -9   28.51    3.30
   4  -7  -9   36.09    4.62
   4  -7  -9   38.30    4.98
  -4  -7   9   32.08    3.32
  -4   7   9   32.16    3.44
  -4  -7   8   13.62    2.25
   4   7  -8    5.78    2.04
   4  -7  -8   11.84    3.11
   4  -7  -8   16.65    3.54
   4  -7  -8   13.58    2.36
  -4   7   8   13.93    2.25
  -4   7   7   72.95    6.77
   4   7  -7   77.35    5.69
   4  -7  -7   76.80    5.72
   4  -7  -7   80.71    7.32
  -4   7   7   71.53    5.48
   4  -7  -7   65.91    7.04
  -4  -7   7   69.55    5.35
   4   7  -6  122.59    7.67
  -4   7   6   96.78    8.26
   4  -7  -6   94.17    7.25
  -4  -7   6  129.21    7.42
   4  -7  -6   96.17    8.92
   4  -7  -6  104.31    9.06
  -4   7   6   93.69    7.06
  -4   7   5   36.70    4.53
   4   7  -5   32.26    3.59
   4  -7  -5   37.44    4.90
  -4   7   5   33.43    3.29
  -4  -7   5   38.19    3.37
  -4  -7   5   32.53    3.06
   4  -7  -5   30.95    4.78
   4  -7  -5   32.73    3.53
  -4   7   4  329.26   20.21
   4   7  -4  367.93   19.17
  -4   7   4  314.86   18.52
  -4  -7   4  366.51   18.64
   4  -7  -4  315.05   18.85
   4  -7  -4  330.95   21.02
  -4  -7   4  345.74   18.59
   4   7  -3   11.46    2.14
   4  -7  -3   12.81    2.14
  -4   7   3    7.46    2.85
  -4  -7   3    7.42    1.71
  -4   7   3    7.80    1.75
  -4  -7   3    9.30    1.82
   4   7  -2  177.24   10.90
   4  -7  -2  173.91   10.77
  -4   7   2  179.87   10.44
  -4  -7   2  178.09   10.38
  -4  -7   2  168.62   10.51
  -4   7   2  171.89   11.93
   4  -7  -1   -0.37    2.46
  -4   7   1    3.54    2.34
   4   7  -1    2.06    1.54
   4  -7  -1    4.14    1.46
  -4   7   1    1.52    1.24
  -4  -7   1   -0.79    1.49
  -4  -7   1    2.27    1.44
  -4  -7   0    1.29    1.36
  -4   7   0    1.64    2.17
   4   7   0    0.36    1.62
   4  -7   0    1.38    1.33
  -4  -7   0    0.11    1.04
  -4   7   0    0.11    1.09
   4  -7   0    0.38    2.18
  -4  -7  -1    7.97    1.87
  -4   7  -1    7.56    2.65
   4   7   1   10.15    2.14
   4  -7   1    8.19    1.95
  -4  -7  -1   10.80    1.72
  -4   7  -1    6.88    1.53
  -4   7  -2    4.89    2.60
  -4  -7  -2    2.14    1.61
   4   7   2    4.13    1.91
   4  -7   2    5.51    2.93
   4  -7   2    4.21    1.82
   4   7   2    3.52    1.56
  -4  -7  -2    1.53    1.27
  -4   7  -2    1.58    1.33
  -4  -7  -3   45.03    4.21
  -4  -7  -3   40.60    3.53
  -4   7  -3   38.37    3.52
   4   7   3   44.54    3.64
   4   7   3   45.66    4.44
   4  -7   3   40.00    4.26
   4  -7   3   45.45    5.67
  -4   7  -3   44.33    5.15
  -4  -7  -4  200.55   11.64
  -4  -7  -4  190.69   10.62
  -4   7  -4  145.83   10.26
   4   7   4  166.68    9.98
   4   7   4  189.92   11.62
   4  -7   4  138.60   10.92
   4  -7   4  157.10   12.83
  -4   7  -4  161.09   12.02
  -4   7  -5   25.63    4.32
  -4  -7  -5   33.20    3.85
  -4  -7  -5   34.47    3.20
  -4   7  -5   32.72    3.24
   4   7   5   27.27    2.23
   4  -7   5   33.85    5.20
   4   7   5   29.00    3.90
   4  -7   5   26.14    3.81
  -4  -7  -6  379.98   22.08
  -4  -7  -6  363.84   20.92
  -4   7  -6  350.40   20.94
   4   7   6  376.07   22.17
   4  -7   6  346.73   22.00
   4  -7   6  343.13   23.63
  -4   7  -6  358.41   22.79
  -4  -7  -7    2.28    2.02
   4  -7   7    1.86    2.40
   4  -7   7    4.77    3.23
   4   7   7    2.61    2.22
  -4   7  -7    5.45    3.11
  -4  -7  -8   91.38    7.62
   4   7   8   90.77    7.65
   4  -7   8   83.27    7.51
  -4  -7  -9    2.08    2.04
  -4   7  -9    2.38    1.62
  -4  -7  -9   -0.19    1.47
   4   7   9    2.65    2.27
   4  -7   9    0.30    2.19
  -4  -7 -10    2.83    2.34
  -4  -7 -10    0.63    1.56
  -4   7 -10    2.99    1.97
   4   7  10   -0.64    2.29
   4  -7  10    1.32    2.25
  -4  -7 -11    1.34    2.27
   4   7  11    3.41    2.63
   4  -7  11    1.78    2.40
  -4  -7 -11    2.73    1.87
  -4   7 -11    0.46    1.70
  -4  -7 -12    5.39    2.31
  -4  -7 -12   10.34    3.10
  -4   7 -12    1.95    2.05
   4   7  12    5.84    3.07
   4  -7  12    7.24    3.00
  -4  -7 -13    8.75    3.17
   4   7  13    5.32    3.19
   4  -7  13    6.81    3.05
  -4  -7 -13   10.02    2.71
  -4   7 -13   12.28    2.82
  -4  -7 -14  112.66    8.61
  -4  -7 -14  107.82    9.59
  -4   7 -14  100.03    8.24
   4   7  14   94.08    9.28
   4  -7  14   86.19    9.20
  -4  -7 -15   16.76    4.30
  -4  -7 -15   17.60    3.57
   4   7  15   17.22    4.56
   4  -7  15   13.44    4.06
  -4   7 -15   14.65    3.44
  -4  -7 -16  167.98   13.24
   4   7  16  159.47   13.07
   4  -7  16  156.05   13.23
  -4  -7 -16  159.63   12.04
  -4   7 -16  154.36   11.70
  -4  -7 -17    0.95    3.09
  -4  -7 -17    1.03    2.59
  -4   7 -17    1.63    2.78
  -4  -7 -18   16.59    4.53
  -4  -7 -18   19.68    4.18
  -4   7 -18   17.40    3.76
  -4  -7 -19    0.53    3.36
  -4  -7 -19    0.39    3.18
  -4   7 -19   -0.71    3.12
  -4  -7 -20    0.31    2.69
  -4  -7 -20    0.55    3.34
  -4  -7 -20    0.41    3.29
  -4   7 -20   -2.23    3.22
  -4  -7 -21    0.57    3.70
  -4  -7 -21   -1.71    3.61
  -4   7 -21   -3.08    3.53
  -4  -7 -22    4.72    3.99
  -4  -7 -22    5.40    3.28
  -4   7 -22    3.21    3.18
  -4  -7 -23   -0.61    3.71
  -4  -7 -23    0.47    3.24
  -4   7 -23    1.26    3.15
  -4  -7 -24   35.20    6.87
  -4  -7 -24   27.41    5.69
  -4   7 -24   27.12    5.44
  -4  -7 -25    8.38    5.02
  -4  -7 -25    6.25    4.22
  -4   7 -25    3.64    3.58
  -4  -7 -26   25.42    5.88
  -4  -7 -26   24.37    6.36
  -4   7 -26   18.41    5.11
  -4  -7 -27   -0.56    3.78
  -4   7 -27    3.42    3.98
  -4  -7 -28    5.18    4.40
  -4   7 -28    9.55    4.37
  -4  -7 -29   -2.37    4.55
  -4   7 -29   -1.03    3.84
  -4  -7 -30    3.02    4.59
  -4   7 -30   -0.53    4.11
   4  -8 -31    7.57    4.22
   4  -8 -30   -0.47    3.66
   4  -8 -29    1.37    3.76
   4  -8 -28   -0.45    3.39
   4  -8 -27    0.88    3.40
   4  -8 -26   -0.43    3.27
   4  -8 -25   -2.14    3.42
   4  -8 -24    6.51    3.87
   4  -8 -24    3.35    3.53
   4   8 -24    8.41    3.91
   4  -8 -23    8.96    4.24
   4  -8 -23    6.17    3.39
   4   8 -23   13.03    4.47
   4  -8 -22    9.15    4.25
   4  -8 -22    9.96    4.05
   4  -8 -21   36.39    6.11
   4  -8 -21   42.93    4.75
   4  -8 -21   28.36    5.06
   4   8 -21   35.37    5.76
   4  -8 -20    5.27    3.42
   4  -8 -20    5.13    3.01
   4  -8 -20    5.87    2.58
   4  -8 -19    9.83    3.31
   4   8 -19   12.65    3.78
   4  -8 -19   17.28    3.20
   4  -8 -18    2.02    2.62
   4   8 -18    3.56    2.74
   4  -8 -18    0.62    1.97
   4  -8 -18    3.72    3.54
   4  -8 -17    3.51    2.46
   4  -8 -17   -0.96    2.47
   4   8 -17   -1.02    2.89
   4  -8 -17    1.37    1.99
   4  -8 -17    0.45    2.92
   4  -8 -16    2.40    1.90
   4  -8 -16    2.28    2.11
   4  -8 -16    0.89    2.83
   4  -8 -15    2.86    2.02
   4  -8 -15    6.67    2.60
   4  -8 -15    8.22    3.27
   4  -8 -14   19.85    4.35
   4  -8 -14   16.35    3.65
  -4   8  13   47.47    4.99
   4  -8 -13   49.72    5.76
   4  -8 -13   42.19    5.92
  -4  -8  12   36.62    3.88
   4  -8 -12   20.34    4.51
  -4   8  12   17.55    3.44
   4   8 -12   31.07    3.36
   4  -8 -12   18.38    3.96
  -4   8  11   83.84    6.38
  -4  -8  11   77.64    6.14
   4  -8 -11   73.67    5.85
   4  -8 -11   76.76    7.49
   4  -8 -11   65.06    7.61
   4   8 -11   73.80    5.81
  -4  -8  10   35.00    3.54
   4  -8 -10   14.91    4.14
  -4   8  10   15.20    2.89
   4   8 -10   37.55    3.46
   4  -8 -10   18.08    3.87
   4  -8 -10   22.71    3.01
   4   8  -9   50.33    4.45
   4  -8  -9   46.07    4.35
  -4   8   9   55.70    4.65
   4  -8  -9   50.40    6.00
   4  -8  -9   48.03    6.23
  -4  -8   9   51.26    4.43
   4   8  -8   15.45    2.49
  -4  -8   8   19.38    2.48
  -4   8   8   10.79    2.22
   4  -8  -8    8.08    2.07
   4  -8  -8   13.33    3.55
   4  -8  -8   11.74    3.70
   4  -8  -7   19.16    2.73
   4   8  -7   26.21    2.97
   4  -8  -7   19.18    3.98
  -4   8   7   23.38    2.81
  -4  -8   7   20.48    2.58
  -4   8   6    6.70    1.79
  -4  -8   6   13.78    2.01
   4   8  -6    8.96    2.16
   4  -8  -6    9.29    2.06
   4  -8  -6   10.31    3.21
   4   8  -5   33.71    3.36
   4  -8  -5   27.25    3.13
  -4  -8   5   30.62    3.08
  -4   8   5   34.31    3.09
  -4  -8   5   33.92    2.97
   4   8  -4   26.86    3.02
   4  -8  -4   16.40    2.64
  -4  -8   4   31.69    2.59
  -4  -8   4   25.76    2.83
  -4   8   4   14.24    2.21
  -4   8   3   57.33    4.35
  -4  -8   3   57.89    4.28
  -4  -8   3   59.80    4.80
   4   8  -3   72.98    4.99
   4  -8  -3   55.16    4.64
  -4   8   2   38.83    3.91
   4   8  -2   68.99    5.74
  -4  -8   2   64.90    4.23
  -4  -8   2   74.24    5.09
   4   8  -2   73.22    4.96
   4  -8  -2   45.53    4.34
  -4  -8   1   47.87    3.80
   4   8  -1   58.54    5.12
  -4   8   1   49.85    3.91
   4  -8  -1   51.55    4.38
   4   8  -1   53.54    4.43
  -4  -8   1   56.22    4.71
  -4  -8   0   67.74    5.42
  -4   8   0   45.17    4.21
  -4  -8   0   65.35    4.46
   4   8   0   65.58    5.49
   4   8   0   71.48    5.21
   4  -8   0   44.53    4.71
   4   8   1   55.04    4.57
  -4   8  -1   50.30    3.85
  -4  -8  -1   49.75    3.80
   4  -8   1   39.58    4.18
   4   8   1   51.36    4.49
  -4  -8  -1   50.23    4.69
   4   8   2   48.07    4.23
  -4   8  -2   28.15    2.82
  -4  -8  -2   42.87    3.15
   4   8   2   37.55    3.53
   4  -8   2   24.12    3.55
  -4  -8  -2   50.32    4.41
   4   8   3   49.12    4.68
   4  -8   3   44.39    4.70
  -4  -8  -3   54.89    3.90
  -4   8  -3   53.62    3.89
   4   8   3   51.64    3.95
  -4  -8  -3   54.48    4.97
  -4  -8  -4   17.67    2.25
  -4   8  -4   12.41    2.06
   4   8   4   18.47    3.15
   4   8   4   16.42    1.89
  -4  -8  -4   23.29    3.34
   4  -8   4   15.37    3.03
   4   8   5   58.43    5.60
   4  -8   5   53.07    5.63
  -4  -8  -5   66.49    4.75
  -4   8  -5   70.21    4.86
  -4  -8  -5   71.77    6.10
  -4  -8  -6   44.70    4.76
   4   8   6   43.90    4.76
  -4  -8  -6   46.58    3.57
  -4   8  -6   32.71    3.34
   4  -8   6   27.09    4.13
  -4  -8  -7   26.00    3.96
  -4  -8  -7   26.44    2.88
  -4   8  -7   25.70    2.90
   4   8   7   27.59    4.06
   4  -8   7   22.65    3.81
  -4  -8  -8   68.84    6.64
   4   8   8   68.42    6.63
   4  -8   8   67.73    6.82
  -4  -8  -8   78.79    5.52
  -4   8  -8   67.23    5.33
  -4  -8  -9    9.86    3.09
  -4   8  -9   15.96    2.53
   4   8   9   12.63    3.41
   4  -8   9   16.11    3.70
  -4  -8 -10   77.45    7.13
   4   8  10   65.49    6.82
   4  -8  10   61.87    6.95
  -4  -8 -11   35.63    4.93
   4   8  11   28.61    4.70
   4  -8  11   27.85    4.84
  -4  -8 -12   47.76    4.73
  -4   8 -12   36.88    4.39
  -4   8 -13   57.52    5.48
  -4  -8 -13   47.19    6.28
  -4  -8 -13   61.26    5.54
  -4  -8 -14   23.55    3.75
  -4   8 -14   18.64    3.46
  -4  -8 -15   39.37    5.96
  -4  -8 -15   39.58    4.78
  -4   8 -15   34.02    4.59
  -4  -8 -16   29.83    5.38
  -4  -8 -16   33.56    4.65
  -4  -8 -16   28.43    4.34
  -4   8 -16   26.43    4.13
  -4  -8 -17    1.93    3.25
  -4  -8 -17   -1.18    2.80
  -4  -8 -17    0.92    2.74
  -4   8 -17   -2.07    3.11
  -4  -8 -18   36.78    5.07
  -4  -8 -18   34.30    6.20
  -4  -8 -18   35.03    5.01
  -4   8 -18   35.79    5.06
  -4  -8 -19   -0.31    2.96
  -4  -8 -19   -2.11    3.46
  -4  -8 -19    0.36    2.87
  -4   8 -19    3.29    3.17
  -4  -8 -20   55.65    7.81
  -4  -8 -20   49.84    6.30
  -4   8 -20   44.18    5.98
  -4   8 -21   14.51    4.02
  -4  -8 -21   11.48    4.69
  -4  -8 -21   11.54    3.98
  -4  -8 -22   51.81    7.94
  -4  -8 -22   35.60    5.85
  -4   8 -22   32.49    5.48
  -4  -8 -23   24.67    5.91
  -4  -8 -23   30.29    5.71
  -4  -8 -24   24.80    6.27
  -4  -8 -24   14.25    4.80
  -4  -8 -25    9.09    4.72
  -4  -8 -26   10.38    4.49
  -4  -8 -27   -4.08    4.60
  -4  -8 -28   12.10    5.00
  -4  -8 -29   -3.23    4.02
   4  -9 -23   -1.42    3.07
   4  -9 -22   -1.03    3.10
   4  -9 -22    0.29    2.15
   4  -9 -21    0.33    2.95
   4  -9 -21   -0.60    2.22
   4  -9 -20   16.77    3.95
   4  -9 -20   22.04    3.90
   4  -9 -20   19.29    5.15
   4  -9 -19   -0.32    2.64
   4  -9 -19    2.22    2.42
   4  -9 -19   -1.05    3.82
   4  -9 -18   41.06    5.18
   4  -9 -18   27.76    4.58
   4  -9 -18   42.29    6.57
   4  -9 -17    4.67    2.52
   4  -9 -17    2.37    2.44
   4  -9 -17    2.97    3.60
   4  -9 -16   13.13    3.01
   4  -9 -16    9.19    3.10
   4  -9 -16    9.68    4.03
   4  -9 -15    3.48    2.45
   4  -9 -15    1.63    2.26
   4  -9 -15    0.47    3.27
   4  -9 -14    0.26    1.97
   4  -9 -14    1.40    1.75
   4  -9 -14   -1.78    2.59
   4  -9 -14    1.38    3.07
   4  -9 -13    0.48    1.86
   4  -9 -13   -0.85    1.67
   4  -9 -13    1.09    2.42
   4  -9 -13   -0.90    3.01
   4  -9 -12    1.56    1.78
   4  -9 -12    0.37    2.62
   4  -9 -12    0.44    2.96
   4  -9 -12    3.09    1.84
   4  -9 -11    1.70    1.60
   4  -9 -11   -0.21    1.62
   4  -9 -11    2.29    2.62
   4  -9 -10   46.33    4.76
   4  -9 -10   63.28    7.07
   4  -9 -10   59.99    4.79
   4  -9  -9    3.08    1.68
   4  -9  -9    2.80    2.74
   4   9  -9    2.81    2.98
   4  -9  -8   88.24    6.14
   4   9  -8   78.00    8.06
   4  -9  -8   98.80    9.06
   4  -9  -7   15.99    2.28
   4  -9  -7   13.41    3.86
   4   9  -7   14.02    3.71
   4  -9  -6   14.98    2.08
   4   9  -6   10.56    3.19
   4  -9  -6   15.80    4.01
   4  -9  -5   10.24    1.80
   4   9  -5   12.90    3.19
   4  -9  -5   11.73    3.87
   4  -9  -4    1.33    2.78
   4   9  -4   -0.27    2.22
  -4  -9   4    2.81    1.71
   4  -9  -4    6.68    3.65
   4  -9  -4    1.70    1.34
   4  -9  -3    2.25    2.96
   4   9  -3   -0.77    2.23
   4  -9  -3    3.30    3.17
  -4  -9   3    3.40    1.82
   4  -9  -3   -0.39    1.56
  -4  -9   2    6.26    1.04
   4  -9  -2    6.74    1.60
   4  -9  -2    0.46    3.37
   4  -9  -2    7.78    3.10
  -4  -9   2    2.76    1.70
  -4  -9   1    0.92    0.82
   4  -9  -1   -0.10    1.26
   4  -9  -1    3.29    3.14
  -4  -9   1    0.21    1.79
   4  -9   0   97.02    6.12
  -4  -9   0   99.55    7.25
  -4  -9   0   89.00    5.32
   4  -9   1    4.51    2.05
   4  -9   1    0.49    3.76
  -4  -9  -1   11.54    1.33
  -4  -9  -1   13.70    3.01
  -4  -9  -2   92.87    6.02
  -4  -9  -2  102.74    8.07
  -4  -9  -3   32.57    2.58
  -4  -9  -3   35.19    4.27
  -4  -9  -4   10.24    2.87
  -4  -9  -4    9.59    1.60
  -4  -9  -5   23.29    3.69
  -4  -9  -5   21.88    2.16
  -4  -9  -6    4.29    2.51
  -4  -9  -6    3.00    1.30
  -4  -9  -7   10.02    2.96
  -4  -9  -7    7.40    1.54
  -4  -9  -8    6.16    2.74
  -4  -9  -8    5.36    2.15
  -4  -9  -8    7.49    1.59
  -4  -9  -9    5.82    2.86
  -4  -9  -9    4.65    2.18
  -4  -9  -9    5.41    1.76
  -4  -9 -10   56.87    6.61
  -4  -9 -10   61.87    5.90
  -4  -9 -10   71.95    5.13
  -4  -9 -11   26.98    4.65
  -4  -9 -11   22.51    3.65
  -4  -9 -11   19.00    2.70
  -4  -9 -12   47.23    6.22
  -4  -9 -13   34.18    5.52
  -4  -9 -14    7.18    3.56
  -4  -9 -15   26.53    4.99
  -4  -9 -15   21.75    3.45
  -4  -9 -16    2.79    3.35
  -4  -9 -16    3.89    2.28
  -4  -9 -17    8.21    3.82
  -4  -9 -17    9.72    3.00
  -4  -9 -18    6.05    3.73
  -4  -9 -18    5.62    2.65
  -4  -9 -19    8.44    3.25
  -4  -9 -19   10.50    4.46
  -4  -9 -20   17.50    5.01
  -4  -9 -20   16.46    4.07
  -4  -9 -21   12.01    4.84
  -4  -9 -21   12.97    3.85
   4 -10 -17    7.99    3.12
   4 -10 -16   24.17    4.37
   4 -10 -15   10.77    3.63
   4 -10 -14   20.07    4.28
   4 -10 -13   -0.77    2.76
   4 -10 -12   10.69    3.77
   4 -10 -11    2.04    2.75
   4 -10 -10    5.03    3.13
   4 -10  -9    2.59    3.14
   4 -10  -9    4.81    3.75
   4 -10  -8   21.76    4.76
   4 -10  -8   17.19    4.65
   4 -10  -7   13.26    4.32
   4 -10  -7   24.20    5.11
   4 -10  -6   20.13    4.75
   4 -10  -6   30.87    5.53
   4 -10  -5   23.42    5.08
   4 -10  -5   20.42    4.51
   4 -10  -4   18.01    4.64
   4 -10  -4   15.34    4.34
   4 -10  -3   13.05    4.25
  -4 -10   3   10.52    2.64
  -4 -10   2    9.77    2.64
  -4 -10   1    7.34    2.47
  -4 -10   0    5.91    2.51
  -4 -10  -1    4.56    2.32
  -4 -10  -2    9.64    2.94
  -4 -10  -3    7.86    2.91
  -4 -10  -4    9.74    3.13
  -4 -10  -5   11.42    3.27
  -4 -10  -6    4.95    2.80
  -4 -10  -7   15.19    3.75
  -4 -10  -8    4.12    2.99
  -4 -10  -9   10.37    3.55
  -4 -10 -10    5.91    3.19
  -4 -10 -11    5.33    3.06
  -4 -10 -12    3.95    3.05
  -4 -10 -13    0.41    3.19
  -4 -10 -14    3.02    3.35
  -4 -10 -15   -0.45    3.41
  -4 -10 -16   -0.47    3.82
  -4 -10 -17   11.02    4.56
  -4 -10 -18    0.52    3.98
   4 -11  -5   19.20    5.28
  -4 -11   2    5.85    2.60
  -4 -11   1    6.19    2.72
  -4 -11   0    1.37    2.56
  -4 -11  -1   11.39    3.29
  -4 -11  -2    1.77    2.53
  -4 -11  -3   18.56    3.77
  -4 -11  -4   13.24    3.77
  -4 -11  -5   17.57    4.06
  -4 -11  -6   28.14    4.90
  -4 -11  -7    2.89    3.29
  -4 -11  -8    9.10    3.72
  -4 -11  -9    0.38    3.12
  -4 -11 -10    3.19    3.40
  -4 -11 -11    8.76    3.93
  -4 -11 -12    0.43    3.29
  -4 -11 -13    7.17    4.12
  -4 -11 -14   -0.47    3.58
  -4 -12  -7    0.38    3.15
  -4 -12  -8    1.99    3.39
  -4 -12  -9    2.07    3.59
  -4 -12 -10    8.25    4.22
   5   0 -34    1.78    2.91
   5   0 -34    2.40    4.52
   5   0 -33    4.81    2.81
   5   0 -32    0.99    2.62
   5   0 -31    2.88    2.59
   5   0 -30   82.19    7.79
  -5   0  30  103.52    9.48
   5   0 -29   43.14    5.12
  -5   0  29   31.56    5.61
   5   0 -28  106.67    8.90
  -5   0  28  129.26   10.61
   5   0 -27   24.98    3.59
  -5   0  27   11.98    3.82
   5   0 -26   15.66    3.13
  -5   0  26   23.27    4.37
   5   0 -25    0.24    1.92
  -5   0  25   -1.11    2.51
   5   0 -24   24.21    3.33
  -5   0  24   27.25    4.35
  -5   0  23    3.03    2.40
   5   0 -23    5.16    2.01
  -5   0  22    0.32    1.96
   5   0 -22    1.42    1.67
   5   0 -22    5.60    2.62
   5   0 -21   24.22    3.01
  -5   0  21   15.96    3.44
   5   0 -21   13.01    3.27
   5   0 -20  185.31   12.34
  -5   0  20  181.66   12.59
   5   0 -20  157.88   11.03
   5   0 -19   53.11    5.46
  -5   0  19   49.02    5.50
   5   0 -19   55.61    4.66
   5   0 -18  201.89   13.18
  -5   0  18  205.01   13.40
   5   0 -18  179.79   12.03
  -5   0  17   21.58    3.48
   5   0 -17   27.04    3.54
   5   0 -17   29.80    3.11
   5   0 -16   16.88    2.95
  -5   0  16   15.82    2.99
   5   0 -16   15.46    2.25
   5   0 -15    0.41    1.04
   5   0 -15    0.22    1.75
  -5   0  15   -1.20    1.97
   5   0 -14   22.26    3.07
  -5   0  14   21.06    3.02
   5   0 -14   20.45    2.50
   5   0 -13    5.51    1.90
  -5   0  13    3.30    1.66
   5   0 -13    0.13    1.02
   5   0 -12    7.85    2.03
  -5   0  12    9.35    2.13
   5   0 -12    7.72    1.59
  -5   0  11   13.09    1.68
   5   0 -11   12.12    2.22
   5   0 -11   11.91    1.84
  -5   0  11   11.82    2.28
  -5   0  10  143.76    9.06
   5   0 -10  158.95   10.25
  -5   0  10  164.59   10.34
   5   0 -10  139.32    9.34
  -5   0   9   28.19    2.57
   5   0  -9   27.44    3.26
  -5   0   9   27.88    3.20
   5   0  -9   35.56    2.98
  -5   0   8  135.23    8.54
   5   0  -8  150.70    9.57
  -5   0   8  137.46    9.41
   5   0  -7   13.52    2.22
  -5   0   7   10.82    1.93
  -5   0   7   11.62    1.55
   5   0  -6   15.97    2.32
  -5   0   6   10.96    2.06
  -5   0   6   14.71    1.72
  -5   0   5    3.23    1.25
  -5   0   5    4.18    1.09
  -5   0   4    1.31    1.08
  -5   0   4    2.51    0.97
  -5   0   3    8.49    1.67
   5   0  -3   10.17    1.87
  -5   0   2   15.17    2.22
   5   0  -2   13.85    2.23
  -5   0   2   13.99    1.95
   5   0  -1    0.79    1.11
  -5   0   1    1.52    1.19
  -5   0   1    1.77    1.05
  -5   0   0   10.05    2.00
   5   0   0    8.78    1.91
   5   0   1    0.21    1.18
   5   0   2    6.33    1.72
  -5   0  -3    1.51    1.25
   5   0   3    2.57    1.49
  -5   0  -4   27.63    3.37
   5   0   4   22.12    3.08
   5   0   5   20.19    2.93
  -5   0  -5   11.68    2.31
   5   0   6   48.11    5.06
  -5   0  -6   55.60    5.22
   5   0   7    9.13    2.18
   5   0   7    6.82    1.73
  -5   0  -7    6.29    1.95
   5   0   8    4.99    2.07
  -5   0  -8    6.61    2.15
   5   0   8    7.59    1.98
   5   0   9    9.92    2.04
  -5   0  -9    5.84    2.04
   5   0   9    7.06    2.43
   5   0  10   38.41    4.09
   5   0  10   29.88    4.30
  -5   0 -10   40.16    4.66
   5   0  11   15.08    3.24
   5   0  11   13.63    2.60
  -5   0 -11    9.23    2.56
   5   0  12   14.55    3.12
  -5   0 -12    9.93    2.92
   5   0  12   13.10    2.66
   5   0  13    1.81    2.09
  -5   0 -13    1.72    1.84
   5   0  13    0.74    1.55
  -5   0 -14   53.35    5.80
   5   0  14   47.00    5.72
   5   0  14   41.10    4.74
  -5   0 -15   26.63    4.37
   5   0  15   29.06    4.84
  -5   0 -16   96.11    8.91
   5   0  16   96.85    9.24
  -5   0 -17    3.80    2.58
   5   0  17    6.70    3.07
  -5   0 -18    3.10    2.41
   5   0  18   -0.46    2.86
  -5   0 -19    8.40    3.43
   5   0  19   20.88    4.43
  -5   0 -20   59.31    7.38
  -5   0 -21   12.89    4.03
  -5   0 -22   11.34    3.98
  -5   0 -23    4.49    3.42
  -5   0 -24   37.82    6.45
  -5   0 -25   12.03    4.81
  -5   0 -26   43.32    7.22
  -5   0 -27   -1.91    3.94
  -5   0 -28    6.51    4.41
  -5   0 -29    9.96    5.24
  -5   0 -30   28.36    6.75
  -5   0 -31    3.43    4.93
   5  -1 -35    4.06    3.47
   5  -1 -34    0.39    3.10
   5   1 -34    0.57    3.60
   5  -1 -33    1.91    3.09
   5  -1 -32    3.33    2.94
   5   1 -32    5.22    2.78
   5   1 -31   56.48    5.47
   5  -1 -31   27.11    4.91
   5  -1 -30    8.22    3.15
   5   1 -30    8.79    2.86
  -5   1  30   10.14    3.91
   5  -1 -29    8.56    3.08
   5   1 -29   15.48    3.12
  -5   1  29    9.86    4.03
   5  -1 -28    2.21    2.45
   5   1 -28   -0.48    1.95
  -5   1  28   -0.42    3.06
   5  -1 -27    5.43    2.56
   5   1 -27    2.75    2.07
  -5   1  27    1.60    2.82
   5  -1 -26    0.58    2.10
   5   1 -26    1.30    1.87
  -5   1  26   -0.39    2.67
   5  -1 -25    3.32    2.20
   5   1 -25    1.42    1.72
  -5   1  25    5.59    2.93
   5  -1 -24    8.13    2.48
  -5   1  24    8.19    2.88
   5   1 -24    6.30    2.03
   5  -1 -23   47.84    5.56
  -5   1  23   55.48    6.37
   5  -1 -22   28.19    3.73
   5   1 -22   29.78    3.34
   5   1 -22   33.32    4.47
  -5   1  22   36.80    4.69
   5   1 -21  243.47   12.94
   5   1 -21  253.92   14.63
  -5   1  21  172.05   13.81
   5  -1 -21  158.22   12.87
  -5   1  20   24.35    3.86
   5   1 -20   25.23    3.91
   5  -1 -20   27.59    3.44
   5   1 -20   23.54    2.77
   5   1 -19   57.37    5.21
  -5   1  19   37.33    4.69
   5  -1 -19   27.99    3.83
   5   1 -19   58.46    4.02
   5   1 -18   15.58    2.98
   5   1 -18   16.45    2.11
   5  -1 -18   17.55    2.75
  -5   1  18   21.38    3.36
   5   1 -17   36.05    4.42
  -5   1  17   57.12    5.25
   5   1 -17   37.79    3.51
   5  -1 -17   65.09    4.82
   5   1 -16    8.86    1.51
   5  -1 -16    8.96    1.95
   5   1 -16   10.09    2.39
  -5   1  16    9.68    2.36
   5   1 -15   66.03    6.27
   5   1 -15   66.62    5.30
   5   1 -14   59.45    5.28
  -5   1  14   60.98    5.49
   5   1 -14   57.75    4.23
   5  -1 -14   54.55    4.86
   5   1 -13  481.33   26.67
  -5   1  13  393.21   26.38
   5   1 -13  537.41   25.46
   5  -1 -13  367.68   25.80
  -5   1  12   75.25    5.41
   5   1 -12   71.25    5.96
  -5   1  12   68.48    5.95
   5   1 -12   67.65    4.84
   5  -1 -12   75.27    5.67
   5   1 -11  605.72   29.76
  -5   1  11  491.36   30.05
   5   1 -11  611.53   31.21
  -5   1  11  506.36   30.92
   5  -1 -11  459.24   30.23
  -5   1  10   56.69    4.32
   5   1 -10   50.92    4.75
  -5   1  10   53.31    4.92
   5  -1 -10   50.71    4.49
  -5   1   9   55.56    5.12
  -5  -1   9  102.39    5.02
   5   1  -9   96.86    6.42
   5  -1  -9   58.71    5.45
  -5   1   9   64.02    5.76
  -5   1   8   40.04    3.45
  -5  -1   8   39.22    2.86
   5   1  -8   39.53    3.88
  -5   1   8   43.91    3.96
   5  -1  -8   38.48    3.72
  -5  -1   7  437.04   27.32
   5   1  -7  464.02   28.59
  -5   1   7  569.82   28.95
   5  -1  -7  578.46   28.76
  -5   1   7  570.31   28.29
  -5   1   6   61.64    5.14
  -5  -1   6   59.67    4.08
  -5   1   6   64.31    4.77
  -5   1   5   89.42    5.58
  -5   1   5   81.14    4.94
  -5   1   4   92.06    6.61
   5   1  -4   89.76    6.89
  -5  -1   4   86.65    5.78
  -5   1   4   92.00    6.40
   5   1  -3  768.91   38.26
  -5   1   3  610.00   37.50
  -5  -1   3  739.24   36.98
  -5   1   3  577.01   37.15
  -5   1   2   68.65    5.40
   5   1  -2   67.01    5.71
  -5   1   2   63.00    5.11
  -5   1   1 1080.44   62.58
  -5   1   1 1083.38   62.47
   5   1   0   56.29    5.21
  -5   1   0   50.01    4.75
  -5   1   0   63.38    4.96
   5   1   1   19.81    3.12
  -5   1  -1   37.45    3.50
   5   1   2   51.47    5.00
   5   1   3  281.77   19.24
  -5   1  -3  368.69   19.91
  -5   1  -4   89.11    6.71
   5   1   4   68.10    6.25
   5   1   5   30.42    3.61
  -5   1  -5   26.42    3.43
   5   1   6   52.12    5.17
  -5   1  -6   54.99    5.24
   5  -1   6   52.12    5.02
  -5   1  -7  377.41   23.93
   5  -1   7  355.91   23.53
  -5   1  -8   27.76    3.76
   5  -1   8   27.35    3.52
   5   1   8   29.96    3.30
   5   1   8   26.51    3.85
   5  -1   9  672.73   42.98
   5   1   9  829.02   42.79
   5   1   9  826.98   44.23
  -5   1  -9  706.99   43.61
   5   1  10   22.54    3.58
   5  -1  10   20.75    3.22
   5   1  10   21.12    2.90
  -5   1 -10   21.66    3.53
   5   1  11   15.54    3.24
   5  -1  11    8.62    2.44
   5   1  11   17.19    2.52
  -5   1 -11   12.72    2.69
   5   1  12   29.04    4.31
   5  -1  12   30.19    4.02
   5   1  12   32.09    3.62
  -5   1 -12   31.49    4.35
   5   1  13   83.19    6.87
   5  -1  13  108.77    8.05
   5   1  13   72.99    7.80
  -5   1 -13   99.45    8.42
   5   1  14   33.56    5.14
  -5   1 -14   43.25    5.32
   5   1  14   38.13    4.27
   5  -1  14   42.72    4.91
  -5   1 -15    9.61    2.98
   5   1  15   12.39    3.42
  -5   1 -16    8.06    2.94
   5   1  16   10.86    3.48
   5   1  17  352.79   23.03
  -5   1 -17  318.82   22.36
  -5   1 -18    1.76    2.69
   5   1  18    4.67    2.75
   5   1  19  119.78   10.80
  -5   1 -19   98.43    9.98
  -5   1 -20    2.92    2.65
  -5   1 -21   18.35    4.42
  -5   1 -22    9.05    3.77
  -5   1 -23   17.22    4.50
  -5   1 -24    6.92    3.75
  -5   1 -25   30.34    6.30
  -5   1 -26    1.84    3.47
  -5   1 -27   59.08    8.18
  -5   1 -28   -2.57    5.20
  -5   1 -29   19.71    5.75
  -5   1 -30   -3.34    4.20
  -5   1 -31    4.75    4.59
   5  -2 -37   -0.94    3.64
   5  -2 -36   -3.20    4.49
   5  -2 -35    0.45    3.81
   5  -2 -34    0.43    3.51
   5  -2 -34    6.00    5.07
   5   2 -34   -1.10    4.01
   5  -2 -33    6.75    3.49
   5  -2 -32    4.91    3.16
   5  -2 -31    5.94    3.36
   5  -2 -30   43.22    5.71
   5   2 -30   34.09    4.29
   5  -2 -29   26.93    4.65
   5   2 -29   23.03    3.53
  -5   2  29   18.82    4.55
  -5  -2  29   18.05    4.53
   5  -2 -28   56.74    6.46
  -5   2  28   62.96    7.16
  -5  -2  28   63.69    7.15
   5   2 -28   53.53    5.19
   5  -2 -27    9.16    3.11
   5   2 -27   10.29    2.32
  -5   2  27    4.44    3.16
  -5  -2  27    4.37    2.98
   5  -2 -26    2.59    2.44
   5   2 -26    2.67    1.59
  -5   2  26    3.11    2.99
  -5  -2  26    1.53    2.85
   5   2 -25    3.00    1.51
  -5   2  25    4.51    2.84
  -5  -2  25    1.48    2.60
   5  -2 -24   36.29    4.58
   5   2 -24   31.20    3.38
  -5   2  24   39.48    5.09
  -5  -2  24   39.92    5.02
  -5  -2  23   27.31    4.19
  -5   2  23   38.33    4.72
   5  -2 -23   33.23    4.11
   5  -2 -22    1.61    1.98
  -5   2  22    8.80    2.81
  -5  -2  22    2.24    2.28
   5   2 -22    2.85    1.43
   5   2 -22    3.28    2.32
   5  -2 -21    7.19    2.38
  -5   2  21    9.32    2.88
  -5  -2  21    8.27    2.74
   5   2 -21   11.21    1.68
   5   2 -21    6.90    2.59
   5  -2 -21    5.39    2.52
  -5   2  20   96.60    7.71
   5   2 -20   81.26    7.28
   5  -2 -20   85.47    7.33
  -5  -2  20   93.33    7.61
   5  -2 -20   81.56    6.92
   5   2 -20   74.20    5.49
   5   2 -19   26.74    4.12
   5  -2 -19   58.93    5.24
  -5   2  19   53.76    5.16
  -5  -2  19   26.24    4.13
   5   2 -19   31.55    2.91
   5  -2 -19   61.70    5.04
   5   2 -18  116.01    8.94
   5  -2 -18  105.22    8.68
  -5   2  18  121.27    9.16
  -5  -2  18  124.82    9.15
   5   2 -18  119.55    7.25
   5  -2 -18  109.82    8.71
  -5  -2  17   11.06    2.63
   5  -2 -17   37.02    3.88
   5   2 -17   16.25    3.03
  -5   2  17   26.56    3.59
   5   2 -17   15.84    1.79
   5  -2 -17   39.16    3.80
   5  -2 -16   10.50    2.24
   5   2 -16    8.66    2.38
   5  -2 -16    8.51    2.23
  -5   2  16    9.16    2.36
  -5  -2  16   11.24    2.53
   5   2 -16    8.03    1.23
   5   2 -15   46.10    4.80
   5  -2 -15   62.71    5.25
  -5   2  15   56.02    5.23
   5   2 -15   47.86    3.39
  -5  -2  15   50.87    5.04
   5  -2 -15   62.49    5.10
  -5   2  14   45.59    4.20
   5   2 -14   44.85    4.43
   5  -2 -14   51.26    4.68
  -5   2  14   53.50    4.87
  -5  -2  14   46.47    4.70
   5   2 -14   42.50    2.93
   5  -2 -14   39.34    4.30
  -5   2  13   33.68    3.49
   5   2 -13   24.41    3.39
   5  -2 -13   32.85    3.70
  -5   2  13   36.21    3.87
  -5  -2  13   36.21    3.84
   5  -2 -13   36.75    3.87
  -5   2  12    4.41    1.63
  -5   2  12    4.59    1.68
   5   2 -12    6.96    1.87
   5  -2 -12    6.68    1.96
  -5  -2  12    5.60    1.83
   5  -2 -12    9.05    2.11
  -5   2  11   39.45    3.58
   5   2 -11   23.63    3.23
   5  -2 -11   41.29    3.84
  -5   2  11   45.13    4.11
  -5  -2  11   20.19    3.15
   5  -2 -11   43.13    3.96
  -5   2  10   80.92    6.19
   5   2 -10   92.68    6.70
   5  -2 -10   75.78    6.42
  -5   2  10   96.57    6.93
  -5  -2  10   90.09    6.79
   5  -2 -10   79.37    6.49
  -5   2   9  140.38    8.12
   5   2  -9   76.92    7.51
   5  -2  -9  138.26    8.40
  -5   2   9  135.49    8.47
  -5  -2   9   81.17    7.60
   5  -2  -9  155.08    8.78
  -5   2   8  141.42    8.90
   5  -2  -8  127.96    9.16
   5   2  -8  126.46    8.96
   5  -2  -8  125.09    8.99
  -5   2   8  131.06    8.98
  -5  -2   8  137.54    9.03
  -5  -2   7   22.73    1.71
   5   2  -7   25.63    2.99
   5  -2  -7   37.85    3.50
  -5  -2   7   22.47    2.82
  -5   2   7   34.26    3.24
   5  -2  -7   45.46    3.90
  -5   2   7   36.89    3.16
  -5  -2   6   14.34    2.25
  -5   2   6   12.97    2.17
   5  -2  -6   17.03    2.45
  -5  -2   6   12.09    1.10
  -5   2   6   15.34    2.17
  -5  -2   5   59.82    4.64
  -5   2   5   39.87    4.18
   5  -2  -5   38.25    4.22
  -5  -2   5   60.42    3.35
  -5   2   5   41.02    4.07
  -5   2   4    9.24    1.82
   5  -2  -4    6.01    1.67
   5   2  -4    5.50    1.75
  -5  -2   4    7.93    1.73
  -5   2   4   10.23    1.93
  -5  -2   4    8.63    1.12
   5   2  -3    9.22    2.08
   5  -2  -3   11.05    2.11
  -5  -2   3   10.21    1.84
  -5   2   3   10.69    1.87
  -5   2   3    9.12    1.90
  -5  -2   2   22.37    2.75
  -5   2   2   25.46    2.87
   5  -2  -2   17.97    2.74
   5   2  -2   21.05    2.83
  -5   2   2   21.31    2.68
   5   2  -1   28.85    3.45
  -5   2   1   40.71    3.64
   5  -2  -1   37.70    3.77
  -5   2   1   36.59    3.55
   5   2   0   32.55    3.80
   5  -2   0   30.85    3.66
  -5  -2   0   31.77    3.46
  -5   2   0   39.07    3.72
  -5   2   0   43.72    3.99
  -5  -2  -1  253.32   17.17
  -5   2  -1  326.19   17.69
  -5   2  -1  313.00   17.84
   5   2   1  252.59   17.49
   5  -2   1  305.82   17.89
   5  -2   2   54.87    5.13
  -5   2  -2   57.82    5.21
   5   2   2   54.66    5.07
   5  -2   3   44.04    4.23
  -5   2  -3   46.57    4.42
  -5  -2  -4   81.07    6.62
  -5   2  -4   84.29    6.83
   5   2   4   79.02    6.74
   5  -2   4   86.03    6.79
   5  -2   4   88.97    6.90
  -5   2  -4   76.71    6.70
   5   2   5   56.68    5.23
   5  -2   5   58.42    5.14
   5  -2   5   44.19    4.68
  -5  -2  -5   37.25    4.40
  -5   2  -5   44.32    4.67
   5   2   6  129.77    9.82
   5  -2   6  127.83    9.79
  -5  -2  -6  142.25    9.93
  -5   2  -6  140.19    9.91
   5  -2   6  134.02    9.88
   5   2   7   41.52    4.55
   5  -2   7   39.88    4.35
  -5  -2  -7   25.77    3.73
  -5   2  -7   31.86    3.98
   5  -2   7   35.39    4.11
   5   2   8   39.24    4.62
  -5  -2  -8   34.48    4.32
  -5   2  -8   47.93    4.87
   5  -2   8   43.05    4.72
   5   2   8   41.24    3.66
   5  -2   8   34.40    4.46
  -5  -2  -9  114.56    9.30
  -5   2  -9  129.10    9.59
   5   2   9  110.12    8.07
   5  -2   9  140.38    9.72
   5   2   9  117.63    9.52
   5  -2   9  130.77    9.72
  -5  -2 -10    2.40    1.94
  -5   2 -10    1.21    1.79
   5   2  10    1.27    1.54
   5  -2  10    2.50    1.87
   5  -2  10    2.57    1.71
   5   2  10    1.73    1.29
   5  -2  11   74.48    6.94
   5   2  11   73.91    5.83
   5   2  11   78.48    7.35
   5  -2  11   81.97    7.41
  -5  -2 -11   81.55    7.27
  -5   2 -11   69.06    6.89
   5   2  12   11.73    3.12
   5  -2  12    9.77    3.13
  -5  -2 -12   14.45    3.20
   5  -2  12   12.26    2.89
  -5   2 -12   15.55    3.32
   5   2  12    9.51    2.05
   5   2  13   77.53    7.89
   5  -2  13  135.80    9.38
   5   2  13   66.36    6.17
   5  -2  13  113.62    8.46
  -5  -2 -13   70.55    7.45
  -5   2 -13  108.43    8.63
   5   2  14  134.24   11.42
   5  -2  14  139.64   11.42
   5  -2  14  135.90   10.91
  -5  -2 -14  137.29   11.17
  -5   2 -14  152.64   11.45
   5   2  15   71.17    7.65
  -5  -2 -15   64.09    6.97
  -5   2 -15   51.03    6.52
   5   2  16  203.22   15.13
   5  -2  16  194.68   14.83
  -5  -2 -16  198.84   14.66
  -5   2 -16  180.15   14.37
   5   2  17   35.71    5.98
   5  -2  17   75.21    7.69
  -5  -2 -17   38.73    5.84
  -5   2 -17   61.03    6.76
  -5  -2 -18   17.21    4.21
  -5   2 -18   24.44    4.44
   5   2  18   12.78    3.95
   5  -2  18   19.46    4.50
   5  -2  19   48.32    6.49
  -5  -2 -19   48.52    6.16
  -5   2 -19   41.05    6.07
   5   2  19   31.61    6.00
  -5  -2 -20    4.36    3.14
  -5   2 -20    2.86    2.75
  -5  -2 -21   44.31    6.49
  -5   2 -21   47.86    6.73
  -5  -2 -22    0.54    2.86
  -5   2 -22    6.24    3.11
  -5  -2 -23   21.18    5.45
  -5   2 -23   43.36    6.70
  -5  -2 -24  121.85   12.23
  -5   2 -24  113.19   11.48
  -5   2 -25   52.63    7.86
  -5  -2 -25   35.64    7.06
  -5  -2 -26  100.91   11.25
  -5   2 -26   97.45   11.03
  -5  -2 -27   26.99    6.41
  -5   2 -27   45.19    7.19
  -5   2 -28    0.63    4.39
  -5  -2 -28    1.98    4.56
  -5  -2 -29    8.07    4.81
  -5   2 -29   11.64    4.90
  -5  -2 -30   -2.06    4.93
  -5   2 -30    7.89    5.06
  -5  -2 -31   -0.70    4.77
  -5   2 -31   -0.67    4.86
   5  -3 -37   22.48    5.48
   5  -3 -36    3.42    3.81
   5  -3 -35   27.24    5.63
   5  -3 -34    0.47    3.35
   5  -3 -33   38.11    6.06
   5  -3 -33   31.74    7.01
   5   3 -33   27.46    6.11
   5  -3 -32    6.17    3.83
   5  -3 -31   92.33    9.09
   5  -3 -30    8.18    3.54
   5  -3 -29   85.83    8.41
  -5   3  29   78.31    8.55
   5  -3 -28    6.46    3.33
  -5   3  28    5.00    3.77
  -5  -3  28    2.03    3.16
  -5   3  27   84.31    7.94
  -5  -3  27   64.81    7.20
   5   3 -27   54.42    5.02
   5  -3 -27   96.93    8.00
   5  -3 -26   15.60    3.66
   5   3 -26   16.34    2.42
  -5  -3  26   13.70    4.02
  -5   3  25   88.67    8.06
  -5  -3  25   65.58    7.35
   5   3 -25   70.37    5.42
   5  -3 -25  101.92    8.11
   5  -3 -24   -0.33    2.29
   5   3 -24    1.47    1.29
  -5   3  24    0.73    2.64
  -5  -3  24   -1.77    2.83
   5   3 -23  297.77   17.02
  -5   3  23  310.58   19.78
  -5  -3  23  314.53   19.72
   5  -3 -23  264.83   19.11
   5  -3 -22   12.16    3.28
   5   3 -22   12.33    1.72
  -5   3  22   17.13    3.58
  -5  -3  22   17.70    3.73
   5   3 -21  550.51   31.06
   5  -3 -21  523.38   30.84
  -5   3  21  509.32   31.04
  -5  -3  21  518.38   31.04
   5   3 -21  510.32   28.32
   5  -3 -21  491.21   30.76
   5   3 -20    2.69    1.07
   5  -3 -20    4.30    2.47
  -5   3  20    4.22    2.60
  -5  -3  20    3.83    2.52
   5   3 -20    4.77    2.63
   5  -3 -20    4.09    2.48
   5  -3 -19  425.98   24.01
   5   3 -19  394.59   23.65
   5  -3 -19  449.57   24.00
  -5   3  19  442.75   24.24
  -5  -3  19  402.71   23.87
   5   3 -19  358.48   21.05
  -5   3  18   19.15    3.45
  -5  -3  18   19.05    3.38
   5  -3 -18   22.15    3.51
   5   3 -18   25.70    3.63
   5  -3 -18   24.70    3.57
   5   3 -17  121.05    9.94
   5  -3 -17  162.02   10.54
  -5   3  17  160.56   10.71
  -5  -3  17  128.55   10.19
   5  -3 -17  162.89   10.83
   5   3 -16   45.12    4.70
   5  -3 -16   50.21    4.85
  -5   3  16   45.02    4.89
  -5  -3  16   45.42    4.80
   5  -3 -16   43.49    4.81
   5   3 -15  134.63   10.52
   5  -3 -15  177.21   11.06
  -5   3  15  172.61   11.26
  -5  -3  15  133.81   10.66
   5  -3 -15  184.65   11.49
  -5   3  14    3.20    2.15
   5   3 -14    2.75    2.10
   5  -3 -14    1.86    2.01
  -5   3  14   -0.46    1.94
  -5  -3  14    0.23    1.78
   5  -3 -14    0.99    1.94
  -5   3  13 1438.93   77.33
   5   3 -13 1373.03   77.37
   5  -3 -13 1367.60   77.29
  -5   3  13 1433.31   77.63
  -5  -3  13 1393.53   77.50
   5  -3 -13 1415.32   77.87
  -5   3  12    4.21    2.29
   5   3 -12    5.81    2.44
   5  -3 -12    6.30    2.46
  -5   3  12    3.86    2.13
  -5  -3  12    5.06    2.14
   5  -3 -12    2.36    2.12
  -5   3  11 1432.12   77.31
   5   3 -11 1320.32   77.23
   5  -3 -11 1445.06   77.40
  -5   3  11 1397.46   77.42
  -5  -3  11 1397.42   77.36
   5  -3 -11 1444.52   77.87
  -5   3  10    9.21    2.28
   5   3 -10    8.63    2.24
   5  -3 -10    7.63    2.13
  -5   3  10    9.39    2.25
  -5  -3  10    7.70    2.16
   5  -3 -10    5.23    2.18
  -5   3   9  888.42   49.63
   5   3  -9  798.32   49.41
   5  -3  -9  909.85   49.68
  -5   3   9  966.62   50.03
  -5  -3   9  870.39   49.72
   5  -3  -9  929.47   50.30
  -5   3   8   52.50    4.87
   5   3  -8   55.88    4.89
   5  -3  -8   61.34    5.06
  -5   3   8   61.52    5.09
  -5  -3   8   59.69    5.03
   5  -3  -8   46.29    5.01
  -5   3   7  119.86    8.06
  -5   3   7  123.11    8.11
   5  -3  -7  136.10    8.91
  -5  -3   6   18.95    2.80
  -5   3   6   15.35    2.55
   5  -3  -6   25.10    3.25
  -5   3   6   21.78    2.80
  -5  -3   5  608.28   35.92
  -5   3   5  667.03   36.11
   5   3  -5  602.58   36.13
   5  -3  -5  652.73   36.67
   5  -3  -5  648.93   36.27
  -5   3   5  642.04   36.16
  -5   3   4    7.14    2.27
  -5  -3   4    7.52    1.99
  -5   3   4    6.99    2.12
   5   3  -4    5.20    2.32
   5  -3  -4    3.99    2.29
   5  -3  -4    9.42    2.31
  -5  -3   3 1765.46   97.14
  -5   3   3 1829.98   97.24
   5   3  -3 1704.77   97.49
   5  -3  -3 1810.67   97.62
  -5   3   3 1802.70   97.51
   5   3  -2   15.37    3.13
   5  -3  -2   13.41    3.12
  -5  -3   2   19.55    2.83
  -5   3   2   19.47    2.80
  -5   3   2   21.95    3.22
   5   3  -1 2218.38  129.60
   5  -3  -1 2450.07  129.80
  -5  -3   1 2287.71  129.28
  -5   3   1 2494.42  129.50
  -5   3   1 2494.81  129.88
  -5  -3   0   49.46    4.66
  -5   3   0   46.86    4.56
  -5   3   0   56.14    5.07
   5   3   0   49.99    5.04
   5  -3   0   50.27    5.15
  -5  -3  -1  599.22   35.77
  -5   3  -1  672.95   36.04
   5   3   1  596.85   36.19
   5  -3   1  644.60   36.38
  -5   3  -1  653.67   36.44
   5   3   2   30.39    3.60
   5  -3   2   30.70    3.56
   5   3   3  166.81   11.93
   5  -3   3  186.57   12.17
   5  -3   3  188.73   12.61
  -5   3  -4   12.47    2.36
  -5  -3  -4   12.48    2.34
   5  -3   4   10.59    2.47
   5   3   4    4.74    1.90
   5  -3   4   12.07    2.42
   5   3   5  491.94   30.88
   5  -3   5  523.32   31.01
  -5  -3  -5  512.99   30.70
  -5   3  -5  546.45   30.91
   5  -3   5  568.59   31.68
   5   3   6   19.68    3.49
   5  -3   6   20.98    3.48
   5  -3   6   22.06    3.72
  -5  -3  -6   19.89    3.38
  -5   3  -6   28.49    3.64
  -5  -3  -7 1527.76   88.14
  -5   3  -7 1682.45   88.49
   5  -3   7 1695.99   88.99
   5   3   7 1466.65   88.30
   5  -3   7 1641.72   88.63
  -5  -3  -8   65.29    6.08
  -5   3  -8   66.09    6.16
   5   3   8   60.58    4.66
   5  -3   8   59.03    6.13
   5   3   8   61.02    6.34
   5  -3   8   60.96    6.22
  -5  -3  -9 1221.91   71.45
  -5   3  -9 1339.98   71.79
   5  -3   9 1387.88   72.33
   5   3   9 1233.34   69.76
   5   3   9 1199.27   71.78
   5  -3   9 1388.35   72.20
  -5  -3 -10   60.13    5.99
  -5   3 -10   61.51    6.00
   5  -3  10   61.12    6.18
   5   3  10   50.24    4.30
   5   3  10   57.72    6.10
   5  -3  10   47.62    5.74
   5  -3  11  414.18   24.72
   5   3  11  374.97   22.24
   5   3  11  363.15   24.40
   5  -3  11  406.39   24.68
  -5  -3 -11  376.02   24.16
  -5   3 -11  413.63   24.51
   5  -3  12    5.90    2.42
   5   3  12    5.52    1.61
   5  -3  12    4.80    2.39
  -5  -3 -12    6.82    2.38
  -5   3 -12    4.58    2.40
   5   3  12    8.21    2.93
  -5  -3 -13  109.49    9.04
   5   3  13  105.47    9.29
   5  -3  13   98.44    9.00
   5  -3  13  105.84    9.06
  -5   3 -13   96.38    8.77
  -5  -3 -14    2.84    2.46
  -5   3 -14    0.36    2.47
   5  -3  14    1.10    2.33
   5   3  14    1.22    2.55
   5  -3  14    0.79    2.44
   5   3  15  212.51   15.89
   5  -3  15  240.57   16.25
  -5  -3 -15  203.64   15.23
  -5   3 -15  205.35   15.34
  -5  -3 -16   17.68    4.04
  -5   3 -16   18.66    4.05
   5  -3  16   18.82    4.51
   5   3  16   18.06    4.37
   5   3  17  616.94   42.04
   5  -3  17  793.37   43.09
  -5  -3 -17  651.82   41.87
  -5   3 -17  765.05   42.58
   5   3  18   62.36    7.82
   5  -3  18   57.22    7.56
  -5  -3 -18   74.51    7.86
  -5   3 -18   63.95    7.49
  -5  -3 -19  353.78   24.88
  -5   3 -19  396.50   25.25
  -5  -3 -20   13.96    4.19
  -5   3 -20   11.20    4.00
  -5  -3 -21  153.87   13.42
  -5   3 -21  166.61   13.53
  -5  -3 -22    0.53    2.80
  -5   3 -22    1.01    2.91
  -5  -3 -23   13.22    4.59
  -5   3 -23   13.63    4.49
  -5   3 -24    0.54    3.31
  -5  -3 -24   -2.87    3.83
  -5  -3 -25  101.72   11.37
  -5   3 -25  122.52   11.72
  -5  -3 -26   13.57    5.16
  -5   3 -26   21.01    5.61
  -5  -3 -27   97.85   11.79
  -5   3 -27  139.69   12.89
  -5  -3 -28   15.06    5.96
  -5   3 -28   14.73    5.21
  -5   3 -29   80.57    9.73
  -5  -3 -29   52.92    8.96
  -5  -3 -30    3.42    4.74
  -5   3 -30   -1.92    4.27
  -5  -3 -31   16.68    6.12
  -5   3 -31   24.75    6.32
   5  -4 -35    7.22    4.30
   5  -4 -34   -2.01    3.71
   5  -4 -33   -2.95    3.97
   5  -4 -33   -3.43    5.11
   5   4 -33    0.52    3.54
   5  -4 -32   -0.48    3.31
   5  -4 -32    2.01    4.20
   5   4 -32    1.53    3.89
   5  -4 -31   10.22    3.86
   5  -4 -30   50.98    6.97
   5  -4 -29   74.72    8.24
  -5   4  28   96.40    9.14
   5  -4 -28   84.09    8.79
  -5   4  27   35.28    5.49
   5  -4 -27   48.63    6.04
  -5   4  26   41.60    5.70
   5  -4 -26   35.29    5.41
  -5  -4  26   39.60    5.54
   5  -4 -25    3.79    2.95
  -5   4  25    2.66    2.92
  -5  -4  25    2.93    2.79
   5  -4 -24    2.21    2.58
   5   4 -24    1.20    0.93
  -5   4  24    2.95    2.39
  -5  -4  24    3.88    2.66
   5   4 -23    6.84    0.97
   5  -4 -23    5.71    2.90
  -5   4  23    5.28    3.02
  -5  -4  23    3.40    2.84
   5   4 -23    5.08    1.03
   5  -4 -22   20.86    4.03
  -5   4  22   22.53    3.97
  -5  -4  22   22.73    4.09
  -5   4  21   30.32    4.46
  -5  -4  21   11.14    3.29
   5  -4 -21   46.84    4.81
   5   4 -21   13.62    3.57
   5  -4 -21   47.95    5.24
   5   4 -20  173.91   11.66
   5  -4 -20  148.33   11.09
  -5   4  20  164.92   11.75
  -5  -4  20  153.96   11.44
   5  -4 -20  142.16   11.60
   5   4 -19   68.20    7.58
   5  -4 -19  153.24    9.07
  -5   4  19  137.49    9.11
  -5  -4  19   61.76    7.37
   5  -4 -19  163.36    9.98
   5   4 -18  248.70   15.71
   5  -4 -18  232.55   15.46
  -5   4  18  262.30   16.13
  -5  -4  18  242.14   15.83
   5  -4 -18  214.00   15.93
   5   4 -17   45.29    5.65
   5  -4 -17  101.74    6.92
  -5   4  17  100.23    7.18
  -5  -4  17   50.40    5.94
   5  -4 -17  113.03    7.91
   5   4 -16  117.14    8.37
   5  -4 -16  107.39    8.18
  -5   4  16  112.84    8.56
  -5  -4  16  110.77    8.43
   5  -4 -16   98.76    8.68
  -5   4  15   28.54    4.05
   5   4 -15   51.96    4.67
   5  -4 -15   34.52    4.05
  -5   4  15   29.67    3.97
  -5  -4  15   62.14    4.99
   5  -4 -15   37.82    4.70
  -5   4  14   24.83    3.51
   5   4 -14   23.76    3.20
   5  -4 -14   17.84    2.95
  -5   4  14   20.66    3.23
  -5  -4  14   18.85    3.05
   5  -4 -14   21.83    3.56
  -5   4  13   43.41    4.87
   5   4 -13   77.59    5.61
   5  -4 -13   48.34    4.80
  -5  -4  13   74.21    5.57
  -5   4  13   44.78    4.84
   5  -4 -13   42.56    5.15
  -5   4  12   90.60    7.24
   5   4 -12   90.58    7.06
   5  -4 -12   91.43    6.98
  -5   4  12   90.93    7.12
  -5  -4  12   97.09    7.20
   5  -4 -12   79.40    7.44
  -5   4  11   46.32    4.54
   5   4 -11   29.72    3.78
   5  -4 -11   48.19    4.29
  -5  -4  11   21.69    3.37
  -5   4  11   43.77    4.23
   5  -4 -11   55.41    5.17
  -5   4  10  247.50   15.47
   5   4 -10  258.79   15.29
   5  -4 -10  240.77   15.15
  -5  -4  10  241.69   15.18
  -5   4  10  239.36   15.20
   5  -4 -10  224.87   15.87
  -5   4   9  215.56   11.83
   5   4  -9  105.91   10.33
   5  -4  -9  236.98   11.73
  -5   4   9  213.24   11.65
  -5  -4   9  117.77   10.50
   5  -4  -9  237.57   12.84
  -5   4   8  317.43   19.56
  -5   4   8  330.09   19.44
  -5  -4   8  340.41   19.44
   5  -4  -8  287.06   19.91
  -5   4   7   45.40    4.67
  -5   4   7   42.83    4.28
  -5  -4   7   45.39    4.35
   5  -4  -7   55.93    5.44
   5  -4  -6  194.17   12.54
  -5   4   6  189.92   12.25
[truncated: 234,952 more chars]
