# Supplementary material for: Universal machine learning aided synthesis approach of two-dimensional perovskites in a typical laboratory
Source: Nat Commun. 2024 Jan 2;15:138. doi: 10.1038/s41467-023-44236-5 (PMC10761762; doi:10.1038/s41467-023-44236-5)
Supplement: Supplementary file 4 — Supplementary Data 1 [file 41467_2023_44236_MOESM4_ESM.zip › (F3C4H6NH3)4AgBiI8.cif]

data_cf_cf3
_audit_creation_date               2021-05-11
_audit_creation_method
;
Olex2 1.3
(compiled 2020.11.12 svn.r5f609507 for OlexSys, GUI svn.r6272)
;
_shelx_SHELXL_version_number       '2018/1'
_audit_contact_author_address      ?
_audit_contact_author_email        ?
_audit_contact_author_name         ''
_audit_contact_author_phone        ?
_publ_contact_author_id_orcid      ?
_publ_section_references
;
Dolomanov, O.V., Bourhis, L.J., Gildea, R.J, Howard, J.A.K. & Puschmann, H.
 (2009), J. Appl. Cryst. 42, 339-341.

Sheldrick, G.M. (2015). Acta Cryst. A71, 3-8.

Sheldrick, G.M. (2015). Acta Cryst. C71, 3-8.
;
_chemical_name_common              ?
_chemical_name_systematic          ?
_chemical_formula_moiety           'Ag0.095 Bi0.095 I0.762, 0.381(C4 H9 F3 N)'
_chemical_formula_sum              'C H Ag Bi F I N'
_chemical_formula_weight           489.78
_chemical_melting_point            ?
_chemical_oxdiff_formula           'C H N F Bi I Ag'
loop_
  _atom_type_symbol
  _atom_type_description
  _atom_type_scat_dispersion_real
  _atom_type_scat_dispersion_imag
  _atom_type_scat_source
 'C' 'C' 0.0033 0.0016 'International Tables Vol C Tables 4.2.6.8 and 6.1.1.4'
 'H' 'H' 0.0000 0.0000 'International Tables Vol C Tables 4.2.6.8 and 6.1.1.4'
 'N' 'N' 0.0061 0.0033 'International Tables Vol C Tables 4.2.6.8 and 6.1.1.4'
 'F' 'F' 0.0171 0.0103 'International Tables Vol C Tables 4.2.6.8 and 6.1.1.4'
 'Ag' 'Ag' -0.8971 1.1015
 'International Tables Vol C Tables 4.2.6.8 and 6.1.1.4'
 'I' 'I' -0.4742 1.8119 'International Tables Vol C Tables 4.2.6.8 and 6.1.1.4'
 'Bi' 'Bi' -4.1077 10.2566
 'International Tables Vol C Tables 4.2.6.8 and 6.1.1.4'

_shelx_space_group_comment
;
The symmetry employed for this shelxl refinement is uniquely defined
by the following loop, which should always be used as a source of
symmetry information in preference to the above space-group names.
They are only intended as comments.
;
_space_group_crystal_system        'monoclinic'
_space_group_IT_number             14
_space_group_name_H-M_alt          'P 1 21/c 1'
_space_group_name_Hall             '-P 2ybc'
loop_
  _space_group_symop_operation_xyz
 'x, y, z'
 '-x, y+1/2, -z+1/2'
 '-x, -y, -z'
 'x, -y-1/2, z-1/2'

_cell_length_a                     9.5029(5)
_cell_length_b                     8.7165(4)
_cell_length_c                     26.993(2)
_cell_angle_alpha                  90
_cell_angle_beta                   89.995(6)
_cell_angle_gamma                  90
_cell_volume                       2235.9(2)
_cell_formula_units_Z              21
_cell_measurement_reflns_used      3922
_cell_measurement_temperature      300.58(10)
_cell_measurement_theta_max        30.6350
_cell_measurement_theta_min        2.1310
_shelx_estimated_absorpt_T_max     ?
_shelx_estimated_absorpt_T_min     ?
_exptl_absorpt_coefficient_mu      52.946
_exptl_absorpt_correction_T_max    1.00000
_exptl_absorpt_correction_T_min    0.15826
_exptl_absorpt_correction_type     multi-scan
_exptl_absorpt_process_details
;
CrysAlisPro 1.171.40.39a (Rigaku Oxford Diffraction, 2019)
Empirical absorption correction using spherical harmonics,
 implemented in SCALE3 ABSPACK scaling algorithm.
;
_exptl_absorpt_special_details     ?
_exptl_crystal_colour              ?
_exptl_crystal_density_diffrn      7.639
_exptl_crystal_density_meas        ?
_exptl_crystal_density_method      ?
_exptl_crystal_description         ?
_exptl_crystal_F_000               4326
_exptl_crystal_size_max            ?
_exptl_crystal_size_mid            ?
_exptl_crystal_size_min            ?
_exptl_transmission_factor_max     ?
_exptl_transmission_factor_min     ?
_diffrn_reflns_av_R_equivalents    0.0348
_diffrn_reflns_av_unetI/netI       0.0527
_diffrn_reflns_Laue_measured_fraction_full  0.983
_diffrn_reflns_Laue_measured_fraction_max  0.785
_diffrn_reflns_limit_h_max         13
_diffrn_reflns_limit_h_min         -12
_diffrn_reflns_limit_k_max         8
_diffrn_reflns_limit_k_min         -12
_diffrn_reflns_limit_l_max         31
_diffrn_reflns_limit_l_min         -35
_diffrn_reflns_number              13482
_diffrn_reflns_point_group_measured_fraction_full  0.983
_diffrn_reflns_point_group_measured_fraction_max  0.785
_diffrn_reflns_theta_full          25.242
_diffrn_reflns_theta_max           31.457
_diffrn_reflns_theta_min           2.143
_diffrn_ambient_environment        air
_diffrn_ambient_temperature        300.58(10)
_diffrn_detector                   'CCD plate'
_diffrn_detector_area_resol_mean   10.0000
_diffrn_detector_type              HyPix
_diffrn_measured_fraction_theta_full  0.983
_diffrn_measured_fraction_theta_max  0.785
_diffrn_measurement_details
;
List of Runs (angles in degrees, time in seconds):

  # Type    Start    End  Width  t~exp~   \w     \q     \k     \f   Frames
--------------------------------------------------------------------------
  1  \w      7.00  78.00   0.50    0.68    --    8.15  26.00 -22.00  142
  2  \w     -8.00  79.00   0.50    0.68    --    8.15  57.00  60.00  174
  3  \w     10.00  35.00   0.50    0.68    --    8.15 -99.00 150.00   50
;
_diffrn_measurement_device         'four-circle diffractometer'
_diffrn_measurement_device_type    'XtaLAB Synergy R, HyPix'
_diffrn_measurement_method         '\w scans'
_diffrn_orient_matrix_type        
 'CrysAlisPro convention (1999,Acta A55,543-557)'
_diffrn_orient_matrix_UB_11        -0.0060107000
_diffrn_orient_matrix_UB_12        0.0780090000
_diffrn_orient_matrix_UB_13        -0.0071930000
_diffrn_orient_matrix_UB_21        -0.0249250000
_diffrn_orient_matrix_UB_22        -0.0232041000
_diffrn_orient_matrix_UB_23        -0.0236062000
_diffrn_orient_matrix_UB_31        -0.0700913000
_diffrn_orient_matrix_UB_32        0.0016070000
_diffrn_orient_matrix_UB_33        0.0090089000
_diffrn_radiation_monochromator    mirror
_diffrn_radiation_probe            x-ray
_diffrn_radiation_type             'Mo K\a'
_diffrn_radiation_wavelength       0.71073
_diffrn_source                     'micro-focus sealed X-ray tube'
_diffrn_source_type                'Mova (Mo) X-ray Source'
_reflns_Friedel_coverage           0.000
_reflns_Friedel_fraction_full      .
_reflns_Friedel_fraction_max       .
_reflns_number_gt                  2972
_reflns_number_total               5805
_reflns_odcompleteness_completeness  96.67
_reflns_odcompleteness_iscentric   1
_reflns_odcompleteness_theta       27.50
_reflns_special_details
;
 Reflections were merged by SHELXL according to the crystal
 class for the calculation of statistics and refinement.
 
 _reflns_Friedel_fraction is defined as the number of unique
 Friedel pairs measured divided by the number that would be
 possible theoretically, ignoring centric projections and
 systematic absences.
;
_reflns_threshold_expression       'I > 2\s(I)'
_computing_cell_refinement         'CrysAlisPro 1.171.40.39a (Rigaku OD, 2019)'
_computing_data_collection         'CrysAlisPro 1.171.40.39a (Rigaku OD, 2019)'
_computing_data_reduction          'CrysAlisPro 1.171.40.39a (Rigaku OD, 2019)'
_computing_molecular_graphics      'Olex2 1.3 (Dolomanov et al., 2009)'
_computing_publication_material    'Olex2 1.3 (Dolomanov et al., 2009)'
_computing_structure_refinement    'SHELXL 2018/1 (Sheldrick, 2015)'
_computing_structure_solution      'SHELXT 2014/5 (Sheldrick, 2014)'
_refine_diff_density_max           2.720
_refine_diff_density_min           -1.702
_refine_diff_density_rms           0.284
_refine_ls_extinction_coef         .
_refine_ls_extinction_method       none
_refine_ls_goodness_of_fit_ref     1.043
_refine_ls_hydrogen_treatment      constr
_refine_ls_matrix_type             full
_refine_ls_number_parameters       195
_refine_ls_number_reflns           5805
_refine_ls_number_restraints       125
_refine_ls_R_factor_all            0.1668
_refine_ls_R_factor_gt             0.0965
_refine_ls_restrained_S_all        1.038
_refine_ls_shift/su_max            0.001
_refine_ls_shift/su_mean           0.000
_refine_ls_structure_factor_coef   Fsqd
_refine_ls_weighting_details      
 'w=1/[\s^2^(Fo^2^)+(0.1200P)^2^+25.8769P] where P=(Fo^2^+2Fc^2^)/3'
_refine_ls_weighting_scheme        calc
_refine_ls_wR_factor_gt            0.2634
_refine_ls_wR_factor_ref           0.3005
_refine_special_details            ?
_olex2_refinement_description
;
1. Fixed Uiso
 At 1.2 times of:
  All C(H,H) groups, All N(H,H,H) groups
2. Restrained distances
 C2-C19 = C19-C12 = C13-C12
 1.53 with sigma of 0.001
 N008-C10 = N5-C13
 1.47 with sigma of 0.001
 C7-C10 = C7-C29 = C29-C14
 1.53 with sigma of 0.001
 F4-C14 = F009-C14 = F13-C14 = F1-C2 = F2-C2 = F3-C2
 1.32 with sigma of 0.001
 C2-C12
 2.4 with sigma of 0.02
 F13-F009 \\sim F009-F4
 with sigma of 0.02
 F2-F1 \\sim F1-F3
 with sigma of 0.02
3. Uiso/Uaniso restraints and constraints
Uanis(C13) \\sim Ueq: with sigma of 0.1 and sigma for terminal atoms of 0.2
Uanis(C29) \\sim Ueq: with sigma of 0.1 and sigma for terminal atoms of 0.2
4. Rigid body (RIGU) restrains
 C2, C12, C13, C19, F1, F2, F3, N5
 with sigma for 1-2 distances of 0.001 and sigma for 1-3 distances of 0.001
 C7, C10, C14, C29, F4, F009, F13, N008
 with sigma for 1-2 distances of 0.001 and sigma for 1-3 distances of 0.001
 C2, C12, H12A, H12B, C13, H13A, H13B, C19, H19A, H19B, F1, F2, F3, N5, H5A,
 H5B, H5C, C7, H7A, H7B, C10, H10A, H10B, C14, C29, H29A, H29B, F4, F009, F13,
 N008, H00A, H00B, H00C
 with sigma for 1-2 distances of 0.001 and sigma for 1-3 distances of 0.001
5.a Secondary CH2 refined with riding coordinates:
 C12(H12A,H12B), C13(H13A,H13B), C19(H19A,H19B), C7(H7A,H7B), C10(H10A,H10B),
 C29(H29A,H29B)
5.b Idealised Me refined as rotating group:
 N5(H5A,H5B,H5C), N008(H00A,H00B,H00C)
;
_atom_sites_solution_hydrogens     geom
_atom_sites_solution_primary       dual
_atom_sites_solution_secondary     ?
loop_
  _atom_site_label
  _atom_site_type_symbol
  _atom_site_fract_x
  _atom_site_fract_y
  _atom_site_fract_z
  _atom_site_U_iso_or_equiv
  _atom_site_adp_type
  _atom_site_occupancy
  _atom_site_site_symmetry_order
  _atom_site_calc_flag
  _atom_site_refinement_flags_posn
  _atom_site_refinement_flags_adp
  _atom_site_refinement_flags_occupancy
  _atom_site_disorder_assembly
  _atom_site_disorder_group
 Ag06 Ag 0.500000 0.500000 0.500000 0.1397(13) Uani 1 2 d S . P . .
 Bi01 Bi 0.000000 1.000000 0.500000 0.0707(3) Uani 1 2 d S . P . .
 I002 I 0.46548(16) 0.49710(15) 0.59793(6) 0.0973(5) Uani 1 1 d . . . . .
 I003 I 0.0670(2) 1.02368(18) 0.61086(6) 0.1107(6) Uani 1 1 d . . . . .
 I004 I 0.2110(2) 0.73730(19) 0.48751(7) 0.1328(7) Uani 1 1 d . . . . .
 I05 I -0.2295(3) 0.7626(2) 0.52165(9) 0.1676(10) Uani 1 1 d . . . . .
 C2 C 0.621(2) 1.123(3) 0.7312(6) 0.298(13) Uani 1 1 d D . . . .
 C12 C 0.546(4) 1.000(3) 0.6567(9) 0.30(3) Uani 1 1 d D . . . .
 H12A H 0.463840 0.989895 0.677643 0.365 Uiso 1 1 calc R U . . .
 H12B H 0.594759 0.902297 0.655007 0.365 Uiso 1 1 calc R U . . .
 C13 C 0.507(5) 1.059(3) 0.6051(10) 0.42(4) Uani 1 1 d D U . . .
 H13A H 0.444060 1.146110 0.605890 0.507 Uiso 1 1 calc R U . . .
 H13B H 0.588765 1.081201 0.584656 0.507 Uiso 1 1 calc R U . . .
 C19 C 0.644(4) 1.128(3) 0.6751(6) 0.282(15) Uani 1 1 d D . . . .
 H19A H 0.741025 1.106445 0.666643 0.338 Uiso 1 1 calc R U . . .
 H19B H 0.617057 1.226303 0.661423 0.338 Uiso 1 1 calc R U . . .
 F1 F 0.648(4) 0.992(3) 0.7536(14) 0.307(12) Uani 1 1 d D . . . .
 F2 F 0.494(2) 1.134(5) 0.7506(12) 0.317(12) Uani 1 1 d D . . . .
 F3 F 0.679(3) 1.206(3) 0.7667(9) 0.280(10) Uani 1 1 d D . . . .
 N5 N 0.437(3) 0.915(3) 0.5913(16) 0.265(16) Uani 1 1 d D . . . .
 H5A H 0.388571 0.928853 0.563357 0.318 Uiso 1 1 calc R U . . .
 H5B H 0.378014 0.887173 0.615357 0.318 Uiso 1 1 calc R U . . .
 H5C H 0.500780 0.841825 0.586778 0.318 Uiso 1 1 calc R U . . .
 C7 C -0.089(3) 0.493(3) 0.6525(14) 0.248(15) Uani 1 1 d D . . . .
 H7A H -0.079161 0.406218 0.674750 0.298 Uiso 1 1 calc R U . . .
 H7B H -0.150284 0.462527 0.625624 0.298 Uiso 1 1 calc R U . . .
 C10 C 0.056(2) 0.533(3) 0.6314(8) 0.190(14) Uani 1 1 d D . . . .
 H10A H 0.059033 0.642511 0.624630 0.228 Uiso 1 1 calc R U . . .
 H10B H 0.126953 0.511246 0.656204 0.228 Uiso 1 1 calc R U . . .
 C14 C -0.1150(19) 0.603(2) 0.7349(8) 0.239(9) Uani 1 1 d D . . . .
 C29 C -0.157(4) 0.626(3) 0.6806(8) 0.261(12) Uani 1 1 d D U . . .
 H29A H -0.121812 0.723846 0.668457 0.313 Uiso 1 1 calc R U . . .
 H29B H -0.258158 0.624054 0.676945 0.313 Uiso 1 1 calc R U . . .
 F4 F -0.202(3) 0.492(2) 0.7484(14) 0.296(12) Uani 1 1 d D . . . .
 F009 F -0.177(2) 0.706(3) 0.7632(8) 0.235(8) Uani 1 1 d D . . . .
 F13 F 0.0090(18) 0.671(4) 0.7366(11) 0.288(11) Uani 1 1 d D . . . .
 N008 N 0.092(2) 0.450(2) 0.5857(7) 0.131(7) Uani 1 1 d D . . . .
 H00A H 0.024269 0.464396 0.563316 0.157 Uiso 1 1 calc R U . . .
 H00B H 0.099271 0.350192 0.592327 0.157 Uiso 1 1 calc R U . . .
 H00C H 0.173086 0.484588 0.573879 0.157 Uiso 1 1 calc R U . . .

loop_
  _atom_site_aniso_label
  _atom_site_aniso_U_11
  _atom_site_aniso_U_22
  _atom_site_aniso_U_33
  _atom_site_aniso_U_23
  _atom_site_aniso_U_13
  _atom_site_aniso_U_12
 Ag06 0.194(4) 0.142(3) 0.0827(19) -0.0076(15) 0.034(2) 0.0129(19)
 Bi01 0.0794(6) 0.0463(4) 0.0864(7) -0.0038(4) 0.0061(5) -0.0080(4)
 I002 0.0977(10) 0.1107(11) 0.0836(10) 0.0087(7) 0.0045(7) 0.0094(7)
 I003 0.1370(14) 0.1125(12) 0.0825(10) -0.0056(7) -0.0022(9) -0.0020(9)
 I004 0.1579(15) 0.1005(11) 0.1399(15) -0.0128(10) -0.0055(12) 0.0697(11)
 I05 0.209(2) 0.1288(14) 0.1646(18) -0.0565(12) 0.0876(15) -0.1125(15)
 C2 0.27(2) 0.29(3) 0.34(2) -0.019(18) 0.026(18) 0.000(19)
 C12 0.33(6) 0.18(4) 0.40(3) -0.02(3) -0.03(3) 0.01(3)
 C13 0.57(8) 0.25(4) 0.44(4) 0.02(3) -0.14(4) -0.10(4)
 C19 0.31(3) 0.20(3) 0.33(2) -0.03(2) 0.02(2) -0.01(3)
 F1 0.32(3) 0.29(2) 0.31(3) -0.029(19) 0.04(3) 0.016(18)
 F2 0.253(18) 0.35(3) 0.35(3) -0.01(2) 0.017(19) -0.004(18)
 F3 0.25(2) 0.29(2) 0.31(2) 0.00(2) 0.03(2) 0.002(19)
 N5 0.23(3) 0.18(3) 0.38(4) -0.03(3) 0.01(3) 0.04(2)
 C7 0.22(2) 0.32(3) 0.21(2) -0.01(2) 0.109(19) 0.04(2)
 C10 0.19(2) 0.21(3) 0.18(2) -0.017(19) 0.046(17) 0.022(19)
 C14 0.183(16) 0.28(2) 0.252(17) -0.088(16) 0.014(14) -0.050(14)
 C29 0.168(19) 0.37(3) 0.242(16) -0.102(18) 0.035(13) 0.023(19)
 F4 0.25(2) 0.30(2) 0.33(3) -0.085(17) 0.05(2) -0.085(17)
 F009 0.234(17) 0.268(19) 0.202(16) -0.034(16) 0.022(14) -0.008(15)
 F13 0.191(14) 0.36(3) 0.32(2) -0.09(2) 0.012(14) -0.076(15)
 N008 0.096(12) 0.137(15) 0.159(17) 0.010(13) 0.038(12) -0.022(12)

_geom_special_details
;
 All esds (except the esd in the dihedral angle between two l.s. planes)
 are estimated using the full covariance matrix.  The cell esds are taken
 into account individually in the estimation of esds in distances, angles
 and torsion angles; correlations between esds in cell parameters are only
 used when they are defined by crystal symmetry.  An approximate (isotropic)
 treatment of cell esds is used for estimating esds involving l.s. planes.
;
loop_
  _geom_bond_atom_site_label_1
  _geom_bond_atom_site_label_2
  _geom_bond_distance
  _geom_bond_site_symmetry_2
  _geom_bond_publ_flag
 Ag06 I002 2.6639(16) . ?
 Ag06 I002 2.6639(16) 3_666 ?
 Ag06 I004 3.4549(15) . ?
 Bi01 I003 3.0665(17) 3_576 ?
 Bi01 I003 3.0664(17) . ?
 Bi01 I004 3.0620(14) 3_576 ?
 Bi01 I004 3.0620(14) . ?
 Bi01 I05 3.0625(15) 3_576 ?
 Bi01 I05 3.0625(15) . ?
 C2 C19 1.5299(10) . ?
 C2 F1 1.3200(10) . ?
 C2 F2 1.3200(11) . ?
 C2 F3 1.3199(11) . ?
 C12 H12A 0.9700 . ?
 C12 H12B 0.9700 . ?
 C12 C13 1.5300(10) . ?
 C12 C19 1.5300(11) . ?
 C13 H13A 0.9700 . ?
 C13 H13B 0.9700 . ?
 C13 N5 1.4700(11) . ?
 C19 H19A 0.9700 . ?
 C19 H19B 0.9700 . ?
 N5 H5A 0.8900 . ?
 N5 H5B 0.8900 . ?
 N5 H5C 0.8900 . ?
 C7 H7A 0.9700 . ?
 C7 H7B 0.9700 . ?
 C7 C10 1.5300(11) . ?
 C7 C29 1.5300(10) . ?
 C10 H10A 0.9700 . ?
 C10 H10B 0.9700 . ?
 C10 N008 1.4701(10) . ?
 C14 C29 1.5300(10) . ?
 C14 F4 1.3200(11) . ?
 C14 F009 1.3200(10) . ?
 C14 F13 1.3200(11) . ?
 C29 H29A 0.9700 . ?
 C29 H29B 0.9700 . ?
 N008 H00A 0.8900 . ?
 N008 H00B 0.8900 . ?
 N008 H00C 0.8900 . ?

loop_
  _geom_angle_atom_site_label_1
  _geom_angle_atom_site_label_2
  _geom_angle_atom_site_label_3
  _geom_angle
  _geom_angle_site_symmetry_1
  _geom_angle_site_symmetry_3
  _geom_angle_publ_flag
 I002 Ag06 I002 180.0 . 3_666 ?
 I002 Ag06 I004 90.27(5) . . ?
 I002 Ag06 I004 89.73(5) 3_666 . ?
 I003 Bi01 I003 180.0 . 3_576 ?
 I004 Bi01 I003 91.25(5) . . ?
 I004 Bi01 I003 88.75(5) 3_576 . ?
 I004 Bi01 I003 88.75(5) . 3_576 ?
 I004 Bi01 I003 91.25(5) 3_576 3_576 ?
 I004 Bi01 I004 180.0 . 3_576 ?
 I004 Bi01 I05 88.96(7) . . ?
 I004 Bi01 I05 91.04(7) . 3_576 ?
 I004 Bi01 I05 91.04(7) 3_576 . ?
 I004 Bi01 I05 88.96(7) 3_576 3_576 ?
 I05 Bi01 I003 89.60(6) . 3_576 ?
 I05 Bi01 I003 89.60(6) 3_576 . ?
 I05 Bi01 I003 90.40(6) 3_576 3_576 ?
 I05 Bi01 I003 90.40(6) . . ?
 I05 Bi01 I05 180.0 . 3_576 ?
 Bi01 I004 Ag06 163.23(7) . . ?
 F1 C2 C19 117(3) . . ?
 F2 C2 C19 121(3) . . ?
 F2 C2 F1 93.2(18) . . ?
 F3 C2 C19 130(2) . . ?
 F3 C2 F1 93.5(17) . . ?
 F3 C2 F2 93(2) . . ?
 H12A C12 H12B 109.3 . . ?
 C13 C12 H12A 111.5 . . ?
 C13 C12 H12B 111.5 . . ?
 C19 C12 H12A 111.5 . . ?
 C19 C12 H12B 111.5 . . ?
 C19 C12 C13 101(2) . . ?
 C12 C13 H13A 113.1 . . ?
 C12 C13 H13B 113.1 . . ?
 H13A C13 H13B 110.5 . . ?
 N5 C13 C12 93(2) . . ?
 N5 C13 H13A 113.1 . . ?
 N5 C13 H13B 113.1 . . ?
 C2 C19 C12 102.6(10) . . ?
 C2 C19 H19A 111.2 . . ?
 C2 C19 H19B 111.2 . . ?
 C12 C19 H19A 111.2 . . ?
 C12 C19 H19B 111.2 . . ?
 H19A C19 H19B 109.2 . . ?
 C13 N5 H5A 109.5 . . ?
 C13 N5 H5B 109.5 . . ?
 C13 N5 H5C 109.5 . . ?
 H5A N5 H5B 109.5 . . ?
 H5A N5 H5C 109.5 . . ?
 H5B N5 H5C 109.5 . . ?
 H7A C7 H7B 107.8 . . ?
 C10 C7 H7A 109.0 . . ?
 C10 C7 H7B 109.0 . . ?
 C10 C7 C29 113(2) . . ?
 C29 C7 H7A 109.0 . . ?
 C29 C7 H7B 109.0 . . ?
 C7 C10 H10A 108.7 . . ?
 C7 C10 H10B 108.7 . . ?
 H10A C10 H10B 107.6 . . ?
 N008 C10 C7 114(2) . . ?
 N008 C10 H10A 108.7 . . ?
 N008 C10 H10B 108.7 . . ?
 F4 C14 C29 101(2) . . ?
 F4 C14 F009 93.5(14) . . ?
 F4 C14 F13 151(3) . . ?
 F009 C14 C29 110(2) . . ?
 F13 C14 C29 102(2) . . ?
 F13 C14 F009 94.0(15) . . ?
 C7 C29 H29A 110.7 . . ?
 C7 C29 H29B 110.7 . . ?
 C14 C29 C7 105(2) . . ?
 C14 C29 H29A 110.7 . . ?
 C14 C29 H29B 110.7 . . ?
 H29A C29 H29B 108.8 . . ?
 C10 N008 H00A 109.5 . . ?
 C10 N008 H00B 109.5 . . ?
 C10 N008 H00C 109.5 . . ?
 H00A N008 H00B 109.5 . . ?
 H00A N008 H00C 109.5 . . ?
 H00B N008 H00C 109.5 . . ?

loop_
  _geom_torsion_atom_site_label_1
  _geom_torsion_atom_site_label_2
  _geom_torsion_atom_site_label_3
  _geom_torsion_atom_site_label_4
  _geom_torsion
  _geom_torsion_site_symmetry_1
  _geom_torsion_site_symmetry_2
  _geom_torsion_site_symmetry_3
  _geom_torsion_site_symmetry_4
  _geom_torsion_publ_flag
 C13 C12 C19 C2 150(3) . . . . ?
 C19 C12 C13 N5 171(3) . . . . ?
 F1 C2 C19 C12 58(3) . . . . ?
 F2 C2 C19 C12 -54(4) . . . . ?
 F3 C2 C19 C12 179(3) . . . . ?
 C10 C7 C29 C14 -93(3) . . . . ?
 C29 C7 C10 N008 -150(3) . . . . ?
 F4 C14 C29 C7 -77(3) . . . . ?
 F009 C14 C29 C7 -175.6(19) . . . . ?
 F13 C14 C29 C7 86(3) . . . . ?

_shelx_res_file
;
TITL cf_cf3_a.res in P2(1)/c
    cf_cf3.res
    created by SHELXL-2018/1 at 16:24:11 on 11-May-2021
REM Old TITL CF_CF3 in P2(1)/c
REM SHELXT solution in P2(1)/c
REM R1 0.305, Rweak 0.108, Alpha 0.099, Orientation as input
REM Formula found by SHELXT: N6 Ag3 I6 Bi
CELL 0.71073 9.5029 8.7165 26.9934 90 89.995 90
ZERR 21 0.0005 0.0004 0.002 0 0.006 0
LATT 1
SYMM -X,0.5+Y,0.5-Z
SFAC C H N F Ag I Bi
UNIT 21 21 21 21 21 21 21
RIGU 0.001 0.001 C2 > N5
RIGU 0.001 0.001 C7 > N008
DFIX 1.53 0.001 C2 C19 C19 C12 C13 C12
DFIX 1.47 0.001 N008 C10 N5 C13
DFIX 1.53 0.001 C7 C10 C7 C29 C29 C14
RIGU 0.001 0.001 C2 C12 H12a H12b C13 H13a H13b C19 H19a H19b F1 > N5 H5a =
 H5B H5C C7 H7A H7B C10 H10A H10B C14 C29 H29A H29B F4 > N008 H00A H00B H00C
DFIX 1.32 0.001 F4 C14 F009 C14 F13 C14 F1 C2 F2 C2 F3 C2
SADI F13 F009 F009 F4
SADI F2 F1 F1 F3
DFIX 2.4 C2 C12
ISOR C13
ISOR C29

L.S. 24 0 0
PLAN  3
CONF
BIND I004 Ag06
BOND $H
list 4
MORE -1
fmap 2 53
acta
REM <olex2.extras>
REM <HklSrc "%.\\CF_CF3.hkl">
REM </olex2.extras>

WGHT    0.120000   25.876900
FVAR       0.13072
AG06  5    0.500000    0.500000    0.500000    10.50000    0.19400    0.14247 =
         0.08267   -0.00759    0.03362    0.01285
BI01  7    0.000000    1.000000    0.500000    10.50000    0.07937    0.04631 =
         0.08642   -0.00380    0.00613   -0.00799
I002  6    0.465476    0.497100    0.597931    11.00000    0.09768    0.11072 =
         0.08355    0.00870    0.00455    0.00940
I003  6    0.066963    1.023683    0.610861    11.00000    0.13698    0.11250 =
         0.08249   -0.00556   -0.00216   -0.00199
I004  6    0.210969    0.737300    0.487511    11.00000    0.15792    0.10053 =
         0.13993   -0.01279   -0.00547    0.06972
I05   6   -0.229465    0.762585    0.521653    11.00000    0.20937    0.12876 =
         0.16457   -0.05648    0.08763   -0.11250
C2    1    0.621141    1.123276    0.731212    11.00000    0.26501    0.29312 =
         0.33507   -0.01852    0.02633   -0.00046
C12   1    0.546264    1.000079    0.656700    11.00000    0.32534    0.18195 =
         0.40435   -0.02464   -0.03446    0.01017
AFIX  23
H12A  2    0.463840    0.989895    0.677643    11.00000   -1.20000
H12B  2    0.594759    0.902297    0.655007    11.00000   -1.20000
AFIX   0
C13   1    0.507321    1.058811    0.605078    11.00000    0.57288    0.25365 =
         0.44121    0.01598   -0.13937   -0.10435
AFIX  23
H13A  2    0.444060    1.146110    0.605890    11.00000   -1.20000
H13B  2    0.588765    1.081201    0.584656    11.00000   -1.20000
AFIX   0
C19   1    0.643743    1.127611    0.675112    11.00000    0.30669    0.20455 =
         0.33348   -0.02970    0.02477   -0.01083
AFIX  23
H19A  2    0.741025    1.106445    0.666643    11.00000   -1.20000
H19B  2    0.617057    1.226303    0.661423    11.00000   -1.20000
AFIX   0
F1    4    0.647955    0.991917    0.753637    11.00000    0.32357    0.29001 =
         0.30879   -0.02905    0.04256    0.01591
F2    4    0.494001    1.133926    0.750608    11.00000    0.25300    0.34872 =
         0.34942   -0.01078    0.01719   -0.00408
F3    4    0.678989    1.206048    0.766734    11.00000    0.24740    0.28572 =
         0.30625   -0.00037    0.03473    0.00210
N5    3    0.436706    0.914978    0.591282    11.00000    0.23086    0.18495 =
         0.37873   -0.02998    0.00609    0.03825
AFIX 137
H5A   2    0.388571    0.928853    0.563357    11.00000   -1.20000
H5B   2    0.378014    0.887173    0.615357    11.00000   -1.20000
H5C   2    0.500780    0.841825    0.586778    11.00000   -1.20000
AFIX   0

C7    1   -0.088723    0.493068    0.652536    11.00000    0.22177    0.31720 =
         0.20617   -0.00992    0.10916    0.03563
AFIX  23
H7A   2   -0.079161    0.406218    0.674750    11.00000   -1.20000
H7B   2   -0.150284    0.462527    0.625624    11.00000   -1.20000
AFIX   0
C10   1    0.056010    0.533250    0.631366    11.00000    0.18772    0.20550 =
         0.17799   -0.01684    0.04605    0.02174
AFIX  23
H10A  2    0.059033    0.642511    0.624630    11.00000   -1.20000
H10B  2    0.126953    0.511246    0.656204    11.00000   -1.20000
AFIX   0
C14   1   -0.115022    0.602908    0.734875    11.00000    0.18337    0.28161 =
         0.25240   -0.08790    0.01434   -0.05002
C29   1   -0.156649    0.626295    0.680648    11.00000    0.16840    0.37115 =
         0.24249   -0.10231    0.03529    0.02301
AFIX  23
H29A  2   -0.121812    0.723846    0.668457    11.00000   -1.20000
H29B  2   -0.258158    0.624054    0.676945    11.00000   -1.20000
AFIX   0
F4    4   -0.202005    0.492491    0.748375    11.00000    0.25368    0.30470 =
         0.32984   -0.08474    0.05169   -0.08525
F009  4   -0.176768    0.706431    0.763182    11.00000    0.23393    0.26849 =
         0.20242   -0.03412    0.02164   -0.00766
F13   4    0.009005    0.670877    0.736612    11.00000    0.19131    0.35653 =
         0.31560   -0.08541    0.01175   -0.07581
N008  3    0.091677    0.449883    0.585719    11.00000    0.09626    0.13658 =
         0.15889    0.00960    0.03795   -0.02172
AFIX 137
H00A  2    0.024269    0.464396    0.563316    11.00000   -1.20000
H00B  2    0.099271    0.350192    0.592327    11.00000   -1.20000
H00C  2    0.173086    0.484588    0.573879    11.00000   -1.20000
AFIX   0
HKLF 4


REM  cf_cf3_a.res in P2(1)/c
REM R1 =  0.0965 for    2972 Fo > 4sig(Fo)  and  0.1668 for all    5805 data
REM    195 parameters refined using    125 restraints

END

WGHT      0.1204     25.7908

REM Highest difference peak  2.720,  deepest hole -1.702,  1-sigma level  0.284
Q1    1  -0.1588  0.7168  0.5160  11.00000  0.05    2.72
Q2    1  -0.2653  0.7976  0.4983  11.00000  0.05    2.40
Q3    1   0.0727  1.0572  0.5002  11.00000  0.05    1.76
;
_shelx_res_checksum                50489
_shelx_hkl_file
;
   0   0  -3    0.58    0.25
   0   0  -4 2218.55   66.91
   0   0  -5    0.73    0.40
   0   0  -6  270.35    9.00
   0   0  -7    3.29    0.76
   0   0  -8 8120.24  243.56
   0   0  -9    3.28    1.06
   0   0 -10 5036.89  151.70
   0   0 -11    1.92    0.94
   0   0 -12 1306.35   40.54
   0   0 -13    1.48    0.93
   0   0 -14   40.87    2.55
   0   0 -15   -0.08    0.90
   0   0 -16   17.34    1.75
   0   0 -17    2.12    1.29
   0   0 -18  326.85   11.51
   0   0 -19    3.45    1.44
   0   0 -20  235.12    8.78
   0   0 -21    0.37    1.25
   0   0 -22   10.58    1.68
   0   0 -23    0.28    1.27
   0   0 -24    5.88    1.51
   0   0 -25    0.57    1.38
   0   0 -26   10.71    2.03
   0   0 -26   13.97    3.22
   0   0 -27    2.25    2.93
   0   0 -28   27.02    3.83
   0   0 -29    5.84    3.11
   0   0 -30   19.03    3.67
   0   0 -31    2.84    3.08
   0   0 -32    2.26    3.10
   0   0 -33    5.61    3.32
   0   0 -34    4.17    3.26
   0   0 -35    6.30    3.52
   0   1   0    0.15    0.12
   0   1  -1   67.22    2.15
   0  -1  -1   70.19    2.23
   0   1   1   68.28    2.22
   0  -1  -2    0.08    0.12
   0   1   2    0.20    0.15
   0   1  -2    0.27    0.10
   0  -1  -3   31.08    1.19
   0   1   3   31.17    1.19
   0   1  -3   32.46    1.13
   0   1  -4    0.73    0.19
   0  -1  -4    0.90    0.23
   0   1   4    1.45    0.27
   0   1  -5   90.62    3.11
   0  -1  -5   95.24    3.27
   0   1   5   96.25    3.26
   0  -1  -6   62.02    2.45
   0   1  -6   59.37    2.29
   0  -1  -7  457.29   14.37
   0   1  -7  452.34   14.12
   0   1  -8   28.72    1.51
   0  -1  -8   34.34    1.83
   0  -1  -9  126.17    4.72
   0   1  -9  111.64    4.30
   0  -1 -10    5.61    1.03
   0   1 -10    5.20    0.80
   0  -1 -11   15.46    1.56
   0   1 -11   13.86    1.22
   0   1 -12    1.30    0.71
   0  -1 -12    1.34    1.00
   0  -1 -13   43.29    2.84
   0   1 -13   42.98    2.40
   0   1 -14    0.48    0.76
   0  -1 -14    0.09    0.97
   0  -1 -14    0.12    1.19
   0  -1 -15   88.04    4.20
   0  -1 -15   80.40    4.69
   0   1 -16    5.12    1.25
   0  -1 -16    3.84    1.47
   0  -1 -16    8.20    2.15
   0   1 -17  260.92    9.11
   0  -1 -17  243.78    9.22
   0  -1 -17  245.68   10.12
   0   1 -18    9.89    1.61
   0  -1 -18   13.62    2.43
   0  -1 -18    8.83    1.80
   0  -1 -19   21.43    2.19
   0   1 -19   23.32    2.08
   0  -1 -19   21.55    2.97
   0  -1 -20   11.30    2.59
   0   1 -20   13.59    1.80
   0  -1 -20    9.30    1.75
   0  -1 -21   39.19    2.83
   0   1 -21   37.60    2.74
   0  -1 -22   11.94    2.64
   0   1 -22    9.64    1.75
   0  -1 -22   12.11    1.87
   0  -1 -23   13.05    2.71
   0   1 -23    9.84    1.71
   0  -1 -23   10.89    1.79
   0  -1 -24    2.32    1.55
   0  -1 -24    7.19    2.54
   0   1 -24    2.84    1.48
   0  -1 -25   29.33    2.64
   0  -1 -25   39.30    3.99
   0   1 -25   40.78    2.92
   0  -1 -26    4.26    2.74
   0   1 -26    5.41    1.85
   0  -1 -27   52.42    4.73
   0  -1 -28    8.63    3.21
   0  -1 -29   -0.20    2.88
   0  -1 -30    1.44    3.02
   0  -1 -31    9.09    3.33
   0  -1 -32    2.30    3.09
   0   1 -33    4.31    3.39
   0  -1 -33    3.16    3.20
   0   1 -34    3.58    3.42
   0  -1 -34    3.33    3.31
   0  -1 -35    3.76    3.46
   0   1 -35    7.97    3.63
   0   2   0 1621.96   48.77
   0   2   1  324.69   10.01
   0  -2  -1  322.98   10.03
   0  -2  -2    9.55    0.60
   0   2   2   10.03    0.61
   0  -2  -3  101.69    3.36
   0   2  -3   96.64    3.19
   0  -2   3   97.09    3.16
   0   2   3  100.84    3.32
   0   2  -4 2914.51   87.97
   0  -2   4 2914.00   87.93
   0  -2  -4 2979.54   88.14
   0   2   4 2975.85   88.12
   0   2  -5    3.67    0.41
   0  -2  -5    3.40    0.47
   0   2   5    4.57    0.54
   0   2  -5    3.57    0.38
   0   2   6  959.77   29.11
   0  -2  -6  974.26   29.17
   0   2  -6  974.48   28.92
   0   2  -6  941.74   28.94
   0  -2   6  941.35   28.94
   0  -2   7   60.87    2.24
   0   2   7   63.07    2.41
   0  -2  -7   61.86    2.44
   0   2  -7   59.45    2.25
   0   2  -8  433.20   13.67
   0  -2   8  431.24   13.67
   0  -2  -8  454.03   13.95
   0   2   8  450.81   13.85
   0   2  -9    4.57    0.64
   0  -2   9    4.13    0.59
   0   2   9    6.30    0.84
   0  -2  -9    6.14    0.78
   0  -2  10  953.45   29.99
   0   2 -10  994.04   29.96
   0   2  10  989.00   30.19
   0  -2 -10  983.11   30.30
   0  -2  11    0.28    0.65
   0   2  11    0.59    0.89
   0   2 -11    1.53    0.63
   0  -2 -11    2.28    0.76
   0  -2  12  177.41    6.72
   0   2 -12  199.59    6.64
   0  -2 -12  193.84    6.99
   0  -2  13   -0.13    0.85
   0   2 -13    1.26    0.67
   0  -2 -13    1.77    0.92
   0  -2  14   17.70    1.65
   0   2 -14   17.93    1.42
   0  -2 -14   13.03    1.60
   0  -2 -15   29.24    2.37
   0   2 -15   31.74    1.98
   0  -2  15   30.73    2.28
   0   2 -16   38.67    2.32
   0  -2 -16   41.40    2.94
   0  -2  16   35.86    2.69
   0   2 -17   13.09    1.57
   0  -2 -17    9.55    1.88
   0   2 -18  339.29   11.47
   0  -2 -18  318.19   12.26
   0  -2 -19    1.96    1.97
   0   2 -19   -0.58    1.41
   0  -2 -19    2.24    1.68
   0   2 -20  302.78   10.44
   0  -2 -20  274.55   11.29
   0  -2 -20  282.60   10.55
   0  -2 -21    1.89    2.06
   0  -2 -21    2.39    1.67
   0   2 -21    0.18    1.38
   0  -2 -22   39.08    3.59
   0   2 -22   36.93    2.70
   0  -2 -22   36.74    2.85
   0  -2 -23    1.71    1.52
   0   2 -23    1.15    1.39
   0  -2 -23    2.60    2.21
   0  -2 -24   11.18    2.64
   0   2 -24    6.88    1.64
   0  -2 -24    7.48    1.87
   0   2 -25    6.60    1.80
   0  -2 -25    4.85    2.52
   0  -2 -26   14.83    3.26
   0   2 -26   14.60    2.25
   0  -2 -27   -1.98    2.81
   0  -2 -28   32.07    4.14
   0  -2 -29    1.86    3.03
   0  -2 -30   11.31    3.50
   0  -2 -31    3.82    3.28
   0  -2 -32    3.44    3.41
   0  -2 -33   -1.08    3.19
   0  -2 -34   -1.74    3.36
   0   3   0    0.23    0.41
   0   3   1   32.30    1.45
   0   3  -1   31.26    1.42
   0   3   2   92.77    3.22
   0  -3   2   86.00    3.04
   0  -3  -2   94.80    3.25
   0   3   3   33.87    1.52
   0  -3  -3   36.44    1.59
   0  -3   3   33.39    1.35
   0   3  -4   37.37    1.50
   0  -3   4   40.12    1.50
   0   3   4   39.93    1.67
   0  -3  -4   41.48    1.74
   0   3  -5  119.60    4.02
   0   3   5  125.85    4.25
   0  -3   5  113.94    3.97
   0  -3  -5  132.27    4.31
   0  -3   5  124.65    4.03
   0   3  -6    1.63    0.39
   0   3   6    1.69    0.58
   0  -3   6    1.52    0.37
   0  -3  -6    1.59    0.51
   0  -3   7  242.28    7.63
   0  -3  -7  239.47    7.91
   0   3  -7  233.68    7.64
   0   3   7  245.96    7.86
   0   3  -8    2.70    0.51
   0  -3   8    2.33    0.49
   0  -3  -8    2.68    0.64
   0   3   8    2.84    0.71
   0   3  -8    2.99    0.53
   0  -3   9   74.73    2.82
   0   3  -9   76.25    2.83
   0   3   9   78.50    3.05
   0   3  -9   75.93    2.77
   0  -3  -9   75.88    3.11
   0   3 -10   14.63    0.99
   0  -3 -10   14.98    1.31
   0  -3  10   13.87    0.99
   0   3  10   14.23    1.19
   0   3 -10   15.61    1.03
   0   3 -11   10.53    0.94
   0  -3  11    8.49    0.94
   0  -3 -11    9.15    1.12
   0   3 -11   10.86    0.99
   0   3  11    8.67    1.13
   0   3  12   26.16    1.74
   0  -3  12   24.26    1.55
   0  -3 -12   24.77    1.86
   0   3 -12   27.75    1.52
   0  -3  13    5.05    0.93
   0   3  13    6.04    1.16
   0  -3 -13    4.35    1.09
   0   3 -13    7.65    0.95
   0  -3 -14   -1.77    1.25
   0   3  14   -0.65    1.22
   0  -3  14   -1.02    1.06
   0   3 -14    0.89    0.77
   0  -3 -15   67.85    3.68
   0  -3  15   74.45    3.43
   0   3 -15   75.00    3.26
   0   3 -16   16.40    1.51
   0  -3 -16   14.72    1.90
   0  -3  16   15.93    1.72
   0  -3  17  151.59    6.23
   0   3 -17  161.68    5.89
   0  -3  18    5.21    1.69
   0   3 -18    6.44    1.43
   0  -3 -19   13.92    2.27
   0   3 -19   11.50    1.67
   0  -3  19   12.02    2.09
   0  -3 -20    1.94    1.77
   0   3 -20   -1.08    1.43
   0   3 -21   12.34    1.78
   0  -3 -21   11.73    2.28
   0   3 -22    0.28    1.43
   0  -3 -22    2.39    1.87
   0  -3 -22    1.65    1.64
   0  -3 -23   -0.67    1.94
   0   3 -23   -1.35    1.44
   0  -3 -23    0.12    1.68
   0  -3 -24    3.73    2.32
   0   3 -24    7.78    1.68
   0  -3 -25   11.71    2.82
   0   3 -25   18.29    2.22
   0  -3 -26   -1.94    2.91
   0   3 -26    6.63    1.98
   0  -3 -27   18.27    3.51
   0  -3 -28   -0.83    3.11
   0  -3 -29   -3.82    3.32
   0  -3 -30   -4.56    3.39
   0  -3 -31    1.98    3.29
   0  -3 -32   -1.35    3.41
   0  -3 -33   -2.51    3.71
   0   4   0 5189.99  155.60
   0   4  -1    1.57    1.14
   0   4   1    0.95    1.15
   0   4   2 2367.88   72.43
   0  -4   2 2427.83   72.22
   0  -4   3   52.74    2.16
   0   4   3   59.26    2.39
   0  -4  -3   59.33    2.42
   0  -4   4  415.60   12.84
   0  -4  -4  420.90   13.15
   0   4   4  405.66   13.05
   0   4   5   15.03    1.14
   0  -4   5   11.57    0.81
   0  -4  -5   15.18    1.15
   0  -4   5   13.71    0.87
   0  -4   6  329.55   10.11
   0  -4   6  322.25   10.05
   0  -4  -6  316.66   10.44
   0   4   6  312.44   10.36
   0   4  -7    3.41    0.67
   0   4   7    4.80    0.92
   0  -4   7    3.23    0.65
   0  -4  -7    4.66    0.97
   0  -4  -8 1418.83   43.21
   0   4   8 1405.69   43.07
   0  -4   8 1421.48   42.78
   0   4  -8 1408.87   42.78
   0  -4   9   14.53    1.11
   0   4  -9   12.21    1.07
   0  -4  -9   14.87    1.35
   0  -4  10 1132.64   33.87
   0  -4 -10 1091.23   34.25
   0   4  10 1118.93   34.12
   0   4 -10 1096.75   33.87
   0   4 -11   68.23    2.59
   0   4 -11   63.15    2.69
   0  -4 -11   64.18    3.05
   0  -4  11   68.91    2.73
   0   4  11   66.73    2.99
   0   4 -12  226.21    7.53
   0  -4 -12  216.77    7.93
   0   4  12  216.63    7.78
   0  -4  12  237.42    7.60
   0   4 -12  227.14    7.40
   0  -4  13    7.89    1.03
   0   4 -13   10.22    1.04
   0   4  13    8.06    1.26
   0  -4 -13    6.54    1.24
   0   4 -13    9.61    0.97
   0   4  14    1.24    1.08
   0  -4 -14    1.68    1.09
   0   4 -14    1.50    0.78
   0   4 -14    0.83    0.79
   0  -4  14    1.25    0.80
   0   4  15    4.30    1.27
   0   4 -15    3.79    0.95
   0  -4  15    3.12    1.06
   0  -4 -15    4.97    1.39
   0   4 -15    3.51    0.87
   0   4 -16    8.91    1.19
   0   4  16    5.68    1.45
   0  -4  16    6.53    1.32
   0   4 -16    7.85    1.25
   0  -4 -16    6.05    1.50
   0  -4 -17   -0.10    1.40
   0   4 -17    0.12    1.04
   0  -4  17    0.84    1.13
   0   4 -17    0.33    1.08
   0   4  17   -0.55    1.46
   0  -4 -18   67.40    4.09
   0   4 -18   78.99    3.58
   0   4 -18   80.04    3.53
   0  -4  18   77.71    3.88
   0  -4  19   12.85    1.91
   0   4 -19   13.90    1.66
   0  -4 -19   10.37    2.03
   0   4 -19   12.98    1.64
   0  -4 -20   56.49    3.97
   0   4 -20   57.34    3.18
   0  -4  20   64.70    3.79
   0   4 -21   17.07    1.80
   0  -4  21   13.32    2.26
   0  -4 -21   10.89    2.39
   0   4 -22    4.97    1.65
   0  -4 -22    0.61    2.12
   0   4 -23   -0.45    1.42
   0  -4 -23   -2.45    2.34
   0  -4 -24   -2.10    2.56
   0   4 -24   -0.58    1.45
   0   4 -25    1.61    1.53
   0  -4 -25   -1.66    2.55
   0   4 -26    0.42    1.64
   0  -4 -26   -0.39    2.61
   0  -4 -27   -2.87    2.76
   0  -4 -28    0.64    2.80
   0  -4 -29   -1.11    3.06
   0  -4 -30   -0.46    3.07
   0  -4 -31    3.28    3.23
   0  -4 -32   -0.48    3.08
   0   5   0   -0.76    0.82
   0   5  -1   17.92    1.35
   0  -5   1   19.48    1.16
   0   5   1   20.92    1.41
   0   5   2   35.86    1.88
   0   5  -2   34.69    1.87
   0  -5   2   35.59    1.65
   0   5   3   45.28    2.19
   0  -5   3   45.61    1.94
   0   5  -3   42.24    2.14
   0  -5  -4    1.34    0.83
   0   5   4    2.39    0.87
   0  -5   4    2.89    0.64
   0  -5   5  103.53    3.63
   0  -5  -5  104.43    4.02
   0  -5   5   96.21    3.55
   0   5   5  105.83    3.93
   0   5   6   42.61    2.09
   0  -5  -6   38.76    2.13
   0  -5   6   38.60    1.71
   0  -5   6   36.24    1.74
   0  -5  -7  129.94    4.91
   0   5   7  132.63    4.85
   0  -5   7  130.09    4.43
   0  -5   7  126.62    4.50
   0  -5  -8   39.62    2.19
   0   5   8   41.31    2.13
   0  -5   8   34.96    1.75
   0   5   9   43.34    2.22
   0  -5  -9   37.70    2.20
   0  -5   9   39.29    1.85
   0   5  -9   40.59    1.86
   0   5 -10    0.85    0.62
   0  -5 -10    0.13    0.94
   0  -5  10    0.36    0.64
   0   5  10    0.95    0.90
   0   5  11    3.75    1.05
   0  -5 -11    2.62    1.04
   0  -5  11    2.09    0.76
   0   5 -11    2.47    0.75
   0  -5 -12   13.73    1.50
   0   5 -12   11.24    1.09
   0  -5  12   11.93    1.12
   0   5  12   15.13    1.48
   0  -5 -13    5.44    1.23
   0   5 -13    4.94    0.87
   0   5  13    4.24    1.23
   0  -5  13    3.62    0.90
   0   5 -14    1.04    0.80
   0  -5 -14    2.49    1.19
   0   5  14    1.73    1.21
   0  -5  14    1.08    0.91
   0   5  15   57.05    3.02
   0  -5  15   49.04    2.65
   0  -5 -15   57.66    3.22
   0   5 -15   57.71    2.65
   0  -5  16    1.85    1.12
   0   5  16    2.61    1.42
   0  -5 -16    3.61    1.39
   0   5 -16    4.09    1.15
   0   5  17   65.19    3.40
   0   5 -17   62.69    2.87
   0   5 -17   63.48    3.02
   0  -5 -17   68.87    3.73
   0  -5  17   63.70    3.25
   0   5 -18    0.85    1.12
   0  -5  18   -0.55    1.46
   0   5 -18    1.65    1.09
   0  -5 -18   -0.65    1.54
   0   5  18   -1.14    1.59
   0   5 -19    8.54    1.38
   0   5  19    3.67    1.71
   0  -5  19    5.83    1.59
   0  -5 -19    4.87    1.77
   0   5 -19    5.72    1.27
   0  -5 -20    6.79    2.03
   0   5 -20   11.33    1.50
   0   5 -20    8.89    1.50
   0  -5  20    8.23    1.81
   0   5 -21    3.90    1.37
   0   5 -21    2.33    1.30
   0  -5 -21    2.31    1.91
   0  -5  21    2.19    1.84
   0  -5  22    0.36    1.98
   0   5 -22    6.34    1.48
   0   5 -22    5.29    1.47
   0  -5 -22    4.84    2.06
   0   5 -23    0.94    1.33
   0  -5  23   -1.84    2.16
   0  -5 -23    1.88    2.09
   0   5 -23    2.35    1.49
   0  -5 -24   -1.18    2.21
   0   5 -24    0.81    1.34
   0   5 -24    1.28    1.51
   0   5 -25    9.17    1.83
   0  -5 -25    4.86    2.52
   0   5 -25    7.90    1.80
   0   5 -26    0.79    1.64
   0  -5 -26    1.72    2.53
   0   5 -26   -0.20    1.59
   0  -5 -27    4.04    2.74
   0   5 -27    5.14    1.82
   0   5 -28    1.04    1.75
   0  -5 -28    0.85    2.79
   0  -5 -29   -2.67    3.12
   0   5 -29   -0.69    1.86
   0  -5 -30   -0.46    2.99
   0  -5 -31   -2.87    3.22
   0   6   0  105.47    4.20
   0   6   1    1.39    0.97
   0  -6   1    3.74    0.83
   0   6  -1    2.84    1.10
   0   6   2    6.54    1.20
   0   6  -2    6.20    1.23
   0  -6   2    7.64    0.92
   0  -6   3    6.22    0.86
   0   6   3    6.57    1.14
   0   6  -3    4.24    1.18
   0  -6   4   38.09    1.87
   0   6   4   39.95    2.17
   0   6  -4   40.31    2.23
   0  -6   5   12.75    1.04
   0  -6   5   14.59    1.11
   0  -6   6    8.16    0.93
   0   6   6   10.29    1.30
   0  -6  -6    8.27    1.25
   0  -6   6    9.13    0.94
   0  -6   7   31.41    1.60
   0  -6  -7   29.71    2.02
   0   6   7   32.72    1.99
   0  -6   7   30.19    1.63
   0  -6   8   82.92    3.25
   0   6   8   86.63    3.63
   0  -6   8   83.43    3.17
   0  -6  -8   86.21    3.76
   0  -6   9    2.58    0.88
   0  -6  -9    4.74    1.27
   0   6   9    2.23    1.20
   0   6  10  164.94    5.98
   0  -6 -10  157.00    6.17
   0  -6  10  156.61    5.54
   0  -6  11    3.59    0.94
   0  -6 -11    2.33    1.32
   0   6  11    4.40    1.28
   0   6  12   57.75    2.92
   0   6 -12   57.08    2.53
   0  -6 -12   52.69    3.01
   0  -6  12   56.05    2.56
   0  -6  13    5.53    1.03
   0   6 -13    3.59    0.96
   0  -6 -13    3.59    1.35
   0   6  13    4.54    1.37
   0  -6  14   10.22    1.29
   0   6  14   11.37    1.67
   0  -6 -14    7.72    1.73
   0   6 -14   10.97    1.24
   0   6 -15   27.30    1.76
   0  -6  15   24.04    1.83
   0   6  15   23.02    2.10
   0  -6 -15   26.51    2.35
   0  -6  16   23.18    1.89
   0   6  16   24.42    2.17
   0  -6 -16   25.64    2.38
   0   6 -16   26.29    1.83
   0   6 -17   16.26    1.68
   0  -6  17   14.31    1.68
   0  -6 -17   16.13    2.17
   0  -6 -18   65.85    3.88
   0   6 -18   65.45    3.14
   0  -6  18   67.53    3.45
   0   6 -19    0.90    1.25
   0  -6  19   -0.83    1.54
   0  -6 -20   53.98    3.67
   0  -6  20   55.09    3.33
   0   6 -20   49.12    2.88
   0   6 -21    1.62    1.37
   0  -6  21    1.11    1.73
   0  -6 -21    2.22    1.99
   0  -6  22   16.81    2.53
   0   6 -22   18.16    1.98
   0  -6 -22   19.64    2.72
   0  -6 -23    5.36    2.31
   0   6 -23    2.71    1.56
   0  -6  23    2.22    2.13
   0  -6 -24    6.04    2.49
   0  -6  24    0.94    2.40
   0   6 -24    0.52    1.57
   0   6 -25    6.15    1.65
   0  -6 -25    6.77    2.65
   0   6 -25    4.60    1.71
   0  -6 -26    2.27    2.63
   0   6 -26    3.30    1.67
   0  -6 -27    1.80    2.64
   0  -6 -28    0.85    2.75
   0  -6 -29   -3.10    2.99
   0   7   0   -0.75    1.23
   0  -7   0   -0.37    0.83
   0  -7   1   29.99    1.74
   0   7  -1   29.36    2.04
   0   7   1   28.58    2.05
   0   7   2   19.68    1.78
   0   7  -2   20.60    1.83
   0  -7   2   19.29    1.47
   0   7  -3   51.02    2.76
   0   7   3   52.72    2.74
   0  -7   3   52.10    2.38
   0  -7   4    5.55    1.00
   0   7  -4    5.33    1.39
   0   7   4    6.64    1.37
   0   7  -5   72.62    3.35
   0  -7   5   70.70    2.93
   0   7   5   74.69    3.32
   0  -7   5   67.16    2.86
   0   7   6    6.59    1.37
   0   7  -6    5.82    1.43
   0  -7   6    5.48    0.97
   0  -7   6    4.70    0.99
   0   7   7   58.43    2.87
   0  -7   7   51.86    2.41
   0  -7   7   53.99    2.40
   0   7   8    5.63    1.43
   0  -7   8    6.21    1.01
   0  -7   8    5.38    1.01
   0  -7  -8    9.01    1.55
   0   7   9   19.99    1.81
   0  -7  -9   16.31    1.83
   0  -7   9   17.92    1.38
   0  -7  10    1.67    0.91
   0   7  10    0.60    1.30
   0  -7 -10    0.08    1.25
   0  -7 -11    6.19    1.57
   0   7  11    5.30    1.48
   0  -7  11    6.07    1.09
   0  -7 -12    3.94    1.54
   0  -7  12    4.09    1.07
   0   7  12    2.98    1.41
   0  -7  13   10.78    1.32
   0  -7 -13    8.69    1.75
   0  -7  14    0.85    1.05
   0  -7 -14    1.73    1.59
   0  -7 -15   27.33    2.55
   0  -7  15   27.45    1.97
   0  -7  16    7.72    1.49
   0  -7 -16    4.31    1.88
   0   7 -17   23.33    1.82
   0  -7  17   19.88    1.90
   0  -7 -17   19.76    2.46
   0   7 -18    3.10    1.28
   0  -7  18    1.45    1.39
   0  -7 -18    2.39    1.82
   0  -7  19    2.64    1.58
   0   7 -19    3.08    1.34
   0  -7 -19    3.32    2.00
   0  -7  20   -3.39    1.82
   0   7 -20    0.97    1.21
   0  -7 -20   -0.54    1.98
   0  -7  21    0.60    1.72
   0   7 -21    0.51    1.34
   0  -7 -21   -0.43    2.10
   0  -7 -22   -1.08    2.20
   0   7 -22    0.08    1.32
   0  -7  22    0.11    1.90
   0  -7  23    0.47    2.13
   0  -7 -23    5.15    2.54
   0  -7  24    1.17    2.30
   0  -7 -24    5.43    2.61
   0  -7 -25    5.86    2.73
   0  -7  25    6.34    2.64
   0  -7 -26    3.83    2.58
   0  -7 -27    7.30    2.91
   0  -8   0  178.37    6.48
   0   8   0  184.55    6.82
   0   8   1    4.13    1.62
   0   8  -1    4.49    1.68
   0  -8   1    3.76    1.22
   0  -8  -1    3.19    1.26
   0  -8   2  105.07    4.18
   0   8   2  107.31    4.49
   0   8  -2   99.30    4.48
   0  -8   3    4.92    1.20
   0   8   3    3.75    1.53
   0   8  -3    4.05    1.65
   0   8   4   43.27    2.63
   0   8  -4   39.40    2.69
   0  -8   4   41.26    2.23
   0  -8   5    2.71    1.09
   0  -8   5    1.09    1.04
   0  -8   6   33.36    1.92
   0  -8   6   32.60    1.92
   0  -8   7    0.96    1.04
   0  -8   7    2.22    1.06
   0  -8   8   51.24    2.45
   0  -8   8   54.58    2.58
   0  -8   9    2.58    1.09
   0  -8 -10   50.27    3.15
   0  -8  10   47.11    2.44
   0  -8 -11    9.57    1.88
   0  -8  11    9.59    1.31
   0  -8 -12   20.51    2.31
   0  -8  12   17.11    1.59
   0  -8  13    2.46    1.22
   0  -8 -13    2.91    1.70
   0  -8  14    4.59    1.27
   0  -8 -14    3.08    1.70
   0  -8 -15    2.62    1.78
   0  -8  15    2.77    1.24
   0  -8 -16    4.70    1.82
   0  -8  16    4.31    1.39
   0  -8 -17    1.20    1.85
   0  -8  17    1.31    1.37
   0  -8  18    4.90    1.58
   0  -8 -18    5.09    2.20
   0  -8  19    1.91    1.58
   0  -8 -19    2.54    2.09
   0  -8  20    3.96    1.78
   0  -8 -20    6.36    2.45
   0  -8 -21    0.30    2.35
   0  -8  21    1.95    1.87
   0  -8  22    2.87    2.02
   0  -8 -22    2.50    2.51
   0  -8 -23   -2.46    2.57
   0  -8  23   -0.46    2.06
   0  -8 -24   -1.22    2.63
   0  -8  24   -1.53    2.47
   0  -8  25    0.27    2.64
   0  -9   0   -0.47    1.10
   0  -9   1    6.58    1.31
   0  -9  -1    5.37    1.29
   0  -9   2    1.89    1.12
   0  -9  -2    2.90    1.22
   0  -9  -3   10.18    1.49
   0  -9   3   12.95    1.49
   0  -9   4    1.55    1.16
   0  -9   4    2.28    1.17
   0  -9   5   16.46    1.56
   0  -9   5   18.57    1.60
   0  -9   6    1.91    1.14
   0  -9   6    1.87    1.17
   0  -9   7   14.35    1.51
   0  -9   7   14.86    1.49
   0  -9   8    2.17    1.16
   0  -9   8    1.69    1.10
   0  -9   9    7.52    1.29
   0  -9  10    1.07    1.13
   0  -9  11    5.08    1.28
   0  -9  12    2.67    1.25
   0  -9  13    9.08    1.48
   0  -9 -13   10.86    2.14
   0  -9  14    0.90    1.29
   0  -9 -14    1.96    1.86
   0  -9  15   12.43    1.70
   0  -9 -15   13.93    2.32
   0  -9  16    2.54    1.44
   0  -9 -16    2.23    1.99
   0  -9 -17    8.37    2.30
   0  -9  17    5.50    1.60
   0  -9 -18    0.27    2.06
   0  -9  18    0.98    1.58
   0  -9  19    0.16    1.62
   0  -9 -19    4.05    2.22
   0  -9 -20    2.97    2.33
   0  -9  20    0.18    1.86
   0  -9 -21    2.97    2.47
   0  -9  21   -0.98    2.10
   0  -9  22    0.54    2.05
   0  -9  23    1.73    2.26
   0  -9  24   -2.31    2.68
   0 -10   0   12.89    1.68
   0 -10   1    1.12    1.31
   0 -10  -1    2.30    1.41
   0 -10  -2    9.13    1.62
   0 -10   2   12.26    1.64
   0 -10   3    0.68    1.37
   0 -10   3    0.77    1.27
   0 -10  -3   -0.07    1.38
   0 -10   4    6.97    1.45
   0 -10  -4    6.45    1.59
   0 -10   4    8.33    1.44
   0 -10  -5    0.22    1.43
   0 -10   5    1.96    1.28
   0 -10   5    0.70    1.31
   0 -10   6    8.26    1.47
   0 -10   6    6.34    1.45
   0 -10   7    1.10    1.31
   0 -10   7    0.05    1.31
   0 -10   8   12.37    1.58
   0 -10   9    0.52    1.32
   0 -10  10   10.82    1.56
   0 -10  11    1.78    1.37
   0 -10  12    8.42    1.53
   0 -10  13    3.58    1.42
   0 -10  14    6.65    1.59
   0 -10  15    3.21    1.52
   0 -10  16    5.44    1.65
   0 -10  17    1.19    1.66
   0 -10  18    1.41    1.69
   0 -10  19   -1.51    1.90
   0 -11   0    0.49    1.48
   0 -11   1    6.22    1.56
   0 -11  -1    5.51    1.61
   0 -11   2    0.86    1.43
   0 -11  -2    0.22    1.49
   0 -11   3    9.19    1.66
   0 -11  -3    8.31    1.72
   0 -11   4    0.57    1.36
   0 -11  -4   -0.69    1.52
   0 -11  -5    8.97    1.83
   0 -11   5    8.04    1.55
   0 -11   6    0.44    1.37
   0 -11  -6    2.05    1.66
   0 -11   7    5.30    1.54
   0 -11  -7    6.68    1.82
   0 -11   8    0.69    1.39
   0 -11   9    3.72    1.45
   0 -11  10   -0.43    1.40
   0 -11  11    0.75    1.45
   0 -11  12    0.32    1.38
   0 -11  13    4.20    1.60
   0 -12   0    3.64    1.62
   0 -12   1    0.78    1.49
   0 -12  -1    0.99    1.63
   0 -12  -2    4.04    1.67
   0 -12   2    1.96    1.58
   0 -12   3   -0.07    1.51
   0 -12  -3    1.72    1.73
   0 -12  -4    3.83    1.87
   0 -12   4    2.10    1.60
   0 -12   5    0.41    1.52
   0 -12  -5   -0.17    1.73
   0 -12  -6    0.52    1.79
   0 -12  -7   -1.07    1.81
   0 -12  -8   -0.37    1.79
   0 -12  -9   -0.38    1.93
   0 -12 -10    0.30    1.90
   1   0 -35    4.52    3.60
   1   0 -34   -0.43    3.27
   1   0 -33    1.71    3.09
   1   0 -32    5.67    3.30
   1   0 -31    2.28    3.27
   1   0 -30    6.40    3.21
   1   0 -29    3.09    3.14
   1   0 -28   12.27    3.44
   1   0 -27    4.73    2.94
   1   0 -26   28.84    2.66
   1   0 -26   50.53    4.59
   1   0 -25    1.22    1.47
   1   0 -24    0.56    1.33
   1   0 -23    0.65    1.37
   1   0 -22   46.41    3.02
   1   0 -21    0.92    1.41
   1   0 -20   43.26    2.85
   1   0 -19   -0.27    1.29
   1   0 -18    4.53    1.46
   1   0 -17    2.01    1.27
   1   0 -16   26.35    2.14
   1   0 -15    1.14    0.96
   1   0 -14  103.55    4.52
   1   0  -1    0.40    0.15
   1   0   0  214.65    6.50
  -1   0   0  207.36    6.49
  -1   0   0  220.56    6.55
   1   0   0  214.77    6.54
   1   0   1    0.63    0.12
  -1   0  -1    0.71    0.12
  -1   0  -2  104.90    3.24
   1   0   2   98.77    3.24
   1   0   3    0.42    0.17
  -1   0  -3    0.62    0.19
   1   0   4  195.52    6.42
  -1   0  -4  208.60    6.42
   1   0   5    1.28    0.37
  -1   0  -5    2.22    0.41
   1   0   6 3532.67  106.11
  -1   0  -6 3528.71  106.03
  -1   0  -7    5.37    0.72
   1   0   7    5.29    0.77
   1   0   8 3243.56   98.18
  -1   0  -8 3257.98   97.97
   1   0   9    0.33    0.69
  -1   0  -9    2.12    0.77
   1   0  10  443.94   14.82
  -1   0 -10  448.43   14.48
  -1   0 -11   -0.44    0.72
  -1   0 -12   41.09    2.35
  -1   0 -13    0.22    0.79
  -1   0 -14  222.75    8.18
  -1   0 -15    3.04    1.25
  -1   0 -16 1032.16   32.49
  -1   0 -17    3.95    1.51
  -1   0 -18  359.23   12.49
  -1   0 -19    1.27    1.41
  -1   0 -20    3.89    1.44
  -1   0 -21   -0.28    1.28
  -1   0 -22   27.87    2.42
  -1   0 -23    0.88    1.39
  -1   0 -24   16.63    2.07
  -1   0 -25    4.34    1.76
   1   1 -34    6.29    3.46
   1  -1 -34    4.24    3.28
   1   1 -33    5.75    3.49
   1  -1 -33    1.91    3.10
   1   1 -32    1.76    3.33
   1  -1 -32    2.76    3.22
   1  -1 -31   14.69    3.73
   1  -1 -30    7.29    3.43
   1  -1 -29   48.61    4.82
   1  -1 -28    3.45    3.08
   1  -1 -27   44.93    4.44
   1   1 -27   19.17    2.36
   1  -1 -26    0.20    2.62
   1   1 -26    0.84    1.61
   1  -1 -25    2.12    2.43
   1   1 -25    1.11    1.42
   1  -1 -25    1.30    1.44
   1   1 -24    2.62    1.38
   1  -1 -24    2.79    1.51
   1  -1 -24    3.23    2.45
   1  -1 -23    2.03    2.19
   1  -1 -23    0.79    1.34
   1   1 -23    1.26    1.32
   1  -1 -22   11.57    1.89
   1  -1 -22   11.23    2.70
   1   1 -22   11.99    1.76
   1  -1 -21  150.86    6.58
   1   1 -21  159.85    6.53
   1  -1 -20   22.31    2.30
   1  -1 -20   29.03    3.27
   1   1 -20   24.15    2.23
   1  -1 -19  601.22   19.60
   1   1 -19  554.29   17.91
   1  -1 -18   27.95    3.03
   1   1 -18   27.53    2.25
   1   1 -17  205.52    7.66
   1  -1 -17  199.23    8.66
   1  -1 -16   19.54    2.39
   1   1 -16   19.41    1.77
   1   1 -15   62.13    3.15
   1  -1 -15   59.18    3.79
   1  -1 -14   64.51    3.83
   1   1 -14   70.03    3.36
   1  -1 -13   15.57    1.79
   1   1 -13    4.73    1.11
   1  -1 -12   59.66    3.36
   1   1 -12   66.12    3.12
   1  -1 -11 1674.68   51.91
   1   1 -11 1691.85   51.54
   1   1 -10   40.39    2.21
   1  -1 -10   39.66    2.39
   1   1  -9 3250.65  100.31
   1  -1  -9 3417.28  100.52
   1  -1  -8    6.59    0.87
   1   1  -8    6.02    0.80
   1  -1  -7  259.72    8.17
   1   1  -7  234.92    8.11
   1  -1  -6    6.58    0.62
   1   1  -6    5.45    0.60
   1   1  -5  255.73    8.43
   1  -1  -5  280.58    8.48
   1  -1  -4   58.74    2.12
   1   1  -4   60.48    2.08
   1  -1  -3  617.43   18.33
  -1  -1   3  589.41   18.38
  -1  -1   2    0.78    0.21
   1   1  -2    0.81    0.22
   1  -1  -1 3405.24  101.83
   1  -1   0    4.41    0.32
   1   1   0    4.55    0.30
  -1   1  -1 2651.29   78.38
   1  -1   1 2666.65   78.38
   1   1   1 2552.06   78.34
  -1   1  -2    0.99    0.20
   1  -1   2    1.24    0.18
  -1   1  -3  405.86   12.12
   1  -1   3  412.25   12.14
   1   1   3  374.41   12.09
   1  -1   4    6.44    0.42
  -1   1  -4    5.87    0.43
   1  -1   5  127.19    3.56
  -1   1  -5  114.97    3.53
   1  -1   6   87.24    3.23
  -1   1  -6   95.79    3.29
  -1  -1  -7  464.24   15.03
  -1   1  -7  461.70   14.35
  -1   1  -8   50.02    2.10
  -1  -1  -8   51.45    2.62
  -1  -1  -9 2505.34   76.05
  -1   1  -9 2494.45   75.34
  -1  -1 -10   24.09    1.86
  -1   1 -10   24.07    1.46
  -1   1 -11  911.78   28.59
  -1  -1 -11  947.13   29.22
  -1  -1 -12   21.71    1.87
  -1   1 -12   22.79    1.55
  -1   1 -13   14.07    1.28
  -1  -1 -13    8.22    1.37
  -1  -1 -14   39.08    2.52
  -1   1 -14   39.15    2.27
  -1   1 -15   10.93    1.35
  -1  -1 -15    8.19    1.42
  -1  -1 -16   37.61    2.57
  -1   1 -16   31.17    2.21
  -1  -1 -17  235.03    8.40
  -1   1 -17  202.01    8.01
  -1   1 -18    7.00    1.51
  -1  -1 -18    8.36    1.71
  -1   1 -19  262.51    9.66
  -1  -1 -19  272.76    9.87
  -1   1 -20    0.92    1.27
  -1  -1 -20    3.30    1.50
  -1  -1 -21   73.10    3.90
  -1   1 -21   73.38    3.89
  -1   1 -22    0.20    1.31
  -1  -1 -22   -0.30    1.40
  -1  -1 -23    7.61    1.64
  -1   1 -23    9.05    1.69
  -1   1 -24    1.21    1.45
  -1  -1 -24   -0.10    1.38
  -1   1 -25   10.54    1.95
  -1  -1 -25    9.78    1.91
   1  -2 -34    0.22    3.45
   1  -2 -33    4.83    3.43
   1  -2 -32    1.73    3.17
   1  -2 -31   -0.43    3.15
   1  -2 -30   -0.63    3.17
   1  -2 -29    4.15    3.29
   1  -2 -28    6.10    3.17
   1  -2 -27    1.59    2.77
   1   2 -27    1.82    1.72
   1  -2 -26   25.41    3.70
   1   2 -26   28.79    2.58
   1  -2 -25    2.05    2.50
   1   2 -25    1.43    1.60
   1  -2 -24    6.77    1.88
   1  -2 -24    8.80    2.53
   1   2 -24   11.31    1.79
   1  -2 -23   -0.69    2.02
   1   2 -23    1.67    1.38
   1  -2 -23   -0.66    1.59
   1  -2 -22    3.96    2.02
   1   2 -22    0.36    1.24
   1   2 -21    1.76    1.37
   1  -2 -21   -0.31    1.94
   1  -2 -20   13.17    2.39
   1   2 -20   16.95    1.95
   1   2 -19    0.57    1.32
   1  -2 -19   -0.69    1.82
   1  -2 -18  164.33    7.59
   1   2 -18  191.23    6.96
   1   2 -17   17.51    1.73
   1  -2 -17   17.69    2.21
   1  -2 -16  361.01   13.53
   1   2 -16  403.76   12.95
   1  -2 -15    8.76    1.53
   1   2 -15    8.41    1.21
   1  -2 -14  269.78   10.25
   1   2 -14  304.39    9.87
   1  -2 -13    1.50    0.98
   1   2 -13    2.05    0.79
   1  -2 -12  372.09   12.73
   1   2 -12  391.89   12.44
   1   2 -11    4.84    0.81
   1  -2 -11    8.45    1.05
  -1  -2  10  465.81   14.88
   1  -2 -10  460.67   14.79
   1   2 -10  455.48   14.43
   1   2  -9   52.60    2.07
  -1  -2   9   51.99    2.34
  -1  -2   8  664.10   20.86
   1   2  -8  659.12   20.60
   1  -2  -8  679.14   20.92
   1   2  -8  705.31   20.83
  -1  -2   7  124.34    4.31
   1   2  -7  134.58    4.40
   1  -2  -7  126.32    4.45
   1   2  -7  125.84    4.17
  -1  -2   6  462.32   14.50
   1   2  -6  474.62   14.43
   1   2  -6  489.51   14.66
   1  -2  -6  473.52   14.73
   1   2  -5   24.83    0.96
   1  -2  -5   24.44    1.17
  -1  -2   5   26.14    1.00
  -1  -2   4  546.19   16.14
   1   2  -4  516.15   15.87
   1  -2  -4  536.02   16.16
  -1  -2   4  525.26   15.89
   1  -2  -3    4.91    0.50
  -1  -2   3    5.70    0.31
  -1  -2   2  395.57   11.98
   1  -2  -2  401.31   12.24
   1  -2  -1    4.14    0.40
   1   2   0    8.17    0.55
   1   2   1   74.44    2.57
  -1   2  -2  629.82   19.29
   1   2   2  639.74   19.31
  -1   2  -3  164.11    5.17
   1   2   3  157.60    5.18
  -1   2  -4  558.42   17.35
   1   2   4  578.15   17.38
   1   2   5    0.36    0.37
  -1   2  -5    0.54    0.32
  -1   2  -6    6.32    0.58
   1   2   6    9.71    0.71
   1   2   7    2.30    0.60
  -1   2  -7    2.22    0.49
   1   2   8    7.17    0.79
  -1   2  -8    6.63    0.66
   1   2   9   25.82    1.49
  -1   2  -9   27.98    1.41
   1   2  10  420.64   13.41
  -1   2 -10  415.03   13.20
  -1   2 -11   15.17    1.19
  -1   2 -12  880.62   26.88
   1  -2  12  853.75   26.80
  -1   2 -13    7.37    1.08
   1  -2  13    6.35    1.03
  -1  -2 -14   82.09    3.98
   1  -2  14   80.30    3.55
  -1   2 -14   80.29    3.50
   1  -2  15    2.22    0.93
  -1   2 -15    3.20    0.95
  -1  -2 -15    3.70    1.34
  -1  -2 -16   67.24    3.61
   1  -2  16   65.39    3.32
  -1   2 -16   63.34    3.17
  -1   2 -17    1.18    1.11
  -1  -2 -17    3.32    1.46
   1  -2  17    1.43    1.28
  -1   2 -18   29.32    2.14
  -1  -2 -18   27.63    2.36
   1  -2  18   22.97    2.36
  -1  -2 -19    5.07    1.53
  -1   2 -19    2.78    1.30
   1  -2  19    1.63    1.60
  -1  -2 -20   49.33    3.17
  -1   2 -20   43.53    2.92
  -1  -2 -21    0.51    1.49
  -1   2 -21   -0.28    1.32
  -1   2 -22   42.01    2.94
  -1  -2 -22   50.47    3.22
  -1   2 -23   -1.10    1.42
  -1  -2 -23    1.89    1.57
  -1  -2 -24    5.29    1.69
  -1   2 -24    2.98    1.63
  -1   2 -25   -0.74    1.70
   1  -3 -33   -2.98    3.58
   1  -3 -32   -1.80    3.47
   1  -3 -31    0.22    3.20
   1  -3 -30   -1.30    3.26
   1  -3 -29   14.83    3.58
   1  -3 -28    1.65    3.01
   1   3 -27   14.94    2.16
   1  -3 -27    7.60    3.14
   1   3 -26    5.47    1.69
   1  -3 -26   -3.08    2.98
   1  -3 -25   -4.80    2.84
   1   3 -25    1.27    1.47
   1   3 -24    3.04    1.47
   1  -3 -24    2.99    2.26
   1  -3 -23   -1.34    2.19
   1   3 -23    1.11    1.38
   1  -3 -22    0.94    1.78
   1   3 -22    0.89    1.32
   1   3 -21   98.32    4.45
   1  -3 -21   87.02    5.20
   1   3 -20    0.80    1.37
   1  -3 -20    4.64    1.86
   1  -3 -19  257.89   10.41
   1   3 -19  285.32    9.74
   1   3 -18   36.30    2.38
   1  -3 -18   37.35    2.94
   1  -3 -17  108.55    5.34
   1   3 -17  119.95    4.74
   1   3 -16   53.24    2.71
   1  -3 -16   53.01    3.21
   1  -3 -15    6.07    1.37
  -1  -3  15    6.50    1.56
   1   3 -15    6.90    1.07
   1   3 -14   37.11    1.94
  -1  -3  14   31.12    2.28
   1  -3 -14   33.27    2.37
  -1  -3  13   16.05    1.50
   1   3 -13   14.09    1.31
   1   3 -13   14.36    1.15
   1  -3 -13   11.33    1.43
   1  -3 -12    1.07    0.88
   1   3 -12    3.10    0.71
  -1  -3  12    2.46    0.87
   1   3 -12    3.15    0.89
   1   3 -11 1122.53   33.09
  -1  -3  11 1079.56   33.09
   1   3 -11 1067.13   32.83
   1  -3 -11 1041.63   33.26
   1   3 -10   31.34    1.52
  -1  -3  10   30.36    1.66
   1   3 -10   32.78    1.77
   1  -3 -10   35.51    2.01
   1   3  -9 1720.36   52.64
   1   3  -9 1826.27   52.89
   1  -3  -9 1688.38   53.07
  -1  -3   9 1757.10   52.76
   1   3  -8   85.72    3.04
  -1  -3   8   91.00    3.13
   1   3  -8   89.11    3.27
   1  -3  -8   88.90    3.41
  -1  -3   7  254.86    7.95
   1  -3  -7  252.53    8.29
   1   3  -7  250.90    7.92
   1   3  -7  255.74    8.13
   1  -3  -6   35.02    1.64
  -1  -3   6   35.33    1.51
   1   3  -6   33.76    1.32
  -1  -3   6   33.28    1.34
  -1  -3   5   11.84    0.61
   1  -3  -5   10.49    0.85
   1   3  -5   10.78    0.59
  -1  -3   5   11.01    0.78
  -1  -3   4   19.89    1.06
  -1  -3   4   20.86    0.86
   1  -3  -4   21.69    1.17
   1  -3  -3  371.31   11.67
  -1  -3   3  371.01   11.32
  -1  -3   2   16.60    0.75
   1  -3  -2   17.88    1.04
   1   3  -1 2573.27   77.33
   1   3   0   13.19    0.94
   1   3   1 2350.68   70.69
   1   3   2   67.73    2.57
   1   3   3  257.21    8.21
   1  -3   4    9.52    0.47
  -1   3  -4   10.90    0.71
   1   3   4    9.94    0.77
  -1   3  -5    3.60    0.50
   1   3   5    3.53    0.56
   1  -3   5    2.66    0.45
   1  -3   6   10.57    0.76
   1   3   6   11.67    0.90
  -1   3  -6   11.89    0.80
  -1   3  -7  325.55   10.59
   1   3   7  338.08   10.69
   1  -3   7  342.34   10.59
  -1   3  -8    2.38    0.38
   1  -3   8    2.84    0.61
   1   3   8    4.43    0.83
  -1   3  -8    3.08    0.61
  -1   3  -9 1308.96   39.68
  -1   3  -9 1298.48   39.33
   1  -3   9 1320.84   39.69
   1   3   9 1308.04   39.83
  -1   3 -10   68.86    2.59
  -1   3 -10   74.87    2.91
   1  -3  10   73.49    2.87
   1   3  10   79.71    3.12
  -1   3 -11  554.18   17.26
   1   3  11  543.43   17.47
   1  -3  11  554.60   17.27
   1  -3  12   64.53    2.73
  -1   3 -12   63.13    2.75
   1   3  12   60.90    2.93
   1  -3  13   15.83    1.27
   1   3  13   13.56    1.44
  -1   3 -13   16.41    1.27
   1  -3  14    1.40    0.78
  -1   3 -14    3.08    0.85
   1   3  14    0.46    1.15
   1  -3  15    1.26    0.95
  -1   3 -15    4.07    0.93
  -1   3 -16    0.13    0.96
   1  -3  16   -0.34    1.11
  -1   3 -17  105.60    4.33
   1  -3  17   92.62    4.37
  -1   3 -18    7.42    1.46
   1  -3  18    6.54    1.58
   1  -3  19  118.20    5.43
  -1   3 -19  129.31    5.30
  -1   3 -20   13.31    1.81
   1  -3  20   11.29    2.06
  -1  -3 -21   40.62    3.04
   1  -3  21   39.37    3.15
  -1   3 -21   37.41    2.71
  -1  -3 -22    0.22    1.59
   1  -3  22   -1.38    1.98
  -1   3 -22   -0.19    1.43
  -1  -3 -23    5.11    1.77
  -1   3 -23    6.87    1.60
  -1   3 -24    0.51    1.55
  -1   3 -25    1.16    1.57
   1  -4 -32    0.47    3.16
   1  -4 -31   -0.93    3.07
   1  -4 -30    0.23    3.04
   1   4 -29   -0.12    2.02
   1  -4 -29   -1.31    2.87
   1  -4 -28   -0.63    2.68
   1   4 -28    1.57    1.90
   1  -4 -27   -1.41    2.65
   1   4 -27   -1.43    1.61
   1   4 -27   -0.87    1.89
   1   4 -26    9.23    2.05
   1  -4 -26   11.57    2.90
   1   4 -26    9.23    1.86
   1   4 -25   -1.73    1.50
   1  -4 -25   -0.18    2.48
   1   4 -25    0.40    1.75
   1   4 -24    1.67    1.43
   1  -4 -24   -0.86    2.21
   1   4 -24   -0.58    1.64
   1  -4 -23   -2.11    2.52
   1   4 -23   -1.01    1.61
   1   4 -23   -0.35    1.39
   1   4 -22    5.60    1.47
   1   4 -22    2.78    1.54
   1  -4 -22    1.50    2.09
   1   4 -21    8.32    1.55
   1  -4 -21    4.02    2.05
   1   4 -21    2.90    1.53
   1   4 -20    8.43    1.64
   1   4 -20   10.71    1.53
   1  -4 -20    5.87    1.94
   1  -4 -19    0.94    1.67
   1   4 -19    1.33    1.10
   1   4 -19   -0.82    1.30
   1   4 -18    2.05    1.02
   1  -4 -18    2.20    1.47
   1   4 -18    4.55    1.37
   1  -4 -17    0.41    1.34
  -1  -4  17    0.56    1.46
   1   4 -17   -0.07    1.16
   1   4 -17    1.38    0.93
   1   4 -16    2.64    1.17
   1   4 -16    2.28    0.94
  -1  -4  16    1.48    1.32
   1  -4 -16    2.13    1.33
   1   4 -15    1.22    0.99
   1   4 -15    0.54    0.78
   1  -4 -15    0.17    1.17
  -1  -4  15    0.28    1.05
   1   4 -14   17.48    1.50
   1  -4 -14   15.44    1.67
  -1  -4  14   18.87    1.57
   1   4 -14   18.04    1.27
  -1  -4  13   52.69    2.57
   1   4 -13   52.51    2.48
   1   4 -13   53.45    2.29
   1  -4 -13   53.47    2.81
   1   4 -12   83.04    3.28
   1  -4 -12   79.20    3.59
  -1  -4  12   78.07    3.23
   1   4 -12   82.48    3.08
   1   4 -11   56.76    2.29
   1   4 -11   59.94    2.50
   1  -4 -11   58.62    2.79
  -1  -4  11   54.10    2.39
   1   4 -10   64.55    2.50
   1  -4 -10   66.96    2.99
  -1  -4  10   67.22    2.62
   1   4  -9   12.91    0.89
   1  -4  -9   12.91    1.23
  -1  -4   8   39.51    1.62
   1   4  -8   37.48    1.59
   1  -4  -8   39.99    2.09
   1  -4  -7    4.27    0.90
  -1  -4   7    2.78    0.66
   1   4  -7    3.99    0.53
  -1  -4   7    2.88    0.54
   1  -4  -6    6.01    0.86
  -1  -4   6    6.46    0.59
  -1  -4   6    6.22    0.77
  -1  -4   5   54.50    2.14
  -1  -4   5   49.07    1.87
   1  -4  -5   49.56    2.26
  -1  -4   4   29.28    1.25
   1  -4  -4   30.54    1.62
  -1  -4   4   31.09    1.46
   1  -4  -3  193.31    6.39
  -1  -4   3  186.58    6.00
  -1  -4   2  176.52    5.65
   1   4  -1  123.79    4.39
   1   4   0  166.17    5.65
   1   4   1    7.60    0.96
   1  -4   1    9.15    0.79
   1  -4   2  106.85    3.83
   1   4   2  111.30    3.98
   1  -4   3    8.97    0.81
   1   4   3    7.64    0.88
   1   4   4  411.72   13.08
   1  -4   4  416.55   12.97
   1   4   5  112.95    4.23
   1  -4   5  117.25    4.11
   1  -4   5  118.88    3.78
  -1   4  -6 1025.64   31.28
   1  -4   6 1008.53   31.26
   1   4   6 1052.34   31.48
   1  -4   7   98.22    3.58
   1   4   7   98.10    3.77
  -1   4  -7   95.58    3.57
   1  -4   8  993.15   30.43
  -1   4  -8  984.04   30.44
   1   4   8 1016.51   30.63
   1  -4   9   24.33    1.42
  -1   4  -9   23.97    1.44
   1   4   9   25.66    1.63
  -1   4 -10  212.45    7.28
   1   4  10  222.46    7.46
   1  -4  10  219.45    7.26
  -1   4 -11    0.86    0.74
   1   4  11    2.85    0.99
   1  -4  11    1.52    0.73
   1  -4  12   49.54    2.22
  -1   4 -12   47.51    2.22
  -1   4 -12   43.37    1.83
   1   4  12   49.08    2.43
  -1   4 -13   10.94    1.21
  -1   4 -13   12.06    0.92
   1   4  13   11.39    1.38
   1  -4  13   13.30    1.22
   1  -4  14  149.44    5.56
  -1   4 -14  153.19    5.52
   1   4  14  150.57    5.78
  -1   4 -14  152.10    5.15
  -1   4 -15   20.65    1.39
  -1   4 -15   20.69    1.65
   1   4  15   22.61    1.95
   1  -4  15   19.76    1.65
  -1   4 -16  334.70   10.86
   1   4  16  330.27   11.47
   1  -4  16  325.48   11.24
  -1   4 -16  351.64   11.25
  -1   4 -17    6.33    1.21
  -1   4 -17    7.37    1.36
   1   4  17    7.27    1.71
   1  -4  17    5.20    1.44
  -1   4 -18   92.00    3.90
  -1   4 -18  105.52    4.30
   1  -4  18   94.71    4.36
   1  -4  19    0.43    1.42
  -1   4 -19    3.42    1.31
  -1   4 -20    0.88    1.17
   1  -4  20   -0.09    1.47
  -1   4 -21    0.94    1.28
   1  -4  21    0.21    1.48
   1  -4  22    1.84    1.68
  -1   4 -22    3.75    1.46
   1  -4  23   -2.72    2.04
  -1   4 -23   -0.84    1.38
   1  -4  24    5.54    2.29
  -1   4 -24    9.27    1.85
  -1   4 -25    1.22    1.66
   1  -5 -31   -1.65    3.14
   1  -5 -30   -1.37    2.96
   1   5 -29    4.23    2.01
   1  -5 -29    4.17    2.94
   1  -5 -28    1.26    2.63
   1   5 -28    1.05    1.81
   1   5 -27    0.71    1.75
   1  -5 -27    1.60    2.60
   1   5 -27    1.06    1.65
   1  -5 -26    0.19    2.47
   1   5 -26    2.13    1.54
   1   5 -26    1.38    1.78
   1   5 -25   -0.19    1.63
   1   5 -25    1.23    1.43
   1  -5 -25    2.85    2.36
   1   5 -24    0.74    1.30
   1  -5 -24   -0.67    2.13
   1   5 -24    0.27    1.56
   1   5 -23    2.75    1.34
   1  -5 -23    1.55    2.08
   1   5 -23    1.92    1.52
   1   5 -22    4.55    1.62
   1  -5 -22    3.78    2.14
   1   5 -22    6.18    1.40
   1   5 -21   36.20    2.59
   1  -5 -21   29.97    3.13
   1   5 -21   37.92    2.34
   1   5 -20   11.48    1.77
   1  -5 -20   10.47    2.16
   1   5 -20   13.32    1.56
   1  -5 -19   79.68    4.54
  -1  -5  19   79.85    4.41
   1   5 -19   84.78    3.88
   1   5 -19   89.32    3.72
   1   5 -18    4.62    1.32
  -1  -5  18    2.14    1.64
   1  -5 -18    4.30    1.70
   1   5 -18    3.51    1.13
  -1  -5  17   43.30    2.71
   1  -5 -17   38.85    2.87
   1   5 -17   38.43    2.14
   1   5 -17   39.35    2.34
  -1  -5  16    1.50    1.21
   1  -5 -16    0.65    1.30
   1   5 -16    0.27    1.03
   1   5 -16    0.05    0.90
  -1  -5  15   -0.43    1.22
   1   5 -15    1.68    0.84
   1   5 -14   12.70    1.13
  -1  -5  14   12.31    1.33
   1  -5 -14   10.78    1.55
   1   5 -13   11.01    1.02
  -1  -5  13   11.79    1.21
   1  -5 -13   12.70    1.57
   1   5 -12   41.79    1.98
  -1  -5  12   44.41    2.13
   1  -5 -12   49.09    2.68
  -1  -5  11  259.74    8.36
   1   5 -11  254.28    8.25
   1  -5 -11  250.46    8.95
  -1  -5  10   16.97    1.15
   1  -5 -10   16.22    1.59
   1   5 -10   17.08    1.14
   1  -5  -9  463.62   15.57
  -1  -5   9  492.56   15.01
  -1  -5   8    2.23    0.61
   1  -5  -8    3.48    1.05
  -1  -5   8    2.61    0.79
   1  -5  -7   40.90    2.20
  -1  -5   7   41.01    1.72
  -1  -5   7   39.76    1.93
  -1  -5   6    0.36    0.63
  -1  -5   6    0.31    0.48
   1  -5  -6    0.10    0.77
  -1  -5   5   12.48    0.83
   1  -5  -5   11.79    1.23
  -1  -5   5   14.64    1.08
  -1  -5   4   25.11    1.23
   1  -5  -4   27.32    1.66
   1   5  -3   54.13    2.26
  -1  -5   3   36.78    1.69
  -1  -5   2   27.79    1.31
   1   5  -2   23.99    1.63
   1   5  -1  563.58   17.70
   1   5   0    3.66    1.05
   1   5   1  521.57   16.50
   1  -5   1  526.27   16.41
   1   5   2   11.19    1.21
   1  -5   2   13.39    1.05
   1   5   3   32.33    1.81
   1  -5   3   35.17    1.71
   1  -5   4   10.01    0.94
   1   5   4   11.09    1.15
   1   5   5    3.06    0.89
   1  -5   5    3.32    0.54
   1  -5   5    4.94    0.76
   1  -5   6   64.07    2.32
   1   5   6   68.81    2.90
   1  -5   6   66.26    2.66
   1  -5   7   63.78    2.59
   1   5   7   59.88    2.78
  -1   5  -8   36.79    1.83
   1   5   8   33.48    1.99
   1  -5   8   34.00    1.79
  -1   5  -9  368.56   11.76
   1  -5   9  363.82   11.75
   1   5   9  367.70   12.00
   1  -5  10    1.20    0.78
   1   5  10    2.40    1.13
  -1   5 -10    1.71    0.85
  -1   5 -11  202.67    6.90
   1   5  11  202.00    7.11
   1  -5  11  197.67    6.87
  -1   5 -12    2.28    0.91
   1   5  12    1.23    1.10
   1  -5  12    2.73    0.87
   1   5  13   25.62    1.95
  -1   5 -13   23.90    1.61
   1  -5  13   23.38    1.61
   1  -5  14   34.35    2.04
   1   5  14   37.32    2.38
  -1   5 -14   35.29    2.07
   1   5  15    7.59    1.55
  -1   5 -15    8.05    1.27
   1  -5  15    8.85    1.27
   1  -5  16   34.65    2.17
  -1   5 -16   32.91    2.12
   1   5  16   33.52    2.38
   1   5  17   45.76    2.83
   1  -5  17   44.25    2.58
  -1   5 -17   45.11    2.55
  -1   5 -18    2.65    0.96
   1  -5  18    0.51    1.20
   1   5  18    0.58    1.55
  -1   5 -18    0.73    1.20
  -1   5 -19   62.30    3.10
   1  -5  19   55.00    3.16
  -1   5 -19   52.30    2.52
   1   5  19   52.44    3.36
  -1   5 -20    2.87    1.32
   1  -5  20    0.79    1.53
  -1   5 -20    1.89    1.11
   1  -5  21   29.32    2.59
  -1   5 -21   26.70    1.94
  -1   5 -22    3.31    1.41
   1  -5  22    1.06    1.70
  -1   5 -22    1.06    1.30
  -1   5 -23    9.43    1.77
   1  -5  23    5.06    2.04
  -1   5 -23    7.55    1.50
  -1   5 -24    2.56    1.50
  -1   5 -24    2.63    1.44
   1  -5  24    2.41    2.13
  -1   5 -25    2.59    1.49
   1  -5  25    3.82    2.23
  -1   5 -26   -0.38    1.55
   1  -5  26   -2.54    2.60
  -1   5 -27    1.28    1.57
  -1   5 -28   -1.09    1.58
   1  -6 -29    2.42    2.93
   1  -6 -28    0.42    2.66
   1  -6 -27    1.78    2.59
   1   6 -27    0.28    1.67
   1  -6 -26    1.88    2.42
   1   6 -26    4.65    1.82
   1  -6 -25    3.19    2.46
   1   6 -25    2.48    1.64
   1  -6 -24    7.35    2.50
   1   6 -24    3.25    1.64
   1   6 -24    4.61    1.44
   1   6 -23   -0.07    1.32
   1  -6 -23    2.51    2.14
   1  -6 -22    5.13    2.11
   1   6 -22    0.70    1.25
   1   6 -21    0.46    1.21
  -1  -6  21   -2.63    2.25
  -1  -6  20    2.68    1.99
   1   6 -20    4.16    1.23
   1  -6 -20    7.66    2.01
   1  -6 -19    4.87    1.82
   1   6 -19    2.97    1.13
  -1  -6  19    0.95    1.63
  -1  -6  18   32.30    2.55
   1  -6 -18   33.20    2.75
   1   6 -18   34.05    2.07
  -1  -6  17   18.41    1.96
   1  -6 -17   18.83    2.25
   1   6 -17   16.46    1.58
   1   6 -16   81.51    3.32
  -1  -6  16   74.97    3.63
   1  -6 -16   76.87    4.14
   1  -6 -15    8.68    1.87
  -1  -6  15    7.27    1.31
   1   6 -15    7.44    1.13
  -1  -6  14   91.97    3.79
   1  -6 -14   94.68    4.45
   1   6 -14   92.59    3.62
  -1  -6  13    0.14    0.89
   1  -6 -13    1.22    1.44
   1   6 -13    0.57    0.83
  -1  -6  12   77.22    3.15
   1  -6 -12   78.95    3.81
  -1  -6  11    2.48    0.86
   1  -6 -11    2.25    1.36
   1  -6 -10   89.54    4.10
  -1  -6  10   93.79    3.48
  -1  -6   9   33.12    1.68
   1  -6  -9   34.90    2.31
  -1  -6   8  127.72    4.45
  -1  -6   8  126.37    4.63
   1  -6  -8  126.94    5.05
  -1  -6   7   62.56    2.75
  -1  -6   7   65.90    2.58
   1  -6  -7   66.65    3.20
   1  -6  -6  166.59    6.07
  -1  -6   6  156.39    5.37
  -1  -6   6  162.97    5.62
  -1  -6   5   28.93    1.65
  -1  -6   5   24.93    1.40
   1   6  -4  138.00    5.30
  -1  -6   4  141.90    4.81
   1   6  -3    0.05    1.19
  -1  -6   3    0.18    0.67
   1   6  -2   78.00    3.42
  -1  -6   2   79.37    2.99
   1   6  -1   10.29    1.37
  -1  -6   1   12.86    1.02
   1  -6   0    6.69    1.05
   1   6   0    7.41    1.24
   1   6   1   88.26    3.65
   1  -6   1   87.95    3.50
   1  -6   2    3.33    0.92
   1   6   2    4.00    1.16
   1  -6   3   56.39    2.59
   1   6   3   64.16    2.82
   1  -6   4    3.00    0.88
   1   6   4    2.97    1.06
   1  -6   5   10.47    0.87
   1   6   5    7.91    1.21
   1  -6   5   10.70    1.11
   1   6   6   14.24    1.45
   1  -6   6   13.71    1.19
   1  -6   6   12.94    0.95
   1  -6   7    2.36    0.85
   1  -6   7   -0.42    0.68
   1   6   7    1.19    1.09
   1  -6   8    4.70    0.93
   1   6   8    3.86    1.20
   1   6   9   21.17    1.78
   1  -6   9   23.73    1.52
   1   6  10   22.92    1.87
   1  -6  10   25.48    1.61
   1  -6  11   24.91    1.66
   1   6  11   27.08    1.96
   1   6  12   22.49    1.89
   1  -6  12   21.09    1.59
  -1   6 -12   25.02    1.68
  -1   6 -13    5.73    1.10
   1  -6  13    5.65    1.05
   1   6  13    6.85    1.44
   1   6  14    3.29    1.37
  -1   6 -14    2.52    1.04
   1  -6  14    3.91    1.04
  -1   6 -15    2.21    1.10
   1   6  15    2.01    1.40
   1  -6  15    3.23    1.11
   1   6  16   27.96    2.32
  -1   6 -16   29.19    2.01
   1  -6  16   25.62    1.94
  -1   6 -17    1.12    1.23
   1  -6  17    1.96    1.24
  -1   6 -18    7.63    1.46
   1  -6  18    9.20    1.56
   1  -6  19   -0.31    1.35
  -1   6 -19    2.70    1.34
   1  -6  20   -1.10    1.55
  -1   6 -20   -0.30    1.36
   1  -6  21   -2.04    1.80
  -1   6 -21   -0.72    1.47
  -1   6 -22   -0.17    1.45
   1  -6  22   -0.10    1.73
  -1   6 -23   -0.89    1.56
   1  -6  23    2.87    1.87
   1  -6  24    1.56    1.96
   1  -6  25   -1.58    2.27
   1  -6  26    2.81    2.43
   1  -6  27   -1.98    2.68
   1  -7 -27    3.42    2.74
   1  -7 -26    3.08    2.72
   1  -7 -25    1.48    2.39
   1  -7 -24    1.25    2.39
   1  -7 -23    4.62    2.30
  -1  -7  22   -1.51    2.37
   1  -7 -22    1.08    2.21
   1  -7 -21    8.89    2.45
   1   7 -21   12.39    1.57
  -1  -7  21   12.12    2.40
   1  -7 -20    0.41    2.13
  -1  -7  20   -0.80    1.84
   1   7 -20    1.48    1.17
   1   7 -19   29.54    1.99
  -1  -7  19   28.53    2.54
   1   7 -18    3.72    1.17
   1  -7 -18    0.95    1.96
  -1  -7  18    3.07    1.61
   1  -7 -17   16.92    2.30
  -1  -7  17   16.80    1.91
   1  -7 -16   14.46    2.16
  -1  -7  16   10.97    1.60
  -1  -7  15    4.00    1.25
   1  -7 -15    7.86    1.86
   1  -7 -14    4.99    1.72
  -1  -7  14    5.36    1.24
   1  -7 -13   19.00    2.13
  -1  -7  13   16.14    1.43
  -1  -7  12    1.30    0.92
   1  -7 -12    1.22    1.51
  -1  -7  11   94.28    3.61
   1  -7 -11   89.27    4.27
  -1  -7  10    3.08    0.97
   1  -7 -10    3.06    1.54
  -1  -7   9  143.86    5.06
   1  -7  -9  146.38    5.87
  -1  -7   9  142.29    5.25
  -1  -7   8   12.66    1.18
  -1  -7   8   13.34    1.43
   1  -7  -8   15.06    1.83
  -1  -7   7   57.72    2.67
  -1  -7   7   58.30    2.47
   1   7  -6    5.26    1.36
  -1  -7   6    4.03    0.84
  -1  -7   6    4.12    1.06
   1   7  -5   14.60    1.64
  -1  -7   5   14.38    1.32
  -1  -7   5   15.31    1.14
  -1  -7   4    0.21    0.74
   1   7  -4   -0.84    1.32
   1   7  -3   76.88    3.55
  -1  -7   3   78.40    3.04
  -1  -7   2    2.32    0.89
   1   7  -2    0.60    1.29
  -1  -7   1  239.93    8.14
   1   7  -1  255.38    8.61
   1  -7  -1  250.43    8.47
   1   7   0   10.94    1.61
  -1  -7   0   11.10    1.16
   1  -7   0    6.63    1.23
   1   7   1  257.79    8.78
   1  -7   1  249.16    8.56
   1   7   2   22.34    1.89
   1  -7   2   17.22    1.55
   1  -7   3   88.30    3.61
   1   7   3   88.05    3.78
   1  -7   4    1.04    0.93
   1   7   4    0.70    1.17
   1  -7   5   23.96    1.39
   1   7   5   27.83    1.96
   1  -7   5   24.80    1.64
   1   7   6    0.65    1.15
   1  -7   6    0.34    0.73
   1  -7   6    1.62    0.92
   1  -7   7   61.94    2.50
   1   7   7   61.26    3.09
   1  -7   7   66.63    2.85
   1   7   8    6.92    1.49
   1  -7   8    4.65    1.12
   1  -7   9  113.35    4.45
   1   7   9  123.65    4.84
   1  -7  10   24.12    1.72
   1   7  10   25.78    2.14
   1   7  11   84.45    3.83
   1  -7  11   78.19    3.43
   1   7  12   12.02    1.69
   1  -7  12   12.17    1.37
   1  -7  13   17.54    1.61
   1  -7  14    1.75    1.09
   1  -7  15    5.20    1.25
  -1   7 -16    2.35    1.24
   1  -7  16    1.22    1.22
  -1   7 -17    8.21    1.48
   1  -7  17    7.32    1.45
  -1   7 -18    2.65    1.35
   1  -7  18    2.91    1.40
   1  -7  19   11.20    1.75
  -1   7 -19   15.30    1.80
   1  -7  20    2.74    1.59
  -1   7 -20    4.46    1.49
  -1   7 -21    5.23    1.58
   1  -7  21    5.33    1.86
   1  -7  22   -0.89    1.92
   1  -7  23    3.90    1.96
   1  -7  24    1.05    2.01
   1  -7  25   -0.50    2.23
   1  -7  26    0.41    2.33
   1  -7  27   -1.61    2.71
   1  -7  28   -3.19    3.06
   1  -8 -24   -0.69    2.59
   1  -8 -23   -0.16    2.48
  -1  -8  22   -1.58    2.52
   1  -8 -22    2.66    2.36
  -1  -8  21   -1.12    2.29
   1  -8 -21    1.04    2.15
  -1  -8  20    0.39    1.94
   1  -8 -20    3.10    2.27
   1  -8 -19    2.27    2.13
  -1  -8  19    0.99    1.74
   1  -8 -18    2.28    2.08
  -1  -8  18    1.27    1.62
   1  -8 -17    0.36    1.84
  -1  -8  17    0.28    1.54
   1  -8 -16   10.53    2.20
  -1  -8  16    7.76    1.49
  -1  -8  15   -0.12    1.22
   1  -8 -15    1.20    1.70
   1  -8 -14    6.76    1.90
  -1  -8  14    6.78    1.36
  -1  -8  13    9.70    1.31
   1  -8 -13    6.32    1.85
  -1  -8  12    2.67    1.07
   1  -8 -12    5.25    1.86
   1  -8 -11    9.01    1.90
  -1  -8  11   11.27    1.24
   1  -8 -10    1.55    1.48
  -1  -8  10    0.09    0.93
  -1  -8   9    1.82    1.15
  -1  -8   9    1.85    0.94
  -1  -8   8    2.87    0.97
  -1  -8   8    4.51    1.23
  -1  -8   7    1.07    1.11
  -1  -8   7    0.88    0.88
  -1  -8   6   14.12    1.26
  -1  -8   6   16.37    1.55
  -1  -8   5    7.84    1.30
  -1  -8   5    9.01    1.15
  -1  -8   4   25.13    1.64
  -1  -8   4   26.90    1.88
   1   8  -4   29.10    2.26
  -1  -8   3   23.55    1.61
   1   8  -3   22.76    2.14
   1  -8  -2   23.08    1.89
  -1  -8   2   21.20    1.59
   1   8  -2   20.91    2.04
  -1  -8   1   12.80    1.35
   1   8  -1   13.44    1.76
   1  -8  -1   15.58    1.57
  -1  -8   0   15.60    1.46
   1   8   0   17.72    1.92
   1  -8   0   19.87    1.75
  -1  -8  -1   -0.05    1.07
   1   8   1    1.22    1.47
   1  -8   1    0.47    1.18
   1  -8   2   32.31    2.10
   1   8   2   34.89    2.40
   1  -8   3    2.86    1.23
   1   8   3    1.85    1.51
   1  -8   4   65.51    3.08
   1   8   4   65.55    3.33
   1  -8   5   14.29    1.29
   1  -8   5   15.67    1.58
   1  -8   6   85.07    3.35
   1  -8   6   92.55    3.73
   1  -8   7   15.33    1.32
   1  -8   7   18.66    1.65
   1  -8   8   50.72    2.63
   1  -8   9    3.57    1.22
   1  -8  10   19.10    1.67
   1  -8  11    0.90    1.15
   1  -8  12   16.17    1.61
   1  -8  13    2.06    1.26
   1  -8  14   25.40    1.94
   1  -8  15    5.68    1.41
   1  -8  16   24.84    2.04
   1  -8  17    1.68    1.39
   1  -8  18    4.44    1.54
   1  -8  19   -0.47    1.46
   1  -8  20   -0.67    1.60
   1  -8  21   -0.98    1.65
   1  -8  22   -0.59    1.87
   1  -8  23   -0.64    2.02
   1  -8  24    3.49    2.20
   1  -8  25    2.35    2.27
   1  -8  26   -1.75    2.57
   1  -8  27   -1.87    2.80
   1  -8  28   -1.55    3.17
  -1  -9  22   -0.85    2.67
   1  -9 -21    1.55    2.35
  -1  -9  21   -0.88    2.27
   1  -9 -20    0.88    2.31
  -1  -9  20   -0.49    2.03
  -1  -9  19    4.66    1.99
   1  -9 -19    8.07    2.41
   1  -9 -18    3.60    2.13
  -1  -9  18   -1.20    1.81
  -1  -9  17    4.50    1.65
   1  -9 -17    6.68    2.21
   1  -9 -16    1.36    1.96
  -1  -9  16    1.37    1.46
  -1  -9  15    2.33    1.36
   1  -9 -15    4.85    2.00
  -1  -9  14    3.21    1.34
   1  -9 -14    4.95    2.04
  -1  -9  13    8.55    1.41
  -1  -9  12    2.17    1.11
  -1  -9  11   18.24    1.59
  -1  -9  10    1.23    1.10
  -1  -9   9   21.84    1.67
  -1  -9   8   -0.09    1.03
  -1  -9   8    2.60    1.30
  -1  -9   7   12.53    1.32
  -1  -9   7   12.17    1.57
  -1  -9   6    1.54    1.27
  -1  -9   6   -0.04    0.95
  -1  -9   5    5.91    1.13
  -1  -9   5    4.78    1.36
   1  -9  -4    0.22    1.36
  -1  -9   4    1.71    1.26
  -1  -9   4    2.41    1.08
   1  -9  -3    8.61    1.56
  -1  -9   3    9.08    1.51
  -1  -9   3   10.67    1.29
  -1  -9   2    1.25    0.97
   1  -9  -2    0.68    1.24
  -1  -9   1   19.92    1.65
   1  -9  -1   21.94    1.95
  -1  -9   0    0.26    1.07
   1  -9   0    0.47    1.25
  -1  -9  -1   20.15    1.69
   1  -9   1   20.93    1.78
  -1  -9  -2   -0.17    1.07
   1  -9   2    0.56    1.16
   1  -9   3    8.47    1.44
   1  -9   4    2.32    1.06
   1  -9   4    2.12    1.13
   1  -9   5    3.66    1.03
   1  -9   5    2.46    1.21
   1  -9   6    7.20    1.38
   1  -9   6    6.45    1.11
   1  -9   7    6.33    1.30
   1  -9   7    5.31    1.06
   1  -9   8    2.77    1.30
   1  -9   9   14.39    1.59
   1  -9  10    0.24    1.23
   1  -9  11   14.65    1.71
   1  -9  12    1.97    1.29
   1  -9  13    9.07    1.54
   1  -9  14    5.41    1.44
   1  -9  15    5.27    1.49
   1  -9  16    3.66    1.44
   1  -9  17    4.85    1.54
   1  -9  18    1.48    1.58
   1  -9  19    6.19    1.72
   1  -9  20    0.26    1.73
   1  -9  21    4.46    1.86
   1  -9  22   -1.18    2.06
   1  -9  23    0.96    2.19
   1  -9  24    2.10    2.23
   1  -9  25   -1.24    2.36
   1  -9  26   -3.08    2.76
  -1 -10  17    0.07    1.80
  -1 -10  16    4.59    1.62
  -1 -10  15    0.77    1.51
  -1 -10  14    8.36    1.60
  -1 -10  13    0.46    1.35
  -1 -10  12    5.74    1.41
  -1 -10  11    2.43    1.28
  -1 -10  10    5.89    1.39
  -1 -10   9    1.46    1.20
  -1 -10   8    8.12    1.65
  -1 -10   8    6.97    1.40
  -1 -10   7    3.45    1.55
  -1 -10   7    3.12    1.22
   1 -10  -6   13.58    2.04
  -1 -10   6   15.65    1.82
  -1 -10   6   13.64    1.56
   1 -10  -5    0.81    1.59
  -1 -10   5    1.07    1.45
  -1 -10   5    1.28    1.16
  -1 -10   4   16.63    1.87
   1 -10  -4   12.96    1.90
  -1 -10   4   17.58    1.60
  -1 -10   3    0.53    1.44
  -1 -10   3    0.10    1.16
   1 -10  -3    0.92    1.51
  -1 -10   2    8.46    1.63
  -1 -10   2    7.55    1.38
   1 -10  -2    9.75    1.79
   1 -10  -1    2.03    1.53
  -1 -10   1    1.14    1.20
   1 -10   0    3.54    1.46
  -1 -10   0    3.85    1.29
   1 -10   1    3.41    1.50
  -1 -10  -1    4.37    1.41
  -1 -10  -2    4.36    1.39
   1 -10   2    5.72    1.56
   1 -10   3    2.56    1.43
  -1 -10  -3    2.44    1.38
   1 -10   3    1.86    1.24
  -1 -10  -4   10.31    1.62
   1 -10   4    9.41    1.60
   1 -10   4    9.84    1.43
   1 -10   5    0.79    1.34
   1 -10   6   10.92    1.66
   1 -10   7    1.18    1.42
   1 -10   8    4.67    1.43
   1 -10   9    0.52    1.39
   1 -10  10    1.83    1.36
   1 -10  11    1.57    1.41
   1 -10  12    4.21    1.51
   1 -10  13    2.15    1.43
   1 -10  14    7.94    1.65
   1 -10  15    2.76    1.51
   1 -10  16    5.35    1.60
   1 -10  17    1.53    1.56
   1 -10  18    3.01    1.76
   1 -10  19    1.60    1.75
   1 -10  20   -1.59    1.90
   1 -10  21    0.19    2.00
   1 -10  22    1.31    2.15
  -1 -11  10   -0.83    1.28
  -1 -11   9    3.99    1.41
  -1 -11   8    1.08    1.27
   1 -11  -8   -0.38    1.72
   1 -11  -7    3.71    1.80
  -1 -11   7    4.88    1.39
   1 -11  -6    1.42    1.69
  -1 -11   6    1.27    1.27
  -1 -11   5    6.38    1.46
   1 -11  -5    2.77    1.69
   1 -11  -4    0.26    1.65
  -1 -11   4   -0.22    1.25
   1 -11  -3    8.10    1.82
  -1 -11   3    5.94    1.49
  -1 -11   2   -0.17    1.30
  -1 -11   2    1.89    1.64
   1 -11  -2   -0.49    1.53
  -1 -11   1    7.71    1.51
  -1 -11   1    9.80    1.83
   1 -11  -1    8.13    1.80
   1 -11   0    1.64    1.55
  -1 -11   0    1.12    1.42
   1 -11   1   12.07    1.90
  -1 -11  -1   11.41    1.65
   1 -11   2    0.52    1.47
  -1 -11  -2    0.20    1.39
  -1 -11  -3    8.85    1.59
   1 -11   3    9.58    1.74
   1 -11   4    0.79    1.48
  -1 -11  -4    0.07    1.41
   1 -11   5    5.73    1.66
  -1 -11  -5    5.40    1.58
  -1 -11  -6   -0.45    1.48
   1 -11   6    0.99    1.53
  -1 -11  -7    5.20    1.70
   1 -11   7    4.02    1.56
   1 -11   8    1.17    1.65
   1 -11   9    7.36    1.71
   1 -11  10    0.14    1.46
   1 -11  11    4.33    1.58
   1 -11  12    2.05    1.56
   1 -11  13    5.40    1.68
   1 -11  14    1.10    1.59
   1 -11  15    2.89    1.62
   1 -11  16   -0.16    1.62
   1 -12  -9   -0.31    2.01
   1 -12  -8    0.30    1.98
   1 -12  -7    0.67    1.89
   1 -12  -6    1.89    1.88
   1 -12  -5    1.87    1.88
   1 -12  -4    2.26    1.87
   1 -12  -3    0.78    1.68
   1 -12  -2    4.96    1.82
   1 -12  -1    1.77    1.76
   1 -12   0    1.71    1.64
  -1 -12   0    1.54    1.43
  -1 -12  -1    0.13    1.47
   1 -12   1    2.46    1.76
  -1 -12  -2    1.31    1.54
   1 -12   2    4.78    1.77
   1 -12   3    2.24    1.73
  -1 -12  -3    0.77    1.57
  -1 -12  -4    3.08    1.59
   1 -12   4    2.79    1.74
  -1 -12  -5   -0.76    1.68
   1 -12   5   -1.07    1.62
  -1 -12  -6    2.90    1.74
   1 -12   6    3.82    1.73
   1 -12   7    0.81    1.62
  -1 -12  -7    2.52    1.71
  -1 -12  -8    2.02    1.74
   1 -12   8    1.19    1.67
  -1 -12  -9   -0.44    1.92
   1 -12   9    0.52    1.63
  -1 -12 -10   -0.82    1.96
   2   0 -34    3.91    3.40
   2   0 -33    5.39    3.45
   2   0 -32    4.29    3.49
   2   0 -31    1.48    3.20
   2   0 -30   38.37    4.63
   2   0 -29   10.76    3.58
   2   0 -28   80.96    5.96
   2   0 -27    4.11    3.22
   2   0 -26    7.56    1.83
   2   0 -26   16.62    3.41
   2   0 -25    2.78    1.54
   2   0 -25    3.28    2.74
   2   0 -24    0.18    1.30
   2   0 -23    0.54    1.28
   2   0 -22   51.23    3.13
   2   0 -21    2.44    1.60
   2   0 -20  408.44   13.94
   2   0 -19    3.08    1.67
   2   0 -18  311.95   10.98
   2   0  -2   39.91    1.58
   2   0  -1    0.07    0.15
   2   0  -1    0.18    0.25
   2   0   0 1221.62   37.00
   2   0   0 1234.14   36.91
   2   0   1    0.01    0.15
   2   0   2   19.15    0.84
   2   0   3    0.18    0.21
   2   0   4 1368.14   41.25
   2   0   5    0.87    0.36
  -2   0  -6   64.99    2.51
   2   0   6   67.30    2.55
   2   0   7    1.62    0.47
  -2   0  -7    2.45    0.52
  -2   0  -8  697.26   21.27
   2   0   8  673.23   21.32
  -2   0  -9    0.59    0.58
   2   0   9   -0.20    0.63
   2   0  10  754.07   23.75
  -2   0 -10  758.66   23.62
   2   0  11    0.47    0.76
  -2   0 -11   -0.06    0.64
  -2   0 -12  237.65    8.31
   2   0  12  238.50    8.57
   2   0  13   -0.69    1.10
  -2   0 -13    1.16    0.83
   2   0  14   78.25    3.99
  -2   0 -14   79.13    3.66
   2   0  15    0.75    1.25
  -2   0 -15    0.39    0.99
  -2   0 -16  144.28    5.89
  -2   0 -17    0.79    1.22
  -2   0 -18  201.85    7.81
  -2   0 -19    0.37    1.32
  -2   0 -20  135.53    5.87
  -2   0 -21   -0.10    1.34
  -2   0 -22   54.51    3.34
  -2   0 -23    0.30    1.42
  -2   0 -24   40.54    2.95
  -2   0 -25    8.68    2.82
  -2   0 -26   23.15    3.64
  -2   0 -27    6.77    2.99
  -2   0 -28    8.28    3.00
  -2   0 -29    2.08    2.71
  -2   0 -30    2.27    2.56
  -2   0 -31   -0.58    2.80
  -2   0 -32   11.64    3.34
  -2   0 -33    2.53    3.16
  -2   0 -34   10.39    3.47
   2  -1 -34   -2.56    3.28
   2   1 -34    0.66    3.35
   2  -1 -33    3.19    3.24
   2   1 -33    0.22    3.17
   2   1 -32    1.12    3.29
   2  -1 -32    0.21    3.18
   2  -1 -31    3.39    3.32
   2  -1 -30    5.22    3.41
   2  -1 -29    3.51    3.19
   2  -1 -28    4.07    3.31
   2  -1 -27   24.96    3.80
   2   1 -27   12.10    2.02
   2   1 -26    4.90    1.66
   2  -1 -26    8.80    3.04
   2  -1 -25   10.10    2.05
   2   1 -25    6.78    1.60
   2  -1 -25   13.25    3.05
   2  -1 -24    1.86    2.30
   2   1 -24    1.12    1.30
   2  -1 -24    0.40    1.43
   2  -1 -23    0.55    2.02
   2   1 -23    1.47    1.35
   2  -1 -23   -0.70    1.37
   2  -1 -22    1.09    1.50
   2   1 -22    1.98    1.35
   2  -1 -22    1.07    2.21
   2  -1 -21    1.20    2.19
   2   1 -21    3.07    1.41
   2  -1 -20    0.49    2.08
   2   1 -20    1.61    1.36
   2  -1 -19   16.47    2.77
   2   1 -19   14.95    1.84
   2  -1 -18    2.65    1.84
   2   1 -18    2.39    1.32
   2   1 -17   29.94    2.28
   2  -1 -17   33.19    3.17
   2   1 -16    7.68    1.37
   2  -1 -16    5.97    1.63
   2  -1 -15   15.86    2.09
   2   1 -15   18.72    1.73
   2  -1 -14   26.29    2.55
   2   1 -14   41.82    2.39
   2   1 -13   71.16    3.35
   2  -1 -13   65.33    3.65
   2   1 -12   65.20    3.17
   2  -1 -12   68.63    3.56
   2   1 -11   78.05    3.51
   2  -1 -11   82.87    3.76
   2  -1 -10   49.32    2.59
   2  -1  -9   36.87    2.04
   2  -1  -8   49.91    2.31
   2  -1  -7   34.34    1.65
   2  -1  -6  175.18    5.80
   2   1  -5  156.78    5.36
   2  -1  -5  162.84    5.24
  -2   1   5  161.68    5.30
  -2   1   4   39.42    1.56
   2  -1  -4   38.56    1.53
   2  -1  -3  329.91   10.04
  -2  -1   3  344.14   10.26
   2   1  -3  319.84   10.25
  -2   1   3  319.62   10.05
  -2   1   2  240.22    7.78
  -2  -1   2  268.55    8.05
   2  -1  -2  257.67    7.80
   2   1  -2  261.16    8.03
   2  -1  -1  820.94   24.15
  -2  -1   1  802.67   24.40
  -2  -1   1  791.42   24.08
   2   1  -1  804.08   24.09
   2   1   0   74.33    2.46
   2   1   0   79.61    2.45
  -2  -1   0   73.92    2.41
   2  -1   0   77.23    2.61
   2  -1   1  474.44   14.76
   2  -1   1  483.86   14.64
   2   1   1  487.28   14.71
  -2   1  -1  488.94   14.74
   2   1   1  479.17   14.59
  -2   1  -2   78.35    2.75
  -2   1  -2   86.57    2.65
   2   1   2   74.35    2.62
   2   1   2   87.66    2.87
   2  -1   2   79.87    2.76
  -2   1  -3   31.62    1.16
   2  -1   3   32.81    1.34
   2   1   3   32.56    1.25
  -2   1  -3   31.37    1.32
   2   1   4    3.66    0.60
  -2   1  -4    4.34    0.45
   2  -1   4    4.38    0.44
   2   1   5  217.55    6.93
   2  -1   5  211.27    6.87
   2   1   5  219.39    7.39
  -2   1  -5  213.06    6.87
  -2   1  -6   54.08    2.17
   2  -1   6   56.90    2.22
  -2   1  -7 1218.65   37.73
   2  -1   7 1248.25   37.72
   2   1   7 1296.03   38.66
   2   1   8    0.76    0.88
  -2   1  -8    0.60    0.55
   2  -1   8    0.82    0.46
   2  -1   9   23.36    1.34
  -2   1  -9   24.52    1.43
   2  -1  10    3.17    0.67
  -2   1 -10   -0.04    0.65
   2  -1  11  206.83    7.00
  -2   1 -11  196.86    7.04
  -2   1 -12    2.12    0.90
   2  -1  12    2.04    0.90
  -2  -1 -13   97.11    4.23
  -2   1 -13   84.93    3.94
  -2   1 -14   17.48    2.06
  -2  -1 -14   37.16    2.29
  -2  -1 -15  262.39    9.21
  -2   1 -15  244.13    8.87
  -2  -1 -16   20.69    2.45
  -2  -1 -16   27.79    2.20
  -2   1 -16   22.90    1.94
  -2   1 -17  324.97   11.31
  -2  -1 -17  349.22   11.60
  -2  -1 -18   11.59    2.28
  -2   1 -18    9.84    1.60
  -2  -1 -18   13.39    1.77
  -2   1 -19    4.14    1.35
  -2  -1 -19    5.57    1.47
  -2  -1 -19    8.00    2.19
  -2  -1 -20    6.44    2.13
  -2  -1 -20   11.45    1.75
  -2   1 -20    7.09    1.53
  -2  -1 -21   85.07    5.21
  -2  -1 -21   79.87    4.08
  -2   1 -21   69.56    3.90
  -2  -1 -22   10.77    1.78
  -2   1 -22    9.49    1.79
  -2  -1 -22   10.90    2.52
  -2  -1 -23    3.82    1.60
  -2  -1 -23    3.70    2.15
  -2   1 -23    2.14    1.52
  -2   1 -24    6.47    1.82
  -2  -1 -24    8.98    1.87
  -2  -1 -24   12.53    2.68
  -2  -1 -25   64.10    4.97
  -2  -1 -26    2.05    2.69
  -2  -1 -27   39.83    4.25
  -2  -1 -28    2.69    2.77
  -2  -1 -29    1.75    2.75
  -2  -1 -30    1.95    2.79
  -2  -1 -31    8.48    3.28
  -2   1 -32    4.38    3.28
  -2  -1 -32    6.31    3.34
  -2  -1 -33    0.20    2.97
  -2   1 -33    4.74    3.12
  -2   1 -34    3.71    3.15
  -2  -1 -34    1.58    3.14
   2  -2 -34    0.22    3.41
   2  -2 -33   -1.75    3.29
   2  -2 -32    3.05    3.28
   2  -2 -31    1.29    3.19
   2  -2 -30   14.92    3.73
   2  -2 -29   -1.44    3.19
   2   2 -28   19.37    2.30
   2  -2 -28   29.23    4.08
   2  -2 -27    3.15    2.91
   2   2 -27   -0.73    1.60
   2   2 -26    1.45    1.48
   2  -2 -26    1.15    2.64
   2  -2 -25    1.67    2.41
   2   2 -25    1.62    1.48
   2   2 -24    9.45    1.78
   2  -2 -24    8.01    2.45
   2   2 -23    1.95    1.39
   2  -2 -23   -0.17    2.06
   2  -2 -22    5.69    2.07
   2   2 -22    9.87    1.66
   2  -2 -21    2.00    1.89
   2   2 -21    5.07    1.53
   2   2 -20  262.45    9.10
   2  -2 -20  224.80    9.89
   2  -2 -19    7.20    2.14
   2   2 -19    3.27    1.51
   2  -2 -18  234.02   10.12
   2   2 -18  292.91    9.61
   2   2 -17    1.91    1.14
   2  -2 -17    1.51    1.45
   2   2 -16    8.77    1.29
   2  -2 -16    5.81    1.53
   2  -2 -15    0.67    1.03
   2   2 -15    0.13    0.88
   2  -2 -14    2.23    1.07
   2   2 -14    6.36    1.02
   2  -2 -13   12.77    1.45
   2   2 -13   11.72    1.23
   2  -2 -12 1002.17   30.85
   2   2 -12  977.48   30.52
   2  -2 -11   44.15    2.06
   2   2 -11   13.79    1.40
  -2   2  10 3526.02  105.81
   2  -2 -10 3492.06  105.82
   2   2 -10 3500.31  105.56
   2   2 -10 3525.03  105.77
   2   2  -9    9.78    1.24
  -2   2   9   19.62    1.45
   2  -2  -9   24.41    1.47
   2   2  -9    7.97    1.01
   2   2  -8 3040.06   92.16
   2   2  -8 2921.29   92.50
   2  -2  -8 3173.29   92.45
  -2   2   8 3153.71   92.41
   2   2  -7   15.86    0.86
  -2   2   7   17.85    1.14
  -2   2   6  757.22   22.19
   2   2  -6  702.03   21.82
   2  -2  -6  749.37   22.18
  -2   2   5   13.47    0.83
  -2  -2   5   11.45    0.85
   2  -2  -5   12.16    0.79
  -2   2   4 1047.25   32.06
   2  -2  -4 1080.02   32.08
  -2  -2   4 1050.59   32.21
  -2   2   3   23.33    1.08
   2  -2  -3   24.64    1.10
  -2  -2   2 5688.68  174.45
  -2   2   2 5597.10  174.29
  -2   2   1    5.87    0.75
  -2  -2   0 9999.00  289.36
   2   2   0 9102.27  289.33
  -2   2   0 9873.56  289.34
   2  -2   0 9824.73  289.48
   2   2   1   43.67    1.80
  -2  -2  -1   48.27    1.96
   2  -2   1   48.17    1.87
   2  -2   2 3355.17   96.28
  -2   2  -2 3319.06   96.26
   2   2   2 3031.14   96.13
  -2  -2  -2 3192.71   96.54
   2  -2   3   11.30    0.71
  -2   2  -3   11.64    0.73
   2  -2   4  381.22   11.52
  -2   2  -4  377.54   11.48
  -2  -2  -4  365.94   12.00
   2   2   4  348.87   11.40
   2   2   5    4.23    0.53
  -2  -2  -5    3.77    0.82
   2  -2   5    3.72    0.52
  -2   2  -5    3.53    0.52
  -2   2  -6  632.00   18.99
  -2  -2  -6  646.55   19.73
   2   2   6  590.97   18.94
   2   2   7    2.87    0.65
  -2  -2  -7    2.22    0.95
  -2  -2  -8 1596.93   47.65
  -2   2  -8 1665.45   46.83
   2   2   9   69.80    3.03
  -2   2  -9   77.46    2.98
   2   2  10  861.46   29.58
  -2   2 -10 1055.72   29.56
  -2   2 -11   38.51    2.08
  -2   2 -12  175.34    6.26
  -2   2 -13    0.47    0.82
  -2   2 -14    0.40    1.05
  -2  -2 -15    1.94    1.17
  -2   2 -15    3.27    1.02
  -2   2 -16   17.19    1.59
  -2  -2 -16   13.37    1.87
   2  -2  17    4.55    1.33
  -2  -2 -17    3.41    1.54
  -2   2 -17    0.59    1.16
  -2  -2 -18   34.56    3.17
  -2   2 -18   49.16    2.90
  -2   2 -19    5.76    1.48
  -2  -2 -19    9.87    1.97
  -2   2 -20   24.21    2.23
  -2  -2 -20   18.70    2.70
  -2  -2 -21    5.37    1.67
  -2  -2 -21    4.01    2.01
   2  -2  21    4.53    1.77
  -2   2 -21    2.90    1.39
   2  -2  22    5.32    1.90
  -2  -2 -22   12.80    1.87
  -2   2 -22    7.94    1.61
  -2  -2 -22    7.13    2.24
  -2  -2 -23    2.13    1.47
  -2   2 -23    0.20    1.36
  -2  -2 -23    0.85    2.04
  -2   2 -24    5.90    1.67
  -2  -2 -24    5.83    2.47
  -2  -2 -25   -0.55    2.52
  -2  -2 -26    4.32    2.89
  -2  -2 -27   -0.19    2.62
  -2  -2 -28    1.37    2.81
  -2  -2 -29   -2.79    2.84
  -2  -2 -30    2.03    2.96
  -2  -2 -31   -2.87    3.05
  -2  -2 -32    5.79    3.28
  -2  -2 -33   -0.42    3.20
  -2  -2 -34   -1.46    3.30
   2  -3 -33   -1.60    3.42
   2  -3 -32    0.68    3.24
   2  -3 -31   -1.98    3.45
   2  -3 -30   -0.22    3.29
   2  -3 -29   -6.07    3.49
   2  -3 -28   -2.84    3.32
   2   3 -28   -1.45    1.80
   2  -3 -27   -2.15    3.26
   2   3 -27    4.32    1.77
   2   3 -26   -0.09    1.66
   2  -3 -26   -1.51    2.81
   2  -3 -25    2.34    2.40
   2   3 -25    4.04    1.63
   2   3 -24    2.19    1.53
   2  -3 -24    0.17    2.38
   2  -3 -23    0.32    1.93
   2   3 -23   -0.89    1.39
   2  -3 -22    5.82    2.09
   2   3 -22    4.90    1.50
   2   3 -21   -0.08    1.29
   2  -3 -21   -0.14    1.59
   2  -3 -20    3.08    1.76
   2   3 -20    0.31    1.22
   2   3 -19    1.56    1.18
   2  -3 -19    1.49    1.56
   2  -3 -18    4.55    1.70
   2   3 -18    5.12    1.25
   2   3 -17   11.78    1.40
   2  -3 -17   10.47    1.87
   2   3 -16    7.68    1.18
   2  -3 -16    4.64    1.45
   2   3 -16    5.36    1.42
   2   3 -15    7.80    1.36
   2   3 -15    9.90    1.14
   2  -3 -15    7.62    1.49
   2   3 -14    0.19    1.01
   2  -3 -14   -0.08    1.08
   2   3 -14    0.45    0.71
   2   3 -13   30.85    1.97
   2   3 -13   29.87    1.62
  -2   3  13   29.21    1.98
   2  -3 -13   30.25    2.06
   2   3 -12   -0.11    0.85
   2   3 -12   -0.13    0.55
   2  -3 -12   -0.67    0.90
  -2   3  12   -0.81    0.91
  -2   3  11   23.71    1.59
   2  -3 -11   20.94    1.58
   2   3 -11   21.78    1.18
   2   3 -11   22.94    1.56
   2   3 -10   57.26    2.22
   2  -3 -10   60.00    2.68
   2   3 -10   63.23    2.71
  -2   3  10   59.08    2.64
   2   3  -9    5.31    0.93
  -2   3   9    4.29    0.89
   2   3  -9    6.02    0.53
   2  -3  -9    5.79    0.88
   2  -3  -8   72.88    2.94
  -2  -3   8   78.25    2.95
  -2   3   8   76.64    2.94
   2   3  -8   73.12    2.95
   2   3  -8   68.84    2.43
   2   3  -7   13.93    0.66
   2   3  -7   15.18    1.15
  -2   3   7   13.43    1.08
   2  -3  -7   13.47    1.09
  -2   3   6   38.01    1.72
  -2  -3   6   36.35    1.73
  -2  -3   6   38.84    1.45
   2   3  -6   34.93    1.26
   2  -3  -6   36.61    1.77
  -2  -3   5   95.07    3.49
   2  -3  -5   98.22    3.48
  -2  -3   5   94.29    3.02
  -2   3   5   92.46    3.41
  -2   3   4   13.14    0.90
   2  -3  -4   12.59    0.91
  -2  -3   4   10.61    0.48
  -2  -3   4   11.15    0.90
  -2   3   3  505.94   15.46
  -2  -3   3  504.03   15.58
   2  -3  -3  512.60   15.52
  -2  -3   3  495.05   15.04
  -2   3   2    4.19    0.64
   2  -3  -2    4.37    0.62
   2   3  -1  240.12    7.72
  -2   3   1  242.47    7.71
  -2   3   0   35.23    1.56
   2   3   0   35.94    1.58
  -2   3  -1   13.56    0.91
   2   3   1   14.91    0.95
   2   3   2   53.19    2.12
   2   3   3   14.31    0.93
  -2   3  -4   14.20    0.94
   2   3   4   13.78    0.93
  -2   3  -5  446.94   14.24
   2   3   5  463.56   14.22
   2   3   6   23.89    1.33
  -2   3  -6   17.88    1.25
  -2   3  -7 1014.06   31.59
   2   3   7 1058.74   31.64
  -2   3  -8    3.02    0.78
   2   3   8    2.92    0.85
   2   3   9  158.94    5.40
  -2   3  -9  146.93    5.28
  -2   3 -10   38.92    1.96
   2   3  10   44.10    2.13
  -2  -3 -11   44.69    2.72
   2  -3  11   40.49    2.00
  -2   3 -11   40.67    2.02
   2   3  11   40.34    2.16
   2  -3  12   15.24    1.19
  -2  -3 -12   10.64    1.53
  -2   3 -12   15.16    1.21
   2   3  12   13.87    1.38
  -2   3 -13    4.29    0.87
  -2  -3 -13    3.61    1.07
   2   3  13    1.15    1.04
  -2  -3 -13    4.51    1.34
   2  -3  13    3.80    0.85
  -2   3 -14    1.06    0.84
  -2  -3 -14    0.79    1.17
  -2  -3 -14    0.39    1.29
   2  -3  14    1.85    0.92
  -2   3 -15  210.49    7.49
   2  -3  15  207.84    7.45
  -2  -3 -15  215.69    7.97
  -2  -3 -15  209.59    8.20
  -2  -3 -16    2.77    1.57
  -2   3 -16    6.89    1.30
  -2  -3 -16    4.57    1.80
   2  -3  16    6.97    1.38
  -2  -3 -17  226.22    9.01
  -2   3 -17  245.76    8.43
   2  -3  17  232.09    8.40
   2  -3  18   21.26    2.08
  -2  -3 -18   20.78    2.37
  -2   3 -18   22.11    1.96
  -2   3 -19   12.50    1.65
   2  -3  19    9.32    1.67
  -2  -3 -19   12.13    2.19
  -2   3 -20   15.72    1.90
  -2  -3 -20   17.84    2.45
   2  -3  20   12.24    1.86
   2  -3  21   31.17    2.61
  -2   3 -21   28.08    2.40
  -2  -3 -21   28.10    2.91
   2  -3  22    0.80    1.64
  -2  -3 -22    0.31    1.94
  -2   3 -22    0.96    1.32
  -2   3 -23    1.31    1.48
  -2  -3 -23   -1.80    2.31
   2  -3  23   -1.23    2.00
   2  -3  24   -0.93    2.08
  -2  -3 -24   -1.90    2.47
  -2   3 -24   -0.42    1.54
   2  -3  25   22.38    3.00
  -2  -3 -25   19.32    3.35
  -2  -3 -26   -2.07    2.72
  -2  -3 -27    8.19    2.87
  -2  -3 -28   -1.01    2.84
  -2  -3 -29   -3.30    3.05
  -2  -3 -30   -2.96    3.14
  -2  -3 -31   -3.01    3.37
  -2  -3 -32   -1.31    3.37
  -2  -3 -33   -1.77    3.38
   2  -4 -32    3.72    3.23
   2  -4 -31   -0.92    3.01
   2  -4 -30    7.55    3.29
   2  -4 -29   -1.29    2.76
   2  -4 -28   15.09    3.43
   2   4 -28   17.12    2.25
   2  -4 -27    0.79    2.51
   2   4 -27   -1.04    1.97
   2   4 -27    1.53    1.64
   2   4 -26    3.74    1.60
   2  -4 -26    4.73    2.63
   2   4 -26    3.90    1.90
   2   4 -25    3.23    1.78
   2  -4 -25    0.53    2.34
   2   4 -25    1.72    1.43
   2   4 -24    1.22    1.36
   2   4 -24   -0.31    1.75
   2  -4 -24    1.85    2.33
   2   4 -23   -0.17    1.35
   2  -4 -23   -2.66    2.21
   2   4 -23   -0.71    1.70
   2   4 -22   22.98    2.51
   2   4 -22   28.15    2.25
   2  -4 -22   24.06    2.99
   2  -4 -21    0.27    1.90
   2   4 -21    1.51    1.68
   2   4 -21    1.82    1.34
   2   4 -20  159.15    6.08
   2  -4 -20  150.70    6.96
   2   4 -20  161.57    6.50
   2   4 -19    5.32    1.75
   2  -4 -19    3.29    1.90
   2   4 -19    3.32    1.31
   2   4 -18  166.65    6.34
   2  -4 -18  146.41    6.64
   2   4 -18  160.33    5.90
   2  -4 -17   13.71    1.96
   2   4 -17   13.93    1.72
   2   4 -17   15.21    1.37
  -2   4  16    0.07    1.45
   2   4 -16    3.00    0.89
   2  -4 -16    2.07    1.31
   2   4 -16    1.60    1.20
   2   4 -15    6.59    0.88
   2  -4 -15    6.03    1.40
   2   4 -15    4.80    1.23
   2  -4 -14   10.29    1.45
  -2   4  14    7.93    1.43
   2   4 -14   11.67    1.01
   2   4 -14   12.12    1.46
   2   4 -13    3.89    0.68
   2   4 -13    3.98    1.07
  -2   4  13    4.85    1.19
   2  -4 -13    4.77    1.16
   2   4 -12   43.78    1.85
   2  -4 -12   39.85    2.36
  -2  -4  12   45.85    2.49
   2   4 -12   46.76    2.35
  -2   4  12   47.63    2.40
   2   4 -11    2.22    0.91
   2  -4 -11    2.76    0.94
   2   4 -11    1.59    0.53
  -2  -4  11    0.59    0.84
  -2   4  11    2.15    0.96
   2   4 -10  296.20    9.43
  -2   4  10  292.54    9.95
   2  -4 -10  292.99   10.08
  -2  -4   9    9.04    0.85
   2   4  -9    9.98    0.68
  -2   4   9   13.41    1.21
   2  -4  -9   11.94    1.24
  -2  -4   8   23.69    1.17
  -2   4   8   25.92    1.55
   2  -4  -8   22.54    1.52
  -2   4   7   23.27    1.47
   2  -4  -7   23.61    1.49
  -2  -4   7   24.29    1.45
  -2  -4   7   24.33    1.07
  -2  -4   6  265.89    8.08
   2  -4  -6  255.71    8.62
  -2   4   6  252.40    8.53
  -2  -4   6  260.91    8.58
  -2  -4   5    6.31    0.50
   2  -4  -5    8.80    0.96
  -2   4   5    8.72    0.97
  -2  -4   5    6.15    0.84
  -2  -4   4  415.39   13.23
   2  -4  -4  440.54   13.32
  -2  -4   4  413.34   12.72
  -2   4   4  419.22   13.19
  -2  -4   3   18.23    0.81
  -2   4   3   19.25    1.23
   2  -4  -3   21.58    1.28
  -2  -4   2   10.59    0.58
   2   4  -2   11.93    1.01
  -2   4   1    0.20    0.64
   2   4  -1    0.27    0.63
   2   4   0  166.12    5.69
  -2   4   0  168.54    5.69
  -2   4  -1   22.53    1.33
   2   4   1   22.71    1.35
   2   4   2    4.88    0.79
  -2   4  -2    3.90    0.77
   2   4   3    8.82    0.89
   2   4   4  170.69    5.82
   2   4   5   81.49    3.07
   2  -4   5   73.09    2.97
   2   4   6    4.28    0.90
   2  -4   6    2.66    0.67
  -2   4  -7   46.10    2.11
   2  -4   7   45.69    2.12
   2   4   7   47.53    2.21
  -2   4  -8  209.04    7.05
   2   4   8  211.87    7.12
   2  -4   8  206.72    7.03
  -2   4  -9    2.11    0.81
   2  -4   9    2.21    0.76
   2   4   9    4.80    1.00
  -2  -4  -9    3.97    0.94
   2   4  10  365.39   11.43
  -2   4 -10  351.22   11.28
  -2  -4 -10  327.49   11.41
   2  -4  10  350.70   11.28
   2   4  11    1.76    0.98
  -2   4 -11    0.61    0.82
  -2  -4 -11    1.82    0.98
   2  -4  11    0.64    0.75
  -2   4 -12  118.95    4.53
   2  -4  12  119.99    4.51
   2   4  12  126.89    4.73
  -2  -4 -12  112.41    4.72
   2   4  13   25.38    1.92
  -2  -4 -13   29.51    2.02
  -2   4 -13   27.07    1.75
   2  -4  13   28.32    1.77
   2   4  14   63.74    3.03
  -2  -4 -14   61.27    3.12
  -2   4 -14   53.03    2.07
  -2   4 -14   57.80    2.80
   2  -4  14   58.02    2.73
  -2  -4 -15   51.87    2.98
  -2   4 -15   49.40    2.06
   2   4  15   56.67    2.95
  -2   4 -15   53.41    2.67
   2  -4  15   50.69    2.64
  -2   4 -16   60.73    2.53
  -2  -4 -16   67.19    3.58
   2   4  16   66.69    3.40
  -2   4 -16   67.36    3.15
  -2  -4 -16   56.11    3.57
   2  -4  16   66.60    3.15
  -2  -4 -17    8.71    1.85
   2  -4  17    8.86    1.43
  -2  -4 -17    8.09    1.84
  -2   4 -17    9.34    1.48
  -2  -4 -18   83.25    4.47
   2  -4  18   84.82    3.96
  -2  -4 -18   86.99    4.58
  -2   4 -18   90.38    3.96
  -2  -4 -19    1.42    1.72
  -2  -4 -19    3.20    1.76
  -2   4 -19    2.42    1.23
   2  -4  19   -0.48    1.40
   2  -4  20   52.56    3.22
  -2  -4 -20   60.21    3.72
  -2  -4 -20   48.22    3.72
  -2   4 -20   60.15    3.18
  -2  -4 -21    2.45    1.97
  -2  -4 -21    0.11    1.67
   2  -4  21   -0.39    1.55
  -2   4 -21    0.43    1.25
  -2  -4 -22   27.76    3.18
  -2   4 -22   34.81    2.52
   2  -4  22   28.51    2.71
  -2   4 -23    6.75    1.75
  -2  -4 -23    7.02    2.49
   2  -4  23    3.53    1.91
  -2  -4 -24   10.85    2.70
   2  -4  24   15.22    2.46
  -2  -4 -25    1.63    2.50
   2  -4  25    4.14    2.10
  -2  -4 -26    1.14    2.43
   2  -4  26    2.58    2.37
  -2  -4 -27   -2.59    2.85
  -2  -4 -28   -0.41    2.78
  -2  -4 -29   -2.58    2.89
  -2  -4 -30    0.44    2.89
  -2  -4 -31   -2.04    2.98
  -2  -4 -32    4.63    3.20
   2  -5 -31   -1.62    3.16
   2  -5 -30   -2.46    3.02
   2  -5 -29   -1.50    2.89
   2  -5 -28   -1.64    2.84
   2  -5 -27   -0.39    2.52
   2   5 -27    1.93    1.99
   2   5 -26    3.51    1.53
   2   5 -26    4.95    2.10
   2  -5 -26    1.66    2.41
   2   5 -25    5.19    1.96
   2  -5 -25    9.35    2.75
   2   5 -25    7.05    1.58
   2  -5 -24   -0.65    2.11
   2   5 -24    3.56    1.83
   2   5 -24    1.98    1.28
   2  -5 -23    5.50    2.29
   2   5 -23    4.82    1.78
   2   5 -23    4.15    1.28
   2  -5 -22   -0.28    1.87
   2   5 -22    0.09    1.52
   2   5 -22    1.26    1.15
   2   5 -21    4.27    1.23
   2  -5 -21    2.11    1.96
   2   5 -21    4.24    1.67
   2   5 -20    1.99    1.56
   2  -5 -20    2.08    1.78
   2   5 -20    1.59    1.07
   2   5 -19   12.57    1.79
   2  -5 -19   11.79    2.17
   2   5 -19   12.35    1.37
   2  -5 -18    3.59    1.73
   2   5 -18    3.74    1.04
  -2   5  18    3.92    1.69
   2   5 -18    5.56    1.55
   2   5 -17   26.04    2.10
   2  -5 -17   26.47    2.42
  -2   5  17   24.96    2.21
   2   5 -17   27.99    1.69
   2   5 -16    2.27    0.86
   2   5 -16    4.86    1.35
   2  -5 -16    2.57    1.50
  -2   5  16    1.11    1.42
   2   5 -15   49.88    2.26
   2  -5 -15   55.61    3.07
  -2   5  15   49.53    2.84
  -2  -5  15   54.50    3.16
   2   5 -14   10.28    0.99
   2  -5 -14   12.80    1.58
  -2  -5  14   10.53    1.63
  -2   5  14   14.05    1.59
  -2  -5  13   74.03    3.27
   2   5 -13   68.35    2.68
  -2   5  13   66.03    3.26
   2  -5 -13   77.60    3.57
  -2  -5  12   28.74    1.80
   2   5 -12   27.27    1.40
   2  -5 -12   32.68    2.14
  -2   5  12   30.44    2.03
  -2   5  11   52.40    2.62
   2  -5 -11   54.53    2.84
  -2  -5  11   54.16    2.35
   2   5 -11   49.43    2.02
   2  -5 -10    2.41    1.06
  -2  -5  10    2.21    0.69
  -2   5  10    3.37    1.06
  -2  -5   9   30.33    1.43
   2  -5  -9   30.71    1.96
  -2   5   9   31.98    1.93
   2  -5  -8    3.72    1.07
  -2  -5   8    4.19    0.92
  -2   5   8    6.20    1.08
  -2  -5   8    5.02    0.61
  -2  -5   7   20.22    1.40
  -2   5   7   20.02    1.44
  -2  -5   7   15.72    0.93
   2  -5  -7   18.20    1.48
  -2  -5   6    2.51    0.50
  -2  -5   6    3.77    0.92
   2  -5  -6    3.80    0.93
  -2   5   6    2.52    0.92
  -2   5   5  126.39    4.51
  -2  -5   5  117.22    3.96
  -2  -5   5  117.26    4.45
  -2   5   4   51.17    2.31
  -2  -5   4   48.07    2.28
  -2  -5   4   47.39    1.79
   2   5  -3  204.65    7.01
  -2   5   3  204.84    6.94
  -2  -5   3  204.26    6.47
  -2  -5   2   14.50    0.84
  -2   5   2   15.62    1.30
   2   5  -2   14.01    1.29
  -2   5   1   68.86    2.86
   2   5  -1   68.04    2.90
  -2   5   0    6.49    1.02
   2   5   0    5.80    1.02
   2  -5   0    8.40    0.97
  -2   5  -1   21.05    1.48
   2   5   1   20.70    1.48
   2  -5   2   28.05    1.61
   2   5   2   30.88    1.74
  -2   5  -2   26.56    1.66
   2  -5   3   11.90    1.09
  -2   5  -3   10.43    1.17
   2   5   3   13.67    1.18
   2  -5   4    2.80    0.75
   2   5   4    2.09    0.86
   2   5   5   51.76    2.34
   2  -5   5   45.68    1.65
  -2  -5  -5   51.72    2.44
   2  -5   5   55.58    2.32
   2   5   6   22.08    1.54
  -2  -5  -6   18.81    1.50
   2  -5   6   19.88    1.39
   2   5   7  176.43    6.16
   2  -5   7  173.58    6.04
  -2  -5  -7  172.50    6.26
  -2  -5  -8    2.45    0.99
   2   5   8    1.05    0.99
   2  -5   8    3.28    0.87
  -2   5  -8    2.14    0.80
  -2  -5  -9    3.85    1.05
  -2   5  -9    4.48    0.92
   2  -5   9    5.41    0.90
   2   5   9    4.65    1.12
  -2  -5 -10    3.77    1.15
  -2   5 -10    3.00    0.90
   2   5  10    3.41    1.09
   2  -5  10    2.78    0.86
  -2   5 -11   40.98    2.14
   2  -5  11   36.11    2.04
   2   5  11   38.86    2.23
  -2  -5 -11   36.78    2.34
  -2   5 -12    1.17    0.94
   2   5  12    0.77    1.10
  -2  -5 -12    1.86    1.23
   2  -5  12    0.20    0.90
   2  -5  13    9.59    1.24
   2   5  13    6.47    1.34
  -2  -5 -13    8.47    1.44
  -2   5 -13    7.91    1.18
  -2   5 -14   17.80    1.54
   2  -5  14   15.34    1.49
  -2  -5 -14   16.80    1.81
   2   5  14   16.13    1.70
   2   5  15   48.89    2.79
  -2   5 -15   45.95    2.57
   2  -5  15   45.45    2.46
  -2  -5 -15   45.28    2.85
  -2   5 -16   13.51    1.64
   2  -5  16   13.31    1.57
   2   5  16   15.31    1.90
  -2  -5 -16   17.47    1.99
   2  -5  17   66.19    3.21
  -2   5 -17   65.19    3.24
   2   5  17   61.73    3.38
  -2  -5 -17   58.67    3.56
   2  -5  18    3.64    1.30
  -2  -5 -18    1.80    1.57
   2   5  18    1.02    1.55
  -2   5 -18    0.71    1.25
  -2  -5 -18   -0.12    1.59
  -2  -5 -19    2.76    1.69
  -2   5 -19    3.34    0.78
  -2   5 -19    2.48    1.29
   2  -5  19    1.79    1.36
  -2  -5 -19    4.15    1.87
  -2   5 -20    2.06    0.86
  -2  -5 -20    0.24    1.73
  -2   5 -20   -0.64    1.42
   2  -5  20   -0.92    1.43
  -2  -5 -20    2.22    1.73
  -2   5 -21    3.56    0.99
   2  -5  21    5.85    4.84
  -2   5 -21    2.45    1.44
  -2  -5 -21    2.39    1.92
   2  -5  22    4.80    1.79
  -2   5 -22    4.31    1.10
  -2  -5 -22    4.75    2.13
  -2   5 -22    5.39    1.61
  -2   5 -23    0.78    1.16
  -2  -5 -23    1.70    2.19
   2  -5  23    0.76    1.77
  -2   5 -24    4.51    1.34
  -2  -5 -24    8.39    2.55
   2  -5  24    4.20    2.03
  -2  -5 -25   16.27    3.12
   2  -5  25   10.31    2.44
  -2   5 -25   10.93    1.60
  -2   5 -26    0.63    1.39
   2  -5  26   -1.10    2.29
  -2  -5 -26   -0.19    2.42
  -2   5 -27    5.58    1.58
  -2  -5 -27    9.29    2.89
   2  -5  27    2.62    2.42
  -2  -5 -28   -0.83    2.58
   2  -5  28   -2.51    2.79
  -2  -5 -29   -2.38    2.90
  -2  -5 -30   -3.14    3.02
  -2  -5 -31   -1.16    3.18
   2  -6 -29    0.86    2.87
   2  -6 -28    2.67    2.77
   2  -6 -27   -2.93    2.82
   2  -6 -26   -0.55    2.46
   2   6 -26    1.12    1.83
   2   6 -25    1.08    1.81
   2  -6 -25   -0.35    2.27
   2   6 -24    1.50    1.62
   2  -6 -24    1.32    2.19
   2   6 -23    0.06    1.25
   2  -6 -23    1.85    2.15
   2  -6 -22    5.35    2.17
   2   6 -22    3.50    1.23
   2  -6 -21    6.35    2.11
   2   6 -21    3.23    1.20
   2   6 -20   29.51    1.91
   2  -6 -20   30.08    2.90
   2  -6 -19    6.71    1.91
   2   6 -19    1.11    1.06
   2  -6 -18   40.71    3.04
   2   6 -18   34.05    1.96
   2   6 -17    2.28    0.91
  -2  -6  17    1.83    1.82
  -2   6  16    8.00    1.68
  -2  -6  16    5.58    1.70
   2   6 -16    6.88    0.99
   2  -6 -16    7.33    1.81
  -2   6  15    1.44    1.43
   2   6 -15    0.14    0.73
  -2  -6  15    0.07    1.28
   2  -6 -15   -0.75    1.53
   2  -6 -14    6.45    1.58
  -2  -6  14    6.59    1.34
  -2   6  14    7.08    1.49
   2  -6 -13    4.77    1.46
  -2   6  13    4.67    1.35
  -2  -6  13    3.47    1.16
  -2   6  12  103.07    4.37
  -2  -6  12  107.51    4.01
   2  -6 -12  104.93    4.68
   2  -6 -11    8.01    1.58
  -2  -6  11    5.63    1.02
  -2  -6  10  369.02   11.48
   2  -6 -10  354.84   12.22
  -2   6  10  358.80   12.02
  -2   6   9    9.82    1.52
  -2  -6   9    6.48    0.92
   2  -6  -9    9.93    1.64
  -2  -6   9    6.17    1.33
  -2  -6   8  354.96   11.17
   2  -6  -8  360.91   11.96
  -2  -6   8  354.49   11.68
  -2   6   8  359.58   11.73
  -2  -6   7    6.20    1.25
  -2   6   7    7.53    1.42
   2  -6  -7    7.19    1.40
  -2  -6   7    4.96    0.79
  -2   6   6  160.76    5.81
  -2  -6   6  151.63    5.72
   2  -6  -6  172.59    6.07
  -2  -6   6  157.55    5.22
  -2  -6   5    0.88    0.60
  -2  -6   5    2.03    1.03
   2   6  -5   -0.21    1.27
  -2   6   5    1.80    1.11
   2   6  -4  163.66    6.08
  -2  -6   4  161.07    5.93
  -2  -6   4  163.86    5.41
  -2   6   4  178.10    6.02
  -2  -6   3   10.54    0.89
  -2   6   3   13.22    1.44
   2   6  -3    8.68    1.63
   2   6  -2  513.59   16.32
  -2  -6   2  496.74   15.72
  -2   6   2  534.54   16.30
   2   6  -1    7.32    1.63
  -2   6   1    9.57    1.59
   2  -6  -1   10.98    1.37
  -2   6   0  751.15   23.68
   2   6   0  763.96   23.72
   2  -6   0  763.49   23.69
   2  -6   1   35.44    2.07
  -2   6  -1   29.81    2.17
   2   6   1   30.33    2.15
   2  -6   2  398.68   13.05
  -2   6  -2  393.60   13.05
   2   6   2  415.60   13.09
   2  -6   3    5.93    1.14
  -2   6  -3    3.50    1.31
   2  -6   4   95.24    3.74
  -2   6  -4   85.03    3.81
   2   6   4   94.31    3.81
   2  -6   5    2.81    0.59
   2   6   5    6.25    1.26
   2  -6   5    4.89    1.02
   2  -6   6   74.35    3.09
  -2  -6  -6   78.29    3.36
   2  -6   6   68.21    2.41
   2   6   6   74.18    3.23
  -2  -6  -7    2.61    1.19
   2  -6   7    1.77    0.97
   2   6   7    0.17    1.21
  -2  -6  -8  125.07    5.10
   2   6   8  126.80    4.97
   2  -6   8  132.90    4.89
   2   6   9   38.46    2.29
   2  -6   9   32.86    2.02
  -2  -6  -9   34.72    2.33
   2  -6  10  109.27    4.32
  -2  -6 -10  111.66    4.66
   2   6  10  108.39    4.48
  -2  -6 -11   33.79    2.38
  -2   6 -11   35.46    2.07
   2  -6  11   30.23    1.98
   2   6  11   36.05    2.28
  -2   6 -12   34.54    2.08
   2   6  12   35.16    2.28
  -2  -6 -12   28.86    2.34
   2  -6  12   29.57    1.96
   2   6  13    1.08    1.29
  -2  -6 -13    0.08    1.30
  -2   6 -13    1.16    1.09
   2  -6  13    0.62    1.05
  -2   6 -14    4.15    1.22
   2   6  14    4.80    1.47
  -2  -6 -14    4.47    1.59
   2  -6  14    6.12    1.22
   2   6  15    0.74    1.41
  -2   6 -15    2.38    1.21
   2  -6  15    0.68    1.09
  -2  -6 -15    0.19    1.60
  -2   6 -16    2.73    1.28
  -2  -6 -16    3.57    1.60
   2  -6  16    3.86    1.20
   2   6  16    1.88    1.50
  -2  -6 -17    6.66    1.87
   2  -6  17    4.29    1.30
  -2   6 -17    2.45    1.32
   2  -6  18    5.86    1.52
  -2  -6 -18    9.27    1.98
  -2   6 -18    6.37    1.46
  -2   6 -19   13.50    1.73
  -2  -6 -19   11.56    2.18
   2  -6  19   13.03    1.83
  -2  -6 -20   10.78    2.24
   2  -6  20    4.11    1.60
  -2   6 -20    7.79    1.64
   2  -6  21    2.92    1.59
  -2   6 -21    3.31    1.52
  -2  -6 -21    5.02    2.06
   2  -6  22    4.02    1.78
  -2  -6 -22    9.09    2.39
   2  -6  23   -1.89    1.91
  -2  -6 -23    1.71    2.16
   2  -6  24    0.68    1.86
  -2  -6 -24    1.82    2.25
   2  -6  25   -1.09    2.11
  -2  -6 -25   -0.88    2.18
  -2  -6 -26   -0.75    2.51
   2  -6  26   -0.91    2.31
   2  -6  27   -2.97    2.46
  -2  -6 -27   -1.38    2.50
   2  -6  28   -1.50    2.60
  -2  -6 -28    1.04    2.64
   2  -6  29   -2.73    2.82
  -2  -6 -29    0.87    2.83
   2  -7 -27    1.20    2.67
   2  -7 -26   -0.39    2.55
   2  -7 -25    6.36    2.86
   2  -7 -24    3.98    2.39
   2  -7 -23   -1.62    2.38
   2  -7 -22    0.60    2.41
   2  -7 -21   -0.71    2.23
   2  -7 -20    2.81    2.13
   2  -7 -19    0.25    1.95
   2  -7 -18   -0.12    1.83
  -2  -7  18   -0.80    2.00
  -2  -7  17    5.23    1.82
   2  -7 -17    4.74    1.88
   2  -7 -16    0.11    1.68
  -2  -7  16    0.07    1.48
  -2  -7  15    8.11    1.50
   2  -7 -15    9.43    1.90
  -2  -7  14    0.33    1.19
   2  -7 -14    0.48    1.59
  -2  -7  13    6.65    1.19
   2  -7 -13   11.02    1.82
  -2   7  12    7.86    1.58
   2  -7 -12    5.83    1.60
  -2  -7  12    6.26    1.07
  -2   7  11    5.08    1.40
  -2  -7  11    2.91    0.89
   2  -7 -11    3.73    1.49
  -2   7  10    1.63    1.29
  -2  -7  10    1.52    0.78
   2  -7 -10    2.35    1.38
  -2  -7   9    2.58    0.78
   2  -7  -9    2.81    1.31
  -2   7   9    0.95    1.25
  -2  -7   9    2.48    1.12
  -2   7   8    7.53    1.40
  -2  -7   8    7.14    1.31
  -2  -7   8    8.52    0.93
   2  -7  -8    7.68    1.48
  -2  -7   7    7.49    0.88
  -2   7   7    9.42    1.43
  -2  -7   7    7.26    1.26
  -2   7   6    1.46    1.21
  -2  -7   6    2.28    1.12
  -2  -7   6    2.02    0.72
   2   7  -6    1.50    1.25
   2   7  -5   39.28    2.36
  -2  -7   5   39.52    2.24
  -2  -7   5   36.73    1.71
  -2   7   5   38.86    2.32
   2   7  -4   10.81    1.56
  -2   7   4   11.81    1.53
  -2  -7   4   11.58    1.41
  -2  -7   4   11.98    0.97
  -2   7   3   66.41    3.16
  -2  -7   3   63.79    2.55
   2   7  -3   70.41    3.28
  -2  -7   2    9.45    0.96
  -2   7   2    8.45    1.46
   2  -7  -2    7.92    1.29
   2   7  -2    6.47    1.41
  -2  -7   1   40.52    1.90
   2  -7  -1   41.28    2.40
   2   7  -1   44.16    2.47
  -2   7   1   41.99    2.43
  -2   7   0    0.40    1.17
   2  -7   0    0.06    1.00
   2   7   0   -0.71    1.21
  -2   7  -1   10.57    1.50
   2  -7   1   13.39    1.43
   2   7   1   10.55    1.51
   2  -7   2    2.90    1.11
   2   7   2    3.47    1.34
  -2   7  -2    2.20    1.24
   2  -7   3   35.92    2.13
  -2   7  -3   34.61    2.24
   2   7   3   35.28    2.22
   2   7   4    4.29    1.37
   2  -7   4    4.22    1.15
  -2   7  -4    3.66    1.34
   2   7   5  114.32    4.45
  -2   7  -5  118.91    4.56
   2  -7   5  116.39    4.37
   2  -7   6   10.08    0.85
  -2   7  -6   12.47    1.61
   2  -7   6   11.85    1.40
   2   7   7  145.57    5.44
   2  -7   7  133.15    5.21
   2   7   8    5.15    1.41
   2  -7   8    4.10    1.22
  -2  -7  -8    5.82    1.46
  -2  -7  -9   55.82    3.11
   2  -7   9   56.62    2.80
   2   7   9   59.57    3.04
   2  -7  10    2.57    1.15
   2   7  10    3.03    1.43
  -2  -7 -10    1.86    1.43
   2  -7  11   12.67    1.47
   2   7  11   11.76    1.66
  -2  -7 -11   13.12    1.78
  -2  -7 -12    2.87    1.51
   2   7  12    3.07    1.42
   2  -7  12    0.41    1.11
   2  -7  13   16.65    1.69
  -2  -7 -13   15.51    2.06
   2  -7  14    0.81    1.21
  -2  -7 -14    0.29    1.66
  -2   7 -15   48.81    2.65
   2  -7  15   45.04    2.61
  -2  -7 -16    0.85    1.80
  -2   7 -16    4.00    1.42
   2  -7  16    1.94    1.31
  -2  -7 -17   29.17    2.82
  -2   7 -17   34.22    2.31
   2  -7  17   30.74    2.27
  -2  -7 -18    3.37    1.97
   2  -7  18    4.59    1.47
  -2   7 -18    7.20    1.61
   2  -7  19    3.84    1.51
  -2  -7 -19    0.75    2.01
  -2  -7 -20   -0.27    2.14
   2  -7  20    1.50    1.46
  -2  -7 -21    0.14    2.13
   2  -7  21    0.44    1.56
   2  -7  22   -0.09    1.65
  -2  -7 -22    0.15    2.26
  -2  -7 -23    1.63    2.32
   2  -7  23   -1.43    1.93
  -2  -7 -24    2.96    2.46
   2  -7  24   -2.10    2.09
   2  -7  25    4.32    2.17
  -2  -7 -25    5.85    2.74
   2  -7  26    1.52    2.26
  -2  -7 -26    0.97    2.56
   2  -7  27   -1.22    2.35
  -2  -7 -27    2.43    2.76
   2  -7  28   -2.93    2.66
   2  -7  29   -1.55    2.85
   2  -7  30   -1.33    3.17
   2  -8 -24   -0.68    2.62
   2  -8 -23   -1.15    2.45
   2  -8 -22    3.89    2.50
   2  -8 -21    2.07    2.35
   2  -8 -20   10.33    2.53
   2  -8 -19    2.52    2.24
  -2  -8  18   12.95    2.40
   2  -8 -18   17.45    2.60
  -2  -8  17    0.74    1.76
   2  -8 -17    2.99    2.00
  -2  -8  16    5.00    1.70
   2  -8 -16    7.39    2.05
   2  -8 -15    3.22    1.81
  -2  -8  15   -0.63    1.50
  -2  -8  14    3.28    1.24
   2  -8 -14    4.74    1.82
   2  -8 -13    1.81    1.59
  -2  -8  13    0.67    1.07
  -2  -8  12   11.94    1.34
   2  -8 -12   13.40    1.98
   2  -8 -11    2.63    1.63
  -2  -8  11    2.55    0.99
  -2  -8  10   30.34    1.69
  -2  -8   9    1.61    0.91
  -2  -8   9    1.26    1.26
  -2  -8   8   17.74    1.32
  -2  -8   8   18.33    1.79
  -2  -8   7    1.81    0.86
  -2  -8   7    3.90    1.34
  -2  -8   6    2.61    1.27
  -2  -8   6    1.34    0.79
  -2  -8   5    2.17    0.76
  -2  -8   5    1.45    1.28
  -2  -8   4    1.02    0.73
  -2  -8   4    1.80    1.22
   2   8  -3    5.00    1.56
   2  -8  -3    4.27    1.33
  -2   8   3    3.02    1.36
  -2  -8   3    4.19    0.91
  -2  -8   3    5.09    1.33
   2   8  -2    7.70    1.58
  -2  -8   2    5.87    0.97
  -2   8   2    8.89    1.52
   2  -8  -2    8.22    1.47
  -2  -8   1    0.19    0.83
  -2   8   1    0.69    1.34
   2  -8  -1    0.81    1.17
   2   8  -1    1.08    1.36
   2  -8   0   28.19    2.07
  -2  -8   0   24.53    1.61
  -2   8   0   29.87    2.21
   2   8   0   28.28    2.20
  -2   8  -1    0.27    1.36
   2  -8   1    0.40    1.19
  -2  -8  -1    1.24    0.96
   2   8   1    2.51    1.48
   2   8   2   23.60    2.00
   2  -8   2   19.65    1.83
  -2   8  -2   22.13    1.97
   2  -8   3    1.79    1.18
   2   8   3    2.41    1.43
  -2   8  -3   -0.07    1.38
   2  -8   4    6.70    1.31
   2  -8   5   13.10    1.06
   2  -8   5   16.48    1.66
   2  -8   6    8.62    1.40
   2  -8   6    8.32    0.89
   2  -8   7    9.05    1.43
   2  -8   8   27.23    2.04
   2  -8   9    1.85    1.26
   2  -8  10   41.39    2.45
  -2  -8 -11    2.16    1.68
   2  -8  11    0.88    1.34
  -2  -8 -12   31.60    2.71
   2  -8  12   31.97    2.20
  -2  -8 -13   11.36    2.07
   2  -8  13    7.99    1.49
   2  -8  14   16.39    1.78
  -2  -8 -14   14.55    2.26
   2  -8  15   12.31    1.73
  -2  -8 -15   13.55    2.21
  -2  -8 -16   11.17    2.23
   2  -8  16   10.43    1.67
   2  -8  17    6.33    1.54
  -2  -8 -17    6.23    2.08
  -2  -8 -18    8.94    2.31
   2  -8  18    7.82    1.63
  -2  -8 -19    0.93    2.07
   2  -8  19    1.48    1.57
   2  -8  20    7.44    1.86
  -2  -8 -20    8.11    2.40
  -2  -8 -21    2.36    2.34
   2  -8  21    0.36    1.67
  -2  -8 -22    3.28    2.44
   2  -8  22    4.45    1.90
   2  -8  23    1.01    1.90
  -2  -8 -23    4.90    2.58
  -2  -8 -24    1.37    2.52
   2  -8  24   -0.98    2.07
   2  -8  25   -0.47    2.19
   2  -8  26    1.63    2.34
   2  -8  27    0.53    2.50
   2  -8  28   -2.62    2.85
   2  -8  29   -4.25    3.03
   2  -9 -21    2.16    2.46
   2  -9 -20    1.74    2.29
   2  -9 -19    4.72    2.35
  -2  -9  18    0.29    2.23
   2  -9 -18    4.54    2.26
  -2  -9  17    3.71    1.88
   2  -9 -17    7.46    2.26
   2  -9 -16    3.18    2.05
  -2  -9  16    0.51    1.67
   2  -9 -15   14.94    2.41
  -2  -9  15    8.54    1.74
   2  -9 -14    4.22    2.05
  -2  -9  14    1.49    1.37
  -2  -9  13   14.07    1.59
  -2  -9  12    1.13    1.13
  -2  -9  11   11.40    1.35
  -2  -9  10    2.57    1.07
  -2  -9   9   11.05    1.71
  -2  -9   9   11.27    1.25
  -2  -9   8    3.40    1.46
  -2  -9   8    3.18    1.05
  -2  -9   7   19.13    1.45
  -2  -9   7   20.36    1.95
  -2  -9   6    1.12    0.93
  -2  -9   6    2.65    1.52
   2  -9  -5   27.11    2.33
  -2  -9   5   30.40    2.24
  -2  -9   5   29.39    1.68
  -2  -9   4    2.39    0.98
  -2  -9   4    0.47    1.38
   2  -9  -4   -0.79    1.51
  -2  -9   3   23.58    2.03
   2  -9  -3   27.22    2.22
  -2  -9   3   22.90    1.56
  -2  -9   2    1.61    0.99
   2  -9  -2    2.41    1.49
   2  -9  -1   16.15    1.84
  -2  -9   1   10.00    1.24
   2  -9   0    1.27    1.41
  -2  -9   0    4.42    1.08
   2  -9   1    5.44    1.45
  -2  -9  -1    4.18    1.11
  -2  -9  -2    3.88    1.14
   2  -9   2    3.83    1.38
   2  -9   3    7.57    1.52
   2  -9   4    0.99    0.90
   2  -9   4    1.16    1.26
   2  -9   5   10.37    1.59
   2  -9   5    9.94    1.08
   2  -9   6   -0.47    1.25
   2  -9   6    0.12    0.82
   2  -9   7   10.36    1.57
   2  -9   8    1.77    1.31
   2  -9   9    2.41    1.31
   2  -9  10    0.68    1.33
   2  -9  11    1.08    1.33
   2  -9  12    0.07    1.34
   2  -9  13    2.67    1.46
  -2  -9 -14    2.52    1.85
   2  -9  14    1.56    1.47
  -2  -9 -15    7.24    2.13
   2  -9  15    7.29    1.54
  -2  -9 -16    6.61    2.18
   2  -9  16    3.05    1.46
  -2  -9 -17    3.86    2.15
   2  -9  17    6.15    1.60
   2  -9  18    1.45    1.57
  -2  -9 -18   -0.27    2.00
   2  -9  19   -0.17    1.55
  -2  -9 -19    0.14    2.08
  -2  -9 -20    3.64    2.37
   2  -9  20    0.44    1.66
   2  -9  21    0.82    1.71
  -2  -9 -21   -0.15    2.50
   2  -9  22    0.96    1.95
   2  -9  23    0.20    1.99
   2  -9  24   -0.99    2.31
   2  -9  25   -0.24    2.42
   2  -9  26    1.14    2.38
   2  -9  27    1.06    2.58
  -2 -10  13   -1.27    1.38
  -2 -10  12    3.26    1.32
  -2 -10  11    2.10    1.25
  -2 -10  10    9.49    1.35
  -2 -10   9    0.43    1.08
  -2 -10   8   12.79    1.42
  -2 -10   8   11.78    1.83
  -2 -10   7    0.17    1.12
  -2 -10   7    1.46    1.63
   2 -10  -7   -1.21    1.74
  -2 -10   6    8.88    1.33
  -2 -10   6   11.83    1.94
   2 -10  -6   10.26    1.90
  -2 -10   5    0.47    1.11
  -2 -10   5    1.38    1.60
   2 -10  -5    0.53    1.65
  -2 -10   4    8.69    1.26
   2 -10  -4    9.70    1.92
  -2 -10   4    8.07    1.78
   2 -10  -3    0.25    1.60
  -2 -10   3    0.07    1.58
  -2 -10   3    1.87    1.11
   2 -10  -2   11.71    1.92
  -2 -10   2   11.40    1.97
  -2 -10   2   12.44    1.40
   2 -10  -1    1.15    1.53
  -2 -10   1    2.43    1.17
   2 -10   0   19.48    2.11
  -2 -10   0   17.92    1.59
  -2 -10  -1    1.52    1.23
   2 -10   1    0.63    1.54
   2 -10   2   16.16    2.01
  -2 -10  -2   17.26    1.66
   2 -10   3    1.65    1.53
  -2 -10  -3   -0.28    1.20
   2 -10   4   10.16    1.75
  -2 -10  -4    9.76    1.54
   2 -10   5   -0.15    1.40
   2 -10   6    5.72    1.57
   2 -10   7   -0.73    1.43
   2 -10   8    4.04    1.56
   2 -10   9    2.79    1.50
   2 -10  10    6.81    1.66
   2 -10  11    1.53    1.46
   2 -10  12    5.71    1.63
   2 -10  13    0.07    1.52
   2 -10  14    2.32    1.56
   2 -10  15    1.55    1.57
   2 -10  16    2.11    1.55
   2 -10  17    1.44    1.59
   2 -10  18    1.43    1.70
   2 -10  19    1.94    1.88
   2 -10  20    0.45    1.84
   2 -10  21    0.75    1.85
   2 -10  22   -0.79    1.98
   2 -10  23   -2.72    2.28
   2 -10  24   -1.23    2.45
   2 -11  -9   -0.11    1.90
   2 -11  -8   -0.10    1.83
   2 -11  -7    1.58    1.75
   2 -11  -6   -0.48    1.72
  -2 -11   5    2.86    1.22
   2 -11  -5    3.96    1.78
  -2 -11   4    2.14    1.24
  -2 -11   4    1.18    1.76
   2 -11  -4    1.66    1.71
  -2 -11   3    3.23    1.24
   2 -11  -3    3.60    1.79
  -2 -11   3    5.04    1.79
  -2 -11   2    1.27    1.22
  -2 -11   2    3.00    1.83
   2 -11  -2    1.65    1.55
  -2 -11   1    3.84    1.28
   2 -11  -1    3.34    1.66
  -2 -11   1    4.44    1.80
  -2 -11   0    0.26    1.74
  -2 -11   0    1.55    1.25
   2 -11   0    0.35    1.68
  -2 -11  -1    3.00    1.31
   2 -11   1    3.97    1.77
   2 -11   2    1.64    1.61
  -2 -11  -2    0.87    1.32
   2 -11   3    6.66    1.76
  -2 -11  -3    5.17    1.48
   2 -11   4    0.32    1.62
  -2 -11  -4   -0.19    1.32
   2 -11   5    6.91    1.81
  -2 -11  -5    6.15    1.57
  -2 -11  -6    0.27    1.40
   2 -11   6    1.10    1.63
   2 -11   7    6.00    1.77
   2 -11   8    0.23    1.59
   2 -11   9    4.15    1.78
   2 -11  10   -0.23    1.60
   2 -11  11    3.88    1.78
   2 -11  12    0.47    1.66
   2 -11  13    3.06    1.76
   2 -11  14    2.48    1.75
   2 -11  15    3.41    1.75
   2 -11  16    2.45    1.70
   2 -11  17    1.52    1.76
   2 -11  18    0.43    1.81
   2 -12  -6    3.51    2.10
   2 -12  -5    0.51    1.94
   2 -12  -4    1.62    1.94
   2 -12  -3    1.13    1.84
   2 -12  -2    2.73    1.92
   2 -12  -1    1.65    1.90
   2 -12   0    4.09    1.82
   2 -12   1    3.77    1.89
   2 -12   2    4.59    1.87
   2 -12   3    0.09    1.79
   2 -12   4    1.69    1.76
   2 -12   5   -0.93    1.76
   2 -12   6    1.85    1.83
   2 -12   7    1.79    1.76
   2 -12   8    1.08    1.74
   2 -12   9    1.55    1.79
   2 -12  10    4.98    1.97
   2 -12  11   -0.24    1.72
   3   0 -34    4.58    3.69
   3   0 -33    2.39    3.35
   3   0 -32    3.42    3.41
   3   0 -31    2.58    3.36
   3   0 -30    2.31    3.29
   3   0 -29    4.95    3.40
   3   0 -28    8.81    3.28
   3   0 -27    2.43    2.93
   3   0 -27   -1.66    1.58
   3   0 -26    6.18    1.78
   3   0 -26   11.88    3.29
   3   0 -25    2.19    2.78
   3   0 -25    0.18    1.42
   3   0 -24   10.71    1.76
   3   0 -24   20.56    3.48
   3   0 -23    1.70    1.42
   3   0 -23    3.54    2.68
   3   0 -22   16.62    1.92
   3   0 -21    1.40    1.36
   3   0  -4  808.17   24.82
   3   0  -3    0.20    0.32
   3   0  -3    0.65    0.48
   3   0  -2  503.49   15.30
   3   0  -2  497.82   15.54
   3   0  -1    1.56    0.31
   3   0  -1    1.46    0.43
  -3   0   0  527.68   16.13
   3   0   0  524.17   16.27
   3   0   0  535.28   16.16
   3   0   1    2.33    0.43
   3   0   2 2596.76   77.93
   3   0   3    0.83    0.40
   3   0   4  715.00   21.86
   3   0   5    0.17    0.35
   3   0   6  168.84    5.67
   3   0   7    0.08    0.45
   3   0   8   53.55    2.35
   3   0   9   -0.28    0.60
   3   0  10  469.76   15.10
   3   0  11    0.06    0.85
   3   0  12  857.26   26.97
   3   0  13    0.46    0.90
  -3   0 -13    1.35    0.87
   3   0  14    7.83    1.33
  -3   0 -14    5.62    1.15
   3   0  15    0.96    1.14
  -3   0 -15    0.67    0.94
  -3   0 -16  167.42    6.45
   3   0  16  160.84    6.78
  -3   0 -17    1.00    1.10
   3   0  18   34.10    2.95
  -3   0 -18   35.75    2.51
  -3   0 -19   -0.09    1.14
  -3   0 -20   33.06    2.56
  -3   0 -21    0.10    1.36
  -3   0 -22   23.08    2.30
  -3   0 -23    2.66    2.37
  -3   0 -23   -1.24    1.55
  -3   0 -24   19.30    3.23
  -3   0 -25    0.89    2.45
  -3   0 -26   46.91    4.28
  -3   0 -27    5.92    2.75
  -3   0 -28   10.31    3.00
  -3   0 -29    2.54    2.58
  -3   0 -30    8.10    2.94
  -3   0 -31    2.06    2.82
  -3   0 -32    1.12    2.81
  -3   0 -33    3.77    3.00
  -3   0 -34    1.51    3.16
   3   1 -34    4.17    3.64
   3  -1 -34    2.38    3.53
   3   1 -33    1.54    3.30
   3  -1 -33    1.49    3.33
   3  -1 -32   -1.89    3.17
   3   1 -32    0.44    3.38
   3  -1 -31    6.44    3.43
   3   1 -31   11.94    3.94
   3  -1 -30    2.30    3.28
   3  -1 -29   36.26    4.56
   3  -1 -28    5.23    3.20
   3   1 -27   12.31    1.90
   3  -1 -27   16.20    3.44
   3   1 -26    4.05    1.57
   3  -1 -26    7.55    2.82
   3  -1 -25    0.93    1.63
   3  -1 -25    5.47    2.63
   3   1 -25    5.00    1.54
   3  -1 -24    8.61    2.66
   3   1 -24    5.15    1.51
   3  -1 -23    4.08    2.44
   3   1 -23    3.45    1.60
   3   1 -22   11.14    1.75
   3  -1 -22   13.90    2.79
   3  -1 -21  172.52    8.06
   3   1 -21  168.44    6.64
   3   1 -20   17.66    2.05
   3  -1 -20   21.23    2.86
   3  -1 -19  350.57   13.32
   3   1 -19  355.39   12.13
   3  -1 -18   29.65    2.99
   3   1 -18   31.27    2.36
   3  -1 -17   54.17    3.76
   3   1 -17   63.41    3.23
   3  -1 -16   17.64    2.17
   3   1 -16   21.59    1.84
   3  -1 -15    9.06    1.77
   3  -1 -14   24.51    2.23
   3  -1 -13   45.34    2.84
   3  -1 -12    3.01    1.22
   3  -1 -11 1167.96   36.28
   3  -1 -10   33.39    2.08
   3  -1  -9 1303.13   39.90
   3   1  -8    1.23    0.79
   3  -1  -8    1.53    0.61
   3   1  -7  214.84    7.27
   3  -1  -7  212.73    7.02
   3   1  -6    0.37    0.54
   3  -1  -6    1.16    0.38
   3   1  -5    5.73    0.74
   3  -1  -5    5.97    0.53
  -3   1   4   14.56    0.85
   3   1  -4   14.46    1.02
   3  -1  -4   15.20    0.75
   3   1  -3  515.36   15.74
   3   1  -3  494.89   15.29
  -3  -1   3  530.48   15.76
   3  -1  -3  505.01   15.34
  -3   1   3  507.61   15.42
   3   1  -2    3.40    0.34
   3  -1  -2    3.24    0.35
  -3  -1   2    5.03    0.64
   3  -1  -2    4.15    0.49
   3   1  -2    5.14    0.63
  -3   1   2    4.36    0.37
  -3   1   1 1776.78   53.92
   3   1  -1 1791.85   53.92
   3   1  -1 1809.99   53.99
  -3  -1   1 1827.91   54.36
   3  -1  -1 1819.65   54.20
   3  -1  -1 1806.42   54.23
  -3  -1   1 1808.31   53.95
  -3  -1   0    1.40    0.52
  -3   1   0   -0.33    0.30
   3  -1   0    0.89    0.46
  -3  -1   0    0.27    0.30
   3   1   0   -0.25    0.31
   3  -1   0    0.27    0.40
   3   1   0    0.49    0.30
   3  -1   1 1296.14   39.31
   3   1   1 1297.52   39.00
   3  -1   1 1298.57   39.21
   3   1   1 1307.57   39.17
  -3  -1  -1 1302.61   39.11
  -3  -1  -2    1.10    0.33
   3  -1   2    1.33    0.38
   3   1   2    1.61    0.29
  -3   1  -2    0.52    0.36
  -3  -1  -2    0.57    0.25
   3   1   2    0.85    0.38
  -3  -1  -3  249.99    7.69
  -3  -1  -3  253.03    7.86
   3   1   3  254.35    7.99
   3   1   3  246.13    7.77
   3  -1   3  246.14    7.96
  -3   1  -3  247.47    7.82
  -3  -1  -4    1.76    0.34
  -3   1  -4    1.74    0.35
   3   1   4    2.23    0.48
   3   1   4    1.05    0.40
  -3  -1  -4    1.76    0.44
   3  -1   4    2.33    0.44
  -3  -1  -5  111.97    3.85
   3  -1   5  107.68    3.84
  -3  -1  -5  109.63    3.68
   3   1   5  108.20    4.02
  -3   1  -6    2.51    0.55
   3  -1   6    2.80    0.53
  -3  -1  -6    2.68    0.58
  -3  -1  -6    2.64    0.48
   3   1   6    3.23    0.67
   3   1   7  377.68   11.66
  -3  -1  -7  354.47   11.25
  -3   1  -7  330.44   11.13
   3  -1   7  357.73   11.17
  -3  -1  -7  345.69   11.13
   3   1   8   19.01    1.56
  -3   1  -8   17.27    1.23
   3  -1   8   19.02    1.21
   3  -1   9  455.63   14.28
  -3   1  -9  445.04   14.30
   3   1   9  476.07   14.98
  -3  -1  -9  435.59   14.41
  -3  -1 -10    5.57    1.01
   3  -1  10    5.59    0.89
   3   1  10    2.98    1.15
   3  -1  11  259.26    8.66
  -3   1 -11  248.33    8.68
  -3  -1 -11  253.43    9.05
   3   1  11  270.58    9.57
  -3  -1 -12   10.39    1.40
   3   1  12   10.27    1.63
   3  -1  12    6.60    1.00
  -3  -1 -13   95.65    4.13
   3  -1  13   84.98    3.48
  -3   1 -14    0.25    0.91
   3  -1  14    1.61    0.87
  -3  -1 -14    1.03    1.14
  -3  -1 -15   84.05    4.34
  -3   1 -15   84.20    3.75
   3  -1  15   73.75    3.68
   3  -1  16   -0.08    1.18
  -3  -1 -16    0.62    1.44
  -3   1 -16   -1.98    1.35
  -3   1 -17   39.62    2.63
   3  -1  17   35.24    2.62
  -3  -1 -17   44.33    3.31
  -3  -1 -18   -1.26    1.80
  -3   1 -18   -2.01    1.46
  -3  -1 -19   23.90    2.72
  -3   1 -19   14.01    1.84
  -3  -1 -20    0.15    1.79
  -3   1 -20    0.09    1.36
  -3  -1 -20    0.70    1.44
  -3  -1 -21   29.59    3.10
  -3   1 -21   21.62    2.20
  -3  -1 -21   27.10    2.42
  -3  -1 -22    2.65    2.19
  -3  -1 -22   -0.10    1.31
  -3   1 -22    1.41    1.41
  -3   1 -23   28.33    2.59
  -3  -1 -23   34.63    2.80
  -3  -1 -24    7.67    2.63
  -3  -1 -25   22.46    3.27
  -3  -1 -26    1.82    2.66
  -3  -1 -27    3.86    2.51
  -3  -1 -28    1.49    2.54
  -3  -1 -29    1.51    2.64
  -3  -1 -30    1.90    2.74
  -3   1 -31    3.61    2.86
  -3  -1 -31    6.86    3.15
  -3  -1 -32   -1.13    2.85
  -3   1 -32    4.66    3.02
  -3  -1 -33    6.87    3.34
  -3   1 -33   10.65    3.35
  -3  -1 -34    1.73    3.19
  -3   1 -34    8.01    3.37
   3  -2 -34   -0.22    3.56
   3  -2 -33   -2.19    3.50
   3  -2 -32    0.86    3.31
   3  -2 -31    1.91    3.26
   3  -2 -30   -4.15    3.53
   3  -2 -29   -0.20    3.07
   3  -2 -28    0.20    3.00
   3   2 -28    1.40    1.63
   3  -2 -27   -1.35    2.72
   3   2 -27    0.43    1.45
   3  -2 -26    4.68    2.77
   3   2 -26    1.88    1.54
   3  -2 -25    1.08    2.32
   3   2 -25   -0.42    1.35
   3  -2 -24   -2.60    2.40
   3   2 -24    2.07    1.38
   3   2 -23    0.89    1.29
   3  -2 -23    0.33    2.13
   3  -2 -22   -0.79    2.05
   3   2 -22    2.79    1.37
   3   2 -21    5.20    1.43
   3  -2 -21    1.93    1.99
   3  -2 -20    7.11    2.05
   3   2 -20   10.81    1.59
   3  -2 -19   -1.04    1.71
   3   2 -19    2.26    1.25
   3  -2 -18   36.19    3.06
   3   2 -18   35.95    2.33
   3   2 -17    0.93    1.13
   3  -2 -17    4.97    1.73
   3  -2 -16   55.56    3.35
   3   2 -16   47.99    2.79
   3   2 -15    1.94    0.99
   3  -2 -15    4.70    1.33
   3   2 -14    4.97    1.06
   3  -2 -14    6.17    1.34
   3   2 -13   15.56    1.66
   3  -2 -13   18.64    1.62
   3   2 -12    5.95    0.98
   3  -2 -12    7.07    1.06
   3  -2 -11    8.10    1.06
   3   2 -11    8.84    1.06
   3   2 -11    6.01    1.13
   3  -2 -10   43.44    2.34
   3   2 -10   58.30    2.46
   3  -2  -9    1.91    0.73
   3   2  -9    0.76    0.65
  -3   2   9    0.82    0.82
   3   2  -8  291.95    8.99
  -3   2   8  284.75    9.10
   3  -2  -7    6.70    0.77
   3   2  -7    5.73    0.66
   3   2  -6   23.46    1.07
   3  -2  -6   17.09    1.14
  -3  -2   5   25.64    1.43
  -3   2   5   23.85    1.20
   3  -2  -5   23.77    1.17
  -3   2   4  951.26   29.16
   3  -2  -4  971.83   29.18
  -3  -2   4  964.30   29.49
   3  -2  -3   46.86    1.87
  -3  -2   3   45.72    2.14
  -3  -2   2 1472.57   44.45
   3  -2  -2 1492.35   44.14
  -3   2   2 1437.52   44.10
   3   2  -1   14.82    0.87
   3  -2  -1   15.79    1.02
  -3  -2   1   19.13    1.15
  -3   2   1   19.90    0.92
  -3  -2   1   16.60    0.65
   3  -2   0  222.92    7.51
  -3   2   0  241.32    7.28
   3   2   0  238.60    7.29
  -3  -2   0  226.37    7.13
   3  -2   1    5.10    0.52
   3  -2   1    4.35    0.56
   3   2   1    3.80    0.48
  -3   2  -1    3.89    0.52
  -3  -2  -1    5.23    0.42
   3  -2   2    7.41    0.74
  -3   2  -2    9.99    0.79
  -3  -2  -2    8.76    0.60
  -3  -2  -2    7.86    0.58
   3   2   2    7.71    0.61
   3  -2   2    7.58    0.57
   3   2   3   14.63    0.83
  -3   2  -3   13.14    0.94
  -3  -2  -3   13.99    0.83
  -3  -2  -4  578.25   17.19
   3   2   4  582.41   17.19
  -3  -2  -4  565.58   17.38
   3  -2   4  523.61   17.34
  -3   2  -4  538.79   17.34
  -3   2  -5   40.34    1.82
  -3   2  -5   36.75    1.47
   3  -2   5   39.40    1.83
  -3  -2  -5   38.91    1.67
   3   2   5   42.10    1.73
   3  -2   6 2478.66   75.62
  -3   2  -6 2492.29   75.14
  -3  -2  -6 2541.94   75.45
  -3   2  -6 2472.67   75.60
  -3  -2  -6 2554.27   75.82
   3   2   6 2544.94   75.50
   3   2   7   10.28    1.08
  -3  -2  -7    8.58    0.92
   3  -2   7    8.46    0.96
  -3  -2  -7    9.46    1.28
   3   2   8 1810.94   53.77
  -3   2  -8 1766.95   53.72
   3  -2   8 1724.12   53.78
  -3  -2  -8 1780.33   54.16
  -3  -2  -8 1789.03   53.68
   3   2   9    1.95    0.95
  -3  -2  -9    2.66    0.82
  -3  -2  -9    2.25    1.06
   3  -2   9    2.68    0.76
   3  -2  10   87.63    3.98
  -3  -2 -10   88.27    4.04
  -3   2 -11    0.19    0.65
   3  -2  11    0.33    0.60
  -3  -2 -11    1.12    0.71
  -3  -2 -11    0.74    0.89
  -3   2 -12    0.92    0.84
  -3  -2 -12    3.33    0.92
  -3  -2 -13   18.00    1.51
  -3  -2 -13   14.13    1.58
  -3   2 -14  163.08    5.96
  -3  -2 -14  164.07    6.43
  -3  -2 -14  156.05    6.28
  -3   2 -15    3.81    1.25
  -3  -2 -15    3.03    1.44
  -3  -2 -15    5.12    1.40
  -3  -2 -16  503.42   16.34
  -3  -2 -16  465.20   16.35
  -3   2 -16  484.72   15.89
  -3  -2 -17    6.81    1.72
  -3   2 -17    3.56    1.38
  -3  -2 -18   95.68    5.12
  -3   2 -18  113.16    4.73
  -3   2 -19    3.12    1.30
  -3  -2 -19    5.24    1.81
  -3  -2 -20    2.10    1.81
  -3   2 -20    2.96    1.32
  -3  -2 -21   -1.04    1.82
  -3   2 -21    1.41    1.29
  -3  -2 -22    3.30    1.99
  -3   2 -22    4.14    1.49
   3  -2  22    4.71    1.88
  -3  -2 -23    0.66    2.16
   3  -2  23   -0.38    1.81
  -3   2 -23   -0.52    1.41
  -3  -2 -24   11.64    2.75
   3  -2  24    8.76    2.25
  -3  -2 -25    1.06    2.38
  -3  -2 -26   26.65    3.57
  -3  -2 -27    3.74    2.74
  -3  -2 -28    0.57    2.53
  -3  -2 -29    1.17    2.63
  -3  -2 -30   -0.40    2.88
  -3  -2 -31   -3.38    3.08
  -3  -2 -32    1.81    3.31
  -3  -2 -33   -2.03    3.46
  -3  -2 -34   -1.63    3.43
   3  -3 -33    1.83    3.09
   3  -3 -32   -0.67    3.22
   3  -3 -31    7.67    3.40
   3  -3 -30   -2.77    3.15
   3  -3 -29   13.88    3.65
   3   3 -29   11.42    2.19
   3  -3 -28   -4.01    3.22
   3   3 -28   -1.71    1.78
   3  -3 -27    2.90    2.85
   3   3 -27    5.76    1.86
   3  -3 -26   -3.71    2.82
   3   3 -26   -0.26    1.54
   3   3 -25    0.26    1.44
   3  -3 -25   -3.01    2.67
   3  -3 -24    1.18    2.25
   3   3 -24    1.59    1.45
   3   3 -23    0.25    1.35
   3  -3 -23   -0.48    2.40
   3   3 -22    6.72    1.98
   3  -3 -22    9.41    2.44
   3   3 -22   11.17    1.74
   3   3 -21   74.65    4.27
   3  -3 -21   83.92    4.91
   3   3 -21   82.42    3.91
   3  -3 -20    7.17    2.16
   3   3 -20    8.09    1.95
   3   3 -20    8.69    1.60
   3  -3 -19  171.96    7.21
   3   3 -19  167.46    6.69
   3   3 -19  152.48    6.13
   3  -3 -18    3.42    1.73
   3   3 -18    6.45    1.70
   3   3 -18    7.09    1.34
   3  -3 -17   31.58    2.58
   3   3 -17   24.40    2.27
   3   3 -17   27.48    1.90
   3  -3 -16    7.39    1.75
   3   3 -16    5.01    1.55
   3   3 -16    7.54    1.13
   3  -3 -15   18.98    2.03
   3   3 -15   22.47    2.11
   3   3 -14   32.30    1.80
   3   3 -14   29.04    2.20
   3   3 -13    9.33    1.40
   3   3 -13    9.64    0.97
  -3   3  13    6.17    1.34
   3  -3 -13    9.30    1.35
   3  -3 -12   12.66    1.46
   3   3 -12   14.58    1.02
  -3   3  12   11.04    1.41
   3   3 -12   16.06    1.57
   3  -3 -11  354.11   11.63
   3   3 -11  348.58   11.04
  -3   3  11  348.15   11.58
   3   3 -11  371.42   11.77
   3   3 -10    2.83    1.04
   3  -3 -10    5.12    1.00
  -3   3  10    4.40    1.06
   3   3  -9  510.71   15.88
   3  -3  -9  539.48   15.78
  -3   3   9  534.31   15.73
   3   3  -8    9.86    1.09
  -3   3   8    8.89    0.94
   3  -3  -8    9.06    0.93
   3   3  -8    7.41    0.40
  -3   3   7   11.32    0.97
   3  -3  -7   10.24    0.95
  -3  -3   6    6.68    0.85
   3  -3  -6    8.89    0.88
  -3   3   6    9.62    0.89
  -3   3   5   64.14    2.51
   3  -3  -5   64.23    2.53
  -3  -3   5   60.20    2.67
  -3   3   4    6.88    0.75
  -3  -3   4    6.44    0.84
   3  -3  -3   33.48    1.52
  -3   3   3   31.91    1.47
  -3  -3   3   28.28    1.60
  -3   3   2    1.14    0.52
  -3  -3   2    1.10    0.59
   3   3  -1  480.31   15.76
   3  -3  -1  538.26   16.02
  -3  -3   1  504.79   15.45
  -3   3   1  547.34   15.83
   3  -3   0   26.42    1.50
  -3  -3   0   27.81    1.18
  -3   3   0   28.18    1.38
   3   3   0   29.49    1.42
   3  -3   1  434.07   12.76
  -3   3  -1  430.93   12.52
  -3  -3  -1  396.24   12.50
   3  -3   2    4.66    0.67
   3   3   2    4.09    0.63
  -3  -3  -2    4.76    0.72
   3  -3   3   50.39    2.11
   3  -3   3   46.59    1.62
  -3  -3  -3   46.67    1.95
  -3  -3  -3   50.88    2.26
   3   3   3   47.25    1.95
   3   3   4   48.81    1.97
  -3   3  -4   42.47    2.00
  -3  -3  -4   44.71    2.27
  -3  -3  -4   46.81    1.97
   3  -3   4   46.39    2.05
   3   3   5   18.72    1.16
  -3  -3  -5   18.35    1.16
  -3  -3  -5   16.97    1.45
  -3   3  -5   21.20    1.29
   3  -3   5   19.98    1.24
  -3  -3  -6   33.45    2.15
  -3   3  -6   37.35    1.85
   3   3   6   39.41    1.81
  -3  -3  -6   38.49    1.80
  -3   3  -7  100.30    3.67
   3   3   7   95.19    3.59
  -3  -3  -7   93.99    4.18
  -3  -3  -7   96.59    3.62
   3   3   8    7.87    0.95
  -3   3  -8    5.82    0.87
  -3  -3  -8    7.43    1.26
  -3  -3  -8    7.14    0.88
  -3  -3  -9  302.54   10.06
  -3  -3  -9  264.38    9.20
  -3   3  -9  309.34    9.34
   3   3   9  262.80    9.21
   3   3  10    4.93    0.98
  -3   3 -10    6.77    0.95
  -3  -3 -10    5.92    1.34
  -3  -3 -10    4.04    0.86
  -3  -3 -11  156.79    5.94
   3   3  11  156.85    5.96
  -3  -3 -11  182.72    6.75
  -3   3 -11  174.95    5.93
  -3  -3 -12   10.30    1.30
  -3  -3 -12   10.34    1.57
   3   3  12   11.50    1.37
  -3   3 -12   13.75    1.24
   3   3  13  109.04    4.43
  -3  -3 -13  108.75    4.83
  -3  -3 -13  105.26    4.36
  -3   3 -13   97.61    4.14
  -3  -3 -14   21.50    1.97
  -3  -3 -14   25.60    2.31
  -3   3 -14   26.66    1.83
  -3  -3 -15   71.89    3.74
  -3   3 -15   75.00    3.40
  -3  -3 -15   78.98    4.04
  -3  -3 -16    7.80    1.70
  -3   3 -16   11.13    1.42
   3  -3  16   13.12    1.50
  -3  -3 -16   10.13    1.85
  -3   3 -17   37.26    2.40
   3  -3  17   41.01    2.46
  -3  -3 -17   37.61    2.84
  -3  -3 -17   34.04    2.80
  -3   3 -18    5.28    1.29
  -3  -3 -18    1.78    1.64
  -3  -3 -18    5.28    1.58
   3  -3  18    2.25    1.30
   3  -3  19   41.75    2.61
  -3   3 -19   36.00    2.38
  -3  -3 -20    2.98    1.50
   3  -3  20    1.58    1.42
  -3   3 -20    4.31    1.42
  -3  -3 -21   24.71    2.90
  -3  -3 -21   29.99    2.59
  -3   3 -21   27.81    2.31
  -3   3 -22    0.38    1.35
  -3  -3 -22   -0.90    2.06
   3  -3  22    2.06    1.61
  -3  -3 -22    0.73    1.58
   3  -3  23   28.46    2.75
  -3  -3 -23   23.50    3.04
   3  -3  24    3.41    2.03
  -3  -3 -24   -0.34    2.28
   3  -3  25    7.31    2.30
  -3  -3 -25    2.66    2.52
   3  -3  26    0.72    2.14
  -3  -3 -26   -2.77    2.84
   3  -3  27   -0.31    2.31
  -3  -3 -27   -0.19    2.74
  -3  -3 -28    0.99    2.66
  -3  -3 -29   -3.86    3.14
  -3  -3 -30   -2.90    3.03
  -3  -3 -31    1.48    3.00
  -3  -3 -32   -0.64    3.06
  -3  -3 -33    5.20    3.26
   3  -4 -32    2.26    3.10
   3  -4 -31    0.22    3.04
   3  -4 -30   -2.79    2.94
   3  -4 -29   -3.94    2.91
   3  -4 -28    1.20    2.64
   3  -4 -27   -0.57    2.52
   3  -4 -26    0.90    2.41
   3   4 -26    2.59    1.50
   3  -4 -25    0.17    2.25
   3   4 -25   -0.92    1.35
   3   4 -25   -1.47    2.11
   3  -4 -24    4.32    2.23
   3   4 -24    5.57    2.04
   3   4 -24    6.58    1.46
   3  -4 -23    1.65    2.04
   3   4 -23    0.11    1.85
   3   4 -23    0.76    1.25
   3  -4 -22   10.66    2.46
   3   4 -22   10.45    2.18
   3   4 -22   14.18    1.64
   3  -4 -21   -1.07    1.94
   3   4 -21   -0.81    1.71
   3   4 -21   -0.13    1.23
   3   4 -20   14.47    2.11
   3   4 -20   14.32    1.66
   3  -4 -20   14.37    2.47
   3   4 -19    6.42    1.90
   3  -4 -19    6.85    1.99
   3   4 -19    4.21    1.24
   3  -4 -18   41.93    3.05
   3   4 -18   43.28    2.95
   3   4 -18   43.47    2.32
   3   4 -17   11.72    1.81
   3   4 -17   11.99    1.25
   3  -4 -17   11.72    1.93
   3  -4 -16   62.90    3.47
   3   4 -16   66.49    2.76
   3   4 -16   70.03    3.48
   3   4 -15    2.45    0.77
   3   4 -15    3.75    1.42
   3  -4 -15    1.83    1.30
  -3   4  14  192.65    7.13
   3   4 -14  212.00    7.26
   3   4 -14  187.20    6.37
   3  -4 -14  200.14    7.28
   3   4 -13    6.46    0.75
  -3   4  13    6.33    1.47
   3   4 -13    9.93    1.52
   3  -4 -13    9.57    1.44
  -3   4  12  246.67    8.28
   3   4 -12  248.83    8.35
   3  -4 -12  248.85    8.40
   3   4 -12  229.04    7.46
   3   4 -11    1.23    0.45
   3   4 -11    2.34    1.10
   3  -4 -11    3.25    1.11
  -3   4  11    2.36    1.08
   3  -4 -10  125.46    4.49
  -3   4  10  120.39    4.34
  -3   4   9   29.78    1.73
   3  -4  -9   26.95    1.78
   3  -4  -8    5.06    0.94
  -3   4   8    4.91    0.91
  -3  -4   8    4.39    0.97
  -3  -4   7   46.25    2.26
  -3   4   7   44.88    2.12
   3  -4  -7   39.90    2.11
  -3   4   6   34.22    1.79
   3  -4  -6   36.94    1.88
  -3  -4   6   36.52    1.98
  -3  -4   5    1.05    0.77
  -3   4   5   -0.04    0.72
   3  -4  -5    0.53    0.70
  -3   4   4  202.80    6.72
  -3  -4   4  196.41    6.92
   3  -4  -4  205.55    6.82
  -3  -4   3    1.36    0.81
  -3   4   3    1.32    0.73
   3   4  -2  143.45    5.12
  -3   4   2  153.29    5.14
   3   4  -1   17.62    1.25
  -3   4   1   17.24    1.22
   3   4   0   67.57    2.72
  -3   4   0   66.97    2.70
  -3   4  -1   55.37    2.34
   3   4   1   53.64    2.34
   3   4   2  420.38   13.19
  -3   4  -2  415.26   13.17
   3   4   3   12.44    1.08
   3   4   4   66.15    2.73
  -3  -4  -4   69.50    2.78
  -3  -4  -5   -0.40    0.95
   3   4   5   -0.19    0.71
  -3  -4  -5    0.36    0.67
   3   4   6   44.92    2.10
  -3   4  -6   41.62    2.10
  -3  -4  -6   42.63    2.09
  -3  -4  -7    5.72    0.94
  -3   4  -7    8.04    1.02
   3   4   7    5.79    0.97
  -3  -4  -7    8.44    1.41
  -3   4  -8   17.84    1.35
   3   4   8   20.45    1.38
  -3  -4  -8   18.51    1.39
  -3  -4  -8   18.86    1.86
  -3   4  -9   22.91    1.54
  -3  -4  -9   24.46    2.11
   3   4   9   21.12    1.51
  -3  -4  -9   23.77    1.59
  -3   4 -10  128.20    4.85
  -3  -4 -10  143.55    5.74
   3  -4  10  131.96    4.87
   3   4  10  127.60    4.86
  -3  -4 -10  126.68    4.91
   3   4  11    3.88    1.10
  -3  -4 -11    2.93    1.42
  -3  -4 -11    4.41    1.11
  -3   4 -11    2.43    0.96
   3  -4  11    4.67    1.07
   3   4  12  145.79    5.60
  -3   4 -12  151.08    5.56
  -3  -4 -12  154.39    6.38
   3  -4  12  157.58    5.55
  -3  -4 -12  138.94    5.61
  -3   4 -13    4.93    1.14
  -3  -4 -13    5.59    1.21
   3  -4  13    5.68    1.13
   3   4  13    5.18    1.32
  -3  -4 -13    6.80    1.59
  -3   4 -14    0.65    1.00
   3   4  14    0.79    1.23
  -3  -4 -14    2.03    1.38
  -3  -4 -14    4.52    1.23
   3  -4  14    2.78    1.07
  -3   4 -15    2.93    1.14
  -3   4 -15    2.25    0.38
  -3  -4 -15    4.53    1.57
   3   4  15    1.51    1.31
  -3  -4 -15    3.99    1.33
   3  -4  15    4.58    1.11
  -3  -4 -16   86.04    3.86
  -3  -4 -16   82.55    4.13
   3  -4  16   73.16    3.32
  -3   4 -16   77.89    3.41
  -3  -4 -17    3.70    1.69
  -3   4 -17    4.35    1.28
   3  -4  17    6.63    1.41
  -3  -4 -17    1.73    1.48
  -3  -4 -18   18.57    2.22
   3  -4  18   14.97    1.76
  -3  -4 -18   19.02    2.27
  -3   4 -18   16.90    1.73
  -3   4 -19    2.60    1.29
  -3  -4 -19    1.30    1.56
   3  -4  19   -1.05    1.33
  -3  -4 -19   -0.70    1.72
  -3   4 -20    9.39    1.54
   3  -4  20    4.22    1.61
  -3  -4 -20    7.08    1.82
  -3  -4 -20    3.51    1.89
  -3  -4 -21    3.63    2.01
  -3   4 -21    2.84    1.42
  -3  -4 -21    2.95    1.66
   3  -4  21    0.28    1.55
  -3  -4 -22   -0.43    2.00
   3  -4  22    1.13    1.68
  -3  -4 -23    4.08    2.10
   3  -4  23    4.43    1.86
  -3  -4 -24    3.90    2.38
   3  -4  24    6.96    2.04
  -3  -4 -25   -2.58    2.30
   3  -4  25    3.29    2.02
  -3  -4 -26   10.77    2.80
   3  -4  26   11.48    2.56
  -3  -4 -27   -0.38    2.50
   3  -4  27   -1.02    2.33
  -3  -4 -28    1.00    2.69
   3  -4  28   -1.24    2.46
  -3  -4 -29   -0.21    2.80
  -3  -4 -30   -1.06    2.84
  -3  -4 -31    1.31    2.83
  -3  -4 -32    4.45    3.23
   3  -5 -31    3.60    2.93
   3  -5 -30   -0.65    3.10
   3  -5 -29    4.17    2.85
   3  -5 -28   -2.79    2.89
   3  -5 -27    4.57    2.80
   3  -5 -26    1.26    2.48
   3  -5 -25   -0.34    2.28
   3   5 -24    3.16    1.24
   3  -5 -24    0.48    2.17
   3   5 -24    1.23    1.80
   3   5 -23    1.53    1.08
   3  -5 -23    0.45    1.99
   3   5 -23    3.31    1.84
   3   5 -22    0.63    1.07
   3  -5 -22    1.53    1.98
   3   5 -22    2.95    1.75
   3   5 -21   40.86    2.90
   3   5 -21   33.23    2.05
   3  -5 -21   32.30    3.07
   3   5 -20    5.71    1.21
   3   5 -20    7.01    1.93
   3  -5 -20    5.93    2.08
   3   5 -19   99.70    4.58
   3   5 -19   91.68    3.66
   3  -5 -19   90.57    4.81
   3   5 -18   15.93    2.06
   3  -5 -18   19.38    2.35
   3   5 -18   15.45    1.30
  -3   5  18   17.92    2.26
  -3   5  17   29.70    2.53
   3  -5 -17   32.95    2.67
   3   5 -17   35.60    1.77
   3   5 -16    9.48    0.95
   3  -5 -16    8.78    1.68
   3   5 -16    9.86    1.64
  -3   5  16    9.13    1.62
   3   5 -15    9.56    0.86
   3  -5 -15    8.73    1.61
  -3   5  15    8.22    1.56
   3   5 -14    1.37    0.58
  -3   5  14    2.41    1.27
   3  -5 -14    1.43    1.29
   3   5 -13   44.74    1.79
   3  -5 -13   50.60    2.80
  -3   5  13   47.76    2.61
  -3   5  12    3.49    1.28
   3  -5 -12    0.91    1.28
   3  -5 -11  354.10   11.89
  -3   5  11  354.31   11.71
   3  -5 -10   20.55    1.86
  -3   5  10   20.93    1.81
   3  -5  -9  483.06   15.90
  -3   5   9  502.50   15.77
  -3  -5   8   14.16    1.46
   3  -5  -8   17.05    1.62
  -3   5   8   17.19    1.53
   3  -5  -7  259.66    8.80
  -3   5   7  263.38    8.67
  -3  -5   7  267.64    8.85
  -3  -5   7  254.21    8.05
  -3   5   6    1.91    1.00
  -3  -5   6   -0.11    0.94
  -3  -5   6    0.11    0.37
   3  -5  -6    1.21    0.95
  -3   5   5   94.74    3.77
  -3  -5   5   97.01    3.93
  -3  -5   5   98.43    3.12
   3  -5  -5  101.59    3.95
  -3  -5   4   15.78    0.71
  -3  -5   4   14.10    1.40
   3   5  -4   14.43    1.42
  -3   5   4   16.66    1.35
  -3   5   3  334.42   10.28
   3   5  -3  308.55   10.28
  -3  -5   3  318.54   10.45
  -3  -5   3  310.30    9.60
  -3  -5   2    1.85    0.45
   3   5  -2   -0.77    1.13
   3   5  -1  678.86   21.04
  -3   5   1  670.99   21.01
   3   5   0   35.97    2.05
  -3   5   0   33.10    1.98
   3   5   1  606.52   18.80
  -3   5  -1  593.35   18.76
  -3   5  -2    9.53    1.35
   3   5   2   15.34    1.34
  -3   5  -3  253.50    8.75
   3   5   3  273.88    8.77
   3   5   4    2.35    0.95
   3  -5   4    2.43    0.98
  -3   5  -4    1.09    1.07
   3   5   5   92.28    3.63
  -3  -5  -5   93.95    3.74
   3  -5   5   87.96    3.64
   3   5   6    3.49    1.06
   3  -5   6    2.76    0.92
  -3  -5  -6    5.67    1.10
   3  -5   7  131.90    4.90
  -3  -5  -7  129.11    4.97
   3   5   7  131.97    4.89
   3   5   8   25.27    1.78
  -3   5  -8   23.96    1.65
  -3  -5  -8   21.05    1.74
   3  -5   8   22.73    1.67
   3   5   9  127.44    4.76
  -3   5  -9  125.94    4.70
  -3  -5  -9  122.62    4.85
   3  -5   9  117.76    4.68
  -3   5 -10   47.75    2.39
  -3  -5 -10   40.76    2.44
   3   5  10   47.64    2.43
   3  -5  10   40.91    2.32
  -3  -5 -11   97.33    4.18
  -3  -5 -11   87.23    4.66
   3   5  11   97.61    4.03
  -3   5 -11   99.89    4.00
   3  -5  11   98.09    4.00
   3  -5  12    2.99    1.11
   3   5  12    7.77    1.36
  -3  -5 -12    5.13    1.39
  -3  -5 -12    5.43    1.66
  -3   5 -12    6.72    1.25
  -3   5 -13   31.34    2.06
  -3  -5 -13   29.91    2.67
   3  -5  13   31.75    2.07
  -3  -5 -13   35.90    2.31
   3   5  13   31.22    2.19
  -3  -5 -14    4.55    1.59
  -3   5 -14    3.80    1.13
  -3  -5 -14    5.08    1.40
   3  -5  14    5.17    1.19
   3   5  14    4.52    1.39
  -3   5 -15   17.27    1.69
   3  -5  15   18.74    1.69
  -3  -5 -15   18.86    2.26
   3   5  15   14.64    1.81
  -3  -5 -15   18.22    1.89
   3   5  16    0.38    1.41
  -3  -5 -16    2.54    1.36
  -3  -5 -16    1.46    1.67
   3  -5  16    1.61    1.15
  -3   5 -16   -0.54    1.14
   3   5  17    1.79    1.55
  -3   5 -17    3.60    1.36
   3  -5  17    5.24    1.41
  -3  -5 -17    6.26    1.92
  -3  -5 -17    7.60    1.72
   3   5  18   -0.98    1.79
   3  -5  18    3.07    1.45
  -3   5 -18    1.23    1.32
  -3  -5 -18    3.47    1.78
  -3  -5 -18    4.91    1.76
  -3  -5 -19    4.51    1.83
   3  -5  19    4.98    1.53
  -3  -5 -19    7.29    1.88
  -3   5 -19    5.91    1.54
  -3  -5 -20    2.19    1.81
   3  -5  20    0.93    1.41
  -3   5 -20    0.67    1.44
  -3  -5 -21    9.08    2.09
   3  -5  21    9.57    1.83
  -3   5 -22    1.41    0.74
   3  -5  22    0.78    1.60
  -3  -5 -22    0.14    1.88
   3  -5  23    5.78    1.90
  -3   5 -23    5.94    0.99
  -3  -5 -23    6.88    2.36
  -3  -5 -24    4.16    2.24
  -3   5 -24    1.92    1.03
   3  -5  24   -0.57    1.89
  -3   5 -25    2.18    1.08
   3  -5  25    2.32    2.01
  -3  -5 -25    1.54    2.25
   3  -5  26   -0.13    1.97
  -3   5 -26    0.94    1.16
  -3  -5 -26    0.36    2.30
   3  -5  27   -1.11    2.30
  -3  -5 -27   -0.96    2.34
  -3  -5 -28   -1.40    2.66
   3  -5  28   -1.93    2.55
   3  -5  29   -2.66    2.53
  -3  -5 -29   -2.09    2.94
  -3  -5 -30   -4.34    3.07
   3  -5  30   -2.52    2.82
  -3  -5 -31   -2.46    3.22
   3  -6 -29    1.70    2.72
   3  -6 -28   -0.40    2.78
   3  -6 -27    0.77    2.57
   3  -6 -26    3.28    2.57
   3  -6 -25   -0.34    2.28
   3  -6 -24    1.29    2.26
   3  -6 -23    5.61    2.33
   3  -6 -22    2.70    2.02
   3   6 -21    2.12    0.97
   3  -6 -21    3.45    1.96
   3  -6 -20    2.23    1.78
   3   6 -20    0.66    0.87
   3  -6 -19    2.39    1.73
   3   6 -19    0.96    0.80
   3   6 -18    1.53    0.81
   3  -6 -18    3.61    1.77
   3   6 -17    0.54    0.71
   3  -6 -17   -1.15    1.73
   3  -6 -16    1.08    1.62
  -3   6  16    0.15    1.48
   3  -6 -15    2.94    1.57
  -3   6  15    2.20    1.47
   3  -6 -14    1.95    1.40
  -3   6  14    3.37    1.40
   3  -6 -13   15.93    1.90
  -3   6  13   18.97    1.85
   3  -6 -12    6.33    1.53
  -3   6  12    4.95    1.38
   3  -6 -11    9.31    1.50
  -3   6  11    8.77    1.39
  -3  -6  10   -0.39    0.91
  -3   6  10    2.53    1.19
   3  -6 -10    2.71    1.28
  -3  -6   9   -0.18    1.09
  -3  -6   9   -0.03    0.67
  -3   6   9    0.51    1.11
   3  -6  -9    1.74    1.22
  -3  -6   8    1.55    0.59
  -3   6   8    1.87    1.13
  -3  -6   8    2.32    1.14
   3  -6  -8    2.32    1.14
  -3   6   7    1.75    1.12
  -3  -6   7    1.69    0.54
  -3  -6   7    2.46    1.13
   3  -6  -7    2.84    1.18
  -3   6   6   21.77    1.68
  -3  -6   6   19.85    1.70
  -3  -6   6   20.52    0.97
  -3  -6   5   22.84    1.07
  -3   6   5   24.20    1.76
  -3  -6   5   24.67    1.86
   3   6  -5   26.78    1.92
  -3  -6   4  148.29    5.50
   3   6  -4  149.20    5.46
  -3  -6   4  141.42    4.65
  -3   6   4  152.04    5.38
  -3  -6   3   46.85    1.78
  -3  -6   3   51.50    2.62
   3   6  -3   45.51    2.56
  -3   6   3   46.93    2.45
  -3  -6   2  187.50    6.22
   3  -6  -2  206.32    7.09
   3   6  -2  207.62    6.96
  -3   6   2  201.49    6.90
   3  -6  -1   10.20    1.31
  -3   6   1    6.44    1.35
   3   6  -1    8.09    1.39
   3  -6   0   99.96    3.94
  -3   6   0   87.37    3.76
   3   6   0   92.30    3.81
  -3   6  -1    0.40    1.25
   3   6   1    0.26    1.23
   3  -6   1    2.04    1.07
  -3   6  -2   64.11    2.97
   3  -6   2   60.47    2.93
   3   6   2   63.69    2.93
   3  -6   3   17.32    1.61
  -3   6  -3   15.47    1.59
   3   6   3   20.21    1.67
   3  -6   4  195.01    6.83
  -3   6  -4  183.50    6.78
   3   6   4  193.90    6.74
   3   6   5   36.66    2.20
  -3   6  -5   35.48    2.23
   3  -6   5   37.47    2.17
   3   6   6  393.62   12.62
   3  -6   6  377.93   12.60
   3   6   7   15.20    1.67
  -3  -6  -7   18.10    1.73
   3  -6   7   13.37    1.50
   3   6   8  232.51    8.05
   3  -6   8  229.74    8.00
  -3  -6  -8  228.67    8.17
   3  -6   9    1.62    1.05
   3   6   9    3.14    1.33
  -3  -6  -9    2.61    1.24
  -3  -6 -10   43.53    2.60
   3  -6  10   39.42    2.32
   3   6  10   43.08    2.46
  -3   6 -11    1.72    1.06
   3   6  11    2.91    1.29
  -3  -6 -11    1.27    1.30
   3  -6  11    2.15    1.06
  -3   6 -12   16.60    1.55
  -3  -6 -12   15.00    1.79
   3   6  12   17.38    1.77
   3  -6  12   13.32    1.56
  -3  -6 -13    7.03    1.62
   3   6  13    7.61    1.54
   3  -6  13    8.09    1.40
  -3   6 -13   10.79    1.45
  -3  -6 -14   40.33    3.31
  -3  -6 -14   43.46    2.89
   3  -6  14   46.94    2.68
   3   6  14   52.39    2.86
  -3   6 -14   50.62    2.71
  -3  -6 -15    4.51    1.73
  -3   6 -15    3.25    1.30
  -3  -6 -15    2.59    1.80
   3   6  15    3.72    1.66
   3  -6  15    4.11    1.31
   3   6  16   71.83    3.69
   3  -6  16   67.65    3.36
  -3   6 -16   71.97    3.51
  -3  -6 -16   67.67    4.15
  -3  -6 -16   67.79    3.87
  -3  -6 -17    1.88    1.79
  -3  -6 -17    1.55    1.86
  -3   6 -17    5.27    1.57
   3  -6  17    2.33    1.38
  -3   6 -18   21.01    2.13
  -3  -6 -18   19.59    2.67
  -3  -6 -18   25.64    2.54
   3  -6  18   18.17    1.92
  -3  -6 -19    4.43    1.79
   3  -6  19    2.30    1.43
  -3  -6 -20    2.73    1.90
   3  -6  20    1.45    1.44
  -3  -6 -21    1.73    1.88
   3  -6  21    0.27    1.49
  -3  -6 -22    1.43    1.92
   3  -6  22    0.38    1.66
  -3  -6 -23    3.81    2.26
   3  -6  23   -1.12    1.80
   3  -6  24    0.33    1.91
  -3  -6 -24    3.77    2.26
  -3  -6 -25    1.21    2.29
   3  -6  25    0.12    1.96
  -3  -6 -26    7.15    2.70
   3  -6  26    4.82    2.30
   3  -6  27    0.40    2.18
  -3  -6 -27    3.49    2.75
   3  -6  28   -0.85    2.35
  -3  -6 -28    0.81    2.67
  -3  -6 -29   -1.28    2.99
   3  -6  29   -1.22    2.59
   3  -6  30   -1.60    2.88
   3  -6  31   -2.23    3.17
   3  -7 -27    5.75    2.92
   3  -7 -26    1.72    2.62
   3  -7 -25    1.61    2.61
   3  -7 -24   -1.51    2.56
   3  -7 -23    0.16    2.43
   3  -7 -22    1.20    2.32
   3  -7 -21    5.46    2.41
   3  -7 -20    0.92    2.16
   3  -7 -19   15.20    2.47
   3  -7 -18    0.46    1.83
   3  -7 -17    7.42    2.05
   3  -7 -16    0.84    1.69
   3  -7 -15    2.10    1.61
   3  -7 -14    5.32    1.71
   3  -7 -13    2.81    1.62
  -3  -7  12    2.70    1.26
  -3   7  12    4.21    1.48
   3  -7 -12    4.68    1.56
  -3  -7  11   22.42    1.52
   3  -7 -11   17.09    1.99
  -3   7  11   16.48    1.83
  -3   7  10    0.33    1.29
  -3  -7  10   -1.48    0.91
   3  -7 -10    2.40    1.44
  -3  -7   9   26.23    2.02
  -3   7   9   25.98    2.04
   3  -7  -9   25.39    2.18
  -3  -7   9   25.87    1.35
  -3   7   8    0.67    1.21
  -3  -7   8    0.69    0.61
  -3  -7   8    0.85    1.24
   3   7  -7    2.35    1.31
  -3  -7   7    3.30    0.64
  -3  -7   7    3.05    1.24
  -3   7   7    3.15    1.29
  -3   7   6    4.66    1.28
   3   7  -6    3.74    1.35
  -3  -7   6    3.52    0.64
  -3  -7   6    3.71    1.27
  -3  -7   5    5.17    1.34
  -3   7   5    6.97    1.32
  -3  -7   5    5.84    0.70
   3   7  -5    5.63    1.37
  -3  -7   4   12.64    1.55
   3   7  -4   13.34    1.59
  -3  -7   4   11.43    0.83
  -3   7   4   12.26    1.46
   3   7  -3    2.34    1.31
  -3  -7   3    1.77    0.59
  -3  -7   3    3.69    1.26
  -3   7   3    1.15    1.13
   3  -7  -3    1.24    1.12
  -3   7   2    1.31    1.16
  -3  -7   2    0.94    0.60
   3  -7  -2    0.27    1.15
   3   7  -2    0.06    1.18
  -3  -7   1   14.40    1.00
   3  -7  -1   15.32    1.63
   3   7  -1   14.62    1.62
  -3   7   1   17.59    1.66
  -3   7   0    1.70    1.22
   3   7   0    2.80    1.26
   3  -7   0    1.71    1.12
   3  -7   1   21.58    1.80
  -3   7  -1   20.40    1.78
   3   7   1   22.75    1.87
  -3   7  -2    1.00    1.20
   3   7   2    2.61    1.25
   3  -7   2    1.01    1.07
   3  -7   3    7.98    1.33
   3   7   3    7.33    1.37
  -3   7  -3    6.73    1.36
   3  -7   4   24.74    1.87
  -3   7  -4   24.93    1.95
   3   7   4   24.30    1.90
   3  -7   5    5.52    1.24
   3  -7   5    2.33    0.42
   3   7   5    4.56    1.31
  -3   7  -5    4.15    1.32
   3   7   6   31.33    2.12
  -3   7  -6   29.42    2.13
   3  -7   6   25.43    1.95
   3  -7   7    9.62    1.46
  -3   7  -7   10.26    1.57
   3   7   7    9.97    1.58
   3  -7   8    1.88    1.20
   3   7   8    3.05    1.32
   3   7   9   30.22    2.22
  -3  -7  -9   30.14    2.37
   3  -7   9   32.92    2.15
   3  -7  10    0.25    1.17
   3   7  10    1.50    1.40
  -3  -7 -10    0.24    1.40
  -3  -7 -11   40.70    2.74
   3   7  11   44.81    2.67
   3  -7  11   39.19    2.45
   3   7  12    5.33    1.60
  -3  -7 -12    5.23    1.69
   3  -7  12    4.75    1.32
  -3  -7 -13   32.27    2.54
   3  -7  13   25.66    2.13
   3  -7  14   14.61    1.77
  -3  -7 -14   14.81    2.10
  -3   7 -15   19.11    1.86
   3  -7  15   13.49    1.69
  -3  -7 -15   15.11    2.16
  -3  -7 -16    5.36    1.91
  -3  -7 -16    2.36    2.21
   3  -7  16    7.70    1.53
  -3  -7 -17    8.85    2.10
   3  -7  17   10.30    1.65
  -3  -7 -18    1.27    1.79
   3  -7  18   -0.87    1.38
  -3  -7 -19    7.66    2.17
   3  -7  19    9.40    1.71
  -3  -7 -20    3.29    2.21
   3  -7  20    2.62    1.62
  -3  -7 -21    4.64    2.43
   3  -7  21   10.51    1.96
   3  -7  22    0.66    1.69
  -3  -7 -22   -0.15    2.34
   3  -7  23    4.01    1.91
  -3  -7 -23    4.91    2.65
  -3  -7 -24   -0.84    2.48
   3  -7  24   -2.58    2.00
   3  -7  25    0.12    2.05
  -3  -7 -25    2.88    2.53
  -3  -7 -26    1.15    2.67
   3  -7  26   -1.36    2.23
   3  -7  27   -1.44    2.27
  -3  -7 -27   -0.83    2.80
   3  -7  28   -0.83    2.46
   3  -7  29   -2.51    2.74
   3  -8 -24    3.58    2.64
   3  -8 -23    1.62    2.63
   3  -8 -22    5.24    2.53
   3  -8 -21    3.95    2.42
   3  -8 -20    2.64    2.18
   3  -8 -19    1.71    2.02
   3  -8 -18    6.49    2.27
   3  -8 -17    6.29    2.18
   3  -8 -16   13.65    2.27
   3  -8 -15    3.96    1.85
   3  -8 -14   29.59    2.69
  -3  -8  13    3.10    1.62
   3  -8 -13    5.07    1.76
  -3  -8  12   27.84    1.95
   3  -8 -12   28.48    2.52
  -3  -8  11    0.98    1.12
  -3  -8  10   19.30    1.37
  -3  -8   9    4.51    0.91
  -3  -8   9    5.72    1.53
  -3  -8   8   13.75    1.77
  -3  -8   8   13.04    1.04
  -3  -8   7    7.89    1.63
  -3  -8   7    3.78    0.80
  -3  -8   6   19.61    1.91
  -3  -8   6   17.66    1.15
  -3  -8   5    0.49    0.70
   3  -8  -5    0.08    1.42
  -3  -8   4   26.81    2.15
   3  -8  -4   29.08    2.28
  -3  -8   4   28.35    1.43
   3  -8  -3    0.54    1.30
  -3  -8   3    1.31    0.72
  -3  -8   3    1.85    1.44
  -3  -8   2   13.55    1.06
   3   8  -2   16.31    1.85
  -3  -8   2   14.28    1.78
   3  -8  -2   14.32    1.71
   3   8  -1    2.78    1.49
  -3  -8   1    3.33    0.82
  -3   8   1    4.01    1.49
   3  -8  -1    2.61    1.38
   3  -8   0    0.37    1.22
  -3   8   0    2.22    1.46
  -3  -8   0    2.12    0.82
   3   8   0    2.99    1.43
  -3   8  -1    7.39    1.56
   3   8   1    8.29    1.61
   3  -8   1    6.64    1.40
   3  -8   2    1.05    1.23
   3  -8   3    2.34    1.31
   3  -8   4    3.24    1.25
   3  -8   5    0.14    0.54
   3  -8   5    0.96    1.18
   3  -8   6   10.45    1.57
   3  -8   7    0.76    1.32
   3  -8   8    3.11    1.36
   3  -8   9    1.81    1.27
   3  -8  10    0.14    1.23
   3  -8  11    1.56    1.31
  -3  -8 -12    2.33    1.63
   3  -8  12    0.07    1.32
  -3  -8 -13    4.67    1.74
   3  -8  13    1.37    1.44
  -3  -8 -14    6.98    1.92
   3  -8  14    6.61    1.58
  -3  -8 -15    0.54    1.78
   3  -8  15    1.79    1.47
   3  -8  16    8.74    1.67
  -3  -8 -16   10.39    2.21
   3  -8  17    2.04    1.52
  -3  -8 -17    1.54    1.96
   3  -8  18    4.23    1.61
  -3  -8 -18    5.49    2.15
   3  -8  19    0.26    1.55
  -3  -8 -19    0.13    2.04
   3  -8  20    1.53    1.58
  -3  -8 -20    3.47    2.25
  -3  -8 -21    1.17    2.22
   3  -8  21    1.39    1.77
  -3  -8 -22    3.39    2.47
   3  -8  22    0.29    1.80
  -3  -8 -23    1.63    2.50
   3  -8  23    0.71    1.89
   3  -8  24    0.21    1.93
  -3  -8 -24    1.20    2.56
   3  -8  25   -1.03    2.15
   3  -8  26    0.12    2.27
   3  -8  27    2.48    2.42
   3  -9 -20    3.03    2.37
   3  -9 -19    8.33    2.47
   3  -9 -18    4.41    2.27
   3  -9 -17    9.89    2.32
   3  -9 -16    4.55    2.14
   3  -9 -15    9.35    2.17
  -3  -9  13    5.68    1.73
  -3  -9  12    0.09    1.35
  -3  -9  11   17.42    1.54
  -3  -9  10    0.40    1.05
  -3  -9   9   35.21    2.56
  -3  -9   9   34.24    1.78
  -3  -9   8    2.76    0.93
  -3  -9   8    2.76    1.71
  -3  -9   7   32.09    2.46
  -3  -9   7   30.72    1.62
  -3  -9   6    1.66    1.55
   3  -9  -6   -1.27    1.59
  -3  -9   6   -0.17    0.88
   3  -9  -5   25.20    2.40
  -3  -9   5   27.14    2.30
  -3  -9   5   22.50    1.40
  -3  -9   4    1.54    0.84
  -3  -9   4    1.22    1.54
   3  -9  -4    0.60    1.51
  -3  -9   3   34.69    2.57
   3  -9  -3   33.83    2.51
  -3  -9   3   29.63    1.64
  -3  -9   2    2.07    0.92
   3  -9  -2    0.83    1.48
  -3  -9   2    2.54    1.69
  -3  -9   1   45.23    2.15
   3  -9  -1   52.01    3.11
   3  -9   0    6.66    1.70
  -3  -9   0    4.81    1.12
   3  -9   1   54.77    3.07
  -3  -9  -1   49.35    2.37
   3  -9   2    3.86    1.60
  -3  -9  -2    2.86    1.09
   3  -9   3   34.98    2.54
   3  -9   4    3.56    1.45
   3  -9   4    0.41    0.78
   3  -9   5   15.53    1.84
   3  -9   6    1.88    1.47
   3  -9   7   10.84    1.69
   3  -9   8    3.49    1.53
   3  -9   9   13.99    1.85
   3  -9  10    4.86    1.54
   3  -9  11    9.62    1.75
   3  -9  12    1.14    1.45
   3  -9  13    5.37    1.64
   3  -9  14   -1.02    1.50
  -3  -9 -15    2.96    1.99
   3  -9  15    0.39    1.55
  -3  -9 -16    1.47    1.98
   3  -9  16    1.64    1.58
  -3  -9 -17    1.92    2.05
   3  -9  17    1.32    1.58
  -3  -9 -18    3.07    2.17
   3  -9  18    0.76    1.57
   3  -9  19    2.29    1.77
  -3  -9 -19    4.40    2.29
   3  -9  20    2.29    1.77
  -3  -9 -20    0.43    2.24
   3  -9  21    4.39    1.87
   3  -9  22   -1.08    1.87
   3  -9  23   -0.72    1.89
   3  -9  24   -0.86    2.11
   3  -9  25   -2.29    2.28
  -3 -10   9    1.19    1.68
  -3 -10   8    2.34    1.71
   3 -10  -8    2.41    1.81
  -3 -10   8    3.11    1.02
  -3 -10   7    1.32    1.76
   3 -10  -7    0.72    1.77
  -3 -10   7    0.74    0.96
  -3 -10   6    5.35    1.07
   3 -10  -6    3.62    1.79
  -3 -10   6    5.80    1.76
   3 -10  -5    0.95    1.68
  -3 -10   5    1.72    1.71
  -3 -10   5    1.36    1.00
  -3 -10   4    9.85    1.90
   3 -10  -4    8.03    1.94
  -3 -10   4    9.02    1.16
  -3 -10   3    1.38    0.97
  -3 -10   3    4.57    1.76
   3 -10  -3    2.14    1.69
  -3 -10   2   11.12    1.96
   3 -10  -2    8.70    1.93
  -3 -10   2    6.68    1.11
   3 -10  -1    1.65    1.59
  -3 -10   1    1.49    1.67
  -3 -10   1    1.08    1.01
   3 -10   0    5.74    1.76
  -3 -10   0    7.83    1.19
  -3 -10  -1    1.28    1.12
   3 -10   1    1.12    1.64
   3 -10   2    8.65    1.84
  -3 -10  -2    8.90    1.33
   3 -10   3    3.24    1.61
  -3 -10  -3    1.44    1.19
   3 -10   4   14.75    1.98
  -3 -10  -4   10.55    1.46
   3 -10   5    2.52    1.67
   3 -10   6   15.31    2.03
   3 -10   7    1.86    1.62
   3 -10   8    9.31    1.88
   3 -10   9    0.64    1.49
   3 -10  10    7.26    1.77
   3 -10  11    0.08    1.54
   3 -10  12    2.11    1.61
   3 -10  13    0.24    1.62
   3 -10  14    5.18    1.79
   3 -10  15    2.67    1.65
   3 -10  16    3.42    1.73
   3 -10  17    2.85    1.79
   3 -10  18    2.74    1.75
   3 -10  19    3.48    1.87
   3 -10  20    0.85    1.95
   3 -10  21   -0.39    1.97
   3 -10  22   -0.20    2.02
   3 -11 -10    0.71    2.10
   3 -11  -9    1.14    1.94
   3 -11  -8   -0.11    1.89
   3 -11  -7    1.18    1.84
  -3 -11   6    2.26    1.84
   3 -11  -6    2.40    1.90
  -3 -11   5    0.26    1.78
   3 -11  -5    0.92    1.76
  -3 -11   4    0.62    1.86
   3 -11  -4    1.53    1.86
   3 -11  -3    0.57    1.67
  -3 -11   3   -0.63    1.79
   3 -11  -2    1.90    1.74
  -3 -11   2   -1.18    1.85
   3 -11  -1    1.42    1.74
  -3 -11   1    2.24    1.83
   3 -11   0    0.09    1.69
  -3 -11   0   -1.15    1.91
   3 -11   1    3.46    1.76
  -3 -11  -1    2.15    1.21
  -3 -11  -1    2.83    1.95
   3 -11   2    1.43    1.70
  -3 -11  -2    0.53    1.12
  -3 -11  -3    2.58    1.36
   3 -11   3    3.83    1.82
   3 -11   4    2.90    1.81
  -3 -11  -4    2.42    1.30
   3 -11   5    0.88    1.64
  -3 -11  -5    1.76    1.37
   3 -11   6    1.04    1.76
  -3 -11  -6    0.60    1.35
   3 -11   7    4.56    1.83
   3 -11   8    1.46    1.71
   3 -11   9    4.41    1.86
   3 -11  10    2.43    1.79
   3 -11  11    3.69    1.83
   3 -11  12    1.71    1.76
   3 -11  13    3.63    1.86
   3 -11  14    2.25    1.83
   3 -11  15    4.58    1.84
   3 -11  16    1.60    1.86
   3 -11  17    1.52    1.87
   3 -12   1    1.05    1.94
   3 -12   2    2.18    1.93
   3 -12   3   -0.84    1.96
   3 -12   4    2.14    1.93
   3 -12   5    0.83    1.90
   3 -12   6    2.04    2.01
   3 -12   7    0.63    1.82
   3 -12   8    2.46    1.95
   4   0 -34   -1.95    3.54
   4   0 -33    2.38    3.53
   4   0 -32    8.98    3.82
   4   0 -31    2.76    3.47
   4   0 -30   17.47    4.01
   4   0 -29    2.71    3.45
   4   0 -28   22.48    4.03
   4   0 -27    2.19    2.84
   4   0 -26    3.52    2.86
   4   0 -26   -1.75    1.64
   4   0 -25    2.50    2.56
   4   0 -25   -0.63    1.53
   4   0 -24    1.50    1.45
   4   0 -24    5.89    2.63
   4   0 -23   -0.44    1.42
   4   0 -23    3.54    2.50
   4   0 -22   19.74    3.20
   4   0 -21    0.72    2.53
   4   0 -20  220.04    9.79
   4   0 -19    5.97    2.55
   4   0  -6  681.29   22.00
   4   0  -6  723.63   21.84
   4   0  -5    0.08    0.57
   4   0  -5    1.73    0.91
   4   0  -4  975.35   29.65
   4   0  -4  974.50   29.56
   4   0  -4  993.75   30.04
   4   0  -3    2.15    0.87
   4   0  -3    2.13    0.34
   4   0  -2 1912.93   57.89
   4   0  -2 1943.36   58.15
   4   0  -1    2.36    0.56
   4   0  -1    3.70    0.80
  -4   0   0 1858.13   56.28
   4   0   0 1884.28   56.31
   4   0   1    2.49    0.56
  -4   0  -1    1.10    0.55
  -4   0  -1    2.05    0.65
  -4   0  -2  948.35   29.11
  -4   0  -2  963.26   29.29
   4   0   2  967.54   29.17
  -4   0  -3    0.47    0.48
  -4   0  -3    0.51    0.51
  -4   0  -3    1.17    0.29
   4   0   3    0.67    0.51
   4   0   4  517.33   16.09
  -4   0  -4  518.02   16.03
  -4   0  -4  518.48   15.83
  -4   0  -5    0.85    0.52
  -4   0  -5    0.32    0.49
   4   0   5    0.52    0.54
  -4   0  -6  290.12    9.33
   4   0   6  276.29    9.22
  -4   0  -6  289.41    9.21
  -4   0  -7    0.80    0.62
   4   0   7    0.75    0.65
   4   0   8  150.40    5.41
   4   0   9    1.06    0.80
   4   0  10   50.14    2.50
   4   0  11    0.12    0.84
   4   0  12   72.51    3.41
   4   0  13   -1.66    1.09
   4   0  14   75.81    3.74
   4   0  15   -0.27    1.16
   4   0  16   14.73    1.92
   4   0  17   -0.86    1.47
   4   0  18    4.06    1.64
  -4   0 -19    2.35    2.08
   4   0  19   -0.87    1.74
  -4   0 -20    3.55    2.21
   4   0  20   -1.21    1.79
  -4   0 -20    0.48    1.42
  -4   0 -21    0.83    2.10
  -4   0 -21    0.10    1.40
  -4   0 -22   36.49    3.53
  -4   0 -22   20.53    2.26
  -4   0 -23    4.16    2.44
  -4   0 -24   35.83    3.63
  -4   0 -25    2.21    2.50
  -4   0 -26    4.45    2.71
  -4   0 -27    0.17    2.36
  -4   0 -28   -0.18    2.48
  -4   0 -29    3.40    2.64
  -4   0 -30    0.36    2.61
  -4   0 -31    1.26    2.81
  -4   0 -32    4.34    3.09
  -4   0 -33   -1.46    2.98
  -4   0 -34    2.92    3.16
   4  -1 -34    2.83    3.56
   4   1 -34    1.52    3.51
   4   1 -33    1.95    3.45
   4  -1 -33    3.66    3.59
   4  -1 -32    0.42    3.27
   4   1 -32   -0.87    3.47
   4   1 -31    1.09    3.57
   4  -1 -31   -2.90    3.31
   4   1 -30    0.88    3.58
   4  -1 -30   -0.81    3.27
   4  -1 -29    1.19    3.11
   4   1 -29   -1.55    3.38
   4  -1 -28    2.15    2.94
   4   1 -28    0.83    1.60
   4  -1 -27   -0.19    2.64
   4   1 -27    0.33    1.40
   4   1 -26    0.08    1.37
   4  -1 -26    0.76    2.56
   4  -1 -25    3.30    2.51
   4   1 -25    4.06    1.53
   4   1 -24    1.96    1.35
   4  -1 -24    0.36    2.31
   4   1 -23    8.45    1.64
   4  -1 -23   15.40    2.80
   4   1 -22    0.32    1.24
   4  -1 -22   -0.33    2.11
   4   1 -21   13.44    1.73
   4  -1 -21   11.19    2.54
   4   1 -20    4.69    1.37
   4  -1 -20   -0.15    2.13
   4   1 -19    2.40    1.28
   4  -1 -19   -1.42    2.05
   4  -1 -18    9.30    2.03
   4  -1 -17   18.23    2.26
   4  -1 -16   18.29    2.18
   4  -1 -15   14.34    1.92
   4  -1 -14   30.06    2.39
   4  -1 -13  194.68    7.41
   4  -1 -12   37.06    2.36
   4  -1 -11  123.55    4.87
   4   1 -10  108.99    4.35
   4  -1 -10   98.19    4.06
   4   1  -9   49.42    2.54
   4  -1  -9   45.30    2.22
   4   1  -8   52.41    2.56
   4  -1  -8   45.10    2.08
   4  -1  -7   59.92    2.38
   4   1  -7   63.25    2.84
   4  -1  -6   60.41    2.30
   4   1  -6   65.36    2.80
   4  -1  -5  157.79    4.94
   4   1  -5  148.16    4.86
   4   1  -5  152.30    5.44
   4   1  -4    7.44    0.60
   4  -1  -4    7.80    0.58
  -4  -1   3 1069.00   33.75
   4  -1  -3 1099.88   33.67
   4  -1  -3 1117.82   33.17
   4   1  -3 1084.16   33.73
   4  -1  -3 1090.81   33.52
   4   1  -3 1112.35   33.25
   4  -1  -2   91.51    3.29
   4  -1  -2   97.09    3.44
   4   1  -2   93.59    3.05
  -4   1   2   85.78    2.99
   4  -1  -1  207.24    6.83
   4   1  -1  213.87    6.65
  -4  -1   1  211.91    6.60
  -4   1   1  211.06    6.47
   4  -1  -1  208.07    6.90
   4   1  -1  209.14    6.44
   4   1   0    8.08    0.46
   4  -1   0   10.45    0.79
  -4  -1   0   11.24    0.65
   4  -1   0   13.23    0.86
   4   1   0   11.46    0.69
  -4   1   0    7.99    0.45
  -4  -1  -1   63.83    2.24
   4  -1   1   62.95    2.36
  -4   1  -1   60.08    2.00
   4   1   1   60.78    2.04
   4   1   1   63.77    2.30
   4  -1   1   63.46    2.42
   4   1   2   39.91    1.60
  -4  -1  -2   43.97    1.73
  -4   1  -2   48.18    1.91
   4   1   2   48.47    1.84
  -4  -1  -2   42.84    1.50
   4  -1   2   47.74    1.91
  -4   1  -3   50.68    1.99
   4   1   3   50.21    2.03
  -4  -1  -3   45.75    1.67
   4  -1   3   51.22    2.07
  -4  -1  -3   48.31    1.91
   4  -1   4    2.44    0.59
  -4  -1  -4    1.72    0.54
  -4   1  -4    1.95    0.53
   4   1   4    2.97    0.62
  -4  -1  -4    1.84    0.37
  -4  -1  -5  658.84   20.13
  -4   1  -5  654.31   20.28
   4   1   5  655.51   20.55
   4  -1   5  665.59   20.48
  -4  -1  -5  678.24   20.40
  -4  -1  -6   20.62    1.10
   4  -1   6   21.71    1.32
  -4  -1  -6   19.19    1.27
   4   1   6   18.97    1.41
  -4  -1  -7  901.58   27.47
   4   1   7  896.67   27.94
   4  -1   7  888.67   27.70
  -4  -1  -7  912.89   27.67
   4   1   8   16.60    1.58
  -4  -1  -8   17.77    1.38
   4  -1   8   20.99    1.38
  -4  -1  -8   22.08    1.26
  -4  -1  -9   55.95    2.68
  -4  -1  -9   64.69    2.64
   4   1   9   58.50    3.00
   4  -1   9   56.91    2.59
   4   1  10   35.53    2.39
   4  -1  10   35.91    1.98
  -4  -1 -10   39.87    2.10
  -4  -1 -10   38.04    2.05
   4  -1  11  103.14    4.15
  -4  -1 -11  112.43    4.31
   4   1  11  102.24    4.66
  -4  -1 -11  103.04    4.28
   4  -1  12    8.75    1.12
   4   1  12    8.18    1.50
  -4  -1 -12   12.19    1.33
  -4  -1 -12   13.25    1.42
  -4   1 -13    0.12    0.91
   4   1  13   -0.31    1.20
  -4  -1 -13    1.75    1.05
   4  -1  13    1.44    0.86
  -4  -1 -13    3.82    1.09
   4   1  14    8.80    1.81
  -4  -1 -14   13.08    1.64
  -4  -1 -14   10.58    1.46
   4  -1  14   10.33    1.34
  -4   1 -15  206.96    7.33
   4  -1  15  189.76    7.32
   4   1  15  191.41    8.15
  -4  -1 -15  198.85    7.47
  -4  -1 -15  204.36    7.89
   4  -1  16   11.45    1.65
  -4   1 -16   17.26    1.80
  -4  -1 -16   14.16    2.12
  -4  -1 -17  146.60    6.58
   4  -1  17  139.25    5.99
  -4   1 -17  150.58    5.91
   4  -1  18    7.82    1.64
  -4  -1 -18   11.42    2.04
  -4   1 -18    9.46    1.61
   4  -1  19   -0.10    1.47
  -4  -1 -19    1.39    1.71
  -4   1 -19   -0.27    1.24
   4  -1  20    4.82    1.65
  -4  -1 -20    6.30    2.07
  -4   1 -20    3.92    1.39
   4  -1  21   12.21    2.18
  -4   1 -21   18.06    2.02
  -4  -1 -21   18.68    2.69
   4  -1  22   -0.78    1.82
  -4  -1 -22    1.27    1.99
  -4   1 -22   -0.10    1.42
  -4  -1 -23    4.42    2.29
   4  -1  23   -0.28    2.10
  -4  -1 -24    2.18    2.37
  -4  -1 -25   28.16    3.59
  -4  -1 -26    2.81    2.48
  -4  -1 -27   10.18    2.90
  -4  -1 -28    1.44    2.54
  -4   1 -29    2.34    2.74
  -4  -1 -29    0.18    2.53
  -4   1 -30    1.61    2.73
  -4  -1 -30    0.73    2.67
  -4  -1 -31    2.20    2.77
  -4   1 -31    3.37    2.94
  -4  -1 -32    1.67    3.03
  -4   1 -32    4.09    3.03
  -4  -1 -33    1.69    3.23
  -4   1 -33    1.07    2.95
  -4  -1 -34   -0.38    3.25
  -4   1 -34    2.13    3.11
   4  -2 -33   -0.44    3.49
   4  -2 -32    3.22    3.34
   4  -2 -31   -1.05    3.31
   4  -2 -30   16.26    3.95
   4   2 -29    2.42    1.77
   4  -2 -29    2.81    3.23
   4   2 -28   23.51    2.36
   4  -2 -28   21.85    4.01
   4   2 -27    2.18    1.57
   4  -2 -27   -3.22    2.82
   4   2 -26    5.21    1.59
   4  -2 -26    3.29    2.55
   4   2 -25    1.65    1.35
   4  -2 -25   -2.28    2.27
   4   2 -24    1.86    1.33
   4  -2 -24    1.01    2.19
   4   2 -23    0.69    1.30
   4  -2 -23   -2.40    2.24
   4   2 -22   36.99    2.44
   4  -2 -22   29.04    3.17
   4   2 -21    2.02    1.38
   4  -2 -21    3.42    2.07
   4   2 -20  150.19    5.73
   4  -2 -20  125.82    6.41
   4   2 -19    4.67    1.51
   4  -2 -19    5.20    1.97
   4   2 -18  122.99    4.90
   4  -2 -18  104.35    5.32
   4   2 -17    0.46    1.54
   4   2 -17    1.61    1.13
   4  -2 -17    0.10    1.28
   4   2 -16    0.09    1.53
   4   2 -16    4.96    1.12
   4  -2 -16    2.28    1.27
   4   2 -15    1.93    1.06
   4   2 -15   -0.50    1.51
   4  -2 -15    2.92    1.25
   4   2 -14   30.92    2.29
   4  -2 -14   30.02    2.14
   4   2 -14   30.84    2.00
   4   2 -13    3.58    1.02
   4  -2 -13    4.50    1.08
   4   2 -13    1.22    1.23
   4  -2 -12   21.72    1.74
   4   2 -12   24.49    1.70
   4  -2 -11    0.90    0.85
   4  -2 -10  117.94    4.40
   4  -2  -9    4.84    0.81
  -4   2   8    1.61    0.79
   4  -2  -8    2.45    0.65
   4  -2  -7    3.20    0.59
  -4   2   7    1.87    0.71
   4   2  -6  155.13    4.94
  -4   2   6  168.13    5.42
   4   2  -6  164.24    5.77
   4  -2  -6  165.18    5.31
  -4  -2   5   16.48    1.30
   4  -2  -5   18.58    1.01
   4   2  -5   16.88    1.32
   4   2  -5   16.43    0.70
  -4   2   5   20.26    1.09
   4   2  -4  112.37    3.58
  -4   2   4  110.75    3.84
  -4  -2   4  119.01    4.32
   4  -2  -4  116.64    3.85
   4   2  -3    4.22    0.37
  -4  -2   3    4.06    0.77
  -4   2   3    3.33    0.51
   4  -2  -3    3.09    0.63
   4  -2  -3    3.63    0.50
  -4   2   2   10.74    0.71
  -4  -2   2   11.44    1.05
   4  -2  -2   11.05    0.92
   4   2  -2   12.11    0.73
   4   2  -2   13.02    0.70
  -4  -2   1    1.97    0.31
  -4  -2   1    2.10    0.65
  -4   2   1    2.28    0.43
   4   2  -1    1.61    0.46
   4  -2  -1    1.43    0.56
   4  -2  -1    2.80    0.58
   4   2  -1    1.53    0.44
   4  -2   0   66.50    2.66
   4  -2   0   66.15    2.56
  -4  -2   0   72.14    2.85
  -4   2   0   65.31    2.36
   4   2   0   65.42    2.37
  -4  -2   0   66.54    2.29
   4  -2   1    8.95    0.83
   4  -2   1    8.16    0.69
  -4   2  -1    7.85    0.60
   4   2   1    7.54    0.86
  -4  -2  -1    7.69    0.54
   4   2   1    8.22    0.61
  -4   2  -2   47.76    1.76
   4   2   2   51.64    2.32
   4   2   2   50.40    1.81
  -4  -2  -2   44.42    1.79
   4  -2   2   44.48    1.81
   4  -2   2   45.84    2.04
  -4  -2  -3   12.27    0.83
   4   2   3   12.56    0.80
   4   2   3   14.32    1.27
  -4  -2  -3   13.41    0.76
   4  -2   3   12.68    0.98
   4   2   4   42.50    2.39
   4   2   4   45.04    1.74
  -4  -2  -4   37.56    1.76
  -4  -2  -4   42.87    1.68
   4  -2   4   39.19    1.88
   4  -2   5   17.14    1.17
   4   2   5   17.48    1.75
  -4  -2  -5   17.07    0.98
   4   2   5   15.57    1.02
  -4  -2  -5   18.03    1.12
   4   2   6  123.15    4.19
  -4   2  -6  114.06    4.25
   4  -2   6  115.33    4.29
  -4   2  -6  113.36    3.93
   4   2   6  114.43    5.14
  -4  -2  -6  119.86    4.29
  -4  -2  -6  122.20    4.05
  -4   2  -7    8.14    0.94
   4   2   7    5.19    0.86
   4   2   7    5.11    1.50
  -4   2  -7    6.87    0.65
  -4  -2  -7   10.33    1.01
   4  -2   7    7.74    0.95
  -4  -2  -7    7.66    0.79
  -4  -2  -8  136.62    4.68
   4   2   8  142.90    6.18
  -4   2  -8  131.42    4.82
   4   2   8  137.83    4.95
  -4  -2  -8  146.39    5.04
   4  -2   8  136.63    4.89
  -4   2  -8  125.15    4.38
  -4   2  -9    2.51    0.82
  -4  -2  -9    2.79    0.84
   4  -2   9    1.22    0.76
  -4  -2  -9    2.51    0.75
  -4  -2 -10  154.91    5.47
  -4  -2 -10  156.83    5.78
   4  -2  10  154.50    5.55
  -4   2 -10  146.81    5.48
  -4   2 -11    2.78    0.92
  -4  -2 -11    1.54    0.94
  -4  -2 -11    2.42    0.94
   4  -2  11    2.68    0.83
  -4  -2 -12  212.67    7.45
   4  -2  12  206.36    7.13
  -4  -2 -12  225.34    7.28
   4  -2  13    9.56    1.27
  -4  -2 -13    9.44    1.48
  -4  -2 -13   13.76    1.46
   4  -2  14  214.99    7.78
  -4  -2 -14  204.20    8.01
  -4  -2 -14  228.94    8.04
  -4   2 -14  223.15    7.78
  -4  -2 -15   12.57    1.69
  -4  -2 -15    7.97    1.56
   4  -2  15    8.85    1.39
  -4   2 -15   10.66    1.50
   4  -2  16   78.32    3.84
  -4  -2 -16   78.83    4.16
  -4  -2 -16   94.27    4.37
  -4   2 -16   94.38    3.98
  -4   2 -17    0.44    1.14
   4  -2  17    0.24    1.22
  -4  -2 -17   -1.71    1.44
  -4  -2 -17    2.61    1.44
  -4  -2 -18   14.49    1.93
  -4   2 -18   17.34    1.78
  -4  -2 -18   13.94    2.03
  -4   2 -19    0.76    1.16
  -4  -2 -19   -0.50    1.31
  -4  -2 -19    0.37    1.53
  -4  -2 -20   18.59    2.10
  -4   2 -20   15.57    1.88
  -4  -2 -20   13.15    2.34
  -4   2 -21    0.96    1.33
  -4  -2 -21    1.97    1.44
  -4  -2 -21    1.42    1.85
  -4  -2 -22   44.32    3.66
  -4  -2 -23   -0.94    2.25
  -4  -2 -24   34.19    3.61
  -4  -2 -25    1.71    2.37
  -4  -2 -26   -1.23    2.47
  -4  -2 -27   -1.63    2.50
  -4  -2 -28   -0.37    2.57
  -4  -2 -29    1.13    2.67
  -4  -2 -30    1.15    2.82
  -4  -2 -31   -0.97    3.03
  -4  -2 -32    3.93    3.24
  -4  -2 -33   -2.17    3.31
   4  -3 -33    4.54    3.34
   4  -3 -32    3.77    3.19
   4  -3 -31    2.60    3.11
   4  -3 -30    0.42    2.88
   4  -3 -29    0.61    2.85
   4  -3 -28    1.19    2.76
   4  -3 -27   -1.52    2.91
   4   3 -27    1.31    1.52
   4  -3 -26   -1.64    2.67
   4   3 -26   -0.32    1.51
   4  -3 -25    3.30    2.36
   4   3 -25    3.25    1.48
   4  -3 -24   -1.65    2.32
   4   3 -24   -1.41    1.42
   4  -3 -23   10.51    2.50
   4   3 -23    7.48    2.09
   4   3 -23   11.90    1.73
   4   3 -22    0.67    1.79
   4   3 -22    3.45    1.47
   4  -3 -22    1.31    2.11
   4  -3 -21   14.95    2.61
   4   3 -21   17.23    1.86
   4   3 -21   14.49    2.28
   4   3 -20    1.90    1.74
   4  -3 -20   -1.39    2.04
   4   3 -20   -0.07    1.18
   4   3 -19    4.43    1.78
   4  -3 -19    3.27    1.89
   4   3 -19    3.59    1.26
   4   3 -18    0.30    1.62
   4  -3 -18    1.92    1.64
   4   3 -18    1.86    1.09
   4   3 -17    1.27    0.93
   4   3 -17    0.19    1.45
   4  -3 -16    9.22    1.59
   4   3 -16    9.63    1.20
   4   3 -16    8.75    1.78
   4   3 -15   44.40    2.31
   4   3 -15   46.27    2.91
   4  -3 -14   46.46    2.70
   4   3 -14   45.99    2.85
   4   3 -14   41.92    2.15
   4  -3 -13  213.86    7.51
   4   3 -13  218.44    7.74
   4   3 -13  200.75    6.92
   4   3 -12   39.18    2.54
   4   3 -12   36.82    1.75
   4   3 -11  111.77    4.55
  -4   3  11  109.74    4.38
   4   3 -11  109.80    3.69
   4  -3 -11  108.17    4.24
  -4   3  10   24.88    1.59
   4  -3 -10   21.98    1.44
  -4   3   9   10.79    1.14
   4   3  -9    8.22    1.23
   4  -3  -9   10.15    1.05
   4  -3  -8   14.08    1.16
  -4   3   8   15.80    1.20
   4  -3  -7   37.01    1.97
  -4   3   7   50.71    2.09
  -4  -3   6   80.15    3.32
  -4   3   6   75.58    2.93
   4  -3  -6   74.87    2.95
  -4  -3   5  106.12    4.25
  -4   3   5  108.56    3.88
   4  -3  -5  109.69    3.90
  -4   3   4   57.91    2.25
   4  -3  -4   52.87    2.22
  -4  -3   4   50.84    2.52
  -4   3   3  381.85   11.98
  -4  -3   3  373.68   12.40
   4  -3  -3  394.66   12.32
   4   3  -2    8.43    0.90
  -4  -3   2   11.32    1.16
   4   3  -1   54.18    2.14
  -4  -3   1   56.54    2.53
  -4   3   1   57.50    2.14
   4  -3  -1   55.87    2.39
  -4  -3   1   50.82    1.74
  -4  -3   0    1.77    0.32
  -4   3   0    1.94    0.59
   4   3   0    1.60    0.60
   4  -3   0    1.87    0.64
   4  -3   1  247.99    8.04
   4  -3   1  253.68    8.41
  -4   3  -1  255.24    8.11
  -4  -3  -1  258.24    7.94
   4   3   1  256.38    8.13
   4  -3   2   17.46    1.27
   4  -3   2   27.97    1.12
  -4  -3  -2   15.50    0.94
  -4   3  -2   22.97    1.24
   4   3   2   11.84    1.02
  -4  -3  -3  137.07    4.49
   4   3   3  134.29    4.51
   4  -3   3  126.69    4.24
   4  -3   3  131.91    4.74
   4   3   4   26.82    1.48
  -4  -3  -4   30.43    1.50
  -4   3  -4   34.84    1.73
  -4  -3  -4   33.21    1.60
   4  -3   4   29.94    1.67
   4   3   5   93.20    3.44
  -4  -3  -5   93.47    3.57
  -4  -3  -5   92.26    3.41
  -4   3  -5   95.42    3.61
   4  -3   5   93.28    3.62
  -4   3  -6   24.74    1.52
  -4  -3  -6   28.38    1.66
   4   3   6   24.68    1.45
  -4  -3  -6   23.69    1.42
   4  -3   6   27.71    1.61
  -4   3  -7  262.18    8.87
  -4  -3  -7  276.96    9.08
  -4  -3  -7  261.47    8.69
   4   3   7  263.65    8.70
   4  -3   7  271.28    8.87
   4  -3   8    0.34    0.75
  -4  -3  -8    0.80    0.88
  -4  -3  -8    0.68    0.69
  -4   3  -8    0.14    0.70
   4   3   8    0.21    0.71
   4   3   9    1.88    0.88
  -4   3  -9    3.28    0.89
  -4  -3  -9    1.87    0.77
  -4  -3  -9    1.14    0.92
   4  -3   9    2.56    0.91
  -4   3 -10    3.60    1.10
  -4  -3 -10    2.67    0.84
  -4  -3 -10    3.85    1.12
   4   3  10    2.98    1.03
  -4   3 -10    2.28    0.41
   4  -3  10    4.84    1.07
  -4  -3 -11  118.82    4.34
  -4   3 -11  121.64    4.42
   4   3  11  118.39    4.46
  -4  -3 -11  125.33    4.85
  -4  -3 -12   23.98    1.80
  -4  -3 -12   24.32    2.04
  -4   3 -12   29.57    1.93
  -4  -3 -13   12.87    1.49
  -4  -3 -13   13.01    1.70
  -4   3 -13   12.92    1.45
  -4  -3 -14   30.45    2.14
  -4  -3 -14   28.27    2.32
  -4   3 -14   30.91    2.04
  -4  -3 -15   75.87    3.74
  -4   3 -15   81.16    3.60
  -4  -3 -15   78.51    3.97
  -4  -3 -16    4.49    1.55
  -4   3 -16    8.72    1.38
  -4  -3 -16    3.91    1.51
  -4   3 -17   89.07    4.01
  -4  -3 -17   84.98    4.35
  -4  -3 -17   82.80    4.30
  -4   3 -18    2.24    1.26
  -4  -3 -18    1.90    1.41
  -4  -3 -18   -0.43    1.59
  -4   3 -19    2.05    1.26
  -4  -3 -19   -1.16    1.86
  -4  -3 -19    1.64    1.40
  -4   3 -20    4.11    1.43
  -4  -3 -20    4.26    1.64
  -4  -3 -21    2.30    2.00
  -4  -3 -21    8.54    1.89
   4  -3  21    3.40    1.80
  -4  -3 -22    4.92    2.26
   4  -3  22    7.38    1.98
  -4  -3 -23    1.39    2.10
   4  -3  23    0.82    1.75
  -4  -3 -24   -0.65    2.36
   4  -3  24    2.96    1.96
  -4  -3 -25    9.13    2.70
   4  -3  25   11.71    2.49
  -4  -3 -26   -3.60    2.64
   4  -3  26    0.99    2.13
  -4  -3 -27    2.81    2.57
   4  -3  27    3.14    2.33
   4  -3  28   -3.19    2.57
  -4  -3 -28   -1.16    2.78
  -4  -3 -29   -1.39    2.77
  -4  -3 -30   -1.83    2.69
  -4  -3 -31    3.31    2.84
  -4  -3 -32    3.77    3.07
  -4  -3 -33    5.72    3.22
   4  -4 -32    0.22    3.02
   4  -4 -31   -2.62    3.16
   4  -4 -30    2.74    2.86
   4  -4 -29    2.24    2.86
   4  -4 -28    1.76    2.74
   4  -4 -27   -0.75    2.66
   4  -4 -26   -0.72    2.54
   4  -4 -25   -1.36    2.30
   4   4 -24   -0.07    1.29
   4  -4 -24   -2.90    2.39
   4   4 -23   -0.82    1.26
   4  -4 -23   -0.76    2.05
   4   4 -22    3.99    1.92
   4  -4 -22    7.12    2.22
   4   4 -22    5.60    1.37
   4   4 -21    1.32    1.85
   4  -4 -21    2.22    1.95
   4   4 -21   -1.02    1.23
   4  -4 -20   63.42    4.00
   4   4 -20   67.05    3.91
   4   4 -20   58.45    2.94
   4   4 -19    3.32    1.82
   4  -4 -19    3.85    1.90
   4   4 -19    4.00    1.19
   4  -4 -18   83.07    4.22
   4   4 -18   74.52    3.16
   4   4 -18   79.35    4.15
   4   4 -17    2.19    1.65
   4  -4 -17    2.13    1.38
   4   4 -17    2.88    0.89
   4   4 -16   21.10    2.08
   4   4 -16   18.11    1.18
   4  -4 -16   20.86    2.01
   4   4 -15    2.15    0.63
   4  -4 -15    2.44    1.27
   4   4 -15    2.84    1.49
  -4   4  14   28.38    2.18
   4   4 -14   28.29    1.29
   4   4 -14   34.69    2.39
   4  -4 -14   30.45    2.16
   4   4 -13    8.07    1.57
   4  -4 -13    5.80    1.37
   4   4 -13    5.16    0.54
  -4   4  13    3.57    1.34
  -4   4  12  276.26    8.16
   4   4 -12  273.93    8.35
   4  -4 -12  276.16    8.21
   4  -4 -11   22.41    1.82
  -4   4  11   18.78    1.80
   4  -4 -10  731.07   22.70
  -4   4  10  716.41   22.60
   4  -4  -9   27.30    1.94
  -4   4   9   30.28    1.97
  -4  -4   8  569.83   18.73
  -4   4   8  586.93   18.44
   4  -4  -8  604.90   18.55
  -4  -4   7    2.82    1.15
   4  -4  -7    6.45    1.22
   4  -4  -6  357.58   11.49
  -4   4   6  365.54   11.46
  -4  -4   6  340.22   11.75
  -4   4   5   17.07    1.37
  -4  -4   5   17.16    1.58
  -4   4   4  395.32   12.23
  -4  -4   4  370.61   12.58
  -4  -4   3    9.31    1.28
   4  -4  -3    5.69    1.14
  -4   4   3    8.33    1.09
  -4  -4   2  666.78   22.03
   4  -4  -2  747.99   22.02
   4   4  -2  648.97   21.60
  -4   4   2  751.87   21.67
  -4  -4   1   24.29    1.68
   4  -4  -1   22.30    1.60
  -4  -4   1   15.56    0.77
   4   4  -1   18.26    1.45
  -4   4   1   23.57    1.44
   4  -4   0  805.05   23.58
  -4   4   0  811.60   23.24
   4   4   0  710.63   23.19
  -4  -4   0  735.65   22.82
  -4  -4  -1   25.67    1.30
   4  -4   1   27.39    1.72
  -4   4  -1   24.75    1.58
   4   4   1   29.32    1.61
   4  -4   2  458.48   14.15
   4  -4   2  474.11   13.56
  -4  -4  -2  427.20   13.77
  -4   4  -2  428.05   13.83
   4   4   2  401.15   13.81
  -4  -4  -3    1.32    0.79
   4  -4   3    1.42    0.90
   4   4   3    1.71    0.84
   4  -4   3    3.04    0.53
  -4   4  -3   -0.21    1.02
   4   4   4  159.37    5.73
  -4  -4  -4  180.05    6.01
   4  -4   4  168.23    6.00
   4   4   5    4.77    0.97
  -4  -4  -5    4.63    1.10
  -4  -4  -5    6.05    0.93
  -4   4  -6  102.53    3.80
  -4  -4  -6  101.87    4.08
   4   4   6   92.45    3.62
  -4   4  -7   10.15    1.17
   4   4   7   10.09    1.13
  -4  -4  -7    7.62    1.36
  -4  -4  -7    7.41    1.12
  -4  -4  -8   48.76    2.54
   4   4   8   49.89    2.53
  -4  -4  -9   32.91    2.45
  -4  -4  -9   34.38    2.10
   4   4   9   39.53    2.12
  -4  -4 -10   39.81    2.44
   4   4  10   42.17    2.40
  -4  -4 -11    9.53    1.65
  -4  -4 -11   12.24    1.39
   4   4  11   12.82    1.47
   4   4  12   31.20    2.16
  -4  -4 -12   32.75    2.15
   4   4  13    0.64    1.22
  -4   4 -13    0.37    0.96
  -4  -4 -13    0.40    1.03
  -4  -4 -13    0.29    1.37
  -4   4 -14   24.74    1.86
   4   4  14   23.64    2.07
  -4  -4 -14   24.14    2.27
  -4  -4 -14   24.58    2.01
  -4   4 -15    0.14    1.08
  -4  -4 -15    0.40    1.35
  -4  -4 -15    0.39    1.17
   4  -4  15    1.01    1.09
  -4   4 -16    5.39    1.31
  -4  -4 -16    6.15    1.48
  -4  -4 -16    5.09    1.63
   4  -4  16    8.24    1.41
   4  -4  17    6.40    1.41
  -4  -4 -17    3.07    1.55
  -4  -4 -17    5.52    1.58
  -4   4 -17    4.65    1.33
  -4   4 -18    3.96    1.42
  -4  -4 -18    3.11    1.57
  -4  -4 -18   -0.30    1.54
  -4  -4 -19    5.34    1.76
   4  -4  19    7.98    1.58
  -4   4 -19    3.71    1.44
  -4  -4 -19    2.84    1.74
  -4  -4 -20    6.14    1.81
   4  -4  20    7.19    1.73
  -4  -4 -20    1.32    1.80
   4  -4  21    0.85    1.51
  -4  -4 -21    0.13    1.89
   4  -4  22   14.50    2.12
  -4  -4 -22    9.16    2.28
   4  -4  23   -0.11    1.78
  -4  -4 -23   -0.15    2.11
   4  -4  24    6.60    2.03
  -4  -4 -24    5.61    2.30
  -4  -4 -25   -2.20    2.35
   4  -4  25    1.75    1.86
  -4  -4 -26   -2.65    2.58
   4  -4  26   -0.93    2.16
  -4  -4 -27   -0.93    2.62
   4  -4  27    0.14    2.19
  -4  -4 -28   -2.32    2.85
   4  -4  28   -2.73    2.50
  -4  -4 -29    0.40    2.70
   4  -4  29   -0.16    2.55
  -4  -4 -30   -1.45    2.77
   4  -4  30   -4.59    2.79
  -4  -4 -31    1.70    2.78
  -4  -4 -32    1.73    2.97
   4  -5 -30   -2.77    3.19
   4  -5 -29   -0.20    3.00
   4  -5 -28   -0.39    2.74
   4  -5 -27   -0.56    2.55
   4  -5 -26    2.45    2.65
   4  -5 -25    2.98    2.35
   4  -5 -24   -0.16    2.17
   4  -5 -23    3.67    2.08
   4   5 -22    0.93    0.96
   4  -5 -22    4.65    2.09
   4   5 -21    2.81    0.90
   4   5 -21    1.39    1.74
   4  -5 -21    2.55    1.83
   4  -5 -20    0.48    1.72
   4   5 -20    0.07    0.82
   4   5 -20    1.96    1.72
   4  -5 -19    3.01    1.70
   4   5 -19    1.39    0.78
   4   5 -19    3.02    1.70
   4   5 -18    3.67    0.76
   4   5 -18    5.76    1.74
   4  -5 -18    4.45    1.81
  -4   5  17   -0.17    1.65
   4   5 -17    1.70    0.62
   4  -5 -17    1.92    1.60
   4   5 -17    3.97    1.64
   4   5 -16    1.12    0.54
   4  -5 -16    0.71    1.36
  -4   5  16    0.31    1.46
   4  -5 -15    7.88    1.64
  -4   5  15    5.37    1.49
  -4   5  14   -0.27    1.29
   4  -5 -14    0.72    1.32
   4  -5 -13   38.28    2.51
  -4   5  13   38.35    2.41
   4  -5 -12    0.48    1.11
  -4   5  12    1.26    1.20
   4  -5 -11   19.50    1.78
  -4   5  11   22.09    1.75
   4  -5 -10   11.00    1.43
  -4   5  10   14.47    1.49
  -4   5   9    3.56    1.15
   4  -5  -9    3.50    1.17
  -4  -5   8    9.66    1.44
  -4   5   8   11.69    1.34
   4  -5  -8    9.95    1.36
  -4  -5   7    3.84    1.18
  -4   5   7    5.88    1.14
   4  -5  -7    3.87    1.11
  -4   5   6    1.20    0.97
  -4  -5   6    1.80    1.13
   4  -5  -6   -0.90    1.08
  -4   5   5  117.13    4.30
  -4  -5   5  107.01    4.56
  -4  -5   4    6.03    1.30
   4   5  -4    8.13    1.23
  -4   5   4    7.12    1.20
   4  -5  -3  378.24   12.54
   4   5  -3  381.27   12.24
  -4  -5   3  375.01   12.57
  -4   5   3  385.66   12.21
  -4  -5   2    3.16    1.21
  -4   5   2    3.20    1.13
   4   5  -2    3.33    1.15
  -4  -5   1  171.47    5.55
   4   5  -1  170.24    6.08
  -4   5   1  184.24    6.12
  -4   5   0    4.86    1.06
   4   5   0    5.43    1.15
  -4  -5   0    5.61    0.82
  -4   5  -1   24.05    1.64
   4   5   1   25.05    1.62
  -4  -5  -1   23.60    1.51
   4   5   2   -0.13    0.98
  -4  -5  -2    0.87    0.95
  -4   5  -2   -0.89    1.05
   4  -5   3   40.16    1.58
  -4  -5  -3   47.55    2.48
  -4   5  -3   46.38    2.25
   4   5   3   47.81    2.24
   4   5   4   12.48    1.32
  -4   5  -4   10.60    1.31
  -4  -5  -4   11.77    1.54
   4   5   5  373.82   11.91
  -4  -5  -5  357.86   12.46
   4   5   6    8.93    1.37
  -4  -5  -6    6.08    1.60
  -4  -5  -6    9.20    1.32
  -4  -5  -7  414.62   13.57
  -4  -5  -7  387.31   14.12
   4   5   8   17.06    1.55
  -4  -5  -8   11.84    1.96
  -4   5  -8   16.45    1.52
  -4  -5  -8   14.33    1.57
  -4  -5  -9  122.44    5.43
  -4  -5  -9  121.41    4.79
   4  -5   9  113.60    4.72
  -4   5  -9  118.48    4.72
   4   5   9  132.02    4.75
  -4  -5 -10    8.70    1.36
  -4  -5 -10    8.97    1.73
   4  -5  10    8.80    1.29
  -4   5 -10    8.35    1.26
   4   5  10    9.68    1.34
  -4  -5 -11    5.50    1.25
   4   5  11    6.06    1.31
  -4   5 -11    5.54    1.11
  -4  -5 -11    5.18    1.59
   4  -5  11    5.40    1.21
  -4  -5 -12   -0.55    1.23
  -4   5 -12    1.32    1.03
   4   5  12    0.87    1.15
  -4  -5 -12    0.31    1.38
   4  -5  12   -0.25    1.05
   4   5  13   18.31    1.82
  -4   5 -13   18.69    1.70
  -4  -5 -13   17.90    2.20
   4  -5  13   16.99    1.73
  -4  -5 -13   16.28    1.81
  -4  -5 -14    3.66    1.41
  -4   5 -14    2.43    1.24
   4  -5  14    3.46    1.24
   4   5  14    0.98    1.41
  -4  -5 -14    0.65    1.64
  -4   5 -15   78.23    3.73
   4   5  15   81.96    3.92
  -4  -5 -15   76.78    4.35
  -4  -5 -15   87.91    4.04
   4  -5  15   81.74    3.82
  -4   5 -16    8.69    1.62
  -4  -5 -16    6.71    2.04
  -4  -5 -16   13.19    1.93
   4  -5  16   10.64    1.61
   4   5  16    6.67    1.82
  -4   5 -17   61.16    3.22
  -4  -5 -17   57.39    3.43
   4   5  17   50.57    3.38
  -4  -5 -17   57.55    3.66
   4  -5  17   54.37    3.07
  -4  -5 -18   13.24    2.07
   4  -5  18   13.96    1.86
  -4  -5 -18   15.03    2.29
  -4  -5 -19    3.99    1.75
  -4  -5 -19    5.85    1.79
   4  -5  19    3.93    1.54
  -4  -5 -20    1.06    1.74
   4  -5  20    1.07    1.44
  -4  -5 -21    0.51    1.73
   4  -5  21   -0.74    1.48
  -4  -5 -22    0.27    1.91
   4  -5  22   -0.59    1.65
   4  -5  23    0.95    1.74
  -4  -5 -23    2.19    2.04
   4  -5  24   -1.01    1.94
  -4  -5 -24    1.08    2.12
   4  -5  25    1.45    2.04
  -4  -5 -25    5.77    2.50
   4  -5  26    1.17    2.18
  -4  -5 -26    4.02    2.53
   4  -5  27    1.63    2.16
  -4  -5 -27    1.11    2.46
  -4  -5 -28   -2.14    2.61
   4  -5  28    1.87    2.39
   4  -5  29   -0.93    2.47
  -4  -5 -29   -2.84    2.81
   4  -5  30   -1.45    2.84
  -4  -5 -30   -3.17    2.98
   4  -6 -28    2.01    2.76
   4  -6 -27    2.65    2.80
   4  -6 -26    4.83    2.76
   4  -6 -25    3.72    2.52
   4  -6 -24    3.97    2.34
   4  -6 -23    1.19    2.13
   4  -6 -22    9.93    2.31
   4  -6 -21    5.27    2.15
   4  -6 -20   30.72    2.98
   4  -6 -19    3.78    1.98
   4  -6 -18   20.50    2.54
   4  -6 -17   -0.10    1.78
   4  -6 -16    0.76    1.65
  -4   6  16   -0.72    1.58
  -4   6  15    0.91    1.46
   4  -6 -15    1.72    1.53
   4  -6 -14    2.68    1.50
  -4   6  14    0.86    1.40
   4  -6 -13    3.04    1.48
  -4   6  13    3.23    1.38
  -4   6  12    4.75    1.42
   4  -6 -12    6.39    1.51
  -4   6  11    2.17    1.28
   4  -6 -11    0.89    1.28
   4  -6 -10   17.68    1.82
  -4   6  10   20.10    1.74
  -4  -6   9    5.18    1.40
  -4   6   9    8.36    1.34
   4  -6  -9    6.18    1.38
  -4  -6   8    3.20    1.31
  -4   6   8    3.60    1.18
   4  -6  -8    6.25    1.35
  -4  -6   7    1.03    1.21
  -4   6   7   -0.27    1.09
  -4  -6   6    6.04    1.33
   4   6  -6   10.62    1.39
  -4   6   6    9.83    1.34
  -4  -6   5   10.37    1.46
   4   6  -5   10.33    1.40
  -4   6   5   10.88    1.35
  -4  -6   4    8.50    1.45
  -4   6   4   10.26    1.30
   4   6  -4    9.56    1.37
  -4  -6   3    3.12    1.21
  -4   6   3    4.16    1.13
   4   6  -3    3.80    1.18
   4   6  -2    2.04    1.12
  -4  -6   2    2.86    0.77
  -4  -6   2    2.60    0.39
  -4  -6   2    2.33    1.16
  -4   6   2    1.37    1.02
   4   6  -1    1.54    1.08
  -4  -6   1    0.71    0.87
  -4  -6   1    0.87    0.43
  -4   6   1    2.12    1.13
  -4   6   0   21.96    1.76
   4   6   0   24.74    1.79
  -4   6  -1    0.59    1.08
   4   6   1    1.49    1.17
  -4  -6  -1   -0.48    1.22
  -4  -6  -2   25.52    2.11
  -4   6  -2   24.88    1.82
   4   6   2   27.21    1.86
   4  -6   3   18.46    1.60
  -4   6  -3   16.54    1.58
  -4  -6  -3   15.68    1.89
   4   6   3   15.10    1.50
   4   6   4   21.47    1.65
  -4  -6  -4   14.35    1.92
  -4   6  -4   16.35    1.57
   4  -6   4   18.80    1.67
   4   6   5   32.65    2.02
  -4  -6  -5   31.24    2.59
  -4   6  -5   27.51    1.98
   4  -6   5   33.35    2.12
   4   6   6   21.43    1.75
  -4  -6  -6   18.86    2.20
  -4   6  -6   18.25    1.64
   4  -6   6   19.60    1.70
   4  -6   7    8.81    1.37
   4   6   7    6.77    1.35
  -4  -6  -7    7.60    1.80
  -4  -6  -8   42.43    3.09
  -4  -6  -8   36.30    2.32
   4  -6   8   35.91    2.28
   4   6   8   37.55    2.31
   4  -6   9    3.31    1.26
  -4  -6  -9    2.35    1.65
   4   6   9    1.98    1.25
  -4  -6  -9    1.23    1.27
  -4  -6 -10   59.03    3.68
   4   6  10   56.56    2.95
  -4  -6 -10   55.13    3.01
   4  -6  10   58.56    2.98
  -4  -6 -11    5.13    1.82
  -4   6 -11    5.11    1.30
   4   6  11    5.67    1.50
  -4  -6 -11    6.95    1.59
   4  -6  11    6.51    1.40
  -4  -6 -12   70.43    3.56
  -4   6 -12   72.14    3.37
  -4  -6 -12   65.97    4.06
   4  -6  12   66.08    3.35
   4   6  12   67.55    3.40
   4  -6  13   16.73    1.83
  -4  -6 -13   14.84    1.94
  -4   6 -13   18.58    1.84
  -4  -6 -13   17.34    2.47
   4   6  13   16.19    1.91
  -4   6 -14   40.07    2.50
  -4  -6 -14   35.78    3.10
   4  -6  14   37.46    2.47
  -4  -6 -14   39.77    2.79
   4   6  14   37.27    2.66
   4   6  15   15.00    1.99
  -4  -6 -15   16.45    2.06
  -4   6 -15   12.83    1.72
  -4  -6 -15   13.94    2.40
   4  -6  15   12.78    1.71
   4   6  16   15.15    2.16
   4  -6  16   18.38    1.86
  -4  -6 -16   19.23    2.24
  -4  -6 -16   19.54    2.56
  -4  -6 -17   -0.82    1.67
  -4  -6 -17    1.54    1.89
   4  -6  17    1.32    1.31
   4  -6  18    7.84    1.63
  -4  -6 -18    1.20    1.83
  -4  -6 -19   -0.12    1.77
   4  -6  19    1.44    1.42
   4  -6  20    7.42    1.71
  -4  -6 -20   14.42    2.35
   4  -6  21    0.56    1.58
  -4  -6 -21    6.71    2.13
  -4  -6 -22   17.06    2.60
   4  -6  22   10.10    2.03
   4  -6  23    1.75    1.82
  -4  -6 -23    3.85    2.27
  -4  -6 -24   12.03    2.71
   4  -6  24    4.49    2.04
  -4  -6 -25    4.20    2.43
   4  -6  25   -0.23    2.08
  -4  -6 -26    3.74    2.44
   4  -6  26   -1.50    2.26
  -4  -6 -27    0.57    2.49
   4  -6  27    0.80    2.16
   4  -6  28   -1.12    2.23
  -4  -6 -28   -0.80    2.79
   4  -6  29   -2.65    2.58
   4  -7 -26   -1.30    3.01
   4  -7 -25    2.98    2.74
   4  -7 -24   -1.67    2.72
   4  -7 -23    5.00    2.60
   4  -7 -22   -0.29    2.30
   4  -7 -21    5.16    2.47
   4  -7 -20    1.29    2.22
   4  -7 -19    6.28    2.19
   4  -7 -18   -0.12    1.94
   4  -7 -17   10.61    2.22
   4  -7 -16    1.47    1.83
   4  -7 -15   22.18    2.42
   4  -7 -14    1.70    1.72
   4  -7 -13   41.79    2.90
   4  -7 -12    3.74    1.63
  -4   7  11   29.44    2.19
   4  -7 -11   29.16    2.37
   4  -7 -10    2.75    1.45
  -4   7  10    2.50    1.39
  -4   7   9    8.11    1.53
  -4  -7   9    9.57    1.63
  -4   7   8    0.57    1.25
   4   7  -8    0.32    1.34
  -4  -7   8    1.40    1.32
  -4   7   7    6.93    1.39
  -4  -7   7    8.18    1.54
   4   7  -7    6.44    1.43
  -4  -7   6    2.56    1.37
   4   7  -6    0.85    1.29
  -4   7   6    0.79    1.20
  -4   7   5   26.17    1.92
   4   7  -5   25.58    2.01
   4  -7  -5   24.26    2.16
  -4  -7   5   24.48    2.10
  -4  -7   4    2.24    0.62
   4  -7  -4    1.09    1.31
  -4  -7   4    4.02    1.42
  -4   7   4    1.93    1.28
  -4  -7   4    2.27    0.35
   4   7  -4    2.22    1.31
  -4  -7   3   37.62    2.01
   4   7  -3   33.51    2.19
  -4  -7   3   31.13    1.24
   4  -7  -3   29.99    2.27
  -4  -7   3   30.03    2.30
  -4   7   3   35.72    2.17
   4   7  -2    1.16    1.19
  -4  -7   2   -0.56    1.47
  -4   7   2    1.77    1.22
  -4  -7   2    1.13    1.30
   4  -7  -2   -0.15    1.15
  -4  -7   2    1.14    0.47
   4  -7  -1    2.42    1.27
   4   7  -1    2.73    1.30
  -4   7   1    2.78    1.24
  -4  -7   1    3.47    0.59
   4   7   0    2.92    1.33
   4  -7   0    4.80    1.35
  -4   7   0    3.33    1.26
   4  -7   1   11.56    1.53
  -4   7  -1   10.97    1.49
   4   7   1   11.03    1.48
   4  -7   2    0.78    1.16
  -4   7  -2   -0.58    1.21
   4   7   2    0.94    1.19
  -4   7  -3    7.86    1.38
  -4  -7  -3    9.20    2.00
   4   7   3    8.31    1.40
   4  -7   3    7.40    1.38
   4   7   4    3.33    1.25
  -4  -7  -4    1.34    1.90
   4  -7   4    3.38    1.25
  -4   7  -4    0.60    1.23
   4  -7   5    0.28    1.15
  -4  -7  -5    4.71    1.87
   4   7   5    2.03    1.25
  -4   7  -5    3.94    1.30
  -4  -7  -6    0.25    1.79
  -4   7  -6    0.06    1.20
   4   7   6    1.56    1.30
   4  -7   6    1.66    1.24
   4   7   7    8.32    1.45
   4  -7   7    8.41    1.49
  -4  -7  -7   10.27    2.15
  -4   7  -7    9.32    1.50
   4  -7   8   -0.07    1.21
   4   7   8    0.26    1.29
  -4  -7  -8    0.77    1.75
  -4   7  -8    0.38    1.23
   4  -7   9    2.14    1.36
  -4  -7  -9    1.42    1.86
   4   7   9    0.40    1.34
   4  -7  10    0.85    1.22
  -4  -7 -10    2.59    1.92
   4   7  10    2.81    1.44
  -4  -7 -10    2.66    1.47
   4  -7  11    6.06    1.48
  -4  -7 -11    5.21    2.09
   4   7  11    5.79    1.61
  -4  -7 -11    3.75    1.53
  -4  -7 -12    9.58    2.38
  -4  -7 -12   10.43    1.83
   4  -7  12    6.54    1.51
  -4  -7 -13    2.84    1.92
  -4  -7 -13    4.33    1.60
   4  -7  13    0.07    1.28
  -4  -7 -14   10.73    2.32
  -4  -7 -14   11.96    1.94
   4  -7  14    5.78    1.55
  -4  -7 -15    5.23    2.14
   4  -7  15    7.10    1.58
  -4  -7 -15    8.71    1.95
  -4  -7 -16    3.05    2.10
   4  -7  16    0.08    1.39
  -4  -7 -16    4.79    1.85
  -4  -7 -17   10.62    2.20
   4  -7  17   11.55    1.78
  -4  -7 -18    0.69    1.85
   4  -7  18    2.25    1.51
  -4  -7 -19    2.31    2.05
   4  -7  19    2.47    1.60
  -4  -7 -20    0.51    2.04
   4  -7  20    3.45    1.69
  -4  -7 -21    1.89    2.22
   4  -7  21    0.19    1.68
   4  -7  22    3.46    1.82
  -4  -7 -22    3.34    2.49
  -4  -7 -23   -0.93    2.51
   4  -7  23   -0.21    1.79
  -4  -7 -24    0.17    2.77
   4  -7  24    0.43    1.93
  -4  -7 -25   -1.22    2.79
   4  -7  25    0.34    1.99
  -4  -7 -26   -5.52    3.18
   4  -7  26   -2.44    2.23
   4  -7  27    1.04    2.30
   4  -8 -23   -1.45    2.52
   4  -8 -22    0.15    2.37
   4  -8 -21    2.32    2.44
   4  -8 -20    5.78    2.41
   4  -8 -19    4.18    2.26
   4  -8 -18   11.88    2.50
   4  -8 -17   -0.35    1.91
   4  -8 -16    8.83    2.11
   4  -8 -15    2.83    1.90
   4  -8 -14    7.57    2.00
   4  -8 -13    5.04    1.87
  -4  -8   9    3.90    1.72
  -4  -8   8   60.39    3.40
  -4  -8   7    2.46    1.68
   4  -8  -6   46.55    3.12
  -4  -8   6   44.39    2.87
  -4  -8   5    0.44    0.91
  -4  -8   5    3.98    1.72
  -4  -8   5    2.54    0.44
   4  -8  -5    2.15    1.69
  -4  -8   4   33.93    2.58
  -4  -8   4   33.46    1.37
   4  -8  -4   37.83    2.67
  -4  -8   3    0.78    0.64
  -4  -8   3    1.36    1.64
   4  -8  -3    0.84    1.50
   4  -8  -2   51.62    3.02
  -4  -8   2   49.30    3.02
  -4  -8   2   45.48    1.83
  -4  -8   1    5.34    1.77
   4  -8  -1    4.23    1.69
  -4  -8   1    3.10    0.73
   4  -8   0   60.67    3.26
  -4  -8   0   54.45    2.22
  -4  -8  -1    5.74    0.90
   4  -8   1    5.62    1.59
   4  -8   2   52.39    3.07
   4  -8   3    1.71    1.44
   4  -8   4   21.11    2.05
   4  -8   5    1.22    1.41
   4  -8   6    9.28    1.65
   4  -8   7    2.04    1.48
  -4  -8  -7    0.47    2.54
  -4  -8  -8    4.77    2.48
   4  -8   8    9.40    1.65
   4  -8   9    8.45    1.65
  -4  -8  -9    9.87    2.73
   4  -8  10    8.81    1.63
  -4  -8 -10   10.08    2.62
   4  -8  11    5.82    1.54
  -4  -8 -11    2.98    2.33
  -4  -8 -12    9.19    2.59
   4  -8  12    8.82    1.72
  -4  -8 -13    2.65    2.36
  -4  -8 -13    1.50    1.69
   4  -8  13   -1.11    1.53
  -4  -8 -14    5.88    2.52
  -4  -8 -14    4.73    1.89
   4  -8  14    0.97    1.48
   4  -8  15    0.25    1.54
  -4  -8 -15    3.45    1.87
  -4  -8 -16    3.33    1.96
   4  -8  16    1.34    1.52
   4  -8  17    3.86    1.65
  -4  -8 -17    2.90    1.97
   4  -8  18    2.16    1.66
  -4  -8 -18    3.08    2.13
   4  -8  19    1.26    1.65
  -4  -8 -19    3.88    2.26
   4  -8  20    1.68    1.70
  -4  -8 -20    1.64    2.16
   4  -8  21    2.16    1.85
  -4  -8 -21    1.73    2.37
   4  -8  22    3.23    1.92
  -4  -8 -22    2.43    2.47
  -4  -8 -23   -2.39    2.64
   4  -8  23   -0.52    1.86
   4  -8  24    0.65    1.97
   4  -8  25   -1.82    2.20
   4  -9 -20    2.77    2.38
   4  -9 -19    2.78    2.30
   4  -9 -18    0.93    2.10
   4  -9 -17    3.47    2.19
   4  -9 -16    2.70    1.98
  -4  -9   9    1.51    1.63
  -4  -9   8    1.67    1.61
   4  -9  -8   -1.61    1.76
  -4  -9   7    5.48    1.80
   4  -9  -7    4.61    1.84
  -4  -9   6    1.86    1.70
   4  -9  -6    2.58    1.75
  -4  -9   5   15.65    0.89
  -4  -9   5   17.42    2.20
   4  -9  -5   14.40    2.15
  -4  -9   4    6.39    1.83
   4  -9  -4    2.24    1.62
  -4  -9   4    3.81    0.75
   4  -9  -3   27.34    2.49
  -4  -9   3   30.93    2.49
  -4  -9   3   22.84    1.26
  -4  -9   2    3.08    0.78
  -4  -9   2    4.81    1.80
   4  -9  -2    2.21    1.72
   4  -9  -1   22.43    2.23
  -4  -9   1   24.19    2.42
  -4  -9   1   21.95    1.28
   4  -9   0    2.95    1.67
  -4  -9   0    1.42    0.81
   4  -9   1   17.93    2.14
  -4  -9  -1   17.12    1.25
   4  -9   2    1.72    1.62
  -4  -9  -2    1.50    0.94
   4  -9   3   27.44    2.35
   4  -9   4    3.59    1.63
   4  -9   5   42.30    2.86
   4  -9   6    2.66    1.63
   4  -9   7   39.59    2.73
   4  -9   8    2.70    1.68
  -4  -9  -8    4.85    3.33
  -4  -9  -9   32.29    4.14
   4  -9   9   24.52    2.34
   4  -9  10    0.33    1.53
  -4  -9 -10    2.18    3.03
   4  -9  11    9.98    1.88
  -4  -9 -11    7.66    3.18
  -4  -9 -12    3.67    2.99
   4  -9  12    1.01    1.60
   4  -9  13    8.40    1.86
   4  -9  14    1.46    1.67
   4  -9  15    5.89    1.80
  -4  -9 -16    5.72    2.23
   4  -9  16    1.41    1.69
  -4  -9 -17    8.63    2.39
   4  -9  17    6.11    1.82
  -4  -9 -18    3.80    2.18
   4  -9  18    2.90    1.76
   4  -9  19    3.18    1.87
  -4  -9 -19    1.80    2.26
   4  -9  20    0.38    1.83
  -4  -9 -20    3.16    2.33
   4  -9  21    2.32    1.94
   4  -9  22    0.72    1.94
   4 -10 -10   -0.62    2.06
   4 -10  -9   -1.66    1.90
   4 -10  -8    3.64    1.93
  -4 -10   8    0.35    1.74
   4 -10  -7   -2.30    1.88
  -4 -10   7    2.15    1.84
  -4 -10   6    3.28    1.87
   4 -10  -6    0.42    1.78
  -4 -10   5    1.36    1.79
   4 -10  -5    1.35    1.79
  -4 -10   4    0.28    1.76
   4 -10  -4    0.92    1.77
  -4 -10   3    0.09    1.77
   4 -10  -3    1.51    1.70
  -4 -10   2    2.19    0.86
   4 -10  -2    1.24    1.67
  -4 -10   2    1.23    1.79
  -4 -10   1    0.75    0.85
   4 -10  -1    0.38    1.61
  -4 -10   1   -0.10    1.76
  -4 -10   0    4.28    0.99
   4 -10   0    6.21    1.86
  -4 -10   0    3.09    1.98
  -4 -10  -1    0.44    0.93
   4 -10   1   -0.09    1.64
   4 -10   2    7.67    1.85
  -4 -10  -2    4.31    1.11
   4 -10   3    2.72    1.69
  -4 -10  -3    2.01    1.04
  -4 -10  -4    4.13    1.16
   4 -10   4    4.77    1.81
   4 -10   5    5.73    1.86
   4 -10   6    1.50    1.62
   4 -10   7    3.41    1.78
   4 -10   8    3.16    1.76
   4 -10   9    2.63    1.69
   4 -10  10    7.73    1.95
   4 -10  11   -0.36    1.69
   4 -10  12    4.57    1.85
   4 -10  13    2.15    1.83
   4 -10  14    3.08    1.86
   4 -10  15    1.91    1.90
   4 -10  16    0.74    1.72
   4 -10  17    3.08    1.84
   4 -10  18    3.86    1.92
   4 -10  19    2.92    1.94
  -4 -11   7    3.97    2.03
   4 -11  -6   -1.49    1.99
  -4 -11   6    3.09    2.08
   4 -11  -5    2.48    1.93
  -4 -11   5    4.66    2.08
  -4 -11   4    2.04    2.03
   4 -11  -4    1.89    1.90
  -4 -11   3    4.69    2.11
   4 -11  -3    5.31    2.06
   4 -11  -2    1.76    1.79
  -4 -11   2   -0.20    1.96
  -4 -11   1    2.76    2.02
   4 -11  -1   -0.21    1.75
  -4 -11   0    0.32    2.02
   4 -11   0    1.21    1.81
  -4 -11  -1   -0.97    2.17
   4 -11   1   -0.59    1.80
  -4 -11  -2    0.66    2.07
   4 -11   2    1.37    1.77
   4 -11   3    0.19    1.78
   4 -11   4   -1.63    1.83
   4 -11   5    2.65    1.94
   4 -11   6    0.29    1.86
   4 -11   7    1.53    1.86
   4 -11   8   -1.76    1.80
   4 -11   9    0.47    1.78
   4 -11  10    1.90    1.94
   4 -11  11   -0.76    1.91
   4 -11  12   -0.47    1.84
  -4 -12  -1    1.57    2.35
   5   0 -33   -0.85    3.47
   5   0 -32    9.67    3.76
   5   0 -31    1.25    3.61
   5   0 -30    3.71    3.44
   5   0 -29   -0.61    3.34
   5   0 -28    1.41    3.14
   5   0 -27    0.98    2.91
   5   0 -26    0.77    2.84
   5   0 -26   -2.17    1.68
   5   0 -25   -0.73    1.52
   5   0 -25   -0.19    2.79
   5   0 -24    3.68    2.64
   5   0 -23    1.24    2.48
   5   0 -22    6.57    2.60
   5   0 -21   -0.50    2.37
   5   0 -20    2.42    2.30
   5   0 -19    0.62    2.16
   5   0 -18   56.32    4.07
   5   0 -17   -1.13    1.98
   5   0 -16   15.55    2.31
   5   0 -15   -1.61    1.71
   5   0 -14   23.63    2.42
   5   0 -13   -0.94    1.59
   5   0 -12   98.14    4.62
   5   0 -11   -1.72    1.34
   5   0 -10    4.48    1.18
   5   0 -10    7.88    1.38
   5   0  -9    1.00    1.11
   5   0  -9   -0.47    0.94
   5   0  -8  107.51    4.22
   5   0  -8  116.06    4.57
   5   0  -7    1.61    1.01
   5   0  -7    1.31    0.69
   5   0  -6   24.69    1.34
   5   0  -6   24.92    1.73
   5   0  -6   27.73    1.32
   5   0  -5    4.60    0.55
   5   0  -5    4.58    1.06
   5   0  -5    3.89    0.73
   5   0  -4 1061.51   31.52
   5   0  -4 1026.03   31.13
   5   0  -4 1044.67   31.89
   5   0  -3    4.01    0.84
   5   0  -3    8.59    1.27
   5   0  -2 1020.08   31.84
   5   0  -2 1049.97   31.56
   5   0  -1    2.94    0.61
  -5   0   1    3.31    0.91
  -5   0   0   54.77    2.49
  -5   0   0   56.35    2.21
   5   0   0   56.32    2.25
   5   0   1    0.82    0.52
  -5   0  -1    0.31    0.51
  -5   0  -1    0.61    0.65
  -5   0  -2   10.10    0.90
   5   0   2   11.77    0.97
  -5   0  -3    2.57    0.79
  -5   0  -3    2.79    0.70
   5   0   3    2.87    0.68
  -5   0  -4  359.81   11.27
  -5   0  -4  357.37   11.39
  -5   0  -4  349.63   10.78
   5   0   4  359.66   11.33
  -5   0  -5    7.82    0.70
   5   0   5    7.48    1.08
  -5   0  -5    6.92    0.99
  -5   0  -5    9.09    1.01
   5   0   6 1204.31   36.38
  -5   0  -6 1156.61   36.03
  -5   0  -6 1223.07   36.28
   5   0   7    7.57    1.08
  -5   0  -7    8.77    1.13
  -5   0  -7    4.88    1.00
  -5   0  -8  543.84   16.73
   5   0   8  507.75   16.74
  -5   0  -8  530.18   16.63
  -5   0  -9    1.10    0.83
   5   0   9    0.50    0.87
  -5   0  -9   -0.29    0.91
  -5   0 -10    8.90    1.33
   5   0  10    9.83    1.20
  -5   0 -10    7.98    1.11
  -5   0 -11    0.33    0.82
   5   0  11   -0.26    0.93
  -5   0 -11   -0.73    1.23
  -5   0 -12    2.75    1.03
   5   0  12    2.73    1.05
  -5   0 -12    0.46    1.30
  -5   0 -13   -0.13    1.02
   5   0  13   -1.07    1.17
  -5   0 -13   -1.63    1.61
   5   0  14   65.91    3.47
  -5   0 -14   68.63    3.28
  -5   0 -14   61.90    3.78
  -5   0 -15   -2.15    1.89
   5   0  15    0.46    1.35
  -5   0 -15    2.50    1.36
   5   0  16  144.42    6.22
  -5   0 -16  147.11    6.64
   5   0  17    0.43    1.53
  -5   0 -17    1.60    1.76
  -5   0 -18   30.77    3.00
   5   0  18   24.47    2.54
   5   0  19    0.63    1.68
  -5   0 -19    0.86    1.69
  -5   0 -20    1.48    1.91
   5   0  20   -2.11    1.92
  -5   0 -21    1.52    1.94
   5   0  21   -1.68    1.91
  -5   0 -22   -0.16    2.08
   5   0  22   -3.91    2.35
  -5   0 -23    1.90    2.25
  -5   0 -24   11.22    2.77
  -5   0 -25    1.33    2.37
  -5   0 -26   13.54    2.94
  -5   0 -27    2.19    2.60
  -5   0 -28    0.86    2.42
  -5   0 -29    1.21    2.50
  -5   0 -30    0.52    2.67
  -5   0 -31    4.55    3.06
  -5   0 -32   -2.11    2.91
  -5   0 -33    2.65    3.13
   5  -1 -33   -3.19    3.64
   5   1 -33    2.37    3.61
   5  -1 -32    0.21    3.43
   5   1 -32    1.92    3.66
   5   1 -31    8.23    3.84
   5  -1 -31    0.21    3.50
   5  -1 -30    3.66    3.46
   5   1 -30    6.11    3.74
   5  -1 -29   13.14    3.82
   5   1 -29   18.52    4.15
   5  -1 -28    2.91    3.14
   5   1 -28    9.85    3.69
   5   1 -27    4.45    1.73
   5  -1 -27    6.40    3.03
   5  -1 -26    2.92    2.83
   5   1 -26    2.54    1.54
   5   1 -26    1.68    3.17
   5  -1 -25    1.06    2.58
   5   1 -25    0.48    1.42
   5  -1 -24    3.05    2.37
   5   1 -24    3.82    1.47
   5  -1 -23    2.60    2.31
   5   1 -23    2.78    1.45
   5  -1 -22    3.57    2.27
   5   1 -22    6.12    1.55
   5   1 -21   44.96    2.80
   5  -1 -21   49.88    3.88
   5  -1 -20    7.14    2.27
   5  -1 -19   71.49    4.32
   5  -1 -18    5.11    1.88
   5  -1 -17   15.99    2.09
   5  -1 -16    2.37    1.45
   5  -1 -15    0.75    1.28
   5  -1 -14    3.62    1.25
   5   1 -13   29.97    2.38
   5  -1 -13   33.56    2.23
   5   1 -12    2.02    1.29
   5  -1 -12    1.35    1.04
   5   1 -11  150.76    5.71
   5  -1 -11  133.01    5.18
   5   1 -10    2.52    1.23
   5  -1 -10    3.90    0.89
   5  -1  -9  190.51    6.56
   5   1  -9  202.14    7.17
   5   1  -8    8.00    1.26
   5  -1  -8    7.75    0.86
   5  -1  -7   54.79    2.12
   5   1  -7   52.10    2.63
   5   1  -7   53.80    2.06
   5   1  -6    1.98    0.90
   5   1  -6    1.57    0.46
   5  -1  -6    1.29    0.47
   5  -1  -6    2.86    1.04
   5   1  -5   37.02    1.50
   5  -1  -5   35.00    2.01
   5   1  -5   32.86    1.98
   5  -1  -5   33.27    1.71
   5  -1  -5   36.94    1.42
   5  -1  -4   10.08    0.91
   5   1  -4   10.14    1.16
   5  -1  -4   12.06    1.22
   5  -1  -4    9.14    0.59
   5   1  -4    9.04    0.69
   5  -1  -3   49.41    2.17
   5  -1  -3   49.42    2.33
   5   1  -3   52.68    1.97
   5  -1  -2   15.76    1.05
   5  -1  -2   15.70    1.19
   5   1  -2   13.00    0.61
   5   1  -2   15.57    0.90
   5  -1  -1  132.50    4.59
   5   1  -1  133.18    4.41
   5  -1  -1  124.33    4.61
  -5  -1   0   11.22    0.79
   5   1   0   11.79    0.85
   5  -1   0   11.75    1.02
   5  -1   0   11.82    0.96
  -5  -1  -1  182.61    5.90
  -5   1  -1  177.60    6.06
   5   1   1  180.04    5.99
   5  -1   1  183.55    6.11
   5  -1   2    2.10    0.68
  -5   1  -2    2.88    0.75
  -5  -1  -2    2.98    0.60
  -5   1  -2    2.39    0.70
   5   1   2    3.39    0.61
  -5   1  -2    1.44    0.30
  -5   1  -3  203.47    6.73
  -5  -1  -3  192.46    6.88
   5   1   3  200.21    6.70
   5  -1   3  202.39    6.75
  -5   1  -3  202.67    6.73
  -5  -1  -3  200.92    6.56
   5  -1   4    2.51    0.76
  -5  -1  -4    1.15    0.41
  -5  -1  -4    2.02    0.65
  -5   1  -4    1.29    0.68
  -5   1  -4    1.50    0.75
   5   1   4    2.02    0.71
  -5   1  -5  167.84    5.72
   5   1   5  159.48    5.81
   5  -1   5  167.92    5.78
  -5  -1  -5  165.89    5.28
  -5  -1  -5  165.52    5.62
  -5   1  -5  164.96    5.65
  -5   1  -6    2.16    0.71
  -5  -1  -6    3.59    0.78
  -5   1  -6    4.45    0.88
   5   1   6    2.69    0.85
  -5  -1  -6    1.83    0.53
   5  -1   6    2.16    0.79
  -5  -1  -7   31.03    1.45
  -5   1  -7   28.86    1.59
   5   1   7   31.74    1.93
   5  -1   7   33.17    1.80
  -5  -1  -7   33.72    1.74
  -5   1  -7   31.28    1.75
  -5  -1  -8    1.12    0.81
  -5   1  -8    1.71    0.87
  -5  -1  -8    0.38    0.64
   5   1   8   -0.67    1.01
   5  -1   8    0.94    0.76
   5   1   9   19.70    1.78
  -5  -1  -9   21.08    1.34
  -5  -1  -9   22.68    1.54
  -5  -1 -10    5.33    0.92
   5  -1  10    4.88    0.98
  -5  -1 -10    5.12    1.07
   5   1  11   74.53    3.77
   5  -1  11   72.63    3.33
  -5  -1 -11   77.53    3.30
  -5  -1 -11   77.90    3.38
  -5  -1 -12    4.64    1.13
   5   1  12    1.11    1.28
   5  -1  12    1.22    1.04
  -5  -1 -12    0.88    1.02
   5   1  13  197.25    8.05
   5  -1  13  194.78    7.45
  -5  -1 -13  218.43    7.60
  -5  -1 -13  218.70    7.64
   5   1  14    1.20    1.71
   5  -1  14    1.29    1.18
  -5  -1 -14    2.49    1.39
  -5  -1 -14    4.71    1.41
   5   1  15   74.81    4.36
   5  -1  15   74.73    3.71
  -5  -1 -15   81.39    3.85
  -5  -1 -15   80.12    3.99
  -5  -1 -16    1.82    1.47
   5   1  16   -2.16    2.07
   5  -1  16    2.24    1.28
  -5  -1 -16    0.42    1.49
  -5  -1 -17    0.44    1.40
   5   1  17   -0.68    2.09
   5  -1  17   -0.54    1.36
  -5  -1 -17    0.26    1.47
   5   1  18    1.77    2.10
  -5  -1 -18    3.82    1.67
   5  -1  18    1.78    1.49
  -5  -1 -18    2.58    1.46
  -5  -1 -19    0.77    1.61
   5  -1  19    0.43    1.43
  -5  -1 -19   -0.68    1.47
  -5   1 -20    1.52    1.36
   5  -1  20    1.02    1.52
  -5  -1 -20   -0.10    1.41
  -5  -1 -20   -1.08    1.78
   5  -1  21   15.95    2.27
  -5  -1 -21   12.73    1.99
   5  -1  22    3.30    1.95
  -5  -1 -22    1.34    2.12
   5  -1  23   35.14    3.36
  -5  -1 -23   42.33    3.79
  -5  -1 -24    1.59    2.33
   5  -1  24   -0.87    2.12
  -5  -1 -25   10.78    2.72
   5  -1  25    5.17    2.40
  -5  -1 -26    2.35    2.43
  -5  -1 -27   -0.34    2.50
  -5   1 -27    3.10    2.60
  -5  -1 -28    2.97    2.69
  -5   1 -28    2.56    2.54
  -5   1 -29    1.02    2.54
  -5  -1 -29    0.36    2.52
  -5  -1 -30   -0.72    2.68
  -5   1 -30    1.86    2.60
  -5   1 -31    6.61    3.07
  -5  -1 -31   -1.09    2.91
  -5  -1 -32   -0.37    3.11
  -5   1 -32    3.74    2.99
  -5  -1 -33    5.33    3.31
  -5   1 -33    3.98    3.22
   5   2 -33    0.23    3.86
   5  -2 -33    1.95    3.67
   5  -2 -32   -0.85    3.55
   5   2 -32    2.04    3.78
   5  -2 -31   -1.67    3.48
   5  -2 -30    1.43    3.35
   5  -2 -29   -2.78    3.28
   5  -2 -28   -3.47    3.21
   5  -2 -27   -2.42    3.05
   5   2 -26    2.11    1.53
   5  -2 -26   -4.85    2.81
   5   2 -25    1.79    1.41
   5  -2 -25   -1.38    2.55
   5   2 -24   14.19    1.82
   5  -2 -24    7.71    2.61
   5   2 -23    3.38    1.50
   5  -2 -23   -2.18    2.24
   5   2 -22   37.92    2.55
   5  -2 -22   38.44    3.52
   5  -2 -21    2.62    1.95
   5   2 -21    3.48    1.39
   5   2 -20   12.01    2.20
   5   2 -20   17.45    1.87
   5  -2 -20   16.63    2.55
   5   2 -19    0.63    1.61
   5   2 -19    1.58    1.24
   5  -2 -19    0.36    1.62
   5   2 -18    5.03    1.34
   5   2 -18    2.44    1.67
   5  -2 -18    3.70    1.66
   5   2 -17    0.30    1.55
   5   2 -17    0.78    1.15
   5  -2 -17   -0.50    1.35
   5   2 -16   27.90    2.47
   5   2 -16   25.49    1.92
   5  -2 -16   28.91    2.33
   5   2 -15    3.23    1.74
   5  -2 -15    3.27    1.51
   5   2 -15    4.79    1.22
   5  -2 -14  207.05    7.65
   5  -2 -13    3.50    1.41
   5  -2 -12  255.91    8.76
   5  -2 -11    1.28    0.98
   5  -2 -10   16.67    1.28
   5   2  -9    0.78    0.38
   5  -2  -9    1.07    0.65
   5   2  -8   72.37    2.56
   5   2  -8   77.64    3.42
   5  -2  -8   81.70    2.94
   5  -2  -7    0.06    0.56
   5   2  -7    1.43    0.98
   5   2  -7    0.36    0.33
   5   2  -6    2.18    0.94
   5  -2  -6    2.43    0.58
   5   2  -6    2.81    0.39
  -5   2   6    1.38    0.73
   5   2  -5    0.90    0.36
  -5  -2   5    1.10    0.87
  -5   2   5    0.58    0.64
   5  -2  -5    0.39    0.68
   5  -2  -5    1.37    0.54
  -5  -2   4  233.10    8.36
   5  -2  -4  244.27    7.77
   5   2  -4  247.60    7.69
   5  -2  -4  257.21    8.23
  -5   2   4  247.78    7.88
   5  -2  -3    0.99    0.83
  -5  -2   3    2.14    0.93
   5  -2  -3    1.12    0.69
   5   2  -3    1.07    0.51
   5   2  -3    1.50    0.45
  -5   2   3    1.81    0.55
   5  -2  -2  120.85    4.54
   5  -2  -2  125.66    4.55
  -5  -2   2  120.93    4.76
  -5   2   2  123.75    4.12
   5   2  -2  135.34    4.21
   5   2  -2  121.90    4.08
   5   2  -1    6.60    0.68
  -5  -2   1    5.27    0.50
   5   2  -1    3.07    0.57
   5  -2  -1    6.44    0.83
  -5  -2   1    5.13    0.97
   5  -2  -1    6.04    0.83
  -5   2   1    3.26    0.55
   5  -2   0  201.25    6.65
  -5  -2   0  193.29    6.18
   5   2   0  207.19    6.50
   5  -2   0  190.25    6.46
  -5   2   0  193.11    6.13
   5   2   0  191.31    6.14
  -5  -2  -1    4.40    0.60
   5   2   1    0.21    0.59
  -5   2  -1    1.74    0.54
   5  -2   1    3.78    0.76
   5   2   1    3.81    0.82
   5  -2   1    5.22    0.86
   5   2   2  514.90   16.00
   5   2   2  556.71   16.61
  -5   2  -2  519.97   15.96
  -5  -2  -2  523.67   16.09
   5  -2   2  521.46   16.45
   5   2   3    3.81    0.62
  -5  -2  -3    4.27    0.65
   5  -2   3    2.54    0.78
   5   2   3    1.79    0.92
   5   2   4   24.29    1.79
  -5  -2  -4   22.88    1.12
  -5  -2  -4   24.84    1.31
   5  -2   4   25.72    1.53
   5   2   4   23.66    1.27
  -5  -2  -5    0.28    0.50
  -5  -2  -5    0.68    0.60
   5  -2   5    0.46    0.69
   5   2   5   -0.13    0.66
   5   2   5    0.67    0.94
   5   2   6  131.45    4.69
  -5  -2  -6  132.64    4.64
  -5  -2  -6  130.93    4.41
   5  -2   6  129.87    4.80
  -5   2  -6  120.40    4.45
  -5  -2  -7    3.93    0.67
   5   2   7    3.16    1.22
  -5   2  -7    2.43    0.67
  -5  -2  -7    3.23    0.86
   5  -2   7    3.64    0.91
   5   2   8   35.68    2.66
  -5   2  -8   29.33    1.47
  -5  -2  -8   29.63    1.81
   5  -2   8   29.13    1.77
  -5  -2  -8   30.93    1.54
  -5   2  -9    1.89    0.60
   5   2   9    0.58    1.53
  -5  -2  -9    1.06    0.65
  -5  -2  -9    0.42    0.97
   5  -2   9    0.11    0.79
  -5  -2 -10   67.44    2.87
  -5   2 -10   65.26    2.62
   5   2  10   70.64    4.22
   5  -2  10   77.31    3.16
  -5  -2 -10   66.42    3.15
  -5  -2 -11    4.51    1.02
   5   2  11    1.37    1.73
   5  -2  11    5.14    1.06
  -5  -2 -11    4.32    1.05
   5  -2  12   67.78    3.10
  -5  -2 -12   69.83    3.22
  -5  -2 -13    4.64    1.21
   5  -2  13    3.15    1.06
  -5  -2 -13    5.83    1.30
  -5   2 -13    4.87    1.15
  -5  -2 -14   10.80    1.58
   5  -2  14    6.79    1.29
  -5  -2 -14   11.87    1.55
  -5   2 -14   10.62    1.40
  -5   2 -15    1.03    1.10
  -5  -2 -15    0.48    1.34
   5  -2  15    0.52    1.05
  -5  -2 -15    3.53    1.31
  -5  -2 -16   65.81    3.46
   5  -2  16   57.84    3.23
  -5  -2 -16   61.34    3.42
  -5   2 -16   67.06    3.24
  -5   2 -17    3.47    1.23
  -5  -2 -17    4.39    1.49
   5  -2  17    1.24    1.26
  -5  -2 -17    3.34    1.40
  -5   2 -18   10.91    1.58
   5  -2  18    8.18    1.66
  -5  -2 -18   11.56    1.77
  -5  -2 -18   10.15    1.72
  -5   2 -19    1.22    1.23
   5  -2  19   -1.71    1.56
  -5  -2 -19    2.10    1.63
  -5  -2 -19   -0.90    1.45
   5  -2  20   -0.31    1.73
  -5  -2 -20    0.75    1.62
  -5  -2 -20    0.52    1.47
   5  -2  21   -0.11    1.75
  -5  -2 -21    1.75    1.87
   5  -2  22   -0.95    1.75
  -5  -2 -22   -1.72    2.11
  -5  -2 -23   -1.21    2.27
  -5  -2 -24    0.16    2.37
  -5  -2 -25   -2.47    2.54
  -5  -2 -26    2.57    2.46
  -5  -2 -27   -1.41    2.51
  -5  -2 -28   -2.89    2.83
  -5  -2 -29   -0.37    2.86
  -5  -2 -30   -0.94    3.11
  -5  -2 -31    0.19    3.14
  -5  -2 -32   -7.14    3.62
  -5   2 -33    1.61    3.20
  -5  -2 -33   -3.87    3.57
   5  -3 -32    0.22    3.20
   5  -3 -31    2.39    3.16
   5  -3 -30    3.16    3.09
   5  -3 -29    6.94    3.23
   5  -3 -28   -0.20    2.79
   5  -3 -27    1.70    2.69
   5  -3 -26   -0.54    2.68
   5  -3 -25   -1.20    2.67
   5  -3 -24   -3.41    2.58
   5   3 -24    1.32    1.33
   5  -3 -23    2.75    2.38
   5   3 -23    3.25    1.41
   5  -3 -22    0.99    2.09
   5   3 -22    1.93    1.38
   5   3 -21   38.41    2.45
   5  -3 -21   36.28    3.32
   5  -3 -20    9.69    2.25
   5   3 -20    7.79    2.20
   5   3 -20    9.03    1.60
   5  -3 -19   81.22    4.62
   5   3 -19   87.27    4.65
   5   3 -19   94.31    3.95
   5  -3 -18    6.97    1.91
   5   3 -18    8.84    2.07
   5   3 -18    9.58    1.36
   5  -3 -17   37.25    2.78
   5   3 -17   35.54    2.82
   5   3 -17   33.53    2.07
   5   3 -16    3.56    1.67
   5   3 -16    0.25    0.88
   5  -3 -16    1.29    1.35
   5  -3 -15   25.59    2.13
   5   3 -15   26.59    2.38
   5   3 -15   22.03    1.55
   5   3 -14    2.43    1.48
   5   3 -14    0.35    0.78
   5  -3 -14    1.51    1.17
   5  -3 -13   75.56    3.41
   5   3 -13   71.67    2.91
   5   3 -12    4.62    1.58
   5  -3 -12    2.78    1.22
   5   3 -12    2.24    0.73
   5   3 -11  273.04    8.55
   5  -3 -11  272.66    9.22
   5   3 -11  284.77    9.72
  -5   3  10    4.22    1.35
   5  -3 -10    4.44    1.15
  -5   3   9  349.11   11.63
   5  -3  -9  364.82   11.56
  -5   3   8    2.36    1.07
   5  -3  -8    2.26    0.95
   5  -3  -7  296.76    9.71
  -5   3   7  305.28    9.78
  -5  -3   6   20.15    1.77
   5  -3  -6   21.45    1.35
  -5   3   6   22.52    1.40
  -5  -3   5  190.44    7.04
  -5   3   5  200.04    6.52
   5  -3  -5  196.11    6.50
  -5  -3   4    7.11    1.22
  -5   3   4    8.41    0.90
   5  -3  -4    5.05    1.03
  -5  -3   3  239.06    8.15
  -5   3   3  234.45    7.51
   5  -3  -3  236.26    7.93
   5   3  -3  225.44    7.46
   5  -3  -2    0.68    0.87
  -5   3   2   -0.49    0.73
  -5  -3   2    2.13    1.04
   5   3  -2   -0.13    0.72
   5  -3  -1  273.12    9.05
  -5  -3   1  258.92    8.28
   5  -3  -1  285.49    8.80
  -5  -3   1  291.04    9.30
   5   3  -1  272.99    8.60
  -5   3   1  273.03    8.57
   5   3   0    2.89    0.77
  -5   3   0    2.97    0.74
   5  -3   0    3.69    0.90
  -5  -3   0    4.94    1.13
   5  -3   0    3.18    0.85
  -5  -3   0    2.92    0.51
   5  -3   1  282.38    9.39
   5  -3   1  306.08    9.83
  -5  -3  -1  304.88   10.04
  -5   3  -1  298.21    9.35
  -5  -3  -1  300.63    9.21
   5   3   1  292.09    9.37
   5  -3   2    3.08    0.72
   5  -3   2    3.10    0.90
   5   3   2    1.13    0.78
  -5   3  -2    1.34    0.73
   5   3   3  288.98    9.20
  -5   3  -3  281.13    9.14
  -5  -3  -3  295.14    9.16
   5  -3   3  287.40    9.56
   5   3   4   14.05    1.05
  -5  -3  -4   12.38    1.03
   5  -3   4   13.37    1.25
   5   3   5  143.20    4.93
  -5  -3  -5  146.64    4.99
  -5  -3  -5  140.10    4.87
   5  -3   5  140.36    5.21
   5  -3   6    1.15    0.89
   5   3   6    1.39    0.77
  -5   3  -6    1.30    0.85
  -5  -3  -6    0.53    0.85
  -5  -3  -6    0.53    0.72
  -5   3  -7   43.95    2.22
  -5  -3  -7   46.81    2.22
  -5  -3  -7   37.82    1.93
   5  -3   7   42.22    2.23
   5   3   7   38.13    2.01
   5  -3   8    4.00    1.07
  -5  -3  -8    4.66    0.94
   5   3   8    5.86    1.11
  -5   3  -8    5.01    1.05
  -5  -3  -8    4.35    1.04
  -5   3  -9    6.11    1.15
  -5  -3  -9    9.38    1.32
  -5  -3  -9    7.80    1.07
   5  -3   9    7.60    1.21
  -5   3 -10    2.70    1.07
  -5  -3 -10    1.65    0.90
  -5  -3 -10    2.62    1.10
   5   3  10   -0.86    1.31
   5  -3  10    1.00    0.98
  -5   3 -11   44.62    2.45
  -5   3 -11   40.63    1.75
  -5  -3 -11   48.14    2.62
   5  -3  11   39.02    2.40
  -5  -3 -11   46.34    2.28
  -5   3 -12    2.98    0.64
  -5   3 -12    3.82    1.19
  -5  -3 -12    3.91    1.08
  -5  -3 -12    6.61    1.37
   5  -3  12    5.16    1.18
  -5   3 -13   77.21    3.53
  -5  -3 -13   84.45    3.50
  -5   3 -13   70.31    2.72
   5  -3  13   88.80    3.65
  -5  -3 -13   80.44    3.85
  -5   3 -14    6.86    1.32
  -5  -3 -14    5.46    1.46
  -5  -3 -14    5.01    1.26
   5  -3  14    8.12    1.33
  -5  -3 -15   34.63    2.35
  -5  -3 -15   31.72    2.48
   5  -3  15   30.72    2.23
  -5   3 -15   35.35    2.28
  -5   3 -16    1.90    1.20
   5  -3  16    2.53    1.22
  -5  -3 -16    0.86    1.30
  -5  -3 -16   -0.75    1.37
  -5  -3 -17    0.55    1.53
  -5   3 -17    2.98    1.25
  -5  -3 -17   -0.69    1.39
  -5  -3 -18   -0.29    1.61
  -5   3 -18    4.09    1.32
  -5  -3 -18   -0.41    1.43
  -5  -3 -19   -0.11    1.76
  -5  -3 -19    1.26    1.53
  -5  -3 -20   -0.35    1.86
  -5  -3 -20    1.28    1.48
  -5  -3 -21    6.44    2.15
  -5  -3 -22    0.55    2.02
  -5  -3 -23   20.87    3.02
  -5  -3 -24   -0.16    2.30
  -5  -3 -25   -1.17    2.53
  -5  -3 -26   -3.16    2.69
   5  -3  26   -1.96    2.30
   5  -3  27   -1.05    2.41
  -5  -3 -27   -1.83    2.61
  -5  -3 -28   -3.03    2.94
   5  -3  28   -1.26    2.42
   5  -3  29   -1.99    2.55
  -5  -3 -29   -1.37    2.73
  -5  -3 -30    1.79    2.71
  -5  -3 -31    6.11    3.06
  -5  -3 -32    2.07    3.13
   5  -4 -31   -1.11    3.29
   5  -4 -30   -0.43    3.15
   5  -4 -29   -2.07    3.00
   5  -4 -28   -1.39    2.94
   5  -4 -27   -2.81    2.80
   5  -4 -26   -2.49    2.75
   5  -4 -25    0.17    2.46
   5  -4 -24   -1.09    2.28
   5  -4 -23   -1.45    2.25
   5  -4 -22    1.49    2.00
   5   4 -22    1.97    1.08
   5  -4 -21   -2.15    2.02
   5   4 -21   -0.20    1.04
   5  -4 -20    1.05    1.75
   5   4 -20    0.36    0.93
   5   4 -19    3.13    1.84
   5  -4 -19   -0.21    1.67
   5   4 -19   -0.27    0.83
   5  -4 -18   18.14    2.16
   5   4 -18   13.71    1.16
   5   4 -18   17.91    2.25
   5   4 -17    1.20    0.67
   5   4 -17    0.39    1.58
   5   4 -16    2.36    0.58
   5   4 -16    2.83    1.61
   5   4 -15    1.61    0.43
   5   4 -15    3.14    1.62
   5  -4 -15    3.61    1.41
   5   4 -14   14.72    1.96
   5  -4 -14   22.10    1.89
   5  -4 -13    4.95    1.26
   5   4 -13    4.87    1.52
  -5   4  13    0.62    1.32
  -5   4  12   46.21    2.65
   5  -4 -12   52.33    2.67
   5  -4 -11    0.58    1.03
  -5   4  11    2.16    1.16
   5  -4 -10    7.44    1.19
  -5   4  10    8.43    1.30
   5  -4  -9    6.52    1.20
  -5   4   9    7.36    1.19
   5  -4  -8   19.91    1.57
  -5   4   8   22.37    1.59
  -5   4   7   16.72    1.30
   5  -4  -7   11.19    1.29
  -5   4   6   67.62    2.61
   5  -4  -6   57.99    2.54
  -5   4   5   12.87    1.33
  -5  -4   5   18.39    1.75
  -5   4   4  476.03   14.38
  -5  -4   4  448.51   14.92
   5  -4  -4  457.89   14.83
   5   4  -4  442.30   14.35
  -5   4   3   16.61    1.38
   5  -4  -3   16.24    1.57
  -5  -4   3   16.65    1.74
   5   4  -3   11.39    1.32
  -5  -4   2  447.34   15.23
   5  -4  -2  452.83   15.09
   5   4  -2  462.20   14.70
  -5   4   2  497.26   14.71
   5   4  -1    0.41    0.96
  -5  -4   1    1.37    0.31
  -5  -4   1    3.64    1.31
   5  -4  -1    2.09    1.10
  -5   4   1    2.23    0.98
   5  -4   0   97.56    3.86
   5  -4   0  101.88    3.50
  -5   4   0  110.36    3.62
   5   4   0   96.30    3.56
  -5  -4   0   88.40    4.01
  -5  -4   0   85.35    3.02
  -5  -4  -1    4.04    0.55
  -5   4  -1    3.27    0.91
   5  -4   1    2.49    0.98
   5   4   1    1.74    0.87
   5  -4   2   41.26    2.25
   5  -4   2   46.61    1.75
  -5   4  -2   46.64    2.04
  -5  -4  -2   33.63    1.62
   5   4   2   33.29    1.85
   5   4   3   23.25    1.51
  -5   4  -3   23.80    1.52
  -5  -4  -3   22.67    1.32
   5  -4   3   25.45    1.78
   5   4   4  224.39    7.46
  -5  -4  -4  227.99    7.43
  -5   4  -4  226.82    7.47
   5  -4   4  218.01    7.78
   5   4   5   17.35    1.47
  -5  -4  -5   15.44    1.35
   5  -4   5   13.98    1.54
  -5  -4  -6  531.09   17.12
  -5   4  -6  564.90   17.38
   5   4   6  552.67   17.13
  -5  -4  -6  551.13   17.27
   5  -4   6  530.75   17.43
  -5   4  -7   15.57    1.61
   5   4   7   12.98    1.42
  -5  -4  -7    7.48    1.25
  -5  -4  -7    6.05    1.35
   5  -4   7   14.86    1.64
  -5   4  -8  252.64    8.59
  -5  -4  -8  251.46    8.69
   5   4   8  243.17    8.40
   5  -4   8  246.11    8.64
  -5  -4  -8  259.65    8.47
   5  -4   9    5.80    1.24
  -5  -4  -9    2.05    1.05
  -5   4  -9    4.68    1.18
   5   4   9    3.81    1.16
  -5  -4  -9    2.78    1.23
   5   4  10   20.95    1.76
  -5   4 -10   25.15    1.83
  -5  -4 -10   24.56    1.96
  -5  -4 -10   22.40    1.67
   5  -4  10   27.06    1.92
  -5  -4 -11    3.21    1.16
  -5   4 -11    3.90    1.17
   5   4  11    2.58    1.19
  -5  -4 -11    4.13    1.31
   5   4  12    1.92    1.25
  -5  -4 -12    3.88    1.22
  -5   4 -12    3.74    1.17
  -5  -4 -12    3.02    1.29
  -5  -4 -13    6.23    1.32
  -5   4 -13    5.13    1.23
  -5  -4 -13    7.01    1.56
   5   4  13    2.27    1.37
  -5   4 -14   50.16    2.74
  -5  -4 -14   51.99    2.81
  -5  -4 -15    5.26    1.49
  -5   4 -15    5.07    1.44
  -5   4 -16   57.57    3.17
  -5  -4 -16   55.12    3.48
  -5  -4 -16   59.96    3.29
  -5   4 -17    7.10    1.61
  -5  -4 -17    8.92    1.81
  -5  -4 -17    5.54    1.79
  -5  -4 -18   15.80    2.22
  -5  -4 -18   22.66    2.31
  -5   4 -19    0.67    0.40
  -5  -4 -19   -0.31    1.56
  -5  -4 -19    0.43    1.60
   5  -4  20    0.84    1.51
  -5  -4 -20    0.91    1.66
   5  -4  21    0.59    1.51
  -5  -4 -21    1.10    1.78
   5  -4  22   -0.73    1.66
  -5  -4 -22    1.19    1.99
   5  -4  23   -0.78    1.81
  -5  -4 -23    0.57    2.09
   5  -4  24    1.67    1.97
  -5  -4 -24    0.61    2.23
   5  -4  25   -0.89    2.09
  -5  -4 -25   -0.66    2.35
   5  -4  26    3.11    2.18
  -5  -4 -26   -0.17    2.39
   5  -4  27    0.57    2.09
  -5  -4 -27    0.18    2.64
   5  -4  28   -1.79    2.41
  -5  -4 -28   -0.77    2.68
   5  -4  29   -0.16    2.47
  -5  -4 -29    0.20    2.76
   5  -4  30   -1.00    2.69
  -5  -4 -30   -2.48    3.06
  -5  -4 -31   -0.85    3.05
   5  -5 -30    1.06    3.01
   5  -5 -29    1.42    2.88
   5  -5 -28   -0.19    2.85
   5  -5 -27    4.06    2.73
   5  -5 -26   -0.70    2.48
   5  -5 -25   -1.48    2.35
   5  -5 -24    2.48    2.40
   5  -5 -23    3.79    2.42
   5  -5 -22    5.05    2.24
   5  -5 -21    9.76    2.34
   5  -5 -20    3.56    1.88
   5   5 -19   12.49    0.83
   5  -5 -19   25.66    2.52
   5   5 -18    0.57    0.37
   5  -5 -18    3.07    1.65
   5  -5 -17    4.61    1.64
   5  -5 -16    4.67    1.68
  -5   5  15    1.47    1.54
   5  -5 -15   -0.25    1.51
   5  -5 -14    7.51    1.64
  -5   5  14    5.68    1.60
   5  -5 -13    2.68    1.39
  -5   5  13    1.77    1.40
   5  -5 -12    0.97    1.30
  -5   5  12    1.80    1.29
  -5   5  11    8.86    1.41
   5  -5 -11    7.77    1.40
  -5   5  10    3.62    1.18
   5  -5 -10    5.47    1.26
   5  -5  -9   10.17    1.37
  -5   5   9    9.47    1.31
  -5  -5   8    0.37    1.17
  -5   5   8    1.06    1.04
   5  -5  -8    0.40    0.98
  -5  -5   7    1.44    1.19
  -5   5   7    3.50    1.07
   5  -5  -7    1.19    0.99
  -5   5   6    5.32    1.10
   5   5  -6    3.24    1.05
  -5  -5   6    3.58    1.28
  -5   5   5    8.30    1.16
   5  -5  -5    6.48    1.27
   5   5  -5    5.37    1.12
  -5  -5   5    6.53    1.33
  -5  -5   4    4.87    1.29
   5  -5  -4    4.63    1.21
   5   5  -4    4.69    1.09
  -5   5   4    6.04    1.11
   5  -5  -3    4.06    1.08
  -5   5   3    5.06    1.01
  -5  -5   3    3.15    1.24
   5   5  -3    4.18    1.04
   5   5  -2    2.03    0.94
  -5  -5   2    3.63    1.21
   5  -5  -2    2.06    1.01
  -5   5   2    2.38    0.91
   5   5  -1    2.80    1.01
  -5  -5   1    3.41    1.29
  -5   5   1    5.36    1.02
   5  -5  -1    3.82    1.13
  -5   5   0    3.68    0.99
  -5  -5   0    3.88    1.27
   5  -5   0    3.99    1.09
   5   5   0    2.55    1.02
  -5  -5   0    2.91    0.43
   5  -5   1   21.45    1.72
   5  -5   1   22.23    1.26
  -5  -5  -1   22.87    1.11
  -5   5  -1   23.79    1.58
   5   5   1   21.03    1.51
  -5   5  -2    4.64    1.05
   5  -5   2    3.85    0.69
  -5  -5  -2    6.16    0.72
   5  -5   2    4.77    1.10
   5   5   2    4.05    1.04
   5  -5   3   40.33    2.31
   5   5   3   45.82    2.15
  -5  -5  -3   42.34    1.86
  -5   5  -3   41.03    2.09
   5   5   4   22.03    1.64
  -5  -5  -4   22.15    1.48
  -5   5  -4   21.34    1.57
   5   5   5   36.48    2.05
  -5   5  -5   38.61    2.04
   5   5   6    9.76    1.33
  -5  -5  -6    8.46    1.31
   5   5   7   19.74    1.57
  -5  -5  -7   18.37    1.70
  -5  -5  -7   17.79    1.55
  -5  -5  -8    0.80    1.10
   5   5   8    1.31    1.09
  -5  -5  -8    0.45    1.02
  -5   5  -9   20.23    1.71
  -5  -5  -9   17.23    1.80
  -5  -5  -9   21.68    1.72
   5   5   9   20.44    1.68
   5   5  10    1.92    1.20
  -5   5 -10    1.28    1.12
  -5  -5 -10   -1.01    1.23
  -5  -5 -10    0.43    1.13
  -5  -5 -11   48.39    3.16
  -5  -5 -11   59.26    2.94
  -5   5 -11   57.70    2.94
   5   5  11   58.32    2.95
  -5  -5 -12    6.45    1.47
  -5   5 -12    4.99    1.38
  -5  -5 -12    1.78    1.53
   5   5  12    5.47    1.48
   5   5  13   80.06    3.77
  -5   5 -13   80.71    3.69
  -5  -5 -13   84.26    3.76
   5   5  14    5.97    1.69
  -5  -5 -14    5.61    1.66
  -5   5 -14    7.73    1.62
  -5  -5 -14    3.83    1.69
   5   5  15   36.37    2.66
   5  -5  15   38.90    2.54
  -5  -5 -15   37.39    2.65
  -5  -5 -15   31.41    2.78
  -5  -5 -16    3.51    1.52
  -5  -5 -16    0.53    1.61
   5  -5  16    2.61    1.37
  -5  -5 -17    7.25    1.71
  -5  -5 -17    5.46    1.81
   5  -5  17    6.61    1.57
  -5  -5 -18    3.29    1.66
  -5  -5 -18    1.20    1.61
   5  -5  18    3.28    1.46
  -5  -5 -19    4.62    1.77
   5  -5  19    7.34    1.63
  -5  -5 -20    0.92    1.84
   5  -5  20    1.13    1.56
  -5  -5 -21   13.39    2.42
   5  -5  21   14.68    2.13
  -5  -5 -22    0.93    1.97
   5  -5  22    0.92    1.65
  -5  -5 -23   12.60    2.57
   5  -5  23    7.63    2.13
  -5  -5 -24    4.97    2.42
   5  -5  24    1.60    1.97
  -5  -5 -25    3.52    2.45
   5  -5  25    0.98    2.11
   5  -5  26   -2.35    2.15
  -5  -5 -26   -0.17    2.35
   5  -5  27    1.52    2.13
  -5  -5 -27    0.72    2.44
   5  -5  28    0.14    2.18
  -5  -5 -28   -0.19    2.56
   5  -5  29   -0.76    2.39
  -5  -5 -29   -1.96    2.83
  -5  -5 -30   -2.24    3.10
   5  -6 -28    1.97    3.03
   5  -6 -27    1.50    2.79
   5  -6 -26    0.71    2.67
   5  -6 -25    3.05    2.56
   5  -6 -24    6.01    2.69
   5  -6 -23    5.32    2.48
   5  -6 -22    8.61    2.46
   5  -6 -21    0.13    2.16
   5  -6 -20    9.00    2.41
   5  -6 -19   -1.17    2.11
   5  -6 -18    1.83    1.98
   5  -6 -17   -0.91    1.84
   5  -6 -16   12.89    2.15
   5  -6 -15    3.75    1.80
  -5   6  15   -0.40    1.79
  -5   6  14   44.13    2.83
   5  -6 -14   39.34    2.88
  -5   6  13    7.80    1.74
   5  -6 -13    4.92    1.65
   5  -6 -12   56.90    3.11
  -5   6  12   52.11    2.92
  -5   6  11    1.86    1.35
   5  -6 -11   -0.07    1.34
  -5   6  10   14.20    1.65
   5  -6 -10   12.70    1.68
   5  -6  -9    1.58    1.24
  -5   6   9    1.82    1.21
  -5  -6   9    1.82    1.43
  -5  -6   8    2.00    1.35
  -5   6   8    2.50    1.18
  -5   6   7    0.06    1.18
  -5  -6   7    1.26    1.30
   5   6  -7    0.16    1.13
  -5   6   6    3.24    1.18
  -5  -6   6    4.48    1.43
   5  -6  -6    2.39    1.36
   5   6  -6    3.14    1.18
   5  -6  -5    1.34    1.27
  -5  -6   5    6.64    1.46
   5   6  -5    4.53    1.16
  -5   6   5    1.30    1.13
   5  -6  -4   27.19    2.15
  -5   6   4   28.70    1.88
  -5  -6   4   31.06    2.29
   5   6  -4   29.68    1.94
   5   6  -3    0.61    1.10
  -5  -6   3    3.34    1.40
   5  -6  -3    1.12    1.28
  -5   6   3    0.93    1.05
  -5  -6   2   14.81    1.80
   5   6  -2   15.42    1.49
  -5   6   2   14.03    1.45
   5   6  -1    4.86    1.25
  -5  -6   1    7.40    1.51
  -5   6   1    3.53    1.14
  -5  -6   0    7.09    1.47
  -5   6   0    9.37    1.33
  -5  -6   0   10.28    0.69
   5   6   0    9.34    1.35
  -5   6  -1    1.32    1.17
   5   6   1    1.74    1.09
  -5  -6  -1    1.99    0.64
   5  -6   2   24.56    1.28
  -5  -6  -2   30.78    1.54
  -5   6  -2   28.13    1.87
   5   6   2   28.63    1.86
  -5   6  -3    1.23    1.12
   5  -6   3    0.70    0.52
  -5  -6  -3    2.75    0.93
   5   6   3    2.27    1.14
  -5  -6  -4    1.00    0.96
   5   6   4    2.55    1.16
  -5   6  -4    0.78    1.05
  -5  -6  -5    2.65    1.19
  -5   6  -5    1.40    1.09
   5   6   5    1.40    1.14
   5   6   6   16.95    1.62
  -5   6  -6   15.12    1.53
  -5  -6  -6   13.60    1.68
   5   6   7    3.79    1.26
  -5  -6  -7    2.82    1.35
  -5   6  -7    2.19    1.23
   5  -6   8    6.56    1.46
   5   6   8    8.74    1.41
  -5  -6  -8    4.53    1.51
   5  -6   9    0.21    1.19
  -5  -6  -9   -0.46    1.51
  -5  -6  -9    1.36    1.27
   5   6   9    1.40    1.29
   5  -6  10    1.11    1.22
  -5  -6 -10    1.74    1.51
  -5  -6 -10    1.34    1.31
   5   6  10    2.47    1.34
   5   6  11    7.12    1.56
  -5  -6 -11    2.22    1.61
  -5  -6 -11    7.56    1.52
   5  -6  11    5.30    1.46
   5   6  12    1.71    1.35
  -5  -6 -12    2.30    1.65
  -5  -6 -12    3.07    1.46
   5  -6  12    1.81    1.34
   5   6  13   13.17    1.81
   5  -6  13   11.54    1.70
  -5  -6 -13   11.72    1.81
   5   6  14    5.63    1.70
  -5  -6 -14    3.74    1.82
   5  -6  14    4.94    1.56
  -5  -6 -14    5.98    1.68
  -5  -6 -15    5.85    1.77
   5   6  15    0.33    1.66
  -5  -6 -15    2.12    1.82
   5  -6  15    3.95    1.49
  -5  -6 -16   12.76    2.00
   5  -6  16   14.86    1.88
  -5  -6 -16   11.97    2.19
  -5  -6 -17    2.17    1.74
  -5  -6 -17    1.71    1.78
   5  -6  17    2.21    1.48
  -5  -6 -18    6.20    1.98
   5  -6  18    4.62    1.62
  -5  -6 -19   -0.69    1.90
   5  -6  19    3.40    1.60
  -5  -6 -20    1.46    2.08
   5  -6  20    2.58    1.67
  -5  -6 -21    8.46    2.37
   5  -6  21    2.19    1.74
  -5  -6 -22    2.81    2.16
   5  -6  22    3.39    1.84
  -5  -6 -23    6.67    2.48
   5  -6  23    0.21    1.78
   5  -6  24   -1.23    1.87
  -5  -6 -24    6.36    2.41
  -5  -6 -25    3.09    2.44
   5  -6  25   -1.54    2.06
  -5  -6 -26    1.21    2.54
   5  -6  26   -1.14    2.16
  -5  -6 -27    0.18    2.59
   5  -6  27   -2.42    2.35
  -5  -6 -28   -0.19    2.73
   5  -7 -26    0.18    3.02
   5  -7 -25   -2.60    2.86
   5  -7 -24   -1.29    2.66
   5  -7 -23   -0.15    2.43
   5  -7 -22    0.58    2.20
   5  -7 -21    3.87    2.47
   5  -7 -20    1.70    2.30
   5  -7 -19   13.84    2.65
   5  -7 -18    1.75    2.04
   5  -7 -17   17.57    2.52
   5  -7 -16    2.62    2.00
   5  -7 -15   16.22    2.29
   5  -7 -14    0.94    1.75
   5  -7 -13   26.16    2.52
   5  -7 -12    6.63    1.84
   5  -7 -11   60.92    3.50
  -5   7  11   66.26    3.36
  -5   7  10    8.37    1.77
  -5   7   9  105.43    4.44
   5   7  -9   97.21    4.38
  -5  -7   9  106.41    4.78
  -5  -7   8    5.97    1.81
  -5   7   8    7.08    1.72
   5   7  -8    5.43    1.68
  -5  -7   7   99.07    4.62
  -5   7   7   95.94    4.25
   5   7  -7  100.11    4.26
  -5   7   6    2.91    1.55
   5   7  -6    5.20    1.59
  -5  -7   6    7.19    1.82
  -5   7   5   75.67    3.45
  -5  -7   5   70.01    3.76
   5   7  -5   71.03    3.44
   5   7  -4    1.97    1.52
  -5  -7   4    3.07    1.66
  -5   7   4    1.15    1.41
  -5  -7   3   57.35    3.35
   5   7  -3   62.16    3.11
  -5   7   3   62.82    3.07
   5   7  -2    3.48    1.47
  -5   7   2    3.11    1.45
  -5  -7   2    7.25    1.77
  -5  -7   1   76.45    3.65
  -5  -7   1   55.91    1.87
   5   7  -1   73.77    3.14
  -5   7   1   78.29    3.15
  -5  -7   1   53.78    1.82
  -5  -7   0    7.36    0.66
  -5  -7   0    9.77    1.98
  -5   7   0    9.81    1.67
  -5  -7   0    9.79    0.90
   5   7   0   12.25    1.64
   5  -7   1   79.82    3.92
  -5  -7  -1   83.66    3.17
  -5   7  -1   80.04    3.68
   5   7   1   80.23    3.66
  -5   7  -2    4.85    1.53
   5  -7   2    3.20    1.49
   5   7   2    3.79    1.45
  -5  -7  -2    2.76    1.15
   5  -7   3   56.21    2.86
   5   7   3   53.21    2.67
  -5  -7  -3   59.64    2.62
  -5   7  -3   53.17    2.65
  -5   7  -4   -0.06    1.35
   5  -7   4    1.91    1.37
  -5  -7  -4   -0.07    1.34
   5   7   4   -0.41    1.38
   5   7   5   22.38    2.00
  -5  -7  -5   24.05    2.17
  -5   7  -5   20.52    1.94
   5  -7   5   24.58    2.10
   5   7   6    1.59    1.38
   5  -7   6   -0.15    1.34
  -5  -7  -6   -1.58    1.65
  -5   7  -6   -0.62    1.41
   5  -7   7    5.81    1.53
   5   7   7    4.46    1.52
  -5  -7  -7    5.96    1.80
  -5   7  -7    4.88    1.51
   5  -7   8    5.22    1.56
   5   7   8    6.20    1.57
  -5  -7  -8    1.14    1.79
  -5   7  -8    5.47    1.52
   5  -7   9    4.24    1.49
  -5  -7  -9    3.49    1.82
   5   7   9    5.33    1.50
  -5   7  -9    5.86    1.57
   5  -7  10    4.48    1.52
   5   7  10    7.70    1.67
   5  -7  11    4.44    1.50
  -5  -7 -11    5.86    1.98
  -5  -7 -11    8.23    1.70
  -5  -7 -12   -1.20    1.93
  -5  -7 -12    1.29    1.51
   5  -7  12    0.08    1.42
  -5  -7 -13    7.76    2.19
  -5  -7 -13    7.00    1.75
   5  -7  13    6.31    1.67
  -5  -7 -14    0.61    1.80
  -5  -7 -14    2.41    1.67
   5  -7  14   -0.25    1.52
  -5  -7 -15    1.60    1.87
  -5  -7 -15    4.78    1.76
   5  -7  15    2.12    1.47
   5  -7  16    2.35    1.60
  -5  -7 -16    1.75    1.81
   5  -7  17    1.07    1.57
  -5  -7 -17    1.62    1.89
   5  -7  18    0.36    1.51
  -5  -7 -18   -2.06    1.90
  -5  -7 -19    0.48    2.03
   5  -7  19   -0.19    1.56
  -5  -7 -20    1.02    2.16
   5  -7  20    0.19    1.64
  -5  -7 -21    0.94    2.19
   5  -7  21    5.10    1.93
  -5  -7 -22    0.42    2.32
   5  -7  22    2.31    1.85
  -5  -7 -23    1.63    2.41
   5  -7  23    0.11    1.85
  -5  -7 -24   -1.73    2.70
   5  -7  24    1.23    1.88
  -5  -7 -25   -2.03    2.78
   5  -7  25   -0.12    2.02
  -5  -7 -26   -2.51    2.92
   5  -8 -23    4.50    2.73
   5  -8 -22    4.43    2.53
   5  -8 -21    1.88    2.51
   5  -8 -20    2.74    2.33
   5  -8 -19    2.18    2.21
   5  -8 -18    1.35    2.07
   5  -8 -17    1.67    2.05
   5  -8 -16    1.92    1.96
   5  -8 -15    1.96    1.90
   5  -8 -14    5.86    1.98
  -5  -8   9   -0.53    1.59
  -5  -8   8    5.13    1.75
  -5  -8   7    0.64    1.70
  -5  -8   6   16.60    2.19
   5  -8  -6   18.84    2.36
  -5  -8   5    3.49    1.80
   5  -8  -5    3.57    1.75
   5  -8  -4   40.76    3.00
  -5  -8   4   46.01    3.04
   5  -8  -3    4.78    1.83
  -5  -8   3    5.38    1.92
   5  -8  -2   50.38    3.27
  -5  -8   2   55.04    3.38
  -5  -8   1    1.30    0.41
   5  -8  -1    1.73    1.60
  -5  -8   1    0.57    1.70
  -5  -8   1    2.27    0.52
  -5  -8   0   25.97    1.20
   5  -8   0   26.67    2.40
  -5  -8   0   33.44    2.72
  -5  -8   0   31.98    1.60
   5  -8   1    1.74    1.62
  -5  -8  -1    2.10    0.69
  -5  -8  -1    2.02    1.14
   5  -8   2   25.67    2.38
  -5  -8  -2   27.64    2.09
   5  -8   3    7.12    1.72
  -5  -8  -3    4.31    1.70
  -5  -8  -4   38.12    3.00
   5  -8   4   44.15    2.84
   5  -8   5    2.91    1.56
  -5  -8  -5   -2.06    2.22
  -5  -8  -6   53.32    3.63
   5  -8   6   48.02    3.07
   5  -8   7    1.59    1.55
  -5  -8  -7   -1.77    2.37
  -5  -8  -8   27.12    3.10
   5  -8   8   36.01    2.63
   5  -8   9    1.36    1.52
  -5  -8  -9   -2.08    2.43
   5  -8  10   13.98    1.90
  -5  -8 -10   10.33    2.57
   5  -8  11    0.78    1.58
  -5  -8 -11    1.37    2.26
  -5  -8 -12    6.48    2.37
   5  -8  12    7.73    1.79
  -5  -8 -13    0.97    2.24
   5  -8  13    1.84    1.68
  -5  -8 -14    6.52    2.47
  -5  -8 -14    8.99    2.04
   5  -8  14    8.67    1.91
  -5  -8 -15    2.24    1.82
   5  -8  15    0.90    1.68
  -5  -8 -16    8.72    2.18
   5  -8  16    7.97    1.84
  -5  -8 -17    5.46    2.10
   5  -8  17    4.22    1.84
   5  -8  18    2.08    1.74
  -5  -8 -18    4.46    2.11
   5  -8  19    2.69    1.77
  -5  -8 -19    3.03    2.19
   5  -8  20    0.10    1.78
  -5  -8 -20    0.94    2.25
   5  -8  21    2.78    1.88
  -5  -8 -21   -1.13    2.39
   5  -8  22    0.86    1.90
  -5  -8 -22    2.38    2.42
   5  -8  23    1.76    2.03
  -5  -8 -23   -0.94    2.53
   5  -9 -19    4.35    2.46
   5  -9 -18    4.68    2.34
   5  -9 -10   -0.39    2.03
  -5  -9   9   -0.37    1.69
   5  -9  -9    0.24    1.94
  -5  -9   8    0.09    1.76
   5  -9  -8    0.93    1.80
   5  -9  -7    2.22    1.77
  -5  -9   7    1.98    1.80
  -5  -9   6    3.91    1.78
   5  -9  -6    1.40    1.78
  -5  -9   5   -0.19    1.69
   5  -9  -5    1.26    1.69
  -5  -9   4    2.71    1.76
   5  -9  -4    2.90    1.69
  -5  -9   3    0.10    1.80
   5  -9  -3   -0.31    1.65
  -5  -9   2    3.65    1.89
   5  -9  -2    1.24    1.53
   5  -9  -1    2.18    1.66
  -5  -9   1    1.62    1.85
  -5  -9   1    1.46    0.52
  -5  -9   1    0.97    0.39
  -5  -9   0    1.06    0.62
   5  -9   0    1.43    1.68
  -5  -9   0    0.41    1.83
  -5  -9   0   -0.62    1.02
   5  -9   1    5.27    1.69
  -5  -9  -1    4.05    0.75
  -5  -9  -1    3.47    1.88
  -5  -9  -1    1.57    1.38
   5  -9   2    3.95    1.63
  -5  -9  -2    2.93    0.78
   5  -9   3    6.02    1.71
  -5  -9  -3    3.99    0.89
  -5  -9  -3    1.95    2.06
   5  -9   4    7.37    1.80
  -5  -9  -4    5.32    2.25
   5  -9   5    4.54    1.75
  -5  -9  -5    2.07    2.58
   5  -9   6    3.89    1.72
  -5  -9  -6    2.83    2.68
   5  -9   7    4.72    1.77
  -5  -9  -7    0.43    2.76
   5  -9   8    1.48    1.76
  -5  -9  -8   -1.83    2.82
   5  -9   9    8.59    1.87
  -5  -9  -9    3.95    2.87
   5  -9  10    2.67    1.75
  -5  -9 -10   -1.28    2.82
   5  -9  11   13.65    2.14
  -5  -9 -11    9.58    3.06
  -5  -9 -12    0.98    2.78
   5  -9  12    4.82    1.87
   5  -9  13    8.38    1.99
   5  -9  14    3.03    1.81
   5  -9  15    6.05    1.92
   5  -9  16    1.15    1.67
   5  -9  17    5.29    1.96
  -5  -9 -18    1.44    2.24
   5  -9  18    2.07    1.84
  -5  -9 -19    7.10    2.46
   5  -9  19    2.59    1.87
   5 -10 -10    2.27    2.28
   5 -10  -9   -1.78    2.11
  -5 -10   8    1.27    2.00
   5 -10  -8    0.74    1.97
   5 -10  -7   -0.12    1.94
  -5 -10   7    2.56    2.03
  -5 -10   6    4.35    2.05
   5 -10  -6    2.31    2.08
   5 -10  -5   -0.80    1.89
  -5 -10   5   -0.30    1.95
  -5 -10   4    3.29    2.06
   5 -10  -4    1.77    1.81
  -5 -10   3    1.57    1.96
   5 -10  -3   -0.32    1.66
  -5 -10   2    1.70    1.96
   5 -10  -2    1.45    1.69
   5 -10  -1    0.10    1.74
  -5 -10   1    2.14    2.07
   5 -10   0    2.25    1.79
  -5 -10   0   -0.99    1.96
   5 -10   1    0.30    1.63
  -5 -10  -1   -1.24    2.00
  -5 -10  -2    0.92    2.05
   5 -10   2    0.99    1.75
   5 -10   3    1.48    1.75
   5 -10   4    1.27    1.69
   5 -10   5   -0.68    1.65
   5 -10   6    0.48    1.78
   5 -10   7    1.19    1.85
   5 -10   8    1.85    1.76
   5 -10   9    0.58    1.75
   5 -10  10   -0.49    1.85
   5 -10  11    2.43    1.86
   5 -10  12    1.76    1.82
   5 -10  13    0.88    1.82
   5 -10  14    2.77    1.94
  -5 -11   7    7.68    2.26
  -5 -11   6    1.67    2.14
  -5 -11   5    8.43    2.49
  -5 -11   4   -0.65    2.11
  -5 -11   3    7.24    2.46
  -5 -11   2    1.23    2.19
  -5 -11   1    5.72    2.42
  -5 -11   0    0.58    2.22
  -5 -11  -1    4.39    2.40
  -5 -11  -2    1.84    2.45
  -5 -11  -3    1.87    2.38
  -5 -11  -4   -1.54    2.51
   6   0 -33   -1.23    3.65
   6   0 -32    4.24    3.71
   6   0 -31   -1.40    3.24
   6   0 -30   14.19    4.02
   6   0 -29    2.78    3.22
   6   0 -28   14.02    3.72
   6   0 -27    4.39    3.23
   6   0 -26    7.88    3.10
   6   0 -25    1.47    2.77
   6   0 -24    4.11    2.70
   6   0 -23    0.87    2.57
   6   0 -22   15.78    3.11
   6   0 -21    1.77    2.35
   6   0 -20   40.98    3.71
   6   0 -19    1.16    2.03
   6   0 -18   32.93    3.15
   6   0 -17   -0.26    1.82
   6   0 -16    2.52    1.84
   6   0 -15   -1.42    1.66
   6   0 -14    0.40    1.58
   6   0 -14    1.46    1.44
   6   0 -13   -0.62    1.53
   6   0 -13   -1.50    1.47
   6   0 -12    1.60    1.47
   6   0 -12    1.63    1.30
   6   0 -11    0.66    1.08
   6   0 -11   -0.88    1.35
   6   0 -10    9.97    1.64
   6   0 -10    8.68    1.21
   6   0  -9    0.52    0.78
   6   0  -9    0.30    1.23
   6   0  -8   24.90    1.95
   6   0  -8   22.36    1.38
   6   0  -8   24.58    1.38
   6   0  -7   -0.20    1.09
   6   0  -7   -0.28    0.60
   6   0  -7    1.63    0.57
   6   0  -6   11.92    0.99
   6   0  -6   12.01    0.76
   6   0  -6   11.36    1.38
   6   0  -5    0.36    0.30
   6   0  -5    0.06    0.93
   6   0  -5    0.37    0.59
   6   0  -4   17.09    1.13
   6   0  -4   15.35    1.40
   6   0  -3    0.77    0.89
   6   0  -3    1.65    0.63
   6   0  -2    5.68    0.77
   6   0  -1    1.02    0.61
   6   0   0   27.81    1.51
  -6   0   0   26.50    1.76
   6   0   1   -0.04    0.63
  -6   0  -1    0.05    0.81
  -6   0  -1    0.03    0.62
  -6   0  -2  127.45    4.47
  -6   0  -2  120.11    4.74
   6   0   2  128.09    4.55
  -6   0  -3    1.87    1.01
  -6   0  -3    2.21    0.84
   6   0   3    3.51    0.88
  -6   0  -4  375.11   11.95
  -6   0  -4  365.59   12.18
   6   0   4  379.64   12.09
  -6   0  -5    2.51    0.92
  -6   0  -5    1.80    1.01
  -6   0  -5    1.14    0.41
   6   0   5    2.93    0.90
  -6   0  -6   92.95    3.56
  -6   0  -6   85.46    3.66
  -6   0  -6   91.44    3.06
   6   0   6   88.94    3.65
  -6   0  -7   -0.05    0.80
  -6   0  -7    1.38    0.56
   6   0   7    0.05    0.82
  -6   0  -7    0.25    0.81
  -6   0  -8    8.58    0.88
   6   0   8    7.63    1.14
  -6   0  -8   10.44    1.09
  -6   0  -9   -0.46    0.83
  -6   0  -9    0.38    0.70
   6   0   9   -0.06    0.86
   6   0  10   18.42    1.62
  -6   0 -10   20.39    1.56
  -6   0 -10   17.08    1.45
  -6   0 -11    0.58    1.02
   6   0  11    0.35    1.04
  -6   0 -11    0.38    1.08
  -6   0 -12  190.06    6.99
   6   0  12  174.41    6.90
  -6   0 -12  187.15    6.80
  -6   0 -13    3.23    1.49
  -6   0 -13    3.46    1.33
   6   0  13    3.46    1.37
  -6   0 -14  156.70    6.44
   6   0  14  145.08    6.22
  -6   0 -14  160.56    6.05
  -6   0 -15    2.28    1.23
  -6   0 -15   -0.73    1.68
   6   0  15    0.67    1.51
  -6   0 -16   15.96    2.21
   6   0  16   21.26    2.34
  -6   0 -16   23.04    2.03
  -6   0 -17   -0.42    1.26
  -6   0 -17   -1.33    1.74
   6   0  17   -0.78    1.60
  -6   0 -18    0.36    1.29
  -6   0 -18   -0.77    1.78
   6   0  18   -1.06    1.66
  -6   0 -19    0.09    1.35
  -6   0 -19   -1.08    1.80
   6   0  19    0.38    1.73
  -6   0 -20    2.55    2.01
   6   0  20    3.28    1.95
  -6   0 -21    1.89    2.27
   6   0  21   -1.00    2.05
  -6   0 -22   39.22    3.59
   6   0  22   24.49    3.10
  -6   0 -23    2.65    2.47
   6   0  23   -0.97    2.30
  -6   0 -24   23.15    3.28
  -6   0 -25    1.62    2.49
  -6   0 -26    1.64    2.42
  -6   0 -27    1.66    2.54
  -6   0 -28    2.85    2.67
  -6   0 -29    4.91    2.81
  -6   0 -30    0.68    2.79
  -6   0 -31    5.74    3.14
  -6   0 -32    3.21    3.05
  -6   0 -33   -0.51    3.05
   6   1 -33    4.57    3.75
   6  -1 -33    0.21    3.71
   6   1 -32    4.35    3.81
   6  -1 -32    1.45    3.59
   6   1 -31    1.85    3.60
   6  -1 -31   -1.83    3.51
   6   1 -30   -0.41    3.40
   6  -1 -30   -1.80    3.38
   6   1 -29    3.03    3.45
   6  -1 -29   -2.95    3.21
   6  -1 -28   -1.15    3.21
   6   1 -28    2.39    3.35
   6  -1 -27   -0.19    2.89
   6   1 -27    0.99    3.19
   6  -1 -26   -0.72    2.73
   6   1 -26   -0.24    1.53
   6   1 -26    1.96    3.06
   6  -1 -25    0.70    2.58
   6   1 -25    0.08    1.49
   6  -1 -24   -0.17    2.48
   6   1 -24   -0.08    1.41
   6  -1 -23   16.73    2.98
   6   1 -23   12.04    1.82
   6  -1 -22   -0.46    2.31
   6  -1 -21   13.13    2.66
   6  -1 -20    1.22    1.99
   6  -1 -19   -0.51    1.77
   6  -1 -18    7.34    1.95
   6  -1 -17   10.65    1.86
   6  -1 -16   17.00    2.01
   6   1 -16   13.05    2.04
   6   1 -15   26.51    2.53
   6  -1 -15   29.34    2.35
   6   1 -14   26.50    2.53
   6  -1 -14   28.39    2.16
   6   1 -13  173.92    7.00
   6  -1 -13  173.32    6.46
   6  -1 -12   26.57    1.87
   6   1 -12   25.62    2.31
   6   1 -11   53.75    3.07
   6  -1 -11   48.74    2.50
   6  -1 -10   17.03    1.86
   6  -1 -10   17.33    1.39
   6   1 -10   21.40    1.94
   6  -1  -9   28.64    1.61
   6  -1  -9   28.91    2.26
   6   1  -9   30.72    1.52
   6  -1  -8   23.72    1.29
   6  -1  -8   25.16    1.96
   6   1  -8   24.31    1.31
   6   1  -8   29.31    2.07
   6   1  -7   20.72    1.15
   6  -1  -7   20.39    1.80
   6   1  -7   20.94    1.77
   6  -1  -7   19.03    1.41
   6  -1  -7   20.72    1.10
   6   1  -6   23.49    1.26
   6  -1  -6   28.43    1.93
   6  -1  -6   22.35    1.48
   6   1  -6   25.97    1.85
   6  -1  -6   20.94    1.08
   6  -1  -5   93.11    3.57
   6  -1  -5   96.77    3.86
   6   1  -5   96.13    3.92
   6  -1  -5   88.55    3.01
   6   1  -5   92.91    3.28
   6  -1  -4   21.93    1.48
   6  -1  -4   24.23    1.77
   6   1  -4   22.06    1.23
   6  -1  -3  303.11    9.84
   6  -1  -3  299.85   10.02
   6   1  -3  303.84    9.62
   6  -1  -2    6.84    0.97
   6  -1  -2    7.11    1.08
   6   1  -2    7.23    0.84
  -6  -1   1   20.31    1.60
   6  -1  -1   23.38    1.49
   6   1  -1   21.55    1.26
   6  -1  -1   20.67    1.36
  -6  -1   0    9.58    1.24
   6   1   0   11.39    0.95
  -6  -1   0   10.65    0.85
   6  -1   0    9.17    1.00
  -6  -1  -1   43.97    2.44
   6   1   1   45.46    2.13
   6  -1   1   47.40    2.21
  -6  -1  -2   12.01    0.97
  -6  -1  -2    9.78    1.26
  -6   1  -2   11.36    1.06
   6   1   2   11.76    1.02
   6  -1   2   11.14    1.11
  -6  -1  -3   16.09    1.12
  -6   1  -3   15.37    1.34
  -6   1  -3   15.94    1.24
  -6  -1  -3   15.53    1.40
   6   1   3   15.61    1.18
   6  -1   3   14.22    1.22
  -6  -1  -4   16.76    1.16
  -6   1  -4   12.62    1.24
  -6   1  -4   14.32    1.21
  -6  -1  -4   12.97    1.40
   6   1   4   16.28    1.28
   6  -1   4   15.06    1.27
  -6   1  -5  106.04    4.10
  -6  -1  -5  109.03    4.35
   6   1   5  111.99    4.26
  -6   1  -5  107.66    4.14
  -6  -1  -5  107.74    3.51
   6  -1   5  107.90    4.16
  -6  -1  -5  109.07    4.00
  -6   1  -6    9.19    1.14
  -6   1  -6    7.22    1.07
   6   1   6    8.45    1.22
   6  -1   6    8.44    1.11
  -6  -1  -6    9.16    0.71
  -6  -1  -6   10.19    1.06
  -6   1  -7  162.75    5.59
  -6   1  -7  144.24    5.43
   6   1   7  162.64    5.82
   6  -1   7  153.15    5.62
  -6  -1  -7  160.95    5.48
  -6  -1  -7  146.75    4.99
  -6  -1  -8    4.10    0.96
  -6   1  -8    3.17    0.88
   6   1   8    3.83    1.10
  -6  -1  -8    4.17    0.73
   6  -1   8    7.23    1.06
  -6   1  -8    4.54    1.02
  -6  -1  -9    7.18    0.87
  -6  -1  -9    6.15    1.06
  -6   1  -9    6.09    1.09
  -6   1  -9    5.71    0.97
   6  -1   9    8.62    1.17
   6   1   9    5.69    1.23
  -6  -1 -10    8.69    1.19
  -6   1 -10    8.24    1.23
   6   1  10    6.90    1.38
   6  -1  10    8.31    1.20
  -6  -1 -10    8.64    1.03
  -6  -1 -11   10.78    1.23
   6  -1  11   11.28    1.43
  -6  -1 -11   14.53    1.45
   6   1  11   10.93    1.72
  -6   1 -11   12.80    1.40
  -6  -1 -12   10.21    1.44
  -6   1 -12    9.56    1.36
  -6  -1 -12    9.87    1.28
   6   1  12    7.19    1.60
   6  -1  12    6.80    1.30
  -6  -1 -13    2.55    1.18
  -6   1 -13    0.84    1.06
   6   1  13    2.40    1.51
  -6  -1 -13    3.24    1.19
   6  -1  13    0.97    1.17
  -6   1 -14    7.92    1.38
   6   1  14    4.78    1.74
   6  -1  14    5.39    1.40
  -6  -1 -14    8.06    1.45
  -6  -1 -14    6.83    1.45
   6   1  15   32.63    2.95
   6  -1  15   33.61    2.47
  -6  -1 -15   36.97    2.51
  -6  -1 -15   33.70    2.45
  -6   1 -15   36.94    2.35
  -6   1 -16    3.93    1.31
   6   1  16    0.13    1.86
   6  -1  16    1.23    1.33
  -6  -1 -16    3.04    1.43
  -6  -1 -16    2.82    1.45
   6  -1  17   20.35    2.18
   6   1  17   19.59    2.71
  -6  -1 -17   28.39    2.44
  -6  -1 -17   22.66    2.16
  -6  -1 -18    0.89    1.50
   6   1  18   -1.17    2.16
   6  -1  18   -1.02    1.56
  -6  -1 -18    1.11    1.36
  -6  -1 -19    2.03    1.61
   6   1  19   -1.10    2.31
   6  -1  19   -1.10    1.72
  -6  -1 -19    0.97    1.45
  -6  -1 -20    0.13    1.71
   6  -1  20    0.47    1.68
  -6  -1 -21   -0.54    1.94
   6  -1  21    0.37    1.72
  -6  -1 -22   -0.29    2.09
   6  -1  22    3.56    2.04
  -6  -1 -23    0.15    2.37
   6  -1  23   -0.70    2.05
  -6   1 -23    6.45    2.70
  -6   1 -24    2.25    2.64
  -6  -1 -24   -2.49    2.42
   6  -1  24   -2.24    2.20
  -6  -1 -25    1.45    2.37
  -6   1 -25    5.96    2.66
   6  -1  25    0.16    2.26
  -6  -1 -26   -0.99    2.46
   6  -1  26   -1.84    2.57
  -6   1 -26    3.71    2.52
  -6  -1 -27    0.17    2.52
  -6   1 -27    3.24    2.53
  -6  -1 -28   -1.38    2.70
  -6   1 -28    6.98    2.82
  -6  -1 -29    1.40    2.76
  -6   1 -29    2.94    2.67
  -6   1 -30    0.66    2.69
  -6  -1 -30   -1.95    2.88
  -6   1 -31    4.17    3.02
  -6  -1 -31   -0.18    2.99
  -6   1 -32    1.50    3.06
  -6  -1 -32   -1.98    3.23
  -6   1 -33    2.35    3.19
  -6  -1 -33    1.08    3.21
   6  -2 -32    3.63    3.36
   6   2 -32    3.16    3.78
   6  -2 -31    1.46    3.43
   6   2 -31   -0.43    3.65
   6   2 -30    0.22    3.68
   6  -2 -30    0.61    3.36
   6  -2 -29   -3.58    3.38
   6  -2 -28   -1.35    3.13
   6  -2 -27   -4.66    3.16
   6  -2 -26   -3.40    2.91
   6  -2 -25   -3.77    2.72
   6  -2 -24   -2.77    2.53
   6   2 -24    1.38    1.38
   6  -2 -23   -2.16    2.40
   6   2 -23    0.36    1.30
   6  -2 -22    2.32    2.24
   6   2 -22    6.97    1.58
   6  -2 -21   -2.30    2.24
   6   2 -21    0.97    1.32
   6  -2 -20   29.62    3.11
   6   2 -20   37.21    2.42
   6  -2 -19   -1.97    1.93
   6   2 -19    0.60    1.31
   6  -2 -18   44.55    3.24
   6   2 -18   42.34    2.60
   6  -2 -17   -0.29    1.66
   6   2 -17   -1.18    1.20
   6  -2 -16   38.38    2.72
   6  -2 -15    1.53    1.52
   6  -2 -14   34.95    2.41
   6  -2 -13    1.09    1.21
   6  -2 -12  113.11    4.43
   6   2 -11    1.86    1.48
   6   2 -11    1.01    0.64
   6  -2 -11    2.80    1.04
   6   2 -10  227.34    7.26
   6   2 -10  242.89    8.41
   6  -2 -10  224.35    7.62
   6   2  -9    5.56    1.63
   6  -2  -9    4.49    0.97
   6   2  -9    1.30    0.60
   6   2  -8  295.46    9.95
   6  -2  -8  296.98    9.18
   6   2  -8  276.43    8.90
   6  -2  -7    4.20    0.86
   6   2  -7    3.15    0.66
   6  -2  -7    5.32    1.52
   6  -2  -7    4.27    1.16
   6  -2  -6  301.89   10.34
   6  -2  -6  314.99   10.16
   6  -2  -6  304.27    9.59
   6   2  -6  302.64    9.52
   6  -2  -5    9.24    1.46
   6  -2  -5    9.28    1.24
   6  -2  -5   12.53    0.89
   6   2  -5    8.82    0.85
   6  -2  -4  194.86    6.61
   6  -2  -4  185.70    6.69
   6   2  -4  180.62    5.97
   6   2  -4  196.86    6.13
   6   2  -3    0.31    0.55
  -6   2   3   -0.20    0.71
   6  -2  -3    1.41    1.01
   6  -2  -3    0.44    0.88
   6   2  -3    2.09    0.62
   6  -2  -2  115.71    4.06
   6  -2  -2  102.56    3.96
   6   2  -2  110.42    3.68
   6   2  -2   99.17    3.36
  -6   2   2   95.28    3.46
   6  -2  -1    0.47    0.81
   6  -2  -1    1.54    0.89
  -6   2   1   -0.07    0.50
   6   2  -1   -0.71    0.53
   6   2  -1    1.32    0.69
   6   2   0   66.35    2.45
  -6  -2   0   73.09    2.59
  -6   2   0   65.79    2.44
   6  -2   0   74.82    2.95
   6   2   0   84.59    2.99
   6  -2   0   76.02    3.05
  -6  -2  -1    1.94    0.61
   6  -2   1    2.24    0.85
  -6   2  -1   -0.24    0.54
   6   2   1    2.08    0.84
   6   2   1    2.30    0.58
  -6  -2  -2  191.96    6.28
   6   2   2  194.96    6.73
  -6   2  -2  192.09    6.03
   6  -2   2  192.48    6.67
   6   2   2  188.64    6.17
   6  -2   3    4.84    0.98
  -6  -2  -3    3.90    0.76
   6   2   3    1.38    0.83
  -6   2  -3    4.33    0.99
   6   2   3    3.98    1.16
  -6   2  -3    3.13    0.61
  -6  -2  -4  189.83    7.02
  -6   2  -4  199.59    6.72
   6   2   4  210.38    7.14
  -6   2  -4  188.51    6.13
   6  -2   4  189.38    6.76
  -6  -2  -4  195.22    6.45
   6  -2   5    0.31    0.86
  -6  -2  -5    1.01    0.76
  -6   2  -5    1.72    0.94
   6   2   5   -0.89    1.24
  -6  -2  -5    1.71    0.59
  -6   2  -6   37.90    2.06
   6   2   6   41.30    2.65
  -6  -2  -6   35.26    1.59
   6  -2   6   34.92    2.06
  -6  -2  -6   38.16    1.92
  -6  -2  -7    1.19    0.87
  -6  -2  -7    0.19    0.65
  -6   2  -7    1.61    0.80
  -6   2  -7    1.32    0.97
   6   2   7    0.47    1.33
   6  -2   7    1.06    0.92
  -6  -2  -8    8.58    1.15
  -6   2  -8    9.22    1.05
  -6   2  -8    7.68    1.19
   6   2   8    5.70    1.56
  -6  -2  -8    9.43    0.95
   6  -2   8    7.82    1.23
  -6  -2  -9    2.17    0.99
  -6   2  -9    1.52    0.81
  -6  -2  -9    2.80    0.80
   6   2   9    1.12    1.54
   6  -2   9    0.90    1.00
  -6   2 -10    3.41    0.84
   6   2  10    2.99    1.73
  -6  -2 -10    2.64    0.83
   6  -2  10    1.82    0.98
  -6  -2 -10    0.57    0.96
  -6   2 -11   -0.11    0.76
   6   2  11   -0.67    1.87
  -6  -2 -11    1.19    0.85
   6  -2  11   -0.20    1.02
  -6  -2 -11   -0.81    1.02
  -6  -2 -12   52.52    2.56
  -6   2 -12   49.28    2.32
   6   2  12   53.92    3.96
   6  -2  12   54.23    2.84
  -6  -2 -12   54.56    2.84
   6   2  13   -1.39    2.21
   6  -2  13   -0.07    1.06
  -6  -2 -13    1.66    1.24
  -6  -2 -13   -0.29    1.05
  -6  -2 -14   53.66    2.82
   6  -2  14   50.17    2.88
  -6  -2 -14   52.18    3.02
  -6  -2 -15   -1.03    1.38
   6  -2  15    0.89    1.29
  -6  -2 -15   -1.74    1.48
  -6  -2 -16   -0.91    1.56
   6  -2  16    0.42    1.30
  -6  -2 -16    0.44    1.45
  -6  -2 -17   -2.29    1.83
   6  -2  17   -1.40    1.37
  -6  -2 -17   -1.20    1.55
  -6  -2 -18    1.40    1.86
   6  -2  18    1.58    1.47
  -6  -2 -18    4.06    1.56
  -6  -2 -19   -3.30    2.00
   6  -2  19   -1.68    1.64
  -6  -2 -19   -0.20    1.66
  -6  -2 -20   -0.36    1.80
   6  -2  20   -0.32    1.65
  -6  -2 -21   -1.41    1.93
   6  -2  21   -1.36    1.77
  -6  -2 -22   16.16    2.62
   6  -2  22   13.40    2.24
   6  -2  23    1.69    1.94
  -6  -2 -23    0.73    2.20
   6  -2  24    5.17    2.23
  -6  -2 -24    5.37    2.31
   6  -2  25   -2.16    2.19
  -6  -2 -25   -2.09    2.49
   6  -2  26   -2.15    2.37
  -6  -2 -26   -3.67    2.76
   6  -2  27   -3.86    2.59
  -6  -2 -27   -2.43    2.73
  -6  -2 -28   -3.92    2.97
  -6  -2 -29   -0.37    2.90
  -6  -2 -30   -2.42    3.11
  -6   2 -30    1.19    2.90
  -6   2 -31    0.67    3.01
  -6  -2 -31   -2.46    3.08
  -6   2 -32    3.66    3.06
  -6  -2 -32    0.19    3.18
   6  -3 -32    1.29    3.16
   6  -3 -31   -0.21    3.16
   6  -3 -30   -1.44    3.15
   6  -3 -29   -0.20    2.95
   6  -3 -28   -0.77    2.75
   6  -3 -27    0.18    2.86
   6  -3 -26   -1.22    2.78
   6  -3 -25   -0.17    2.46
   6  -3 -24   -0.31    2.30
   6  -3 -23    6.19    2.39
   6  -3 -22   -1.39    2.17
   6   3 -21    3.08    1.29
   6  -3 -21    3.38    2.13
   6   3 -20    3.98    1.21
   6  -3 -20    1.20    1.92
   6   3 -19    3.34    1.15
   6  -3 -19    3.19    1.90
   6   3 -18    5.38    1.20
   6  -3 -18    6.35    1.86
   6   3 -17    6.17    1.12
   6  -3 -17    7.69    1.75
   6   3 -16    2.88    1.66
   6   3 -16    2.01    0.93
   6  -3 -16    2.35    1.47
   6   3 -15   10.65    1.98
   6   3 -15    9.10    1.09
   6  -3 -15   13.01    1.70
   6   3 -14    6.13    1.74
   6  -3 -14    7.38    1.43
   6   3 -14    4.71    0.94
   6   3 -13   75.45    2.64
   6   3 -13   96.68    4.27
   6   3 -13   70.92    2.95
   6  -3 -13   99.83    3.73
   6   3 -12    8.57    0.88
   6   3 -12    9.89    0.62
   6   3 -11   30.89    1.28
   6   3 -11   28.47    1.08
   6  -3 -10   15.69    1.40
   6  -3  -9    4.29    1.00
  -6   3   8    0.91    1.06
   6  -3  -8    3.10    0.90
   6  -3  -7    0.82    1.05
  -6   3   7    0.78    0.91
   6  -3  -7    1.65    0.80
  -6  -3   6    4.10    1.26
   6  -3  -6    2.10    1.08
   6  -3  -6    1.64    0.80
  -6   3   6    1.72    0.93
  -6  -3   5  167.15    6.38
   6  -3  -5  167.12    6.15
   6   3  -5  166.10    5.58
  -6   3   5  171.23    5.73
   6  -3  -4    4.01    1.34
  -6  -3   4    8.24    1.52
   6  -3  -4    7.45    1.30
  -6   3   4    6.98    1.02
   6   3  -4    4.59    0.90
   6  -3  -3  364.03   12.16
   6  -3  -3  355.81   12.00
  -6  -3   3  381.28   12.45
  -6   3   3  387.00   11.62
   6   3  -3  358.15   11.53
   6  -3  -2   17.44    1.53
   6  -3  -2   16.70    1.51
  -6  -3   2   18.34    1.84
  -6   3   2   18.96    1.26
   6   3  -2   15.07    1.19
   6  -3  -1  160.48    5.93
  -6   3   1  170.36    5.42
   6  -3  -1  156.04    5.69
  -6  -3   1  165.62    6.24
   6   3  -1  162.69    6.41
   6   3  -1  161.43    5.38
   6  -3   0    0.71    0.96
   6  -3   0    2.09    0.87
  -6  -3   0    2.16    1.22
  -6  -3   0    1.99    0.51
   6   3   0   -0.46    1.74
  -6   3   0    0.02    0.72
   6   3   0    0.83    0.68
  -6  -3  -1    7.45    0.69
   6  -3   1    8.41    1.11
  -6   3  -1    6.16    0.80
   6  -3   1    7.27    0.93
   6   3   1    7.35    0.87
  -6   3  -2    0.64    0.65
   6  -3   2    0.65    0.87
  -6  -3  -2    1.03    0.61
   6   3   2   -0.75    0.77
   6   3   3   41.19    1.82
  -6   3  -3   38.85    1.72
  -6  -3  -3   36.98    1.71
   6  -3   3   37.35    2.17
   6   3   4    2.66    0.90
  -6  -3  -4    3.09    0.82
   6  -3   4    1.61    1.00
  -6   3  -4    2.20    0.79
  -6  -3  -5  221.60    7.36
   6  -3   5  228.53    7.79
   6   3   5  217.79    7.37
   6   3   6   14.18    1.45
  -6  -3  -6   16.22    1.25
  -6  -3  -6   15.46    1.40
   6  -3   6   14.13    1.54
   6   3   7  250.15    8.45
  -6  -3  -7  247.43    8.20
  -6  -3  -7  254.64    8.44
   6  -3   7  256.36    8.73
   6   3   8   12.98    1.60
  -6  -3  -8   14.01    1.29
  -6  -3  -8   14.24    1.48
   6  -3   8   14.34    1.52
  -6  -3  -9   52.65    2.69
  -6  -3  -9   56.55    2.46
   6  -3   9   53.05    2.82
  -6  -3 -10    4.73    1.03
  -6  -3 -10    2.44    1.14
   6  -3  10    4.03    1.20
  -6  -3 -11    3.81    1.02
   6  -3  11    1.08    1.06
  -6  -3 -11    0.53    1.16
  -6   3 -12   -0.23    0.72
  -6  -3 -12    0.21    0.99
   6  -3  12    1.41    1.05
  -6  -3 -12   -1.00    1.27
  -6   3 -13    7.32    0.92
  -6   3 -13   10.82    1.51
   6  -3  13   11.19    1.56
  -6  -3 -13    9.80    1.56
  -6  -3 -13   11.89    1.40
  -6   3 -14    1.65    0.78
  -6   3 -14    4.86    1.41
  -6  -3 -14    5.48    1.39
   6  -3  14    1.94    1.21
  -6  -3 -14    4.57    1.48
  -6   3 -15   38.60    2.49
   6  -3  15   35.28    2.45
  -6  -3 -15   42.19    2.73
  -6  -3 -15   37.25    2.40
  -6   3 -16    5.69    1.55
  -6   3 -16    2.87    0.90
  -6  -3 -16    7.71    1.67
   6  -3  16    6.85    1.54
  -6  -3 -16    7.86    1.79
  -6  -3 -17   23.95    2.24
   6  -3  17   21.41    2.13
  -6  -3 -17   19.96    2.20
   6  -3  18    1.10    1.45
  -6  -3 -18    3.40    1.68
  -6  -3 -18    2.73    1.60
   6  -3  19    3.33    1.57
  -6  -3 -19    1.36    1.67
   6  -3  20    2.01    1.61
  -6  -3 -20   -0.34    1.78
  -6  -3 -21    0.61    1.93
   6  -3  21   -1.16    1.72
  -6  -3 -22   -0.13    1.97
  -6  -3 -23   -0.55    2.11
  -6  -3 -24   -1.62    2.40
  -6  -3 -25   -0.47    2.44
  -6  -3 -26   -0.50    2.49
  -6  -3 -27    0.52    2.67
  -6  -3 -28   -3.09    2.78
  -6  -3 -29   -2.82    2.80
  -6  -3 -30   -3.09    2.98
  -6  -3 -31    0.78    2.94
  -6  -3 -32   -1.19    2.89
   6  -4 -31    0.22    3.30
   6  -4 -30    0.21    3.11
   6  -4 -29    1.00    2.97
   6  -4 -28    4.06    2.95
   6  -4 -27   -1.11    2.74
   6  -4 -26    1.57    2.63
   6  -4 -25   -1.32    2.49
   6  -4 -24    2.01    2.44
   6  -4 -23   -0.58    2.14
   6  -4 -22    3.75    2.23
   6  -4 -21    0.50    1.91
   6  -4 -20   18.04    2.48
   6  -4 -19    2.68    1.79
   6   4 -19    0.90    0.73
   6  -4 -18   14.97    2.12
   6   4 -18   10.15    0.80
   6   4 -17    0.54    0.36
   6  -4 -17    1.37    1.61
   6  -4 -16    4.10    1.53
   6  -4 -15    1.56    1.31
   6   4 -15    1.07    1.60
   6  -4 -14    4.10    1.42
   6  -4 -13   -0.27    1.27
   6  -4 -12    1.45    1.18
   6  -4 -11    6.28    1.27
  -6   4  11    3.49    1.36
  -6   4  10    2.07    1.21
   6  -4 -10    2.56    1.09
  -6   4   9    6.17    1.23
   6  -4  -9    6.34    1.19
  -6   4   8    4.37    1.08
   6  -4  -8    5.54    1.08
  -6  -4   7   -0.08    1.15
  -6   4   7    0.63    0.91
   6  -4  -7   -1.53    1.17
   6  -4  -7    0.96    0.92
  -6  -4   6    2.66    1.23
   6  -4  -6    0.35    1.08
   6   4  -6    1.60    0.84
  -6   4   6    2.70    0.95
   6  -4  -5    0.80    0.98
  -6  -4   5    2.17    1.27
  -6   4   5    2.81    0.90
   6   4  -5    1.36    0.84
  -6  -4   4    2.21    1.30
  -6   4   4    1.96    0.90
   6  -4  -4    2.01    0.98
   6   4  -4    2.13    0.84
   6   4  -3    1.08    0.79
  -6   4   3    0.85    0.83
   6  -4  -3   -1.11    1.11
  -6  -4   3    0.46    1.15
   6  -4  -3    1.41    1.03
   6   4  -2    1.65    0.81
  -6  -4   2    2.06    1.19
   6  -4  -2    1.46    0.94
   6  -4  -2    0.32    0.93
  -6   4   2    3.36    0.87
   6  -4  -1    3.61    1.05
   6  -4  -1    3.05    0.93
  -6  -4   1    3.81    1.33
   6   4  -1    2.66    0.85
  -6   4   1    4.19    0.86
   6  -4   0   10.58    1.32
  -6  -4   0   10.61    0.65
   6  -4   0   12.19    1.13
  -6  -4   0    9.05    1.57
  -6   4   0   11.41    1.05
   6   4   0    9.95    1.04
  -6   4  -1   -0.20    0.79
   6  -4   1    1.11    0.95
  -6  -4  -1   -1.09    1.26
  -6  -4  -1    0.14    0.47
   6   4   1   -0.50    0.82
   6  -4   1    0.42    0.73
   6   4   2   72.10    2.74
  -6  -4  -2   64.19    3.32
  -6   4  -2   67.05    2.66
  -6  -4  -2   64.21    2.38
   6  -4   2   67.55    3.08
  -6   4  -3    4.04    0.96
  -6  -4  -3    4.28    0.76
   6   4   3    5.23    1.02
   6  -4   3    5.22    1.17
   6   4   4  110.83    4.00
  -6   4  -4  109.10    3.92
  -6  -4  -4  105.66    3.82
   6  -4   5    7.80    1.28
   6   4   5    9.15    1.20
  -6   4  -5    5.92    1.07
  -6  -4  -5    7.13    1.04
  -6  -4  -6   36.51    2.01
   6   4   6   39.47    2.05
   6  -4   6   37.35    2.31
   6  -4   7    0.97    1.07
   6   4   7    1.12    0.98
  -6   4  -7    0.12    0.94
  -6  -4  -7    1.17    0.90
  -6  -4  -7   -0.39    1.07
   6  -4   8    9.99    1.39
  -6   4  -8    9.98    1.33
  -6  -4  -8   10.24    1.18
   6   4   8   10.57    1.32
  -6  -4  -8    7.91    1.24
   6  -4   9   -0.14    1.06
   6   4   9    1.11    1.10
  -6   4  -9    0.99    1.06
  -6  -4  -9    1.50    1.04
  -6  -4  -9    1.42    0.96
  -6   4 -10   22.93    1.85
   6   4  10   25.39    1.96
  -6  -4 -10   23.39    1.74
   6  -4  10   23.81    1.96
  -6  -4 -11    4.56    1.25
   6   4  11    3.82    1.48
  -6   4 -11    3.88    1.27
  -6  -4 -11    4.66    1.34
   6  -4  11    3.78    1.31
  -6   4 -12   83.17    3.84
  -6  -4 -12   84.96    4.00
   6  -4  12   80.17    3.89
  -6  -4 -12   86.27    3.73
  -6  -4 -13    4.79    1.51
  -6   4 -13    5.25    1.51
  -6  -4 -13    3.75    1.56
   6  -4  13    5.67    1.47
  -6  -4 -14   61.23    3.52
   6  -4  14   65.64    3.42
  -6  -4 -14   70.94    3.41
  -6  -4 -15    3.54    1.42
  -6  -4 -15    2.51    1.62
   6  -4  15    4.35    1.54
  -6  -4 -16    6.71    1.71
  -6  -4 -16   15.61    1.88
  -6  -4 -17    1.66    1.48
  -6  -4 -17    0.10    1.46
  -6  -4 -18    2.62    1.58
  -6  -4 -18    0.52    1.56
  -6  -4 -19    0.10    1.51
  -6  -4 -20    6.45    1.97
  -6  -4 -21    0.59    1.84
  -6   4 -21    0.23    0.51
  -6   4 -22    7.99    0.79
  -6  -4 -22   13.62    2.49
  -6   4 -23    0.26    0.74
  -6  -4 -23    2.85    2.30
  -6  -4 -24    5.52    2.41
   6  -4  25   -0.78    2.24
  -6  -4 -25   -1.70    2.32
   6  -4  26    0.97    2.12
  -6  -4 -26   -0.99    2.49
   6  -4  27    0.87    2.32
  -6  -4 -27   -1.21    2.51
   6  -4  28    0.30    2.29
  -6  -4 -28   -1.63    2.76
  -6  -4 -29   -2.65    2.98
  -6  -4 -30    0.20    2.99
   6  -5 -29   -2.46    3.14
   6  -5 -28   -4.11    3.16
   6  -5 -27    1.68    2.87
   6  -5 -26    1.42    2.72
   6  -5 -25    1.51    2.65
   6  -5 -24    1.57    2.43
   6  -5 -23   12.90    2.76
   6  -5 -22    4.65    2.29
   6  -5 -21   12.49    2.45
   6  -5 -20    5.75    2.15
   6  -5 -19    4.35    1.91
   6  -5 -18    0.42    1.79
   6  -5 -17    0.10    1.87
   6  -5 -16    2.35    1.75
   6  -5 -15   20.63    2.20
   6  -5 -14    7.64    1.78
  -6   5  14    3.46    1.84
  -6   5  13   53.39    3.21
   6  -5 -13   63.31    3.29
  -6   5  12    5.94    1.65
   6  -5 -12   10.75    1.73
  -6   5  11   23.06    1.98
   6  -5 -11   22.48    1.94
  -6   5  10    2.04    1.23
   6  -5 -10    2.52    1.26
  -6   5   9    3.62    1.23
   6  -5  -9    2.16    1.16
  -6   5   8    5.04    1.20
  -6  -5   8    4.60    1.52
  -6  -5   7    7.27    1.53
   6  -5  -7    6.48    1.46
   6   5  -7    4.85    1.13
  -6   5   7    8.13    1.23
  -6  -5   6    7.81    1.60
   6  -5  -6    8.41    1.50
  -6   5   6    7.18    1.20
   6   5  -6    7.85    1.17
  -6  -5   5   13.97    1.78
  -6   5   5   12.48    1.35
   6  -5  -5   10.92    1.54
   6   5  -5   10.68    1.24
  -6   5   4    2.17    1.07
  -6  -5   4    3.17    1.34
   6  -5  -4    0.29    1.07
   6   5  -4    2.40    1.06
  -6   5   3   20.00    1.57
   6  -5  -3   20.49    1.84
   6   5  -3   22.67    1.57
  -6  -5   3   26.25    2.09
   6   5  -2    0.76    0.92
  -6  -5   2    1.41    1.38
   6  -5  -2    1.96    1.16
  -6   5   2    2.90    1.04
   6  -5  -1    1.35    0.91
   6   5  -1    0.04    0.96
  -6  -5   1    2.39    1.36
  -6   5   1   -0.04    0.96
   6  -5  -1    0.96    1.07
   6  -5   0    0.57    0.82
   6  -5   0    1.09    1.09
  -6  -5   0    3.13    1.37
  -6   5   0   -1.10    0.97
   6   5   0    2.50    0.99
  -6  -5   0    1.74    0.31
   6  -5   1   43.64    2.48
   6  -5   1   36.27    1.81
  -6  -5  -1   46.70    2.78
  -6   5  -1   43.45    2.13
  -6  -5  -1   38.03    1.49
   6   5   1   40.39    2.09
   6  -5   2   14.48    1.56
   6   5   2   12.05    1.31
   6  -5   2   12.89    1.00
  -6   5  -2   12.33    1.35
  -6  -5  -2    8.79    0.81
   6   5   3   24.24    1.66
  -6   5  -3   21.17    1.57
  -6  -5  -3   21.19    1.25
   6  -5   3   22.51    1.84
   6   5   4    7.13    1.20
   6  -5   4    5.19    1.24
  -6  -5  -4    7.18    0.93
  -6   5  -4    8.47    1.18
   6  -5   5   -0.69    1.14
   6   5   5    2.06    1.06
  -6   5  -5    3.69    1.04
  -6  -5  -5    0.78    0.82
   6  -5   6    0.28    1.12
   6   5   6    2.22    1.05
  -6   5  -6    1.99    1.05
  -6  -5  -6    0.73    0.91
   6  -5   7   11.18    1.56
  -6   5  -7   12.81    1.39
  -6  -5  -7   13.35    1.32
   6   5   7   13.39    1.45
   6  -5   8    0.21    1.17
   6   5   8    0.05    1.11
  -6  -5  -8    1.25    1.03
   6  -5   9    0.96    1.27
   6   5   9   -0.23    1.13
  -6  -5  -9   -0.69    1.23
  -6  -5  -9    2.70    1.15
  -6   5 -10    6.49    1.37
   6   5  10    6.45    1.45
  -6  -5 -10    9.13    1.50
  -6  -5 -10    5.92    1.39
   6   5  11    4.39    1.55
  -6  -5 -11    6.11    1.47
  -6  -5 -11    4.91    1.38
   6   5  12   16.81    1.97
  -6  -5 -12   17.35    1.98
  -6  -5 -12   22.38    1.99
  -6  -5 -13    3.80    1.46
   6   5  13    1.36    1.59
  -6  -5 -13    2.09    1.42
  -6  -5 -14   12.72    1.79
  -6  -5 -14    7.90    1.81
   6   5  14   11.14    2.04
  -6  -5 -15    8.83    1.71
  -6  -5 -15   11.69    1.95
  -6  -5 -16    1.48    1.64
  -6  -5 -16    0.11    1.60
  -6  -5 -17    7.34    1.93
  -6  -5 -17    8.66    2.03
  -6  -5 -18    3.11    1.75
  -6  -5 -19    6.51    1.94
   6  -5  19    2.10    1.67
  -6  -5 -20    3.97    1.90
   6  -5  20    3.14    1.90
  -6  -5 -21    2.88    2.03
   6  -5  21    0.63    1.77
  -6  -5 -22    7.48    2.29
   6  -5  22    5.37    2.02
  -6  -5 -23    4.00    2.16
   6  -5  23    1.13    1.91
  -6  -5 -24    5.48    2.37
   6  -5  24    0.35    1.93
  -6  -5 -25    2.98    2.37
   6  -5  25    0.13    2.02
  -6  -5 -26    1.16    2.38
   6  -5  26   -1.06    2.18
  -6  -5 -27   -1.23    2.59
   6  -5  27    2.40    2.20
  -6  -5 -28    0.18    2.64
  -6  -5 -29   -0.77    3.00
   6  -6 -27    2.15    2.93
   6  -6 -26    4.60    3.00
   6  -6 -25   -1.90    2.82
   6  -6 -24   -3.08    2.78
   6  -6 -23   -2.29    2.65
   6  -6 -22    1.87    2.43
   6  -6 -21    0.67    2.29
   6  -6 -20    9.11    2.53
   6  -6 -19    2.21    2.21
   6  -6 -18   15.10    2.49
   6  -6 -17    2.07    1.96
   6  -6 -16   15.46    2.35
  -6   6  15   -0.66    1.75
   6  -6 -15    4.78    1.82
  -6   6  14   23.69    2.31
   6  -6 -14   23.38    2.36
  -6   6  13    2.23    1.75
   6  -6 -13    4.31    1.71
   6  -6 -12   43.45    2.82
  -6   6  12   42.81    2.81
  -6   6  11    4.51    1.64
   6  -6 -11    2.76    1.58
  -6   6  10   77.52    3.65
   6   6  -9    3.50    1.47
  -6   6   9    3.24    1.54
  -6  -6   8   87.05    4.38
   6  -6  -8   92.92    4.55
  -6   6   8   91.08    3.89
   6   6  -8   83.69    3.77
  -6  -6   7    3.97    1.72
   6  -6  -7    6.11    1.85
  -6   6   7    5.70    1.49
   6   6  -7    3.28    1.49
  -6  -6   6   78.21    4.02
   6  -6  -6   77.39    3.97
  -6   6   6   79.18    3.47
   6   6  -6   70.94    3.34
  -6   6   5    6.47    1.46
  -6  -6   5   10.95    1.98
   6  -6  -5    9.46    1.81
   6   6  -5    8.27    1.49
  -6   6   4   52.97    2.72
   6  -6  -4   59.91    3.24
  -6  -6   4   54.40    3.21
   6   6  -4   50.27    2.66
   6   6  -3    1.66    1.27
  -6  -6   3    3.81    1.67
   6  -6  -3    1.32    1.45
  -6   6   3    0.61    1.32
  -6   6   2   35.89    2.19
   6  -6  -2   41.42    2.68
  -6  -6   2   34.13    2.62
   6   6  -2   36.78    2.19
   6   6  -1    2.55    1.25
   6  -6  -1    3.31    1.38
  -6   6   1    0.34    1.23
  -6  -6   1    1.97    1.61
   6  -6   0   49.69    2.81
  -6  -6   0   41.65    2.92
   6  -6   0   43.88    2.09
  -6   6   0   43.22    2.37
   6   6   0   40.62    2.34
  -6  -6  -1    1.57    0.52
   6  -6   1    1.13    0.80
   6  -6   1    2.63    1.36
  -6   6  -1   -0.05    1.22
   6   6   1    0.64    1.17
  -6  -6  -1    1.58    1.60
   6  -6   2   46.42    2.74
   6   6   2   40.01    2.29
   6  -6   2   39.61    1.77
  -6   6  -2   48.59    2.41
  -6  -6  -2   41.64    1.72
  -6   6  -3    2.31    1.20
   6   6   3    0.82    1.26
  -6  -6  -3    1.24    0.85
   6   6   4   30.30    2.05
  -6  -6  -4   28.34    1.68
  -6   6  -4   33.71    2.06
   6   6   5   -0.22    1.25
  -6  -6  -5    3.17    1.13
  -6   6  -5    1.00    1.22
   6   6   6    6.23    1.45
  -6   6  -6    7.83    1.41
   6   6   7    4.01    1.34
  -6  -6  -7    3.96    1.23
  -6   6  -7    1.63    1.22
  -6   6  -8    4.75    1.33
  -6  -6  -8    4.80    1.41
   6   6   8    2.23    1.35
  -6  -6  -9    6.66    1.50
   6   6   9    5.05    1.46
   6   6  10    4.43    1.45
  -6  -6 -10    3.63    1.38
  -6  -6 -10    4.56    1.55
   6   6  11    0.75    1.44
  -6  -6 -11    0.96    1.41
  -6  -6 -11    1.23    1.40
  -6  -6 -12   12.31    1.90
   6   6  12    9.61    1.79
  -6  -6 -12   12.28    1.81
   6   6  13   -1.92    1.58
  -6  -6 -13    0.79    1.62
  -6  -6 -13    1.72    1.50
   6  -6  13    0.09    1.56
  -6  -6 -14    7.07    1.75
   6   6  14    5.37    1.82
   6  -6  14    6.27    1.66
  -6  -6 -14    8.57    1.83
   6   6  15   -1.29    1.90
  -6  -6 -15    0.76    1.62
   6  -6  15    0.09    1.43
  -6  -6 -15    1.59    1.63
  -6  -6 -16   -0.79    1.67
   6  -6  16    1.84    1.55
  -6  -6 -16    3.01    1.81
  -6  -6 -17    1.09    1.78
   6  -6  17    2.21    1.57
  -6  -6 -18    0.52    1.90
   6  -6  18    0.09    1.59
  -6  -6 -19    0.11    1.94
   6  -6  19    1.77    1.76
  -6  -6 -20   -0.58    2.15
   6  -6  20    2.93    1.81
  -6  -6 -21    2.28    2.30
   6  -6  21    2.46    1.84
  -6  -6 -22    0.95    2.29
   6  -6  22    3.61    1.86
  -6  -6 -23    0.14    2.44
   6  -6  23   -1.12    1.83
  -6  -6 -24   -0.15    2.46
   6  -6  24    0.82    1.93
  -6  -6 -25    3.10    2.60
   6  -6  25    0.24    2.08
  -6  -6 -26    1.22    2.66
  -6  -6 -27    3.37    2.95
   6  -7 -25   -1.74    2.95
   6  -7 -24    0.50    2.72
   6  -7 -23    0.63    2.67
   6  -7 -22    0.59    2.49
   6  -7 -21    1.54    2.29
   6  -7 -20    0.40    2.21
   6  -7 -19    1.37    2.20
   6  -7 -18    0.47    2.03
   6  -7 -17   -1.10    1.96
   6  -7 -16    0.63    1.88
   6  -7 -15    3.43    1.89
   6  -7 -14    3.54    1.86
   6  -7 -13   11.94    2.06
   6   7 -10    1.12    1.46
  -6   7  10    0.90    1.48
   6  -7  -9    4.16    1.93
   6   7  -9    4.50    1.51
  -6   7   9    5.08    1.56
  -6  -7   8   -0.37    1.71
   6  -7  -8    1.75    1.73
  -6   7   8    3.76    1.55
   6   7  -8    0.50    1.35
  -6  -7   7    9.71    1.97
  -6   7   7   12.43    1.75
   6  -7  -7   14.28    2.14
   6   7  -7   13.20    1.74
  -6   7   6    0.94    1.51
  -6  -7   6    4.08    1.94
   6  -7  -6    2.57    1.76
   6   7  -6    3.04    1.48
   6  -7  -5   54.14    3.33
  -6  -7   5   47.93    3.26
  -6   7   5   52.85    2.86
   6   7  -5   49.40    2.79
   6   7  -4    4.00    1.56
   6  -7  -4    3.90    1.89
  -6  -7   4    7.28    1.95
  -6   7   4    1.43    1.59
  -6   7   3   91.60    4.07
  -6  -7   3   95.09    4.66
   6   7  -3   96.58    4.11
   6   7  -2    0.96    1.62
  -6  -7   2    4.82    1.97
  -6   7   2    0.06    1.55
  -6  -7   1   67.08    3.89
   6   7  -1   61.85    3.20
  -6   7   1   68.73    3.29
   6  -7   0    1.92    1.07
  -6  -7   0    3.30    1.93
  -6   7   0   -0.69    1.53
   6   7   0    1.49    1.51
   6  -7   1   32.37    1.66
  -6  -7  -1   36.61    2.91
  -6  -7  -1   32.32    1.23
  -6   7  -1   37.45    2.43
  -6   7  -2    2.46    1.59
   6  -7   2    3.81    0.77
   6   7   2    2.69    1.49
  -6  -7  -2    3.75    0.77
   6   7   3   41.09    2.59
  -6  -7  -3   41.52    1.96
  -6   7  -3   45.92    2.69
  -6   7  -4    3.06    1.61
  -6  -7  -4    6.66    1.17
   6   7   4    3.14    1.65
   6   7   5   69.24    3.43
  -6  -7  -5   72.38    3.08
  -6   7  -5   68.70    3.47
   6   7   6    6.14    1.70
  -6  -7  -6    7.09    1.47
  -6   7  -6    4.14    1.73
   6   7   7   74.56    3.52
  -6  -7  -7   75.04    3.51
  -6   7  -7   66.07    3.44
   6  -7   7   72.75    3.79
   6  -7   8    6.64    1.87
   6   7   8    8.56    1.77
  -6  -7  -8    5.89    1.65
  -6   7  -8    5.03    1.66
  -6  -7  -9   35.45    2.59
   6   7   9   34.25    2.44
  -6   7  -9   32.03    2.36
   6  -7   9   34.28    2.62
   6   7  10    3.15    1.62
   6  -7  10    0.53    1.53
  -6  -7 -10    0.28    1.56
  -6   7 -10    0.20    1.51
  -6  -7 -11    7.64    1.88
   6  -7  11    8.10    1.80
  -6  -7 -12    0.21    1.64
   6  -7  12    1.07    1.67
  -6  -7 -13    4.66    1.98
  -6  -7 -13   10.48    1.96
   6  -7  13    7.08    1.83
  -6  -7 -14   -0.57    1.92
  -6  -7 -14    2.67    1.76
   6  -7  14    0.18    1.54
  -6  -7 -15    8.06    2.16
  -6  -7 -15    9.92    2.12
   6  -7  15    9.16    1.99
  -6  -7 -16    3.22    1.92
   6  -7  16    4.56    1.80
   6  -7  17    4.94    1.79
  -6  -7 -17    7.87    2.16
   6  -7  18    4.10    1.80
  -6  -7 -18    1.80    2.01
   6  -7  19    2.52    1.81
  -6  -7 -19    1.54    2.09
   6  -7  20    2.09    1.75
  -6  -7 -20   -0.63    2.09
   6  -7  21    0.65    1.74
  -6  -7 -21   -1.45    2.25
  -6  -7 -22    0.56    2.37
   6  -7  22    3.47    2.06
  -6  -7 -23   -0.44    2.50
   6  -7  23   -0.57    1.94
  -6  -7 -24    1.09    2.60
  -6  -7 -25   -0.33    2.72
   6  -8 -22    1.98    2.55
   6  -8 -21   -0.73    2.46
   6  -8 -20    1.81    2.32
   6  -8 -19    3.59    2.39
   6  -8 -18    6.01    2.36
   6  -8 -17    2.90    2.14
   6  -8 -16    4.15    2.09
   6  -8 -11   -0.42    2.23
  -6  -8   8    0.39    1.73
  -6  -8   7    0.78    1.71
  -6  -8   6    1.51    1.76
  -6  -8   5    2.19    1.81
  -6  -8   4    1.51    1.73
  -6  -8   3    0.72    1.80
  -6  -8   2    1.87    1.79
  -6  -8   1    1.77    1.75
   6  -8   0    4.95    1.68
  -6  -8   0    3.96    1.90
   6  -8   1    0.65    1.58
  -6  -8  -1    0.11    1.86
  -6  -8  -2    7.25    0.67
   6  -8   2    9.24    1.81
  -6  -8  -2    8.77    0.88
   6  -8   3    6.03    1.68
  -6  -8  -3    3.79    0.95
   6  -8   4    8.84    1.90
  -6  -8  -4   10.95    1.31
   6  -8   5    2.73    1.69
  -6  -8  -5    5.67    1.26
   6  -8   6    5.61    1.72
  -6  -8  -6    6.88    1.50
   6  -8   7   -0.46    1.61
  -6  -8  -7    1.75    1.46
   6  -8   8    6.53    1.83
  -6  -8  -8    6.86    1.80
   6  -8   9    1.46    1.67
  -6  -8  -9    1.32    1.69
   6  -8  10   11.19    2.04
  -6  -8 -10    9.57    2.14
   6  -8  11    1.70    1.67
  -6  -8 -11    1.22    1.88
  -6  -8 -12   10.52    2.36
   6  -8  12   14.12    2.09
  -6  -8 -13    1.22    2.11
   6  -8  13    4.96    1.83
  -6  -8 -14    4.69    2.28
   6  -8  14    8.25    1.94
   6  -8  15    1.47    1.73
  -6  -8 -16    4.55    2.10
   6  -8  16    3.09    1.74
  -6  -8 -17    6.79    2.14
   6  -8  17    1.53    1.78
  -6  -8 -18    4.11    2.31
   6  -8  18    2.15    1.81
   6  -8  19    1.97    1.83
  -6  -8 -19    3.29    2.34
   6  -8  20    3.34    1.95
  -6  -8 -20    2.09    2.39
  -6  -8 -21    1.77    2.49
  -6  -8 -22    3.48    2.49
  -6  -9   8    0.93    1.84
   6  -9  -8   -0.76    2.01
  -6  -9   7   -0.31    1.86
   6  -9  -7    1.70    1.92
  -6  -9   6    2.98    2.05
   6  -9  -6    0.23    1.80
  -6  -9   5    0.64    1.86
   6  -9  -5    2.43    1.90
  -6  -9   4    2.02    1.84
   6  -9  -4    3.24    1.89
  -6  -9   3    0.98    1.89
   6  -9  -3    1.16    1.72
  -6  -9   2    0.77    1.95
   6  -9  -2    1.35    1.67
  -6  -9   1    1.46    1.97
   6  -9  -1   -1.05    1.64
   6  -9   0    1.75    1.69
  -6  -9   0   -0.11    1.97
   6  -9   1    3.10    1.72
  -6  -9  -1    2.35    2.04
  -6  -9  -2   -0.36    2.00
   6  -9   2   -0.10    1.52
   6  -9   3    1.58    1.73
  -6  -9  -3    2.43    2.08
  -6  -9  -3    0.89    0.69
   6  -9   4    0.20    1.72
   6  -9   5    1.88    1.80
   6  -9   6   -0.10    1.64
   6  -9   7    2.01    1.77
   6  -9   8    0.10    1.69
   6  -9   9    2.26    1.76
   6  -9  10    2.02    1.81
   6  -9  11    0.50    1.83
   6  -9  12    2.32    1.86
   6  -9  13    0.10    1.78
   6  -9  14    2.97    1.91
   6  -9  15    1.75    1.85
  -6 -10   8    9.19    2.45
  -6 -10   7    2.80    2.20
  -6 -10   6   10.60    2.45
  -6 -10   5   -1.70    2.17
  -6 -10   4    8.24    2.37
   6 -10  -4    4.91    2.14
  -6 -10   3    3.34    2.28
   6 -10  -3    0.92    1.97
  -6 -10   2    4.57    2.35
   6 -10  -2    8.55    2.18
   6 -10  -1    2.01    1.91
  -6 -10   1    1.31    2.25
   6 -10   0    5.54    1.99
  -6 -10   0    6.52    2.37
   6 -10   1    1.07    1.80
  -6 -10  -1    0.98    2.27
  -6 -10  -2    4.34    2.39
   6 -10   2    6.52    2.06
   6 -10   3    0.21    1.84
  -6 -10  -3   -0.26    2.35
   6 -10   4    3.92    1.99
  -6 -10  -4    0.53    2.52
   6 -10   5    0.10    1.87
   6 -10   6    4.66    2.04
   6 -10   7    0.75    1.83
   6 -10   8    2.10    1.91
   7   0 -32    1.99    3.70
   7   0 -31    1.38    3.64
   7   0 -30   -0.20    3.52
   7   0 -29   -2.88    3.43
   7   0 -28    1.13    3.18
   7   0 -27   -1.66    3.15
   7   0 -26    0.36    2.88
   7   0 -25   -0.87    2.70
   7   0 -24   12.09    3.15
   7   0 -23    2.80    2.61
   7   0 -22   23.70    3.27
   7   0 -21   -1.53    2.49
   7   0 -20    4.06    2.24
   7   0 -19    0.14    2.08
   7   0 -18   -0.13    1.91
   7   0 -17    0.35    1.83
   7   0 -16    8.78    1.95
   7   0 -15    2.70    1.74
   7   0 -15    2.48    1.69
   7   0 -14   82.68    4.38
   7   0 -14   87.85    4.17
   7   0 -13    3.93    1.48
   7   0 -13    3.94    1.87
   7   0 -12   78.74    4.14
   7   0 -12   82.49    3.66
   7   0 -11   -0.18    1.45
   7   0 -11    0.42    0.88
   7   0 -11    2.63    1.05
   7   0 -10    5.17    1.55
   7   0 -10    6.06    0.97
   7   0 -10    8.16    1.05
   7   0  -9   -0.72    1.31
   7   0  -9   -1.15    0.79
   7   0  -9    0.17    0.72
   7   0  -8   23.07    1.25
   7   0  -8   26.32    1.57
   7   0  -8   27.07    2.12
   7   0  -7    0.43    1.21
   7   0  -7    0.36    0.70
   7   0  -7    0.48    0.47
   7   0  -6    1.10    0.72
   7   0  -6    3.27    1.15
   7   0  -5    0.72    0.73
   7   0  -5    1.03    1.18
   7   0  -4   79.64    3.50
   7   0  -4   75.71    3.09
   7   0  -3    1.33    0.81
   7   0  -2   48.22    2.23
   7   0  -1    0.09    0.71
   7   0   0   12.30    1.15
   7   0   1   -0.55    0.75
  -7   0  -1   -0.25    1.07
  -7   0  -2   37.21    2.22
  -7   0  -2   35.01    1.85
   7   0   2   34.61    1.94
  -7   0  -3    0.44    0.99
  -7   0  -3    0.25    0.79
   7   0   3   -0.15    0.84
  -7   0  -4    4.70    1.14
  -7   0  -4    5.63    1.01
   7   0   4    4.62    1.00
  -7   0  -5    0.48    1.03
  -7   0  -5    0.23    0.89
   7   0   5    1.48    0.91
  -7   0  -6   46.89    2.21
  -7   0  -6   39.21    2.29
   7   0   6   47.20    2.31
  -7   0  -6   37.68    1.36
  -7   0  -7    0.96    1.01
  -7   0  -7    0.25    0.99
  -7   0  -7    0.57    0.48
   7   0   7    1.14    0.94
  -7   0  -8   23.60    1.73
  -7   0  -8   22.65    1.82
  -7   0  -8   23.13    1.22
   7   0   8   22.30    1.79
  -7   0  -9   -0.94    1.08
  -7   0  -9   -0.06    1.03
  -7   0  -9    0.91    0.69
   7   0   9    0.07    1.00
  -7   0 -10   -0.76    1.17
  -7   0 -10    0.13    1.02
  -7   0 -10    2.74    0.82
   7   0  10    0.44    1.14
  -7   0 -11    0.43    1.05
   7   0  11   -0.15    1.13
  -7   0 -11    1.19    0.93
  -7   0 -12    3.70    1.14
  -7   0 -12    2.46    1.16
   7   0  12    0.08    1.27
  -7   0 -13   -0.07    1.15
  -7   0 -13    1.03    1.13
   7   0  13   -0.09    1.40
  -7   0 -14    4.31    1.29
  -7   0 -14    2.71    1.33
   7   0  14    4.00    1.58
  -7   0 -15    1.68    1.27
  -7   0 -15    1.39    1.41
   7   0  15   -1.31    1.64
  -7   0 -16   10.34    1.64
  -7   0 -16    7.85    1.74
   7   0  16    4.56    1.83
  -7   0 -17    0.86    1.57
   7   0  17   -0.47    1.66
  -7   0 -18    2.09    1.75
   7   0  18    1.49    1.76
   7   0  19   -0.52    1.85
  -7   0 -19   -0.75    1.84
   7   0  20   -0.56    2.10
  -7   0 -20   -0.27    1.99
   7   0  21   -1.04    2.25
  -7   0 -21   -1.67    2.17
   7   0  22   -0.47    2.29
  -7   0 -22    2.59    2.26
   7   0  23    1.64    2.49
  -7   0 -23    1.79    2.34
   7   0  24   -4.19    2.85
  -7   0 -24    2.13    2.44
  -7   0 -25    2.03    2.45
  -7   0 -26    1.11    2.54
  -7   0 -27   -0.48    2.63
  -7   0 -28   -1.15    2.57
  -7   0 -29    1.67    2.73
  -7   0 -30   -0.51    2.84
  -7   0 -31    2.55    3.08
  -7   0 -32   -0.85    3.11
   7  -1 -32   -3.70    3.93
   7   1 -32    1.18    3.61
   7  -1 -31   -3.66    3.91
   7   1 -31    5.49    3.69
   7  -1 -30   -1.99    3.50
   7   1 -30    3.51    3.39
   7   1 -29    3.87    3.52
   7  -1 -29    4.87    3.53
   7   1 -28    2.12    3.20
   7  -1 -28   -2.48    3.40
   7   1 -27    1.32    3.19
   7  -1 -27   -0.56    3.05
   7   1 -26    3.03    3.26
   7  -1 -26   -2.16    3.15
   7   1 -25    3.15    3.03
   7  -1 -25   -3.12    2.92
   7   1 -24    3.44    2.95
   7  -1 -24   -3.49    2.76
   7  -1 -23   -1.11    2.60
   7   1 -23    1.76    2.86
   7   1 -22    1.04    2.82
   7  -1 -22   -1.20    2.30
   7   1 -21   11.51    2.95
   7  -1 -21    8.30    2.41
   7   1 -20    2.14    2.60
   7  -1 -20    3.41    2.05
   7  -1 -19   20.70    2.72
   7   1 -19   21.04    3.27
   7  -1 -18    5.44    1.95
   7   1 -18    0.61    2.36
   7   1 -17   30.88    3.38
   7  -1 -17   29.07    2.63
   7   1 -16   -1.82    2.24
   7  -1 -16    2.34    1.62
   7   1 -15   18.74    2.79
   7   1 -15   22.07    2.45
   7  -1 -15   16.39    2.20
   7  -1 -15   19.69    2.10
   7   1 -14   -3.33    2.19
   7  -1 -14   -0.38    1.55
   7  -1 -14   -1.54    1.44
   7   1 -14    3.00    1.68
   7   1 -13   17.40    2.54
   7  -1 -13   18.75    2.19
   7  -1 -13   21.70    1.87
   7  -1 -12    1.97    1.07
   7  -1 -12    0.18    1.50
   7   1 -12    1.39    0.81
   7   1 -12   -3.05    2.06
   7   1 -12    0.74    1.57
   7  -1 -11   25.05    1.64
   7   1 -11   23.03    1.46
   7   1 -11   21.83    2.28
   7  -1 -11   23.34    2.25
   7   1 -10    0.07    1.44
   7  -1 -10    1.87    1.50
   7   1 -10    3.52    1.52
   7   1 -10    1.07    0.76
   7  -1 -10    2.53    1.06
   7  -1 -10    2.07    0.86
   7   1  -9   58.73    2.45
   7  -1  -9   62.85    3.33
   7   1  -9   58.74    2.98
   7   1  -9   63.13    3.31
   7  -1  -9   57.51    2.76
   7  -1  -9   58.43    2.34
   7   1  -8    7.43    1.25
   7  -1  -8    6.25    1.62
   7   1  -8    4.58    0.88
   7   1  -8    7.26    1.52
   7  -1  -8    5.11    1.08
   7  -1  -8    6.96    0.80
   7  -1  -7  129.14    4.76
   7  -1  -7  128.21    5.13
   7   1  -7  131.50    5.16
   7  -1  -7  123.00    4.09
   7   1  -7  125.28    4.45
   7   1  -7  124.32    4.41
   7   1  -6    5.10    0.87
   7  -1  -6    6.77    1.48
   7   1  -6    6.82    1.43
   7  -1  -6    4.99    1.06
   7   1  -6    6.48    0.76
   7  -1  -5   97.49    3.82
   7  -1  -5   92.96    4.09
   7   1  -5   97.79    3.56
   7   1  -4    5.44    0.90
   7  -1  -4    3.93    0.98
   7  -1  -4    4.81    1.31
   7  -1  -3   24.15    1.82
   7   1  -3   24.25    1.43
   7  -1  -3   23.03    1.55
   7  -1  -2    1.87    0.88
   7  -1  -2    1.59    1.07
   7   1  -2    2.95    0.84
   7  -1  -1    7.11    1.01
  -7  -1   1    7.25    1.41
   7   1  -1    7.90    1.00
   7  -1   0    2.43    0.89
  -7  -1   0    2.91    1.19
   7   1   0    3.35    0.86
  -7  -1  -1   62.83    3.14
  -7  -1  -1   59.59    2.52
   7   1   1   63.25    2.73
   7  -1   1   61.84    2.81
  -7  -1  -2    7.89    1.02
  -7  -1  -2    9.10    1.42
   7   1   2    7.30    1.10
   7  -1   2    7.41    1.12
  -7  -1  -3  177.69    6.00
  -7  -1  -3  172.09    6.50
  -7   1  -3  178.55    6.15
   7   1   3  171.85    6.19
   7  -1   3  168.65    6.23
  -7  -1  -4    5.32    1.37
  -7  -1  -4    4.45    1.07
  -7   1  -4    5.44    1.12
  -7   1  -4    6.26    1.26
   7   1   4    3.81    1.13
   7  -1   4    3.88    1.11
  -7  -1  -5   71.22    2.73
  -7   1  -5   66.59    2.84
  -7   1  -5   75.51    2.87
  -7  -1  -5   66.70    3.12
  -7   1  -5   52.63    1.88
   7   1   5   73.43    3.01
  -7   1  -5   53.49    1.84
   7  -1   5   67.73    2.91
  -7   1  -6    2.71    0.65
  -7   1  -6    3.45    1.15
  -7  -1  -6    3.79    1.05
  -7   1  -6    2.92    1.06
   7   1   6    3.14    1.11
  -7  -1  -6    2.77    0.50
  -7  -1  -6    1.09    1.17
   7  -1   6    3.50    1.18
  -7  -1  -7    1.17    0.54
  -7  -1  -7    0.86    0.95
  -7   1  -7    1.97    1.03
  -7  -1  -7    2.08    1.24
  -7   1  -7    0.87    1.00
   7   1   7    1.57    1.16
  -7   1  -7    0.39    0.79
   7  -1   7    0.60    0.98
  -7  -1  -8    2.04    1.00
  -7  -1  -8    2.45    0.64
  -7   1  -8    1.23    0.99
  -7   1  -8    0.83    1.00
  -7   1  -8    0.84    0.95
   7   1   8    1.38    1.17
   7  -1   8    1.78    1.02
  -7  -1  -9    3.77    1.11
  -7   1  -9    1.23    0.99
  -7   1  -9    1.62    1.08
  -7  -1  -9    3.66    0.75
   7   1   9    2.13    1.29
   7  -1   9    2.75    1.13
  -7   1  -9    0.79    1.12
  -7  -1 -10    4.56    1.20
  -7   1 -10    2.19    1.17
  -7   1 -10    3.62    1.07
  -7   1 -10    1.73    1.28
   7   1  10    4.42    1.46
  -7  -1 -10    4.55    0.89
   7  -1  10    4.42    1.22
  -7   1 -11   26.31    1.99
  -7  -1 -11   25.88    1.65
  -7   1 -11   23.42    1.85
  -7   1 -11   27.42    2.30
   7   1  11   29.53    2.46
   7  -1  11   26.43    2.09
  -7  -1 -11   29.87    1.97
  -7  -1 -12    4.58    1.14
  -7  -1 -12    4.81    1.34
  -7   1 -12    1.22    1.56
  -7   1 -12    3.86    1.31
  -7   1 -12    2.16    1.18
   7   1  12    3.95    1.68
   7  -1  12    5.12    1.41
  -7  -1 -13   79.30    3.45
   7   1  13   72.06    4.17
   7  -1  13   76.23    3.80
  -7   1 -13   66.84    4.07
  -7  -1 -13   80.78    3.71
  -7   1 -13   76.62    3.63
  -7  -1 -14    5.01    1.40
  -7   1 -14    5.78    1.37
  -7   1 -14    2.14    1.92
  -7  -1 -14    2.22    1.32
   7   1  14    3.16    1.79
   7  -1  14    3.57    1.53
  -7  -1 -15   16.82    1.89
   7  -1  15   18.66    2.08
  -7   1 -15   19.18    2.58
   7   1  15   14.99    2.31
  -7  -1 -15   21.51    1.98
  -7   1 -15   23.26    1.95
  -7  -1 -16    0.33    1.28
  -7   1 -16    1.83    1.25
  -7   1 -16    0.13    1.93
   7   1  16   -0.27    1.99
  -7  -1 -16    3.34    1.38
   7  -1  16    0.19    1.52
  -7  -1 -17   -0.09    1.36
  -7   1 -17    1.32    1.95
   7   1  17    0.14    2.07
  -7  -1 -17    2.36    1.43
   7  -1  17   -0.30    1.62
   7   1  18    1.97    2.13
   7  -1  18   -0.54    1.78
  -7  -1 -18    5.75    1.72
  -7   1 -18    2.04    1.95
   7   1  19   -0.96    2.31
   7  -1  19   -1.39    1.94
  -7  -1 -19    2.41    1.70
  -7   1 -19    1.82    2.12
   7   1  20   -1.19    2.59
  -7   1 -20    2.59    2.30
   7  -1  20    2.59    1.86
  -7  -1 -20    2.14    1.92
  -7   1 -21   13.51    2.66
   7  -1  21    6.69    2.23
  -7  -1 -21    6.78    2.16
  -7   1 -22    1.95    2.35
   7  -1  22    1.37    2.03
  -7  -1 -22    1.09    2.05
   7  -1  23   10.73    2.59
  -7  -1 -23    4.88    2.46
   7  -1  24    0.94    2.31
  -7  -1 -24   -3.17    2.46
  -7   1 -24   -0.15    2.42
   7  -1  25   -0.49    2.49
  -7  -1 -25   -2.66    2.55
   7  -1  26   -3.22    2.68
  -7   1 -26    2.25    2.60
  -7  -1 -26   -3.40    2.74
   7  -1  27   -1.26    2.86
  -7   1 -27    0.16    2.53
  -7  -1 -27   -3.66    2.91
  -7   1 -28   -0.48    2.60
  -7  -1 -28    0.51    2.79
  -7   1 -29    2.44    2.79
  -7  -1 -29   -3.64    3.04
  -7  -1 -30    0.35    2.95
  -7   1 -30   -1.47    2.82
  -7  -1 -31   -1.25    3.42
  -7   1 -31    4.42    3.09
  -7  -1 -32   -0.54    3.37
  -7   1 -32    3.28    3.03
   7  -2 -32    2.39    3.57
   7   2 -32   -0.20    3.61
   7  -2 -31   -1.49    3.30
   7   2 -31    2.72    3.60
   7   2 -30   -0.97    3.40
   7  -2 -30    0.42    3.17
   7  -2 -29   -1.83    3.18
   7   2 -29    0.20    3.32
   7   2 -28    3.73    3.64
   7  -2 -28   -4.14    3.41
   7   2 -27    1.81    3.51
   7  -2 -27   -2.86    3.15
   7  -2 -26   -0.18    3.00
   7  -2 -25   -3.49    3.01
   7  -2 -24    0.33    2.78
   7  -2 -23   -2.34    2.63
   7  -2 -22    4.09    2.49
   7  -2 -21    0.13    2.26
   7   2 -21    0.21    1.33
   7  -2 -20    0.12    2.00
   7   2 -20    0.20    1.31
   7  -2 -19   -0.11    1.96
   7   2 -19    1.11    1.23
   7  -2 -18   11.76    2.05
   7  -2 -17    0.28    1.65
   7  -2 -16   -0.33    1.45
   7  -2 -15    1.15    1.30
   7  -2 -14   24.88    1.95
   7   2 -14   21.42    1.33
   7   2 -13    2.59    1.65
   7   2 -13    1.26    0.69
   7  -2 -13    3.94    1.24
   7   2 -12   42.40    1.89
   7   2 -12   45.54    2.94
   7  -2 -12   44.93    2.32
   7   2 -11    0.46    0.60
   7  -2 -11    2.03    0.94
   7   2 -11    3.10    1.52
   7  -2 -10    2.32    1.49
   7  -2 -10    4.18    0.95
   7   2 -10    3.67    0.67
   7   2 -10    3.94    1.48
   7  -2  -9    0.03    0.74
   7   2  -9    1.40    0.58
   7  -2  -9   -0.08    1.38
   7   2  -9    1.12    1.27
   7  -2  -9   -0.69    1.03
   7   2  -8    2.58    0.60
   7  -2  -8    2.05    1.48
   7  -2  -8    1.27    1.06
   7  -2  -8    1.54    0.74
   7   2  -7    1.18    0.60
   7  -2  -7    1.33    1.38
   7  -2  -7    0.87    0.97
   7  -2  -7    1.94    0.69
   7  -2  -6   29.40    1.96
   7  -2  -6   29.13    2.16
   7   2  -6   29.84    1.48
   7  -2  -5    2.19    1.33
   7  -2  -5    1.81    1.18
   7   2  -5    2.06    0.64
   7   2  -5    2.35    0.80
   7  -2  -4  210.48    7.24
   7  -2  -4  204.30    7.31
   7   2  -4  213.86    6.81
   7   2  -4  200.31    6.43
   7  -2  -3    3.91    1.20
   7  -2  -3    6.15    1.37
   7   2  -3    6.06    0.97
   7   2  -3    2.56    0.65
   7  -2  -2  173.05    6.13
   7   2  -2  159.99    5.25
   7  -2  -2  172.06    6.06
   7  -2  -1    1.28    1.03
   7  -2  -1    2.17    1.08
   7   2  -1    3.33    0.92
   7   2  -1    0.54    0.55
   7   2   0   22.82    1.56
   7  -2   0   23.23    1.68
   7  -2   1    1.79    0.97
  -7  -2  -1    0.45    1.24
  -7  -2  -1    1.81    0.70
  -7   2  -1    0.85    0.44
   7   2   1    0.52    0.90
   7  -2   2    6.00    1.10
  -7   2  -2    6.42    0.58
  -7  -2  -2    6.11    1.37
  -7  -2  -2    6.93    0.88
   7   2   2    6.61    1.20
   7  -2   3    3.15    1.08
  -7  -2  -3    3.94    1.30
  -7  -2  -3    4.26    0.88
  -7   2  -3    3.19    0.52
   7   2   3    3.25    1.15
  -7  -2  -4   61.38    2.57
  -7  -2  -4   60.79    3.17
  -7   2  -4   58.71    2.80
   7   2   4   58.87    3.12
  -7   2  -4   58.00    2.09
   7  -2   4   57.72    2.84
   7  -2   5    3.18    1.16
  -7  -2  -5    1.66    0.97
  -7  -2  -5    2.81    1.38
  -7   2  -5    5.24    1.23
   7   2   5    0.79    1.45
  -7   2  -5    1.99    0.61
  -7   2  -6  129.99    4.97
  -7  -2  -6  126.46    5.39
   7   2   6  134.79    5.67
   7  -2   6  131.29    5.10
  -7  -2  -6  130.05    4.77
  -7  -2  -7    4.25    1.08
  -7   2  -7    4.49    1.24
   7   2   7    0.88    1.52
  -7  -2  -7    2.77    0.77
   7  -2   7    2.89    1.19
  -7   2  -8   57.50    2.86
   7   2   8   60.90    3.63
  -7  -2  -8   53.98    2.26
   7  -2   8   50.58    2.86
  -7   2  -8   52.64    2.59
  -7  -2  -8   65.25    2.76
  -7  -2  -9    1.52    0.83
  -7  -2  -9    1.19    1.00
  -7   2  -9    0.19    0.91
  -7   2  -9   -0.06    1.06
   7   2   9   -0.69    1.60
   7  -2   9    0.27    1.10
  -7  -2 -10    9.33    1.33
  -7   2 -10    7.75    1.15
  -7   2 -10    5.93    1.27
   7   2  10    8.39    2.10
  -7  -2 -10    8.57    1.10
   7  -2  10    8.81    1.41
  -7  -2 -11    1.88    1.14
  -7   2 -11    1.79    0.97
  -7   2 -11    2.20    1.18
  -7  -2 -11    2.47    0.94
   7   2  11   -0.54    1.91
   7  -2  11    1.96    1.21
  -7  -2 -12    3.18    1.26
  -7   2 -12    3.06    1.03
  -7   2 -12    2.60    1.21
   7   2  12    3.09    2.15
  -7  -2 -12    3.29    1.03
   7  -2  12    3.12    1.23
  -7  -2 -13   -1.23    1.39
  -7   2 -13    0.47    0.95
  -7   2 -13    0.07    1.18
   7   2  13   -0.78    2.25
  -7  -2 -13    0.26    1.03
   7  -2  13    0.16    1.20
  -7  -2 -14    8.31    1.59
  -7   2 -14    7.56    1.53
  -7   2 -14    6.92    1.13
   7   2  14    5.16    2.41
  -7  -2 -14    9.14    1.44
   7  -2  14    7.72    1.58
  -7  -2 -15   -1.16    1.43
  -7   2 -15   -0.10    0.98
   7   2  15   -1.25    2.58
   7  -2  15    2.55    1.46
  -7  -2 -15   -0.33    1.30
  -7   2 -16    8.50    1.28
   7  -2  16   12.03    1.81
  -7  -2 -16   10.88    1.70
  -7  -2 -16    8.73    1.75
  -7  -2 -17   -1.07    1.54
   7  -2  17    0.76    1.52
  -7  -2 -17    1.10    1.57
  -7  -2 -18    7.94    1.80
   7  -2  18    5.18    1.70
  -7  -2 -19   -0.51    1.72
   7  -2  19   -0.42    1.63
  -7  -2 -20    4.45    1.91
   7  -2  20    2.46    1.74
  -7  -2 -21   -2.44    2.17
   7  -2  21   -1.79    1.99
  -7  -2 -22   -0.92    2.31
   7  -2  22    0.51    1.99
  -7  -2 -23   -2.81    2.51
   7  -2  23   -0.81    1.95
  -7  -2 -24   -2.69    2.85
   7  -2  24   -0.85    2.15
  -7  -2 -25   -4.41    2.80
   7  -2  25    0.15    2.13
  -7  -2 -26   -3.62    2.78
   7  -2  26   -0.16    2.32
  -7  -2 -27   -3.77    2.78
   7  -2  27   -3.66    2.78
  -7   2 -27    2.29    2.73
   7  -2  28   -0.35    2.61
  -7   2 -28   -0.65    2.69
  -7  -2 -28   -0.71    2.76
  -7  -2 -29   -1.28    2.64
  -7   2 -29    2.24    2.82
  -7  -2 -30   -1.12    2.70
  -7   2 -30    1.12    2.82
  -7   2 -31    2.07    3.00
  -7  -2 -31    1.52    3.13
  -7  -2 -32    3.09    3.03
  -7   2 -32   -0.16    2.93
   7  -3 -31   -1.10    3.68
   7  -3 -30    1.50    3.33
   7  -3 -29    0.21    3.12
   7  -3 -28   -2.21    3.12
   7  -3 -27    1.73    2.91
   7  -3 -26   -3.67    3.04
   7  -3 -25   -0.52    2.84
   7  -3 -24   -0.48    2.65
   7  -3 -23    0.75    2.35
   7  -3 -22    1.10    2.27
   7  -3 -21    4.97    2.22
   7  -3 -20    1.05    1.95
   7  -3 -19    7.54    2.01
   7  -3 -18    1.75    1.77
   7   3 -18    0.14    0.98
   7   3 -17    5.74    0.79
   7  -3 -17    6.44    1.74
   7   3 -17    4.22    1.09
   7   3 -16    0.75    0.59
   7  -3 -16    1.53    1.48
   7   3 -16    0.44    0.90
   7   3 -15    1.67    0.56
   7  -3 -15    3.33    1.42
   7   3 -15    1.33    0.85
   7   3 -14    0.33    0.49
   7  -3 -14    0.65    1.20
   7   3 -14   -0.13    0.79
   7   3 -13    1.71    0.47
   7  -3 -13    1.22    1.15
   7   3 -13   -0.06    0.75
   7  -3 -12    1.84    1.14
   7   3 -12   -0.02    0.65
   7   3 -12    1.05    0.41
   7  -3 -11    0.43    0.98
   7   3 -11    0.18    0.52
   7   3 -11    0.17    0.35
   7  -3 -10    2.89    1.03
   7  -3  -9    4.71    1.33
   7  -3  -9    5.45    1.01
   7  -3  -8   -0.23    1.41
   7  -3  -8    0.07    1.10
   7  -3  -8    0.78    0.83
   7  -3  -7   18.88    1.86
   7  -3  -7   17.04    1.64
   7   3  -7   13.00    0.86
   7  -3  -6   -0.88    1.35
   7  -3  -6    0.72    1.07
   7   3  -6   -1.04    0.73
   7   3  -6    1.87    0.75
   7  -3  -5   15.65    1.58
  -7  -3   5   16.33    1.87
   7  -3  -5   13.41    1.66
   7   3  -5   14.08    1.20
   7   3  -5   14.56    1.04
  -7   3   5   12.77    1.31
   7   3  -4    0.84    0.69
  -7  -3   4    0.96    1.22
   7  -3  -4    1.63    1.14
   7  -3  -4    1.71    1.07
   7   3  -4    1.23    0.91
  -7   3   4    1.21    0.85
  -7  -3   3    2.03    1.30
   7   3  -3    1.40    0.68
   7  -3  -3    0.65    1.07
   7  -3  -3    1.22    0.99
  -7   3   3    0.80    0.74
   7   3  -3    0.06    0.99
   7  -3  -2    3.46    1.07
   7  -3  -2    4.98    1.13
   7   3  -2    4.44    1.30
   7   3  -2    3.88    0.73
  -7   3   2    4.60    0.79
   7  -3  -1    0.97    1.04
   7   3  -1    0.16    1.30
  -7   3   1    1.92    0.69
   7  -3  -1    1.22    1.02
   7   3  -1    1.08    0.68
  -7   3   0   -0.78    0.78
   7   3   0   -0.03    0.69
   7  -3   0    1.44    1.00
   7  -3   0    1.60    0.97
   7   3   0    0.75    1.52
  -7   3  -1   30.20    1.46
  -7  -3  -1   30.47    1.43
   7   3   1   32.43    2.84
   7   3   1   30.79    1.53
   7  -3   1   31.06    2.04
   7  -3   2    1.28    1.10
  -7  -3  -2    2.96    0.75
   7   3   2   -0.85    1.96
  -7   3  -2    0.98    0.71
   7   3   2    1.46    0.88
  -7  -3  -3  104.39    3.85
   7   3   3  118.49    5.91
  -7   3  -3  111.06    3.75
   7  -3   3   98.63    4.34
   7   3   3  109.89    3.96
  -7   3  -4    1.87    0.81
   7  -3   4    2.74    1.17
   7   3   4    0.71    1.12
  -7  -3  -4    2.30    0.87
  -7  -3  -5   62.47    3.50
   7   3   5   71.44    3.08
  -7   3  -5   69.28    2.63
   7  -3   5   65.38    3.25
  -7  -3  -5   69.09    2.84
   7  -3   6    1.04    1.09
  -7  -3  -6    1.42    0.88
  -7   3  -6    2.28    1.12
  -7   3  -6    0.58    0.79
   7  -3   7    3.86    1.22
  -7  -3  -7    5.31    1.06
  -7   3  -7    5.25    1.24
  -7  -3  -8    1.52    1.05
  -7   3  -8    1.43    1.08
  -7  -3  -8    0.56    0.83
   7  -3   8    1.65    1.17
  -7  -3  -9    3.12    1.09
  -7   3  -9    2.42    1.16
  -7  -3  -9    3.55    0.93
   7  -3   9    1.69    1.24
  -7  -3 -10    0.59    0.92
  -7  -3 -10    1.02    1.16
   7  -3  10    0.65    1.11
   7  -3  11   31.66    2.36
  -7  -3 -11   37.81    2.04
  -7  -3 -11   37.60    2.39
  -7  -3 -12    3.90    1.27
   7  -3  12    4.75    1.42
  -7  -3 -12    2.02    1.41
   7  -3  13   73.95    3.81
  -7  -3 -13   74.55    3.83
  -7   3 -14    0.90    0.97
  -7  -3 -14    5.51    1.39
   7  -3  14    5.07    1.53
  -7  -3 -14    1.69    1.52
  -7   3 -15   18.54    1.48
   7  -3  15   21.42    2.10
  -7  -3 -15   19.86    2.18
  -7   3 -16    1.90    0.92
  -7  -3 -16    2.77    1.39
   7  -3  16    1.25    1.36
  -7  -3 -16   -0.73    1.68
  -7   3 -17    0.84    0.87
  -7  -3 -17    1.92    1.42
   7  -3  17   -0.10    1.44
  -7  -3 -17   -1.24    1.76
  -7   3 -18    0.54    0.86
  -7  -3 -18    0.87    1.50
   7  -3  18    0.69    1.48
  -7   3 -19    0.08    0.88
   7  -3  19   -0.92    1.58
  -7  -3 -19    0.38    1.56
  -7   3 -20   -0.12    0.91
   7  -3  20    0.43    1.70
  -7  -3 -20    0.73    1.88
  -7   3 -21    4.16    1.08
   7  -3  21    4.37    1.92
  -7  -3 -21    6.01    2.18
   7  -3  22   -2.37    1.92
  -7  -3 -22    2.23    2.24
   7  -3  23    6.58    2.24
  -7  -3 -23    7.11    2.53
   7  -3  24   -0.27    2.28
  -7  -3 -24    1.74    2.36
   7  -3  25    0.57    2.10
  -7  -3 -25   -0.16    2.49
   7  -3  26   -1.04    2.20
  -7  -3 -26   -0.82    2.58
   7  -3  27    0.16    2.33
  -7  -3 -27    0.17    2.55
  -7  -3 -28   -3.05    2.90
  -7  -3 -29   -0.56    2.73
  -7  -3 -30   -2.30    3.05
  -7  -3 -31   -0.20    3.03
   7  -4 -30   -2.97    3.48
   7  -4 -29   -0.82    3.27
   7  -4 -28   -0.40    2.96
   7  -4 -27    1.51    2.94
   7  -4 -26   -2.68    2.80
   7  -4 -25    1.85    2.68
   7  -4 -24    7.88    2.80
   7  -4 -23    4.89    2.58
   7  -4 -22   18.88    2.97
   7  -4 -21    5.92    2.39
   7  -4 -20   10.71    2.36
   7  -4 -19    0.54    1.82
   7  -4 -18    3.82    1.86
   7  -4 -17    6.90    1.88
   7  -4 -16    6.40    1.92
   7  -4 -15    3.44    1.72
   7  -4 -14   36.41    2.54
   7  -4 -13    3.41    1.48
   7  -4 -12   40.89    2.44
   7  -4 -11    0.67    1.15
   7  -4 -10    4.88    1.19
   7  -4  -9    0.87    1.32
   7  -4  -9    2.30    1.02
  -7   4   9    0.73    1.25
   7  -4  -8    6.80    1.50
  -7   4   8    6.34    1.32
  -7   4   7    3.32    1.11
   7  -4  -7    2.18    1.27
   7   4  -7    4.32    0.94
   7  -4  -6    0.97    1.31
  -7  -4   6    2.54    1.45
   7  -4  -6    2.79    1.30
  -7   4   6    2.87    1.06
   7   4  -6    1.11    0.86
  -7   4   5    1.21    0.96
   7  -4  -5    2.03    1.27
  -7  -4   5    4.70    1.54
   7  -4  -5    2.66    1.22
   7   4  -5    3.75    0.91
   7  -4  -4   24.86    2.03
   7  -4  -4   25.37    1.94
  -7  -4   4   31.19    2.38
  -7   4   4   25.79    1.64
   7   4  -4   25.88    1.53
   7   4  -3    1.88    0.88
   7  -4  -3    1.83    1.15
   7  -4  -3    0.82    1.09
  -7  -4   3    2.80    1.47
  -7   4   3    3.14    0.93
   7  -4  -2   12.93    1.53
   7  -4  -2   13.24    1.42
  -7   4   2   15.57    1.29
   7   4  -2   14.95    1.19
  -7   4   1   -0.46    0.89
  -7  -4   1    2.54    1.50
   7  -4  -1    1.52    1.07
   7  -4  -1    1.75    0.96
   7   4  -1    2.24    0.84
   7  -4   0    5.68    1.23
  -7  -4   0    4.75    1.38
   7  -4   0    4.71    1.01
  -7   4   0    3.54    0.88
   7   4   0    4.51    0.94
   7   4   1    1.96    0.90
   7  -4   1    3.77    1.19
  -7  -4  -1    1.76    1.38
  -7  -4  -1    2.68    0.57
  -7   4  -1    0.57    0.83
  -7  -4  -2   13.59    0.93
  -7  -4  -2   16.90    2.00
   7   4   2   13.22    1.26
  -7   4  -2   12.79    1.15
   7  -4   2   11.96    1.51
   7  -4   3    1.84    1.17
  -7   4  -3    2.48    0.89
  -7  -4  -3    2.30    0.71
   7   4   3    5.15    1.02
  -7   4  -4    2.15    0.84
   7  -4   4    2.87    1.20
  -7  -4  -4    3.88    0.80
   7   4   4    3.73    1.02
   7  -4   5    0.99    1.16
  -7  -4  -5    3.44    0.88
   7   4   5    4.38    1.09
  -7   4  -5    0.38    0.90
  -7   4  -6   17.27    1.34
   7  -4   6   18.10    1.77
  -7  -4  -6   19.22    1.42
   7   4   6   18.82    1.61
   7  -4   7    1.57    1.16
  -7  -4  -7    2.66    0.98
   7   4   7    0.76    1.15
  -7   4  -7    1.20    0.89
   7  -4   8    7.57    1.44
  -7  -4  -8   10.14    1.31
   7   4   8    9.98    1.55
   7   4   9   -1.62    1.47
  -7  -4  -9    0.09    1.02
   7  -4   9   -0.38    1.19
  -7  -4  -9    0.34    1.07
  -7  -4 -10    0.89    1.10
   7  -4  10    1.15    1.27
  -7  -4 -10    1.86    1.25
  -7  -4 -11    7.16    1.33
   7  -4  11    3.33    1.40
  -7  -4 -11    5.88    1.41
   7  -4  12    1.13    1.30
  -7  -4 -12    1.68    1.38
  -7  -4 -12    2.84    1.33
   7  -4  13    5.90    1.51
  -7  -4 -13    5.69    1.63
  -7  -4 -14    4.09    1.44
   7  -4  14    3.18    1.45
  -7  -4 -14    1.79    1.58
  -7  -4 -15    5.34    1.60
   7  -4  15    1.23    1.45
  -7  -4 -15    1.62    1.58
  -7  -4 -16    5.44    1.61
   7  -4  16    8.37    1.69
  -7  -4 -17    3.85    1.59
   7  -4  17    1.33    1.57
  -7  -4 -17   -0.10    1.77
  -7  -4 -18    5.58    1.65
   7  -4  18    3.92    1.67
  -7  -4 -19    2.54    1.77
   7  -4  19    2.28    1.67
  -7  -4 -20    1.90    1.89
   7  -4  20    5.01    1.90
  -7  -4 -21    4.45    2.08
   7  -4  21    2.85    1.92
  -7  -4 -22    2.82    2.20
  -7  -4 -23    3.81    2.29
  -7  -4 -24    0.42    2.15
  -7  -4 -25    1.95    2.29
  -7  -4 -26    0.32    2.37
  -7  -4 -27   -0.84    2.42
  -7  -4 -28    1.93    2.77
  -7  -4 -29   -0.18    2.74
  -7  -4 -30   -0.95    3.04
   7  -5 -28    2.62    3.12
   7  -5 -27    3.82    3.13
   7  -5 -26    0.54    2.68
   7  -5 -25    3.91    2.80
   7  -5 -24    3.95    2.87
   7  -5 -23    8.53    2.80
   7  -5 -22    2.44    2.54
   7  -5 -21    6.75    2.63
   7  -5 -20    1.61    2.34
   7  -5 -19   15.63    2.70
   7  -5 -18    1.76    2.01
   7  -5 -17   19.88    2.47
   7  -5 -16    1.27    1.83
   7  -5 -15   21.22    2.32
   7  -5 -14    2.84    1.69
   7  -5 -13   29.40    2.39
  -7   5  12   -1.45    1.86
   7  -5 -12    2.33    1.55
  -7   5  11   36.08    2.62
   7  -5 -11   41.49    2.54
  -7   5  10    1.04    1.59
   7  -5 -10    0.64    1.81
  -7   5   9   77.18    3.48
   7  -5  -9   72.09    4.01
   7   5  -9   68.04    3.16
   7  -5  -8    1.98    1.78
  -7   5   8    3.29    1.48
   7   5  -8    3.12    1.36
  -7  -5   7   85.74    4.41
   7  -5  -7   94.19    4.43
   7   5  -7   86.04    3.60
  -7   5   7   92.65    3.80
  -7  -5   6    9.16    1.95
   7  -5  -6    4.97    1.64
  -7   5   6    8.03    1.44
   7   5  -6    6.89    1.38
   7  -5  -5   76.10    3.82
  -7  -5   5   70.18    3.94
  -7   5   5   77.86    3.23
   7   5  -5   70.39    3.11
   7   5  -4    2.35    1.17
   7  -5  -4    3.40    1.44
  -7  -5   4    7.59    1.88
   7  -5  -4    2.15    1.48
  -7   5   4    3.38    1.20
   7  -5  -3   27.19    2.18
   7  -5  -3   29.52    2.03
  -7  -5   3   29.40    2.48
  -7   5   3   29.52    1.88
   7   5  -3   26.46    1.80
  -7   5   2   -0.79    1.13
   7  -5  -2    2.73    1.21
   7  -5  -2    1.46    1.30
   7   5  -2    0.73    1.08
   7  -5  -1   18.53    1.86
  -7   5   1   15.75    1.47
   7  -5  -1   16.73    1.45
  -7  -5   1   18.27    2.15
   7   5  -1   11.93    1.39
   7  -5   0    1.30    1.28
   7  -5   0    1.42    1.00
  -7  -5   0    4.09    1.69
  -7   5   0   -0.64    1.07
   7   5   0    0.37    1.09
   7   5   1   28.10    1.85
  -7  -5  -1   26.13    1.14
  -7  -5  -1   33.88    2.66
   7  -5   1   28.31    1.63
  -7   5  -1   32.82    1.86
   7  -5   1   33.66    2.29
   7   5   2   -0.35    1.18
   7  -5   2    3.08    1.32
  -7  -5  -2    1.80    0.69
  -7   5  -2   -0.12    1.08
  -7  -5  -2    4.24    1.79
  -7  -5  -3   48.34    3.17
   7   5   3   37.39    2.25
  -7   5  -3   44.11    2.21
   7  -5   3   45.14    2.64
  -7  -5  -3   40.93    1.78
  -7   5  -4    1.93    1.06
  -7  -5  -4    1.85    0.88
   7  -5   4    1.89    1.34
  -7  -5  -4    6.13    1.82
   7   5   4    3.91    1.23
   7   5   5   18.70    1.61
  -7   5  -5   16.74    1.49
  -7  -5  -5   18.76    1.36
   7  -5   5   15.25    1.78
  -7  -5  -6    1.85    1.04
   7  -5   6   -0.71    1.27
  -7   5  -6    0.80    1.05
   7   5   6    1.48    1.22
   7  -5   7    3.11    1.36
   7   5   7    2.84    1.26
  -7   5  -7    0.81    1.08
  -7  -5  -7    2.53    1.18
   7  -5   8    0.39    1.27
   7   5   8    1.02    1.32
  -7   5  -8    2.01    1.14
  -7  -5  -8    1.16    1.17
   7  -5   9    3.42    1.46
  -7  -5  -9    2.99    1.32
   7   5   9    1.23    1.40
   7   5  10   -0.28    1.52
  -7  -5 -10    0.18    1.29
  -7  -5 -10    1.56    1.31
   7  -5  10   -0.08    1.45
   7   5  11    1.49    1.64
  -7  -5 -11    4.49    1.35
  -7  -5 -11    3.85    1.47
   7  -5  11    2.17    1.47
   7   5  12   -3.50    2.04
  -7  -5 -12    1.83    1.40
  -7  -5 -12    0.77    1.46
   7  -5  12    1.29    1.54
  -7  -5 -13    8.85    1.85
  -7  -5 -13   11.93    1.76
   7  -5  13   11.63    1.92
   7  -5  14    2.94    1.53
  -7  -5 -14    0.18    1.52
  -7  -5 -14    0.89    1.51
  -7  -5 -15    2.96    1.67
  -7  -5 -15    3.73    1.60
  -7  -5 -16    0.17    1.57
  -7  -5 -16    1.11    1.52
  -7  -5 -17    0.71    1.72
  -7  -5 -18    0.85    1.84
  -7  -5 -19   -2.18    2.07
  -7  -5 -20   -0.55    2.01
  -7  -5 -21    2.39    2.08
  -7  -5 -22    3.10    2.16
  -7  -5 -23    7.14    2.36
  -7  -5 -24    3.03    2.31
   7  -5  24   -0.87    2.01
  -7  -5 -25    3.48    2.38
  -7  -5 -26    2.09    2.54
  -7  -5 -27    0.17    2.53
  -7  -5 -28   -0.72    2.82
   7  -6 -27   -2.77    3.57
   7  -6 -26   -4.30    3.52
   7  -6 -25    0.18    3.10
   7  -6 -24   -2.93    2.89
   7  -6 -23   -2.59    2.67
   7  -6 -22    1.16    2.59
   7  -6 -21   -1.09    2.34
   7  -6 -20   -0.51    2.30
   7  -6 -19    0.72    2.21
   7  -6 -18   -0.34    2.06
   7  -6 -17    1.37    2.00
   7  -6 -16    2.43    1.85
   7  -6 -15   -0.18    1.70
  -7   6  14    9.97    1.99
   7  -6 -14   10.60    1.99
  -7   6  13    1.12    1.70
   7  -6 -13    1.98    1.65
  -7   6  12   16.95    2.11
  -7   6  11    1.43    1.54
   7  -6 -11    3.08    2.15
   7  -6 -10   12.63    2.37
  -7   6  10   10.18    1.74
   7   6 -10    7.51    1.47
  -7   6   9    3.10    1.45
   7  -6  -9    0.23    1.78
   7   6  -9    1.54    1.27
  -7   6   8    7.84    1.58
   7  -6  -8    7.27    1.95
   7   6  -8    6.48    1.38
  -7  -6   7    1.56    1.72
   7  -6  -7    1.41    1.68
  -7   6   7    2.98    1.44
   7   6  -7    0.84    1.25
   7  -6  -6   30.77    2.61
  -7  -6   6   25.38    2.55
  -7   6   6   36.05    2.23
   7   6  -6   22.20    1.92
   7   6  -5    3.68    1.40
  -7  -6   5    3.26    1.90
   7  -6  -5    2.85    1.72
  -7   6   5    3.89    1.45
   7  -6  -4   76.10    4.03
   7  -6  -4   76.65    3.59
  -7  -6   4   67.77    4.00
  -7   6   4   77.30    3.42
   7   6  -4   68.48    3.26
  -7   6   3    0.41    1.45
   7  -6  -3    2.61    1.57
   7   6  -3    1.50    1.51
  -7  -6   3    6.35    2.02
   7  -6  -3    5.29    1.77
   7  -6  -2   82.59    3.96
  -7   6   2   75.91    3.40
   7  -6  -2   78.58    3.40
  -7  -6   2   74.44    4.18
   7   6  -2   68.59    3.31
   7  -6  -1    3.98    1.26
  -7  -6   1    2.85    1.93
   7  -6  -1    2.68    1.65
   7   6  -1    0.44    1.34
  -7   6   1   -1.03    1.41
   7  -6   0   37.78    2.64
   7  -6   0   39.14    2.00
  -7  -6   0   32.56    2.83
  -7   6   0   38.48    2.26
   7   6   0   30.21    2.14
   7  -6   1    5.87    1.63
  -7  -6  -1    1.98    1.78
   7  -6   1    3.96    0.99
  -7   6  -1   -1.03    1.45
   7   6   1    0.35    1.40
  -7  -6  -2   17.23    2.50
  -7   6  -2   20.63    1.83
   7   6   2   14.86    1.74
  -7  -6  -2   16.63    0.92
   7   6   3    0.69    1.43
  -7  -6  -3    3.97    0.75
   7  -6   3    5.86    1.64
  -7   6  -3    2.58    1.47
  -7  -6  -3    2.05    1.85
   7   6   4   34.13    2.34
  -7   6  -4   42.97    2.38
  -7  -6  -4   33.78    1.73
   7  -6   4   40.75    2.73
  -7  -6  -5    2.05    1.01
  -7   6  -5    3.76    1.44
   7  -6   5    3.05    1.60
   7   6   5    7.23    1.50
   7   6   6   49.83    2.71
  -7   6  -6   51.68    2.70
  -7  -6  -6   45.82    2.36
   7  -6   6   55.53    3.18
   7  -6   7    5.50    1.75
   7   6   7    4.32    1.49
  -7   6  -7    5.46    1.53
  -7  -6  -7    1.47    1.20
  -7   6  -8   34.24    2.19
  -7  -6  -8   27.89    2.11
   7   6   8   35.62    2.37
   7  -6   8   31.70    2.60
   7   6   9    2.25    1.50
  -7   6  -9    1.69    1.34
  -7  -6  -9   -0.86    1.41
   7   6  10   10.31    1.80
  -7   6 -10   11.48    1.62
  -7  -6 -10    8.02    1.63
   7   6  11    0.91    1.58
  -7  -6 -11    0.90    1.45
   7   6  12    3.52    1.79
  -7  -6 -12    6.14    1.64
  -7  -6 -12    6.14    1.64
   7   6  13   -1.60    1.88
  -7  -6 -13    1.33    1.58
  -7  -6 -13    1.35    1.55
   7   6  14   -0.46    2.02
  -7  -6 -14    3.31    1.69
  -7  -6 -14    4.08    1.68
  -7  -6 -15    2.86    1.78
  -7  -6 -15    1.79    1.69
  -7  -6 -16    9.17    2.04
  -7  -6 -17    3.98    1.98
   7  -6  18    7.32    1.92
  -7  -6 -18    1.96    1.86
  -7  -6 -19    0.55    1.98
   7  -6  19    0.85    1.82
  -7  -6 -20    2.67    2.17
   7  -6  20    1.08    1.84
  -7  -6 -21   -0.49    2.15
   7  -6  21    1.26    1.85
  -7  -6 -22   -0.78    2.31
   7  -6  22    1.17    2.00
  -7  -6 -23   -0.55    2.39
  -7  -6 -24   -1.33    2.55
  -7  -6 -25   -3.15    2.78
  -7  -6 -26   -3.68    3.14
  -7  -6 -27   -0.89    3.07
   7  -7 -24    1.88    3.03
   7  -7 -23    0.64    2.74
   7  -7 -22    0.61    2.63
   7  -7 -21    3.43    2.68
   7  -7 -20    0.13    2.33
   7  -7 -19    1.38    2.24
   7  -7 -18    1.20    2.08
   7  -7 -17    3.53    2.15
   7  -7 -16    2.59    2.07
   7  -7 -15    2.35    1.87
   7  -7 -12    0.46    2.35
   7  -7 -11    2.96    2.29
   7  -7 -10    2.37    2.05
   7   7 -10   -0.19    1.37
  -7   7   9    1.88    1.46
   7  -7  -9    0.86    1.82
   7   7  -9    1.01    1.39
  -7  -7   8    0.10    1.75
   7  -7  -8   -0.70    1.71
  -7   7   8    2.28    1.48
   7   7  -8    0.81    1.35
   7   7  -7   -0.06    1.35
  -7  -7   7    1.44    1.74
   7  -7  -7   -0.67    1.67
  -7   7   7    0.84    1.38
   7   7  -6    1.46    1.27
  -7  -7   6    1.55    1.72
   7  -7  -6    1.08    1.65
  -7   7   6    3.68    1.49
   7   7  -5    0.47    1.31
  -7  -7   5   -0.32    1.80
  -7   7   5    0.19    1.37
   7  -7  -5    2.12    1.71
  -7   7   4    2.07    1.42
   7   7  -4   -0.29    1.30
  -7  -7   4    0.21    1.75
   7  -7  -4    1.22    1.61
  -7   7   3   -0.46    1.35
  -7  -7   3    0.64    1.77
   7   7  -3   -0.45    1.40
   7  -7  -3    1.54    1.50
  -7  -7   2    0.65    1.79
   7  -7  -2    1.23    1.42
   7   7  -2   -0.28    1.34
  -7   7   2   -0.66    1.37
   7  -7  -1    1.14    1.52
  -7  -7   1    0.44    1.74
   7   7  -1   -1.69    1.38
  -7   7   1   -0.57    1.33
   7  -7   0    0.94    1.52
  -7  -7   0    1.76    1.84
  -7   7   0    0.57    1.29
   7   7   0    0.17    1.32
   7  -7   1    8.56    1.68
  -7  -7  -1    6.97    2.05
  -7   7  -1    7.32    1.49
   7   7   1    6.44    1.46
   7  -7   2    6.00    1.70
  -7  -7  -2    2.78    2.02
  -7   7  -2    2.83    1.43
   7   7   2    2.57    1.45
   7   7   3   18.07    1.83
  -7  -7  -3   19.26    2.58
  -7   7  -3   18.88    1.86
  -7  -7  -3   14.93    0.94
  -7  -7  -4    3.93    0.86
   7   7   4    4.30    1.58
  -7   7  -4    4.51    1.52
  -7  -7  -4    4.52    2.06
  -7   7  -5   12.62    1.73
   7   7   5   16.44    1.83
  -7  -7  -5   13.65    1.26
  -7   7  -6    3.09    1.54
   7   7   6    2.92    1.44
  -7  -7  -6    1.74    1.09
  -7   7  -7    8.84    1.66
   7   7   7   10.27    1.71
  -7  -7  -7    7.57    1.31
  -7  -7  -8   -1.24    1.35
   7   7   8    0.69    1.50
  -7   7  -8    1.58    1.48
   7   7   9   10.79    1.95
  -7  -7  -9    6.16    1.53
  -7   7  -9    8.66    1.67
  -7  -7 -10    2.91    1.50
  -7  -7 -11   15.44    2.00
  -7  -7 -12    2.85    1.69
   7  -7  12    3.00    1.76
   7  -7  13   20.61    2.39
  -7  -7 -13   16.49    2.21
  -7  -7 -14    3.56    1.84
   7  -7  14    5.54    1.86
  -7  -7 -15    9.51    2.11
   7  -7  15   11.44    2.15
  -7  -7 -16    0.40    1.87
   7  -7  16    0.83    1.74
  -7  -7 -17    1.05    1.86
   7  -7  17    3.88    1.89
   7  -7  18    1.37    1.79
  -7  -7 -18    1.64    1.92
   7  -7  19    4.68    2.02
  -7  -7 -19    2.85    2.15
   7  -7  20    2.25    1.96
  -7  -7 -20    0.86    2.24
  -7  -7 -21    2.59    2.43
  -7  -7 -22    1.23    2.47
  -7  -7 -23    2.31    2.56
  -7  -7 -24   -1.07    2.64
   7  -8 -21    0.15    2.64
   7  -8 -20    3.30    2.65
   7  -8 -19    4.09    2.52
   7  -8 -14    4.06    3.18
   7  -8 -13   -4.24    3.00
   7  -8 -12    4.75    2.79
   7  -8 -11   -1.22    2.34
   7  -8 -10    0.85    2.13
   7  -8  -9   -0.40    2.04
  -7  -8   8    1.09    1.85
   7  -8  -8    0.51    1.94
  -7  -8   7    0.65    1.82
   7  -8  -7    2.94    1.80
  -7  -8   6    2.08    1.90
   7  -8  -6    0.60    1.87
  -7  -8   5    0.11    1.97
   7  -8  -5   -0.58    1.85
  -7  -8   4    2.02    1.96
  -7  -8   3    2.14    1.93
  -7  -8   2    2.54    1.97
  -7  -8   1    1.39    1.90
  -7  -8   0   -0.36    1.88
  -7  -8  -1    0.36    1.95
  -7  -8  -2    2.97    2.10
  -7  -8  -3    0.50    1.99
  -7  -8  -4    0.38    1.89
   7  -8   5   -0.10    1.70
   7  -8   6   -0.10    1.65
   7  -8   7   -1.31    1.78
   7  -8   8    0.30    1.73
   7  -8   9    1.20    1.75
   7  -8  10    2.04    1.75
   7  -8  11    3.35    1.81
   7  -8  12    3.19    1.87
   7  -8  13    3.21    1.86
   7  -8  14    1.78    1.81
   7  -8  15    1.69    1.85
   7  -8  16    0.11    1.83
  -7  -8 -18    3.94    2.23
  -7  -8 -19    2.63    2.40
  -7  -8 -20    4.81    2.49
  -7  -8 -21    2.19    2.49
  -7  -9   8    1.95    2.26
  -7  -9   7   11.97    2.51
  -7  -9   6    4.56    2.24
  -7  -9   5   13.18    2.57
  -7  -9   4    3.58    2.32
  -7  -9   3    2.99    2.21
  -7  -9   2    2.93    2.26
   7  -9  -2    3.43    2.05
   7  -9  -1    6.04    2.04
  -7  -9   1    3.60    2.29
   7  -9   0    3.05    1.93
  -7  -9   0    0.89    2.23
   7  -9   1    8.20    2.01
  -7  -9  -1    5.75    2.42
   7  -9   2    0.64    1.79
  -7  -9  -2    1.70    2.27
   7  -9   3    3.72    1.90
  -7  -9  -3    2.30    2.40
   7  -9   4    1.49    1.80
  -7  -9  -4   -0.27    2.48
   7  -9   5    0.31    1.79
  -7  -9  -5   -1.40    2.47
   7  -9   6    0.22    1.83
   7  -9   7    1.29    1.80
   7  -9   8    0.52    1.76
   7  -9   9    2.05    1.85
   7  -9  10   -0.44    1.95
   8   0 -29   -3.00    3.44
   8   0 -28   -1.67    3.33
   8   0 -27    0.91    3.13
   8   0 -26   -3.94    3.21
   8   0 -25   -0.87    2.90
   8   0 -24   -1.86    2.87
   8   0 -23   -3.91    2.95
   8   0 -22   -2.97    2.59
   8   0 -21   -2.08    2.52
   8   0 -20    3.49    2.30
   8   0 -19    3.23    2.18
   8   0 -18   18.91    2.60
   8   0 -17    2.70    1.97
   8   0 -16   24.25    2.55
   8   0 -15    0.59    1.11
   8   0 -15    6.57    1.76
   8   0 -14   14.85    1.60
   8   0 -14   22.14    2.10
   8   0 -13    0.12    1.41
   8   0 -13    0.49    1.04
   8   0 -12    7.42    1.41
   8   0 -12    6.09    1.19
   8   0 -11    0.84    1.63
   8   0 -11   -0.56    1.02
   8   0 -11   -0.33    0.98
   8   0 -10   18.41    1.25
   8   0 -10   18.20    1.54
   8   0 -10   20.29    2.24
   8   0  -9    2.89    1.65
   8   0  -9    2.16    0.70
   8   0  -9    1.76    1.03
   8   0  -8   72.90    2.75
   8   0  -8   75.71    3.43
   8   0  -7    2.16    1.05
   8   0  -7    7.40    1.77
   8   0  -6   94.12    4.29
   8   0  -6   96.34    3.79
   8   0  -5    3.67    1.03
   8   0  -4   30.92    1.82
   8   0  -3    0.14    0.90
   8   0  -2    0.98    0.92
   8   0  -1    0.05    0.84
   8   0   0    4.16    1.00
   8   0   1    0.21    0.95
  -8   0  -2   57.97    3.11
   8   0   2   60.26    2.86
  -8   0  -3    2.18    1.35
  -8   0  -3    2.46    1.13
   8   0   3    0.92    1.09
  -8   0  -4   85.78    4.06
  -8   0  -4   95.93    3.75
   8   0   4   91.79    3.89
  -8   0  -5    2.29    1.31
  -8   0  -5    1.63    1.06
   8   0   5    2.21    1.12
  -8   0  -6    7.72    1.50
  -8   0  -6    8.73    1.29
   8   0   6    7.44    1.28
  -8   0  -7    0.64    1.20
  -8   0  -7    0.06    1.05
   8   0   7    0.75    1.10
  -8   0  -8    4.46    0.51
  -8   0  -8    4.34    1.32
  -8   0  -8    5.59    1.24
   8   0   8    5.55    1.33
  -8   0  -9    1.07    1.25
  -8   0  -9    0.30    1.12
  -8   0  -9    0.45    0.58
   8   0   9   -0.76    1.19
  -8   0 -10    0.58    1.18
  -8   0 -10    1.07    1.24
   8   0  10    1.23    1.34
  -8   0 -10    1.14    0.77
  -8   0 -11   -0.14    0.88
  -8   0 -11    1.46    1.31
  -8   0 -11   -0.95    1.25
   8   0  11    1.11    1.36
  -8   0 -12   30.65    2.38
  -8   0 -12   34.97    1.99
   8   0  12   30.38    2.51
  -8   0 -12   34.09    2.35
  -8   0 -13    0.65    1.44
  -8   0 -13    0.53    1.44
  -8   0 -13    3.98    1.21
   8   0  13    1.24    1.56
   8   0  14   21.02    2.38
  -8   0 -14   28.48    2.05
  -8   0 -14   22.74    2.11
   8   0  15   -1.63    1.81
  -8   0 -15    2.87    1.39
   8   0  16   -0.93    1.94
  -8   0 -16    3.53    1.52
   8   0  17   -0.87    1.89
  -8   0 -17    2.12    1.58
   8   0  18    1.33    1.90
  -8   0 -18    1.63    1.69
   8   0  19   -0.69    2.09
  -8   0 -19    1.57    1.85
   8   0  20   -0.88    2.12
  -8   0 -20    0.97    1.85
   8   0  21    1.40    2.32
  -8   0 -21   -1.42    2.13
  -8   0 -22    1.92    2.27
   8   0  22    3.61    2.51
  -8   0 -23   -2.73    2.48
   8   0  23   -2.74    2.72
  -8   0 -24    0.60    2.45
   8   0  24    2.17    2.64
  -8   0 -25   -1.70    2.59
  -8   0 -26   -1.11    2.72
  -8   0 -27   -2.60    2.76
  -8   0 -28    0.66    2.89
  -8   0 -29   -0.17    2.95
  -8   0 -30    0.17    3.04
  -8   0 -31   -3.39    3.41
  -8   0 -32    0.34    3.27
   8  -1 -29   -1.18    3.29
   8   1 -29   -0.54    3.23
   8  -1 -28    0.77    3.20
   8   1 -28   -2.70    3.14
   8  -1 -27   -2.45    3.23
   8   1 -27    1.08    3.19
   8  -1 -26   -2.56    3.20
   8   1 -26    0.36    2.97
   8  -1 -25   -3.35    3.24
   8   1 -25   -0.70    2.96
   8  -1 -24   -2.37    2.97
   8   1 -24    0.17    2.81
   8  -1 -23    3.71    2.94
   8   1 -23    9.15    3.15
   8  -1 -22   -2.42    2.92
   8   1 -22    0.99    2.71
   8  -1 -21    0.28    2.64
   8   1 -21    1.28    2.56
   8  -1 -20   -1.18    2.43
   8   1 -20    0.46    2.39
   8  -1 -19   -0.60    2.33
   8   1 -19    0.30    2.33
   8  -1 -18    0.54    2.01
   8   1 -18    0.42    2.28
   8  -1 -17   -0.28    1.89
   8   1 -17    2.24    2.25
   8  -1 -16    3.32    1.70
   8   1 -16    1.83    0.99
   8   1 -15    7.35    1.14
   8   1 -15    6.24    2.11
   8  -1 -15   10.98    1.84
   8   1 -14    5.51    1.14
   8   1 -14    3.79    2.00
   8  -1 -14    6.16    1.55
   8   1 -13   34.94    2.03
   8  -1 -13   35.67    2.45
   8   1 -13   41.71    2.91
   8  -1 -13   45.61    2.34
   8  -1 -12    5.53    1.86
   8   1 -12    3.14    0.99
   8   1 -12    5.58    1.70
   8  -1 -12    3.22    1.37
   8  -1 -12    4.88    1.21
   8   1 -11   16.82    1.38
   8  -1 -11   15.50    1.70
   8  -1 -11   17.42    2.22
   8   1 -11   20.26    1.81
   8  -1 -11   21.23    1.40
   8  -1 -10    5.35    0.89
   8   1 -10    3.30    0.89
   8  -1 -10    4.76    1.78
   8   1 -10    7.05    1.75
   8  -1 -10    3.15    1.19
   8   1 -10    4.77    1.19
   8   1  -9    2.22    0.83
   8  -1  -9    0.60    1.52
   8   1  -9    2.66    1.51
   8  -1  -9    0.94    1.09
   8   1  -9    3.10    0.92
   8  -1  -9    1.08    0.68
   8   1  -8   -0.46    0.71
   8   1  -8    0.74    0.79
   8  -1  -8    1.54    1.46
   8  -1  -8    1.21    1.04
   8   1  -7    1.30    0.83
   8  -1  -7    3.14    1.47
   8  -1  -7    1.14    1.00
   8   1  -6    2.15    0.92
   8  -1  -6    4.60    1.15
   8  -1  -6    4.39    1.47
   8  -1  -5   39.42    2.18
   8  -1  -5   37.47    2.45
   8   1  -5   38.81    1.98
   8   1  -4    3.35    0.99
   8  -1  -4    5.24    1.13
   8  -1  -4    6.17    1.43
   8   1  -3   84.49    3.42
   8  -1  -3   83.85    3.55
   8  -1  -2    3.66    1.12
   8   1  -2    3.28    1.00
   8   1  -1   32.26    1.92
   8  -1  -1   32.56    1.97
   8  -1   0    1.30    1.00
  -8  -1   0    0.94    1.28
   8   1   0    0.75    0.92
   8  -1   1    4.62    1.10
  -8  -1  -1    2.84    1.32
   8   1   1    4.74    1.10
   8  -1   2    1.76    1.04
  -8  -1  -2    1.26    1.37
  -8  -1  -2    0.92    0.83
   8   1   2    0.55    0.92
  -8  -1  -3    5.79    1.48
  -8  -1  -3    4.99    1.01
   8   1   3    4.33    1.11
   8  -1   3    7.21    1.21
  -8  -1  -4    1.23    1.28
  -8  -1  -4    1.56    0.95
  -8   1  -4    2.94    1.08
   8   1   4    1.53    1.09
   8  -1   4    2.15    1.15
  -8  -1  -5   28.55    1.84
  -8  -1  -5   27.50    2.23
  -8   1  -5   32.49    1.99
   8   1   5   25.97    2.00
   8  -1   5   26.48    2.00
  -8   1  -6    4.51    1.27
  -8  -1  -6    5.15    1.51
  -8  -1  -6    5.31    1.14
  -8   1  -6    6.29    1.26
   8   1   6    4.30    1.38
   8  -1   6    4.58    1.30
  -8  -1  -7   34.68    2.07
  -8   1  -7   35.18    2.17
  -8   1  -7   33.22    2.21
  -8  -1  -7   29.19    2.39
   8   1   7   31.81    2.32
   8  -1   7   31.21    2.15
  -8   1  -8    2.74    1.31
  -8  -1  -8    2.36    1.20
  -8   1  -8    3.42    0.66
  -8  -1  -8    1.35    1.38
  -8   1  -8    2.81    1.26
   8   1   8    2.12    1.36
  -8  -1  -8    1.91    0.55
   8  -1   8    1.57    1.22
  -8  -1  -9   20.49    1.76
  -8   1  -9   20.03    1.82
  -8   1  -9   14.82    1.66
  -8  -1  -9   19.83    2.07
   8   1   9   16.12    1.96
   8  -1   9   21.45    1.91
  -8   1  -9   21.76    1.29
  -8  -1  -9   18.76    1.09
  -8   1 -10    2.41    0.96
  -8  -1 -10    1.83    0.80
  -8  -1 -10    0.61    1.18
  -8   1 -10    0.76    1.19
  -8   1 -10    3.43    1.27
  -8  -1 -10    0.99    1.37
   8   1  10   -1.03    1.49
   8  -1  10    1.90    1.31
  -8  -1 -11    5.66    1.39
  -8   1 -11    2.43    1.14
  -8   1 -11    4.66    1.30
  -8   1 -11    4.33    1.41
  -8  -1 -11    4.47    0.94
   8   1  11    1.22    1.54
   8  -1  11    5.09    1.46
  -8  -1 -12    1.64    1.28
  -8   1 -12    1.49    1.27
  -8   1 -12    0.79    1.30
  -8   1 -12    0.45    1.24
  -8  -1 -12    1.21    0.93
   8   1  12   -0.77    1.71
   8  -1  12    1.18    1.41
  -8  -1 -13    2.88    1.31
  -8   1 -13    2.09    1.39
  -8   1 -13    2.19    1.25
   8   1  13    0.47    1.82
  -8   1 -13    2.94    1.52
   8  -1  13    2.87    1.52
  -8  -1 -13    1.29    1.14
  -8  -1 -14    2.14    1.36
  -8   1 -14    0.53    1.21
   8   1  14    2.02    1.94
   8  -1  14   -0.56    1.42
  -8   1 -14    0.60    1.57
  -8  -1 -14    0.32    1.17
  -8  -1 -15    4.10    1.52
  -8   1 -15    2.36    1.27
   8   1  15    1.73    1.98
   8  -1  15    0.48    1.51
  -8   1 -15    1.16    1.68
  -8  -1 -15    1.22    1.32
  -8  -1 -16   -0.42    1.41
  -8   1 -16   -0.27    1.29
   8   1  16    0.71    2.06
   8  -1  16    0.41    1.62
  -8   1 -16   -1.50    1.69
  -8   1 -17   -0.23    1.87
  -8  -1 -17    1.69    1.55
   8   1  17    1.96    2.14
   8  -1  17    2.26    1.81
  -8   1 -18    0.12    1.95
  -8  -1 -18   -0.73    1.74
   8   1  18   -1.12    2.42
   8  -1  18   -2.53    1.90
  -8   1 -19    4.18    2.07
  -8  -1 -19    3.32    1.92
   8   1  19    4.70    2.57
   8  -1  19    3.80    2.06
  -8   1 -20    0.54    2.17
  -8  -1 -20   -0.66    2.14
   8   1  20   -1.77    2.66
   8  -1  20    0.26    2.05
  -8  -1 -21   -0.96    2.21
   8   1  21   -1.50    2.82
   8  -1  21    1.53    2.08
  -8   1 -21    4.67    2.36
  -8  -1 -22   -2.33    2.50
   8  -1  22    2.45    2.18
  -8   1 -22   -2.63    2.45
  -8  -1 -23   -0.83    2.48
   8  -1  23   -1.82    2.32
  -8   1 -23    0.15    2.37
  -8  -1 -24   -2.19    2.64
   8  -1  24   -1.61    2.54
  -8   1 -24   -1.69    2.56
   8  -1  25   -0.68    2.55
  -8  -1 -25   -2.46    2.79
  -8   1 -25    3.43    2.66
   8  -1  26    1.23    2.53
  -8  -1 -26   -1.76    2.76
  -8   1 -26    0.32    2.63
  -8  -1 -27   -0.50    2.65
  -8   1 -27    2.71    2.70
  -8  -1 -28   -2.05    2.86
  -8   1 -28    2.74    2.80
  -8  -1 -29   -0.70    2.84
  -8   1 -29    1.29    2.91
  -8   1 -30    0.32    3.05
  -8  -1 -30    1.60    3.13
  -8   1 -31    1.92    2.97
  -8  -1 -31    4.14    3.06
  -8   1 -32   -2.42    3.13
  -8  -1 -32    1.46    3.11
   8  -2 -28   -0.59    3.17
   8   2 -28    1.25    3.33
   8  -2 -27   -3.77    3.23
   8   2 -27    1.23    3.13
   8  -2 -26    0.18    2.98
   8   2 -26    7.04    3.27
   8  -2 -25   -0.87    2.93
   8   2 -25    5.98    3.12
   8   2 -24    5.08    3.09
   8  -2 -24   -4.84    3.11
   8   2 -23    0.53    2.80
   8  -2 -23   -0.79    2.84
   8   2 -22    1.93    3.04
   8  -2 -22   -1.17    2.75
   8   2 -21    0.35    2.89
   8  -2 -21    1.61    2.41
   8  -2 -20    2.81    2.26
   8  -2 -19    0.43    2.02
   8   2 -18    4.77    1.01
   8  -2 -18    9.10    2.09
   8   2 -17   -0.19    0.81
   8  -2 -17    1.47    1.70
   8   2 -16    5.60    0.93
   8  -2 -16    9.95    1.86
   8   2 -15    0.42    0.78
   8  -2 -15    1.69    1.46
   8   2 -14    2.01    0.79
   8  -2 -14    2.83    1.38
   8  -2 -13    0.89    1.23
   8   2 -13    0.51    0.73
   8  -2 -13    0.65    1.37
   8  -2 -12    0.98    1.08
   8   2 -12    1.34    0.74
   8  -2 -12   -0.29    1.63
   8  -2 -12   -0.62    1.34
   8  -2 -11    1.19    1.01
   8   2 -11    1.72    0.72
   8  -2 -11    0.75    1.60
   8  -2 -11    0.74    1.24
   8   2 -10    0.83    0.68
   8  -2 -10    0.81    1.57
   8  -2 -10    0.21    1.19
   8  -2 -10    0.66    0.85
   8   2  -9    0.50    0.73
   8  -2  -9    0.68    1.54
   8  -2  -9    0.95    1.18
   8  -2  -9    1.45    0.78
   8  -2  -8   22.00    1.83
   8  -2  -8   18.28    2.05
   8   2  -8   22.54    1.36
   8  -2  -7    1.15    1.44
   8  -2  -7    1.95    1.16
   8   2  -7    1.23    0.58
   8   2  -7    0.46    0.77
   8  -2  -6   38.72    2.26
   8  -2  -6   34.82    2.39
   8   2  -6   37.62    1.79
   8   2  -6   31.84    1.34
   8  -2  -5    1.18    1.02
   8  -2  -5    0.13    1.25
   8   2  -5    0.84    0.38
   8   2  -5    0.86    0.82
   8  -2  -4   10.03    1.33
   8  -2  -4   10.65    1.50
   8   2  -4   11.96    1.12
   8  -2  -3    2.03    1.04
   8  -2  -3    3.13    1.19
   8   2  -3    2.54    0.88
   8  -2  -2    0.48    0.93
  -8  -2   2   -0.09    1.33
   8   2  -2    2.37    0.90
   8  -2  -1   -0.12    1.04
  -8  -2   1   -0.33    1.31
   8   2  -1    1.03    0.90
   8  -2   0    4.47    1.13
  -8  -2   0    4.94    1.54
   8   2   0    5.99    1.19
   8  -2   1    1.35    1.09
  -8  -2  -1   -0.09    1.42
   8   2   1    2.04    1.09
  -8  -2  -2   64.48    3.52
  -8  -2  -2   64.36    2.69
   8   2   2   71.25    3.28
   8  -2   2   60.84    3.13
   8  -2   3    2.45    1.23
  -8  -2  -3    4.12    1.62
  -8  -2  -3    3.38    1.03
   8   2   3    0.58    1.26
  -8  -2  -4   94.52    3.62
  -8  -2  -4   88.01    4.31
   8   2   4   90.32    4.23
   8  -2   4   85.87    3.97
  -8  -2  -5    1.64    1.55
  -8  -2  -5    2.12    1.01
  -8   2  -5    1.66    0.44
  -8   2  -5    2.92    1.22
   8   2   5    0.79    1.45
   8  -2   5    3.39    1.29
  -8  -2  -6   14.87    1.39
  -8   2  -6   15.20    1.61
  -8  -2  -6   11.97    1.87
   8   2   6   12.37    1.97
  -8   2  -6   13.39    0.82
   8  -2   6   12.30    1.60
  -8  -2  -7    0.10    1.06
  -8  -2  -7   -0.71    1.48
  -8   2  -7    0.43    1.12
   8   2   7   -1.06    1.79
  -8   2  -7    0.57    0.58
   8  -2   7    0.56    1.17
  -8  -2  -8   -0.69    1.09
  -8  -2  -8   -0.09    1.55
  -8   2  -8   -0.06    1.12
   8   2   8    1.96    1.67
   8  -2   8    1.08    1.24
  -8  -2  -9   -1.03    1.17
  -8  -2  -9    0.36    1.45
  -8   2  -9    1.39    1.14
   8   2   9    0.62    1.75
  -8  -2  -9    0.28    0.68
   8  -2   9   -0.60    1.17
  -8  -2 -10    5.59    1.28
  -8   2 -10    2.47    1.15
  -8   2 -10    6.06    1.40
   8   2  10    4.00    2.03
   8  -2  10    4.47    1.41
  -8  -2 -10    4.45    0.90
  -8  -2 -11    0.63    0.92
  -8  -2 -11    1.22    1.30
  -8   2 -11    0.39    1.11
  -8   2 -11    1.74    1.33
   8   2  11   -0.71    2.09
   8  -2  11    1.83    1.37
  -8   2 -12   33.75    2.26
   8   2  12   43.03    3.84
   8  -2  12   37.06    2.58
  -8  -2 -12   39.92    2.09
  -8  -2 -12   37.29    2.47
  -8  -2 -13    1.74    1.43
  -8   2 -13    1.35    1.26
  -8  -2 -13    2.53    1.17
   8   2  13   -1.48    2.58
   8  -2  13    3.72    1.57
  -8   2 -14   21.91    1.88
   8  -2  14   26.97    2.37
   8   2  14   21.20    3.45
  -8  -2 -14   27.67    2.29
  -8  -2 -14   28.12    1.95
  -8  -2 -15    2.75    1.54
  -8   2 -15    0.11    1.13
  -8  -2 -15    1.82    1.36
   8  -2  15    1.62    1.58
  -8   2 -16    1.08    1.12
   8   2  16   -2.75    3.25
  -8  -2 -16    1.58    1.35
   8  -2  16    1.58    1.58
  -8   2 -17    0.17    1.13
   8  -2  17   -1.94    1.59
  -8  -2 -17    0.07    1.37
  -8   2 -18   -0.41    1.16
   8  -2  18   -1.07    1.75
  -8  -2 -18   -0.08    1.53
  -8   2 -19    0.24    1.19
   8  -2  19    0.11    1.82
  -8  -2 -19    0.64    1.64
  -8   2 -20    2.65    1.24
   8  -2  20    2.38    1.91
  -8  -2 -20    0.72    1.89
  -8   2 -21   -0.19    1.23
   8  -2  21   -0.13    2.05
  -8   2 -21    0.15    2.48
  -8  -2 -21   -0.79    2.01
   8  -2  22    6.69    2.41
  -8   2 -22   12.61    3.03
  -8  -2 -22    7.47    2.43
  -8   2 -23    3.22    2.86
   8  -2  23    1.13    2.13
  -8  -2 -23   -1.05    2.34
  -8  -2 -24    2.23    2.33
   8  -2  24    1.63    2.20
  -8   2 -24    6.32    2.80
  -8  -2 -25   -1.90    2.44
  -8   2 -25    2.78    2.78
   8  -2  25    1.09    2.38
  -8  -2 -26   -0.78    2.67
  -8   2 -26    3.41    2.87
   8  -2  26   -0.33    2.45
  -8  -2 -27   -1.80    2.61
  -8   2 -27    0.62    2.73
  -8  -2 -28   -1.70    2.77
  -8   2 -28    0.78    2.79
  -8  -2 -29   -0.53    2.83
  -8   2 -29    0.79    2.92
  -8  -2 -30   -1.27    2.81
  -8   2 -30    3.32    2.99
  -8  -2 -31   -0.92    2.95
  -8   2 -31    0.32    3.01
   8  -3 -27    0.97    3.12
   8  -3 -26    1.47    3.02
   8  -3 -25    1.21    2.88
   8  -3 -24    2.27    2.72
   8  -3 -23   10.20    2.93
   8  -3 -22    2.24    2.58
   8  -3 -21    9.83    2.80
   8  -3 -20    3.68    2.28
   8  -3 -19    1.19    2.02
   8  -3 -18    1.94    1.89
   8  -3 -17    3.65    1.81
   8   3 -16    4.19    0.68
   8  -3 -16    7.94    1.86
   8  -3 -15    6.05    1.76
   8   3 -15    6.19    0.73
   8  -3 -14    2.86    1.50
   8   3 -14    4.44    0.91
   8   3 -14    4.53    0.64
   8   3 -13   27.71    1.42
   8  -3 -13   29.12    2.61
   8   3 -13   22.75    1.11
   8  -3 -13   29.43    2.06
   8  -3 -12    1.86    1.69
   8   3 -12    2.20    0.76
   8   3 -12    4.46    0.53
   8  -3 -12    2.41    1.58
   8  -3 -12    3.29    1.29
   8  -3 -11    7.08    1.89
   8   3 -11    8.32    0.61
   8  -3 -11    8.47    1.76
   8  -3 -11    8.05    1.24
   8  -3 -10    3.61    1.69
   8  -3 -10    0.91    1.40
   8   3 -10    1.43    0.49
   8  -3 -10    2.01    1.00
   8  -3  -9    0.95    1.61
   8  -3  -9    1.11    1.34
   8   3  -9    1.27    0.56
   8  -3  -8    4.50    1.60
   8  -3  -8    4.47    1.42
   8   3  -8    3.70    0.71
   8   3  -8    4.31    0.87
   8  -3  -7    2.93    1.46
   8  -3  -7    2.79    1.32
   8   3  -7    1.06    0.82
   8   3  -7    2.97    0.81
   8   3  -6    3.19    0.75
   8  -3  -6    1.74    1.43
   8  -3  -6    1.90    1.22
   8   3  -6   -0.04    0.98
   8  -3  -5    4.01    1.44
   8  -3  -5    6.14    1.34
   8   3  -5    5.23    1.13
   8   3  -5    7.00    0.81
   8  -3  -4    2.09    1.24
   8  -3  -4    1.05    1.12
   8   3  -4    3.22    0.73
   8   3  -4    0.50    1.13
   8  -3  -3   13.77    1.60
   8   3  -3   14.76    1.02
   8  -3  -3   16.82    1.59
   8   3  -3   15.97    1.70
   8  -3  -2    0.27    1.04
   8  -3  -2    0.99    1.12
   8   3  -2   -0.22    0.71
   8   3  -2    1.53    1.33
   8  -3  -1    3.95    1.17
   8   3  -1    1.39    1.49
   8   3  -1    2.84    0.75
  -8   3   1    1.39    0.75
  -8   3   0    2.04    0.68
   8  -3   0    2.48    1.12
   8   3   0    4.37    0.87
   8   3   0    4.17    1.65
   8  -3   1    3.58    1.19
   8   3   1    4.04    1.85
  -8   3  -1    4.05    0.70
   8   3   1    3.43    1.05
   8  -3   2    3.00    1.20
  -8   3  -2    3.19    0.70
  -8  -3  -2    3.73    1.58
  -8  -3  -2    4.63    0.82
   8   3   2    2.79    1.88
   8  -3   3    1.97    1.20
  -8  -3  -3    2.06    1.55
  -8  -3  -3    2.91    0.84
   8   3   3    1.98    2.20
  -8   3  -3    2.62    0.67
   8  -3   4    1.62    1.17
  -8  -3  -4    6.49    1.74
  -8  -3  -4    3.17    0.88
  -8   3  -4    3.05    0.69
   8   3   4    2.65    2.30
   8  -3   5    1.63    1.21
  -8   3  -5    2.71    0.72
  -8  -3  -5    2.42    0.94
  -8  -3  -5    1.91    1.59
   8   3   5   -0.85    2.58
   8  -3   6    2.13    1.29
  -8   3  -6    0.19    0.71
  -8  -3  -6    2.26    0.99
  -8  -3  -6    0.68    1.48
  -8  -3  -7    9.79    1.28
  -8  -3  -7    9.33    1.79
   8   3   7    6.45    2.94
  -8   3  -7   12.14    1.55
  -8   3  -7    9.76    0.96
   8  -3   7    8.61    1.47
  -8  -3  -8    4.07    1.14
  -8   3  -8    1.42    0.79
   8  -3   8    1.82    1.33
  -8  -3  -9    6.51    1.34
   8  -3   9    3.29    1.41
  -8  -3 -10    3.98    1.25
  -8  -3 -10    2.36    1.00
   8  -3  10    3.34    1.44
  -8  -3 -11    3.70    1.36
   8  -3  11    4.35    1.45
  -8  -3 -11    3.89    1.17
  -8  -3 -12    7.10    1.52
   8  -3  12    7.22    1.63
  -8  -3 -12    7.13    1.30
  -8  -3 -13    1.28    1.18
  -8  -3 -13    2.70    1.48
   8  -3  13    2.08    1.46
  -8  -3 -14    4.82    1.53
  -8  -3 -14    6.30    1.42
   8  -3  14    1.87    1.49
  -8  -3 -15    2.42    1.57
  -8  -3 -15    3.23    1.44
   8  -3  15    3.00    1.55
  -8  -3 -16    4.14    1.41
   8  -3  16    2.32    1.61
  -8   3 -17    1.88    1.08
  -8  -3 -17    6.59    1.62
   8  -3  17    5.75    1.81
  -8   3 -18    1.21    1.15
  -8  -3 -18    4.13    1.68
   8  -3  18    0.32    1.67
  -8   3 -19    1.88    1.15
  -8  -3 -19    5.71    1.88
   8  -3  19    2.18    1.76
  -8   3 -20   -1.12    1.12
  -8  -3 -20    3.15    2.03
   8  -3  20    0.11    1.86
  -8   3 -21    0.09    1.15
  -8  -3 -21    5.56    2.19
   8  -3  21    2.14    1.96
  -8   3 -22    0.10    1.14
  -8  -3 -22    1.75    2.15
   8  -3  22   -0.88    2.04
  -8   3 -23    0.63    1.12
   8  -3  23   -1.20    2.20
  -8  -3 -23    1.38    2.16
   8  -3  24   -1.55    2.38
  -8  -3 -24    0.95    2.27
   8  -3  25    2.82    2.37
  -8  -3 -25    1.88    2.32
  -8  -3 -26    0.77    2.40
  -8  -3 -27   -1.14    2.61
  -8  -3 -28    1.55    2.82
  -8   3 -29   -1.29    3.06
  -8  -3 -29   -3.06    2.99
  -8   3 -30    2.67    3.03
  -8  -3 -30   -1.12    3.11
   8  -4 -26    2.06    3.07
   8  -4 -25    1.58    2.95
   8  -4 -24    1.15    2.88
   8  -4 -23    2.29    2.70
   8  -4 -22    2.14    2.53
   8  -4 -21    3.71    2.51
   8  -4 -20    4.67    2.45
   8  -4 -19    1.89    2.23
   8  -4 -18   13.92    2.48
   8  -4 -17    1.27    1.96
   8  -4 -16   16.29    2.31
   8  -4 -15    1.23    1.66
   8  -4 -14   15.59    2.04
   8  -4 -13   -1.17    2.01
   8  -4 -13    3.56    1.56
   8  -4 -12   15.04    2.38
   8  -4 -12   13.81    1.71
   8  -4 -11   -0.93    1.75
   8  -4 -11    1.91    1.32
   8  -4 -10   18.06    2.25
   8  -4 -10   15.40    2.16
   8  -4  -9    2.41    1.81
   8  -4  -9    1.75    1.62
   8   4  -9    3.24    1.12
   8  -4  -8   44.39    2.94
   8  -4  -8   38.54    2.79
   8   4  -8   39.42    2.05
   8  -4  -7    6.63    1.89
   8  -4  -7    5.26    1.64
   8   4  -7    5.20    1.15
   8  -4  -6   56.17    3.21
   8  -4  -6   53.20    3.13
  -8   4   6   47.72    2.68
   8   4  -6   51.57    2.29
   8   4  -5    6.46    1.12
   8  -4  -5    4.33    1.56
  -8   4   5    3.56    1.34
   8  -4  -5    6.74    1.58
   8  -4  -4   17.55    1.91
  -8  -4   4   17.81    2.20
   8  -4  -4   18.17    1.82
   8   4  -4   16.48    1.30
  -8   4   4   17.27    1.52
  -8  -4   3    3.93    1.79
  -8   4   3    0.91    0.97
   8  -4  -3    3.97    1.41
   8  -4  -3    1.33    1.23
   8   4  -3    1.30    0.88
   8  -4  -2    1.17    1.17
  -8  -4   2    4.11    1.73
   8  -4  -2    2.98    1.36
   8   4  -2    2.53    0.96
  -8   4   2    3.09    0.95
   8   4  -1   -0.20    0.94
   8  -4  -1    1.86    1.26
   8  -4  -1   -0.05    1.13
  -8   4   1    2.46    0.91
   8  -4   0    5.37    1.37
  -8   4   0    2.56    0.94
   8   4   0    4.14    1.05
  -8   4  -1   -0.09    0.88
   8  -4   1    2.36    1.30
   8   4   1    2.92    1.02
  -8   4  -2   28.42    1.57
  -8  -4  -2   26.07    1.38
   8   4   2   31.30    1.81
   8  -4   2   29.89    2.21
   8  -4   3    2.57    1.29
   8   4   3    4.47    1.22
  -8  -4  -3    1.51    0.89
  -8   4  -3    1.75    0.90
  -8  -4  -4   27.70    1.57
  -8   4  -4   28.72    1.60
   8  -4   4   29.66    2.29
   8   4   4   29.96    2.04
   8  -4   5    0.38    1.27
  -8   4  -5    0.33    0.87
  -8  -4  -5    1.24    0.98
   8   4   5   -1.22    1.42
   8  -4   6    2.86    1.35
  -8   4  -6    4.53    0.99
  -8  -4  -6    2.68    1.02
   8   4   6    1.15    1.61
   8  -4   7    0.40    1.35
  -8  -4  -7    1.95    1.06
  -8  -4  -7    1.73    1.79
  -8   4  -7    0.71    0.94
  -8  -4  -8    2.52    1.14
  -8   4  -8    1.75    0.99
   8  -4   8    0.24    1.31
  -8  -4  -9    1.59    1.13
  -8   4  -9    0.31    1.03
   8  -4   9    1.40    1.44
  -8  -4 -10    2.92    1.23
   8  -4  10    1.59    1.47
  -8  -4 -11    1.11    1.34
  -8  -4 -11    1.96    1.18
   8  -4  11    0.34    1.51
  -8  -4 -12   10.30    1.65
  -8  -4 -12   12.94    1.48
   8  -4  12   11.99    1.91
  -8  -4 -13    0.38    1.42
   8  -4  13    4.35    1.65
  -8  -4 -13    0.64    1.32
  -8  -4 -14    9.23    1.76
   8  -4  14   10.61    1.84
  -8  -4 -14   10.98    1.66
  -8  -4 -15    0.18    1.47
  -8  -4 -15    0.41    1.44
   8  -4  15    0.57    1.53
  -8  -4 -16    0.59    1.57
   8  -4  16    0.49    1.57
  -8  -4 -17   -2.14    1.66
   8  -4  17   -1.13    1.67
  -8  -4 -18    0.35    1.76
   8  -4  18   -0.63    1.65
  -8  -4 -19    1.99    1.86
   8  -4  19    0.44    1.85
  -8  -4 -20    1.15    1.93
   8  -4  20    1.03    1.89
  -8  -4 -21    4.14    2.20
   8  -4  21   -1.17    1.94
  -8  -4 -22    4.46    2.07
   8  -4  22    1.35    2.11
  -8  -4 -23    2.15    2.08
   8  -4  23    0.76    2.00
  -8  -4 -24    4.49    2.34
  -8  -4 -25    1.60    2.56
  -8  -4 -26    0.63    2.54
  -8  -4 -27    2.15    2.74
  -8  -4 -28    1.39    2.75
  -8  -4 -29   -0.18    2.87
   8  -5 -25   -1.45    3.44
   8  -5 -24    0.17    3.12
   8  -5 -23   -0.47    2.94
   8  -5 -22   -1.87    2.73
   8  -5 -21    3.18    2.51
   8  -5 -20    0.63    2.37
   8  -5 -19    1.04    2.13
   8  -5 -18    0.54    2.13
   8  -5 -17   -0.30    1.97
   8  -5 -16   -0.36    1.87
   8  -5 -15    1.91    1.76
   8  -5 -14    3.28    1.75
   8  -5 -13   19.62    2.85
   8  -5 -13   17.07    2.07
   8  -5 -12    0.50    2.03
   8  -5 -11   14.40    2.46
   8   5 -11   12.91    1.54
   8  -5 -10   -0.22    1.75
   8   5 -10    0.95    1.17
   8  -5  -9    2.50    1.81
   8  -5  -9    7.49    2.01
  -8   5   9    5.63    1.66
   8   5  -9    5.54    1.24
   8  -5  -8    0.17    1.76
   8  -5  -8   -1.32    1.72
  -8   5   8   -1.05    1.46
   8   5  -8    0.66    1.12
   8   5  -7    9.00    1.35
  -8   5   7    9.14    1.59
   8  -5  -7    7.12    1.83
   8  -5  -7    7.65    1.91
   8   5  -6    1.68    1.15
  -8  -5   6    4.25    1.94
   8  -5  -6    1.43    1.76
   8  -5  -6   -0.19    1.70
  -8   5   6   -0.32    1.37
   8  -5  -5   41.72    2.88
  -8  -5   5   42.41    3.14
   8  -5  -5   35.63    2.59
   8   5  -5   41.25    2.24
  -8   5   5   42.09    2.36
  -8  -5   4    6.85    2.14
   8  -5  -4    4.01    1.58
   8  -5  -4    2.88    1.68
   8   5  -4    2.91    1.34
  -8   5   4    3.37    1.38
   8  -5  -3   67.80    3.57
  -8  -5   3   62.38    3.89
   8  -5  -3   59.02    3.05
  -8   5   3   66.28    2.90
   8   5  -3   56.36    2.75
  -8  -5   2    6.64    1.99
   8  -5  -2    4.67    1.75
   8  -5  -2    3.77    1.39
  -8   5   2    5.08    1.33
   8   5  -2    1.01    1.28
   8  -5  -1   46.13    2.91
   8   5  -1   41.10    2.32
  -8  -5   1   49.47    3.38
   8  -5  -1   37.85    2.32
  -8   5   1   51.34    2.43
  -8   5   0    0.68    1.19
   8   5   0   -1.53    1.37
   8  -5   0    1.48    1.49
  -8  -5   0    3.98    1.99
  -8   5  -1   22.69    1.70
  -8  -5  -1   24.52    2.62
   8   5   1   19.87    1.79
   8  -5   1   20.70    2.14
   8  -5   2    3.92    1.58
  -8  -5  -2    2.41    1.88
  -8  -5  -2    1.48    0.63
   8   5   2    5.11    1.32
  -8   5  -2   -0.74    1.16
  -8  -5  -3   20.19    1.23
  -8  -5  -3   20.56    2.53
   8   5   3   23.63    1.83
   8  -5   3   21.01    2.18
  -8   5  -3   19.40    1.61
   8   5   4    4.06    1.45
   8  -5   4    0.49    1.50
  -8  -5  -4    1.71    0.87
  -8   5  -4    1.09    1.16
  -8  -5  -4    0.23    2.03
  -8   5  -5   26.99    1.82
   8   5   5   24.61    2.02
   8  -5   5   25.26    2.35
  -8  -5  -5   25.10    1.57
   8  -5   6    5.16    1.67
  -8   5  -6    3.47    1.27
  -8  -5  -6    2.15    1.02
   8   5   6    4.83    1.64
   8   5   7   28.07    2.33
  -8   5  -7   28.70    1.90
   8  -5   7   30.98    2.50
  -8  -5  -7   26.00    1.81
   8  -5   8    3.94    1.68
  -8  -5  -8    3.74    1.25
   8   5   8    1.41    1.74
  -8   5  -8    2.65    1.30
  -8   5  -9   14.96    1.55
   8   5   9   10.79    2.05
   8  -5   9   15.78    2.10
  -8  -5  -9   13.04    1.54
  -8  -5 -10    0.59    1.20
  -8   5 -10    0.78    1.22
   8  -5  10    0.71    1.50
  -8  -5 -11    3.66    1.43
   8  -5  11    4.35    1.67
  -8  -5 -12   -1.16    1.37
   8  -5  12    1.30    1.59
  -8  -5 -13    3.27    1.49
   8  -5  13    1.04    1.53
  -8  -5 -13    1.18    1.44
  -8  -5 -14    2.56    1.56
   8  -5  14    3.20    1.70
  -8  -5 -14   -0.17    1.56
   8  -5  15    1.79    1.67
  -8  -5 -15    2.62    1.63
  -8  -5 -15    0.63    1.66
   8  -5  16    3.74    1.87
  -8  -5 -16    1.70    1.73
   8  -5  17    4.74    1.95
  -8  -5 -17    1.74    1.75
   8  -5  18   -1.08    1.78
  -8  -5 -18   -0.19    1.80
  -8  -5 -19    1.99    1.96
   8  -5  19    2.09    1.92
  -8  -5 -20    1.05    2.05
   8  -5  20    2.21    1.99
  -8  -5 -21   -1.46    2.22
  -8  -5 -22    0.61    2.25
  -8  -5 -23    0.40    2.50
  -8  -5 -24    0.84    2.72
  -8  -5 -25   -1.65    2.84
  -8  -5 -26   -0.96    2.89
  -8  -5 -27    0.17    2.76
  -8  -5 -28    2.18    2.95
   8  -6 -22    0.15    2.77
   8  -6 -21    3.66    2.72
   8  -6 -20    1.18    2.38
   8  -6 -19    1.57    2.39
   8  -6 -18    4.52    2.25
   8  -6 -17    2.46    2.23
   8  -6 -16    1.79    1.95
   8  -6 -15    2.15    1.96
   8  -6 -14   -3.04    2.79
   8  -6 -13   -0.31    2.33
   8  -6 -12    0.43    2.13
  -8   6  12   -1.38    1.87
  -8   6  11    1.80    1.73
   8  -6 -11    1.07    2.19
   8  -6 -10    1.01    1.91
  -8   6  10   -0.15    1.62
  -8   6   9    1.74    1.56
   8  -6  -9    2.37    1.82
   8   6  -9    0.86    1.26
   8   6  -8    1.90    1.24
   8  -6  -8    1.37    1.78
  -8   6   8    2.42    1.47
   8   6  -7    0.40    1.21
   8  -6  -7   -1.57    1.70
  -8   6   7    0.49    1.37
   8  -6  -7   -0.11    1.66
  -8   6   6    2.13    1.33
   8   6  -6    3.84    1.28
  -8  -6   6    1.96    1.84
   8  -6  -6    1.06    1.64
   8  -6  -6    4.36    1.78
  -8  -6   5   -0.11    1.78
   8   6  -5    1.61    1.27
   8  -6  -5    0.65    1.60
   8  -6  -5   -0.20    1.59
  -8   6   5    3.04    1.34
  -8  -6   4    2.81    1.93
   8  -6  -4    1.64    1.43
   8  -6  -4    3.01    1.66
   8   6  -4    1.51    1.21
  -8   6   4    2.28    1.26
  -8  -6   3    0.90    1.77
   8  -6  -3   -0.28    1.30
   8  -6  -3    1.55    1.52
  -8   6   3    0.63    1.25
   8   6  -3    1.02    1.25
  -8   6   2   -0.73    1.37
  -8  -6   2    2.24    1.88
   8  -6  -2    0.57    1.51
   8  -6  -2    1.41    1.25
   8   6  -2   -0.19    1.17
  -8   6   1   -1.04    1.27
   8  -6  -1    2.21    1.47
  -8  -6   1    1.37    1.83
   8  -6  -1    1.15    1.10
   8   6  -1   -0.64    1.20
   8  -6   0    5.08    1.57
  -8  -6   0    0.12    1.82
  -8   6   0    2.01    1.31
   8   6   0    2.86    1.32
   8   6   1    1.82    1.28
   8  -6   1    0.36    1.49
  -8  -6  -1   -0.94    1.86
  -8   6  -1   -0.15    1.20
   8   6   2   14.65    1.72
  -8  -6  -2   15.74    2.36
   8  -6   2   17.45    2.08
  -8   6  -2   14.26    1.56
   8  -6   3   -0.54    1.53
  -8  -6  -3    2.62    2.10
  -8  -6  -3    0.29    0.63
  -8   6  -3    1.03    1.30
   8   6   3    3.39    1.41
  -8  -6  -4   14.98    1.09
   8  -6   4   16.03    2.04
  -8  -6  -4   15.51    2.54
   8   6   4   18.40    1.80
  -8   6  -4   18.00    1.69
   8  -6   5    0.37    1.59
  -8  -6  -5    0.58    0.87
  -8   6  -5    2.18    1.30
  -8  -6  -5   -0.37    1.97
   8   6   5    2.94    1.47
   8  -6   6    5.27    1.69
   8   6   6    6.75    1.61
  -8   6  -6    6.90    1.46
  -8  -6  -6    6.23    1.06
  -8  -6  -6    5.53    2.19
   8  -6   7    2.89    1.63
  -8   6  -7   -0.73    1.28
  -8  -6  -7    1.24    1.04
   8   6   7    0.53    1.52
  -8   6  -8    1.90    1.34
   8  -6   8    2.25    1.61
  -8  -6  -8    1.35    1.09
   8   6   8    2.72    1.58
   8  -6   9    1.04    1.56
  -8  -6  -9    0.69    1.17
   8   6   9    1.44    1.70
  -8   6  -9    0.39    1.32
  -8  -6 -10    4.27    1.45
  -8   6 -10    5.15    1.42
   8  -6  10    5.91    1.77
  -8   6 -11    1.16    1.42
   8  -6  11    0.19    1.57
  -8  -6 -11    0.74    1.46
  -8   6 -12   10.87    1.68
   8  -6  12   13.91    2.09
  -8  -6 -12    9.79    1.86
   8  -6  13    2.79    1.78
  -8  -6 -13   -1.21    1.82
   8  -6  14    7.77    2.00
  -8  -6 -14    2.97    1.86
  -8  -6 -15    3.06    1.77
  -8  -6 -16    2.59    1.89
  -8  -6 -17    2.16    1.93
  -8  -6 -18    1.27    1.88
  -8  -6 -19    0.11    1.93
  -8  -6 -20    0.22    2.09
  -8  -6 -21    2.27    2.35
  -8  -6 -22    3.19    2.39
  -8  -6 -23   -2.43    2.63
  -8  -6 -24   -2.01    2.75
  -8  -6 -25   -0.61    2.81
  -8  -6 -26   -0.32    2.78
   8  -7 -19    5.91    2.74
   8  -7 -18    3.22    2.43
   8  -7 -16   -1.13    3.62
   8  -7 -15    1.43    3.23
   8  -7 -14   -1.88    3.00
   8  -7 -13    6.89    2.94
   8  -7 -12   -1.11    2.40
   8  -7 -11    0.75    2.40
   8  -7 -10    2.37    2.19
   8  -7  -9    0.93    1.92
  -8   7   9   -0.37    1.57
  -8   7   8    1.32    1.54
   8  -7  -8   -0.51    1.94
  -8   7   7    1.76    1.49
  -8  -7   7    3.70    1.95
   8  -7  -7    2.10    2.00
  -8  -7   6    3.54    1.92
   8  -7  -6   -0.68    1.73
  -8   7   6    1.17    1.43
  -8  -7   5    1.96    1.89
   8  -7  -5    1.55    1.73
  -8   7   5    0.51    1.36
  -8  -7   4    2.74    2.06
   8  -7  -4   -0.75    1.66
  -8   7   4    1.30    1.33
  -8  -7   3    0.12    1.83
   8  -7  -3   -0.11    1.65
  -8   7   3   -1.46    1.41
  -8   7   2    0.54    1.40
  -8  -7   2    0.48    1.94
   8  -7  -2    1.87    1.71
  -8   7   1   -0.35    1.34
   8  -7  -1    2.22    1.52
  -8  -7   1    1.22    2.00
   8  -7   0    1.89    1.58
  -8  -7   0    2.35    1.98
  -8   7   0    0.93    1.39
   8  -7   1    0.10    1.59
  -8  -7  -1    3.01    2.09
  -8   7  -1    1.65    1.35
   8  -7   2    2.45    1.61
  -8  -7  -2   -0.13    2.02
  -8   7  -2    2.10    1.39
   8  -7   3    1.77    1.66
  -8  -7  -3   -0.51    1.90
  -8   7  -3    2.58    1.40
   8  -7   4    1.26    1.60
  -8  -7  -4    1.16    0.60
  -8  -7  -4    2.51    2.09
  -8   7  -4    1.22    1.38
   8  -7   5    0.49    1.65
  -8  -7  -5    0.81    0.77
  -8   7  -5   -0.24    1.44
  -8  -7  -5    0.67    2.11
   8  -7   6   -0.60    1.64
  -8   7  -6    0.97    1.41
  -8  -7  -6   -1.90    2.03
   8  -7   7    2.87    1.72
  -8   7  -7    0.98    1.44
  -8   7  -8    0.06    1.43
  -8   7  -9    1.52    1.51
   8  -7  16    1.35    1.95
  -8  -7 -18    1.09    2.12
  -8  -7 -19    2.94    2.19
  -8  -7 -20    3.48    2.44
  -8  -7 -21    1.76    2.47
  -8  -7 -22    1.19    2.41
  -8  -7 -23    2.22    2.49
   8  -8 -10    7.38    2.79
   8  -8  -9    1.76    2.46
   8  -8  -8    9.86    2.68
  -8  -8   7    2.91    2.17
   8  -8  -7    2.67    2.24
  -8  -8   6   10.55    2.42
   8  -8  -6   11.94    2.45
  -8  -8   5    4.14    2.29
   8  -8  -5    3.03    2.10
  -8  -8   4   10.06    2.51
   8  -8  -4    7.66    2.19
  -8  -8   3    2.53    2.19
   8  -8  -3    1.86    1.86
   8  -8  -2    3.85    1.88
  -8  -8   2    7.59    2.37
   8  -8  -1    2.31    1.80
  -8  -8   1   -0.65    2.08
   8  -8   0    5.32    1.93
  -8  -8   0    6.31    2.45
   8  -8   1   -0.54    1.91
  -8  -8  -1    1.20    2.18
  -8  -8  -2    1.89    2.17
  -8  -8  -3   -0.41    2.15
  -8  -8  -4    4.23    2.33
  -8  -8  -5    1.00    2.30
  -8  -8  -6   -1.03    2.40
  -8  -8  -7   -0.45    2.44
   8  -8  10    0.11    1.84
   9   0 -20   -2.97    2.67
   9   0 -19   -2.60    2.73
   9   0 -19   -0.33    1.24
   9   0 -18   -0.67    2.54
   9   0 -18    0.20    1.16
   9   0 -17   -2.84    2.33
   9   0 -17   -0.19    1.16
   9   0 -16    0.58    1.85
   9   0 -16   -0.19    1.14
   9   0 -15   -0.24    1.10
   9   0 -15   -1.01    1.71
   9   0 -14    5.81    1.29
   9   0 -14    6.95    1.61
   9   0 -13    1.06    1.12
   9   0 -13    0.62    1.15
   9   0 -12   10.79    1.42
   9   0 -12   14.03    1.25
   9   0 -11    1.76    0.77
   9   0 -11    1.00    1.09
   9   0 -10    3.63    1.20
   9   0  -9    0.05    1.04
   9   0  -8    1.44    1.06
   9   0  -7    1.48    1.05
   9   0  -6    2.46    1.09
   9   0  -5   -0.32    1.06
   9   0  -4   16.11    1.56
   9   0  -3    0.27    1.09
   9   0  -2   21.62    1.79
   9   0  -1    0.58    1.08
   9   0   0    6.64    1.32
   9   0   1    1.35    1.17
   9   0   2    3.24    1.30
   9   0   3    1.19    1.18
  -9   0  -4    2.59    1.42
   9   0   4    3.83    1.28
  -9   0  -5    1.43    1.38
  -9   0  -5    0.11    1.09
   9   0   5    1.13    1.21
  -9   0  -6    4.66    1.49
  -9   0  -6    5.79    1.34
   9   0   6    5.28    1.39
  -9   0  -7    0.83    1.39
  -9   0  -7    0.12    1.16
   9   0   7    0.55    1.30
  -9   0  -8    9.97    1.68
  -9   0  -8    8.80    1.47
   9   0   8    9.40    1.64
  -9   0  -9   -0.08    1.43
  -9   0  -9    0.07    1.30
   9   0   9    0.17    1.42
  -9   0 -10    8.49    1.76
  -9   0 -10    8.13    1.48
  -9   0 -10    5.57    0.50
   9   0  10    7.97    1.72
  -9   0 -11    1.73    0.71
  -9   0 -11   -0.42    1.46
  -9   0 -11    0.07    1.32
   9   0  11   -0.28    1.54
  -9   0 -12    2.11    1.47
  -9   0 -12    3.54    0.89
   9   0  12    2.18    1.61
  -9   0 -13    0.76    1.42
   9   0  13    0.10    1.66
  -9   0 -13    0.07    0.96
  -9   0 -14   -0.09    1.53
   9   0  14   -0.88    1.91
  -9   0 -14    0.77    1.13
  -9   0 -15   -1.24    1.36
  -9   0 -15   -0.89    1.59
   9   0  15   -2.24    2.04
  -9   0 -16    0.33    1.47
  -9   0 -16   -0.27    1.62
   9   0  16   -2.51    2.12
  -9   0 -17   -1.59    1.74
  -9   0 -17   -0.73    1.50
   9   0  17   -1.88    2.07
  -9   0 -18    2.33    1.76
   9   0  18    0.43    2.12
  -9   0 -19   -1.84    1.86
   9   0  19    1.63    2.17
  -9   0 -20    4.83    2.16
   9   0  20   -0.16    2.30
   9   0  21   -0.82    2.47
  -9   0 -21    0.23    2.17
   9   0  22   -1.91    2.70
  -9   0 -22   -0.25    2.23
   9   0  23   -1.26    2.84
  -9   0 -23   -0.13    2.42
   9   0  24   -4.72    3.13
  -9   0 -24   -2.43    2.64
   9   0  25   -1.79    3.13
  -9   0 -25   -1.20    2.70
  -9   0 -26   -2.18    2.87
  -9   0 -27   -0.48    2.94
  -9   0 -28   -2.80    3.23
   9   1 -20   -1.29    2.49
   9   1 -20   -0.74    1.04
   9  -1 -20   -1.40    2.49
   9   1 -19    2.70    2.45
   9   1 -19    1.20    1.09
   9  -1 -19    2.46    2.34
   9   1 -18    1.76    2.43
   9   1 -18    0.21    1.03
   9  -1 -18    0.08    1.38
   9  -1 -18    2.33    2.13
   9   1 -17    5.80    1.20
   9  -1 -17    5.30    1.55
   9  -1 -17   11.47    2.17
   9   1 -17    9.96    2.46
   9   1 -16    1.03    1.05
   9  -1 -16    0.15    1.30
   9  -1 -16    2.85    1.73
   9   1 -16    2.46    2.12
   9   1 -15    4.76    1.12
   9  -1 -15    8.51    1.71
   9  -1 -15    6.03    1.45
   9   1 -15    8.67    2.10
   9  -1 -14    1.68    1.26
   9   1 -14    1.09    0.95
   9  -1 -14    1.08    1.23
   9   1 -14    2.89    1.63
   9  -1 -13    0.31    1.10
   9   1 -13    0.81    0.96
   9  -1 -13    0.35    1.18
   9   1 -13    2.79    1.47
   9  -1 -12    0.85    0.89
   9   1 -12   -1.34    1.30
   9   1 -12    0.42    0.92
   9  -1 -12    0.21    1.15
   9   1 -11    0.91    0.93
   9  -1 -11    0.07    1.16
   9  -1 -11    0.37    0.74
   9   1 -11    0.58    1.04
   9   1 -10    0.27    0.92
   9  -1 -10    0.32    1.10
   9   1 -10    1.00    0.56
   9   1  -9    5.79    1.13
   9  -1  -9    4.69    1.27
   9   1  -8    0.09    0.97
   9  -1  -8    2.25    1.21
   9  -1  -8    0.95    1.51
   9  -1  -7   28.51    2.41
   9   1  -7   27.42    1.81
   9  -1  -7   28.98    2.03
   9   1  -6    0.66    1.00
   9  -1  -6    1.69    1.22
   9   1  -5   20.21    1.61
   9  -1  -5   22.21    1.79
   9  -1  -4    1.57    1.20
   9   1  -4    0.35    1.02
   9  -1  -3    1.96    1.12
   9   1  -3    1.51    1.01
   9  -1  -2    0.93    1.15
   9   1  -2    0.05    1.06
   9  -1  -1    0.19    1.09
   9   1  -1   -0.11    1.07
   9  -1   0    0.56    1.20
   9   1   0    3.16    1.15
  -9  -1  -1   13.90    2.02
   9   1   1   16.23    1.60
   9  -1   1   15.68    1.66
  -9  -1  -2    2.73    1.52
   9   1   2    2.25    1.33
   9  -1   2    4.29    1.35
  -9  -1  -3   46.57    3.02
   9   1   3   49.45    2.75
   9  -1   3   45.23    2.68
  -9  -1  -4    3.86    1.73
  -9  -1  -4    4.45    1.24
   9   1   4    2.76    1.45
   9  -1   4    2.52    1.33
  -9  -1  -5   18.64    2.15
  -9  -1  -5   19.90    1.68
   9   1   5   20.73    2.01
   9  -1   5   19.92    1.92
  -9  -1  -6    0.98    2.04
  -9  -1  -6    1.10    1.16
  -9   1  -6    2.78    1.27
   9   1   6    0.82    1.39
   9  -1   6    2.94    1.33
  -9  -1  -7    1.35    1.50
  -9  -1  -7    0.88    1.18
  -9   1  -7    2.37    1.27
   9   1   7    1.13    1.44
   9  -1   7    1.47    1.29
  -9   1  -8    0.07    1.32
  -9  -1  -8   -0.09    1.48
  -9  -1  -8    0.61    1.22
  -9   1  -8    1.66    1.22
   9   1   8    2.48    1.56
   9  -1   8    0.47    1.22
  -9   1  -9    1.15    1.35
  -9  -1  -9   -1.65    1.63
  -9  -1  -9    0.13    1.19
  -9   1  -9   -0.21    1.24
   9   1   9   -0.98    1.59
   9  -1   9    0.16    1.25
  -9   1 -10    2.06    1.36
  -9  -1 -10   -0.53    1.26
  -9  -1 -10   -0.74    1.52
   9   1  10    0.73    1.68
  -9   1 -10    0.43    0.63
   9  -1  10    2.48    1.54
  -9   1 -11    7.91    1.05
  -9   1 -11    8.60    1.67
  -9  -1 -11   12.07    1.73
  -9  -1 -11    8.95    1.94
   9   1  11    7.59    2.09
  -9  -1 -11    8.89    0.92
   9  -1  11   12.20    1.85
  -9  -1 -12    1.76    0.91
  -9  -1 -12    2.48    1.56
  -9   1 -12    1.10    1.39
  -9   1 -12    2.86    1.06
  -9  -1 -12    4.42    1.78
   9   1  12   -0.24    1.93
   9  -1  12    3.01    1.57
  -9   1 -13   14.43    1.88
  -9  -1 -13   18.82    2.27
   9  -1  13   16.32    2.25
  -9   1 -13   17.13    1.58
   9   1  13   14.40    2.56
  -9  -1 -13   19.30    1.43
  -9   1 -14    1.36    1.43
  -9  -1 -14    2.64    1.13
  -9  -1 -14    1.57    1.72
   9   1  14    3.02    2.15
   9  -1  14    0.30    1.57
  -9   1 -14    4.92    1.40
  -9   1 -15    3.55    1.46
  -9  -1 -15    5.63    1.34
   9   1  15    2.73    2.17
   9  -1  15    2.73    1.80
  -9   1 -15    5.85    1.62
  -9   1 -16    1.86    1.42
   9   1  16    0.15    2.24
  -9  -1 -16    1.58    1.32
   9  -1  16    0.66    1.76
  -9   1 -16    3.38    1.62
  -9   1 -17    1.21    1.71
  -9   1 -17    0.62    1.39
   9   1  17   -0.81    2.55
   9  -1  17    0.12    1.80
  -9  -1 -17    0.59    1.45
  -9   1 -18    1.04    1.80
  -9   1 -18    0.63    1.45
   9   1  18   -0.34    2.72
   9  -1  18   -0.87    2.00
  -9  -1 -18    0.38    1.58
  -9   1 -19    0.68    1.99
  -9   1 -19    0.16    1.44
   9   1  19   -0.53    2.64
   9  -1  19   -2.10    2.20
  -9  -1 -19    0.26    1.76
  -9   1 -20   -1.10    2.13
  -9   1 -20    0.99    1.48
   9   1  20   -3.54    2.99
   9  -1  20   -1.67    2.38
  -9  -1 -20   -0.87    1.89
  -9  -1 -21   -0.21    2.10
  -9   1 -21    0.78    2.36
  -9   1 -21    1.35    1.53
   9   1  21   -2.37    3.08
   9  -1  21    3.69    2.31
  -9  -1 -22    0.81    2.22
  -9   1 -22   -0.83    2.33
  -9   1 -22   -1.37    1.60
   9  -1  22    2.60    2.37
  -9  -1 -23    1.77    2.37
  -9   1 -23    2.01    2.54
   9  -1  23    1.92    2.38
  -9  -1 -24   -3.43    2.64
  -9   1 -24   -0.59    2.63
   9  -1  24    2.20    2.54
  -9  -1 -25   -1.46    2.73
  -9   1 -25   -0.76    2.58
  -9   1 -26    0.16    2.78
  -9  -1 -26   -1.56    2.57
  -9   1 -27   -2.38    3.02
  -9  -1 -27    0.33    2.66
  -9   1 -28   -2.25    3.17
  -9  -1 -28   -2.54    3.01
   9   2 -19    2.98    2.66
   9  -2 -19    3.81    2.25
   9   2 -18    0.57    2.53
   9  -2 -18    1.30    1.95
   9  -2 -17    2.74    1.85
   9   2 -17    0.69    2.50
   9  -2 -17    1.15    1.56
   9  -2 -16    4.67    1.79
   9   2 -16    2.67    0.94
   9  -2 -16    0.83    1.62
   9  -2 -15    1.45    1.59
   9   2 -15    3.77    2.40
   9   2 -15    2.63    0.95
   9  -2 -15   -0.63    1.53
   9   2 -14    8.62    2.56
   9  -2 -14   10.24    1.86
   9  -2 -14   14.43    1.65
   9   2 -14   11.90    1.17
   9   2 -13    2.48    0.91
   9  -2 -13    1.92    1.54
   9  -2 -13    2.88    1.21
   9   2 -13    5.83    2.17
   9  -2 -12   11.79    1.86
   9  -2 -12   14.20    1.30
   9   2 -12   13.30    2.20
   9   2 -12   14.98    1.25
   9   2 -11    0.94    0.82
   9  -2 -11   -0.16    1.38
   9   2 -11    3.01    1.69
   9   2 -10    3.79    0.93
   9  -2 -10    2.39    1.36
   9   2 -10    3.39    0.75
   9  -2  -9    1.16    1.25
   9   2  -9    1.97    1.10
   9   2  -9    0.75    0.61
   9   2  -9    0.46    0.84
   9  -2  -8    1.73    1.54
   9  -2  -8    0.85    1.22
   9   2  -8    0.04    0.87
   9  -2  -7    1.14    1.22
   9  -2  -7   -0.73    1.43
   9   2  -7    0.83    0.90
   9  -2  -6    2.37    1.30
   9  -2  -6    3.89    1.56
   9   2  -6    2.31    0.98
   9  -2  -5    1.15    1.17
   9  -2  -5    2.78    1.47
   9   2  -5    2.84    1.00
   9  -2  -4   10.28    1.53
   9   2  -4   15.69    1.41
   9  -2  -3   -0.13    1.17
   9   2  -3    1.69    1.08
   9   2  -2   17.99    1.62
   9  -2  -2   13.08    1.65
   9  -2  -1    0.53    1.17
  -9  -2   1    1.35    1.61
   9   2  -1    1.00    1.17
   9  -2   0    6.11    1.35
  -9  -2   0    4.83    1.66
   9   2   0    4.48    1.35
   9  -2   1    0.07    1.19
  -9  -2  -1   -0.09    1.46
   9   2   1    0.14    1.24
   9  -2   2    1.81    1.19
  -9  -2  -2    3.03    1.64
   9   2   2    2.72    1.42
   9  -2   3    0.65    1.24
  -9  -2  -3    2.24    1.62
  -9  -2  -3    1.50    0.92
   9   2   3    0.25    1.47
  -9  -2  -4    2.22    1.66
  -9  -2  -4    4.56    1.06
   9   2   4    2.82    1.67
   9  -2   4    2.61    1.30
  -9  -2  -5    1.77    1.66
  -9  -2  -5    2.43    1.07
   9   2   5    0.10    1.71
   9  -2   5    2.00    1.27
  -9  -2  -6    5.94    1.73
  -9  -2  -6    3.91    1.22
   9   2   6    2.27    1.85
   9  -2   6    4.17    1.41
  -9  -2  -7    0.10    1.68
  -9  -2  -7    1.64    1.15
   9   2   7   -1.41    2.08
   9  -2   7    0.39    1.32
  -9  -2  -8    8.22    1.89
  -9  -2  -8    8.18    1.34
  -9   2  -8    6.24    0.61
   9   2   8    7.76    2.13
  -9   2  -8    6.42    0.53
   9  -2   8    7.40    1.57
  -9  -2  -9    0.12    1.25
  -9  -2  -9   -0.81    1.70
   9   2   9    0.68    2.06
  -9   2  -9    0.48    0.61
   9  -2   9   -0.08    1.31
  -9   2  -9    1.33    0.88
  -9  -2 -10    5.74    1.49
  -9  -2 -10    5.31    1.83
  -9   2 -10    5.13    1.20
   9   2  10    4.06    2.31
   9  -2  10    5.84    1.61
  -9  -2 -11    2.34    1.37
  -9  -2 -11    0.11    1.67
   9   2  11    1.08    2.31
  -9   2 -11   -1.18    1.38
  -9  -2 -11    2.04    0.91
   9  -2  11    2.78    1.50
  -9  -2 -12    1.56    1.38
  -9  -2 -12    0.85    1.79
   9   2  12    0.33    2.47
   9  -2  12    2.26    1.52
  -9  -2 -12    2.33    0.99
  -9   2 -12    1.11    1.52
  -9   2 -13   -1.15    1.73
  -9  -2 -13    3.30    1.49
  -9   2 -13    0.71    1.25
   9   2  13    3.54    2.80
   9  -2  13    1.42    1.54
  -9  -2 -13    2.79    1.08
  -9  -2 -14    0.57    1.13
  -9   2 -14   -0.58    1.20
  -9   2 -14   -1.59    1.89
   9   2  14   -1.67    3.01
   9  -2  14    1.37    1.65
  -9  -2 -15    1.69    1.24
  -9   2 -15    1.87    1.26
  -9   2 -15   -2.17    2.10
   9   2  15    1.37    2.89
   9  -2  15    1.24    1.66
  -9  -2 -16    1.06    1.34
  -9   2 -16   -1.00    1.25
   9   2  16   -3.96    3.28
  -9   2 -16   -2.82    2.12
   9  -2  16   -0.64    1.68
  -9   2 -17    0.20    1.30
  -9  -2 -17    0.91    1.35
  -9   2 -17   -2.90    2.25
   9  -2  17    0.11    1.73
  -9   2 -18    0.53    1.31
  -9  -2 -18    1.17    1.49
  -9   2 -18   -0.64    2.25
   9  -2  18    2.53    1.84
  -9   2 -19   -0.34    1.30
  -9   2 -19   -0.40    2.30
  -9  -2 -19    1.38    1.74
   9  -2  19   -0.48    1.97
  -9   2 -20    2.06    1.41
  -9   2 -20    6.28    2.70
  -9  -2 -20    2.97    1.91
   9  -2  20    0.89    2.03
  -9   2 -21    1.01    2.68
  -9   2 -21    0.76    1.45
   9  -2  21   -1.62    2.21
  -9  -2 -21    1.98    2.00
  -9   2 -22    3.23    2.82
  -9   2 -22   -0.21    1.38
   9  -2  22   -1.14    2.30
  -9  -2 -22    0.55    2.09
  -9   2 -23   -1.19    2.55
  -9   2 -23    0.07    1.37
   9  -2  23    2.25    2.27
  -9  -2 -23    1.31    2.23
  -9   2 -24    0.91    2.89
  -9  -2 -24   -0.78    2.26
  -9  -2 -25   -0.28    2.35
  -9   2 -25    2.77    2.75
  -9  -2 -26   -0.90    2.51
  -9   2 -26    0.47    2.74
  -9   2 -27   -2.03    2.93
  -9  -2 -27   -2.70    3.00
  -9   2 -28    1.09    2.97
  -9  -2 -28   -1.18    2.96
   9  -3 -18    0.66    2.10
   9  -3 -17   12.11    2.26
   9  -3 -17    8.15    2.25
   9  -3 -16    0.22    1.75
   9  -3 -16   -0.79    1.92
   9  -3 -15    9.98    2.21
   9  -3 -15   13.08    1.97
   9  -3 -14    1.04    1.79
   9  -3 -14    1.23    1.48
   9  -3 -13    6.73    1.88
   9  -3 -13    6.27    1.44
   9  -3 -12    0.19    1.56
   9  -3 -11    4.41    1.72
   9  -3 -10   -0.63    1.55
   9   3 -10   -0.85    0.67
   9  -3  -9   14.96    2.18
   9  -3  -9   13.54    1.96
   9   3  -9   11.83    1.06
   9   3  -9   14.63    1.14
   9   3  -8    2.17    0.86
   9  -3  -8    0.09    1.67
   9  -3  -8    1.22    1.41
   9   3  -8   -0.46    1.01
   9  -3  -7   36.97    2.50
   9  -3  -7   35.02    2.63
   9   3  -7   25.84    1.82
   9   3  -7   30.02    1.48
   9  -3  -6    3.50    1.53
   9  -3  -6    1.46    1.59
   9   3  -6    0.82    1.22
   9   3  -6    1.56    0.82
   9   3  -5   22.03    1.16
   9  -3  -5   22.61    2.14
   9   3  -5   19.13    1.88
   9  -3  -4    1.05    1.27
   9  -3  -4    2.52    1.50
   9   3  -4   -0.67    1.44
   9  -3  -3    3.51    1.37
   9   3  -3    1.77    1.46
   9  -3  -2    1.04    1.26
   9   3  -2    2.39    1.57
   9  -3  -1    1.71    1.31
  -9  -3   1    1.82    1.68
   9   3  -1    0.69    1.62
   9  -3   0   -0.37    1.24
   9   3   0    2.11    1.85
   9  -3   1    6.24    1.52
  -9  -3  -1    8.57    2.05
   9   3   1    8.66    2.23
   9  -3   2    2.44    1.35
  -9  -3  -2    8.35    2.08
   9   3   2    3.15    2.37
  -9  -3  -3   21.28    2.46
  -9  -3  -3   20.72    1.48
   9   3   3   26.53    3.43
   9  -3   3   23.46    2.05
   9  -3   4    1.09    1.38
  -9  -3  -4    2.41    1.01
   9   3   4   -0.50    2.69
  -9   3  -4    1.58    0.48
   9  -3   5    5.32    1.49
  -9  -3  -5    8.20    2.01
  -9  -3  -5    7.24    1.17
   9   3   5    2.36    2.90
  -9   3  -5    5.72    0.71
  -9  -3  -6    2.17    1.84
  -9  -3  -6    2.68    1.16
   9   3   6   -0.39    3.13
  -9   3  -6    0.94    0.64
   9  -3   6    0.88    1.41
  -9   3  -7    0.96    0.70
  -9  -3  -7    2.93    1.83
  -9  -3  -7    0.45    1.11
   9   3   7   -1.90    3.46
   9  -3   7    0.16    1.31
  -9   3  -8    1.58    0.76
  -9  -3  -8    1.59    1.23
  -9  -3  -8   -0.67    1.88
   9   3   8    0.23    3.47
   9  -3   8    1.59    1.45
  -9  -3  -9    0.23    1.19
  -9  -3  -9    0.90    1.84
   9  -3   9   -0.59    1.50
  -9   3  -9    1.50    0.84
  -9  -3 -10    1.41    1.28
  -9  -3 -10    1.15    1.89
  -9   3 -10    1.35    0.89
   9  -3  10    3.65    1.57
  -9  -3 -11    2.64    1.39
  -9  -3 -11    2.78    1.91
   9  -3  11    5.60    1.70
  -9  -3 -12    2.50    1.36
  -9  -3 -12    2.65    1.09
   9  -3  12    1.74    1.52
  -9  -3 -13    8.92    1.74
   9  -3  13    8.33    1.86
  -9  -3 -13    6.09    1.26
   9  -3  14    1.46    1.62
  -9  -3 -14    1.50    1.29
   9  -3  15    3.77    1.74
  -9  -3 -15    2.35    1.42
  -9  -3 -16    0.80    1.44
   9  -3  16    0.21    1.71
  -9  -3 -17    1.10    1.55
   9  -3  17   -0.11    1.73
  -9  -3 -18    0.99    1.65
   9  -3  18   -0.23    1.82
  -9  -3 -19   -0.25    1.77
   9  -3  19    1.64    1.96
  -9  -3 -20    1.95    1.90
   9  -3  20   -0.85    1.97
  -9  -3 -21    3.67    1.97
   9  -3  21    1.27    2.06
  -9  -3 -22    2.61    2.07
   9  -3  22   -0.93    2.14
  -9  -3 -23    2.13    2.21
  -9  -3 -24    0.65    2.24
  -9   3 -24    2.01    2.78
  -9  -3 -25    4.02    2.51
  -9   3 -25   -0.31    2.74
  -9  -3 -26    0.89    2.66
  -9   3 -26    2.14    2.90
  -9   3 -27    1.22    2.96
  -9  -3 -27    1.10    2.78
   9  -4 -17   -0.87    2.34
   9  -4 -16    1.10    2.19
   9  -4 -16    2.75    1.85
   9  -4 -15    1.19    2.18
   9  -4 -15    1.64    1.64
   9  -4 -14    6.30    2.27
   9  -4 -14    5.28    1.67
   9  -4 -13    0.47    1.87
   9  -4 -12    9.59    2.19
   9  -4 -11   -1.60    1.78
   9  -4 -10    3.79    1.83
   9  -4  -9    1.81    1.73
   9  -4  -8    3.24    1.82
   9  -4  -8    0.09    1.50
   9  -4  -7    0.66    1.64
   9  -4  -7   -0.54    1.51
   9  -4  -6    7.35    1.86
   9  -4  -6   10.42    1.86
   9  -4  -5    1.32    1.54
   9  -4  -5    1.50    1.55
   9   4  -5    0.60    0.97
   9  -4  -4   22.52    2.16
   9   4  -4   19.00    1.44
   9  -4  -4   17.36    1.92
  -9  -4   4   20.07    2.57
   9   4  -3    0.57    1.11
   9  -4  -3    1.99    1.49
   9  -4  -3    1.68    1.37
   9   4  -2   22.87    1.57
   9  -4  -2   23.24    2.12
   9  -4  -1    0.65    1.43
  -9   4   1   -1.67    1.19
   9   4  -1   -0.14    1.17
   9  -4   0   11.09    1.75
  -9   4   0   10.27    1.19
   9   4   0   10.22    1.54
   9  -4   1    1.14    1.49
  -9   4  -1    0.09    0.94
   9   4   1   -1.26    1.59
   9  -4   2    4.76    1.61
  -9   4  -2    5.87    1.02
   9  -4   3    1.68    1.46
  -9   4  -3    0.53    0.89
  -9  -4  -3    0.69    1.91
  -9  -4  -3    0.46    0.86
   9  -4   4    6.72    1.62
  -9  -4  -4    6.77    2.13
  -9  -4  -4    5.31    1.04
  -9   4  -4    4.77    1.00
   9  -4   5    1.92    1.50
  -9  -4  -5   -0.35    1.94
  -9  -4  -5    0.20    1.02
  -9   4  -5    0.94    0.88
   9  -4   6   10.15    1.79
  -9  -4  -6   10.44    2.26
  -9  -4  -6    7.70    1.22
  -9   4  -6    7.26    1.06
  -9   4  -7   -0.61    0.93
  -9  -4  -7    0.14    1.10
  -9  -4  -7   -0.84    2.11
   9  -4   7   -0.95    1.54
  -9  -4  -8    7.20    1.37
  -9  -4  -8    6.82    2.26
  -9   4  -8   10.45    1.18
   9  -4   8    8.19    1.81
  -9  -4  -9    1.05    1.19
  -9  -4  -9    0.74    2.16
   9  -4   9    0.98    1.58
  -9   4  -9    1.67    1.05
  -9  -4 -10    5.78    1.34
  -9  -4 -10    4.76    2.02
  -9   4 -10    6.29    1.16
   9  -4  10    4.38    1.71
  -9  -4 -11    1.73    1.31
  -9   4 -11   -0.16    1.10
   9  -4  11    1.67    1.64
  -9  -4 -12    2.98    1.42
   9  -4  12    2.87    1.67
  -9  -4 -13    0.14    1.36
   9  -4  13    0.30    1.57
  -9  -4 -14    0.95    1.54
  -9  -4 -14    1.67    1.37
   9  -4  14    1.50    1.65
   9  -4  15    0.30    1.69
  -9  -4 -15    1.30    1.45
   9  -4  16    0.32    1.69
  -9  -4 -16    2.78    1.56
   9  -4  17    1.96    1.83
  -9  -4 -17   -0.07    1.60
   9  -4  18    1.84    1.95
  -9  -4 -18    2.74    1.77
  -9  -4 -19   -0.09    1.79
   9  -4  19    0.12    1.90
  -9  -4 -20    1.21    1.98
   9  -4  20    2.67    2.01
  -9  -4 -21   -2.16    2.22
  -9  -4 -22   -0.11    2.32
  -9  -4 -23   -1.21    2.52
  -9  -4 -24   -2.50    2.50
  -9  -4 -25   -0.14    2.54
  -9  -4 -26    1.41    2.76
   9  -5 -18   -3.33    3.03
   9  -5 -17   -2.27    2.87
   9  -5 -16   -1.15    2.53
   9  -5 -15   -2.01    2.34
   9  -5 -14   -1.31    2.15
   9  -5 -13    1.37    2.12
   9  -5 -12   -1.16    2.02
   9  -5 -11   -0.12    1.88
   9  -5 -10    2.47    1.89
   9  -5  -9    3.55    1.86
   9  -5  -8   -0.09    1.85
   9  -5  -8    2.50    1.71
   9  -5  -7    3.10    1.81
   9  -5  -7    2.34    1.67
   9  -5  -6    2.03    1.66
   9  -5  -6    1.88    1.60
  -9   5   6   -0.68    1.64
  -9  -5   5    5.02    1.97
   9  -5  -5    4.90    1.58
   9  -5  -5    6.02    1.74
  -9   5   5    1.95    1.39
  -9  -5   4    2.31    1.91
   9  -5  -4   -0.10    1.54
   9  -5  -4    1.69    1.40
  -9   5   4   -0.47    1.27
  -9  -5   3   -1.38    1.83
   9  -5  -3    1.57    1.49
   9  -5  -3    0.73    1.32
  -9   5   3    1.19    1.21
  -9   5   2    1.02    1.14
   9  -5  -2    0.91    1.42
  -9  -5   2    0.35    1.78
   9  -5  -1   -0.36    1.47
  -9  -5   1   -1.43    1.95
  -9   5   1    2.72    1.16
   9  -5   0    0.80    1.55
  -9  -5   0   -0.84    1.95
  -9   5   0    2.51    1.09
   9  -5   1    9.13    1.86
  -9   5  -1    8.07    1.29
  -9   5  -2    0.65    1.11
   9  -5   2    2.39    1.65
  -9   5  -3   17.58    1.53
   9  -5   3   19.65    2.21
   9  -5   4    3.37    1.65
  -9  -5  -4    1.16    0.87
  -9   5  -4    1.02    1.16
   9  -5   5   11.67    1.90
  -9  -5  -5   10.33    1.21
  -9   5  -5   12.60    1.36
   9  -5   6    2.19    1.62
  -9  -5  -6    0.23    0.99
  -9   5  -6    1.62    1.13
   9  -5   7    4.39    1.75
  -9   5  -7    3.54    1.21
  -9  -5  -7    3.07    1.17
  -9   5  -8   -0.60    1.17
  -9  -5  -8    0.43    1.14
  -9  -5  -8   -1.59    2.20
   9  -5   8    0.75    1.59
  -9   5  -9    2.62    1.22
  -9  -5  -9    2.62    1.21
  -9  -5  -9    2.42    2.17
   9  -5   9    2.57    1.67
  -9  -5 -10    0.11    1.24
   9  -5  10    4.14    1.80
  -9   5 -10    0.83    1.20
  -9  -5 -11    5.55    1.44
  -9   5 -11    6.44    1.39
   9  -5  11    8.57    1.97
  -9  -5 -12    1.97    1.51
  -9   5 -12    1.29    1.31
   9  -5  12    3.19    1.83
  -9  -5 -13    8.53    1.88
  -9   5 -13    8.85    1.57
   9  -5  13   11.13    2.07
  -9  -5 -14    0.97    1.68
   9  -5  14    1.27    1.82
   9  -5  15    5.92    1.99
  -9  -5 -16    0.90    1.63
   9  -5  16    2.80    1.89
   9  -5  17   -0.45    1.79
  -9  -5 -17    1.29    1.78
   9  -5  18    0.93    1.95
  -9  -5 -18    1.28    1.78
  -9  -5 -19    2.33    2.01
  -9  -5 -20    0.10    2.12
  -9  -5 -21    1.62    2.17
  -9  -5 -22    0.46    2.34
  -9  -5 -23    1.24    2.52
  -9  -5 -24   -0.40    2.64
   9  -6 -17   -2.48    3.55
   9  -6 -16    0.20    3.05
   9  -6 -15   -0.72    2.96
   9  -6 -14    0.84    2.68
   9  -6 -13   -1.42    2.36
   9  -6 -12    5.03    2.55
   9  -6 -11   -0.70    2.08
   9  -6 -10   -0.68    2.00
   9  -6  -9    1.17    2.02
  -9   6   8   -1.01    1.68
   9  -6  -8    0.47    1.74
  -9   6   7   -1.09    1.64
   9  -6  -7    2.76    1.83
   9  -6  -6    0.22    1.62
  -9   6   6    0.83    1.53
  -9  -6   5    4.13    2.05
   9  -6  -5    1.98    1.73
  -9   6   5   -0.12    1.40
  -9   6   4    1.29    1.35
  -9  -6   4    0.73    1.80
   9  -6  -4    0.85    1.61
  -9  -6   3    1.24    1.98
   9  -6  -3    1.96    1.65
  -9   6   3    0.05    1.21
   9  -6  -2    2.72    1.62
  -9  -6   2    3.10    2.12
  -9   6   2    2.12    1.32
   9  -6  -1    2.00    1.59
  -9  -6   1    0.76    2.01
  -9   6   1    1.16    1.23
   9  -6   0   -0.89    1.66
  -9  -6   0    0.51    1.98
  -9   6   0   -0.25    1.25
  -9   6  -1   -0.34    1.27
   9  -6   1   -0.98    1.63
  -9  -6  -1    0.78    1.92
   9  -6   2   -0.39    1.54
  -9  -6  -2   -0.53    2.06
  -9   6  -2   -0.05    1.17
   9  -6   3    0.19    1.62
  -9  -6  -3    0.13    2.07
  -9   6  -3    0.23    1.17
   9  -6   4    0.70    1.66
  -9  -6  -4    1.07    2.03
  -9   6  -4    1.03    1.18
   9  -6   5    1.58    1.70
  -9  -6  -5    0.54    2.08
  -9   6  -5   -0.33    1.19
   9  -6   6    3.01    1.72
  -9   6  -6    1.81    1.27
   9  -6   7    0.30    1.65
  -9   6  -7   -0.67    1.31
   9  -6   8    1.01    1.72
  -9   6  -8    2.24    1.43
  -9   6  -9    0.31    1.32
   9  -6   9    0.61    1.62
   9  -6  10    3.18    1.84
   9  -6  11    3.42    1.91
   9  -6  12    3.27    1.88
   9  -6  13    0.75    1.83
   9  -6  14    4.37    1.92
   9  -6  15    0.34    1.77
  -9  -6 -18    0.57    1.95
  -9  -6 -19    1.60    2.16
  -9  -6 -20    1.18    2.16
  -9  -6 -21    1.46    2.36
  -9  -6 -22    0.36    2.38
   9  -7 -11    4.32    2.58
   9  -7 -10   -1.52    2.41
   9  -7  -9    9.17    2.57
   9  -7  -8    1.45    2.17
   9  -7  -7   10.90    2.45
  -9  -7   6    5.13    2.39
   9  -7  -6    1.99    2.10
  -9  -7   5    7.26    2.40
   9  -7  -5    8.99    2.27
  -9  -7   4    0.51    2.04
   9  -7  -4    4.24    2.01
  -9  -7   3    4.06    2.27
   9  -7  -3    5.42    2.01
   9  -7  -2    1.77    1.73
  -9  -7   2    0.94    2.21
   9  -7  -1    2.74    1.78
  -9  -7   1    3.08    2.28
   9  -7   0    0.97    1.75
  -9  -7   0   -0.27    2.07
   9  -7   1    1.07    1.78
  -9  -7  -1    0.14    2.19
   9  -7   2   -0.64    1.74
  -9  -7  -2   -0.14    2.10
   9  -7   3    1.58    1.75
  -9  -7  -3    4.40    2.43
   9  -7   4   -0.11    1.80
  -9  -7  -4    1.87    2.34
   9  -7   5    1.18    1.89
  -9  -7  -5   -1.16    2.30
   9  -7   6    1.15    1.75
  -9  -7  -6   -0.74    2.30
   9  -7   7    1.59    1.82
  -9  -7  -7    0.15    2.38
   9  -7   8    1.95    1.90
  -9  -7  -8   -0.93    2.57
  -9  -7  -9   -0.63    2.54
   9  -7   9   -0.32    1.78
   9  -7  10    1.74    1.92
  10   0 -18    2.87    1.32
  10   0 -17    1.58    1.21
  10   0 -16    3.34    1.31
[truncated: 32,024 more chars]
