# Supplementary material for: Universal machine learning aided synthesis approach of two-dimensional perovskites in a typical laboratory
Source: Nat Commun. 2024 Jan 2;15:138. doi: 10.1038/s41467-023-44236-5 (PMC10761762; doi:10.1038/s41467-023-44236-5)
Supplement: Supplementary file 4 — Supplementary Data 1 [file 41467_2023_44236_MOESM4_ESM.zip › (FC6H4C2H4NH3)4AgBiI8.cif]

data_mo_n_28_0m_a
_audit_creation_date               2023-07-26
_audit_creation_method
;
Olex2 1.5-alpha
(compiled 2023.03.06 svn.rbb2c1857 for OlexSys, GUI svn.r6748)
;
_shelx_SHELXL_version_number       '2018/1'
_audit_contact_author_address      ?
_audit_contact_author_email        ?
_audit_contact_author_name         ''
_audit_contact_author_phone        ?
_publ_contact_author_id_orcid      ?
_publ_section_references
;
Dolomanov, O.V., Bourhis, L.J., Gildea, R.J, Howard, J.A.K. & Puschmann, H.
 (2009), J. Appl. Cryst. 42, 339-341.

Sheldrick, G.M. (2015). Acta Cryst. C71, 3-8.
;
_chemical_name_common              ?
_chemical_name_systematic          ?
_chemical_formula_moiety          
 'Ag Bi I8, 2(C8 H9 F N), 0.5(H4 O2), 2(C8 H11 F N)'
_chemical_formula_sum              'C32 H42 Ag Bi F4 I8 N4 O'
_chemical_formula_weight           1906.74
_chemical_melting_point            ?
loop_
  _atom_type_symbol
  _atom_type_description
  _atom_type_scat_dispersion_real
  _atom_type_scat_dispersion_imag
  _atom_type_scat_source
 'C' 'C' 0.0033 0.0016 'International Tables Vol C Tables 4.2.6.8 and 6.1.1.4'
 'H' 'H' 0.0000 0.0000 'International Tables Vol C Tables 4.2.6.8 and 6.1.1.4'
 'Ag' 'Ag' -0.8971 1.1015
 'International Tables Vol C Tables 4.2.6.8 and 6.1.1.4'
 'Bi' 'Bi' -4.1077 10.2566
 'International Tables Vol C Tables 4.2.6.8 and 6.1.1.4'
 'F' 'F' 0.0171 0.0103 'International Tables Vol C Tables 4.2.6.8 and 6.1.1.4'
 'I' 'I' -0.4742 1.8119 'International Tables Vol C Tables 4.2.6.8 and 6.1.1.4'
 'N' 'N' 0.0061 0.0033 'International Tables Vol C Tables 4.2.6.8 and 6.1.1.4'
 'O' 'O' 0.0106 0.0060 'International Tables Vol C Tables 4.2.6.8 and 6.1.1.4'

_shelx_space_group_comment
;
The symmetry employed for this shelxl refinement is uniquely defined
by the following loop, which should always be used as a source of
symmetry information in preference to the above space-group names.
They are only intended as comments.
;
_space_group_crystal_system        'triclinic'
_space_group_IT_number             2
_space_group_name_H-M_alt          'P -1'
_space_group_name_Hall             '-P 1'
loop_
  _space_group_symop_operation_xyz
 'x, y, z'
 '-x, -y, -z'

_cell_length_a                     8.622(11)
_cell_length_b                     8.722(11)
_cell_length_c                     16.28(2)
_cell_angle_alpha                  98.90(2)
_cell_angle_beta                   89.82(3)
_cell_angle_gamma                  89.987(19)
_cell_volume                       1210(3)
_cell_formula_units_Z              1
_cell_measurement_reflns_used      2191
_cell_measurement_temperature      293.00
_cell_measurement_theta_max        24.84
_cell_measurement_theta_min        2.52
_shelx_estimated_absorpt_T_max     0.710
_shelx_estimated_absorpt_T_min     0.657
_exptl_absorpt_coefficient_mu      9.186
_exptl_absorpt_correction_T_max    0.7452
_exptl_absorpt_correction_T_min    0.2906
_exptl_absorpt_correction_type     none
_exptl_absorpt_process_details
;
SADABS-2016/2 (Bruker,2016/2) was used for absorption correction.
wR2(int) was 0.1394 before and 0.1055 after correction.
The Ratio of minimum to maximum transmission is 0.3900.
The \l/2 correction factor is Not present.
;
_exptl_absorpt_special_details     ?
_exptl_crystal_colour              red
_exptl_crystal_colour_primary      red
_exptl_crystal_density_diffrn      2.618
_exptl_crystal_density_meas        ?
_exptl_crystal_density_method      ?
_exptl_crystal_description         plate
_exptl_crystal_F_000               860
_exptl_crystal_size_max            0.05
_exptl_crystal_size_mid            0.04
_exptl_crystal_size_min            0.04
_exptl_transmission_factor_max     ?
_exptl_transmission_factor_min     ?
_diffrn_reflns_av_R_equivalents    0.1661
_diffrn_reflns_av_unetI/netI       0.1174
_diffrn_reflns_Laue_measured_fraction_full  0.993
_diffrn_reflns_Laue_measured_fraction_max  0.993
_diffrn_reflns_limit_h_max         10
_diffrn_reflns_limit_h_min         -10
_diffrn_reflns_limit_k_max         10
_diffrn_reflns_limit_k_min         -10
_diffrn_reflns_limit_l_max         19
_diffrn_reflns_limit_l_min         -19
_diffrn_reflns_number              21967
_diffrn_reflns_point_group_measured_fraction_full  0.993
_diffrn_reflns_point_group_measured_fraction_max  0.993
_diffrn_reflns_theta_full          25.124
_diffrn_reflns_theta_max           25.124
_diffrn_reflns_theta_min           2.362
_diffrn_ambient_temperature        293.00
_diffrn_detector_area_resol_mean   ?
_diffrn_measured_fraction_theta_full  0.993
_diffrn_measured_fraction_theta_max  0.993
_diffrn_measurement_device_type    'Bruker APEX-II CCD'
_diffrn_measurement_method         '\f and \w scans'
_diffrn_radiation_type             MoK\a
_diffrn_radiation_wavelength       0.71073
_diffrn_source                     ?
_diffrn_source_current             1.4
_diffrn_source_power               0.07
_diffrn_source_voltage             50.0
_diffrn_standards_number           0
_reflns_Friedel_coverage           0.000
_reflns_Friedel_fraction_full      .
_reflns_Friedel_fraction_max       .
_reflns_number_gt                  3146
_reflns_number_total               4300
_reflns_special_details
;
 Reflections were merged by SHELXL according to the crystal
 class for the calculation of statistics and refinement.
 
 _reflns_Friedel_fraction is defined as the number of unique
 Friedel pairs measured divided by the number that would be
 possible theoretically, ignoring centric projections and
 systematic absences.
;
_reflns_threshold_expression       'I > 2\s(I)'
_computing_cell_refinement         'SAINT V8.40B (?, 2016)'
_computing_data_collection         ?
_computing_data_reduction          'SAINT V8.40B (?, 2016)'
_computing_molecular_graphics      'Olex2 1.5-alpha (Dolomanov et al., 2009)'
_computing_publication_material    'Olex2 1.5-alpha (Dolomanov et al., 2009)'
_computing_structure_refinement    'SHELXL 2018/1 (Sheldrick, 2015)'
_computing_structure_solution      'SHELXT 2018/2 (Sheldrick, 2018)'
_refine_diff_density_max           5.912
_refine_diff_density_min           -3.151
_refine_diff_density_rms           0.558
_refine_ls_extinction_coef         .
_refine_ls_extinction_method       none
_refine_ls_goodness_of_fit_ref     1.169
_refine_ls_hydrogen_treatment      constr
_refine_ls_matrix_type             full
_refine_ls_number_parameters       237
_refine_ls_number_reflns           4300
_refine_ls_number_restraints       436
_refine_ls_R_factor_all            0.1834
_refine_ls_R_factor_gt             0.1510
_refine_ls_restrained_S_all        1.114
_refine_ls_shift/su_max            0.000
_refine_ls_shift/su_mean           0.000
_refine_ls_structure_factor_coef   Fsqd
_refine_ls_weighting_details      
 'w=1/[\s^2^(Fo^2^)+(0.0101P)^2^+333.4635P] where P=(Fo^2^+2Fc^2^)/3'
_refine_ls_weighting_scheme        calc
_refine_ls_wR_factor_gt            0.3327
_refine_ls_wR_factor_ref           0.3505
_refine_special_details            ?
_olex2_refinement_description
;
1. Fixed Uiso
 At 1.2 times of:
  All C(H) groups, All C(H,H) groups, All N(H,H,H) groups
 At 1.5 times of:
  All O(H,H) groups
2. Restrained distances
 C19-C00C = C3-C20 = N00B-C20 = N008-C00C
 1.5 with sigma of 0.02
3. Uiso/Uaniso restraints and constraints
N00B \\sim C20 \\sim C3 \\sim C1 \\sim C00G \\sim C25 \\sim C2 \\sim C00J \\sim
C12 \\sim F00E \\sim C00S \\sim N008 \\sim C00C \\sim C19 \\sim C15 \\sim C00F
\\sim C27 \\sim C22 \\sim C16 \\sim F00H: within 4A with sigma of 0.02 and
sigma for terminal atoms of 0.04 within 4A
Uanis(O009) \\sim Ueq: with sigma of 0.005 and sigma for terminal atoms of 0.01
4. Others
 Fixed Sof: H00K(0.5) H00L(0.5)
5.a Riding coordinates:
 O009(H00K,H00L)
5.b Secondary CH2 refined with riding coordinates:
 C3(H3A,H3B), C20(H20A,H20B)
5.c Aromatic/amide H refined with riding coordinates:
 C00C(H00H), C00F(H00I), C00G(H00G), C00J(H00J), C00S(H00S), C19(H19),
 C22(H22), C27(H27), C2(H2), C25(H25)
5.d Idealised Me refined as rotating group:
 N008(H00D,H00E,H00F), N00B(H00A,H00B,H00C)
;
_atom_sites_solution_hydrogens     mixed
_atom_sites_solution_primary       ?
_atom_sites_solution_secondary     ?
loop_
  _atom_site_label
  _atom_site_type_symbol
  _atom_site_fract_x
  _atom_site_fract_y
  _atom_site_fract_z
  _atom_site_U_iso_or_equiv
  _atom_site_adp_type
  _atom_site_occupancy
  _atom_site_site_symmetry_order
  _atom_site_calc_flag
  _atom_site_refinement_flags_posn
  _atom_site_refinement_flags_adp
  _atom_site_refinement_flags_occupancy
  _atom_site_disorder_assembly
  _atom_site_disorder_group
 Bi01 Bi 0.000000 0.500000 0.500000 0.0442(7) Uani 1 2 d S . P . .
 Ag02 Ag 0.500000 1.000000 0.500000 0.0157(8) Uani 1 2 d S . P . .
 I003 I 0.2908(3) 0.7066(3) 0.49631(19) 0.0355(7) Uani 1 1 d . . . . .
 I004 I 0.2067(3) 0.2075(3) 0.49679(19) 0.0365(7) Uani 1 1 d . . . . .
 I005 I 0.0143(4) 0.5660(3) 0.6868(2) 0.0426(8) Uani 1 1 d . . . . .
 I006 I 0.4827(3) 1.0613(4) 0.6824(2) 0.0443(8) Uani 1 1 d . . . . .
 N008 N 0.423(5) 0.463(4) 0.658(3) 0.052(8) Uani 1 1 d D U . . .
 H00D H 0.395146 0.476885 0.607341 0.063 Uiso 1 1 calc R U . . .
 H00E H 0.339418 0.458831 0.689644 0.063 Uiso 1 1 calc R U . . .
 H00F H 0.476406 0.374844 0.655344 0.063 Uiso 1 1 calc R U . . .
 O009 O 0.500000 0.500000 0.500000 0.043(11) Uani 1 2 d S U P . .
 H00K H 0.434270 0.512640 0.539490 0.064 Uiso 0.5 1 d R U P . .
 H00L H 0.509580 0.589460 0.486010 0.064 Uiso 0.5 1 d R U P . .
 N00B N 0.073(5) 0.972(4) 0.657(3) 0.060(8) Uani 1 1 d D U . . .
 H00A H 0.040074 0.910185 0.612101 0.072 Uiso 1 1 calc R U . . .
 H00B H 0.089225 0.915688 0.697819 0.072 Uiso 1 1 calc R U . . .
 H00C H 0.161856 1.016647 0.645810 0.072 Uiso 1 1 calc R U . . .
 C00C C 0.523(7) 0.595(5) 0.696(3) 0.069(7) Uani 1 1 d D U . . .
 H00H H 0.599437 0.638698 0.665866 0.082 Uiso 1 1 calc R U . . .
 F00E F -0.006(5) 0.683(4) 0.978(2) 0.085(7) Uani 1 1 d . U . . .
 C00F C 0.355(8) 0.467(7) 0.863(4) 0.069(6) Uani 1 1 d . U . . .
 H00I H 0.259677 0.504207 0.848060 0.083 Uiso 1 1 calc R U . . .
 C00G C 0.135(8) 0.973(6) 0.861(4) 0.067(6) Uani 1 1 d . U . . .
 H00G H 0.229733 1.010205 0.844628 0.080 Uiso 1 1 calc R U . . .
 F00H F 0.499(5) 0.186(4) 0.982(2) 0.086(8) Uani 1 1 d . U . . .
 C00J C -0.141(8) 0.858(7) 0.904(4) 0.069(6) Uani 1 1 d . U . . .
 H00J H -0.233803 0.818755 0.921638 0.083 Uiso 1 1 calc R U . . .
 C00S C 0.640(8) 0.471(7) 0.855(4) 0.068(6) Uani 1 1 d . U . . .
 H00S H 0.732077 0.510469 0.837018 0.082 Uiso 1 1 calc R U . . .
 C15 C 0.504(8) 0.527(7) 0.832(4) 0.068(6) Uani 1 1 d . U . . .
 C16 C 0.506(8) 0.299(7) 0.932(4) 0.070(7) Uani 1 1 d . U . . .
 C19 C 0.489(8) 0.652(7) 0.785(3) 0.069(6) Uani 1 1 d D U . . .
 H19 H 0.462942 0.753181 0.807321 0.082 Uiso 1 1 calc R U . . .
 C22 C 0.649(8) 0.348(7) 0.910(4) 0.070(6) Uani 1 1 d . U . . .
 H22 H 0.741774 0.309069 0.926755 0.084 Uiso 1 1 calc R U . . .
 C27 C 0.363(8) 0.358(7) 0.912(4) 0.070(6) Uani 1 1 d . U . . .
 H27 H 0.271962 0.321007 0.932470 0.083 Uiso 1 1 calc R U . . .
 C12 C -0.003(8) 0.804(7) 0.931(4) 0.068(6) Uani 1 1 d . U . . .
 C1 C 0.000(8) 1.036(7) 0.833(4) 0.067(6) Uani 1 1 d . U . . .
 C3 C -0.001(8) 1.153(6) 0.774(3) 0.068(6) Uani 1 1 d D U . . .
 H3A H 0.102142 1.197520 0.773491 0.081 Uiso 1 1 calc R U . . .
 H3B H -0.071474 1.235588 0.795717 0.081 Uiso 1 1 calc R U . . .
 C2 C 0.139(8) 0.863(7) 0.910(4) 0.069(6) Uani 1 1 d . U . . .
 H2 H 0.232444 0.827090 0.928545 0.083 Uiso 1 1 calc R U . . .
 C20 C -0.046(6) 1.094(5) 0.685(3) 0.067(7) Uani 1 1 d D U . . .
 H20A H -0.149701 1.050483 0.681725 0.081 Uiso 1 1 calc R U . . .
 H20B H -0.041420 1.176615 0.651116 0.081 Uiso 1 1 calc R U . . .
 C25 C -0.147(8) 0.964(6) 0.853(4) 0.069(6) Uani 1 1 d . U . . .
 H25 H -0.240605 0.992353 0.831195 0.083 Uiso 1 1 calc R U . . .

loop_
  _atom_site_aniso_label
  _atom_site_aniso_U_11
  _atom_site_aniso_U_22
  _atom_site_aniso_U_33
  _atom_site_aniso_U_23
  _atom_site_aniso_U_13
  _atom_site_aniso_U_12
 Bi01 0.0362(14) 0.0424(15) 0.0544(17) 0.0085(12) -0.0095(12) 0.0007(11)
 Ag02 0.0077(16) 0.0111(17) 0.028(2) 0.0033(14) 0.0056(14) 0.0015(13)
 I003 0.0269(14) 0.0302(15) 0.0479(17) 0.0015(12) 0.0041(12) -0.0061(11)
 I004 0.0300(15) 0.0256(14) 0.0540(18) 0.0067(12) -0.0022(12) 0.0098(11)
 I005 0.0361(17) 0.0352(16) 0.058(2) 0.0116(14) -0.0003(14) 0.0001(13)
 I006 0.0286(15) 0.0420(17) 0.063(2) 0.0109(15) -0.0047(14) 0.0008(13)
 N008 0.064(17) 0.028(14) 0.068(17) 0.015(13) -0.022(15) 0.014(14)
 O009 0.052(13) 0.035(13) 0.042(13) 0.006(9) 0.003(9) 0.015(9)
 N00B 0.079(19) 0.037(15) 0.068(17) 0.021(14) -0.016(16) 0.000(15)
 C00C 0.098(15) 0.045(12) 0.061(13) 0.002(11) -0.007(13) -0.005(12)
 F00E 0.114(17) 0.071(14) 0.076(15) 0.033(13) -0.006(14) 0.009(14)
 C00F 0.094(13) 0.050(10) 0.062(11) 0.010(9) -0.007(10) 0.000(10)
 C00G 0.095(14) 0.046(11) 0.065(12) 0.023(10) -0.001(11) 0.007(10)
 F00H 0.116(18) 0.072(15) 0.072(16) 0.021(13) -0.013(15) 0.000(15)
 C00J 0.096(14) 0.048(11) 0.067(12) 0.022(10) -0.002(12) 0.007(11)
 C00S 0.095(13) 0.049(11) 0.062(12) 0.011(10) -0.008(11) -0.002(11)
 C15 0.095(14) 0.048(11) 0.061(12) 0.008(10) -0.007(11) 0.000(11)
 C16 0.096(14) 0.053(12) 0.061(13) 0.010(11) -0.007(12) -0.001(12)
 C19 0.096(13) 0.048(11) 0.063(11) 0.010(10) -0.006(11) 0.002(10)
 C22 0.096(14) 0.051(11) 0.064(12) 0.010(10) -0.007(12) 0.000(11)
 C27 0.096(14) 0.051(11) 0.062(12) 0.011(10) -0.006(12) -0.001(11)
 C12 0.094(14) 0.048(12) 0.065(13) 0.022(11) -0.001(12) 0.006(11)
 C1 0.094(14) 0.045(11) 0.067(12) 0.022(10) -0.001(11) 0.006(11)
 C3 0.095(14) 0.045(11) 0.067(12) 0.023(10) -0.002(12) 0.008(11)
 C2 0.096(13) 0.049(10) 0.066(11) 0.019(9) -0.004(10) 0.005(10)
 C20 0.101(15) 0.040(12) 0.068(13) 0.033(11) -0.003(13) 0.008(12)
 C25 0.096(14) 0.047(11) 0.068(12) 0.023(10) -0.001(11) 0.008(10)

_geom_special_details
;
 All esds (except the esd in the dihedral angle between two l.s. planes)
 are estimated using the full covariance matrix.  The cell esds are taken
 into account individually in the estimation of esds in distances, angles
 and torsion angles; correlations between esds in cell parameters are only
 used when they are defined by crystal symmetry.  An approximate (isotropic)
 treatment of cell esds is used for estimating esds involving l.s. planes.
;
loop_
  _geom_bond_atom_site_label_1
  _geom_bond_atom_site_label_2
  _geom_bond_distance
  _geom_bond_site_symmetry_2
  _geom_bond_publ_flag
 Bi01 I003 3.094(4) 2_566 ?
 Bi01 I003 3.094(4) . ?
 Bi01 I004 3.106(4) 2_566 ?
 Bi01 I004 3.106(4) . ?
 Bi01 I005 3.009(5) . ?
 Bi01 I005 3.009(5) 2_566 ?
 Ag02 I003 3.124(4) . ?
 Ag02 I003 3.124(4) 2_676 ?
 Ag02 I004 3.114(4) 1_565 ?
 Ag02 I004 3.114(4) 2_666 ?
 Ag02 I006 2.937(5) . ?
 Ag02 I006 2.937(5) 2_676 ?
 I003 H00L 2.1385 . ?
 N008 H00D 0.8900 . ?
 N008 H00E 0.8900 . ?
 N008 H00F 0.8900 . ?
 N008 C00C 1.49(2) . ?
 O009 H00K 0.8499 . ?
 O009 H00K 0.8499 2_666 ?
 O009 H00L 0.8500 2_666 ?
 O009 H00L 0.8500 . ?
 N00B H00A 0.8900 . ?
 N00B H00B 0.8900 . ?
 N00B H00C 0.8900 . ?
 N00B C20 1.50(2) . ?
 C00C H00H 0.9300 . ?
 C00C C19 1.49(2) . ?
 F00E C12 1.39(6) . ?
 C00F H00I 0.9300 . ?
 C00F C15 1.50(9) . ?
 C00F C27 1.33(8) . ?
 C00G H00G 0.9300 . ?
 C00G C1 1.40(8) . ?
 C00G C2 1.34(7) . ?
 F00H C16 1.37(7) . ?
 C00J H00J 0.9300 . ?
 C00J C12 1.38(9) . ?
 C00J C25 1.34(7) . ?
 C00S H00S 0.9300 . ?
 C00S C15 1.35(9) . ?
 C00S C22 1.49(8) . ?
 C15 C19 1.42(8) . ?
 C16 C22 1.37(9) . ?
 C16 C27 1.40(9) . ?
 C19 H19 0.9300 . ?
 C22 H22 0.9300 . ?
 C27 H27 0.9300 . ?
 C12 C2 1.39(9) . ?
 C1 C3 1.50(7) . ?
 C1 C25 1.47(9) . ?
 C3 H3A 0.9700 . ?
 C3 H3B 0.9700 . ?
 C3 C20 1.51(2) . ?
 C2 H2 0.9300 . ?
 C20 H20A 0.9700 . ?
 C20 H20B 0.9700 . ?
 C25 H25 0.9300 . ?

loop_
  _geom_angle_atom_site_label_1
  _geom_angle_atom_site_label_2
  _geom_angle_atom_site_label_3
  _geom_angle
  _geom_angle_site_symmetry_1
  _geom_angle_site_symmetry_3
  _geom_angle_publ_flag
 I003 Bi01 I003 180.0 2_566 . ?
 I003 Bi01 I004 89.19(12) . 2_566 ?
 I003 Bi01 I004 89.19(12) 2_566 . ?
 I003 Bi01 I004 90.81(12) . . ?
 I003 Bi01 I004 90.81(12) 2_566 2_566 ?
 I004 Bi01 I004 180.0 2_566 . ?
 I005 Bi01 I003 92.12(8) . 2_566 ?
 I005 Bi01 I003 92.12(8) 2_566 . ?
 I005 Bi01 I003 87.88(8) 2_566 2_566 ?
 I005 Bi01 I003 87.88(8) . . ?
 I005 Bi01 I004 88.87(9) . 2_566 ?
 I005 Bi01 I004 91.13(9) . . ?
 I005 Bi01 I004 91.13(9) 2_566 2_566 ?
 I005 Bi01 I004 88.87(9) 2_566 . ?
 I005 Bi01 I005 180.00(11) . 2_566 ?
 I003 Ag02 I003 180.0 . 2_676 ?
 I004 Ag02 I003 89.58(12) 1_565 2_676 ?
 I004 Ag02 I003 90.42(12) 2_666 2_676 ?
 I004 Ag02 I003 90.42(12) 1_565 . ?
 I004 Ag02 I003 89.58(12) 2_666 . ?
 I004 Ag02 I004 180.0 2_666 1_565 ?
 I006 Ag02 I003 90.71(9) 2_676 2_676 ?
 I006 Ag02 I003 89.29(9) 2_676 . ?
 I006 Ag02 I003 90.71(9) . . ?
 I006 Ag02 I003 89.29(9) . 2_676 ?
 I006 Ag02 I004 87.88(9) 2_676 2_666 ?
 I006 Ag02 I004 92.12(9) 2_676 1_565 ?
 I006 Ag02 I004 87.88(9) . 1_565 ?
 I006 Ag02 I004 92.12(9) . 2_666 ?
 I006 Ag02 I006 180.00(11) 2_676 . ?
 Bi01 I003 Ag02 161.00(10) . . ?
 Bi01 I003 H00L 116.3 . . ?
 Ag02 I003 H00L 82.7 . . ?
 Bi01 I004 Ag02 160.64(10) . 1_545 ?
 H00D N008 H00E 109.5 . . ?
 H00D N008 H00F 109.5 . . ?
 H00E N008 H00F 109.5 . . ?
 C00C N008 H00D 109.5 . . ?
 C00C N008 H00E 109.5 . . ?
 C00C N008 H00F 109.5 . . ?
 H00K O009 H00K 180.0 . 2_666 ?
 H00K O009 H00L 104.5 2_666 2_666 ?
 H00K O009 H00L 104.5 . . ?
 H00K O009 H00L 75.5 . 2_666 ?
 H00L O009 H00K 75.5 . 2_666 ?
 H00L O009 H00L 180.0 . 2_666 ?
 H00A N00B H00B 109.5 . . ?
 H00A N00B H00C 109.5 . . ?
 H00B N00B H00C 109.5 . . ?
 C20 N00B H00A 109.5 . . ?
 C20 N00B H00B 109.5 . . ?
 C20 N00B H00C 109.5 . . ?
 N008 C00C H00H 123.0 . . ?
 N008 C00C C19 114(4) . . ?
 C19 C00C H00H 123.0 . . ?
 C15 C00F H00I 120.8 . . ?
 C27 C00F H00I 120.8 . . ?
 C27 C00F C15 118(6) . . ?
 C1 C00G H00G 117.4 . . ?
 C2 C00G H00G 117.4 . . ?
 C2 C00G C1 125(7) . . ?
 C12 C00J H00J 118.8 . . ?
 C25 C00J H00J 118.8 . . ?
 C25 C00J C12 122(7) . . ?
 C15 C00S H00S 118.7 . . ?
 C15 C00S C22 123(6) . . ?
 C22 C00S H00S 118.7 . . ?
 C00S C15 C00F 119(6) . . ?
 C00S C15 C19 125(6) . . ?
 C19 C15 C00F 116(6) . . ?
 F00H C16 C27 115(6) . . ?
 C22 C16 F00H 119(6) . . ?
 C22 C16 C27 126(6) . . ?
 C00C C19 H19 125.0 . . ?
 C15 C19 C00C 110(5) . . ?
 C15 C19 H19 125.0 . . ?
 C00S C22 H22 123.5 . . ?
 C16 C22 C00S 113(6) . . ?
 C16 C22 H22 123.5 . . ?
 C00F C27 C16 121(7) . . ?
 C00F C27 H27 119.7 . . ?
 C16 C27 H27 119.7 . . ?
 C00J C12 F00E 119(6) . . ?
 C00J C12 C2 122(6) . . ?
 C2 C12 F00E 119(6) . . ?
 C00G C1 C3 124(6) . . ?
 C00G C1 C25 116(5) . . ?
 C25 C1 C3 119(6) . . ?
 C1 C3 H3A 108.1 . . ?
 C1 C3 H3B 108.1 . . ?
 C1 C3 C20 117(5) . . ?
 H3A C3 H3B 107.3 . . ?
 C20 C3 H3A 108.1 . . ?
 C20 C3 H3B 108.1 . . ?
 C00G C2 C12 117(6) . . ?
 C00G C2 H2 121.7 . . ?
 C12 C2 H2 121.7 . . ?
 N00B C20 C3 103(4) . . ?
 N00B C20 H20A 111.2 . . ?
 N00B C20 H20B 111.2 . . ?
 C3 C20 H20A 111.2 . . ?
 C3 C20 H20B 111.2 . . ?
 H20A C20 H20B 109.1 . . ?
 C00J C25 C1 118(6) . . ?
 C00J C25 H25 121.1 . . ?
 C1 C25 H25 121.1 . . ?

loop_
  _geom_torsion_atom_site_label_1
  _geom_torsion_atom_site_label_2
  _geom_torsion_atom_site_label_3
  _geom_torsion_atom_site_label_4
  _geom_torsion
  _geom_torsion_site_symmetry_1
  _geom_torsion_site_symmetry_2
  _geom_torsion_site_symmetry_3
  _geom_torsion_site_symmetry_4
  _geom_torsion_publ_flag
 N008 C00C C19 C15 57(7) . . . . ?
 F00E C12 C2 C00G 176(5) . . . . ?
 C00F C15 C19 C00C -108(6) . . . . ?
 C00G C1 C3 C20 105(7) . . . . ?
 C00G C1 C25 C00J 7(9) . . . . ?
 F00H C16 C22 C00S 180(5) . . . . ?
 F00H C16 C27 C00F -179(5) . . . . ?
 C00J C12 C2 C00G -1(10) . . . . ?
 C00S C15 C19 C00C 78(8) . . . . ?
 C15 C00F C27 C16 -2(9) . . . . ?
 C15 C00S C22 C16 1(9) . . . . ?
 C22 C00S C15 C00F 1(9) . . . . ?
 C22 C00S C15 C19 175(5) . . . . ?
 C22 C16 C27 C00F 4(10) . . . . ?
 C27 C00F C15 C00S -1(9) . . . . ?
 C27 C00F C15 C19 -175(5) . . . . ?
 C27 C16 C22 C00S -3(9) . . . . ?
 C12 C00J C25 C1 -6(10) . . . . ?
 C1 C00G C2 C12 2(10) . . . . ?
 C1 C3 C20 N00B -60(7) . . . . ?
 C3 C1 C25 C00J 178(5) . . . . ?
 C2 C00G C1 C3 -176(6) . . . . ?
 C2 C00G C1 C25 -5(10) . . . . ?
 C25 C00J C12 F00E -174(6) . . . . ?
 C25 C00J C12 C2 3(10) . . . . ?
 C25 C1 C3 C20 -66(8) . . . . ?

_shelx_res_file
;
TITL mo_N_28_0m_a.res in P-1
    mo_n_28_0m_a.res
    created by SHELXL-2018/1 at 16:49:33 on 26-Jul-2023
REM Old TITL Integration of N_28
REM SHELXT solution in P-1: R1 0.223, Rweak 0.053, Alpha 0.170
REM <I/s> 0.000 for 0 systematic absences, Orientation as input
REM Formula found by SHELXT: C26 Bi2 F11 I8 N14
CELL 0.71073 8.6218 8.7225 16.2799 98.904 89.82 89.987
ZERR 1 0.0114 0.011 0.0215 0.024 0.025 0.019
LATT 1
SFAC C H Ag Bi F I N O
UNIT 32 42 1 1 4 8 4 1
SIMU 0.02 0.04 4 N00B C20 C3 C1 C00G C25 C2 C00J C12 F00E C00S N008 C00C =
 C19 C15 C00F C27 C22 C16 F00H
ISOR 0.005 0.01 O009
DFIX 1.5 C19 C00C C3 C20 N00B C20 N008 C00C

L.S. 10
PLAN  12
SIZE 0.04 0.04 0.05
TEMP 19.85
CONF
FREE I003 H00l
LIST 4
MORE -1
BOND $H
fmap 2
acta
OMIT 4 -5 2
REM <olex2.extras>
REM <HklSrc "%.\\mo_N_28_0m_a.hkl">
REM </olex2.extras>

WGHT    0.010100  333.463470
FVAR       0.24384
BI01  4    0.000000    0.500000    0.500000    10.50000    0.03618    0.04238 =
         0.05444    0.00851   -0.00947    0.00071
AG02  3    0.500000    1.000000    0.500000    10.50000    0.00772    0.01114 =
         0.02838    0.00325    0.00562    0.00152
I003  6    0.290839    0.706624    0.496307    11.00000    0.02687    0.03020 =
         0.04791    0.00146    0.00413   -0.00613
I004  6    0.206746    0.207476    0.496793    11.00000    0.03004    0.02565 =
         0.05395    0.00668   -0.00219    0.00975
I005  6    0.014307    0.565979    0.686814    11.00000    0.03609    0.03516 =
         0.05802    0.01158   -0.00032    0.00013
I006  6    0.482709    1.061272    0.682352    11.00000    0.02857    0.04201 =
         0.06330    0.01087   -0.00473    0.00083
N008  7    0.423481    0.463140    0.658218    11.00000    0.06393    0.02797 =
         0.06780    0.01520   -0.02216    0.01355
AFIX 137
H00D  2    0.395146    0.476885    0.607341    11.00000   -1.20000
H00E  2    0.339418    0.458831    0.689644    11.00000   -1.20000
H00F  2    0.476406    0.374844    0.655344    11.00000   -1.20000
AFIX   0

O009  8    0.500000    0.500000    0.500000    10.50000    0.05192    0.03467 =
         0.04165    0.00607    0.00330    0.01452
AFIX   3
H00K  2    0.434270    0.512640    0.539490    10.50000   -1.50000
H00L  2    0.509580    0.589460    0.486010    10.50000   -1.50000
AFIX   0

N00B  7    0.073422    0.971722    0.657334    11.00000    0.07931    0.03655 =
         0.06818    0.02125   -0.01566   -0.00017
AFIX 137
H00A  2    0.040074    0.910185    0.612101    11.00000   -1.20000
H00B  2    0.089225    0.915688    0.697819    11.00000   -1.20000
H00C  2    0.161856    1.016647    0.645810    11.00000   -1.20000
AFIX   0

C00C  1    0.523199    0.595357    0.695648    11.00000    0.09785    0.04494 =
         0.06103    0.00226   -0.00696   -0.00509
AFIX  43
H00H  2    0.599437    0.638698    0.665866    11.00000   -1.20000
AFIX   0

F00E  5   -0.006286    0.682819    0.977711    11.00000    0.11376    0.07063 =
         0.07637    0.03281   -0.00561    0.00858
C00F  1    0.354973    0.466684    0.862768    11.00000    0.09447    0.05046 =
         0.06237    0.00977   -0.00686    0.00027
AFIX  43
H00I  2    0.259677    0.504207    0.848060    11.00000   -1.20000
AFIX   0

C00G  1    0.135309    0.972850    0.860931    11.00000    0.09464    0.04612 =
         0.06492    0.02319   -0.00126    0.00669
AFIX  43
H00G  2    0.229733    1.010205    0.844628    11.00000   -1.20000
AFIX   0

F00H  5    0.498853    0.186082    0.981741    11.00000    0.11639    0.07177 =
         0.07232    0.02070   -0.01251    0.00020
C00J  1   -0.141292    0.857811    0.903887    11.00000    0.09618    0.04843 =
         0.06733    0.02208   -0.00157    0.00702
AFIX  43
H00J  2   -0.233803    0.818755    0.921638    11.00000   -1.20000
AFIX   0

C00S  1    0.640199    0.471143    0.855380    11.00000    0.09463    0.04854 =
         0.06238    0.01089   -0.00787   -0.00164
AFIX  43
H00S  2    0.732077    0.510469    0.837018    11.00000   -1.20000
AFIX   0
C15   1    0.503981    0.527449    0.831832    11.00000    0.09459    0.04821 =
         0.06140    0.00794   -0.00688   -0.00001
C16   1    0.506065    0.299134    0.931945    11.00000    0.09579    0.05255 =
         0.06080    0.00963   -0.00734   -0.00115
C19   1    0.489485    0.651770    0.785253    11.00000    0.09611    0.04802 =
         0.06253    0.01024   -0.00566    0.00165
AFIX  43
H19   2    0.462942    0.753181    0.807321    11.00000   -1.20000
AFIX   0
C22   1    0.648912    0.348221    0.909743    11.00000    0.09569    0.05129 =
         0.06393    0.01008   -0.00661    0.00019
AFIX  43
H22   2    0.741774    0.309069    0.926755    11.00000   -1.20000
AFIX   0
C27   1    0.362726    0.358113    0.911613    11.00000    0.09586    0.05106 =
         0.06237    0.01059   -0.00567   -0.00124
AFIX  43
H27   2    0.271962    0.321007    0.932470    11.00000   -1.20000
AFIX   0

C12   1   -0.002872    0.803804    0.930962    11.00000    0.09448    0.04833 =
         0.06501    0.02211   -0.00071    0.00620
C1    1    0.000206    1.036237    0.832530    11.00000    0.09416    0.04527 =
         0.06671    0.02174   -0.00092    0.00573
C3    1   -0.000751    1.152656    0.773803    11.00000    0.09503    0.04492 =
         0.06725    0.02347   -0.00211    0.00787
AFIX  23
H3A   2    0.102142    1.197520    0.773491    11.00000   -1.20000
H3B   2   -0.071474    1.235588    0.795717    11.00000   -1.20000
AFIX   0
C2    1    0.139312    0.862584    0.909758    11.00000    0.09648    0.04899 =
         0.06590    0.01867   -0.00375    0.00528
AFIX  43
H2    2    0.232444    0.827090    0.928545    11.00000   -1.20000
AFIX   0
C20   1   -0.046036    1.094139    0.684756    11.00000    0.10094    0.04047 =
         0.06813    0.03305   -0.00281    0.00782
AFIX  23
H20A  2   -0.149701    1.050483    0.681725    11.00000   -1.20000
H20B  2   -0.041420    1.176615    0.651116    11.00000   -1.20000
AFIX   0
C25   1   -0.146954    0.964481    0.852953    11.00000    0.09567    0.04725 =
         0.06813    0.02336   -0.00144    0.00768
AFIX  43
H25   2   -0.240605    0.992353    0.831195    11.00000   -1.20000
AFIX   0
HKLF 4


REM  mo_N_28_0m_a.res in P-1
REM R1 =  0.1510 for    3146 Fo > 4sig(Fo)  and  0.1834 for all    4300 data
REM    237 parameters refined using    436 restraints

END

WGHT      0.0098    333.5222

REM Highest difference peak  5.912,  deepest hole -3.151,  1-sigma level  0.558
Q1    1   0.2062  0.7618  0.6869  11.00000  0.05    4.82
Q2    1   0.6831  0.2806  0.6863  11.00000  0.05    4.41
Q3    1   0.3860  0.4635  0.5049  11.00000  0.05    3.50
Q4    1   0.2081  0.6968  0.4963  11.00000  0.05    3.36
Q5    1  -0.0239  0.8914  0.5063  11.00000  0.05    3.26
Q6    1   0.1760  1.2395  0.6981  11.00000  0.05    3.01
Q7    1   0.1498  0.4459  0.5023  11.00000  0.05    2.98
Q8    1   0.0273  0.3523  0.4985  11.00000  0.05    2.41
Q9    1   0.2991  0.3645  0.5001  11.00000  0.05    2.38
Q10   1   0.3188  0.7655  0.4994  11.00000  0.05    2.31
Q11   1   0.4931  0.6909  0.6822  11.00000  0.05    2.22
Q12   1   0.0967  0.6168  0.5019  11.00000  0.05    2.20
;
_shelx_res_checksum                87301
_shelx_hkl_file
;
  -1   0   0   72.60   15.04
  -1   0   0   75.80   16.45
  -1   0   0   46.56    9.39
   1   0   0   49.03    9.55
   1   0   0   94.91   17.62
   1   0   0   71.20   14.70
  -2   0   0 2005.76  316.11
   2   0   0 2248.72  316.36
   2   0   0 2631.31  317.61
   2   0   0 2542.59  313.13
  -3   0   0   43.85   20.39
  -3   0   0   37.40   21.89
   3   0   0   19.36    7.86
   3   0   0   48.60   21.36
   3   0   0    9.59   16.25
   3   0   0   28.60   20.44
  -4   0   0 5522.74  722.40
  -4   0   0 5382.94  727.33
   4   0   0 5193.95  722.53
   4   0   0 5282.92  714.59
   4   0   0 5630.26  722.23
  -5   0   0   24.28   27.21
  -5   0   0   21.59   32.04
   5   0   0   22.84   26.53
   5   0   0   40.66   25.69
   5   0   0   39.06   33.29
  -6   0   0 1651.49  256.78
   6   0   0 1596.56  255.82
   6   0   0 1884.36  260.06
   6   0   0 2219.02  267.68
  -7   0   0   69.97   39.44
  -7   0   0   24.06   40.02
   7   0   0  102.17   39.62
   7   0   0   67.78   44.48
   7   0   0  112.89   52.55
   8   0   0  205.96   69.99
   8   0   0  336.42   91.89
  -9   0   0  -38.29   38.39
   9   0   0  -45.60   42.15
   9   0   0   61.91   51.39
  10   0   0  467.52  119.84
  10   0   0  672.62  145.50
  10  -1   0   38.74   47.22
 -10   1   0   32.56   46.44
   9  -1   0  196.90   73.63
   9  -1   0  350.75   77.86
  -9   1   0  237.16   72.54
  -9   1   0  113.66   86.02
   8  -1   0  486.91   92.18
   8  -1   0  362.07   91.12
  -8   1   0  160.53   79.72
   7  -1   0 1022.63  159.53
   7  -1   0 1148.33  157.69
   7  -1   0 1012.47  163.52
  -7   1   0  970.28  168.84
  -7   1   0  991.57  157.69
   6  -1   0  514.35   89.02
   6  -1   0  296.58   69.28
   6  -1   0  408.53   85.84
  -6   1   0  342.40   92.19
  -6   1   0  393.79   79.65
   5  -1   0 1328.87  179.73
   5  -1   0 1193.97  174.91
  -5   1   0 1324.41  176.26
  -5   1   0 1042.23  164.23
  -5   1   0 1327.75  182.69
   4  -1   0 1286.47  189.28
   4  -1   0 1333.17  187.60
  -4   1   0 1473.42  192.97
  -4   1   0 1355.25  187.57
  -4   1   0 1254.50  180.73
   3  -1   0 3565.42  498.06
   3  -1   0 3421.19  496.34
  -3   1   0 4478.00  494.20
  -3   1   0 3358.76  496.09
   2  -1   0  281.96   40.07
  -2   1   0  216.07   36.66
  -2   1   0  269.69   42.36
  -2   1   0  212.06   39.33
   1  -1   0 1763.47  235.84
  -1   1   0 1754.83  235.89
   0  -1   0  100.56   16.91
   0  -1   0   71.88   16.10
   0   1   0   53.29   14.59
   0   1   0   53.98   14.80
   0   1   0   93.78   16.97
  -1  -1   0 1384.80  193.63
  -1  -1   0 1488.58  193.34
  -1  -1   0 1611.81  203.03
  -1  -1   0 1326.30  194.28
   1   1   0 1533.89  203.72
   1   1   0 1366.77  193.72
   1   1   0 1484.61  193.49
   1   1   0 1385.41  194.47
  -2  -1   0  263.13   45.92
  -2  -1   0  288.70   60.64
  -2  -1   0  305.82   41.28
   2   1   0  157.53   53.37
   2   1   0  247.98   45.48
   2   1   0  301.51   43.60
   2   1   0  304.11   45.69
   2   1   0  318.17   46.08
   2   1   0  321.59   41.96
  -3  -1   0 4657.03  718.28
   3   1   0 5723.63  724.69
   3   1   0 5621.14  724.47
   3   1   0 5966.59  732.22
   3   1   0 5365.92  721.49
  -4  -1   0 1158.68  155.79
   4   1   0  961.34  149.13
   4   1   0  964.16  154.32
   4   1   0 1352.29  165.78
   4   1   0 1076.72  154.87
  -5  -1   0  831.82  153.24
   5   1   0 1061.51  148.15
   5   1   0 1353.95  159.46
   5   1   0 1103.74  156.65
   6   1   0  655.32  103.07
   6   1   0  557.50  100.52
   6   1   0  471.09   93.24
   6   1   0  464.96   76.18
   7   1   0 1163.41  179.26
   7   1   0 1079.64  172.24
  -8  -1   0  162.20   73.07
   8   1   0  277.23   84.41
   8   1   0  247.06   72.16
  -9  -1   0  167.73   86.23
   9   1   0  246.72   73.20
   9   1   0  352.69   99.30
  10   1   0   29.66   49.66
  10   1   0    5.52   64.41
  10  -2   0   80.67   53.03
 -10   2   0  -49.29   59.05
 -10   2   0   58.34   53.73
   9  -2   0   12.42   40.48
  -9   2   0   50.93   43.30
  -9   2   0  -18.82   58.63
   8  -2   0  672.36  121.36
  -8   2   0  565.00  113.42
  -8   2   0  456.82  119.19
   7  -2   0  132.12   48.68
   7  -2   0  228.29   59.14
  -7   2   0  110.10   50.23
  -7   2   0  172.07   65.96
  -7   2   0  118.93   28.64
   6  -2   0  665.87  112.65
  -6   2   0  543.66  105.06
  -6   2   0  605.93  106.99
  -6   2   0  516.85   83.77
   5  -2   0  162.99   45.11
  -5   2   0  108.84   44.45
  -5   2   0  128.69   30.81
  -5   2   0  103.58   39.02
   4  -2   0  480.74   85.81
  -4   2   0  518.12   76.72
  -4   2   0  396.64   70.72
  -4   2   0  500.86   81.20
   3  -2   0  309.88   58.10
  -3   2   0  332.15   58.52
  -3   2   0  311.51   53.46
   1  -2   0  484.15   68.36
   1  -2   0  474.23   71.31
  -1   2   0  535.65   72.27
  -1   2   0  500.65   68.75
  -1   2   0  420.80   68.61
   0  -2   0  805.46   98.11
   0  -2   0  645.52   96.03
   0   2   0  687.90   97.16
   0   2   0  608.65   95.27
  -1  -2   0  429.29   67.42
  -1  -2   0  520.21   70.49
  -1  -2   0  565.11   69.90
   1   2   0  486.93   70.25
   1   2   0  352.91   66.28
   1   2   0  513.25   69.84
   1   2   0  478.55   69.15
   2   2   0 9999.00 1223.66
   2   2   0 9228.92 1224.12
   2   2   0 8347.62 1238.31
  -3  -2   0  134.05   33.21
  -3  -2   0  187.38   58.72
  -3  -2   0  107.73   25.83
   3   2   0  171.70   37.97
   3   2   0  199.17   40.49
   3   2   0  134.36   35.63
   3   2   0   86.91   50.37
   3   2   0   77.53   28.86
   3   2   0  117.40   28.54
  -4  -2   0  390.02   95.76
  -4  -2   0  526.20   85.93
   4   2   0  545.34   77.39
   4   2   0  387.11   66.47
   4   2   0  497.56   71.64
   4   2   0  344.62   78.77
   4   2   0  343.90   99.40
   4   2   0  568.92   76.84
  -5  -2   0   75.96   37.42
  -5  -2   0   78.19   41.89
   5   2   0  147.40   44.52
   5   2   0   93.07   55.72
   5   2   0   97.77   36.20
   5   2   0   84.96   23.19
   5   2   0  142.63   36.08
   5   2   0  116.40   39.96
  -6  -2   0  511.05  141.73
   6   2   0  575.13  128.57
   6   2   0  824.41  123.63
   6   2   0 1050.11  128.84
   6   2   0  820.34  114.21
  -7  -2   0   87.19   53.27
   7   2   0  137.09   76.19
   7   2   0  181.61   44.65
   7   2   0  213.86   61.86
   8   2   0  758.61  142.37
   8   2   0 1230.22  170.47
   8   2   0  814.34  130.04
  -9  -2   0   33.74   50.90
   9   2   0   22.62   43.40
   9   2   0  114.07   73.60
  10   2   0   34.24   44.25
  10   2   0  -61.44   55.79
   9  -3   0  198.94   72.43
  -9   3   0  277.17   78.69
   8  -3   0   71.26   45.58
  -8   3   0   17.03   54.26
  -8   3   0   19.09   15.53
  -8   3   0   88.49   48.47
   7  -3   0   39.25   38.57
  -7   3   0   48.91   47.01
  -7   3   0   24.42   19.60
  -7   3   0   10.71   33.42
   6  -3   0  678.23  117.96
  -6   3   0  784.81  130.15
  -6   3   0  849.10  115.50
  -6   3   0  686.23  119.89
   5  -3   0 2066.03  266.58
  -5   3   0 1928.08  266.55
  -5   3   0 1804.84  263.92
  -5   3   0 1790.45  270.64
   4  -3   0  202.94   44.62
  -4   3   0   62.17   31.31
  -4   3   0  294.20   60.66
  -4   3   0  150.95   40.10
   3  -3   0  206.83   48.71
   3  -3   0  318.08   46.62
  -3   3   0  353.27   50.08
  -3   3   0  186.12   43.59
  -3   3   0  199.08   49.95
   2  -3   0  550.91   81.97
   2  -3   0  555.07   77.78
  -2   3   0  487.05   77.94
  -2   3   0  503.13   77.30
  -2   3   0  555.32   82.66
   1  -3   0 1847.07  217.87
   1  -3   0 1473.25  210.47
  -1   3   0 1476.38  212.56
  -1   3   0 1486.87  210.23
  -1   3   0 1611.42  216.35
   0  -3   0   20.28   15.62
   0  -3   0    7.40   10.92
   0   3   0   32.14   16.61
   0   3   0    8.56   12.74
  -1  -3   0 1835.63  259.41
  -1  -3   0 1839.27  259.30
  -1  -3   0 2082.50  256.43
   1   3   0 1586.26  258.26
   1   3   0 2076.52  260.31
   1   3   0 1843.30  259.25
  -2  -3   0  410.21   74.54
  -2  -3   0  539.38   74.91
  -2  -3   0  497.92   73.28
   2   3   0  589.01  100.03
   2   3   0  416.40   74.81
   2   3   0  480.19   75.03
   2   3   0  449.20   72.45
   2   3   0  434.99   79.19
  -3  -3   0  167.90   40.84
  -3  -3   0  178.60   48.08
  -3  -3   0  190.10   43.83
   3   3   0  181.36   48.09
   3   3   0  147.69   41.25
   3   3   0  310.12   91.38
   3   3   0  225.20   46.11
   3   3   0  272.91   55.13
  -4  -3   0   38.00   17.11
  -4  -3   0   -1.36   38.09
  -4  -3   0   73.39   32.44
   4   3   0  109.81   36.01
   4   3   0   44.21   22.66
   4   3   0   50.64   27.98
   4   3   0   42.29   26.67
   4   3   0   40.97   19.82
   4   3   0   32.70   55.01
  -5  -3   0 2429.21  296.95
   5   3   0 2037.82  293.94
   5   3   0 1712.87  285.24
   5   3   0 2075.90  289.12
   5   3   0 2132.34  292.24
   5   3   0 2237.72  293.29
  -6  -3   0  465.48  124.70
  -6  -3   0  515.01  109.80
   6   3   0  669.84   94.83
   6   3   0  615.81  146.82
   6   3   0  471.67  102.56
   6   3   0  501.08  108.02
   6   3   0  620.37  114.53
   6   3   0  670.58   90.75
  -7  -3   0   32.46   44.91
   7   3   0  102.01   35.44
   7   3   0    7.60   35.94
   7   3   0  173.71   80.84
  -8  -3   0  181.62   80.40
   8   3   0  212.31   63.57
   8   3   0  101.87   40.78
   8   3   0  433.16  120.65
  -9  -3   0  466.36  132.16
   9   3   0  411.72  132.01
   9   3   0  342.45   88.78
   9   3   0  345.12   79.10
   9  -4   0  276.85   74.20
  -9   4   0  239.49   73.92
  -9   4   0  125.17   77.48
  -9   4   0   38.22   21.13
   8  -4   0   99.47   54.48
  -8   4   0  124.47   78.51
  -8   4   0   72.16   30.15
  -8   4   0   87.36   54.63
   7  -4   0   23.20   38.86
  -7   4   0   49.94   26.83
  -7   4   0   63.42   42.28
  -7   4   0  137.81   66.16
   6  -4   0  152.30   49.90
  -6   4   0  103.95   39.36
  -6   4   0   48.87   45.92
  -6   4   0  156.78   53.84
   5  -4   0  103.82   42.94
  -5   4   0  121.73   41.74
  -5   4   0  132.62   58.37
  -5   4   0  158.97   31.45
  -5   4   0  207.72   53.58
   4  -4   0  499.16   81.56
  -4   4   0  586.47   99.46
  -4   4   0  474.65   76.93
  -4   4   0  503.07   94.95
  -4   4   0  569.29   86.65
   3  -4   0  589.22   88.26
   3  -4   0  401.57   65.91
  -3   4   0  378.70   64.43
  -3   4   0  373.74   67.00
  -3   4   0  482.15   84.46
   2  -4   0   24.85   20.24
   2  -4   0   29.15   20.38
  -2   4   0   35.60   18.07
  -2   4   0   16.68   20.49
  -2   4   0   42.29   20.49
   1  -4   0  935.10  140.01
  -1   4   0  961.12  137.34
  -1   4   0 1142.49  134.50
  -1   4   0  655.60  136.39
   0  -4   0 1775.29  259.69
   0  -4   0 1968.25  259.78
   0   4   0 1993.94  253.89
   0   4   0 1540.39  258.07
   0   4   0 1930.04  258.56
  -1  -4   0  701.02  103.55
  -1  -4   0  742.98  104.52
  -1  -4   0  588.26   97.76
   1   4   0  723.64  104.56
   1   4   0  604.52  102.81
   1   4   0  675.03   88.66
   1   4   0  646.29  102.75
  -2  -4   0   13.64   17.30
  -2  -4   0   12.15   19.12
  -2  -4   0   21.90   19.82
   2   4   0  121.57   63.19
   2   4   0   20.45   20.81
   2   4   0   51.18   29.73
   2   4   0   41.84   24.56
  -3  -4   0  598.84   93.66
  -3  -4   0  656.12  110.00
  -3  -4   0  538.81   91.02
   3   4   0  662.75  111.04
   3   4   0  571.97  102.39
   3   4   0  495.15   91.12
   3   4   0  614.86   95.35
   3   4   0  709.36  153.62
  -4  -4   0  949.22  112.71
  -4  -4   0  467.62  105.76
   4   4   0  662.48  165.86
   4   4   0  723.78  110.81
   4   4   0  687.42  107.51
   4   4   0  563.23  102.91
  -5  -4   0   59.62   37.32
   5   4   0   25.19   29.33
   5   4   0   61.98   29.44
   5   4   0   94.31   38.10
   5   4   0  117.62   42.00
   5   4   0   51.11   37.06
   5   4   0   15.71   59.30
  -6  -4   0  279.73   66.74
  -6  -4   0   51.38   58.76
   6   4   0  169.54   46.74
   6   4   0  186.24   94.86
   6   4   0  289.87   66.13
   6   4   0  178.21   52.63
  -7  -4   0  -10.98   42.98
  -7  -4   0   44.81   47.04
   7   4   0   18.70   22.30
   7   4   0  -10.01   27.64
   7   4   0  -17.25   35.78
   7   4   0   11.63   69.60
  -8  -4   0   56.96   53.82
   8   4   0   68.18   36.19
   8   4   0  109.62   95.44
   8   4   0  104.80   56.52
   9   4   0  314.61   84.98
   9   4   0  227.52  125.23
   8  -5   0  153.47   61.43
  -8   5   0  105.80   78.74
  -8   5   0  121.95   44.63
  -8   5   0  191.62   69.67
   7  -5   0  400.93   87.56
  -7   5   0  255.29   90.01
  -7   5   0  475.78   87.89
  -7   5   0  343.46   88.86
   6  -5   0    3.29   30.58
  -6   5   0   32.54   50.13
  -6   5   0   23.15   26.21
  -6   5   0   76.24   19.91
  -6   5   0  109.95   46.99
   5  -5   0  188.84   55.44
  -5   5   0  297.26   50.92
  -5   5   0  240.30   63.51
  -5   5   0  181.19   58.98
  -5   5   0  159.23   69.08
   4  -5   0  219.50   59.42
  -4   5   0  246.73   63.88
  -4   5   0  376.18   64.52
  -4   5   0  294.70   70.22
   3  -5   0  685.30  116.17
   3  -5   0  794.89  111.66
  -3   5   0  648.59  110.83
  -3   5   0  751.51  119.26
  -3   5   0  796.69  112.67
   2  -5   0   97.18   35.67
   2  -5   0   71.38   28.11
  -2   5   0   83.58   28.67
  -2   5   0   99.84   31.72
  -2   5   0   33.74   26.50
   1  -5   0   64.60   10.89
   1  -5   0  119.35   38.32
   1  -5   0   75.27   30.01
   1  -5   0   47.73   10.52
  -1   5   0   20.96   21.66
  -1   5   0  128.44   35.75
  -1   5   0  101.52   28.09
   0  -5   0   21.24   23.45
   0  -5   0    5.55   18.12
   0   5   0   30.24   23.86
   0   5   0    0.61   16.11
   0   5   0   49.47   27.60
  -1  -5   0   41.42   25.85
  -1  -5   0    3.39   21.56
  -1  -5   0   31.03   24.73
   1   5   0   28.28   20.74
   1   5   0    8.79   22.78
   1   5   0   -2.74   20.78
  -2  -5   0   21.29   22.27
  -2  -5   0   92.01   32.08
  -2  -5   0   55.69   29.24
   2   5   0   27.99   26.28
   2   5   0   40.47   11.06
   2   5   0   37.98   49.51
   2   5   0   48.90   26.64
   2   5   0   19.39   26.16
  -3  -5   0  886.46  132.60
  -3  -5   0 1034.92  130.76
  -3  -5   0  658.02  125.28
   3   5   0  780.50  152.85
   3   5   0  924.40  133.46
   3   5   0  824.78  130.58
   3   5   0  621.20  134.79
  -4  -5   0  154.12   51.31
  -4  -5   0  241.11   54.63
  -4  -5   0  164.15   55.08
   4   5   0  159.57   49.72
   4   5   0  156.09   48.99
   4   5   0  140.07   89.76
   4   5   0  124.33   48.68
   4   5   0  286.61   69.62
  -5  -5   0  214.37   64.92
   5   5   0  176.82  107.19
   5   5   0  218.11   60.04
   5   5   0  195.86   55.10
   5   5   0  225.55   66.38
  -6  -5   0   -5.96   39.57
   6   5   0   -8.84   31.63
   6   5   0  -25.27   52.58
   6   5   0   13.17   23.44
  -7  -5   0  505.20  100.61
   7   5   0  519.57   96.56
   7   5   0  263.10   71.62
   7   5   0  361.90  139.71
  -8  -5   0   34.17   60.31
   8   5   0  106.70  104.55
   8   5   0  177.94   50.13
   8   5   0   41.11   48.38
   9   5   0  -72.99   83.49
   8  -6   0  -39.02   35.93
  -8   6   0   -3.66   19.46
  -8   6   0  -58.68   62.04
  -8   6   0  -34.21   40.30
   7  -6   0  231.01   65.41
  -7   6   0  176.02   59.57
  -7   6   0  123.56   61.29
  -7   6   0  118.33   78.71
   6  -6   0   88.52   42.66
  -6   6   0   13.67   28.69
  -6   6   0   59.64   24.56
  -6   6   0   32.89   38.49
  -6   6   0   83.64   71.54
   5  -6   0  112.88   45.56
  -5   6   0   94.06   33.28
  -5   6   0   29.61   54.78
  -5   6   0   55.18   41.34
  -5   6   0  101.08   42.48
   4  -6   0   -1.91   24.48
  -4   6   0  -12.34   29.32
  -4   6   0   28.90   25.21
  -4   6   0    8.50   25.26
   3  -6   0  319.85   67.69
  -3   6   0  395.24   72.55
  -3   6   0  217.89   71.88
  -3   6   0  344.88   69.98
   2  -6   0  -11.43   16.92
   2  -6   0  -10.05   25.65
   2  -6   0    6.21    9.23
  -2   6   0   28.42   25.12
  -2   6   0   16.58   21.47
  -2   6   0   31.01   24.96
   1  -6   0  752.48  116.83
   1  -6   0  490.68  103.09
  -1   6   0  440.45   83.02
  -1   6   0  521.44  108.96
  -1   6   0  799.05  118.19
   0  -6   0   32.35   30.66
   0  -6   0   36.54   27.82
   0   6   0   64.40   31.79
   0   6   0   57.55   36.67
   0   6   0   17.74   24.99
  -1  -6   0  877.32  117.61
  -1  -6   0  712.73  133.31
  -1  -6   0  701.71  122.34
   1   6   0  780.54  124.20
   1   6   0  543.40  127.86
  -2  -6   0  -10.20   18.64
  -2  -6   0   78.66   33.14
  -2  -6   0   72.34   36.29
   2   6   0  -15.75   18.30
   2   6   0   23.74   31.52
   2   6   0   29.40   35.34
  -3  -6   0  156.86   54.10
  -3  -6   0  110.27   50.28
  -3  -6   0  264.98   63.01
   3   6   0  185.99   63.03
   3   6   0  303.49  106.85
   3   6   0  189.15   34.91
   3   6   0  190.74   65.27
   3   6   0  283.22   65.60
  -4  -6   0   22.37   36.65
  -4  -6   0  -41.39   22.76
   4   6   0   43.81   55.54
   4   6   0   14.29   17.65
   4   6   0  -21.84   14.20
  -5  -6   0  150.96   55.44
   5   6   0  151.20   48.70
   5   6   0  117.36   81.76
   5   6   0   95.73   43.64
  -6  -6   0  118.00   56.54
   6   6   0   80.95   76.35
   6   6   0   76.30   35.24
   6   6   0    8.01   37.11
  -7  -6   0  163.91   68.29
   7   6   0  112.13   54.46
   7   6   0   45.61   32.95
   7   6   0   90.77   97.24
  -8  -6   0  -31.08   54.93
   8   6   0  -19.77  100.61
   8   6   0  -15.01   23.64
   8   6   0   28.98   42.04
   7  -7   0  206.02   64.41
  -7   7   0  138.27   65.76
  -7   7   0   94.42   77.82
  -7   7   0   78.27   44.19
   6  -7   0   85.55   47.70
  -6   7   0  142.88   71.09
  -6   7   0   -4.13   40.53
  -6   7   0   82.43   43.46
  -6   7   0  145.94   40.33
   5  -7   0  170.63   57.17
  -5   7   0  196.44   63.35
  -5   7   0  301.38   64.87
  -5   7   0  271.63   80.66
   4  -7   0  111.87   29.66
   4  -7   0   87.04   42.24
  -4   7   0   79.12   43.90
  -4   7   0  100.97   45.23
  -4   7   0  163.19   49.54
   3  -7   0  189.22   38.31
   3  -7   0  269.21   71.17
  -3   7   0  282.00   76.51
  -3   7   0  202.55   56.36
  -3   7   0  324.75   70.88
   2  -7   0   49.44   27.71
   2  -7   0   33.65    9.08
   2  -7   0   30.53   36.22
   2  -7   0   37.49   10.35
  -2   7   0   89.21   35.44
  -2   7   0   25.23   27.03
  -2   7   0   57.04   38.09
   1  -7   0   45.42   34.73
   1  -7   0   47.75   38.70
  -1   7   0   26.22   26.61
  -1   7   0   96.19   41.37
  -1   7   0   16.68   26.75
   0  -7   0   58.79   32.27
   0  -7   0   45.37   36.96
   0   7   0   66.63   32.04
   0   7   0   58.08   42.30
   0   7   0  -12.06   18.79
  -1  -7   0   40.73   33.09
  -1  -7   0  146.76   50.64
  -1  -7   0   87.21   38.43
   1   7   0   28.42   32.00
   1   7   0   16.66   23.26
  -2  -7   0   27.94   35.30
  -2  -7   0  100.28   41.93
  -2  -7   0   79.85   38.83
   2   7   0   19.18   29.05
   2   7   0  -17.33   49.75
  -3  -7   0  174.56   62.94
  -3  -7   0  189.43   58.79
  -3  -7   0  252.13   63.46
   3   7   0  174.57   28.35
   3   7   0  200.60   61.57
   3   7   0  167.80   30.17
   3   7   0  252.76  101.54
  -4  -7   0   63.91   43.81
  -4  -7   0  112.66   52.14
   4   7   0   61.49   19.68
   4   7   0   35.72   31.09
   4   7   0   74.00   72.42
  -5  -7   0  140.52   59.08
   5   7   0  131.54   54.90
   5   7   0  110.21   33.98
   5   7   0  136.36   86.18
  -6  -7   0   23.89   55.74
   6   7   0    9.47   64.66
   6   7   0   90.48   45.92
   6   7   0  150.92   55.30
   6   7   0  100.49   32.73
  -7  -7   0  125.93   65.38
   7   7   0   35.83   47.26
   7   7   0  140.06   85.79
   7   7   0   66.73   42.30
   7   7   0  128.41   41.87
   6  -8   0    3.20   30.94
   6  -8   0  -21.40   17.38
  -6   8   0  -20.22   44.30
  -6   8   0    8.34   67.38
  -6   8   0   -4.43   12.14
  -6   8   0    9.84   25.66
   5  -8   0   59.06   41.68
   5  -8   0   80.90   27.33
  -5   8   0   75.90   37.64
  -5   8   0   84.26   45.53
  -5   8   0   70.47   50.44
   4  -8   0  -15.93   36.08
   4  -8   0   52.25   22.22
   4  -8   0   54.15   19.96
  -4   8   0   13.67   25.87
  -4   8   0  156.61   59.31
  -4   8   0  -15.00   34.25
   3  -8   0   51.23   42.40
   3  -8   0   70.65   17.08
   3  -8   0  110.91   23.38
  -3   8   0   80.36   43.80
  -3   8   0   30.00   39.50
   2  -8   0    9.14   35.84
  -2   8   0   17.30   28.11
  -2   8   0   22.82   32.52
   1  -8   0  158.48   64.44
  -1   8   0  268.95   60.41
  -1   8   0  259.07   77.77
   0  -8   0  197.16   61.07
   0  -8   0  208.12   67.87
   0   8   0  108.69   49.80
   0   8   0  115.46   44.13
  -1  -8   0  277.79   75.60
  -1  -8   0  235.37   65.08
   1   8   0  112.34   46.67
   1   8   0  250.18   75.15
  -2  -8   0  -36.32   29.45
  -2  -8   0   36.41   44.41
   2   8   0   77.42   40.06
   2   8   0  115.43   73.13
  -3  -8   0  118.32   51.51
  -3  -8   0   82.49   51.47
   3   8   0  171.18   80.38
   3   8   0   93.49   46.93
  -4  -8   0   90.49   51.77
  -4  -8   0   26.59   48.53
   4   8   0   61.42   40.81
   4   8   0    2.04   13.53
   4   8   0   28.95   64.17
   4   8   0   48.20   15.78
  -5  -8   0   37.33   45.55
  -5  -8   0  126.63   56.92
   5   8   0   74.98   25.32
   5   8   0   59.86   67.22
   5   8   0   64.83   41.96
  -6  -8   0   -1.65   48.71
   6   8   0    2.22   25.06
   6   8   0   -9.23   20.46
   6   8   0   48.39   48.65
   6   8   0  -10.38   50.25
   4  -9   0  100.33   58.36
  -4   9   0   51.23   46.82
  -4   9   0  120.31   61.78
   3  -9   0    4.27   45.10
  -3   9   0   19.45   40.30
  -3   9   0    8.42   32.80
   2  -9   0   31.03   47.59
  -2   9   0   69.57   47.41
  -2   9   0  119.53   46.88
   1  -9   0  -32.47   33.75
  -1   9   0   -9.79   32.03
  -1   9   0   16.22   34.38
   0  -9   0   83.56   51.10
   0  -9   0  -27.62   49.70
   0   9   0   -9.16   33.27
   0   9   0  -17.44   19.93
  -1  -9   0   23.70   42.88
  -1  -9   0   49.98   47.49
   1   9   0   -1.64   20.89
   1   9   0   -1.42   35.77
  -2  -9   0   15.94   49.36
  -2  -9   0   75.83   55.90
   2   9   0   -7.01   34.34
   2   9   0  204.96   80.29
   2   9   0  119.71   55.40
  -3  -9   0   36.65   53.66
  -3  -9   0   16.99   44.86
   3   9   0    1.22   30.23
   3   9   0   57.18   55.22
  -4  -9   0   86.41   63.39
  -4  -9   0   61.92   52.47
   4   9   0  121.69   58.15
   4   9   0  141.07   75.81
   2 -10   0   41.74   46.34
  -2  10   0  -22.45   18.39
  -2  10   0   47.38   47.78
   1 -10   0   58.49   55.39
   1 -10   0   83.82   60.12
  -1  10   0   55.87   46.67
  -1  10   0    2.46   39.15
   0 -10   0   92.99   65.94
   0 -10   0  230.24   72.59
   0  10   0  149.42   58.87
   0  10   0   64.73   47.82
  -1 -10   0   18.14   54.04
  -1 -10   0   24.64   46.75
   1  10   0   34.23   43.20
   1  10   0   55.78   39.39
  -2 -10   0   91.10   59.20
  -2 -10   0   23.01   46.32
   2  10   0  149.54   64.39
   2  10   0   51.18   41.32
   2  10   0   54.00   52.07
   2  10  -1   70.72   44.54
   2  10  -1   41.98   45.26
   2  10  -1  282.79   78.36
  -2 -10   1   15.01   49.36
  -2 -10   1  -42.95   51.75
   1  10  -1  110.59   56.53
   1  10  -1  132.03   52.04
  -1 -10   1   83.73   56.92
  -1 -10   1   48.99   52.47
   0  10  -1   59.43   44.01
   0  10  -1   19.91   34.70
   0 -10   1   -3.31   45.24
   0 -10   1   95.09   56.11
  -1  10  -1   79.62   44.65
  -1  10  -1   38.90   43.05
   1 -10   1   -9.15   43.24
   1 -10   1   20.27   53.54
  -2  10  -1   97.27   48.67
  -2  10  -1   72.18   50.58
   2 -10   1   50.28   54.94
   2 -10   1  135.69   67.95
   5   9  -1   88.11   52.81
   5   9  -1   37.44   18.14
   5   9  -1    5.07   26.08
   5   9  -1   23.85   16.40
  -5  -9   1   14.94   54.80
  -5  -9   1   48.35   58.49
   4   9  -1   54.82   40.13
   4   9  -1   95.29   57.30
  -4  -9   1   10.45   49.53
  -4  -9   1   33.65   51.09
   3   9  -1   -1.47   31.90
   3   9  -1   88.25   64.85
  -3  -9   1   30.17   50.23
  -3  -9   1    4.40   40.48
   2   9  -1  195.80   80.56
   2   9  -1   40.06   40.41
   2   9  -1   76.13   45.33
  -2  -9   1   78.56   52.35
  -2  -9   1   73.26   50.81
   1   9  -1    0.41   21.05
   1   9  -1   26.32   35.79
  -1  -9   1   22.80   43.31
  -1  -9   1  -13.47   43.93
   0   9  -1   12.06   27.34
   0   9  -1  -17.48   31.00
   0  -9   1   -2.20   43.13
   0  -9   1  -56.24   27.57
  -1   9  -1   36.89   36.73
  -1   9  -1  -21.05   28.72
   1  -9   1   43.74   46.03
   1  -9   1   17.60   46.50
  -2   9  -1   21.10   38.68
  -2   9  -1  147.72   59.41
   2  -9   1   24.68   47.00
  -3   9  -1   38.78   40.14
  -3   9  -1   52.18   41.35
   3  -9   1   -2.74   36.94
  -4   9  -1   51.13   46.91
  -4   9  -1   39.70   44.46
   4  -9   1  128.87   58.76
  -5   9  -1   90.54   51.77
   6   8  -1    1.46   44.59
   6   8  -1   35.14   23.85
   6   8  -1  -12.77   20.15
   6   8  -1   36.52   39.63
  -6  -8   1    7.56   47.40
   5   8  -1  147.08   83.79
   5   8  -1   15.05   18.68
   5   8  -1   73.64   43.28
   5   8  -1  -12.03   35.60
  -5  -8   1   76.34   55.94
  -5  -8   1    0.10   33.78
   4   8  -1   12.54   13.39
   4   8  -1   17.84   31.74
   4   8  -1   57.59   62.84
  -4  -8   1   29.06   45.17
  -4  -8   1   20.94   43.63
   3   8  -1  197.07   66.04
   3   8  -1  121.88   79.77
  -3  -8   1  191.88   60.38
  -3  -8   1   88.26   54.00
   2   8  -1  142.52   54.80
  -2  -8   1  237.72   62.32
  -2  -8   1  133.78   63.00
   1   8  -1  282.17   78.01
   1   8  -1  113.65   46.16
  -1  -8   1  157.48   62.27
  -1  -8   1  175.72   56.18
   0   8  -1   34.29   33.87
   0   8  -1   31.07   33.37
   0  -8   1   52.54   45.89
   0  -8   1   71.76   46.75
  -1   8  -1  118.46   53.95
  -1   8  -1  374.65   62.96
   1  -8   1  157.05   62.54
  -2   8  -1  124.13   54.51
  -2   8  -1  136.10   43.99
   2  -8   1  138.73   55.70
  -3   8  -1  202.88   53.43
  -3   8  -1  207.92   70.58
   3  -8   1  141.55   30.98
   3  -8   1   94.33   53.45
   3  -8   1  162.16   29.13
  -4   8  -1   51.22   37.48
  -4   8  -1   79.03   40.09
  -4   8  -1   11.23   38.49
   4  -8   1   36.03   18.31
   4  -8   1   38.34   21.81
  -5   8  -1   27.47   40.12
  -5   8  -1  159.89   49.49
  -5   8  -1   84.40   69.03
  -5   8  -1   27.26   34.34
   5  -8   1   69.93   40.66
   5  -8   1   91.10   30.93
  -6   8  -1    6.60   27.13
  -6   8  -1   -9.93   13.15
  -6   8  -1   -2.71   59.17
  -6   8  -1    3.11   43.50
   6  -8   1   -3.85   36.28
   7   7  -1   12.80   28.14
   7   7  -1    1.69   41.63
   7   7  -1   67.82   69.35
   7   7  -1   29.07   27.57
  -7  -7   1    2.61   49.19
   6   7  -1   70.13   31.33
   6   7  -1  120.81   53.14
   6   7  -1  -18.96   64.54
   6   7  -1  125.29   47.46
  -6  -7   1   56.42   52.59
   5   7  -1  403.36   83.94
   5   7  -1  315.40   86.95
   5   7  -1  457.82  141.22
  -5  -7   1  329.75   94.51
  -5  -7   1  513.09   92.44
   4   7  -1  164.41   54.85
   4   7  -1  139.72   81.62
   4   7  -1  138.39   30.30
  -4  -7   1  147.39   57.76
  -4  -7   1  121.25   54.93
   3   7  -1   14.87   51.25
   3   7  -1   11.98   23.65
   3   7  -1   14.56   11.93
  -3  -7   1   13.70   34.52
  -3  -7   1   43.57   42.28
   2   7  -1   43.35   32.33
  -2  -7   1   49.49   35.05
  -2  -7   1    1.21   34.47
   1   7  -1  293.42   92.73
   1   7  -1  517.54   84.51
  -1  -7   1  617.93   90.96
  -1  -7   1  545.94  109.93
   0   7  -1   81.58   33.06
   0   7  -1   73.53   36.84
   0   7  -1   24.88   29.88
   0  -7   1   98.04   39.56
   0  -7   1  110.67   48.23
  -1   7  -1  576.15  100.86
  -1   7  -1  365.85   75.20
  -1   7  -1  369.32   92.22
   1  -7   1  449.99   95.47
  -2   7  -1   -2.91   21.60
  -2   7  -1   70.83   36.78
  -2   7  -1   35.21   34.35
   2  -7   1   94.63   43.95
   2  -7   1   27.88   10.46
   2  -7   1    5.96    7.01
  -3   7  -1   88.88   35.86
  -3   7  -1   58.16   35.36
  -3   7  -1   17.29   28.04
   3  -7   1   51.90   19.67
  -4   7  -1  288.39   73.79
  -4   7  -1  197.45   54.23
  -4   7  -1  139.59   50.90
   4  -7   1  157.40   52.07
  -5   7  -1  495.28  120.41
  -5   7  -1  637.65  117.75
  -5   7  -1  703.77   98.57
   5  -7   1  452.49  104.84
  -6   7  -1  111.87   54.80
  -6   7  -1   82.48   44.84
  -6   7  -1   82.19   72.91
  -6   7  -1  112.43   37.67
   6  -7   1  151.20   52.83
  -7   7  -1   35.19   50.27
  -7   7  -1   69.47   78.64
  -7   7  -1   61.24   37.66
   7  -7   1   32.45   44.77
   8   6  -1   23.71   26.16
   8   6  -1  123.40   49.41
   8   6  -1   59.49   89.80
   8   6  -1  111.11   53.78
  -8  -6   1   70.29   62.01
   7   6  -1   95.08   43.55
   7   6  -1   59.41   86.57
   7   6  -1  174.65   52.23
   7   6  -1  114.14   58.74
  -7  -6   1  136.70   64.41
   6   6  -1  199.72  108.14
   6   6  -1  244.80   55.60
   6   6  -1  264.12   66.77
   6   6  -1  216.10   61.73
  -6  -6   1  276.45   77.08
   5   6  -1   92.69   37.12
   5   6  -1   93.93   71.19
   5   6  -1   39.06   38.29
   5   6  -1  110.71   32.35
  -5  -6   1  111.31   49.83
   4   6  -1  219.81  111.22
   4   6  -1  309.90   76.50
   4   6  -1  298.63   55.64
  -4  -6   1  525.54   83.76
  -4  -6   1  303.72   79.06
   3   6  -1  203.05   36.25
   3   6  -1  138.07   79.93
   3   6  -1  213.52   59.93
   3   6  -1  172.30   53.71
   3   6  -1  279.43   74.01
  -3  -6   1  237.56   58.07
  -3  -6   1  168.73   55.48
   2   6  -1  418.96   81.59
   2   6  -1  622.88   98.88
   2   6  -1  400.60   79.21
   2   6  -1  252.91   40.72
  -2  -6   1  458.87   82.48
   1   6  -1  552.95  121.53
   1   6  -1  768.23  116.38
  -1  -6   1  742.05  109.96
  -1  -6   1  642.38  124.47
   0   6  -1  291.51   74.81
   0   6  -1  499.67   84.61
   0   6  -1  268.62   57.98
  -1   6  -1  698.09  117.06
  -1   6  -1  461.11   83.03
  -1   6  -1  751.59  115.51
   1  -6   1  544.51  105.71
  -2   6  -1  570.71   77.86
  -2   6  -1  485.99  101.84
  -2   6  -1  519.51   92.80
   2  -6   1  411.25   66.08
  -3   6  -1  442.80   78.50
  -3   6  -1  453.94   78.40
  -3   6  -1  185.76   71.58
   3  -6   1  413.69   74.29
  -4   6  -1  316.11   68.93
  -4   6  -1  488.45   77.39
  -4   6  -1  239.81   69.48
   4  -6   1  237.11   64.31
  -5   6  -1  154.72   52.31
  -5   6  -1  158.47   42.14
  -5   6  -1   64.46   44.02
  -5   6  -1  105.51   62.23
   5  -6   1  184.30   55.12
  -6   6  -1  211.57   69.48
  -6   6  -1  330.73   82.07
  -6   6  -1  276.59   54.61
   6  -6   1  417.42   81.62
  -7   6  -1  179.44   68.53
  -7   6  -1  242.51   65.64
  -7   6  -1   95.70   71.44
   7  -6   1  234.49   69.19
  -8   6  -1   68.58   35.05
  -8   6  -1  -16.19   57.84
  -8   6  -1   83.02   59.71
   8  -6   1   26.46   41.69
   9   5  -1   58.51   50.76
   9   5  -1  -44.92   87.41
   8   5  -1   90.01   35.03
   8   5  -1  115.52   60.39
   8   5  -1   34.24   85.58
   7   5  -1  824.87  151.01
   7   5  -1 1069.61  234.40
   7   5  -1 1036.61  159.34
  -7  -5   1 1307.57  175.06
   6   5  -1  -13.81   64.49
   6   5  -1   -6.84   32.56
   6   5  -1   13.83   20.86
  -6  -5   1   17.92   41.76
   5   5  -1  -13.84   59.89
   5   5  -1   48.52   35.26
   5   5  -1   66.98   40.06
   5   5  -1    0.70   19.19
  -5  -5   1   37.06   39.56
   4   5  -1  298.11   68.42
   4   5  -1  179.56   48.97
   4   5  -1  186.74   38.95
   4   5  -1  138.30   53.19
   4   5  -1  143.11   48.25
   4   5  -1  128.20   77.35
  -4  -5   1  151.48   50.91
  -4  -5   1  133.98   51.84
   3   5  -1 2425.21  336.12
   3   5  -1 2510.43  351.31
   3   5  -1 2081.74  346.85
   3   5  -1 2872.90  352.31
   3   5  -1 2121.34  365.90
  -3  -5   1 2520.71  351.24
  -3  -5   1 3045.24  348.76
   2   5  -1   35.26   23.19
   2   5  -1   10.59   23.78
   2   5  -1   30.22   10.68
   2   5  -1    9.28   24.58
  -2  -5   1   75.01   30.78
  -2  -5   1   26.50   24.38
  -2  -5   1   43.05   26.38
   1   5  -1  801.07  132.03
   1   5  -1  897.56  132.82
  -1  -5   1  961.93  134.82
  -1  -5   1  887.13  133.86
  -1  -5   1  829.79  126.64
   0   5  -1   11.17   16.04
   0   5  -1   57.66   30.15
   0   5  -1   38.98   24.29
   0  -5   1   22.41   26.89
   0  -5   1   53.33   26.69
  -1   5  -1 1153.33  152.43
  -1   5  -1 1059.89  162.57
  -1   5  -1  895.88  155.69
   1  -5   1 1163.38  163.35
   1  -5   1 1063.23  161.73
   1  -5   1 1105.05  145.15
  -2   5  -1   53.94   25.50
  -2   5  -1   40.52   24.98
  -2   5  -1   44.80   23.60
   2  -5   1   93.87   29.36
  -3   5  -1 2522.38  347.55
  -3   5  -1 2658.19  347.78
  -3   5  -1 2771.58  357.85
   3  -5   1 2329.13  345.60
  -4   5  -1  523.77   86.87
  -4   5  -1  606.65  108.96
  -4   5  -1  659.69   94.64
  -4   5  -1  562.89  105.47
   4  -5   1  521.75   88.99
  -5   5  -1   -3.51   34.46
  -5   5  -1    5.94   17.29
  -5   5  -1   31.34   23.86
  -5   5  -1  -12.95   40.57
   5  -5   1  -30.63   23.36
  -6   5  -1   97.89   62.20
  -6   5  -1   72.36   40.76
  -6   5  -1   -0.21   19.28
   6  -5   1   80.24   39.32
  -7   5  -1 1091.66  164.06
  -7   5  -1 1037.82  191.33
  -7   5  -1 1011.39  159.56
   7  -5   1  992.15  159.17
  -8   5  -1  272.39   78.56
  -8   5  -1   73.39   34.03
  -8   5  -1   69.73   66.47
   8  -5   1  147.23   60.28
  -9   5  -1   30.91   55.24
  -9   5  -1  -47.83   72.73
   9  -5   1   77.05   53.44
   9   4  -1  202.43   72.65
   9   4  -1  105.35   97.11
  -9  -4   1  242.81   80.33
   8   4  -1  231.55  110.38
   8   4  -1  192.18   60.59
   8   4  -1  221.33   69.86
  -8  -4   1  311.68   97.28
   7   4  -1   84.00   75.77
   7   4  -1   17.25   32.70
   7   4  -1    3.54   34.19
   7   4  -1    9.36   17.59
  -7  -4   1   56.53   45.01
  -7  -4   1   51.48   49.25
   6   4  -1  595.88  106.20
   6   4  -1  819.19  109.17
   6   4  -1  532.78  161.05
   6   4  -1  507.35  103.34
  -6  -4   1  742.77  115.89
   5   4  -1  147.58   48.49
   5   4  -1   88.54   65.33
   5   4  -1   74.54   31.51
   5   4  -1  136.95   44.17
   5   4  -1  229.74   48.27
   4   4  -1 1440.23  292.20
   4   4  -1 1871.37  270.24
   4   4  -1 1949.02  268.59
   4   4  -1 1856.64  266.89
   4   4  -1 2132.19  266.15
   4   4  -1 1954.30  268.49
  -4  -4   1 1921.99  268.21
  -4  -4   1 2010.81  273.25
   3   4  -1  319.86   69.71
   3   4  -1  293.56   63.54
   3   4  -1  300.01   63.01
   3   4  -1  253.71   95.96
   3   4  -1  319.41   69.92
  -3  -4   1  316.87   64.56
  -3  -4   1  462.38   78.98
   2   4  -1 1204.63  146.87
   2   4  -1  966.93  156.46
   2   4  -1 1023.69  156.60
   2   4  -1  969.49  157.24
  -2  -4   1  887.55  156.09
  -2  -4   1 1032.28  156.27
  -2  -4   1 1313.85  156.39
   1   4  -1  838.30  114.51
   1   4  -1  833.09  127.22
   1   4  -1  778.62  125.90
   1   4  -1  945.00  129.02
  -1  -4   1  928.21  122.81
  -1  -4   1  863.52  127.86
  -1  -4   1  796.75  126.69
   0   4  -1 5403.67  702.76
   0   4  -1 5798.19  697.74
   0   4  -1 4769.16  703.92
   0  -4   1 5298.74  704.65
   0  -4   1 4708.09  703.73
  -1   4  -1 1056.49  130.12
  -1   4  -1  913.55  133.55
  -1   4  -1  735.78  135.04
   1  -4   1  905.30  136.76
   1  -4   1  921.26  124.68
  -2   4  -1  874.05  132.64
  -2   4  -1 1162.53  143.27
  -2   4  -1  885.77  133.85
   2  -4   1  951.38  132.88
  -3   4  -1  432.49   71.11
  -3   4  -1  430.28   79.80
  -3   4  -1  336.99   71.09
   3  -4   1  388.64   71.81
  -4   4  -1 2318.69  334.99
  -4   4  -1 2254.28  330.08
  -4   4  -1 2350.08  320.69
  -4   4  -1 2566.25  328.30
   4  -4   1 2370.81  325.36
  -5   4  -1  103.88   37.71
  -5   4  -1  234.97   65.16
  -5   4  -1  204.55   49.88
  -5   4  -1   77.90   22.15
   5  -4   1  109.94   39.91
  -6   4  -1  629.21  107.29
  -6   4  -1  585.27  115.70
  -6   4  -1  674.11  104.89
   6  -4   1  679.58  106.33
  -7   4  -1    3.58   51.67
  -7   4  -1   93.35   45.94
  -7   4  -1   28.63   22.05
   7  -4   1   11.22   35.01
  -8   4  -1  207.63   50.51
  -8   4  -1  239.83   75.06
   8  -4   1  218.20   69.77
  -9   4  -1  167.54   66.08
  -9   4  -1   92.50   77.59
  -9   4  -1   78.19   29.62
   9  -4   1  191.17   63.56
   9   3  -1  477.42  110.00
   9   3  -1  578.82  143.38
  -9  -3   1  529.07  143.76
   8   3  -1  432.08   90.75
  -8  -3   1  408.38  112.83
   7   3  -1  259.16   90.77
   7   3  -1  254.47   53.95
   7   3  -1  171.75   60.28
  -7  -3   1  122.83   69.47
   6   3  -1  422.46   69.65
   6   3  -1  302.00   97.19
   6   3  -1  118.29   54.53
   6   3  -1  369.18   73.96
   6   3  -1  255.68   50.16
   6   3  -1  300.39   70.04
  -6  -3   1  272.43   71.65
  -6  -3   1  286.31   88.92
   5   3  -1 2709.43  371.14
   5   3  -1 3104.81  370.47
   5   3  -1 2826.59  367.24
   5   3  -1 2197.76  387.92
   5   3  -1 2795.27  364.22
   5   3  -1 2867.09  371.46
  -5  -3   1 2678.93  371.07
  -5  -3   1 2195.74  377.17
   4   3  -1  227.69   54.84
   4   3  -1  158.05   81.32
   4   3  -1  205.82   56.29
   4   3  -1  300.46   54.73
   4   3  -1  323.57   60.84
   4   3  -1  303.30   59.95
  -4  -3   1  400.32   66.89
  -4  -3   1  254.32   80.62
   3   3  -1  998.45  160.80
   3   3  -1  895.79  130.29
   3   3  -1 1159.45  135.78
   3   3  -1  989.89  133.24
   3   3  -1  862.74  134.35
   3   3  -1  953.15  131.69
  -3  -3   1  696.48  130.65
  -3  -3   1  840.92  132.06
  -3  -3   1  963.71  136.51
   2   3  -1  429.37   67.21
   2   3  -1  263.24   53.55
   2   3  -1  450.10   98.64
   2   3  -1  307.71   57.74
   2   3  -1  307.76   60.74
  -2  -3   1  325.88   60.40
  -2  -3   1  214.81   52.63
  -2  -3   1  360.81   60.52
  -2  -3   1  351.78   63.81
   1   3  -1 5551.83  704.28
   1   3  -1 5164.67  704.43
   1   3  -1 5036.26  704.25
  -1  -3   1 5413.28  704.93
  -1  -3   1 5215.87  704.05
  -1  -3   1 5502.75  704.65
  -1  -3   1 5017.66  699.97
   0   3  -1    2.55    9.63
   0   3  -1   14.97   12.10
   0   3  -1   29.60   16.96
   0  -3   1   18.10   16.57
   0  -3   1   25.44   15.18
   0  -3   1   26.08    5.41
   0  -3   1   27.44   15.41
  -1   3  -1 4119.78  589.47
  -1   3  -1 4733.27  594.15
   1  -3   1 4981.74  594.69
   1  -3   1 4017.51  589.17
  -2   3  -1  331.13   59.65
  -2   3  -1  402.14   60.24
  -2   3  -1  452.83   73.27
   2  -3   1  435.60   60.40
  -3   3  -1 1039.96  168.46
  -3   3  -1 1344.61  168.72
  -3   3  -1 1153.45  173.50
  -3   3  -1 1033.33  162.45
   3  -3   1 1435.69  168.09
  -4   3  -1  344.22   69.52
  -4   3  -1  173.25   36.28
  -4   3  -1  288.87   57.04
  -4   3  -1  246.95   51.72
   4  -3   1  253.35   54.36
  -5   3  -1 3213.36  449.48
  -5   3  -1 2963.63  440.56
  -5   3  -1 3502.77  444.38
   5  -3   1 3295.22  442.42
  -6   3  -1  471.42  106.02
  -6   3  -1  405.48   88.22
  -6   3  -1  364.41   76.86
   6  -3   1  493.38   90.54
  -7   3  -1  303.33   69.26
  -7   3  -1  234.62   77.10
  -7   3  -1  136.46   39.64
   7  -3   1  247.94   64.68
  -8   3  -1  143.18   56.38
  -8   3  -1  126.94   61.83
  -8   3  -1   41.20   19.97
   8  -3   1  103.31   46.43
  -9   3  -1  587.83  113.99
   9  -3   1  392.47  100.83
  10   2  -1    6.82   62.84
  10   2  -1   79.61   59.68
   9   2  -1  159.95   79.91
   9   2  -1  112.01   55.19
  -9  -2   1   88.11   62.14
   8   2  -1  650.08  122.55
   8   2  -1  718.34  124.67
  -8  -2   1  430.73  134.64
   7   2  -1    4.28   35.70
   7   2  -1  -42.54   27.36
   7   2  -1  -11.65   45.53
   7   2  -1   42.71   26.47
  -7  -2   1   35.66   41.80
   6   2  -1  956.81  128.05
   6   2  -1 1053.15  150.78
   6   2  -1  831.98  134.25
   6   2  -1 1004.91  139.69
   6   2  -1  799.99  135.46
  -6  -2   1  574.14  151.89
   5   2  -1   69.77   24.49
   5   2  -1   42.50   27.45
   5   2  -1   59.78   15.02
   5   2  -1   61.49   33.37
   5   2  -1   58.57   40.74
   5   2  -1   37.24   29.38
  -5  -2   1  -23.40   24.05
   4   2  -1 1261.73  224.51
   4   2  -1 1697.78  213.59
   4   2  -1 1691.91  218.01
   4   2  -1 1188.65  213.82
   4   2  -1 1709.29  216.07
   4   2  -1 1761.64  210.43
  -4  -2   1 1778.86  214.97
  -4  -2   1 1494.24  216.27
  -4  -2   1 1310.27  221.80
   3   2  -1  477.36   70.00
   3   2  -1  378.79   99.28
   3   2  -1  395.32   67.69
   3   2  -1  438.67   73.93
   3   2  -1  452.85   66.99
   3   2  -1  420.39   63.48
  -3  -2   1  371.88   65.32
  -3  -2   1  460.64   78.67
  -3  -2   1  465.37   70.24
   1   2  -1  308.47   48.89
   1   2  -1  288.77   38.64
   1   2  -1  280.91   44.34
   1   2  -1  240.55   42.38
   1   2  -1  252.64   44.35
  -1  -2   1  284.27   46.43
  -1  -2   1  245.20   43.33
  -1  -2   1  277.95   49.16
   0   2  -1 1200.93  176.13
   0   2  -1 1467.23  178.81
   0  -2   1 1309.45  178.15
   0  -2   1 1243.64  176.32
  -1   2  -1  257.73   40.52
  -1   2  -1  303.37   44.28
  -1   2  -1  280.28   39.72
   1  -2   1  287.67   39.45
   1  -2   1  201.58   39.42
  -3   2  -1  336.97   53.77
  -3   2  -1  354.13   60.94
  -3   2  -1  311.73   54.34
  -3   2  -1  312.27   47.11
   3  -2   1  434.84   57.04
  -4   2  -1 1875.55  235.10
  -4   2  -1 1573.24  240.54
  -4   2  -1 1686.59  236.84
   4  -2   1 1718.41  236.72
  -5   2  -1   30.74   28.87
  -5   2  -1   45.00   35.53
  -5   2  -1   51.03   18.97
   5  -2   1   89.09   34.98
  -6   2  -1 1491.92  190.97
  -6   2  -1 1163.54  175.84
  -6   2  -1 1039.56  165.25
   6  -2   1 1168.36  175.59
  -7   2  -1   32.69   14.37
  -7   2  -1   45.60   36.58
  -7   2  -1  -11.36   40.05
   7  -2   1    0.17   28.62
   7  -2   1   38.06   38.29
  -8   2  -1  921.96  165.30
  -8   2  -1  999.18  149.73
   8  -2   1  771.38  156.79
  -9   2  -1  143.18   62.88
  -9   2  -1   75.12  113.59
   9  -2   1   68.51   53.01
 -10   2  -1   43.65   45.83
 -10   2  -1  -39.59   60.10
  10  -2   1   -5.90   44.70
  10   1  -1  113.95   74.53
  10   1  -1   98.37   56.79
 -10  -1   1  257.16  107.11
   9   1  -1  278.64   84.90
   9   1  -1  141.55   60.49
  -9  -1   1   50.33   58.48
   8   1  -1   59.65   45.23
   8   1  -1  121.99   59.18
  -8  -1   1   53.58   51.86
   7   1  -1  757.30  121.26
   7   1  -1  823.58  128.65
  -7  -1   1  578.53  147.82
  -7  -1   1  693.31  117.74
   6   1  -1 1185.80  154.61
   6   1  -1  935.31  145.89
   6   1  -1  829.18  144.01
  -6  -1   1  909.48  144.82
   5   1  -1  551.51   86.70
   5   1  -1  746.10   99.81
   5   1  -1  550.84   96.31
  -5  -1   1  623.67   95.66
   4   1  -1  482.60   72.70
   4   1  -1  475.61   71.88
   4   1  -1  421.99   64.62
  -4  -1   1  371.47   64.19
  -4  -1   1  459.02   71.10
   3   1  -1 2174.82  300.55
   3   1  -1 1948.55  294.31
   3   1  -1 2307.98  300.64
   3   1  -1 2522.55  305.73
   3   1  -1 2211.95  297.57
  -3  -1   1 2323.49  300.62
  -3  -1   1 2135.74  298.00
   2   1  -1  556.80   77.23
   2   1  -1  528.22   79.18
   2   1  -1  558.32   80.43
   2   1  -1  610.22   81.41
  -2  -1   1  601.41   82.37
  -2  -1   1  601.60   79.92
  -2  -1   1  618.58   80.83
  -2  -1   1  441.12   83.91
   0   1  -1   40.06   11.94
   0   1  -1   70.63    9.58
   0  -1   1   62.69   13.29
   0  -1   1   34.12    8.07
   0  -1   1   36.18    9.17
  -2   1  -1  391.81   55.92
  -2   1  -1  364.70   59.09
   2  -1   1  394.80   59.37
   2  -1   1  383.85   55.86
   2  -1   1  350.42   49.95
  -3   1  -1 2044.19  258.37
   3  -1   1 2182.36  266.16
   3  -1   1 1552.56  259.81
  -4   1  -1  586.47  103.86
  -4   1  -1  944.85  121.52
  -4   1  -1  759.16  111.85
   4  -1   1  785.46  116.95
   4  -1   1  816.24  112.95
   4  -1   1  785.93  110.08
  -5   1  -1 1170.38  199.60
  -5   1  -1 1559.37  210.92
   5  -1   1 1316.13  198.87
   5  -1   1 1469.40  202.40
   5  -1   1 1626.41  208.73
  -6   1  -1  833.08  110.88
  -6   1  -1  809.79  126.64
  -6   1  -1  841.16  138.41
   6  -1   1  794.22  126.24
   6  -1   1  856.87  135.01
   6  -1   1  716.77  123.02
  -7   1  -1 1156.87  187.11
  -7   1  -1 1073.65  172.91
   7  -1   1 1070.16  180.01
   7  -1   1 1212.56  172.26
   7  -1   1 1215.18  174.15
  -8   1  -1   65.67   60.08
  -8   1  -1  101.72   49.27
   8  -1   1  148.78   63.81
   8  -1   1  100.44   49.09
  -9   1  -1  165.10   61.96
  -9   1  -1  142.79   83.30
   9  -1   1  278.41   82.05
   9  -1   1  309.19   75.20
 -10   1  -1   94.09   69.61
  10  -1   1  133.94   64.78
  10   0  -1  382.01  101.35
  10   0  -1  340.72   94.18
 -10   0   1  187.23  105.75
   9   0  -1   -3.97   47.61
   9   0  -1   63.55   50.64
  -9   0   1   -1.73   46.31
   8   0  -1  -20.12   31.78
   8   0  -1   38.96   46.70
  -8   0   1  -16.01   44.09
   7   0  -1  180.28   62.92
   7   0  -1  222.24   63.09
   7   0  -1  137.90   58.40
  -7   0   1  153.31   54.44
   6   0  -1  471.38   90.47
   6   0  -1  434.28   82.07
  -6   0   1  368.34   82.24
   5   0  -1  112.07   43.17
   5   0  -1  225.59   53.16
   5   0  -1  211.73   53.78
  -5   0   1  201.37   50.13
  -5   0   1  212.59   60.50
   4   0  -1 2094.65  308.42
   4   0  -1 2219.67  309.97
   4   0  -1 2506.00  311.61
  -4   0   1 2291.53  302.99
  -4   0   1 2055.46  312.17
  -4   0   1 2417.94  310.34
   3   0  -1  228.51   45.13
   3   0  -1  215.92   44.73
  -3   0   1  226.63   47.07
  -3   0   1  156.37   29.09
  -3   0   1  241.89   44.99
   2   0  -1    1.20    3.45
   2   0  -1   17.58   13.51
   2   0  -1   10.28   12.67
  -2   0   1   10.42    6.39
  -2   0   1   16.69   12.25
  -2   0   1   -2.88   10.51
   1   0  -1   76.93   14.74
   1   0  -1  100.31   16.77
   1   0  -1   89.88   18.17
  -1   0   1   62.62   14.13
  -1   0   1   91.39   16.86
  -1   0   1   76.00   17.85
  -1   0  -1   50.34   13.37
  -1   0  -1   75.07   20.39
   1   0   1   43.15   12.70
   1   0   1  108.11   22.94
   1   0   1   72.61   16.17
  -2   0  -1   -3.78   11.81
  -2   0  -1   31.77   18.41
  -2   0  -1   24.25   12.88
   2   0   1    4.10   13.45
   2   0   1   38.09   17.09
   2   0   1    9.58   11.98
  -3   0  -1  132.81   40.29
  -3   0  -1  186.27   39.68
  -3   0  -1  148.80   24.36
   3   0   1  157.33   24.36
   3   0   1  229.19   48.39
   3   0   1  121.58   32.71
   3   0   1  159.23   37.63
  -4   0  -1 2944.60  398.65
  -4   0  -1 3355.54  393.49
  -4   0  -1 2409.88  383.22
   4   0   1 2743.91  384.23
   4   0   1 3078.42  391.39
   4   0   1 3145.51  393.79
  -5   0  -1   78.51   42.78
  -5   0  -1  117.30   39.65
   5   0   1  213.08   61.10
   5   0   1  176.32   28.57
   5   0   1  232.27   52.11
   5   0   1  138.32   40.98
  -6   0  -1  681.18  118.22
   6   0   1  740.19  118.79
   6   0   1  734.08  119.99
   6   0   1  885.31  129.42
  -7   0  -1   14.49   36.95
  -7   0  -1   48.09   36.21
   7   0   1   91.99   45.89
   7   0   1  157.18   47.46
   7   0   1  180.17   66.30
  -8   0  -1    0.39   36.11
   8   0   1   45.70   46.09
   8   0   1  113.70   59.98
  -9   0  -1  -17.89   47.73
   9   0   1   37.90   43.48
   9   0   1  -14.53   55.14
 -10   0  -1  129.81   85.73
  10   0   1  661.08  131.18
  10   0   1  384.52   91.15
  10  -1  -1    7.60   41.44
 -10   1   1   22.15   45.64
   9  -1  -1  139.60   57.03
  -9   1   1  154.93   68.99
  -9   1   1  -19.62   51.82
   8  -1  -1  634.10  109.43
  -8   1   1  324.59  107.10
   7  -1  -1  510.46   98.77
   7  -1  -1  400.68   83.60
   7  -1  -1  438.98   99.53
  -7   1   1  492.31   96.20
  -7   1   1  418.43  108.27
   6  -1  -1  210.66   48.42
   6  -1  -1  194.65   54.03
   6  -1  -1  147.39   50.45
  -6   1   1  169.55   51.06
  -6   1   1  233.25   66.96
   5  -1  -1  133.54   43.56
   5  -1  -1  152.41   46.29
  -5   1   1  193.86   50.33
  -5   1   1  191.47   51.05
  -5   1   1  107.75   25.23
   4  -1  -1 1538.57  226.38
   4  -1  -1 1621.65  226.01
  -4   1   1 1553.80  225.73
  -4   1   1 1627.28  220.07
  -4   1   1 1799.69  230.15
  -4   1   1 1621.82  216.24
   3  -1  -1 1030.19  132.45
   3  -1  -1  848.46  126.55
  -3   1   1  967.83  133.00
  -3   1   1  886.45  127.76
   2  -1  -1  162.50   36.04
   2  -1  -1  264.84   38.01
  -2   1   1  211.04   37.85
  -2   1   1  227.57   39.09
  -2   1   1  244.14   41.99
   1  -1  -1  969.25  138.02
   1  -1  -1 1151.36  137.65
  -1   1   1  927.00  137.87
  -1   1   1  969.17  137.21
   0  -1  -1   43.78   13.52
   0  -1  -1   34.36   11.11
   0   1   1   28.36    6.82
   0   1   1   51.08   12.62
   0   1   1   37.75   11.88
  -1  -1  -1  731.13  108.87
  -1  -1  -1  788.79   98.01
  -1  -1  -1  703.46   97.79
   1   1   1  777.87   98.05
   1   1   1  575.12   96.30
   1   1   1  724.38  109.49
   1   1   1  687.90   98.01
  -2  -1  -1  276.99   40.80
  -2  -1  -1  171.62   48.63
  -2  -1  -1  200.91   34.16
   2   1   1  255.51   41.04
   2   1   1  195.60   34.39
   2   1   1   97.54   45.86
   3   1   1 1427.48  170.61
   3   1   1  980.63  167.48
   3   1   1 1427.32  184.57
  -4  -1  -1 1499.00  176.10
  -4  -1  -1 1185.11  182.55
   4   1   1 1247.13  183.33
   4   1   1 1233.00  178.55
   4   1   1 1263.93  183.92
   5   1   1  197.21   40.46
   5   1   1  168.33   44.80
   5   1   1  294.13   69.15
   5   1   1  168.70   47.83
   6   1   1  196.29   42.91
   6   1   1  186.42   57.90
   6   1   1  423.09   86.25
   6   1   1  329.59   63.63
   7   1   1  967.13  136.46
   7   1   1  841.54  129.72
   7   1   1  652.33  102.51
   7   1   1  520.13  122.09
   8   1   1  807.92  163.64
   8   1   1  648.99  134.31
  -9  -1  -1   27.21   51.46
   9   1   1  123.95   56.71
   9   1   1  194.33   82.89
 -10  -1  -1  130.69   73.41
  10   1   1    5.66   71.00
  10   1   1    5.85   44.09
  10  -2  -1   36.95   43.45
 -10   2   1   17.01   41.66
   9  -2  -1   25.77   42.37
  -9   2   1    5.44   39.88
  -9   2   1  -10.66   65.17
   8  -2  -1  138.70   57.65
  -8   2   1  207.77   63.94
  -8   2   1  152.93   75.14
   7  -2  -1  178.03   61.11
  -7   2   1  199.92   38.83
  -7   2   1  186.39   64.75
  -7   2   1  193.32   60.86
   6  -2  -1   44.78   35.40
  -6   2   1   33.02   41.58
  -6   2   1   23.07   15.79
  -6   2   1   44.31   36.25
   5  -2  -1  258.25   58.61
  -5   2   1  182.80   53.07
  -5   2   1  180.09   56.68
  -5   2   1  249.18   46.61
   4  -2  -1   53.48   18.97
   4  -2  -1  118.91   32.59
  -4   2   1   55.23   30.59
  -4   2   1   25.95   18.65
  -4   2   1   63.37   28.28
   3  -2  -1  126.37   32.66
  -3   2   1  157.83   39.95
  -3   2   1  130.71   33.68
   2  -2  -1 1667.40  231.98
   2  -2  -1 1707.97  230.63
  -2   2   1 1867.18  231.65
  -2   2   1 1498.87  231.83
   1  -2  -1  761.57   97.65
   1  -2  -1  634.52   93.32
  -1   2   1  704.32   97.41
  -1   2   1  620.26   93.36
   0  -2  -1  374.76   49.71
   0  -2  -1  330.52   55.33
   0  -2  -1  451.46   59.50
   0   2   1  380.90   58.04
   0   2   1  371.44   49.57
   0   2   1  323.47   55.77
  -1  -2  -1  747.79  104.71
  -1  -2  -1  688.77  103.57
  -1  -2  -1  649.80  101.67
   1   2   1  719.34  104.42
   1   2   1  823.95  105.36
   1   2   1  776.48  119.33
  -2  -2  -1 1742.92  243.67
  -2  -2  -1 1988.23  226.30
  -2  -2  -1 1436.85  224.64
  -2  -2  -1 1638.40  227.25
   2   2   1 1438.51  225.09
   2   2   1 1646.75  227.24
  -3  -2  -1   79.31   26.74
  -3  -2  -1   68.85   44.16
  -3  -2  -1   48.22   17.68
   3   2   1   47.70   44.90
   3   2   1   50.62   17.92
   3   2   1   72.31   24.68
   3   2   1   53.45   24.08
   3   2   1   68.46   25.17
  -4  -2  -1   48.53   36.23
  -4  -2  -1   24.06   13.35
  -4  -2  -1   97.40   33.98
   4   2   1   62.00   29.97
   4   2   1   64.15   23.22
   4   2   1   63.29   19.74
   4   2   1   41.98   28.67
   4   2   1  -12.34   36.57
   4   2   1   52.93   25.42
  -5  -2  -1  225.28   54.05
  -5  -2  -1  143.37   32.41
  -5  -2  -1  114.22   51.39
   5   2   1  239.40   56.98
   5   2   1  191.78   51.33
   5   2   1  172.02   49.47
   5   2   1  286.75   51.19
   5   2   1  231.00   82.88
   5   2   1  225.92   41.30
  -6  -2  -1  187.85   59.05
   6   2   1  224.36   63.59
   6   2   1  318.34   63.04
   6   2   1  346.22   86.01
  -7  -2  -1   56.64   51.37
   7   2   1  131.49   54.82
   7   2   1  213.77   45.42
   7   2   1  189.95   85.49
  -8  -2  -1  152.33   79.26
   8   2   1  254.94   70.93
   8   2   1  350.06   61.98
   8   2   1  530.96  117.66
  -9  -2  -1   56.01   61.64
   9   2   1   16.85   22.17
   9   2   1   60.02   47.51
   9   2   1   23.07   65.15
 -10  -2  -1  223.82   90.72
  10   2   1   46.77   49.75
  10   2   1  -90.04   67.02
   9  -3  -1  103.37   54.79
  -9   3   1    4.15   40.73
  -9   3   1   52.96   79.43
   8  -3  -1   64.21   43.72
  -8   3   1   15.47   41.00
  -8   3   1   41.69   52.94
  -8   3   1   10.59   16.10
   7  -3  -1  185.75   59.94
  -7   3   1  228.94   73.40
  -7   3   1  169.04   59.08
   6  -3  -1  544.29   95.38
  -6   3   1  541.44   90.49
  -6   3   1  599.08  118.80
  -6   3   1  627.29  112.11
   5  -3  -1  532.56   86.60
  -5   3   1  547.20   96.58
  -5   3   1  616.67   91.41
  -5   3   1  638.91   98.95
  -5   3   1  478.12   73.47
   4  -3  -1  132.51   35.21
   4  -3  -1  175.95   40.48
  -4   3   1  203.25   43.57
  -4   3   1  266.01   56.20
  -4   3   1   32.44   25.11
  -4   3   1   96.46   24.17
   3  -3  -1  153.05   41.13
   3  -3  -1  167.36   41.97
  -3   3   1  256.54   49.83
  -3   3   1  197.63   45.70
   2  -3  -1  331.75   60.82
   2  -3  -1  466.72   70.95
  -2   3   1  347.49   55.65
  -2   3   1  252.67   60.89
   1  -3  -1   76.51   22.89
   1  -3  -1   45.54   11.78
   1  -3  -1   47.04   20.61
  -1   3   1   54.51   20.23
  -1   3   1   48.00   22.98
   0  -3  -1   17.80   14.32
   0  -3  -1    6.65   13.85
   0   3   1   26.43   17.67
   0   3   1   25.76   15.87
  -1  -3  -1  330.69   46.45
  -1  -3  -1  237.06   51.79
   1   3   1  189.74   46.81
   1   3   1  274.43   53.87
  -2  -3  -1  317.49   53.72
  -2  -3  -1  297.01   62.96
  -2  -3  -1  279.39   58.50
   2   3   1  315.95   61.60
   2   3   1  314.04   62.77
   2   3   1  308.04   63.63
   2   3   1  478.14  109.70
  -3  -3  -1   97.72   31.00
  -3  -3  -1  152.17   70.93
  -3  -3  -1   84.13   28.04
   3   3   1  107.24   38.93
   3   3   1  129.96   66.43
   3   3   1  125.42   33.23
   3   3   1  136.96   38.75
   3   3   1  153.33   36.77
  -4  -3  -1  106.59   61.78
  -4  -3  -1  130.28   32.45
  -4  -3  -1  112.07   39.77
   4   3   1  143.16   39.03
   4   3   1   72.94   68.18
   4   3   1  107.25   38.13
   4   3   1  143.84   40.07
   4   3   1   71.61   28.00
  -5  -3  -1  534.58  138.01
  -5  -3  -1  734.04  107.81
  -5  -3  -1  561.13   94.10
   5   3   1  606.72  103.83
   5   3   1  803.13  108.55
   5   3   1  565.15   97.06
   5   3   1  549.26  111.55
   5   3   1  568.85  151.32
   5   3   1  801.25  103.61
  -6  -3  -1  550.71  100.94
  -6  -3  -1  319.57  110.02
   6   3   1  570.12   94.93
   6   3   1  555.51   87.20
   6   3   1  360.24   84.62
   6   3   1  402.91   94.54
   6   3   1  482.45   95.64
   6   3   1  576.52  145.98
  -7  -3  -1   59.77   48.03
  -7  -3  -1   81.50   55.86
   7   3   1   99.98   37.20
   7   3   1  164.77   84.97
   7   3   1  181.93   59.99
  -8  -3  -1   58.84   49.14
   8   3   1  163.37   97.02
   8   3   1   69.23   32.58
   8   3   1   49.79   51.02
   9   3   1   97.84   56.01
   9   3   1   92.43   41.99
   9   3   1  292.63  114.20
   9  -4  -1  125.64   60.28
  -9   4   1  145.53  108.92
  -9   4   1  175.19   71.16
   8  -4  -1   42.40   44.37
  -8   4   1   71.82   49.88
  -8   4   1   10.86   61.34
  -8   4   1   -1.21   16.91
   7  -4  -1   30.99   35.51
  -7   4   1    9.81   48.10
  -7   4   1  -19.66   12.77
  -7   4   1   -0.23   38.21
   6  -4  -1   16.21   30.48
  -6   4   1   20.62   34.31
  -6   4   1   10.96    9.63
  -6   4   1   -6.36   38.52
  -6   4   1   56.29   31.41
   5  -4  -1  109.77   42.51
  -5   4   1  129.89   28.71
  -5   4   1   99.66   51.65
  -5   4   1   61.28   40.16
  -5   4   1  117.32   39.24
   4  -4  -1   29.92   20.85
   4  -4  -1  -15.26   19.72
  -4   4   1   29.60   18.50
  -4   4   1    3.98   26.47
  -4   4   1   13.82   20.23
   3  -4  -1  373.55   67.28
   3  -4  -1  393.67   79.91
  -3   4   1  396.18   77.62
  -3   4   1  463.16   76.65
  -3   4   1  553.96   90.20
   2  -4  -1  464.82   69.00
   2  -4  -1  543.27   87.75
  -2   4   1  384.65   67.99
  -2   4   1  404.00   68.84
  -2   4   1  470.28   85.53
   1  -4  -1  745.73  119.71
   1  -4  -1  762.87  118.37
   1  -4  -1  770.75  106.65
  -1   4   1  953.27  116.21
  -1   4   1  653.85  119.27
  -1   4   1  840.97  119.08
   0  -4  -1  114.95   33.55
   0  -4  -1   82.62   29.57
   0   4   1  133.14   32.21
   0   4   1   31.15   25.16
   0   4   1  136.77   36.38
  -1  -4  -1  756.53  110.57
  -1  -4  -1  706.55  105.14
  -1  -4  -1  696.72  108.76
   1   4   1  727.44  109.99
   1   4   1  703.44   95.26
   1   4   1  755.59  111.46
   1   4   1  684.60  109.72
  -2  -4  -1  458.52   90.17
  -2  -4  -1  444.89   87.53
  -2  -4  -1  424.17   82.99
   2   4   1  466.54   93.30
   2   4   1  566.57   96.90
   2   4   1  587.05   97.36
   2   4   1  802.96  150.36
  -3  -4  -1  496.72   88.73
  -3  -4  -1  564.59   86.54
  -3  -4  -1  482.25   81.37
   3   4   1  393.67   86.40
   3   4   1  432.68   90.90
   3   4   1  529.86   95.22
   3   4   1  542.35  137.62
  -4  -4  -1   23.04   20.20
  -4  -4  -1   61.97   33.35
   4   4   1   22.76   21.18
   4   4   1   50.54   29.08
   4   4   1   44.21   30.38
   4   4   1   87.09   33.51
   4   4   1  132.23   78.75
  -5  -4  -1   27.35   35.49
  -5  -4  -1   68.30   26.04
   5   4   1  -12.27   26.08
   5   4   1   63.91   29.72
   5   4   1   39.98   35.66
   5   4   1   60.18   76.82
   5   4   1   21.32   34.83
   5   4   1   69.17   40.35
  -6  -4  -1   64.09   43.69
  -6  -4  -1   27.45   52.06
   6   4   1   16.48   20.92
   6   4   1   22.98   37.88
   6   4   1   91.52   88.15
   6   4   1   -0.81   26.95
  -7  -4  -1   21.18   44.35
  -7  -4  -1   10.46   44.05
   7   4   1   27.76   27.73
   7   4   1   55.83   37.50
   7   4   1   40.76   41.84
   7   4   1  107.37   94.09
  -8  -4  -1   -3.39   51.97
  -8  -4  -1    7.56   44.71
   8   4   1   19.32   28.35
   8   4   1  -31.83   33.07
   8   4   1  -45.78   77.87
  -9  -4  -1  142.71   73.85
   9   4   1  181.33  122.08
   9   4   1  164.75   66.47
   8  -5  -1   83.21   45.15
  -8   5   1  132.95   58.57
  -8   5   1   40.76   27.71
   7  -5  -1  310.11   74.78
  -7   5   1  212.07   83.67
  -7   5   1  159.79   55.27
  -7   5   1  245.19   72.70
   6  -5  -1   72.90   39.12
  -6   5   1   62.89   31.43
  -6   5   1  102.88   43.88
  -6   5   1   34.54   18.29
  -6   5   1  -34.44   37.91
   5  -5  -1  585.61  105.51
  -5   5   1  625.75  123.33
  -5   5   1  548.62  106.38
  -5   5   1  556.28   85.13
  -5   5   1  419.06  101.56
   4  -5  -1  178.88   48.67
   4  -5  -1   96.71   39.99
  -4   5   1  107.41   42.38
  -4   5   1  110.28   42.33
  -4   5   1  209.20   44.40
   3  -5  -1  144.00   42.51
   3  -5  -1  217.00   55.05
  -3   5   1  154.29   45.66
  -3   5   1  193.48   46.70
  -3   5   1  159.88   51.11
   2  -5  -1   50.45   14.65
   2  -5  -1   19.61   21.21
  -2   5   1   57.09   27.67
  -2   5   1   35.64   26.14
  -2   5   1   17.83   22.05
   1  -5  -1  460.98   83.50
   1  -5  -1  317.42   70.38
   1  -5  -1  304.03   44.18
  -1   5   1  312.78   72.86
  -1   5   1  512.54   81.82
  -1   5   1  351.38   64.19
   0  -5  -1   78.38   32.20
   0  -5  -1   65.40   30.66
   0   5   1   50.62   29.07
   0   5   1   47.42   27.19
   0   5   1   17.65   21.55
  -1  -5  -1  356.86   66.02
  -1  -5  -1  317.85   68.98
  -1  -5  -1  261.54   66.33
   1   5   1  421.85   80.69
   1   5   1  275.95   67.90
   1   5   1  248.15   67.34
  -2  -5  -1    7.12   25.94
  -2  -5  -1   76.45   32.25
  -2  -5  -1   21.30   21.76
   2   5   1   35.06   30.19
   2   5   1   19.66   51.47
   2   5   1   38.29   11.18
   2   5   1   59.19   32.54
   2   5   1   44.82   28.42
  -3  -5  -1  152.31   44.41
  -3  -5  -1   90.93   37.86
  -3  -5  -1  117.72   43.98
   3   5   1  169.35   57.14
   3   5   1  149.35   76.60
   3   5   1   76.44   36.76
   3   5   1  166.68   49.87
  -4  -5  -1   69.75   39.47
  -4  -5  -1  102.98   36.13
  -4  -5  -1   28.51   31.40
   4   5   1   36.13   33.01
   4   5   1  139.87   84.90
   4   5   1   71.71   42.09
   4   5   1   66.23   34.02
  -5  -5  -1  492.31   89.79
  -5  -5  -1  440.86   91.92
   5   5   1  526.83   98.85
   5   5   1  212.75  120.68
   5   5   1  442.41   89.43
  -6  -5  -1   45.07   42.49
   6   5   1    0.73   34.88
   6   5   1   22.79   73.31
   6   5   1   37.24   27.53
  -7  -5  -1  311.43   78.42
   7   5   1   99.79   96.42
   7   5   1  193.52   57.35
   7   5   1  224.71   71.36
  -8  -5  -1  214.36   74.77
   8   5   1   60.99   41.22
   8   5   1   63.01   53.47
   8   5   1    8.32  111.31
   8  -6  -1   65.65   47.70
  -8   6   1   25.13   26.61
  -8   6   1  -57.58   56.66
  -8   6   1  -42.57   38.20
   7  -6  -1  154.54   57.20
  -7   6   1   18.86   84.62
  -7   6   1   43.03   33.68
  -7   6   1  110.07   57.75
   6  -6  -1   48.01   40.22
  -6   6   1  -35.86   27.51
  -6   6   1   -0.34   20.79
  -6   6   1    9.74   26.70
  -6   6   1   22.57   58.07
   5  -6  -1    8.85   28.68
  -5   6   1   26.87   28.37
  -5   6   1   40.44   23.43
  -5   6   1   22.63   50.77
  -5   6   1   34.52   34.51
   4  -6  -1   10.97   28.44
   4  -6  -1   45.68   32.06
   4  -6  -1   23.07   18.96
  -4   6   1   20.11   27.83
  -4   6   1   32.40   33.76
  -4   6   1   29.65   25.24
   3  -6  -1  287.40   49.61
   3  -6  -1  409.43   76.45
   3  -6  -1  420.79   83.67
  -3   6   1  332.17   72.64
  -3   6   1  271.81   65.76
  -3   6   1  341.87   82.04
   2  -6  -1   16.15   23.55
   2  -6  -1   59.51   14.57
   2  -6  -1   28.39   32.61
  -2   6   1   49.13   30.60
  -2   6   1   55.38   32.88
  -2   6   1   54.59   31.27
   1  -6  -1  480.73  102.06
   1  -6  -1  551.93  110.11
  -1   6   1  724.15  116.75
  -1   6   1  494.61   95.47
  -1   6   1  567.76  112.04
   0  -6  -1    4.22   25.67
   0  -6  -1   34.86   27.96
   0   6   1   -3.30   24.93
   0   6   1    2.54   20.94
   0   6   1   29.93   35.88
  -1  -6  -1  716.46  119.42
  -1  -6  -1  619.41  102.16
  -1  -6  -1  447.19  105.56
   1   6   1  500.28  111.32
   1   6   1  555.95  112.29
  -2  -6  -1   55.18   33.24
  -2  -6  -1   27.69   28.37
  -2  -6  -1    6.06   33.33
   2   6   1   31.61    7.23
   2   6   1   81.73   36.25
   2   6   1   35.09   36.17
   2   6   1   -7.14   59.13
   2   6   1   84.64   43.14
  -3  -6  -1  407.60   78.54
  -3  -6  -1  503.21   97.38
  -3  -6  -1  485.76   92.34
   3   6   1  481.24  140.16
   3   6   1  358.07   55.41
   3   6   1  341.67  117.14
   3   6   1  257.32   78.54
   3   6   1  369.10   56.37
  -4  -6  -1   39.94   34.45
  -4  -6  -1   25.90   39.13
  -4  -6  -1   51.33   31.08
   4   6   1   10.62   53.61
   4   6   1   -5.12   21.92
  -5  -6  -1   29.92   39.27
  -5  -6  -1   27.33   24.51
   5   6   1  -32.75   46.38
   5   6   1   27.22   26.57
  -6  -6  -1  -17.90   38.78
   6   6   1    8.60   71.29
   6   6   1  -68.86   26.63
   6   6   1   12.35   26.04
  -7  -6  -1   72.95   57.87
   7   6   1   41.02   32.26
   7   6   1   29.86   84.11
   7   6   1   19.55   45.23
  -8  -6  -1   21.33   51.39
   8   6   1 -102.55   83.47
   8   6   1   -2.22   29.53
   8   6   1   -1.90   42.13
   7  -7  -1   13.27   39.36
   7  -7  -1   59.09   31.70
  -7   7   1   70.56   44.64
  -7   7   1  -74.39   53.61
  -7   7   1   46.95   47.62
   6  -7  -1  162.30   56.20
   6  -7  -1  151.26   41.99
  -6   7   1   30.08   50.42
  -6   7   1  260.15   74.65
  -6   7   1  201.06   49.24
  -6   7   1   97.83   72.43
   5  -7  -1  323.47   74.76
   5  -7  -1  314.75   61.44
  -5   7   1  256.71   73.43
  -5   7   1  393.70   75.79
  -5   7   1  301.25   85.74
   4  -7  -1   77.56   42.69
   4  -7  -1   76.57   22.70
  -4   7   1   79.38   43.27
  -4   7   1    9.35   27.78
  -4   7   1  156.66   44.29
   3  -7  -1  119.31   50.61
   3  -7  -1  104.84   25.25
   3  -7  -1  179.91   59.39
  -3   7   1  126.08   43.55
  -3   7   1  163.08   48.91
  -3   7   1  105.80   49.68
   2  -7  -1   64.31   12.56
   2  -7  -1   90.94   14.36
   2  -7  -1  -24.65   26.00
   2  -7  -1  181.95   54.07
  -2   7   1   90.33   40.98
  -2   7   1   23.82   30.14
  -2   7   1   44.83   33.60
   1  -7  -1   58.37   37.05
   1  -7  -1   84.41   46.42
  -1   7   1   65.40   40.82
  -1   7   1   52.86   32.71
  -1   7   1  117.73   46.86
   0  -7  -1  116.87   48.08
   0  -7  -1  107.03   44.98
   0   7   1  -14.94   21.92
   0   7   1   48.75   32.58
  -1  -7  -1   43.64   38.83
  -1  -7  -1   74.45   40.25
  -1  -7  -1   24.61   32.59
   1   7   1  -26.33   24.84
   1   7   1   70.62   36.87
  -2  -7  -1  102.29   43.49
  -2  -7  -1  156.73   55.66
  -2  -7  -1  140.01   52.42
   2   7   1   67.26   71.92
   2   7   1   71.65   37.55
  -3  -7  -1  146.04   48.88
  -3  -7  -1   78.51   47.65
  -3  -7  -1  164.65   55.35
   3   7   1   90.23   69.68
   3   7   1   97.05   18.98
   3   7   1   39.01   34.24
   3   7   1   92.41   18.24
  -4  -7  -1   58.73   41.64
  -4  -7  -1  -57.57   34.47
  -4  -7  -1   43.72   36.64
   4   7   1   55.41   20.17
   4   7   1   26.45   29.93
   4   7   1   61.58   63.18
   4   7   1   21.57   16.37
  -5  -7  -1  219.75   71.03
   5   7   1  268.26   51.26
   5   7   1  218.64  114.39
   5   7   1  322.74   81.16
  -6  -7  -1  168.03   68.14
   6   7   1  136.37   52.91
   6   7   1  148.83   97.96
   6   7   1  143.54   60.05
   6   7   1  145.91   41.10
  -7  -7  -1   97.63   57.19
   7   7   1   40.22   31.16
   7   7   1   71.89   46.59
   7   7   1   82.37   78.06
   7   7   1  -22.98   17.81
   6  -8  -1    1.38   19.75
   6  -8  -1   73.88   46.47
  -6   8   1  -25.47   62.69
  -6   8   1   15.43   36.07
  -6   8   1   -0.34   14.49
  -6   8   1   77.83   53.82
   5  -8  -1  141.79   35.28
  -5   8   1   68.90   44.62
  -5   8   1  276.71   61.20
  -5   8   1  102.00   54.80
   4  -8  -1   -1.72   11.75
   4  -8  -1   -3.25   38.75
  -4   8   1    2.09   23.75
  -4   8   1   54.14   43.23
   3  -8  -1  180.55   62.43
   3  -8  -1   89.39   21.10
   3  -8  -1   64.85   16.50
  -3   8   1   66.56   47.24
  -3   8   1  144.57   48.09
   2  -8  -1  207.06   67.89
   2  -8  -1  225.11   70.57
  -2   8   1  244.79   73.46
  -2   8   1  160.10   54.35
   1  -8  -1  132.55   58.67
  -1   8   1  253.54   71.06
  -1   8   1  203.52   56.49
   0  -8  -1    2.50   34.45
   0  -8  -1   -1.67   44.52
   0   8   1   14.52   32.40
   0   8   1   21.70   30.33
  -1  -8  -1  244.96   77.08
  -1  -8  -1  340.43   86.85
  -1  -8  -1  329.66   76.40
   1   8   1  333.06   90.23
   1   8   1  283.83   70.70
  -2  -8  -1  190.91   67.36
  -2  -8  -1  276.05   72.86
  -2  -8  -1  169.82   62.91
   2   8   1  143.72   81.51
   2   8   1  125.58   52.41
  -3  -8  -1  125.80   49.00
  -3  -8  -1   51.51   47.64
  -3  -8  -1  108.25   52.12
   3   8   1   11.25   29.93
   3   8   1   49.95   63.82
  -4  -8  -1  -30.65   33.48
  -4  -8  -1   13.58   46.54
   4   8   1   11.62   53.42
   4   8   1   35.36   13.57
   4   8   1   15.04   11.42
   4   8   1   -9.08   20.86
  -5  -8  -1  196.10   69.32
   5   8   1   99.08   52.76
   5   8   1  221.68   39.82
   5   8   1   72.98   63.58
   5   8   1  117.31   30.51
  -6  -8  -1   51.16   56.10
   6   8   1   60.66   59.10
   6   8   1   38.78   27.21
   6   8   1   17.95   31.06
   6   8   1  -18.01   38.44
   6   8   1   47.22   27.43
   4  -9  -1   98.64   56.58
  -4   9   1   28.77   45.61
  -4   9   1  165.90   68.03
   3  -9  -1  158.34   66.40
  -3   9   1  191.98   74.02
  -3   9   1  211.20   63.75
   2  -9  -1  112.36   56.48
  -2   9   1   65.07   43.85
  -2   9   1  107.06   52.14
   1  -9  -1   37.27   47.32
  -1   9   1   45.32   40.81
  -1   9   1   88.96   47.23
   0  -9  -1   16.71   28.51
   0  -9  -1   53.77   52.28
   0  -9  -1  -18.89   32.24
   0   9   1  -27.31   29.44
   0   9   1   10.32   25.31
  -1  -9  -1   74.77   52.16
  -1  -9  -1    9.62   51.17
  -1  -9  -1   72.83   46.85
   1   9   1   93.23   50.28
   1   9   1   95.74   50.48
  -2  -9  -1   50.02   47.62
  -2  -9  -1   17.69   52.33
   2   9   1   99.79   51.04
   2   9   1  136.72   62.07
   2   9   1  -38.72   31.12
  -3  -9  -1   50.63   50.43
  -3  -9  -1  169.16   64.71
   3   9   1  239.25   99.07
   3   9   1  255.11   76.39
  -4  -9  -1  156.72   71.35
  -4  -9  -1  111.63   62.12
   4   9   1  237.75   93.05
   4   9   1  148.72   63.52
   1 -10  -1   74.08   56.57
   1 -10  -1   62.22   65.78
  -1  10   1   33.51   38.77
  -1  10   1  141.11   56.98
   0 -10  -1  271.76   95.42
   0 -10  -1  417.46  108.28
   0  10   1  464.20   98.82
   0  10   1  514.45  120.37
  -1 -10  -1   51.61   55.46
  -1 -10  -1  135.96   64.38
   1  10   1  189.81   66.97
   1  10   1   49.86   50.50
   1  10   1   30.82   33.49
   2  10  -2   42.18   41.07
   2  10  -2  171.15   68.81
   2  10  -2  -30.86   36.06
  -2 -10   2  -53.05   45.75
  -2 -10   2   -9.56   38.37
   1  10  -2   60.21   45.08
   1  10  -2   37.00   42.46
  -1 -10   2   57.87   53.12
  -1 -10   2   51.38   51.76
   0  10  -2  274.34   63.24
   0  10  -2  172.62   74.51
   0 -10   2  233.19   69.72
   0 -10   2  109.72   65.99
  -1  10  -2   67.39   40.70
  -1  10  -2   54.46   41.44
   1 -10   2   38.77   55.21
   1 -10   2   77.89   55.93
  -2  10  -2   23.16   37.49
  -2  10  -2   -0.71   28.26
   2 -10   2  -62.60   45.63
   2 -10   2   -0.40   45.73
   5   9  -2   -7.80   21.79
   5   9  -2  111.33   68.16
   5   9  -2   -4.97   16.64
   5   9  -2   18.28   44.15
  -5  -9   2   -5.20   49.95
  -5  -9   2   67.51   54.56
   4   9  -2   27.94   31.92
   4   9  -2  123.27   64.32
  -4  -9   2   21.63   52.94
  -4  -9   2   -0.75   47.91
   3   9  -2  385.12  116.14
   3   9  -2  436.49  102.21
  -3  -9   2  233.52   73.92
  -3  -9   2  343.67   98.58
   2   9  -2   55.63   39.79
   2   9  -2   35.79   39.07
  -2  -9   2  100.15   56.43
  -2  -9   2   20.17   43.15
   1   9  -2  146.39   49.60
   1   9  -2  163.04   60.32
  -1  -9   2   99.85   59.77
  -1  -9   2  210.86   63.50
   0   9  -2  -19.54   26.58
   0   9  -2   37.30   32.42
   0  -9   2   34.33   43.32
   0  -9   2  -17.41   33.15
  -1   9  -2  161.70   47.55
  -1   9  -2  127.59   60.36
   1  -9   2  129.89   56.33
   1  -9   2   23.05   47.99
  -2   9  -2  125.88   57.61
  -2   9  -2  171.34   51.14
   2  -9   2   20.43   47.82
  -3   9  -2  318.78   92.18
  -3   9  -2  404.24   74.91
   3  -9   2  146.52   68.79
  -4   9  -2   63.69   43.74
  -4   9  -2   -4.61   27.36
   4  -9   2    3.53    9.17
   4  -9   2   -1.17   41.17
   4  -9   2    4.39    6.25
  -5   9  -2   -9.20   42.71
  -5   9  -2  -15.04   52.87
  -5   9  -2   41.19   37.76
   5  -9   2    3.88    8.53
   5  -9   2   38.16   19.57
   6   8  -2   33.59   44.20
   6   8  -2   28.43   24.31
   6   8  -2   94.11   44.56
   6   8  -2  150.80   78.15
  -6  -8   2  117.90   67.38
   5   8  -2   25.61   29.08
   5   8  -2   32.97   20.76
   5   8  -2   44.18   39.92
   5   8  -2  256.40  104.98
  -5  -8   2   31.39   47.90
  -5  -8   2   35.83   47.07
   4   8  -2  139.38   83.08
   4   8  -2  165.07   30.24
   4   8  -2   75.16   45.04
  -4  -8   2  116.33   56.22
  -4  -8   2  152.28   62.35
   3   8  -2  208.89   88.41
   3   8  -2  127.04   54.84
  -3  -8   2  212.60   62.22
  -3  -8   2  112.18   59.69
   2   8  -2  617.91  120.46
  -2  -8   2  497.52   99.47
  -2  -8   2  423.97  110.97
   1   8  -2  163.80   47.79
   1   8  -2  184.14   67.20
  -1  -8   2  230.69   71.12
  -1  -8   2  130.56   53.34
   0   8  -2  107.55   36.58
   0   8  -2   94.42   52.59
   0  -8   2  122.26   54.37
   0  -8   2   83.59   42.46
  -1   8  -2  196.34   69.46
  -1   8  -2  270.60   54.64
   1  -8   2  118.16   59.93
   1  -8   2  301.84   65.96
  -2   8  -2  390.94  102.86
  -2   8  -2  535.48   78.78
   2  -8   2  281.65   89.39
  -3   8  -2  235.89   76.04
  -3   8  -2  241.76   61.04
   3  -8   2  225.39   42.36
   3  -8   2  187.52   67.09
  -4   8  -2  210.57   60.80
  -4   8  -2  243.97   73.72
  -4   8  -2  310.11   70.64
   4  -8   2  188.17   46.75
  -5   8  -2   52.78   47.72
  -5   8  -2   53.88   63.01
  -5   8  -2   96.86   41.29
  -5   8  -2   49.65   37.27
   5  -8   2   70.01   29.43
   5  -8   2   69.84   47.46
  -6   8  -2  177.70   66.65
  -6   8  -2  208.67   70.85
  -6   8  -2  148.33   82.25
   6  -8   2  118.10   41.27
   6  -8   2  154.75   60.48
   7   7  -2   17.10   29.72
   7   7  -2   -0.21   42.45
   7   7  -2   56.93   70.21
   7   7  -2   23.00   28.44
  -7  -7   2  -13.54   53.20
   6   7  -2   62.85   38.16
   6   7  -2   49.21   28.59
   6   7  -2   36.63   39.78
   6   7  -2   36.59   60.82
  -6  -7   2   65.79   53.22
   5   7  -2  921.33  157.86
   5   7  -2 1264.50  260.29
   5   7  -2 1158.81  170.81
   5   7  -2 1046.35  150.66
  -5  -7   2 1276.34  176.43
  -5  -7   2 1009.96  175.32
   4   7  -2   58.34   22.04
   4   7  -2   70.66   40.03
   4   7  -2   18.87   53.83
  -4  -7   2   -7.76   37.21
  -4  -7   2   56.69   43.98
   3   7  -2  403.35  115.76
   3   7  -2  290.11   76.38
   3   7  -2  289.17   43.75
  -3  -7   2  189.88   69.97
  -3  -7   2  263.87   68.14
   2   7  -2    6.56   23.47
  -2  -7   2   50.48   38.01
  -2  -7   2   55.46   36.59
   1   7  -2 1015.32  168.68
   1   7  -2 1150.58  156.08
  -1  -7   2 1023.92  169.63
  -1  -7   2 1047.64  159.90
   0   7  -2   35.47   23.07
   0   7  -2   38.54   35.13
   0   7  -2   87.64   42.45
   0  -7   2  114.29   42.34
   0  -7   2   16.11   35.07
  -1   7  -2 1549.58  192.22
  -1   7  -2 1171.35  192.25
  -1   7  -2 1186.05  176.37
   1  -7   2 1180.29  192.02
  -2   7  -2    0.06   24.62
  -2   7  -2   32.45   31.95
  -2   7  -2  -13.68   20.65
   2  -7   2   43.76   13.49
   2  -7   2   12.38   36.11
  -3   7  -2  379.38   73.05
  -3   7  -2  356.29   89.13
  -3   7  -2  331.55   74.90
   3  -7   2  313.08   53.49
  -4   7  -2   86.92   35.88
  -4   7  -2  116.16   47.38
  -4   7  -2   65.97   37.72
   4  -7   2   88.62   29.75
   4  -7   2   63.39   38.46
  -5   7  -2 1304.99  217.94
  -5   7  -2 1506.18  210.44
  -5   7  -2 1547.77  204.52
   5  -7   2 1273.82  205.05
  -6   7  -2   95.24   53.39
  -6   7  -2   57.47   60.45
  -6   7  -2   46.55   27.27
  -6   7  -2   99.47   46.64
   6  -7   2   60.66   45.17
  -7   7  -2   31.48   66.44
  -7   7  -2   -0.47   41.72
  -7   7  -2   32.43   33.92
   7  -7   2   -3.57   38.57
   8   6  -2  176.33   52.55
   8   6  -2  139.49   57.84
   8   6  -2   67.84   35.37
   8   6  -2  141.15  101.51
   7   6  -2   15.13   64.81
   7   6  -2   83.38   48.75
   7   6  -2    0.79   30.49
   7   6  -2   19.79   25.82
  -7  -6   2  -10.06   52.93
   6   6  -2  491.93  106.95
   6   6  -2  709.66  121.16
   6   6  -2  554.55   91.12
  -6  -6   2  620.39  120.42
   5   6  -2   28.78   67.46
   5   6  -2   35.08   33.05
   5   6  -2    2.59   17.26
   5   6  -2   54.15   28.20
  -5  -6   2   23.09   40.02
  -5  -6   2   26.11   35.44
   4   6  -2  644.52   98.61
   4   6  -2  652.67  106.66
   4   6  -2  779.75  177.95
   4   6  -2  804.69  133.78
  -4  -6   2  714.31  117.60
  -4  -6   2  701.35  133.00
   3   6  -2  358.69   77.55
   3   6  -2  341.02   78.70
   3   6  -2  508.42   95.78
   3   6  -2  304.70  107.75
   3   6  -2  274.35   48.08
  -3  -6   2  326.31   70.01
  -3  -6   2  335.24   79.01
   2   6  -2  953.77  143.45
   2   6  -2 1184.02  164.03
   2   6  -2 1306.58  167.31
   2   6  -2  996.27  163.57
  -2  -6   2 1181.79  159.03
  -2  -6   2 1045.71  165.04
   1   6  -2  891.79  128.07
   1   6  -2  471.62  102.60
  -1  -6   2  517.64  106.54
  -1  -6   2  491.85   92.86
   0   6  -2 1678.52  235.90
   0   6  -2 2072.95  250.20
   0   6  -2 1456.02  246.71
  -1   6  -2  631.06   85.10
  -1   6  -2  700.67  117.78
  -1   6  -2  665.53  110.16
   1  -6   2  481.97   74.77
   1  -6   2  747.33  105.36
  -2   6  -2 1335.94  202.20
  -2   6  -2 1253.27  208.01
  -2   6  -2 1419.09  197.14
   2  -6   2 1485.28  191.03
  -3   6  -2  532.09   80.20
  -3   6  -2  189.15   66.81
  -3   6  -2  336.42   66.97
   3  -6   2  256.56   61.99
   3  -6   2  335.97   52.55
  -4   6  -2  719.48  135.33
  -4   6  -2 1086.00  161.45
  -4   6  -2  711.40  119.99
  -4   6  -2  844.06  118.60
   4  -6   2  744.81  118.02
  -5   6  -2   17.95   25.48
  -5   6  -2   19.57   31.03
  -5   6  -2   20.11   48.04
  -5   6  -2   22.57   23.93
   5  -6   2   29.53   34.44
  -6   6  -2  865.69  148.46
  -6   6  -2  783.11  137.96
   6  -6   2  655.78  116.85
  -7   6  -2   79.10   55.83
  -7   6  -2   72.65   39.82
  -7   6  -2   86.81   65.04
   7  -6   2  166.70   54.04
  -8   6  -2  294.79   80.41
  -8   6  -2  182.86   57.67
  -8   6  -2  129.49   84.47
   8  -6   2  128.67   61.46
   9   5  -2   23.62   44.30
   9   5  -2  -26.01   78.35
   8   5  -2   47.60   28.73
   8   5  -2   -8.17   70.41
   8   5  -2   89.64   50.35
   8   5  -2   19.88   36.19
   7   5  -2  848.15  208.78
   7   5  -2 1107.60  151.60
   7   5  -2 1024.20  157.29
   7   5  -2  980.00  150.55
  -7  -5   2  937.03  164.70
   6   5  -2   25.10   28.55
   6   5  -2   54.69   40.46
   6   5  -2   40.91   67.79
   6   5  -2   69.51   30.55
  -6  -5   2   90.00   47.80
   5   5  -2   77.42   34.44
   5   5  -2   25.57   25.40
   5   5  -2  -11.77   60.98
   5   5  -2   73.09   41.40
   5   5  -2  120.16   43.74
  -5  -5   2   36.24   41.34
   4   5  -2   49.77   27.58
   4   5  -2   38.55   36.23
   4   5  -2   97.02   27.11
   4   5  -2   36.02   33.85
   4   5  -2   57.05   33.10
   4   5  -2   20.90   68.25
   4   5  -2   91.76   40.05
  -4  -5   2   17.09   34.10
  -4  -5   2   58.81   37.15
   3   5  -2 3044.81  418.18
   3   5  -2 3107.27  405.83
   3   5  -2 3113.35  418.78
   3   5  -2 2678.72  417.77
   3   5  -2 2644.08  434.35
   3   5  -2 3190.36  414.67
  -3  -5   2 3116.15  415.33
  -3  -5   2 3290.72  421.93
   2   5  -2   82.02   36.26
   2   5  -2   64.12   31.22
   2   5  -2   59.85   15.09
   2   5  -2   31.64   24.23
  -2  -5   2   67.23   34.16
  -2  -5   2   85.95   34.24
  -2  -5   2   73.33   30.13
   1   5  -2 1810.28  244.93
   1   5  -2 1713.08  246.68
   1   5  -2 1783.30  230.18
  -1  -5   2 1594.66  245.02
  -1  -5   2 1633.84  238.14
  -1  -5   2 1802.45  245.06
   0   5  -2   55.86   30.13
   0   5  -2  123.20   38.32
   0   5  -2   28.91   17.54
   0  -5   2   51.05   10.21
   0  -5   2   73.95   25.77
   0  -5   2   63.61   27.02
   0  -5   2   51.46   30.40
  -1   5  -2 1746.91  242.83
  -1   5  -2 1668.20  229.80
  -1   5  -2 1695.46  236.56
   1  -5   2 1481.28  239.66
   1  -5   2 1763.28  225.65
  -2   5  -2   25.05   24.05
  -2   5  -2   54.78   23.55
  -2   5  -2   96.34   31.05
   2  -5   2   34.83   20.45
   2  -5   2   45.10   15.18
  -3   5  -2 3360.88  463.03
  -3   5  -2 3638.65  473.75
  -3   5  -2 3455.25  463.37
   3  -5   2 3321.25  461.78
  -4   5  -2  680.48  116.48
  -4   5  -2  549.83   95.44
  -4   5  -2  699.95  103.60
   4  -5   2  671.50  100.37
  -5   5  -2  150.89   34.64
  -5   5  -2  179.31   52.19
  -5   5  -2  192.27   54.23
  -5   5  -2   63.10   54.74
   5  -5   2  149.30   46.27
  -6   5  -2    3.28   18.65
  -6   5  -2   19.79   33.82
  -6   5  -2   46.25   48.74
   6  -5   2   86.11   39.38
  -7   5  -2 1267.92  181.57
  -7   5  -2 1166.18  178.00
   7  -5   2 1092.64  176.18
  -8   5  -2   55.89   48.06
  -8   5  -2   22.28   24.14
  -8   5  -2  -11.64   53.46
   8  -5   2   77.44   48.30
  -9   5  -2  -15.95   69.64
  -9   5  -2   90.58   63.23
   9  -5   2  101.14   54.15
   9   4  -2  -23.57   34.22
   9   4  -2   54.38   52.32
   9   4  -2  -51.71   67.16
   8   4  -2  210.57   59.17
   8   4  -2  226.97   99.76
   8   4  -2  193.86   67.89
   7   4  -2  114.34   35.99
   7   4  -2  215.95   89.55
   7   4  -2  167.48   59.75
   7   4  -2  179.89   52.90
   6   4  -2  613.41   93.84
   6   4  -2  338.88  132.77
   6   4  -2  589.32  108.65
   6   4  -2  533.23   86.79
  -6  -4   2  621.32  115.80
   5   4  -2  336.11   68.85
   5   4  -2  105.79   73.36
   5   4  -2  246.40   52.48
   5   4  -2  168.34   55.42
  -5  -4   2  389.11   71.10
   4   4  -2 1383.83  241.21
   4   4  -2 1473.55  210.43
   4   4  -2 1491.49  216.19
   4   4  -2 1276.02  211.53
   4   4  -2 1495.70  206.93
   4   4  -2 1464.17  213.67
   4   4  -2 1773.03  214.69
  -4  -4   2 1742.29  221.21
  -4  -4   2 1748.65  217.21
  -4  -4   2 1313.86  213.38
   3   4  -2  136.48   41.14
   3   4  -2  102.95   69.18
   3   4  -2  127.68   34.52
   3   4  -2   97.62   32.46
   3   4  -2  120.52   39.03
   3   4  -2   58.76   29.10
   3   4  -2  135.61   28.10
  -3  -4   2   93.71   34.02
  -3  -4   2   76.12   34.71
  -3  -4   2   73.15   36.04
   2   4  -2  833.72  115.68
   2   4  -2  635.00  113.39
   2   4  -2  752.44  111.66
   2   4  -2  810.29  104.63
   2   4  -2  817.28  115.28
  -2  -4   2  873.03  116.72
  -2  -4   2  701.04  111.81
  -2  -4   2  642.43  114.62
   1   4  -2  778.30  131.97
   1   4  -2  969.25  134.06
   1   4  -2  844.21  121.99
  -1  -4   2 1084.88  136.62
  -1  -4   2  908.13  128.54
  -1  -4   2  954.14  133.26
   0   4  -2 3801.69  493.79
   0   4  -2 3745.47  503.50
   0   4  -2 3660.39  500.50
   0  -4   2 3950.43  504.24
   0  -4   2 3555.61  500.61
   0  -4   2 3552.46  494.98
  -1   4  -2  838.16  124.76
  -1   4  -2  944.50  130.50
  -1   4  -2  903.00  119.82
   1  -4   2  665.86  122.42
   1  -4   2  918.16  116.96
  -2   4  -2  805.73  136.87
  -2   4  -2  952.18  136.72
  -2   4  -2  886.18  143.18
   2  -4   2 1201.84  137.71
  -3   4  -2  259.72   50.40
  -3   4  -2  265.53   64.39
  -3   4  -2  168.59   53.06
  -3   4  -2  296.63   54.59
   3  -4   2  336.41   55.67
  -4   4  -2 2057.17  302.73
  -4   4  -2 2293.84  293.38
  -4   4  -2 2134.19  308.61
  -4   4  -2 2160.58  299.29
   4  -4   2 2131.91  297.62
  -5   4  -2  179.25   51.22
  -5   4  -2  150.28   60.84
  -5   4  -2  229.11   59.26
   5  -4   2  219.55   54.04
  -6   4  -2  640.89  106.16
  -6   4  -2  696.14  123.52
  -6   4  -2  650.45  122.54
   6  -4   2  661.34  109.64
  -7   4  -2  175.27   43.47
  -7   4  -2   44.11   49.81
  -7   4  -2   69.93   62.32
   7  -4   2   86.59   48.82
  -8   4  -2  314.11   77.52
  -8   4  -2  182.06   51.43
   8  -4   2  305.23   73.16
  -9   4  -2   88.08   53.83
  -9   4  -2   14.13   16.73
  -9   4  -2  -20.71   55.61
   9  -4   2  111.87   57.87
   9   3  -2  307.29   84.65
   9   3  -2  274.76   97.96
  -9  -3   2  289.46   86.30
   8   3  -2  611.63  113.47
   8   3  -2  951.39  148.79
   8   3  -2  847.44  128.17
  -8  -3   2  584.21  148.54
   7   3  -2   39.40   28.28
   7   3  -2   43.99   41.77
   7   3  -2   74.59   57.51
  -7  -3   2   -7.52   31.48
   6   3  -2   72.67   39.82
   6   3  -2   12.08   30.28
   6   3  -2   49.37   18.94
   6   3  -2  124.53   42.48
   6   3  -2  110.09   59.37
   6   3  -2   34.24   28.76
  -6  -3   2   -2.90   34.60
   5   3  -2 1411.65  226.13
   5   3  -2 1455.67  208.65
   5   3  -2 1545.65  204.37
   5   3  -2 1607.17  201.08
   5   3  -2 1393.98  204.97
   5   3  -2 1364.54  207.12
  -5  -3   2 1568.50  206.58
  -5  -3   2 1445.26  210.69
  -5  -3   2 1167.45  213.23
   4   3  -2  579.95  101.18
   4   3  -2  718.72  100.95
   4   3  -2  749.10  100.77
   4   3  -2  461.57  138.55
   4   3  -2  654.38  103.05
   4   3  -2  612.83   96.12
  -4  -3   2  651.00  100.71
  -4  -3   2  713.83  105.32
   3   3  -2  348.54   67.09
   3   3  -2  266.51   62.38
   3   3  -2  256.53   55.77
   3   3  -2  272.51   50.03
   3   3  -2  340.15  103.07
   3   3  -2  416.04   64.10
   3   3  -2  298.69   61.77
  -3  -3   2  397.83   72.32
  -3  -3   2  402.03   68.64
  -3  -3   2  403.53   68.83
   2   3  -2   92.25   29.59
   2   3  -2   50.15   46.13
   2   3  -2   71.81   24.62
   2   3  -2  135.09   30.25
   2   3  -2  112.06   21.16
   2   3  -2   83.76   28.99
  -2  -3   2   64.31   26.04
  -2  -3   2   94.19   31.47
  -2  -3   2   74.96   27.02
   1   3  -2 2094.71  261.46
   1   3  -2 1924.65  269.05
   1   3  -2 1846.52  267.68
   1   3  -2 2046.62  269.80
   1   3  -2 1970.74  265.00
  -1  -3   2 1740.12  264.68
  -1  -3   2 2109.07  270.07
  -1  -3   2 1842.18  261.37
  -1  -3   2 2184.62  270.12
   0   3  -2   24.12   16.42
   0   3  -2   46.07   18.97
   0   3  -2   37.83    9.72
   0   3  -2   69.16   13.83
   0  -3   2   98.06   19.29
   0  -3   2   37.29   18.17
   0  -3   2   35.91   17.26
  -1   3  -2 1762.93  244.52
  -1   3  -2 1653.85  240.81
  -1   3  -2 2225.45  251.35
   1  -3   2 1618.33  244.13
   1  -3   2 1977.76  241.69
   1  -3   2 1732.72  239.92
  -2   3  -2  168.98   44.15
  -2   3  -2  173.24   38.81
  -2   3  -2  259.20   43.24
   2  -3   2  271.05   37.27
   2  -3   2  167.20   38.62
  -3   3  -2  351.10   55.34
  -3   3  -2  343.69   59.95
  -3   3  -2  442.69   81.83
  -3   3  -2  498.47   75.68
   3  -3   2  362.03   59.19
  -4   3  -2  686.79   86.20
  -4   3  -2  426.32   88.55
  -4   3  -2  550.73   83.92
   4  -3   2  498.83   82.48
  -5   3  -2 1827.23  268.69
  -5   3  -2 1848.08  271.06
  -5   3  -2 1998.24  279.67
   5  -3   2 2067.33  271.33
  -6   3  -2  429.87   90.57
  -6   3  -2  347.91   71.67
  -6   3  -2  128.53   44.54
   6  -3   2  252.71   61.20
  -7   3  -2   49.02   46.16
  -7   3  -2   37.44   21.23
  -7   3  -2   97.71   48.46
   7  -3   2   75.72   39.88
   7  -3   2  140.45   42.71
  -8   3  -2  203.67   83.46
  -8   3  -2  332.69   80.27
  -8   3  -2  234.66   48.83
   8  -3   2  276.56   74.37
  -9   3  -2  245.36  103.20
  -9   3  -2  383.86   89.40
   9  -3   2  292.53   79.28
  10   2  -2   -0.65   57.69
  10   2  -2  -21.27   41.32
 -10  -2   2  233.10   73.70
   9   2  -2  248.55   85.85
   9   2  -2  177.91   69.30
  -9  -2   2  157.72   75.13
   8   2  -2  396.93   93.96
   8   2  -2  536.41  111.61
  -8  -2   2  286.84   99.60
   7   2  -2   71.69   43.22
   7   2  -2   85.69   54.57
   7   2  -2  135.68   48.07
  -7  -2   2   56.81   47.47
   6   2  -2  353.62   62.66
   6   2  -2  299.29   69.24
   6   2  -2  325.54   71.83
   6   2  -2  237.00   66.43
   6   2  -2  393.76   87.89
  -6  -2   2  209.90   73.07
   5   2  -2  116.10   41.38
   5   2  -2   84.77   40.69
   5   2  -2  142.45   43.58
   5   2  -2  158.90   27.26
   5   2  -2  149.18   36.54
   5   2  -2  188.07   60.27
  -5  -2   2  176.40   40.46
  -5  -2   2   94.00   47.08
   4   2  -2    8.99   19.69
   4   2  -2   17.57   28.32
   4   2  -2   -4.17    6.34
   4   2  -2   11.13   15.90
   4   2  -2    8.69   15.00
   4   2  -2    1.60   19.85
  -4  -2   2  -11.55   21.19
  -4  -2   2   22.66   17.59
   3   2  -2  421.61   71.09
   3   2  -2  436.81   71.27
   3   2  -2  572.58   76.23
   3   2  -2  494.51   74.17
   3   2  -2  504.21   69.43
   3   2  -2  436.75   99.79
  -3  -2   2  416.04   74.85
  -3  -2   2  582.26   85.11
  -3  -2   2  414.43   71.59
   2   2  -2 2657.59  327.60
   2   2  -2 2111.40  309.88
   2   2  -2 2263.98  310.97
   2   2  -2 2223.38  312.14
   2   2  -2 2344.05  313.13
   2   2  -2 2396.64  313.25
   2   2  -2 1970.21  313.15
  -2  -2   2 2502.61  315.55
  -2  -2   2 2456.48  314.38
  -2  -2   2 2405.37  314.10
   1   2  -2  269.41   42.14
   1   2  -2  189.54   30.12
   1   2  -2  238.81   38.07
   1   2  -2  231.60   39.90
  -1  -2   2  197.97   40.06
  -1  -2   2  243.31   39.13
  -1  -2   2  165.80   30.02
  -1  -2   2  209.69   39.80
   0   2  -2  130.09   20.33
   0   2  -2  151.66   21.81
   0   2  -2  165.62   30.90
   0  -2   2  105.07   22.45
   0  -2   2  203.33   33.78
   0  -2   2  150.79   24.86
  -1   2  -2  243.87   33.59
  -1   2  -2  175.58   30.15
   1  -2   2  184.77   30.03
   1  -2   2  220.66   33.37
   1  -2   2  201.12   29.90
  -2   2  -2 2841.62  372.93
  -2   2  -2 2690.97  379.39
  -2   2  -2 3003.34  374.99
   2  -2   2 2525.19  372.77
   2  -2   2 2947.42  374.68
  -3   2  -2  448.96   71.03
  -3   2  -2  353.86   63.21
   3  -2   2  414.43   57.44
   3  -2   2  422.95   63.69
  -4   2  -2   72.76   32.43
  -4   2  -2    3.96   19.09
  -4   2  -2    6.43   11.90
   4  -2   2   32.95   21.25
   4  -2   2   13.24   22.18
  -5   2  -2  132.69   34.27
  -5   2  -2  173.46   59.19
  -5   2  -2  176.64   47.61
   5  -2   2  152.20   45.83
   5  -2   2  238.39   61.88
  -6   2  -2  474.25   86.34
  -6   2  -2  496.51  101.63
  -6   2  -2  270.36   64.10
   6  -2   2  490.96   85.51
   6  -2   2  493.73   87.64
   6  -2   2  379.60   75.24
  -7   2  -2   94.07   44.41
  -7   2  -2   63.25   21.44
  -7   2  -2   95.00   57.34
   7  -2   2  104.79   38.21
   7  -2   2  127.43   55.58
   7  -2   2   93.55   44.06
  -8   2  -2  441.09   90.40
  -8   2  -2  237.81   89.54
  -8   2  -2  338.33   51.18
   8  -2   2  577.96  100.80
  -9   2  -2  190.98   72.06
   9  -2   2  156.40   69.71
 -10   2  -2  -55.29   60.38
  10  -2   2   55.65   52.93
  10   1  -2  219.87   82.31
  10   1  -2  211.07   77.85
 -10  -1   2  303.59  101.41
   9   1  -2   41.46   53.74
   9   1  -2  -36.47   34.04
  -9  -1   2   73.40   51.18
   8   1  -2  139.48   56.61
   8   1  -2   75.25   45.46
  -8  -1   2   38.15   37.54
  -8  -1   2   78.75   42.06
   7   1  -2  139.40   56.23
   7   1  -2  152.69   53.03
  -7  -1   2   47.40   40.01
  -7  -1   2   88.42   51.32
   6   1  -2 1136.59  176.20
   6   1  -2 1239.17  176.30
   6   1  -2 1287.80  178.06
  -6  -1   2 1079.52  173.61
   5   1  -2   79.85   34.11
   5   1  -2   62.04   33.30
   5   1  -2   15.16   24.39
  -5  -1   2   18.83   24.77
  -5  -1   2  -13.59   20.46
  -5  -1   2   37.67   17.84
   4   1  -2  346.16   56.77
   4   1  -2  271.65   36.14
   4   1  -2  383.63   58.63
   4   1  -2  316.39   49.04
   4   1  -2  201.50   34.24
  -4  -1   2  257.42   46.66
  -4  -1   2  176.13   52.45
  -4  -1   2  288.43   52.83
   3   1  -2  536.28   77.16
   3   1  -2  442.13   78.17
   3   1  -2  549.86   78.73
   3   1  -2  456.03   76.55
   3   1  -2  551.28   75.17
  -3  -1   2  516.78   78.02
  -3  -1   2  559.59   76.04
   2   1  -2  772.13  101.39
   2   1  -2  846.45  101.09
   2   1  -2  697.76   99.96
   2   1  -2  638.09   99.90
   2   1  -2  825.48  102.58
  -2  -1   2  674.78  100.22
  -2  -1   2  638.82  103.41
  -2  -1   2  696.65  100.45
   1   1  -2  165.58   26.06
   1   1  -2  170.25   28.28
   1   1  -2  185.78   27.18
   1   1  -2  199.60   30.57
   1   1  -2  176.04   28.87
  -1  -1   2  115.98   23.05
  -1  -1   2  161.05   28.56
  -1  -1   2  166.71   26.48
  -1  -1   2   90.39   25.45
   0   1  -2   30.52    8.88
   0   1  -2   23.18    6.86
   0  -1   2   29.82    8.60
   0  -1   2   40.20   11.51
   0  -1   2   21.89    7.11
  -1   1  -2  157.53   25.07
  -1   1  -2  181.49   31.06
   1  -1   2  150.80   25.34
   1  -1   2  163.98   25.35
   1  -1   2  171.07   30.78
  -2   1  -2  424.69   69.64
  -2   1  -2  465.69   75.20
   2  -1   2  616.77   77.38
   2  -1   2  470.90   70.09
  -3   1  -2  523.51   80.41
   3  -1   2  492.63   78.17
   3  -1   2  521.36   80.31
   3  -1   2  642.90   87.44
  -4   1  -2  428.45   88.43
  -4   1  -2  617.92   98.69
   4  -1   2  592.57   92.34
   4  -1   2  808.72  101.91
   4  -1   2  608.06   90.04
  -5   1  -2   72.64   32.42
  -5   1  -2   83.20   41.02
  -5   1  -2   31.29   12.88
   5  -1   2   24.89   25.41
   5  -1   2   92.04   35.79
   5  -1   2   28.54   36.62
  -6   1  -2  839.76  151.55
  -6   1  -2 1218.47  142.15
  -6   1  -2  882.05  162.39
   6  -1   2  932.42  151.72
   6  -1   2 1100.30  163.33
   6  -1   2 1094.16  156.21
  -7   1  -2  127.71   60.60
  -7   1  -2  202.42   56.67
   7  -1   2  219.57   56.84
   7  -1   2  310.40   78.87
   7  -1   2  248.40   59.97
  -8   1  -2   61.21   48.78
  -8   1  -2   53.89   42.82
   8  -1   2   76.26   53.11
   8  -1   2   45.80   40.64
   9  -1   2   65.60   61.42
   9  -1   2    1.06   40.77
 -10   1  -2  101.44   73.79
  10  -1   2  154.45   71.15
  10  -1   2  186.59   85.18
  10   0  -2  121.50   62.43
 -10   0   2  224.81  100.46
 -10   0   2  111.80   56.49
   9   0  -2   60.85   53.77
   9   0  -2   43.75   46.64
  -9   0   2   67.42   45.80
  -9   0   2  124.51   68.27
   8   0  -2  101.83   51.51
   8   0  -2   51.27   45.00
  -8   0   2   54.84   53.64
   7   0  -2  201.85   59.23
   7   0  -2   83.65   47.24
  -7   0   2   10.42   39.05
  -7   0   2   76.22   45.30
   6   0  -2  -11.91   27.49
   6   0  -2    4.92   29.21
   6   0  -2  105.73   39.85
  -6   0   2   -7.74   24.62
  -6   0   2    3.41   11.09
  -6   0   2  -11.05   30.86
   5   0  -2  151.31   43.39
   5   0  -2  113.62   37.66
   5   0  -2  150.14   43.71
  -5   0   2   42.84   34.69
  -5   0   2  111.80   39.10
  -5   0   2  110.01   24.99
   4   0  -2  253.65   53.59
   4   0  -2  226.10   33.50
   4   0  -2  293.93   54.71
  -4   0   2  254.56   52.89
  -4   0   2  238.55   54.65
  -4   0   2  227.07   37.60
   3   0  -2  190.49   37.17
   3   0  -2  162.01   26.29
   3   0  -2  128.34   37.51
  -3   0   2  163.88   29.81
  -3   0   2  172.20   38.99
  -3   0   2  194.95   39.83
   2   0  -2 1309.52  171.34
   2   0  -2 1141.37  169.33
   2   0  -2 1209.14  171.44
  -2   0   2 1182.95  171.72
  -2   0   2 1445.09  171.16
   1   0  -2   39.71   11.45
   1   0  -2   34.41   12.55
   1   0  -2   54.16   13.87
  -1   0   2   34.83   10.84
  -1   0   2   43.93   13.16
   0   0  -2 1551.67  203.56
   0   0  -2 1591.22  201.72
   0   0   2 1395.87  202.82
  -1   0  -2   24.99    9.37
  -1   0  -2   29.97   15.79
   1   0   2   36.97    9.98
   1   0   2   37.73   10.77
   1   0   2   41.47   18.36
  -2   0  -2  979.17  148.20
  -2   0  -2 1058.08  148.17
   2   0   2 1098.61  148.63
   2   0   2 1227.09  150.38
  -3   0  -2   87.92   23.80
  -3   0  -2  171.06   44.52
  -3   0  -2  138.49   31.66
   3   0   2  120.14   30.09
   3   0   2  158.37   36.77
   3   0   2  154.13   43.98
  -4   0  -2  694.53  120.25
   4   0   2  964.43  125.04
   4   0   2  731.34  112.38
   4   0   2  730.14  113.75
  -5   0  -2  129.12   23.78
  -5   0  -2   68.72   39.21
   5   0   2   72.84   35.07
   5   0   2   73.61   33.51
   5   0   2  136.21   53.08
   5   0   2  133.92   25.10
   6   0   2   69.77   38.97
   6   0   2   94.06   36.15
   6   0   2  116.59   50.02
  -7   0  -2   33.81   39.09
   7   0   2   19.75   35.63
   7   0   2   46.09   38.20
   7   0   2  131.56   64.98
  -8   0  -2    2.47   34.97
   8   0   2   65.71   63.62
   8   0   2   43.75   37.75
  -9   0  -2   51.18   55.54
   9   0   2  106.33   72.39
   9   0   2   39.97   50.82
 -10   0  -2  160.65   82.41
  10   0   2  232.95   95.60
  10   0   2  303.88   80.30
  10  -1  -2  -13.90   41.83
 -10   1   2  124.32   86.40
 -10   1   2   16.58   46.96
   9  -1  -2  -46.15   37.20
  -9   1   2  -21.77   48.27
  -9   1   2    9.47   60.08
   8  -1  -2  346.44   77.76
  -8   1   2  142.76   72.21
   7  -1  -2   20.07   36.83
  -7   1   2   72.38   42.50
  -7   1   2   20.42   46.07
   6  -1  -2  400.89   76.13
  -6   1   2  359.49   86.56
  -6   1   2  255.71   67.80
   5  -1  -2  238.63   50.54
  -5   1   2  130.84   27.16
  -5   1   2  124.85   29.80
  -5   1   2  298.93   61.84
  -5   1   2  260.21   53.94
   4  -1  -2  896.78  122.95
   4  -1  -2  742.64  127.45
  -4   1   2  800.97  129.24
  -4   1   2  863.18  123.94
  -4   1   2 1121.47  133.99
   3  -1  -2   13.84    9.86
   3  -1  -2   34.59   20.41
  -3   1   2   15.13   18.06
  -3   1   2   11.67   17.40
  -3   1   2   13.34   10.66
   2  -1  -2  411.19   58.26
   2  -1  -2  374.74   56.49
   2  -1  -2  360.39   57.11
  -2   1   2  319.62   56.72
  -2   1   2  444.22   59.35
   1  -1  -2   -9.44    5.22
   1  -1  -2   20.82   11.70
   1  -1  -2    5.61   10.72
  -1   1   2   17.38   11.22
  -1   1   2   10.85    7.73
  -1   1   2    2.08    7.69
   0  -1  -2   62.18   16.43
   0  -1  -2   35.53   10.27
   0  -1  -2   16.71    7.05
   0   1   2   43.11   14.30
   0   1   2   23.43   10.17
   0   1   2   20.42    7.86
  -1  -1  -2   10.24   10.51
  -1  -1  -2   15.18   11.59
  -1  -1  -2   15.13   27.04
   1   1   2   17.52   10.87
   1   1   2   18.77   25.67
   1   1   2   14.02   10.58
   1   1   2   -1.35    5.76
  -2  -1  -2  256.58   70.52
  -2  -1  -2  387.09   56.99
  -2  -1  -2  408.64   56.53
   2   1   2  348.39   79.73
   2   1   2  308.13   55.56
   2   1   2  496.59   58.21
  -3  -1  -2   25.17   12.45
  -3  -1  -2   18.01   23.36
  -3  -1  -2  116.38   25.11
   3   1   2  129.57   29.69
   3   1   2   73.27   21.95
   3   1   2   17.38   12.68
   3   1   2   74.04   35.74
  -4  -1  -2  717.58  107.64
  -4  -1  -2  769.10  114.15
   4   1   2  894.07  130.83
   4   1   2  738.45  114.42
   4   1   2  695.47  108.93
   4   1   2  874.31  116.09
  -5  -1  -2   44.70   37.77
  -5  -1  -2  124.42   23.62
  -5  -1  -2  160.00   43.61
   5   1   2  158.89   44.04
   5   1   2   73.76   25.35
   5   1   2   76.92   37.32
   5   1   2  157.21   64.18
  -6  -1  -2  309.80   49.02
   6   1   2  663.54  117.66
   6   1   2  399.23   57.71
   6   1   2  390.55   79.62
   6   1   2  375.99   74.40
  -7  -1  -2    7.01   40.41
   7   1   2  131.89   49.49
   7   1   2   -9.31   38.39
   7   1   2   97.73   27.54
   7   1   2  274.56   84.72
   8   1   2  348.21   86.49
   8   1   2  329.37   61.22
   8   1   2  468.98  119.04
  -9  -1  -2   -8.26   46.98
   9   1   2    1.51   68.37
   9   1   2   -9.70   40.39
 -10  -1  -2  131.46   68.68
  10   1   2   25.40   76.48
  10   1   2   27.41   55.07
   9  -2  -2   26.79   38.04
  -9   2   2   35.71   43.10
  -9   2   2   57.70   78.85
   8  -2  -2  -14.02   33.00
  -8   2   2   18.72   59.46
   7  -2  -2   71.91   43.32
  -7   2   2   83.15   53.14
  -7   2   2   95.75   43.74
  -7   2   2   47.00   20.45
   6  -2  -2   35.47   36.64
  -6   2   2   66.12   24.07
  -6   2   2   37.39   40.85
  -6   2   2   48.50   38.58
   5  -2  -2   70.48   35.13
   5  -2  -2   41.84   17.14
  -5   2   2   57.96   35.33
  -5   2   2   87.47   35.75
  -5   2   2   37.94   19.11
   4  -2  -2  317.61   67.71
   4  -2  -2  355.57   55.40
  -4   2   2  355.02   69.55
  -4   2   2  355.66   63.11
  -4   2   2  318.10   68.71
   3  -2  -2  146.97   38.09
   3  -2  -2  133.80   33.25
  -3   2   2  173.77   39.55
  -3   2   2  153.74   36.50
   2  -2  -2  242.34   42.70
   2  -2  -2  151.62   39.25
   2  -2  -2  172.96   34.57
  -2   2   2  245.43   44.53
  -2   2   2  169.93   40.57
   1  -2  -2  640.31   88.19
   1  -2  -2  704.69   92.28
   1  -2  -2  543.11   83.32
  -1   2   2  561.95   90.35
  -1   2   2  671.34   88.58
   0   2   2 4779.23  629.59
   0   2   2 4629.92  625.50
  -1  -2  -2  544.01   80.39
  -1  -2  -2  555.02   82.12
   1   2   2  511.45   81.70
   1   2   2  590.34   82.23
   1   2   2  602.58  101.34
   1   2   2  517.38   74.58
  -2  -2  -2  282.44   50.47
  -2  -2  -2  254.82   78.72
   2   2   2  263.87   52.68
   2   2   2  331.79   90.04
  -3  -2  -2  202.55   37.89
  -3  -2  -2  164.11   40.02
  -3  -2  -2  185.06   62.88
   3   2   2   52.19   51.07
   3   2   2  182.85   43.72
   3   2   2  187.16   38.90
   3   2   2  190.70   40.40
  -4  -2  -2  425.20   68.25
  -4  -2  -2  305.04   63.10
  -4  -2  -2  258.65   84.21
   4   2   2  286.73   93.81
   4   2   2  418.82   63.37
   4   2   2  462.16   64.97
   4   2   2  435.05   74.86
   4   2   2  490.33   69.73
   4   2   2  296.99   70.78
  -5  -2  -2   47.39   17.13
  -5  -2  -2  -14.22   27.34
  -5  -2  -2   59.24   35.52
   5   2   2   28.70   54.54
   5   2   2   71.03   36.68
   5   2   2   68.04   24.91
   5   2   2   44.33   22.43
   5   2   2   45.64   30.16
   5   2   2   25.59   31.44
  -6  -2  -2   11.51   36.77
  -6  -2  -2   67.07   18.80
  -6  -2  -2   77.63   42.33
   6   2   2  108.70   33.95
   6   2   2   72.94   44.41
   6   2   2   82.11   42.47
   6   2   2   82.76   38.97
   6   2   2   51.74   62.16
  -7  -2  -2   30.79   42.52
   7   2   2   63.48   28.26
   7   2   2    2.61   34.71
   7   2   2   17.60   61.29
  -8  -2  -2   16.69   42.27
   8   2   2   45.08   47.77
   8   2   2   16.92   25.48
   8   2   2   98.95   80.18
   9   2   2  139.80   39.78
   9   2   2   44.75   54.07
   9   2   2  155.74   92.03
 -10  -2  -2  105.93   65.42
  10   2   2    1.96   46.45
  10   2   2    8.63   91.25
   9  -3  -2  -17.82   36.86
  -9   3   2  -32.43   66.17
  -9   3   2  -49.65   34.06
   8  -3  -2  120.07   57.31
  -8   3   2  103.60   35.20
  -8   3   2  143.36   60.01
  -8   3   2  166.59   79.43
   7  -3  -2  231.03   59.75
  -7   3   2  191.66   61.55
  -7   3   2  210.28   73.39
  -7   3   2  105.89   38.22
   6  -3  -2  304.05   66.36
  -6   3   2  256.00   37.04
  -6   3   2  252.77   64.71
  -6   3   2  157.46   49.52
  -6   3   2  348.86   81.05
   5  -3  -2  198.41   48.99
   5  -3  -2  141.82   38.33
  -5   3   2   82.73   39.72
  -5   3   2  128.10   49.58
  -5   3   2  150.91   42.77
   4  -3  -2  558.22   81.13
   4  -3  -2  476.37   80.08
  -4   3   2  493.31   82.11
  -4   3   2  508.21   88.06
  -4   3   2  448.70   88.00
   3  -3  -2 1446.92  199.44
   3  -3  -2 1479.63  196.49
  -3   3   2 1229.78  198.79
  -3   3   2 1426.04  197.53
   2  -3  -2  103.87   34.19
   2  -3  -2  183.74   37.60
   2  -3  -2  128.39   27.70
  -2   3   2  179.96   38.47
  -2   3   2   98.03   34.03
   1  -3  -2   13.63   14.99
   1  -3  -2    7.20   15.59
   1  -3  -2   36.06    9.55
  -1   3   2   39.37   22.01
  -1   3   2   39.48   19.29
   0  -3  -2   42.47    9.63
   0  -3  -2   51.27   20.14
   0  -3  -2   43.56   21.73
   0   3   2   45.81    9.41
   0   3   2   66.00   23.37
   0   3   2   34.34   19.10
  -1  -3  -2   12.04   14.86
  -1  -3  -2    7.01   14.82
   1   3   2   13.17   14.94
   1   3   2   17.83    7.33
   1   3   2   38.69   44.44
   1   3   2   44.16   22.01
  -2  -3  -2  105.16   31.35
  -2  -3  -2   71.50   26.34
  -2  -3  -2   95.45   29.72
   2   3   2  106.15   33.07
   2   3   2  149.28   68.46
   2   3   2  141.48   36.97
  -3  -3  -2 1159.46  178.01
  -3  -3  -2 1082.83  153.94
  -3  -3  -2  960.24  152.60
   3   3   2 1222.55  156.84
   3   3   2 1078.55  156.48
   3   3   2 1058.74  154.67
   3   3   2  923.87  180.74
   3   3   2 1047.90  153.47
  -4  -3  -2  531.93   87.66
  -4  -3  -2  539.47   83.04
  -4  -3  -2  629.89  137.14
   4   3   2  553.06   88.99
   4   3   2  468.23   86.32
   4   3   2  528.81   84.74
   4   3   2  519.60   85.52
   4   3   2  500.08  142.84
  -5  -3  -2  147.55   72.08
  -5  -3  -2  156.57   49.86
  -5  -3  -2  193.06   41.82
   5   3   2  211.38   53.45
   5   3   2  164.81   52.54
   5   3   2  125.82   48.66
   5   3   2  197.50   94.77
   5   3   2  185.84   50.67
   5   3   2  183.28   46.54
  -6  -3  -2  120.66   31.44
  -6  -3  -2   70.43   57.23
  -6  -3  -2   73.54   46.05
   6   3   2   75.61   88.55
   6   3   2  177.59   45.02
   6   3   2  136.80   44.40
   6   3   2  216.90   59.48
   6   3   2  146.55   50.90
  -7  -3  -2  132.90   70.00
  -7  -3  -2  128.55   54.71
   7   3   2  188.16  101.00
   7   3   2  148.41   54.57
   7   3   2  198.60   50.92
  -8  -3  -2  108.36   75.20
   8   3   2  274.27   64.30
   8   3   2  412.78  132.59
   8   3   2  208.28   70.68
   9   3   2  -93.82   73.27
   9   3   2   81.79   37.44
   9   3   2   32.59   46.18
   9  -4  -2   27.54   40.22
  -9   4   2   -8.10   11.03
  -9   4   2   46.77   48.03
   8  -4  -2   18.57   38.31
  -8   4   2    3.62   19.81
  -8   4   2  -15.39   56.03
  -8   4   2  104.57   53.17
   7  -4  -2  125.88   55.38
  -7   4   2   45.36   27.94
  -7   4   2  138.54   66.23
  -7   4   2  155.67   59.87
   6  -4  -2   42.60   33.34
  -6   4   2   24.07   43.63
  -6   4   2   13.04   12.07
  -6   4   2   -1.28   16.33
  -6   4   2   75.78   43.00
   5  -4  -2  314.03   60.52
   5  -4  -2  181.33   52.50
  -5   4   2  161.89   48.53
  -5   4   2  168.92   39.68
  -5   4   2  251.56   60.36
  -5   4   2  209.05   65.69
   4  -4  -2  124.59   41.97
   4  -4  -2  175.83   46.40
  -4   4   2  160.67   48.32
  -4   4   2  201.43   52.21
   3  -4  -2  300.77   69.24
   3  -4  -2  429.39   74.52
   3  -4  -2  364.58   61.52
  -3   4   2  362.11   70.79
  -3   4   2  301.78   72.24
   2  -4  -2   66.42   27.57
   2  -4  -2   68.85   30.49
   2  -4  -2   64.34   18.51
  -2   4   2   81.25   29.84
  -2   4   2   78.30   32.72
   1  -4  -2  841.27  120.22
   1  -4  -2  759.55  115.57
   1  -4  -2  766.71  104.66
  -1   4   2  782.96  113.74
  -1   4   2  728.34  119.11
   0  -4  -2  191.50   46.71
   0  -4  -2  188.45   48.19
   0   4   2  228.15   54.83
  -1  -4  -2  789.24  114.26
  -1  -4  -2  803.20  116.67
   1   4   2  934.29  120.58
   1   4   2  650.49  100.72
   1   4   2  911.60  118.25
  -2  -4  -2   31.10   21.52
  -2  -4  -2  122.26   32.48
  -2  -4  -2   19.55   24.78
   2   4   2   95.72   35.68
   2   4   2   92.91   36.07
   2   4   2   66.31   57.91
   2   4   2   59.72   16.32
   2   4   2   49.00   27.59
  -3  -4  -2  245.48   58.83
  -3  -4  -2  323.34   59.39
  -3  -4  -2  181.01   51.45
   3   4   2  174.18   51.74
   3   4   2  352.19   69.13
   3   4   2  244.54   60.80
   3   4   2  235.43   95.62
  -4  -4  -2  137.51   39.33
  -4  -4  -2  120.51   46.32
   4   4   2  143.37   49.44
   4   4   2  183.72   52.15
   4   4   2   89.54   35.85
   4   4   2  109.72   82.46
  -5  -4  -2  220.02   94.10
  -5  -4  -2  288.22   67.94
  -5  -4  -2  301.84   58.81
   5   4   2  240.49   63.97
   5   4   2   95.94   88.48
   5   4   2  243.66   65.82
   5   4   2  173.26   57.12
   5   4   2  230.99   56.52
  -6  -4  -2   83.04   49.86
  -6  -4  -2  -29.63   35.88
  -6  -4  -2    0.65   13.69
   6   4   2  -11.42   19.83
   6   4   2   19.06   31.32
   6   4   2   61.84   77.82
   6   4   2   18.88   34.76
  -7  -4  -2  177.83   68.58
  -7  -4  -2  130.66   78.05
   7   4   2  175.13   61.07
   7   4   2  170.01   54.58
   7   4   2  172.95   52.67
   7   4   2   89.18   97.11
  -8  -4  -2  -27.78   52.28
   8   4   2   14.68   30.32
   8   4   2  -86.47   86.93
   8   4   2  -45.24   40.14
  -9  -4  -2  111.09   52.10
   9   4   2    0.87   36.40
   9   4   2  -40.18   86.26
   8  -5  -2  114.53   53.32
   8  -5  -2   87.07   38.38
  -8   5   2   96.03   40.99
  -8   5   2   59.36   55.25
   7  -5  -2  334.00   92.10
  -7   5   2  495.61  114.00
  -7   5   2  462.21   97.34
  -7   5   2  311.47   92.73
  -7   5   2  470.13   63.70
   6  -5  -2  159.36   55.36
  -6   5   2   94.20   43.47
  -6   5   2  115.53   60.69
  -6   5   2  136.50   55.00
  -6   5   2  190.56   39.26
   5  -5  -2  231.23   59.27
   5  -5  -2  161.62   42.95
   5  -5  -2  147.04   54.74
  -5   5   2  212.22   71.00
  -5   5   2  153.93   52.61
  -5   5   2  179.03   56.65
  -5   5   2  254.49   50.63
   4  -5  -2  218.71   58.30
   4  -5  -2  235.95   47.57
   4  -5  -2  225.75   57.55
  -4   5   2  249.95   65.46
  -4   5   2  201.70   55.78
  -4   5   2  208.15   50.59
   3  -5  -2  580.23   89.23
   3  -5  -2  689.84  118.90
   3  -5  -2  738.10   99.89
  -3   5   2  648.73  100.03
  -3   5   2  491.30  111.57
  -3   5   2  573.71   96.99
   2  -5  -2  122.58   42.13
   2  -5  -2  155.65   27.53
   2  -5  -2  164.47   47.28
  -2   5   2  113.39   39.33
  -2   5   2  134.60   39.90
  -2   5   2  120.31   43.13
   1  -5  -2   69.20   30.15
   1  -5  -2   46.37   11.05
   1  -5  -2   27.61   24.96
  -1   5   2   66.40   27.93
  -1   5   2   41.95   27.10
  -1   5   2   51.95   28.79
   0  -5  -2  214.48   50.87
   0  -5  -2  109.52   38.64
   0   5   2  113.72   41.22
   0   5   2   85.41   36.90
   0   5   2   27.24   27.04
  -1  -5  -2   44.65   26.24
  -1  -5  -2   48.87   29.02
   1   5   2   67.48   36.57
   1   5   2   -5.83   16.81
   1   5   2   44.95   29.94
  -2  -5  -2  188.73   52.36
  -2  -5  -2  123.63   45.07
  -2  -5  -2  165.87   45.04
   2   5   2  102.62   43.74
   2   5   2  326.68   67.42
   2   5   2  223.76   88.05
   2   5   2  159.13   28.76
   2   5   2  295.13   64.57
  -3  -5  -2  569.19   99.44
  -3  -5  -2  609.76  106.05
  -3  -5  -2  437.99   90.70
   3   5   2  435.12   72.68
   3   5   2  428.28  100.20
   3   5   2  602.32  105.59
   3   5   2  808.26  124.16
   3   5   2  553.00  152.02
  -4  -5  -2  236.48   59.35
  -4  -5  -2  256.76   61.18
   4   5   2  179.02   61.45
   4   5   2  113.73   84.86
   4   5   2  207.22   60.98
   4   5   2  182.96   55.61
  -5  -5  -2  129.28   44.52
  -5  -5  -2  171.20   58.15
   5   5   2  154.51   51.02
   5   5   2  228.64   59.32
   5   5   2  147.57   92.86
  -6  -5  -2  113.74   36.52
  -6  -5  -2    4.61   42.02
   6   5   2  127.17   93.15
   6   5   2  100.52   39.84
   6   5   2   41.05   42.02
  -7  -5  -2  329.89   87.59
   7   5   2  237.77   75.96
   7   5   2  383.91   80.09
   7   5   2  413.91  155.18
  -8  -5  -2  155.17   65.98
   8   5   2   62.31   50.25
   8   5   2  -13.81  112.94
   8   5   2   49.43   43.33
   8  -6  -2   49.01   36.30
   8  -6  -2   59.83   42.57
  -8   6   2   33.17   81.50
  -8   6   2  -35.19   39.40
  -8   6   2   52.54   35.29
   7  -6  -2  167.95   45.73
   7  -6  -2  121.35   56.13
  -7   6   2  208.44  143.22
  -7   6   2   69.29   45.81
  -7   6   2  138.72   59.86
   6  -6  -2  207.79   59.41
   6  -6  -2  214.18   47.90
  -6   6   2   68.65   50.16
  -6   6   2  118.74   37.72
  -6   6   2  151.57   74.43
  -6   6   2   73.31   43.56
   5  -6  -2   86.60   37.69
   5  -6  -2   19.33   29.81
   5  -6  -2   72.22   29.00
  -5   6   2  109.44   35.38
  -5   6   2   38.51   30.50
  -5   6   2  -12.45   35.75
   4  -6  -2  187.01   50.30
   4  -6  -2  197.08   39.76
   4  -6  -2  176.91   56.43
  -4   6   2   97.82   44.49
  -4   6   2  143.69   52.60
  -4   6   2  164.16   46.62
   3  -6  -2  492.09   95.80
   3  -6  -2  226.34   73.05
   3  -6  -2  477.76   61.41
  -3   6   2  561.36  101.64
  -3   6   2  408.86   84.53
  -3   6   2  298.36   76.22
   2  -6  -2  235.69   63.24
   2  -6  -2  223.59   60.71
   2  -6  -2  213.66   35.39
  -2   6   2  232.64   56.89
  -2   6   2  290.91   65.70
  -2   6   2  317.93   74.37
   1  -6  -2  569.89  111.76
   1  -6  -2  599.19  108.79
  -1   6   2  747.23  120.40
  -1   6   2  472.94  106.65
  -1   6   2  492.93   89.56
   0  -6  -2  433.80   89.76
   0  -6  -2  379.80   88.01
   0   6   2  495.40   99.06
   0   6   2  554.41  103.06
   0   6   2  347.15   77.36
  -1  -6  -2  391.83   88.43
  -1  -6  -2  354.00   85.19
  -1  -6  -2  404.66   82.28
   1   6   2  423.35   91.38
   1   6   2  448.64   93.52
   1   6   2  500.83  100.84
  -2  -6  -2  162.87   55.10
  -2  -6  -2  287.21   64.52
  -2  -6  -2  215.13   54.89
   2   6   2  278.58   72.23
   2   6   2  161.74   23.76
   2   6   2  146.86   87.66
   2   6   2  134.98   24.26
   2   6   2  183.19   61.26
   2   6   2  262.87   64.88
  -3  -6  -2  586.00   89.39
  -3  -6  -2  677.45  110.11
  -3  -6  -2  573.87  109.77
   3   6   2  431.34   69.26
   3   6   2  446.06  101.30
   3   6   2  383.60  127.53
  -4  -6  -2  124.48   53.51
  -4  -6  -2  111.39   52.82
  -4  -6  -2  158.88   51.52
   4   6   2  182.61   56.07
   4   6   2  182.43   40.30
   4   6   2  150.31   94.70
  -5  -6  -2   12.29   25.96
  -5  -6  -2   51.18   41.44
   5   6   2  -14.25   57.43
   5   6   2   42.23   33.18
  -6  -6  -2   70.01   51.05
  -6  -6  -2  115.58   43.08
   6   6   2   23.22   42.72
   6   6   2  147.82   52.47
   6   6   2  108.50   98.77
  -7  -6  -2  149.86   67.94
   7   6   2   86.84   42.82
   7   6   2   91.10   56.88
   7   6   2  142.65   96.48
  -8  -6  -2   68.76   58.67
   8   6   2   96.41   56.46
   8   6   2   35.47  114.61
   8   6   2  -25.02   24.12
   7  -7  -2   16.08   24.22
   7  -7  -2  -72.86   25.99
  -7   7   2   -2.36    9.33
  -7   7   2   34.49   37.77
  -7   7   2  -24.93   64.72
  -7   7   2   33.58   50.58
   6  -7  -2  197.49   44.95
   6  -7  -2  148.36   52.97
  -6   7   2  107.58   59.72
  -6   7   2   33.42   66.81
  -6   7   2  140.46   58.98
  -6   7   2  199.46   48.69
   5  -7  -2  840.11  114.38
   5  -7  -2  739.88  124.73
  -5   7   2  780.23  129.42
  -5   7   2  615.63  142.95
  -5   7   2  745.70  121.77
   4  -7  -2   70.97   41.92
   4  -7  -2   19.98   38.65
   4  -7  -2   88.23   24.72
  -4   7   2  173.06   51.57
  -4   7   2   62.52   34.98
  -4   7   2   51.66   36.60
   3  -7  -2   78.97   39.56
   3  -7  -2   15.97   12.09
   3  -7  -2   76.67   39.52
  -3   7   2   43.51   36.91
  -3   7   2   61.31   41.09
  -3   7   2  -21.32   26.05
   2  -7  -2   59.11   38.12
   2  -7  -2   96.95   16.85
   2  -7  -2   41.94   34.63
  -2   7   2   62.68   39.32
  -2   7   2   70.59   38.72
  -2   7   2   92.58   41.22
   1  -7  -2  551.02  111.59
   1  -7  -2  579.77  114.34
  -1   7   2  490.66  113.11
  -1   7   2  729.47  132.43
  -1   7   2  460.62   96.04
   0  -7  -2   80.73   47.76
   0  -7  -2   84.52   42.57
   0   7   2  115.71   46.18
   0   7   2   97.08   38.34
  -1  -7  -2  484.33   93.71
  -1  -7  -2  558.05  105.89
  -1  -7  -2  478.66   99.50
   1   7   2  286.91   82.16
   1   7   2  426.61  100.08
  -2  -7  -2   94.44   46.75
  -2  -7  -2   85.03   46.25
  -2  -7  -2  106.42   51.18
   2   7   2  186.77   84.96
   2   7   2  158.49   53.73
  -3  -7  -2   14.99   33.78
  -3  -7  -2    0.14   37.37
  -3  -7  -2   28.25   32.07
   3   7   2   53.79   13.99
   3   7   2   56.44   61.75
   3   7   2   23.05   31.97
   3   7   2   45.70   12.47
  -4  -7  -2   52.81   33.47
  -4  -7  -2    1.03   41.30
  -4  -7  -2  -14.50   33.31
   4   7   2   69.81   21.45
   4   7   2   16.94   26.87
   4   7   2   66.43   67.82
  -5  -7  -2  874.82  142.88
  -5  -7  -2  480.36  116.09
   5   7   2  621.24  129.42
   5   7   2  663.17   95.81
   5   7   2  482.92  168.82
  -6  -7  -2  220.67   74.71
   6   7   2  234.70   69.77
   6   7   2  255.92   69.90
   6   7   2  170.86   90.44
  -7  -7  -2   43.70   57.22
   7   7   2   73.89   67.13
   7   7   2    6.19   46.52
   7   7   2  -11.01   22.29
   6  -8  -2   50.75   39.32
   6  -8  -2  138.55   34.66
  -6   8   2   -2.55   15.96
  -6   8   2   19.02   45.65
  -6   8   2  151.30   58.52
  -6   8   2   30.55   63.11
   5  -8  -2   68.61   25.22
   5  -8  -2   58.10   51.67
  -5   8   2   89.11   49.92
  -5   8   2   50.15   33.78
  -5   8   2  119.57   56.12
   4  -8  -2  138.60   64.84
   4  -8  -2  237.54   41.22
  -4   8   2  188.66   65.05
  -4   8   2  278.99   79.73
   3  -8  -2  132.88   55.23
   3  -8  -2   33.32   38.70
  -3   8   2  100.45   40.35
  -3   8   2   55.12   43.65
   2  -8  -2  768.48  149.88
   2  -8  -2  726.98  142.44
  -2   8   2  707.68  151.44
  -2   8   2  748.00  121.70
   1  -8  -2  100.51   47.97
  -1   8   2  157.93   58.80
  -1   8   2   74.18   43.78
   0  -8  -2   92.64   53.15
   0   8   2   47.80   37.88
   0   8   2  101.00   46.35
  -1  -8  -2  243.56   76.40
  -1  -8  -2  347.74   80.20
   1   8   2  265.33   79.21
  -2  -8  -2  604.14  125.63
  -2  -8  -2  611.87  135.58
   2   8   2  736.20  165.23
   2   8   2  942.58  159.76
  -3  -8  -2   95.40   52.97
  -3  -8  -2    4.87   38.91
   3   8   2   80.14   68.17
   3   8   2   60.81   41.24
  -4  -8  -2  220.16   69.06
  -4  -8  -2  179.39   70.26
   4   8   2  220.30  100.68
   4   8   2  247.04   76.59
   4   8   2  224.41   33.34
   4   8   2  184.28   32.47
  -5  -8  -2  145.29   63.12
   5   8   2  103.79   49.77
   5   8   2   86.87   28.21
   5   8   2  160.49   34.62
   5   8   2   66.45   67.59
  -6  -8  -2   39.19   58.37
   6   8   2   81.61   47.68
   6   8   2  118.73   36.07
   6   8   2  172.01   44.02
   6   8   2   83.58   75.67
   6   8   2  106.90   58.99
   4  -9  -2   68.57   49.34
  -4   9   2    0.03   39.07
  -4   9   2   58.66   48.39
   3  -9  -2  205.78   75.76
  -3   9   2  479.93  109.76
  -3   9   2  279.06   75.71
   2  -9  -2   57.52   47.21
   2  -9  -2  173.37   62.04
  -2   9   2   53.69   47.23
  -2   9   2  180.31   59.40
   1  -9  -2  274.66   76.70
   1  -9  -2  181.36   72.51
  -1   9   2  203.63   73.18
  -1   9   2  176.35   64.12
   0  -9  -2    4.04   54.91
   0  -9  -2   34.54   44.82
   0  -9  -2    2.55   27.19
   0   9   2    6.24   42.11
   0   9   2   -7.85   17.70
  -1  -9  -2  249.81   77.34
  -1  -9  -2  250.92   80.21
  -1  -9  -2  224.09   73.35
   1   9   2  437.42  113.46
   1   9   2  275.26   87.41
   1   9   2  204.64   71.26
  -2  -9  -2   63.99   49.67
  -2  -9  -2   45.83   43.01
  -2  -9  -2  119.16   58.36
   2   9   2   -1.26   46.13
   2   9   2   13.49   30.51
   2   9   2  164.63   68.13
  -3  -9  -2  229.04   76.65
  -3  -9  -2  139.45   76.17
  -3  -9  -2  424.38  101.37
   3   9   2  304.49  108.25
   3   9   2  279.34   87.77
  -4  -9  -2  196.98   75.11
  -4  -9  -2  204.01   71.74
   4   9   2  176.20   88.06
   4   9   2   65.63   49.29
   0 -10  -2  469.72  121.55
   0 -10  -2  782.09  139.25
   0 -10  -2  601.07  133.79
   0  10   2  366.45  112.98
   2  10  -3   72.24   42.97
   2  10  -3   65.20   51.73
  -2 -10   3   57.20   56.45
  -2 -10   3   45.95   52.61
   1  10  -3   26.75   35.12
   1  10  -3  -11.35   33.95
  -1 -10   3   63.12   50.59
  -1 -10   3  -13.25   42.99
   0  10  -3  561.05  127.17
   0  10  -3  453.20   87.26
   0 -10   3  298.36  102.45
   0 -10   3  545.19  107.37
  -1  10  -3   95.44   45.07
  -1  10  -3   74.74   49.71
   1 -10   3  116.06   54.24
   1 -10   3  121.41   64.14
  -2  10  -3   63.25   46.75
  -2  10  -3   36.95   39.75
   2 -10   3   32.38   50.81
   2 -10   3   31.45   51.24
   5   9  -3  123.07   54.26
   5   9  -3    5.03   41.80
   5   9  -3  180.91   77.76
  -5  -9   3   -2.33   47.58
  -5  -9   3  125.95   67.39
   4   9  -3  110.19   64.61
   4   9  -3   80.51   41.22
   4   9  -3   52.08   12.50
   4   9  -3  101.73   50.33
  -4  -9   3   62.90   53.15
  -4  -9   3  142.99   64.26
   3   9  -3  651.31  149.45
   3   9  -3  428.25  107.84
  -3  -9   3  444.04  113.94
  -3  -9   3  443.60   99.61
   2   9  -3  127.12   54.29
   2   9  -3   71.62   39.79
  -2  -9   3   58.81   52.12
  -2  -9   3   57.76   49.97
   1   9  -3  427.58   83.66
   1   9  -3  448.91  110.62
  -1  -9   3  508.52   96.07
  -1  -9   3  411.22  106.80
   0   9  -3  -21.14   25.81
   0   9  -3    7.88   27.52
   0  -9   3    6.13   41.82
   0  -9   3   31.22   41.72
  -1   9  -3  334.65   71.83
  -1   9  -3  554.04  119.19
   1  -9   3  352.00   81.57
   1  -9   3  347.21   92.51
  -2   9  -3   79.07   47.66
  -2   9  -3  171.16   52.02
   2  -9   3   85.62   56.89
   2  -9   3  113.44   52.36
  -3   9  -3  356.71  105.71
  -3   9  -3  580.80   98.42
   3  -9   3  372.54  103.62
  -4   9  -3   68.07   49.15
  -4   9  -3  111.78   49.41
   4  -9   3    7.41   50.81
  -5   9  -3   41.18   67.58
  -5   9  -3   40.65   46.78
  -5   9  -3  118.43   57.15
   6   8  -3  162.49   40.18
   6   8  -3  142.68   83.76
   6   8  -3  139.50   54.50
   6   8  -3  131.90   59.00
  -6  -8   3  111.61   66.98
   5   8  -3   98.31   45.33
   5   8  -3  113.84   76.89
   5   8  -3   91.06   47.29
   5   8  -3   27.06   21.76
  -5  -8   3  130.47   61.84
  -5  -8   3  131.08   64.07
   4   8  -3  460.16   61.81
   4   8  -3  301.22   75.31
   4   8  -3  446.34  124.75
   4   8  -3  354.63   93.53
  -4  -8   3  356.51   90.42
  -4  -8   3  292.45   93.70
   3   8  -3   70.51   16.39
   3   8  -3  130.74   74.01
   3   8  -3  113.10   53.13
  -3  -8   3   85.85   47.55
  -3  -8   3   33.32   48.34
   2   8  -3 1195.16  189.12
  -2  -8   3  985.45  154.00
  -2  -8   3  833.65  171.52
   1   8  -3  286.64   77.86
   1   8  -3  180.29   48.36
  -1  -8   3  321.60   63.31
  -1  -8   3  160.54   62.47
   0   8  -3  455.84   98.49
   0   8  -3  257.26   57.88
   0  -8   3  259.64   78.94
   0  -8   3  290.99   67.68
  -1   8  -3  133.52   42.30
  -1   8  -3  193.71   65.60
   1  -8   3  196.82   54.23
   1  -8   3  134.25   60.20
  -2   8  -3 1006.30  186.76
  -2   8  -3  912.49  143.89
   2  -8   3 1059.19  132.89
   2  -8   3  711.30  167.19
  -3   8  -3  168.96   63.67
  -3   8  -3  147.68   45.87
   3  -8   3   94.66   56.22
  -4   8  -3  631.59  104.20
  -4   8  -3  256.04   93.24
  -4   8  -3  431.72   91.80
   4  -8   3  493.65   75.25
  -5   8  -3   37.75   41.70
  -5   8  -3  -23.47   52.44
  -5   8  -3   87.47   39.97
  -5   8  -3   67.93   47.40
   5  -8   3   39.47   34.07
   5  -8   3   74.38   30.55
  -6   8  -3  298.84   82.71
  -6   8  -3  179.55   74.13
  -6   8  -3  156.99   84.58
   6  -8   3  329.47   67.02
   6  -8   3  141.78   58.23
   7   7  -3   33.30   47.41
   7   7  -3   84.47   78.15
   7   7  -3  -13.52   17.67
   7   7  -3   12.41   24.31
  -7  -7   3   48.70   56.64
   6   7  -3  116.12   35.32
   6   7  -3  191.38   54.84
   6   7  -3   65.44   36.84
   6   7  -3   97.87   82.38
  -6  -7   3  187.56   67.75
   5   7  -3 1099.19  154.61
   5   7  -3  898.32  210.61
   5   7  -3  897.80  141.93
   5   7  -3  893.21  133.16
  -5  -7   3  885.55  152.42
  -5  -7   3 1032.16  180.32
   4   7  -3   18.96   18.17
   4   7  -3   35.54   28.93
   4   7  -3  -25.25   26.44
   4   7  -3   44.82   66.19
  -4  -7   3   51.51   45.02
  -4  -7   3  -23.18   35.63
   3   7  -3   98.05   49.21
   3   7  -3  248.55   89.40
   3   7  -3  191.94   35.22
  -3  -7   3  195.96   61.61
  -3  -7   3  149.28   58.82
   2   7  -3   77.20   40.12
   2   7  -3   77.53   17.30
  -2  -7   3  119.10   46.80
  -2  -7   3   81.53   43.67
   1   7  -3 1053.40  139.00
   1   7  -3  930.66  153.85
  -1  -7   3  901.13  143.82
  -1  -7   3  872.24  153.96
   0   7  -3   82.77   26.97
   0   7  -3   24.01   27.78
   0   7  -3  159.69   51.28
   0  -7   3   67.89   33.75
   0  -7   3   44.25   37.18
  -1   7  -3 1135.49  176.42
  -1   7  -3 1108.67  165.22
  -1   7  -3 1160.08  184.44
   1  -7   3 1198.26  156.62
   1  -7   3 1025.41  181.50
   1  -7   3 1312.72  172.05
  -2   7  -3   30.79   29.00
  -2   7  -3   16.80   29.61
  -2   7  -3   60.98   37.01
   2  -7   3   73.63   44.68
   2  -7   3   49.19   16.44
  -3   7  -3  112.80   53.83
  -3   7  -3  159.53   48.37
  -3   7  -3  199.86   55.03
   3  -7   3  226.35   41.35
  -4   7  -3   15.79   25.72
  -4   7  -3   75.56   37.26
  -4   7  -3   98.47   34.17
   4  -7   3  143.93   41.91
   4  -7   3   58.84   25.93
  -5   7  -3 1101.34  209.35
  -5   7  -3 1268.62  176.78
  -5   7  -3 1265.32  182.47
   5  -7   3 1287.56  176.07
   5  -7   3 1061.91  177.96
  -6   7  -3   70.47   43.95
  -6   7  -3  115.27   76.46
  -6   7  -3   57.15   46.85
   6  -7   3   80.19   45.22
  -7   7  -3  -10.10   55.08
  -7   7  -3   27.34   29.93
  -7   7  -3   15.46   48.02
   7  -7   3   23.93   39.26
   8   6  -3  102.66   35.61
   8   6  -3   14.37   29.99
   8   6  -3   77.63   54.02
   8   6  -3  122.54   90.72
   7   6  -3   50.97   33.36
   7   6  -3   98.02   50.74
   7   6  -3   95.74   38.01
   7   6  -3   27.51   64.84
  -7  -6   3  109.69   65.11
   6   6  -3  292.92   60.83
   6   6  -3  257.95   69.94
   6   6  -3  340.36   72.67
   6   6  -3  118.80   95.05
  -6  -6   3  481.89   97.23
   5   6  -3    0.89   18.26
   5   6  -3  -17.07   50.20
   5   6  -3   62.10   37.03
   5   6  -3   12.79   19.03
  -5  -6   3   20.06   34.32
  -5  -6   3  100.25   47.38
   4   6  -3  316.92  119.25
   4   6  -3  362.08   63.08
   4   6  -3  360.75   81.74
   4   6  -3  400.39   77.13
  -4  -6   3  373.28   90.11
  -4  -6   3  403.98   89.06
   3   6  -3  457.94  101.54
   3   6  -3  417.92   94.38
   3   6  -3  534.60  137.24
   3   6  -3  372.09   95.25
   3   6  -3  517.44   72.02
  -3  -6   3  634.08   92.99
  -3  -6   3  415.98   95.65
  -3  -6   3  405.38   98.34
   2   6  -3  824.55  119.62
   2   6  -3  389.69   71.25
   2   6  -3  859.39  122.15
  -2  -6   3  662.20  112.69
  -2  -6   3  636.92  107.37
  -2  -6   3  603.69   98.08
   1   6  -3  461.69   87.64
   1   6  -3  490.18   91.56
   1   6  -3  340.74   50.23
  -1  -6   3  378.28   70.42
  -1  -6   3  330.33   82.66
  -1  -6   3  330.90   77.15
   0   6  -3  885.95  128.80
   0   6  -3 1011.70  126.61
   0   6  -3  749.78  110.60
   0  -6   3  768.24  121.50
   0  -6   3  735.78  104.53
   0  -6   3  747.57  127.10
  -1   6  -3  512.21   97.56
  -1   6  -3  692.16  100.41
   1  -6   3  340.25   85.78
   1  -6   3  410.74   60.90
  -2   6  -3  649.65  109.99
  -2   6  -3  651.35  104.08
  -2   6  -3  838.51  142.47
   2  -6   3  752.26   99.77
  -3   6  -3  447.09   80.99
  -3   6  -3  404.73   89.55
  -3   6  -3  335.51   72.91
   3  -6   3  437.57   69.01
   3  -6   3  330.73   73.69
  -4   6  -3  441.32   89.02
  -4   6  -3  474.78  100.78
  -4   6  -3  563.20   90.36
  -4   6  -3  353.40   99.44
   4  -6   3  525.85   86.07
   4  -6   3  455.36   78.04
  -5   6  -3  115.83   30.89
  -5   6  -3  103.36   44.25
  -5   6  -3   76.30   50.83
  -5   6  -3   -4.96   18.85
   5  -6   3   64.04   35.71
  -6   6  -3  677.75  124.08
  -6   6  -3  638.21  116.18
   6  -6   3  452.28  105.13
  -7   6  -3  249.82   69.69
  -7   6  -3   28.24   33.75
  -7   6  -3  102.46   73.56
   7  -6   3  113.52   49.75
  -8   6  -3  189.36   70.48
  -8   6  -3  125.39   46.19
  -8   6  -3  -14.49   65.50
   8  -6   3   80.04   51.32
   8   5  -3   86.07   79.63
   8   5  -3   50.51   37.92
   8   5  -3  162.05   64.20
   8   5  -3   54.16   26.65
   7   5  -3  475.61   87.79
   7   5  -3  457.36  131.31
   7   5  -3  470.06   99.75
   7   5  -3  414.23   82.62
   6   5  -3  190.37   51.12
   6   5  -3   81.07   77.50
   6   5  -3  277.64   56.72
   6   5  -3  276.79   67.95
  -6  -5   3  162.40   63.72
   5   5  -3   71.13   26.72
   5   5  -3   37.60   65.15
   5   5  -3   98.52   40.75
   5   5  -3   13.59   22.50
   5   5  -3   34.76   33.52
  -5  -5   3   97.37   45.88
   4   5  -3  142.62   42.62
   4   5  -3  107.81   36.55
   4   5  -3   31.32   32.91
   4   5  -3   67.87   34.44
   4   5  -3   96.92   42.82
   4   5  -3  115.13   72.35
   4   5  -3   84.78   28.04
  -4  -5   3   64.91   40.14
  -4  -5   3   91.91   43.06
  -4  -5   3   75.31   36.22
   3   5  -3  938.15  153.94
   3   5  -3 1000.75  175.21
   3   5  -3  904.11  151.26
   3   5  -3 1111.69  159.58
   3   5  -3 1148.03  144.68
   3   5  -3 1018.98  156.65
   3   5  -3  959.42  147.31
  -3  -5   3 1155.11  155.69
  -3  -5   3 1190.22  161.59
  -3  -5   3  976.57  155.60
   2   5  -3  139.25   43.83
   2   5  -3   96.65   39.87
   2   5  -3  178.48   46.71
   2   5  -3  153.69   29.32
  -2  -5   3  172.13   41.53
  -2  -5   3  174.63   49.03
  -2  -5   3  141.43   44.18
   1   5  -3   61.22   16.59
   1   5  -3   89.66   34.21
   1   5  -3   49.63   28.66
  -1  -5   3   65.48   32.75
  -1  -5   3   72.50   32.99
  -1  -5   3  110.58   30.57
   0   5  -3   22.82   14.31
   0   5  -3   24.09   20.23
   0   5  -3   19.30   22.25
   0  -5   3   21.09   29.66
   0  -5   3   68.40   21.59
   0  -5   3   13.94   20.36
   0  -5   3   37.03   10.32
  -1   5  -3   34.70   25.80
  -1   5  -3   69.71   21.91
  -1   5  -3   93.69   33.53
   1  -5   3   88.05   29.21
   1  -5   3   83.01   18.56
  -2   5  -3  170.38   47.36
  -2   5  -3  149.77   40.73
  -2   5  -3  170.91   37.32
   2  -5   3  102.87   35.23
   2  -5   3  155.34   35.80
   2  -5   3  156.50   30.60
  -3   5  -3 1412.75  187.70
  -3   5  -3 1154.35  185.97
  -3   5  -3 1334.21  196.36
   3  -5   3 1250.70  183.90
   3  -5   3 1478.49  186.66
  -4   5  -3  294.94   58.76
  -4   5  -3  166.82   52.23
  -4   5  -3  192.94   44.92
  -4   5  -3  414.61   88.98
   4  -5   3  198.15   49.32
  -5   5  -3   17.06   42.75
  -5   5  -3   29.46   25.45
  -5   5  -3   67.29   37.45
   5  -5   3   36.45   32.68
  -6   5  -3  266.95   60.33
  -6   5  -3  162.91   55.37
  -6   5  -3  105.15   61.92
   6  -5   3  138.42   50.96
  -7   5  -3  476.27  107.37
  -7   5  -3  685.43  123.71
   7  -5   3  660.77  119.03
  -8   5  -3  130.98   84.40
  -8   5  -3   74.54   34.50
  -8   5  -3   96.69   53.68
   8  -5   3  145.88   61.17
   9   4  -3   56.40   40.03
   9   4  -3  102.60   71.54
   9   4  -3   -0.03   39.88
   8   4  -3   73.56   41.49
   8   4  -3   26.46   34.00
   8   4  -3   37.07   45.19
   8   4  -3  -14.23   53.29
   7   4  -3  240.93   60.21
   7   4  -3  291.00   65.93
   7   4  -3  189.45   64.11
   7   4  -3  255.34   94.31
   7   4  -3  175.16   42.25
   6   4  -3  116.62   36.42
   6   4  -3  135.44   45.60
   6   4  -3   83.22   43.22
   6   4  -3   -2.98   48.36
   6   4  -3   58.51   24.53
   6   4  -3   26.72   34.86
   5   4  -3  336.67   64.77
   5   4  -3  270.54   63.57
   5   4  -3  178.42   48.25
   5   4  -3  267.54   64.54
   5   4  -3  229.34   51.60
   5   4  -3  269.36   62.78
   5   4  -3  133.53   75.79
  -5  -4   3  159.68   53.11
  -5  -4   3  271.27   69.27
   4   4  -3  377.23   70.19
   4   4  -3  331.30   75.29
   4   4  -3  170.83   61.56
   4   4  -3  578.58   86.54
   4   4  -3  440.45   65.61
   4   4  -3  372.55   67.39
   4   4  -3  205.69   94.59
  -4  -4   3  398.95   76.75
  -4  -4   3  281.50   72.92
  -4  -4   3  336.41   73.31
   3   4  -3  101.85   35.92
   3   4  -3   94.44   31.75
   3   4  -3  109.85   26.81
   3   4  -3  191.95   75.10
   3   4  -3  108.64   33.48
   3   4  -3  106.22   36.21
   3   4  -3  135.40   34.68
  -3  -4   3  156.65   43.20
  -3  -4   3   79.96   35.86
  -3  -4   3  117.25   38.02
   2   4  -3   -0.98   17.88
   2   4  -3    6.97   17.22
   2   4  -3    6.58    9.21
   2   4  -3  -11.62   15.61
   2   4  -3    2.28   14.73
  -2  -4   3   44.90   23.52
  -2  -4   3   14.53   23.47
  -2  -4   3    8.23   18.36
   1   4  -3  607.33   96.45
   1   4  -3  651.41  105.93
   1   4  -3  926.88  111.70
  -1  -4   3  715.00   96.60
  -1  -4   3  773.39  108.28
  -1  -4   3  719.98  108.81
  -1  -4   3  713.30  103.05
   0   4  -3  948.67  150.30
   0   4  -3 1101.65  142.47
   0   4  -3 1019.14  142.79
   0   4  -3 1302.63  158.11
   0  -4   3 1119.61  142.52
   0  -4   3 1151.30  156.43
   0  -4   3 1042.07  151.61
   0  -4   3  892.47  144.95
  -1   4  -3  566.65  101.31
  -1   4  -3  734.92   97.27
  -1   4  -3  856.54  111.78
   1  -4   3  704.71  103.83
   1  -4   3  677.54   95.92
  -2   4  -3   14.49   15.45
  -2   4  -3    5.28   13.33
  -2   4  -3   25.12   21.32
   2  -4   3    8.86   13.85
   2  -4   3   19.37   15.78
   2  -4   3   16.28   11.50
  -3   4  -3  326.11   51.82
  -3   4  -3  391.90   55.06
  -3   4  -3  201.84   60.93
  -3   4  -3  331.23   71.42
   3  -4   3  246.91   53.66
   3  -4   3  313.02   52.17
  -4   4  -3  472.87   88.02
  -4   4  -3  465.84   87.71
  -4   4  -3  417.86   86.41
   4  -4   3  462.44   83.17
  -5   4  -3  239.97   54.77
  -5   4  -3  180.32   46.10
  -5   4  -3   74.31   50.57
   5  -4   3  147.54   47.01
  -6   4  -3  121.35   45.89
  -6   4  -3   45.34   26.54
  -6   4  -3   44.30   48.41
   6  -4   3  156.72   46.93
  -7   4  -3  245.76   53.13
  -7   4  -3  110.89   66.29
  -7   4  -3  140.14   57.23
   7  -4   3  169.32   54.64
  -8   4  -3   96.58   52.16
  -8   4  -3   54.63   27.53
   8  -4   3   95.68   47.41
  -9   4  -3   76.60   48.72
  -9   4  -3  -27.77   50.87
  -9   4  -3   35.24   21.53
   9  -4   3  106.26   56.49
   9   3  -3    6.13   41.56
   9   3  -3   37.22   61.49
   9   3  -3  118.82   53.46
  -9  -3   3  149.57   47.72
   8   3  -3  618.26  124.10
   8   3  -3  323.34   89.91
   8   3  -3  473.90   94.40
  -8  -3   3  397.49  100.39
   7   3  -3  169.82   57.10
   7   3  -3  239.80   72.78
   7   3  -3  143.30   48.61
   7   3  -3  176.62   49.00
  -7  -3   3  151.42   61.88
   6   3  -3   49.53   19.28
   6   3  -3  105.90   62.22
   6   3  -3   69.96   37.34
   6   3  -3  101.22   51.96
   6   3  -3  121.58   42.62
   6   3  -3   62.80   34.40
   6   3  -3   99.49   37.83
  -6  -3   3   49.38   29.90
  -6  -3   3   62.73   49.29
   5   3  -3  482.73   72.67
   5   3  -3  267.91   84.88
   5   3  -3  343.82   71.40
   5   3  -3  326.76   60.11
   5   3  -3  318.91   73.77
   5   3  -3  279.93   66.78
   5   3  -3  329.33   71.56
  -5  -3   3  354.94   71.51
   4   3  -3  475.92  132.23
   4   3  -3  637.16  106.71
   4   3  -3  742.64  107.47
   4   3  -3  777.62  105.52
   4   3  -3  713.07  103.68
   4   3  -3  641.41  100.87
   4   3  -3  696.30  101.25
  -4  -3   3  679.97  109.51
  -4  -3   3  782.08  107.62
   3   3  -3  263.38   53.62
   3   3  -3  190.02   50.00
   3   3  -3  246.39   46.17
   3   3  -3  238.47   52.47
   3   3  -3  249.22   50.34
   3   3  -3  217.40   47.07
   3   3  -3  251.46   77.24
  -3  -3   3  203.86   52.29
  -3  -3   3  330.08   63.67
  -3  -3   3  320.29   58.59
   2   3  -3   78.34   21.68
   2   3  -3   83.84   24.13
   2   3  -3   69.50   26.14
   2   3  -3   51.63   22.12
   2   3  -3   66.81   26.35
   2   3  -3   86.99   19.83
  -2  -3   3   52.39   25.74
  -2  -3   3  102.54   30.91
  -2  -3   3   48.44   22.16
   1   3  -3  125.40   30.18
   1   3  -3  152.00   37.01
   1   3  -3  165.57   27.76
  -1  -3   3  138.14   37.94
  -1  -3   3  159.42   39.08
  -1  -3   3  126.64   31.59
  -1  -3   3  166.85   27.88
   0   3  -3   36.08   10.81
   0   3  -3   55.09   18.96
   0   3  -3   46.36    9.33
   0  -3   3    9.65    8.38
   0  -3   3   58.61   19.97
   0  -3   3   71.07   16.08
  -1   3  -3  167.76   30.42
  -1   3  -3  172.23   37.83
   1  -3   3  181.01   31.11
   1  -3   3  181.43   39.02
  -2   3  -3  177.21   29.53
  -2   3  -3  117.59   26.49
  -2   3  -3   98.19   37.46
   2  -3   3   86.71   23.45
   2  -3   3  105.18   25.81
   2  -3   3   85.89   22.93
  -3   3  -3  328.99   61.76
  -3   3  -3  376.49   75.42
  -3   3  -3  294.32   50.20
   3  -3   3  246.27   45.67
   3  -3   3  337.01   56.52
  -4   3  -3  858.04   99.11
  -4   3  -3  540.16   91.58
  -4   3  -3  483.20   99.71
   4  -3   3  637.15   85.00
   4  -3   3  592.26   92.09
  -5   3  -3  384.85   77.98
  -5   3  -3  398.33   91.63
  -5   3  -3  533.14   87.22
   5  -3   3  391.87   79.67
  -6   3  -3  346.55   90.39
  -6   3  -3  341.25   76.12
   6  -3   3  337.93   69.57
   6  -3   3  316.27   74.03
  -7   3  -3   75.21   53.40
  -7   3  -3   92.11   45.43
  -7   3  -3   95.05   30.10
   7  -3   3   93.21   46.84
   7  -3   3   66.11   37.90
  -8   3  -3  233.25   51.31
  -8   3  -3  154.45   92.03
  -8   3  -3  410.71   84.85
   8  -3   3  272.75   76.07
  -9   3  -3  134.70   77.08
  -9   3  -3  141.46   58.81
   9  -3   3  111.36   57.82
  10   2  -3   20.41   51.05
  10   2  -3   31.50   56.10
 -10  -2   3  399.31   99.18
   9   2  -3  104.51   47.48
   9   2  -3   78.14   57.41
   9   2  -3   41.75   49.78
  -9  -2   3  221.59   79.72
   8   2  -3   80.38   55.09
   8   2  -3   64.53   46.42
  -8  -2   3   91.90   53.04
   7   2  -3   51.77   40.87
   7   2  -3   11.58   23.91
   7   2  -3   -5.29   32.30
  -7  -2   3  -17.08   31.20
  -7  -2   3   46.48   37.13
   6   2  -3   14.33   31.25
   6   2  -3   66.22   36.40
   6   2  -3   78.18   38.84
   6   2  -3    7.60   22.69
  -6  -2   3   19.59   32.70
  -6  -2   3    7.28   18.12
  -6  -2   3   -0.30   27.21
   5   2  -3    7.01   16.64
   5   2  -3   24.72   10.53
   5   2  -3   -6.46   26.86
   5   2  -3   49.09   33.64
   5   2  -3   36.76   22.69
   5   2  -3   32.87   29.38
  -5  -2   3   26.34   25.87
  -5  -2   3   24.49   18.75
  -5  -2   3   58.47   33.26
   4   2  -3  206.80   60.09
   4   2  -3  233.13   50.90
   4   2  -3  321.68   57.70
   4   2  -3  276.12   56.69
   4   2  -3  248.17   54.80
   4   2  -3  264.60   45.45
   4   2  -3  352.03   56.71
  -4  -2   3  337.02   58.29
  -4  -2   3  294.38   56.55
  -4  -2   3  173.57   58.02
   3   2  -3  126.90   50.21
   3   2  -3  319.82   52.13
   3   2  -3  189.59   43.49
   3   2  -3  271.22   47.73
   3   2  -3  202.62   42.18
   3   2  -3  219.90   46.13
  -3  -2   3  234.16   46.11
  -3  -2   3  215.23   45.78
  -3  -2   3  266.20   50.60
   2   2  -3  247.06   48.92
   2   2  -3  299.94   47.21
   2   2  -3  320.14   50.04
   2   2  -3  291.71   46.61
   2   2  -3  306.28   50.85
   2   2  -3  372.22   64.22
  -2  -2   3  302.22   51.94
  -2  -2   3  326.56   52.43
  -2  -2   3  329.93   51.12
  -2  -2   3  340.73   47.84
   1   2  -3  348.55   58.02
   1   2  -3  367.39   48.45
   1   2  -3  314.27   46.97
   1   2  -3  286.92   49.68
   1   2  -3  370.63   53.26
  -1  -2   3  326.77   53.11
  -1  -2   3  335.66   48.29
  -1  -2   3  338.34   51.30
  -1  -2   3  335.88   58.30
   0   2  -3 2131.88  292.89
   0   2  -3 2339.98  297.53
   0  -2   3 2209.35  294.23
   0  -2   3 2175.72  293.33
  -1   2  -3  299.92   54.60
  -1   2  -3  241.57   39.33
  -1   2  -3  212.06   37.84
   1  -2   3  304.49   40.12
   1  -2   3  329.29   43.29
   1  -2   3  283.83   38.46
  -2   2  -3  429.69   70.72
  -2   2  -3  467.55   64.00
   2  -2   3  449.49   63.74
   2  -2   3  397.28   62.71
  -3   2  -3  171.19   39.42
  -3   2  -3  228.25   51.39
   3  -2   3  157.51   30.33
   3  -2   3  187.24   39.87
   3  -2   3  181.77   48.78
  -4   2  -3  333.83   56.96
  -4   2  -3  195.32   55.73
   4  -2   3  302.83   56.85
   4  -2   3  189.49   34.14
   4  -2   3  382.36   60.34
   4  -2   3  274.29   46.25
  -5   2  -3   82.05   43.00
  -5   2  -3   51.58   32.83
   5  -2   3   34.93   22.50
   5  -2   3   16.38   28.85
   5  -2   3  107.15   48.35
  -6   2  -3    1.03   11.05
  -6   2  -3   27.55   32.46
  -6   2  -3   22.61   41.01
   6  -2   3    2.81   28.25
   6  -2   3   46.42   43.67
   6  -2   3   17.76   31.55
  -7   2  -3   56.66   41.89
  -7   2  -3   57.24   50.30
   7  -2   3   71.66   48.50
   7  -2   3   57.69   41.78
   7  -2   3   53.20   35.91
  -8   2  -3   23.79   19.37
  -8   2  -3   90.32   63.48
  -8   2  -3   69.85   19.01
  -8   2  -3  148.79   55.11
   8  -2   3  213.47   76.49
   8  -2   3  116.17   56.15
  -9   2  -3   60.01   80.66
   9  -2   3    7.71   43.56
   9  -2   3  121.54   70.46
 -10   2  -3  -58.30   43.05
  10  -2   3   87.76   59.83
  10   1  -3   37.62   52.45
  10   1  -3   35.51   52.74
  10   1  -3  140.02   58.44
 -10  -1   3  210.56   74.64
   9   1  -3   20.40   45.68
   9   1  -3   32.16   48.25
  -9  -1   3   66.87   49.96
  -9  -1   3   29.85   40.47
   8   1  -3  247.25   69.64
   8   1  -3  226.64   67.59
  -8  -1   3  195.30   62.49
  -8  -1   3  158.01   76.31
   7   1  -3   -5.50   31.57
   7   1  -3  -21.55   31.70
   7   1  -3   -0.44   30.10
  -7  -1   3   10.34   16.46
  -7  -1   3   57.42   35.98
  -7  -1   3   38.68   41.47
   6   1  -3  597.41  105.88
   6   1  -3  668.15  106.01
   6   1  -3  639.41  105.63
   6   1  -3  759.30  107.55
  -6  -1   3  566.76  104.58
  -6  -1   3  639.11   97.67
   5   1  -3  189.30   44.30
   5   1  -3  180.24   24.96
   5   1  -3  215.67   50.62
   5   1  -3  197.61   50.59
   5   1  -3  258.56   51.11
   5   1  -3  138.79   23.64
  -5  -1   3  234.64   49.54
  -5  -1   3  255.60   42.71
  -5  -1   3   94.28   41.06
   4   1  -3  528.69   86.46
   4   1  -3  628.72   87.74
   4   1  -3  565.78   79.68
   4   1  -3  518.38   83.39
  -4  -1   3  564.24   82.52
  -4  -1   3  526.91   85.18
   3   1  -3   12.82   16.73
   3   1  -3   13.46   13.23
   3   1  -3   19.33   12.97
   3   1  -3   -0.44   11.65
   3   1  -3   -9.38   15.20
  -3  -1   3   10.65   13.45
  -3  -1   3   14.28   11.87
  -3  -1   3    9.46   16.25
   2   1  -3  563.30   75.96
   2   1  -3  519.33   75.37
   2   1  -3  478.24   74.99
  -2  -1   3  543.48   76.27
  -2  -1   3  542.55   75.72
  -2  -1   3  505.61   75.99
   1   1  -3   34.72   12.90
   1   1  -3   57.34   14.34
   1   1  -3   49.10   13.98
  -1  -1   3   60.51   13.87
  -1  -1   3   61.81   15.45
  -1  -1   3   56.69   14.49
  -1  -1   3   52.23   16.96
   0   1  -3   62.45   16.51
   0   1  -3   30.17   12.43
   0  -1   3   62.67   14.15
  -1   1  -3   59.93   16.07
  -1   1  -3  118.03   28.11
   1  -1   3   99.67   26.73
   1  -1   3   41.78   14.40
  -2   1  -3  411.46   60.34
   2  -1   3  401.31   52.73
   2  -1   3  270.13   48.57
  -3   1  -3   -0.47   15.65
  -3   1  -3    7.76   21.31
   3  -1   3   -7.41   10.05
   3  -1   3   16.76   23.64
   3  -1   3  -13.43   15.77
  -4   1  -3  863.88  131.61
  -4   1  -3  749.68  122.41
   4  -1   3  926.86  132.86
   4  -1   3  825.06  124.31
   4  -1   3  864.67  121.50
  -5   1  -3  137.58   54.91
  -5   1  -3  124.45   40.85
   5  -1   3  149.50   47.15
   5  -1   3  183.73   60.16
   5  -1   3  178.32   42.44
  -6   1  -3  337.55   95.26
  -6   1  -3  457.58   91.48
   6  -1   3  456.13   85.06
   6  -1   3  474.34   92.45
   6  -1   3  570.09   96.06
  -7   1  -3   45.17   42.37
  -7   1  -3   -0.04    7.20
  -7   1  -3    9.54   12.59
   7  -1   3    9.72   40.01
   7  -1   3   51.04   35.95
   7  -1   3   13.30   34.51
  -8   1  -3   88.65   64.27
   8  -1   3  265.10   85.93
   8  -1   3  203.50   62.59
   9  -1   3    3.99   42.20
   9  -1   3   -0.19   58.18
 -10   1  -3  108.59   68.31
  10  -1   3  134.52   82.71
  10  -1   3   81.91   58.60
  10   0  -3  106.79   60.05
  10   0  -3  202.49   64.82
 -10   0   3  170.98   69.74
 -10   0   3  333.09  112.95
   9   0  -3  -11.09   34.03
  -9   0   3   59.40   54.88
  -9   0   3   -4.49   35.35
   8   0  -3    6.71   37.61
   8   0  -3   13.93   36.28
  -8   0   3    2.95   42.97
  -8   0   3   85.28   51.04
   7   0  -3  102.25   45.68
   7   0  -3   11.68   39.09
  -7   0   3    4.55   32.10
  -7   0   3   63.04   39.39
  -7   0   3   37.57   19.56
   6   0  -3   53.02   30.05
   6   0  -3    3.47   32.06
   6   0  -3  -10.29   25.64
  -6   0   3  -10.11   24.83
  -6   0   3   33.82   35.09
  -6   0   3   -3.41   11.22
   5   0  -3   65.68   13.69
   5   0  -3   68.02   31.35
   5   0  -3  101.13   34.17
  -5   0   3   68.27   21.14
  -5   0   3   44.41   32.02
  -5   0   3   52.26   28.20
   4   0  -3  114.25   32.61
   4   0  -3  100.28   25.70
   4   0  -3   34.27   14.16
  -4   0   3   53.05   16.22
  -4   0   3   76.84   27.73
  -4   0   3   59.55   25.50
   3   0  -3   81.99   24.55
   3   0  -3   62.14   20.85
   3   0  -3   45.30   15.65
  -3   0   3   52.47   19.07
  -3   0   3   49.16   20.92
   2   0  -3 2873.57  377.17
   2   0  -3 2563.39  376.97
   2   0  -3 2996.09  378.64
  -2   0   3 2863.69  374.85
   1   0  -3   74.09   20.69
   1   0  -3  105.53   19.52
   1   0  -3   58.40   11.00
   1   0  -3   72.06   16.13
  -1   0   3   92.32   19.63
  -1   0   3   88.01   17.53
  -1   0   3   97.02   19.96
   0   0  -3  796.36  125.10
   0   0  -3 1160.80  127.76
   0   0  -3  861.11  122.62
   0   0   3  902.25  124.86
   0   0   3  913.34  122.61
  -1   0  -3   91.90   19.68
  -1   0  -3  104.76   28.14
  -1   0  -3   66.41   20.88
   1   0   3   97.54   19.68
   1   0   3  108.68   30.20
  -2   0  -3 2280.05  287.92
  -2   0  -3 2196.25  296.19
  -2   0  -3 2212.44  290.62
   2   0   3 1934.14  287.38
  -3   0  -3   49.49   27.68
  -3   0  -3   15.69   14.47
  -3   0  -3   52.24   19.07
   3   0   3   40.43   28.28
   3   0   3   50.92   19.96
   3   0   3   57.95   25.24
  -4   0  -3   10.29   20.28
  -4   0  -3   15.11   12.87
  -4   0  -3    8.86   24.69
   4   0   3   29.38   30.02
   4   0   3   19.25   21.83
   4   0   3   23.44   25.41
  -5   0  -3  134.77   29.21
  -5   0  -3   55.04   41.60
   5   0   3  120.79   38.64
   5   0   3  179.28   46.40
   5   0   3  114.42   54.61
  -6   0  -3    4.37   10.79
  -6   0  -3   -1.57   33.20
   6   0   3   40.36   36.27
   6   0   3  -12.33   29.50
   6   0   3   14.03   12.90
   6   0   3  106.75   53.32
  -7   0  -3   69.48   52.62
   7   0   3  107.70   52.43
   7   0   3  169.73   51.51
   7   0   3   88.72   22.57
   7   0   3  144.11   66.01
  -8   0  -3    6.49   39.01
   8   0   3   47.38   38.71
   8   0   3   21.21   59.58
   9   0   3  -48.72   33.09
   9   0   3   40.69   64.44
 -10   0  -3   78.63   58.17
  10   0   3   24.79   45.55
  10   0   3  170.28   96.68
  10  -1  -3   75.12   54.13
  10  -1  -3  116.24   51.35
 -10   1   3  133.35   61.48
 -10   1   3  143.72   80.65
   9  -1  -3   22.84   37.41
  -9   1   3   96.13   54.08
  -9   1   3   37.86   57.44
   8  -1  -3  158.35   59.57
  -8   1   3  145.37   69.65
   7  -1  -3   56.61   37.34
  -7   1   3   11.66   31.81
  -7   1   3   54.08   46.29
   6  -1  -3  640.96  112.57
  -6   1   3  752.15  123.30
  -6   1   3  759.97  100.90
  -6   1   3  661.87  115.00
   5  -1  -3  150.05   31.93
   5  -1  -3  198.75   49.58
  -5   1   3  139.95   30.48
  -5   1   3  189.45   53.25
  -5   1   3  203.86   37.20
  -5   1   3  204.10   52.11
   4  -1  -3  635.01   83.73
   4  -1  -3  409.70   74.43
  -4   1   3  497.02   76.46
  -4   1   3  560.44   82.39
   3  -1  -3   52.49   23.13
   3  -1  -3   70.07   22.51
   3  -1  -3   55.56   18.05
  -3   1   3   45.27   17.30
  -3   1   3   43.08   21.12
  -3   1   3   33.85   20.26
   2  -1  -3  809.60  110.82
   2  -1  -3  760.17  107.37
   2  -1  -3  750.60  108.71
  -2   1   3  715.81  109.74
  -2   1   3  813.44  109.97
   1  -1  -3 1086.90  130.05
   1  -1  -3  914.57  126.67
   1  -1  -3  887.26  131.77
   1  -1  -3  906.12  125.29
  -1   1   3  950.73  129.54
  -1   1   3  927.55  131.73
  -1   1   3  874.64  126.70
   0  -1  -3  123.41   20.49
   0  -1  -3  109.67   27.01
   0   1   3  108.27   20.60
   0   1   3   59.11   18.06
   0   1   3  145.59   43.26
   0   1   3  125.62   28.56
  -1  -1  -3  612.36   82.30
  -1  -1  -3  523.23   97.23
  -1  -1  -3  685.18   89.00
   1   1   3  687.28   88.88
   1   1   3  623.06   82.40
   1   1   3  412.00   95.97
  -2  -1  -3  830.22  110.30
  -2  -1  -3  963.73  114.51
   2   1   3  797.52  110.45
   2   1   3  541.66  121.20
  -3  -1  -3   79.75   24.74
  -3  -1  -3   40.93   29.25
  -3  -1  -3   37.85   17.47
   3   1   3   67.48   23.63
   3   1   3   38.78   37.37
   3   1   3  108.91   26.58
  -4  -1  -3  319.35   67.30
  -4  -1  -3  439.87   70.46
   4   1   3  560.47   73.46
   4   1   3  411.74   70.13
   4   1   3  338.10   91.95
  -5  -1  -3  357.03   60.64
  -5  -1  -3  176.50   40.53
   5   1   3  254.85   56.80
   5   1   3  186.60   41.96
   5   1   3  129.11   66.08
   5   1   3  339.84   68.14
  -6  -1  -3  987.97  139.11
   6   1   3 1146.56  176.57
   6   1   3 1046.13  153.34
   6   1   3  927.62  140.93
   6   1   3  979.40  152.42
  -7  -1  -3   30.11    8.88
  -7  -1  -3   17.74   37.09
   7   1   3  -26.04   33.33
   7   1   3  108.22   71.52
   7   1   3   13.39   37.83
   7   1   3   25.27   19.30
  -8  -1  -3  -10.64   37.53
   8   1   3   88.77   25.59
   8   1   3   99.40   71.38
   8   1   3  156.49   60.75
   9   1   3   66.34   77.88
   9   1   3   -1.24   15.54
   9   1   3  -30.70   37.09
 -10  -1  -3   74.78   59.38
  10   1   3  263.87  114.55
  10   1   3  112.52   66.25
   9  -2  -3  183.62   63.83
  -9   2   3  183.95   62.92
  -9   2   3  -12.30   71.43
   8  -2  -3  308.38   76.98
  -8   2   3  241.57   95.52
   7  -2  -3   68.67   40.46
  -7   2   3   82.43   50.10
  -7   2   3    8.86   32.80
  -7   2   3   86.04   26.07
   6  -2  -3  176.78   53.70
   6  -2  -3  136.29   32.77
  -6   2   3  122.29   25.68
  -6   2   3  164.46   37.08
  -6   2   3  154.91   50.66
  -6   2   3  201.40   60.97
   5  -2  -3  104.12   38.23
   5  -2  -3  104.50   28.74
  -5   2   3  158.41   47.31
  -5   2   3  107.88   31.71
  -5   2   3   71.44   38.37
   4  -2  -3   35.70   24.00
   4  -2  -3    7.63   13.09
  -4   2   3   43.29   19.89
  -4   2   3   41.60   27.63
  -4   2   3   27.72   22.67
   3  -2  -3  441.12   66.83
   3  -2  -3  346.13   61.15
   3  -2  -3  401.03   62.66
  -3   2   3  353.98   68.22
  -3   2   3  364.71   69.01
   2  -2  -3 1696.57  222.88
   2  -2  -3 1554.93  228.29
   2  -2  -3 1745.15  226.05
  -2   2   3 1643.17  226.34
  -2   2   3 1525.36  228.40
   1  -2  -3  812.29  100.40
   1  -2  -3  666.43  101.88
   1  -2  -3  782.63   97.35
   1  -2  -3  589.48   93.87
  -1   2   3  636.56   94.40
  -1   2   3  504.06   99.73
  -1   2   3  887.14  101.68
   0  -2  -3   -0.14    8.83
   0  -2  -3    5.46    7.06
   0  -2  -3   12.81   13.22
   0   2   3    0.19    6.04
   0   2   3   -5.11   10.92
   0   2   3    8.37   12.23
  -1  -2  -3  461.16   69.97
  -1  -2  -3  386.66   61.04
  -1  -2  -3  442.23   66.79
   1   2   3  514.16   68.90
   1   2   3  737.29  123.48
   1   2   3  407.71   68.83
   1   2   3  421.66   61.41
  -2  -2  -3 1351.94  193.53
  -2  -2  -3 1323.82  174.41
  -2  -2  -3 1059.68  169.21
   2   2   3 1472.15  168.60
   2   2   3 1261.84  173.34
   2   2   3 1157.03  172.97
   2   2   3  930.80  189.27
  -3  -2  -3  382.13   67.99
  -3  -2  -3  493.17   69.78
  -3  -2  -3  418.70  102.49
   3   2   3  459.97   69.90
   3   2   3  438.11   69.76
   3   2   3  232.50   95.84
   3   2   3  542.37   84.79
  -4  -2  -3   62.28   26.10
  -4  -2  -3   30.34   18.00
   4   2   3   57.76   27.92
   4   2   3    3.20   16.75
   4   2   3   78.26   53.57
  -5  -2  -3   84.24   50.58
  -5  -2  -3   65.74   25.35
  -5  -2  -3  206.75   52.30
   5   2   3  105.04   41.25
   5   2   3  111.76   46.27
   5   2   3  101.51   70.68
   5   2   3  128.55   38.01
   5   2   3  119.36   43.18
   5   2   3  179.96   42.56
  -6  -2  -3  341.68   70.42
  -6  -2  -3  229.03   48.07
   6   2   3  230.48   63.80
   6   2   3  250.44  103.10
   6   2   3  268.75   73.35
   6   2   3  251.19   68.51
   6   2   3  380.67   65.32
  -7  -2  -3   94.88   19.83
  -7  -2  -3   84.60   49.63
  -7  -2  -3  -14.02   31.56
   7   2   3   74.76   30.86
   7   2   3   66.68   49.00
   7   2   3   73.09   73.56
  -8  -2  -3  116.15   73.74
   8   2   3  125.10   59.32
   8   2   3  257.40  121.34
   8   2   3  339.04   59.65
   9   2   3  192.64   74.94
   9   2   3  273.73  124.88
   9   2   3  313.67   62.08
   9  -3  -3  153.86   64.80
   9  -3  -3  241.59   62.84
  -9   3   3  195.98   69.93
  -9   3   3  139.90   90.47
   8  -3  -3  245.01   71.86
  -8   3   3  199.65   47.95
  -8   3   3  176.04   81.65
  -8   3   3  216.24   69.06
   7  -3  -3   42.99   38.07
  -7   3   3   10.14   30.96
  -7   3   3   -3.96   46.32
  -7   3   3   11.90   17.61
   6  -3  -3  146.56   45.94
   6  -3  -3  136.16   38.47
  -6   3   3   86.71   36.84
  -6   3   3  210.72   56.30
  -6   3   3  324.47   75.06
   5  -3  -3 1025.66  147.61
   5  -3  -3 1187.14  148.11
  -5   3   3  933.00  152.65
  -5   3   3  855.08  145.68
  -5   3   3  958.35  149.52
   4  -3  -3  704.86   98.92
   4  -3  -3  587.00   91.21
   4  -3  -3  548.39   94.92
  -4   3   3  653.65   99.34
  -4   3   3  634.96   98.82
   3  -3  -3   57.03   21.47
   3  -3  -3   94.64   30.94
   3  -3  -3   97.56   30.66
  -3   3   3   70.93   28.43
  -3   3   3   48.56   27.14
   2  -3  -3  229.64   41.80
   2  -3  -3  184.69   49.22
   2  -3  -3  328.29   47.42
  -2   3   3  176.09   50.13
  -2   3   3  254.42   52.09
   1  -3  -3  699.90   99.09
   1  -3  -3  748.19  105.31
   1  -3  -3  863.35  113.23
  -1   3   3  719.40  111.10
  -1   3   3  672.01  105.77
   0  -3  -3  142.44   33.48
   0  -3  -3  135.80   22.79
   0  -3  -3  131.82   37.87
   0   3   3  119.61   32.66
   0   3   3  167.42   23.29
   0   3   3   79.06   33.39
  -1  -3  -3  861.58  115.31
  -1  -3  -3  614.47  107.91
   1   3   3  833.76  115.77
   1   3   3  755.36  111.31
   1   3   3  715.52  101.96
   1   3   3 1037.06  170.63
  -2  -3  -3  103.87   35.28
  -2  -3  -3  183.22   42.03
  -2  -3  -3  168.07   37.49
   2   3   3  195.65   44.72
   2   3   3  136.05   28.74
   2   3   3  276.70   89.15
   2   3   3  135.70   38.84
  -3  -3  -3   65.53   26.65
  -3  -3  -3   88.24   56.13
   3   3   3   38.39   23.99
   3   3   3   60.32   29.58
   3   3   3  103.50   56.47
  -4  -3  -3  785.92  118.96
  -4  -3  -3  900.12  119.06
  -4  -3  -3  680.83  134.83
   4   3   3  787.41  120.00
   4   3   3  717.71  117.40
   4   3   3  812.94  121.22
   4   3   3  578.83  171.39
  -5  -3  -3  703.79  129.94
  -5  -3  -3 1005.57  129.86
  -5  -3  -3  936.96  186.99
   5   3   3  720.43  133.11
   5   3   3  699.22  133.39
   5   3   3 1024.12  133.19
   5   3   3  744.78  130.90
   5   3   3 1197.34  137.70
   5   3   3  995.49  213.81
  -6  -3  -3   72.13   63.82
  -6  -3  -3  125.36   47.46
  -6  -3  -3   86.07   28.50
   6   3   3  195.43   50.47
   6   3   3   32.92   75.29
   6   3   3  132.99   42.92
   6   3   3  116.88   52.26
  -7  -3  -3    2.12   36.60
  -7  -3  -3   97.05   51.36
  -7  -3  -3   12.39   14.33
   7   3   3   36.44   45.01
   7   3   3   34.16   27.53
   7   3   3   12.99   89.65
  -8  -3  -3  282.07  121.28
  -8  -3  -3  544.89  110.79
   8   3   3  761.05  191.85
   8   3   3  497.80   94.70
   8   3   3  529.40  112.86
  -9  -3  -3  259.47   96.31
   9   3   3  135.85   67.85
   9   3   3  161.39   55.99
   9   3   3  266.27  140.22
   9  -4  -3   65.33   46.41
   9  -4  -3   52.16   35.23
  -9   4   3    5.27   45.24
   8  -4  -3  115.37   46.90
   8  -4  -3   85.06   50.89
  -8   4   3  211.65   87.12
  -8   4   3  145.83   62.63
   7  -4  -3  172.62   61.21
   7  -4  -3  197.31   51.22
  -7   4   3  192.17   30.66
  -7   4   3  109.63   40.86
  -7   4   3   86.29   65.70
  -7   4   3  195.49   64.16
   6  -4  -3  446.73   74.87
   6  -4  -3  246.46   65.25
   6  -4  -3  310.32   62.90
  -6   4   3  286.43   80.91
  -6   4   3  291.73   53.58
  -6   4   3  294.67   72.08
  -6   4   3  183.87   59.62
   5  -4  -3  293.33   55.07
   5  -4  -3  263.75   60.22
   5  -4  -3  237.39   59.92
  -5   4   3  268.44   62.74
  -5   4   3  159.63   54.92
  -5   4   3  184.73   64.65
   4  -4  -3  807.08  112.35
   4  -4  -3  762.02  118.74
   4  -4  -3  877.65  123.36
  -4   4   3  719.53  121.93
  -4   4   3  679.74  119.44
   3  -4  -3  282.16   66.77
   3  -4  -3  331.65   66.18
   3  -4  -3  312.43   51.28
  -3   4   3  170.99   60.30
  -3   4   3  502.59   66.57
   2  -4  -3  358.62   65.33
   2  -4  -3  296.68   60.79
   2  -4  -3  310.67   67.86
   2  -4  -3  281.32   46.20
  -2   4   3  421.58   77.79
  -2   4   3  290.50   63.05
   1  -4  -3  899.89  120.34
   1  -4  -3  780.07  102.93
   1  -4  -3  651.44  110.90
  -1   4   3  671.69  111.36
  -1   4   3  852.72  121.50
   0  -4  -3 2074.29  250.84
   0  -4  -3 1875.19  265.89
   0  -4  -3 1838.88  260.35
   0   4   3 2150.45  263.97
   0   4   3 1840.43  250.38
   0   4   3 1462.70  257.93
   0   4   3 1907.92  267.49
  -1  -4  -3  871.77  130.65
  -1  -4  -3  876.89  134.81
   1   4   3 1094.13  136.32
   1   4   3  993.98  138.42
   1   4   3  828.53  119.81
   1   4   3  759.66  148.29
  -2  -4  -3  291.06   66.05
  -2  -4  -3  390.95   73.03
  -2  -4  -3  420.32   69.95
   2   4   3  445.98  118.70
   2   4   3  252.26   45.70
   2   4   3  371.40   75.31
   2   4   3  312.27   70.02
  -3  -4  -3  223.71   51.73
  -3  -4  -3  219.49   51.67
   3   4   3  126.00   47.86
   3   4   3  174.39   50.61
   3   4   3  173.51   90.47
   3   4   3  158.90   35.49
  -4  -4  -3  651.49  105.55
  -4  -4  -3  541.56  111.03
   4   4   3  690.05  109.36
   4   4   3  722.07  184.21
   4   4   3  720.58  109.58
   4   4   3  736.33  127.33
  -5  -4  -3  264.98   61.27
  -5  -4  -3  277.71   67.01
  -5  -4  -3  322.54  105.23
   5   4   3  401.85   76.14
   5   4   3  124.25   94.48
   5   4   3  337.97   98.28
   5   4   3  266.57   70.93
   5   4   3  258.16   64.60
  -6  -4  -3  317.75   61.34
  -6  -4  -3  187.38   67.26
  -6  -4  -3  230.48   93.86
   6   4   3  176.48   65.57
   6   4   3  494.77   90.15
   6   4   3  243.37  119.57
   6   4   3  289.12   68.15
  -7  -4  -3  175.64   83.52
  -7  -4  -3  186.40   45.18
  -7  -4  -3  239.21   73.01
   7   4   3  222.13   65.45
   7   4   3  217.68   61.21
   7   4   3  237.95   64.72
   7   4   3  151.78  120.91
  -8  -4  -3    9.54   51.89
   8   4   3   98.90   57.94
   8   4   3  -89.22   99.92
  -9  -4  -3   52.96   37.11
   9   4   3   -6.96   43.38
   9   4   3   78.32  132.86
   8  -5  -3   48.72   47.28
   8  -5  -3   74.88   33.97
  -8   5   3   37.23   47.78
  -8   5   3   45.89   31.08
   7  -5  -3  917.75  143.37
   7  -5  -3  877.85  135.61
  -7   5   3  921.49  126.28
  -7   5   3  921.85  162.08
  -7   5   3  716.77  155.36
   6  -5  -3   29.42   30.37
   6  -5  -3   47.14   29.63
   6  -5  -3  -16.29   30.31
  -6   5   3   77.25   26.85
  -6   5   3  112.02   44.16
  -6   5   3   77.32   43.22
  -6   5   3   22.99   53.34
   5  -5  -3   19.18   24.35
   5  -5  -3    6.34   20.89
   5  -5  -3   33.12   33.82
  -5   5   3   42.56   22.93
  -5   5   3   35.03   36.09
  -5   5   3   42.86   33.35
   4  -5  -3  414.36   82.08
   4  -5  -3  375.02   59.79
   4  -5  -3  286.59   69.34
  -4   5   3  421.79   81.70
  -4   5   3  316.30   79.57
   3  -5  -3 2048.07  286.82
   3  -5  -3 1997.02  270.05
   3  -5  -3 2078.47  279.21
  -3   5   3 1875.87  278.77
  -3   5   3 1971.13  288.35
   2  -5  -3  101.48   22.21
   2  -5  -3   83.84   34.73
   2  -5  -3  122.49   39.59
  -2   5   3   90.19   36.73
  -2   5   3   96.34   39.78
   1  -5  -3  368.64   61.53
   1  -5  -3  644.67   95.83
   1  -5  -3  795.05  110.35
  -1   5   3  494.61   77.53
  -1   5   3  678.24  106.58
   0  -5  -3  115.20   35.78
   0  -5  -3   35.70   25.60
   0   5   3   42.28   31.59
   0   5   3  126.21   42.44
  -1  -5  -3  666.65  115.57
  -1  -5  -3  588.01   98.92
   1   5   3  873.91  163.10
   1   5   3  580.81  115.22
   1   5   3  600.57  102.25
   1   5   3  589.23   82.77
  -2  -5  -3  101.87   40.37
  -2  -5  -3  214.03   49.99
  -2  -5  -3  212.93   52.44
   2   5   3   95.17   42.14
   2   5   3  112.26   74.58
   2   5   3  130.43   46.68
   2   5   3  244.11   59.53
   2   5   3  124.24   26.79
  -3  -5  -3 1868.12  254.86
  -3  -5  -3 1677.87  251.91
  -3  -5  -3 1734.11  247.46
   3   5   3 1774.02  255.67
   3   5   3 1526.30  276.19
   3   5   3 2167.29  260.30
   3   5   3 1772.42  238.14
   3   5   3 1584.75  253.72
  -4  -5  -3  111.86   41.51
  -4  -5  -3  165.06   50.30
   4   5   3  182.12   55.51
   4   5   3  121.75   53.39
   4   5   3  125.66   86.93
   4   5   3   32.07   32.30
   4   5   3  131.65   34.67
  -5  -5  -3   11.66   38.68
  -5  -5  -3   11.33   22.92
   5   5   3   41.60   28.39
   5   5   3  -33.84   63.78
  -6  -5  -3  110.54   37.98
  -6  -5  -3  139.37   57.00
   6   5   3  125.06   51.89
   6   5   3  142.80   99.38
   6   5   3   98.24   45.11
  -7  -5  -3  581.82  113.85
  -7  -5  -3  917.26  130.98
   7   5   3  524.91  122.77
   7   5   3  747.42  223.46
   7   5   3  711.91  130.91
  -8  -5  -3  216.99   75.19
   8   5   3  102.28   54.75
   8   5   3   51.60  124.44
   8   5   3  162.62   69.54
   7  -6  -3  -26.36   28.64
   7  -6  -3   93.90   33.19
  -7   6   3    2.43    7.84
  -7   6   3   21.09   39.05
  -7   6   3   29.00   30.18
   6  -6  -3  478.62   87.34
   6  -6  -3  657.70  112.29
  -6   6   3  535.03   92.43
  -6   6   3  486.89  108.52
  -6   6   3  355.29   97.15
  -6   6   3  425.33  119.46
   5  -6  -3   20.65   23.04
   5  -6  -3   35.91   32.71
   5  -6  -3   16.45   29.22
  -5   6   3   -9.78   30.41
  -5   6   3   16.78   23.45
  -5   6   3   -9.45   20.32
   4  -6  -3  552.86   97.74
   4  -6  -3  490.54  111.42
   4  -6  -3  660.45   89.17
  -4   6   3  476.32  105.65
  -4   6   3  672.70  127.12
  -4   6   3  656.31  111.64
   3  -6  -3  306.42   46.39
   3  -6  -3  196.39   59.88
   3  -6  -3  254.53   66.70
  -3   6   3  145.03   54.76
  -3   6   3  236.42   69.69
  -3   6   3  273.05   64.86
   2  -6  -3  917.94  144.22
   2  -6  -3  903.73  125.50
   2  -6  -3  881.14  146.44
  -2   6   3  961.23  143.47
  -2   6   3  881.66  139.67
  -2   6   3 1126.50  176.69
   1  -6  -3  467.61   68.83
   1  -6  -3  482.37  103.33
   1  -6  -3  720.01  109.68
  -1   6   3  629.56  110.56
  -1   6   3  474.91  106.10
  -1   6   3  575.35   88.60
   0  -6  -3 1426.60  200.27
   0  -6  -3 1219.92  199.83
   0   6   3 1174.16  201.49
   0   6   3 1504.21  203.07
  -1  -6  -3  394.39   92.64
  -1  -6  -3  454.44   95.12
   1   6   3  414.30   97.86
   1   6   3  591.80  111.03
   1   6   3  494.98  103.99
  -2  -6  -3  568.64  124.25
  -2  -6  -3  832.18  142.86
  -2  -6  -3  935.45  131.69
   2   6   3 1045.75  199.27
   2   6   3  953.22  136.63
   2   6   3  787.74  144.65
   2   6   3  702.22  104.29
   2   6   3 1411.05  221.11
  -3  -6  -3  310.96   79.12
  -3  -6  -3  292.17   79.28
  -3  -6  -3  436.80   79.58
   3   6   3  377.70   87.28
   3   6   3  341.39   54.13
   3   6   3  461.37  134.65
  -4  -6  -3  617.63  116.66
  -4  -6  -3  477.40  109.11
   4   6   3  587.70   87.02
   4   6   3  556.69  166.39
   4   6   3  677.72  123.76
  -5  -6  -3   23.17   40.15
  -5  -6  -3   49.87   33.08
   5   6   3   50.34   34.45
   5   6   3   34.17   24.27
   5   6   3   60.72   66.78
  -6  -6  -3  326.63   87.51
  -6  -6  -3  482.67   89.58
   6   6   3  372.96   89.06
   6   6   3  179.28  119.68
  -7  -6  -3  170.04   62.96
  -7  -6  -3   62.94   33.60
   7   6   3   49.93   48.72
   7   6   3   37.39   35.85
   7   6   3  127.66  104.55
  -8  -6  -3  199.06   73.11
   8   6   3  -19.81  102.02
   7  -7  -3   16.03   41.43
   7  -7  -3   15.10   22.22
  -7   7   3    6.31   14.20
  -7   7   3  -27.85   34.59
  -7   7   3  -35.64   76.64
  -7   7   3   26.83   31.30
   6  -7  -3   59.39   43.06
   6  -7  -3   68.42   27.49
  -6   7   3   26.57   45.79
  -6   7   3   79.95   32.76
  -6   7   3  -43.78   54.93
  -6   7   3   69.73   43.10
   5  -7  -3  983.71  158.21
   5  -7  -3 1126.28  147.28
   5  -7  -3  990.62  184.51
  -5   7   3  935.55  184.74
  -5   7   3 1020.81  162.56
  -5   7   3  938.84  154.13
   4  -7  -3   55.83   20.53
   4  -7  -3  149.41   49.88
   4  -7  -3   48.99   35.41
  -4   7   3   28.01   39.78
  -4   7   3   59.67   37.37
  -4   7   3    3.41   26.47
   3  -7  -3  180.67   59.73
   3  -7  -3  202.42   36.34
   3  -7  -3  231.81   66.19
  -3   7   3  201.55   57.75
  -3   7   3  189.80   58.59
  -3   7   3  115.71   56.05
   2  -7  -3   12.32   27.13
   2  -7  -3   24.59   10.23
   2  -7  -3   43.76   36.84
  -2   7   3   37.09   37.17
  -2   7   3   39.87   33.52
  -2   7   3   50.65   36.40
   1  -7  -3  733.14  142.94
   1  -7  -3  802.59  128.71
  -1   7   3  809.18  123.84
  -1   7   3  623.67  141.89
   0  -7  -3   58.03   40.93
   0  -7  -3  114.22   44.29
   0   7   3   85.12   42.48
   0   7   3   97.51   43.80
  -1  -7  -3  814.10  142.00
  -1  -7  -3  767.89  130.59
  -1  -7  -3  792.29  147.62
   1   7   3  871.43  156.28
   1   7   3  665.37  134.48
   1   7   3  872.70  187.88
  -2  -7  -3   23.27   25.20
  -2  -7  -3   38.89   41.16
  -2  -7  -3   78.29   43.63
   2   7   3  118.66   73.11
   2   7   3   77.14   44.71
  -3  -7  -3  189.37   64.15
  -3  -7  -3  175.40   53.56
  -3  -7  -3  152.74   55.97
   3   7   3  182.34   81.92
   3   7   3  138.42   26.37
   3   7   3   58.97   43.75
  -4  -7  -3  -29.05   41.29
  -4  -7  -3   14.11   39.17
  -4  -7  -3   56.46   37.37
   4   7   3   91.06   44.36
   4   7   3   70.36   21.52
   4   7   3   34.92   59.03
  -5  -7  -3  760.51  150.23
  -5  -7  -3  985.35  166.41
   5   7   3  709.19  155.18
   5   7   3  989.13  126.93
   5   7   3  624.46  189.52
  -6  -7  -3  195.00   67.91
  -6  -7  -3   21.37   30.31
   6   7   3  129.09   36.41
   6   7   3   29.18   66.70
   6   7   3   60.73   44.05
  -7  -7  -3   -4.32   57.28
   7   7   3   44.70   35.85
   7   7   3  165.88  111.42
   7   7   3  -39.33   17.60
   7   7   3   12.30   39.54
   5  -8  -3   31.84   19.66
   5  -8  -3   16.96   39.02
  -5   8   3   42.08   38.28
  -5   8   3   35.13   46.94
   4  -8  -3  252.27   43.29
   4  -8  -3  256.16   80.40
   4  -8  -3  183.87   69.67
  -4   8   3  154.87   62.93
  -4   8   3  242.50   78.94
   3  -8  -3  135.02   53.90
   3  -8  -3  194.74   56.98
   3  -8  -3   93.29   22.08
  -3   8   3   64.20   43.72
  -3   8   3  171.54   56.23
   2  -8  -3  775.55  142.12
   2  -8  -3  693.47  132.58
  -2   8   3  620.31  136.57
  -2   8   3  585.17  119.55
   1  -8  -3   70.38   47.31
  -1   8   3  104.18   47.84
  -1   8   3   69.73   43.96
   0  -8  -3  148.75   59.48
   0   8   3  175.83   62.09
   0   8   3  114.18   51.28
  -1  -8  -3  105.84   54.08
  -1  -8  -3   44.37   51.39
   1   8   3  -21.04   34.03
   1   8   3  221.74   91.70
   1   8   3   93.34   46.24
  -2  -8  -3  738.65  135.80
  -2  -8  -3  845.16  150.29
   2   8   3  900.49  190.97
   2   8   3  425.81  127.19
  -3  -8  -3  149.02   63.48
  -3  -8  -3   78.65   58.15
   3   8   3  135.55   78.25
   3   8   3  144.81   56.96
  -4  -8  -3   78.53   58.57
  -4  -8  -3  161.15   68.62
   4   8   3  156.56   27.64
   4   8   3  148.55   28.66
   4   8   3  161.66   63.54
   4   8   3  155.04   78.11
  -5  -8  -3  121.81   59.51
   5   8   3   40.11   22.49
   5   8   3   23.06   34.46
   5   8   3   39.28   52.19
   5   8   3   91.71   27.81
   4  -9  -3    7.09    3.64
   4  -9  -3    2.10   36.75
  -4   9   3   14.10   40.36
  -4   9   3    7.25   28.67
   3  -9  -3  499.75  111.59
   3  -9  -3  254.90   83.33
  -3   9   3  423.73  105.84
  -3   9   3  375.13   86.25
   2  -9  -3   46.15   50.82
   2  -9  -3   10.61   32.33
  -2   9   3   25.42   43.77
  -2   9   3   25.53   38.96
   1  -9  -3  167.64   62.38
   1  -9  -3  117.19   55.46
  -1   9   3  129.75   51.79
  -1   9   3  106.00   58.72
   0  -9  -3  -12.20   18.67
   0  -9  -3   36.40   59.49
   0  -9  -3  -38.05   34.41
   0   9   3   26.39   32.39
   0   9   3   20.95   41.78
  -1  -9  -3   87.98   56.31
  -1  -9  -3  242.75   72.95
  -1  -9  -3   94.70   55.26
   1   9   3  423.82  114.79
   1   9   3  159.29   62.21
   1   9   3  117.64   57.76
  -2  -9  -3   33.45   53.31
  -2  -9  -3   51.72   40.56
  -2  -9  -3  138.04   59.13
   2   9   3  198.97   79.11
   2   9   3    2.61   39.82
   2   9   3   75.75   45.22
  -3  -9  -3  142.46   69.12
  -3  -9  -3  430.49   93.59
  -3  -9  -3  292.18   82.65
   3   9   3  367.18  121.08
   3   9   3  146.52   70.33
  -4  -9  -3    5.21   36.58
  -4  -9  -3    4.33   55.81
  -4  -9  -3   95.59   55.46
   4   9   3   -5.90   30.70
   4   9   3  144.25   71.35
   2  10  -4   54.79   44.38
   2  10  -4   48.52   36.38
  -2 -10   4   77.30   56.25
  -2 -10   4   29.21   54.59
   1  10  -4   81.47   49.70
   1  10  -4   46.99   33.04
  -1 -10   4   14.95   46.34
  -1 -10   4   65.88   56.37
   0  10  -4  548.55   90.03
   0  10  -4  494.85  130.43
   0 -10   4  410.96  121.43
   0 -10   4  703.62  115.32
  -1  10  -4   89.48   49.75
  -1  10  -4  115.59   40.18
   1 -10   4  112.47   53.79
   1 -10   4   26.01   50.56
  -2  10  -4   64.56   41.14
  -2  10  -4   59.69   47.43
   2 -10   4  114.30   64.99
   2 -10   4  100.72   52.43
   5   9  -4   70.12   46.39
   5   9  -4   18.69   22.04
   5   9  -4   74.40   44.26
   5   9  -4  165.29   76.13
  -5  -9   4  -24.58   42.32
  -5  -9   4   63.14   59.88
   4   9  -4   72.02   46.90
   4   9  -4  194.11   48.50
   4   9  -4  283.86   95.93
   4   9  -4   97.61   25.25
  -4  -9   4  287.01   74.59
  -4  -9   4  122.10   67.77
   3   9  -4  241.69   92.70
   3   9  -4  517.97  103.11
  -3  -9   4  190.22   71.17
  -3  -9   4  193.85   82.61
   2   9  -4   21.95   30.86
   2   9  -4   56.58   33.99
  -2  -9   4   62.58   49.28
  -2  -9   4   84.92   48.49
   1   9  -4  183.23   64.02
   1   9  -4  141.40   43.15
  -1  -9   4  124.15   65.27
  -1  -9   4  193.41   60.09
   0   9  -4   -3.88   20.32
   0   9  -4   34.69   29.86
   0  -9   4  -39.49   31.50
   0  -9   4  -12.01   33.89
  -1   9  -4  159.36   42.64
  -1   9  -4  115.20   57.87
   1  -9   4   43.59   46.32
   1  -9   4   94.47   58.62
  -2   9  -4  119.65   43.01
  -2   9  -4  124.60   54.90
   2  -9   4  144.36   52.08
   2  -9   4   -3.92   40.55
  -3   9  -4  549.57  117.76
  -3   9  -4  457.15   83.20
   3  -9   4  186.12   85.26
  -4   9  -4  139.24   51.08
  -4   9  -4   -6.31   56.34
  -4   9  -4   74.54   53.40
  -5   9  -4   12.96   40.73
  -5   9  -4   68.24   45.91
   5  -9   4   -3.28    7.49
   6   8  -4   60.66   35.56
   6   8  -4   18.48   24.82
   6   8  -4  116.69   72.48
   6   8  -4   44.27   48.41
  -6  -8   4  -59.93   47.68
   5   8  -4   76.71   29.77
   5   8  -4  138.80   52.14
   5   8  -4  153.58   48.92
   5   8  -4  114.09   72.01
  -5  -8   4   69.43   56.76
  -5  -8   4   73.75   56.87
   4   8  -4  111.34   29.35
   4   8  -4  148.85   83.64
   4   8  -4   88.83   45.84
   4   8  -4   95.29   42.46
  -4  -8   4   21.31   45.62
  -4  -8   4  165.06   61.70
   3   8  -4   13.95   13.52
   3   8  -4   23.15   30.49
   3   8  -4  102.01   67.63
  -3  -8   4   12.54   40.04
  -3  -8   4  -25.03   32.14
   2   8  -4  354.09   92.05
  -2  -8   4  377.59   83.23
  -2  -8   4  466.01  106.84
   1   8  -4  206.61   49.21
   1   8  -4  264.80   81.08
  -1  -8   4  350.04   67.81
  -1  -8   4  269.05   80.03
   0   8  -4   12.16   28.79
   0   8  -4   56.59   27.09
   0  -8   4   75.97   45.69
   0  -8   4   15.87   34.87
  -1   8  -4  176.13   65.72
  -1   8  -4  135.16   40.82
   1  -8   4  217.08   54.35
   1  -8   4  124.21   60.40
  -2   8  -4  327.78   96.15
  -2   8  -4  458.00   79.14
   2  -8   4  383.98   59.83
   2  -8   4  512.17   86.48
   2  -8   4  436.66  106.89
  -3   8  -4  140.22   38.89
  -3   8  -4   95.56   46.40
   3  -8   4   51.98   22.97
  -4   8  -4  134.82   49.83
  -4   8  -4  143.80   60.68
  -4   8  -4  152.56   54.20
   4  -8   4  163.65   42.24
  -5   8  -4   43.36   59.73
  -5   8  -4   83.11   50.26
  -5   8  -4   79.29   40.68
  -5   8  -4  111.29   49.90
   5  -8   4   58.40   41.81
   5  -8   4  140.29   40.66
  -6   8  -4   15.40   63.60
  -6   8  -4   23.19   33.41
  -6   8  -4  124.65   54.50
   6  -8   4   63.49   34.59
   6  -8   4   66.45   40.87
   7   7  -4   83.08   69.14
   7   7  -4    9.88   22.31
   7   7  -4   18.75   25.99
   7   7  -4   16.22   38.82
  -7  -7   4    2.14   60.04
   6   7  -4   95.46   33.43
   6   7  -4  216.33   60.73
   6   7  -4   60.37   67.30
   6   7  -4  119.89   54.31
  -6  -7   4  116.72   64.86
   5   7  -4  279.00  116.85
   5   7  -4  269.98   52.97
   5   7  -4  328.71   79.58
   5   7  -4  340.58   71.65
  -5  -7   4  218.53   77.47
  -5  -7   4  314.10   86.44
   4   7  -4   10.61   17.77
   4   7  -4   60.92   32.64
   4   7  -4   -6.92   19.33
   4   7  -4  -15.03   49.80
  -4  -7   4   18.06   36.41
  -4  -7   4  -23.30   39.03
   3   7  -4   86.76   24.58
   3   7  -4   49.37   30.51
   3   7  -4   35.73   34.19
   3   7  -4   40.77   61.40
  -3  -7   4   63.76   40.35
  -3  -7   4   39.72   42.67
  -3  -7   4  149.04   57.03
   2   7  -4   86.87   21.37
   2   7  -4   71.87   37.53
  -2  -7   4   56.50   35.54
  -2  -7   4  111.91   44.33
  -2  -7   4  140.90   53.84
   1   7  -4   69.08   25.64
   1   7  -4  128.20   50.20
  -1  -7   4  114.87   51.55
  -1  -7   4  107.18   41.49
  -1  -7   4   79.09   40.48
   0   7  -4   74.25   24.97
   0   7  -4   33.15   30.28
   0   7  -4   12.09   24.19
   0  -7   4   42.56   30.29
   0  -7   4   26.13   37.00
   0  -7   4   42.88   25.14
  -1   7  -4  124.85   36.22
  -1   7  -4  130.97   51.56
  -1   7  -4  107.06   49.65
   1  -7   4  138.71   43.43
   1  -7   4  189.26   28.97
   1  -7   4  153.47   59.40
  -2   7  -4  156.24   47.52
  -2   7  -4   55.38   37.39
  -2   7  -4   16.94   25.96
   2  -7   4   73.48   21.39
  -3   7  -4  219.73   54.30
  -3   7  -4  156.63   45.94
  -3   7  -4  125.73   52.69
   3  -7   4  142.81   36.56
  -4   7  -4   37.14   33.59
  -4   7  -4  102.80   40.69
  -4   7  -4   76.99   35.02
   4  -7   4  136.10   40.71
   4  -7   4   71.89   28.05
  -5   7  -4  368.35  102.97
  -5   7  -4  615.10  105.79
   5  -7   4  460.49   89.30
   5  -7   4  503.56   94.70
  -6   7  -4  174.76   61.08
  -6   7  -4   77.01   68.01
  -6   7  -4  175.86   62.70
   6  -7   4  123.85   52.81
   6  -7   4  139.14   45.53
  -7   7  -4   31.24   54.55
  -7   7  -4  -39.75   52.46
  -7   7  -4   -0.57   19.17
   7  -7   4  -14.72   37.66
   7  -7   4   54.70   36.98
   8   6  -4   12.75   47.37
   8   6  -4   39.40   66.42
   8   6  -4   15.26   20.30
   8   6  -4  -28.04   27.92
   7   6  -4   15.75   64.41
   7   6  -4   64.15   33.94
   7   6  -4  116.51   49.76
   7   6  -4   83.41   40.25
   6   6  -4   -8.07   55.25
   6   6  -4   17.45   35.38
   6   6  -4   54.72   31.77
   6   6  -4   40.68   29.38
  -6  -6   4   47.66   53.83
   5   6  -4  -29.26   47.89
   5   6  -4   15.31   30.12
   5   6  -4  -25.67   14.31
   5   6  -4   24.95   21.49
  -5  -6   4  -21.92   22.52
  -5  -6   4   67.26   48.21
  -5  -6   4  -18.65   28.23
   4   6  -4   42.90   28.48
   4   6  -4   30.42   32.51
   4   6  -4   29.28   19.27
   4   6  -4  -19.01   23.11
   4   6  -4   42.08   62.15
  -4  -6   4    8.97   39.23
  -4  -6   4   14.63   35.17
  -4  -6   4   20.98   29.87
   3   6  -4  354.34   82.75
   3   6  -4  629.88  109.75
   3   6  -4  504.25   76.05
   3   6  -4  500.00  124.57
   3   6  -4  275.01   79.89
   3   6  -4  349.38   59.07
  -3  -6   4  236.58   75.01
  -3  -6   4  333.92   86.45
  -3  -6   4  569.27   89.48
   2   6  -4   34.27   16.97
   2   6  -4   22.70   24.61
   2   6  -4  146.95   47.64
  -2  -6   4   19.26   34.91
  -2  -6   4    3.11   34.30
  -2  -6   4   71.37   33.83
   1   6  -4  358.39   87.11
   1   6  -4  428.19   63.03
   1   6  -4  522.48   98.37
  -1  -6   4  488.99   97.17
  -1  -6   4  479.26   82.26
  -1  -6   4  395.58   87.45
   0   6  -4    4.01   22.04
   0   6  -4  -41.60   19.00
   0   6  -4   14.79   13.49
   0  -6   4  -18.51   13.35
   0  -6   4   -0.02    7.42
   0  -6   4    1.87   29.99
   0  -6   4   54.17   24.84
  -1   6  -4  674.23   94.65
  -1   6  -4  456.01   78.13
  -1   6  -4  503.01  105.92
   1  -6   4  469.02  103.49
   1  -6   4  590.87   91.37
   1  -6   4  583.05   84.61
  -2   6  -4   74.97   28.60
  -2   6  -4   20.60   26.96
  -2   6  -4   65.83   35.57
   2  -6   4   63.78   31.46
   2  -6   4   50.19   18.32
  -3   6  -4  411.62   73.20
  -3   6  -4  421.97   87.64
  -3   6  -4  315.76   63.18
   3  -6   4  223.42   56.58
   3  -6   4  295.76   56.50
  -4   6  -4   58.17   33.72
  -4   6  -4   52.26   27.06
  -4   6  -4   20.86   31.52
  -4   6  -4   24.25   44.08
   4  -6   4   74.76   31.21
   4  -6   4   17.08   19.71
  -5   6  -4   82.26   75.75
  -5   6  -4   54.12   35.73
  -5   6  -4    9.55   26.14
   5  -6   4   69.28   35.42
   5  -6   4   20.40   21.96
  -6   6  -4   48.02   32.25
  -6   6  -4   71.73   50.49
   6  -6   4   21.57   37.63
  -7   6  -4  122.21   44.43
  -7   6  -4   94.13   56.03
  -7   6  -4   43.85   56.40
   7  -6   4  102.90   49.99
  -8   6  -4  -44.78   53.32
  -8   6  -4   10.33   47.23
  -8   6  -4   10.96   17.51
   8  -6   4   25.11   41.03
   8   5  -4    0.29   15.54
   8   5  -4   56.24   37.60
   8   5  -4  -19.55   40.63
   8   5  -4  129.99   77.38
   7   5  -4  258.85   60.54
   7   5  -4  285.42   69.68
   7   5  -4  164.50   84.69
   7   5  -4  236.56   53.18
   6   5  -4  149.28   52.68
   6   5  -4   87.13   68.77
   6   5  -4  134.04   39.36
   6   5  -4  123.41   39.74
  -6  -5   4  111.88   47.82
   5   5  -4  337.09  119.94
   5   5  -4  381.01   76.25
   5   5  -4  377.95   76.95
   5   5  -4  338.20   67.52
   5   5  -4  393.74   81.51
   5   5  -4  378.85   88.72
  -5  -5   4  562.24   97.24
  -5  -5   4  284.20   80.73
  -5  -5   4  297.58   76.81
   4   5  -4   75.64   35.68
   4   5  -4   78.86   25.07
   4   5  -4   29.43   24.59
   4   5  -4   42.87   30.61
   4   5  -4   75.92   65.19
   4   5  -4   37.67   31.45
   4   5  -4   94.06   36.51
  -4  -5   4   32.54   35.08
  -4  -5   4   40.82   37.42
  -4  -5   4   67.23   34.96
   3   5  -4  182.37   49.20
   3   5  -4  153.95   81.22
   3   5  -4  175.27   53.14
   3   5  -4  127.56   45.91
   3   5  -4  181.73   36.27
   3   5  -4  195.73   43.23
   3   5  -4  133.61   42.82
  -3  -5   4  207.32   53.89
  -3  -5   4  152.08   53.19
  -3  -5   4  184.60   51.52
   2   5  -4   60.41   32.02
   2   5  -4   89.63   21.39
   2   5  -4   23.18   21.72
   2   5  -4   82.04   31.86
   2   5  -4  113.69   26.97
  -2  -5   4   42.06   30.22
  -2  -5   4   32.72   28.13
  -2  -5   4  115.85   41.21
   1   5  -4   58.03   17.94
   1   5  -4   71.38   30.10
   1   5  -4   66.62   30.07
  -1  -5   4   27.06   27.85
  -1  -5   4   45.47   14.81
  -1  -5   4   79.02   32.94
  -1  -5   4   40.90   24.80
   0   5  -4   26.13   12.93
   0   5  -4   36.01   24.41
   0   5  -4   15.98   22.24
   0   5  -4   36.84   13.17
   0  -5   4   34.60   31.41
   0  -5   4   40.20   12.16
   0  -5   4   12.36   21.12
   0  -5   4   27.47   19.22
  -1   5  -4   65.59   33.67
  -1   5  -4   84.49   29.65
  -1   5  -4  102.55   22.86
   1  -5   4   84.11   26.49
   1  -5   4   67.26   19.65
   1  -5   4   83.05   31.21
  -2   5  -4   85.07   26.92
  -2   5  -4   60.41   34.13
  -2   5  -4  124.05   35.77
   2  -5   4  103.23   23.61
   2  -5   4   85.67   32.06
   2  -5   4   58.52   22.51
  -3   5  -4  250.08   53.76
  -3   5  -4  291.65   65.90
  -3   5  -4  202.49   68.71
  -3   5  -4  252.73   52.02
   3  -5   4  183.40   49.08
   3  -5   4  276.71   51.29
   3  -5   4  241.99   47.62
  -4   5  -4   98.89   37.30
  -4   5  -4  106.85   48.82
  -4   5  -4   21.48   25.36
   4  -5   4  105.98   37.25
   4  -5   4  133.21   38.56
  -5   5  -4  525.47  115.38
  -5   5  -4  523.96   96.02
  -5   5  -4  409.16   92.76
   5  -5   4  410.17   86.59
  -6   5  -4  101.58   39.24
  -6   5  -4  162.03   50.27
  -6   5  -4   54.34   52.99
   6  -5   4   58.50   38.71
  -7   5  -4  280.16   72.96
  -7   5  -4  406.69   87.51
   7  -5   4  314.14   79.85
  -8   5  -4    8.16   57.76
  -8   5  -4  134.17   60.18
  -8   5  -4   54.27   28.84
   8  -5   4   67.87   51.41
   9   4  -4  139.07   53.14
   9   4  -4   78.70   61.95
   9   4  -4   42.43   46.24
   8   4  -4   78.05   65.07
   8   4  -4   24.65   38.71
   8   4  -4  104.79   53.01
   7   4  -4   56.01   38.21
   7   4  -4   43.60   40.85
   7   4  -4   43.74   21.80
   7   4  -4  125.45   45.94
   7   4  -4   99.44   63.35
   6   4  -4    6.16   15.14
   6   4  -4   15.23   24.79
   6   4  -4   39.41   32.01
   6   4  -4   16.81   32.74
   6   4  -4   12.86   24.56
   6   4  -4   36.00   47.63
  -6  -4   4   41.42   31.13
   5   4  -4  158.50   47.38
   5   4  -4  146.77   44.72
   5   4  -4  113.06   35.90
   5   4  -4   59.54   59.18
   5   4  -4  155.74   48.12
   5   4  -4   86.15   30.79
   5   4  -4  194.69   51.39
  -5  -4   4   96.61   39.81
   4   4  -4   14.28   21.95
   4   4  -4   20.62   22.37
   4   4  -4    2.69   45.59
   4   4  -4   -6.90   23.21
   4   4  -4   38.79   27.35
   4   4  -4   11.16   17.64
   4   4  -4   -5.19   14.14
  -4  -4   4   13.20   21.83
  -4  -4   4    8.94   25.22
  -4  -4   4   10.37   32.79
   3   4  -4  394.04   69.43
   3   4  -4  417.71  105.24
   3   4  -4  327.72   56.11
   3   4  -4  353.17   71.66
   3   4  -4  271.72   64.38
   3   4  -4  400.84   59.14
   3   4  -4  419.07   74.35
  -3  -4   4  293.90   70.70
  -3  -4   4  465.20   74.37
  -3  -4   4  292.85   71.15
   2   4  -4  519.12   82.72
   2   4  -4  576.03   87.70
   2   4  -4  762.68   95.30
   2   4  -4  662.09   83.15
   2   4  -4  577.50   92.15
   2   4  -4  544.66   90.34
  -2  -4   4  521.74   89.64
  -2  -4   4  600.79   92.78
  -2  -4   4  509.03   92.42
   1   4  -4  551.74   82.80
   1   4  -4  394.56   70.28
   1   4  -4  472.99   78.83
   1   4  -4  498.08   75.09
  -1  -4   4  608.41   85.39
  -1  -4   4  503.81   70.78
  -1  -4   4  533.86   82.08
  -1  -4   4  547.67   77.05
   0   4  -4   27.49   19.77
   0   4  -4   18.69    8.12
   0   4  -4   17.71   10.84
   0  -4   4  -21.15   14.52
   0  -4   4   11.46   10.52
   0  -4   4   15.35   23.60
   0  -4   4    5.82   14.51
  -1   4  -4  709.52   87.39
  -1   4  -4  451.48   91.89
   1  -4   4  690.40   88.75
   1  -4   4  483.14   92.86
   1  -4   4  663.68   88.61
  -2   4  -4  534.56   84.52
  -2   4  -4  694.03   95.57
  -2   4  -4  540.74   96.39
  -2   4  -4  485.21   80.55
   2  -4   4  580.17   86.15
   2  -4   4  571.55   81.52
   2  -4   4  614.39   81.25
  -3   4  -4  406.55   67.88
  -3   4  -4  396.52   82.94
  -3   4  -4  417.98   79.45
   3  -4   4  396.45   67.32
   3  -4   4  327.78   58.27
   3  -4   4  348.99   65.11
  -4   4  -4  -41.85   26.12
  -4   4  -4    4.56   22.11
  -4   4  -4   -6.01   15.43
   4  -4   4  -34.56   17.27
   4  -4   4    6.96   12.57
  -5   4  -4   62.47   49.27
  -5   4  -4   75.30   34.30
  -5   4  -4  120.08   41.73
   5  -4   4   89.68   37.64
  -6   4  -4   49.47   34.62
  -6   4  -4   47.03   42.78
  -6   4  -4   47.72   27.61
   6  -4   4   31.85   36.81
  -7   4  -4    0.63   41.27
  -7   4  -4   47.97   27.18
  -7   4  -4   51.63   40.07
   7  -4   4   -4.65   30.87
   7  -4   4   34.09   38.64
  -8   4  -4   53.54   46.18
  -8   4  -4   -5.93   51.99
  -8   4  -4   15.90   17.63
   8  -4   4   -1.98   40.85
   8  -4   4  -24.41   27.25
  -9   4  -4   61.08   51.59
  -9   4  -4   66.33   70.84
  -9   4  -4   61.34   26.38
   9  -4   4   54.62   50.62
   9   3  -4  106.94   58.42
   9   3  -4   90.33   46.48
   9   3  -4  -10.19   40.95
  -9  -3   4  154.97   48.24
   8   3  -4  189.32   59.40
   8   3  -4  214.28   67.45
   8   3  -4  134.89   58.25
  -8  -3   4  135.50   51.25
   7   3  -4  215.46   60.88
   7   3  -4  205.75   68.03
   7   3  -4  210.93   54.09
   7   3  -4  155.36   30.19
  -7  -3   4  206.02   63.29
  -7  -3   4  135.08   46.93
   6   3  -4  426.04   75.67
   6   3  -4  335.83   60.26
   6   3  -4  284.70   71.24
   6   3  -4  431.02   89.78
   6   3  -4  320.79   72.77
  -6  -3   4  329.00   72.41
   5   3  -4  214.07   46.87
   5   3  -4  182.36   47.04
   5   3  -4  258.64   54.85
   5   3  -4  209.65   59.35
   5   3  -4  256.26   53.35
   5   3  -4  165.28   48.53
   5   3  -4  128.16   34.94
  -5  -3   4  113.39   41.42
   4   3  -4  165.73   76.57
   4   3  -4  318.90   68.27
   4   3  -4  357.34   62.63
   4   3  -4  388.83   68.47
   4   3  -4  391.47   65.65
   4   3  -4  396.85   71.76
   4   3  -4  409.62   70.87
  -4  -3   4  380.46   72.35
  -4  -3   4  358.74   74.59
   3   3  -4  524.43   91.01
   3   3  -4  599.75   93.75
   3   3  -4  740.53   94.69
   3   3  -4  668.16  111.69
   3   3  -4  533.65   88.38
   3   3  -4  620.51   88.46
  -3  -3   4  490.03   93.33
  -3  -3   4  772.45   97.83
   2   3  -4  250.82   40.94
   2   3  -4  238.40   37.02
   2   3  -4  218.02   48.32
   2   3  -4  204.62   42.45
   2   3  -4  205.00   45.80
  -2  -3   4  226.28   40.70
  -2  -3   4  172.29   45.50
  -2  -3   4  266.64   52.58
  -2  -3   4  233.21   46.68
   1   3  -4   31.19   10.00
   1   3  -4   11.07   14.45
   1   3  -4   29.71   11.94
   1   3  -4   45.04   15.67
  -1  -3   4   16.69   17.62
  -1  -3   4   20.90   11.50
  -1  -3   4   48.75   18.31
  -1  -3   4    9.13   14.19
   0   3  -4   41.75   13.53
   0   3  -4   45.00   19.24
   0  -3   4   23.81   12.07
   0  -3   4   42.65   18.60
   0  -3   4   44.89   14.33
  -1   3  -4   19.42   13.73
  -1   3  -4    8.43    7.61
  -1   3  -4   24.90   11.26
   1  -3   4   16.66    8.11
   1  -3   4    7.83    8.88
   1  -3   4    4.46   12.46
   1  -3   4   12.39    7.91
  -2   3  -4  340.29   66.63
  -2   3  -4  253.61   41.50
   2  -3   4  298.11   51.20
   2  -3   4  258.90   42.32
   2  -3   4  241.58   41.40
  -3   3  -4  619.05   89.39
  -3   3  -4  532.21   98.13
   3  -3   4  662.92   91.13
   3  -3   4  610.04   87.91
  -4   3  -4  367.35   62.60
  -4   3  -4  328.82   75.27
   4  -3   4  339.57   60.15
   4  -3   4  251.46   45.63
  -5   3  -4  108.67   48.26
  -5   3  -4  178.84   47.21
  -5   3  -4  104.24   37.14
   5  -3   4  144.38   35.96
   5  -3   4  195.67   51.18
  -6   3  -4  452.71  109.72
  -6   3  -4  488.78   95.57
  -6   3  -4  413.49   84.91
   6  -3   4  504.73   87.88
   6  -3   4  554.69  100.06
  -7   3  -4  144.97   38.19
  -7   3  -4  193.52   58.46
  -7   3  -4   51.44   54.30
   7  -3   4  115.49   44.00
   7  -3   4  113.85   51.55
  -8   3  -4   90.30   48.85
  -8   3  -4   45.16   24.03
   8  -3   4  150.64   43.56
   8  -3   4   90.21   48.86
  -9   3  -4   18.93   11.71
  -9   3  -4   -5.17   52.68
   9  -3   4   10.57   42.08
   9   2  -4   61.73   51.32
   9   2  -4   78.96   42.98
   9   2  -4   44.23   51.82
  -9  -2   4  227.14   73.16
   8   2  -4  122.89   47.40
   8   2  -4   95.06   51.86
   8   2  -4  161.14   55.78
  -8  -2   4   79.81   48.60
  -8  -2   4  140.85   57.77
   7   2  -4  210.65   51.96
   7   2  -4  235.90   58.75
   7   2  -4   75.95   44.34
   7   2  -4  159.26   47.90
  -7  -2   4   42.01   40.44
  -7  -2   4   86.53   49.17
  -7  -2   4  114.70   37.90
   6   2  -4  137.84   42.63
   6   2  -4   12.41   15.30
   6   2  -4   45.81   36.08
   6   2  -4   19.86    8.89
   6   2  -4    6.62   24.07
   6   2  -4   14.07   26.45
   6   2  -4  134.97   41.43
  -6  -2   4   78.18   36.88
  -6  -2   4   33.24   33.67
  -6  -2   4   28.94   23.97
   5   2  -4  153.29   44.25
   5   2  -4   97.31   25.50
   5   2  -4  128.77   37.27
   5   2  -4  195.52   42.42
   5   2  -4  148.40   47.24
   5   2  -4  128.72   42.68
  -5  -2   4  113.19   38.51
  -5  -2   4  113.96   35.76
  -5  -2   4  134.61   47.40
   4   2  -4  307.09   59.80
   4   2  -4  238.34   54.27
   4   2  -4  308.92   60.66
   4   2  -4  282.01   61.97
   4   2  -4  266.77   59.99
  -4  -2   4  440.16   76.38
  -4  -2   4  264.07   58.60
  -4  -2   4  314.06   60.53
   3   2  -4  162.33   36.10
   3   2  -4   80.26   35.66
   3   2  -4  207.47   41.86
   3   2  -4  158.00   33.81
   3   2  -4  140.93   34.43
  -3  -2   4  169.49   36.60
  -3  -2   4  154.31   37.02
  -3  -2   4  148.08   38.19
   2   2  -4  464.41   81.82
   2   2  -4  483.47   80.14
   2   2  -4  723.90   84.86
   2   2  -4  484.31   88.91
   2   2  -4  687.24   81.33
  -2  -2   4  567.91   81.43
   1   2  -4  527.17   81.91
   1   2  -4  596.95   81.75
   1   2  -4  552.94   79.39
  -1  -2   4  581.57   85.37
  -1  -2   4  638.69   86.70
  -1  -2   4  643.61   82.40
   0   2  -4 1882.59  271.64
   0   2  -4 1745.84  268.93
   0  -2   4 2305.04  272.43
   0  -2   4 2348.41  275.67
  -1   2  -4  471.85   62.17
  -1   2  -4  405.09   66.99
   1  -2   4  499.33   64.75
   1  -2   4  390.00   58.84
   1  -2   4  412.29   61.16
  -2   2  -4  351.35   58.25
   2  -2   4  319.26   58.58
   2  -2   4  341.81   49.42
   2  -2   4  321.54   49.50
   2  -2   4  322.37   45.56
   2  -2   4  278.76   49.43
  -3   2  -4  238.73   52.75
  -3   2  -4  200.76   37.28
   3  -2   4  102.07   26.87
   3  -2   4  190.22   36.52
   3  -2   4  116.86   27.29
   3  -2   4  224.20   52.45
  -4   2  -4  196.64   55.20
  -4   2  -4  359.64   56.37
   4  -2   4  341.48   73.03
   4  -2   4  165.88   40.17
   4  -2   4  201.81   33.87
   4  -2   4  226.07   48.67
  -5   2  -4  144.12   52.88
  -5   2  -4  154.71   45.16
   5  -2   4  212.07   52.28
   5  -2   4  141.07   23.45
   5  -2   4  139.52   37.58
   5  -2   4  136.07   58.73
  -6   2  -4   35.10   29.34
  -6   2  -4   14.18   36.30
   6  -2   4   64.59   33.76
   6  -2   4   29.26   45.11
   6  -2   4   27.83   35.01
  -7   2  -4  141.73   63.04
  -7   2  -4  176.27   38.40
   7  -2   4  154.76   71.85
   7  -2   4  157.71   49.83
   7  -2   4  244.25   65.91
  -8   2  -4   96.39   24.60
  -8   2  -4   47.86   58.51
  -8   2  -4   51.53   24.80
   8  -2   4   69.46   50.77
   8  -2   4   39.10   43.99
   8  -2   4  100.68   66.74
  -9   2  -4    3.23   46.01
   9  -2   4   46.41   58.60
   9  -2   4   78.60   57.76
  10   1  -4   49.06   51.56
  10   1  -4  107.56   52.71
 -10  -1   4   38.50   43.95
 -10  -1   4  305.35   84.98
   9   1  -4   35.33   45.99
   9   1  -4   -3.58   35.49
   9   1  -4   42.13   37.17
  -9  -1   4  127.53   52.27
  -9  -1   4  176.03   70.22
   8   1  -4  580.80  103.85
   8   1  -4  481.75  100.56
   8   1  -4  543.06   97.26
  -8  -1   4  279.86   97.51
  -8  -1   4  350.22  100.16
   7   1  -4  280.68   65.47
   7   1  -4   84.85   38.21
   7   1  -4  179.75   49.26
   7   1  -4  143.27   45.16
  -7  -1   4   61.15   29.99
  -7  -1   4   38.79   41.27
  -7  -1   4  143.28   48.46
   6   1  -4  187.68   55.08
   6   1  -4  322.71   64.27
   6   1  -4  310.12   62.26
   6   1  -4  260.14   57.11
  -6  -1   4  193.79   45.71
  -6  -1   4  251.85   58.01
  -6  -1   4  155.82   55.75
   5   1  -4    8.00   19.52
   5   1  -4   32.73   27.98
   5   1  -4   37.83   16.45
   5   1  -4   36.65   23.88
   5   1  -4   25.74   27.84
   5   1  -4   39.45   21.91
  -5  -1   4  -10.41   19.60
  -5  -1   4   20.42   21.83
  -5  -1   4   56.82   21.88
   4   1  -4 1206.17  152.18
   4   1  -4 1077.45  147.72
   4   1  -4 1052.01  149.70
   4   1  -4  960.59  151.82
   4   1  -4 1042.95  148.73
   4   1  -4 1034.53  151.18
  -4  -1   4 1020.49  151.56
  -4  -1   4 1097.11  149.55
   3   1  -4  113.46   25.44
  -3  -1   4   72.46   21.95
   2   1  -4  462.79   59.15
   2   1  -4  321.52   54.28
   2   1  -4  448.66   60.39
   2   1  -4  504.77   60.75
  -2  -1   4  427.04   61.40
  -2  -1   4  379.79   59.42
  -2  -1   4  466.31   60.56
  -2  -1   4  399.68   59.38
   1   1  -4   34.59   10.36
   1   1  -4   56.89   13.31
   1   1  -4   36.74   13.46
  -1  -1   4   55.95   14.38
  -1  -1   4   41.17   13.78
  -1  -1   4   25.37   11.28
   0   1  -4  156.71   35.56
   0   1  -4  236.46   35.97
   0  -1   4  199.86   34.22
   0  -1   4  235.22   36.43
  -1   1  -4   56.41   16.22
  -1   1  -4   44.18    9.86
  -1   1  -4   68.27   25.59
   1  -1   4   70.14   17.01
   1  -1   4   80.10   27.43
  -2   1  -4  257.50   37.96
   2  -1   4  256.90   45.84
   2  -1   4  303.60   42.75
   2  -1   4  228.64   38.12
  -3   1  -4   14.70   22.12
   3  -1   4   81.67   33.18
   3  -1   4   21.46   14.15
   3  -1   4   45.56   20.35
  -4   1  -4 1275.61  197.49
   4  -1   4 1416.65  199.92
   4  -1   4 1313.54  186.13
   4  -1   4 1385.94  190.02
  -5   1  -4   25.16   34.79
   5  -1   4   85.41   26.46
   5  -1   4   92.77   46.75
   5  -1   4   99.41   36.13
  -6   1  -4   65.40   29.03
  -6   1  -4  111.36   50.18
   6  -1   4  207.86   45.59
   6  -1   4  150.36   23.60
   6  -1   4  212.51   67.24
   6  -1   4  190.40   49.55
  -7   1  -4    0.59   34.25
  -7   1  -4   50.01   21.33
   7  -1   4   28.99   36.39
   7  -1   4   52.38   53.47
   7  -1   4   65.83   37.59
  -8   1  -4  327.27  112.72
  -8   1  -4  563.04   76.07
  -8   1  -4  587.61   78.22
   8  -1   4  494.54  112.90
   8  -1   4  547.82  130.10
  -9   1  -4    0.96   41.54
   9  -1   4  -20.73   54.66
   9  -1   4   41.34   53.46
 -10   1  -4   76.15   50.68
  10  -1   4   84.42   61.23
  10  -1   4  -36.73   64.21
  10   0  -4  315.87   79.25
  10   0  -4  343.84   86.06
 -10   0   4  531.04  133.87
 -10   0   4  211.13   75.64
   9   0  -4  -11.72   32.24
   9   0  -4   20.37   42.28
  -9   0   4   27.77   42.40
  -9   0   4   20.54   53.15
   8   0  -4    7.79   34.08
   8   0  -4  -14.19   23.51
  -8   0   4   58.02   41.79
   7   0  -4  121.74   51.71
   7   0  -4  166.59   49.58
  -7   0   4  175.46   54.98
  -7   0   4   75.25   53.53
  -7   0   4  185.64   38.36
   6   0  -4  304.36   59.29
   6   0  -4  245.75   53.74
   6   0  -4  148.35   26.47
  -6   0   4  210.40   39.65
  -6   0   4  194.86   52.80
  -6   0   4  239.99   59.16
   5   0  -4  182.10   50.35
   5   0  -4  238.30   38.55
   5   0  -4  203.15   49.12
  -5   0   4  167.93   48.91
  -5   0   4  197.32   40.25
  -5   0   4  170.71   52.11
   4   0  -4 1948.65  247.28
   4   0  -4 1724.81  245.07
   4   0  -4 1842.84  244.08
  -4   0   4 1712.41  241.61
  -4   0   4 1683.83  245.83
   3   0  -4  232.76   40.86
   3   0  -4  175.59   40.31
   3   0  -4  163.59   36.44
  -3   0   4  178.63   32.16
  -3   0   4  131.69   37.25
   2   0  -4   36.66   18.68
   2   0  -4   40.18   16.06
   2   0  -4   27.05   16.64
   2   0  -4   43.11   10.44
  -2   0   4   31.75   17.19
  -2   0   4   39.87   11.19
  -2   0   4   24.48   14.20
   1   0  -4  161.54   40.16
   1   0  -4  229.16   34.07
   1   0  -4  204.66   37.94
  -1   0   4  179.36   36.70
  -1   0   4  259.95   35.31
  -1   0   4  224.94   35.03
   0   0  -4 4379.71  547.53
   0   0  -4 4068.07  543.24
   0   0   4 4275.33  543.16
   0   0   4 3701.68  544.95
  -1   0  -4  312.62   43.28
  -1   0  -4  279.23   51.61
   1   0   4  195.25   52.16
   1   0   4  310.33   43.08
  -2   0  -4   35.10   17.04
  -2   0  -4   36.20   24.53
   2   0   4   12.58   12.97
   2   0   4   82.47   31.03
  -3   0  -4  285.06   43.18
  -3   0  -4  128.75   47.78
  -3   0  -4  161.22   40.51
   3   0   4  262.59   43.71
   3   0   4  191.17   45.75
   3   0   4  229.86   59.81
  -4   0  -4 1085.37  162.54
  -4   0  -4 1007.77  161.23
  -4   0  -4  974.63  171.27
   4   0   4 1394.56  168.08
   4   0   4 1233.25  163.57
   4   0   4 1341.45  179.47
  -5   0  -4  227.05   72.49
  -5   0  -4  251.15   53.90
   5   0   4  303.45   61.21
   5   0   4  316.10   81.66
   5   0   4  376.04   71.97
  -6   0  -4  147.21   39.25
  -6   0  -4   72.03   50.44
   6   0   4  229.48   77.03
   6   0   4  292.88   43.16
   6   0   4  353.47   60.43
   6   0   4  204.68   61.21
  -7   0  -4  155.41   70.91
  -7   0  -4  167.31   36.52
   7   0   4  175.00   54.58
   7   0   4  458.83  108.00
   7   0   4  170.48   36.54
   7   0   4  243.16   66.84
  -8   0  -4    3.69   37.54
   8   0   4   11.30   11.31
   8   0   4  117.97   69.41
   8   0   4   15.38   45.06
  -9   0  -4   -3.61   45.43
   9   0   4   -0.49   42.34
   9   0   4   44.90   77.74
 -10   0  -4  173.14   95.23
  10   0   4  320.56   93.64
  10   0   4  276.73  120.51
   9  -1  -4  146.40   54.59
   9  -1  -4   46.92   49.48
  -9   1   4  175.77   63.22
  -9   1   4  164.90   80.92
   8  -1  -4   72.64   40.63
   8  -1  -4   74.44   47.61
  -8   1   4  145.03   70.90
   7  -1  -4  600.33  100.17
   7  -1  -4  770.77  110.09
  -7   1   4  597.72   88.89
  -7   1   4  519.92  113.12
   6  -1  -4 1009.46  124.18
   6  -1  -4  851.35  134.58
   6  -1  -4  855.14  132.14
  -6   1   4  826.00  139.62
  -6   1   4  845.48  123.02
  -6   1   4  826.40  134.98
   5  -1  -4  399.35   71.20
   5  -1  -4  325.39   62.19
   5  -1  -4  289.50   54.61
  -5   1   4  396.66   71.00
  -5   1   4  204.73   51.97
   4  -1  -4  624.28   87.60
   4  -1  -4  443.19   81.95
  -4   1   4  585.44   87.48
   3  -1  -4 1579.00  175.83
   3  -1  -4 1211.92  169.66
   3  -1  -4 1352.73  172.16
  -3   1   4 1171.49  169.27
  -3   1   4 1195.21  172.16
  -3   1   4  999.56  170.28
   2  -1  -4  616.07   90.90
   2  -1  -4  654.11   89.10
   2  -1  -4  721.21   95.49
  -2   1   4  585.03   91.53
  -2   1   4  576.58   88.82
  -2   1   4  638.61   93.71
   1  -1  -4 4351.56  503.66
   1  -1  -4 3782.66  495.50
   1  -1  -4 3580.93  497.32
  -1   1   4 3364.66  500.35
  -1   1   4 3357.03  495.27
  -1   1   4 4066.75  499.11
   0  -1  -4  487.23   90.98
   0  -1  -4  186.58   40.77
   0  -1  -4  120.54   30.28
   0   1   4  200.37   52.93
   0   1   4  181.60   40.86
   0   1   4  224.53   31.06
   0   1   4  169.97   32.44
  -1  -1  -4 2960.07  354.52
  -1  -1  -4 2455.34  346.08
  -1  -1  -4 2075.79  357.48
   1   1   4 2945.29  353.93
   1   1   4 2702.01  346.43
  -2  -1  -4  833.87  111.25
  -2  -1  -4  792.27  105.77
  -2  -1  -4  490.23  123.33
   2   1   4  807.98  111.20
   2   1   4  829.20  105.46
   2   1   4  632.59  119.90
  -3  -1  -4 1501.58  186.46
  -3  -1  -4 1122.09  180.62
   3   1   4 1374.80  201.32
   3   1   4 1379.11  186.40
   3   1   4 1308.04  181.98
  -4  -1  -4   92.54   48.73
  -4  -1  -4  231.28   46.85
  -4  -1  -4  277.97   48.03
   4   1   4  361.08   60.82
   4   1   4  190.54   42.47
   4   1   4  198.87   69.44
  -5  -1  -4  260.46   55.63
  -5  -1  -4  220.05   48.04
   5   1   4  264.64   86.61
   5   1   4  239.30   55.07
   5   1   4  209.46   59.44
  -6  -1  -4  909.71  159.45
  -6  -1  -4 1151.73  154.56
   6   1   4 1204.54  163.59
   6   1   4 1012.67  164.12
   6   1   4 1026.31  152.53
   6   1   4 1251.07  190.46
  -7  -1  -4  542.29   84.62
   7   1   4  591.55   87.98
   7   1   4  819.75  129.30
   7   1   4  610.26  149.57
   7   1   4  514.90  105.77
  -8  -1  -4   22.56   46.97
   8   1   4  139.00   55.86
   8   1   4  131.46   32.33
   8   1   4   39.49   71.29
  -9  -1  -4   67.16   58.99
   9   1   4    0.22   86.94
   9   1   4   55.68   24.29
   9   1   4  107.52   61.31
 -10  -1  -4  155.71   80.27
  10   1   4  273.91  131.60
   9  -2  -4  177.81   64.39
   9  -2  -4  152.97   50.58
  -9   2   4   85.69   54.20
  -9   2   4  110.42   94.33
   8  -2  -4  608.79  106.51
   8  -2  -4  488.58   91.62
  -8   2   4  313.89  105.38
   7  -2  -4  111.17   44.34
   7  -2  -4   97.85   37.91
  -7   2   4   39.69   49.94
  -7   2   4   20.25   22.37
  -7   2   4   54.85   16.52
   6  -2  -4  537.90   91.74
   6  -2  -4  540.42   87.59
   6  -2  -4  702.36  115.13
  -6   2   4  615.13  112.34
   5  -2  -4   87.44   37.35
   5  -2  -4   70.77   27.30
   5  -2  -4   96.74   32.83
  -5   2   4  141.17   43.60
  -5   2   4   97.48   32.33
  -5   2   4   71.85   36.70
   4  -2  -4  504.55   84.82
   4  -2  -4  577.49   89.02
   4  -2  -4  568.97   88.89
  -4   2   4  614.19   91.52
  -4   2   4  565.35   89.58
  -4   2   4  543.34   90.41
   3  -2  -4  469.28   71.15
   3  -2  -4  389.94   68.80
   3  -2  -4  368.25   64.47
  -3   2   4  550.68   84.09
  -3   2   4  467.21   71.54
   2  -2  -4 4737.66  616.12
   2  -2  -4 4591.24  612.60
   2  -2  -4 4117.58  619.00
  -2   2   4 5352.37  619.03
  -2   2   4 4095.57  618.76
   1  -2  -4  549.75   73.78
   1  -2  -4  482.34   88.07
   1  -2  -4  443.53   71.95
  -1   2   4  603.96   79.39
  -1   2   4  520.09   73.00
  -1   2   4  482.06   80.69
   0  -2  -4   22.83   16.39
   0  -2  -4    8.94    9.51
   0  -2  -4    9.44   10.85
   0   2   4   15.75   13.32
   0   2   4   15.43    9.28
   0   2   4   43.50   37.84
   0   2   4   -5.04   10.45
  -1  -2  -4  476.60   66.10
  -1  -2  -4  324.64   53.95
  -1  -2  -4  801.95  139.49
   1   2   4  342.61   54.38
   1   2   4  463.79   65.57
   1   2   4  348.12   59.98
   1   2   4  438.54  102.39
  -2  -2  -4 4443.81  522.25
  -2  -2  -4 3449.30  538.48
  -2  -2  -4 3953.99  526.94
   2   2   4 4181.07  519.35
   2   2   4 3742.11  523.58
   2   2   4 3260.19  541.88
   2   2   4 3957.23  526.89
  -3  -2  -4  520.85   80.02
  -3  -2  -4  395.13  107.70
  -3  -2  -4  545.22   82.97
   3   2   4  572.43   83.90
   3   2   4  470.71  125.99
   3   2   4  474.10   77.11
   3   2   4  567.31   84.08
  -4  -2  -4  321.56  104.59
  -4  -2  -4  494.73   85.81
  -4  -2  -4  542.90   85.25
   4   2   4  565.25   88.77
   4   2   4  609.35  103.09
   4   2   4  662.60   90.63
   4   2   4  600.93  140.15
  -5  -2  -4   11.54   36.49
  -5  -2  -4   69.88   34.84
  -5  -2  -4   46.69   24.27
   5   2   4  203.76   89.50
   5   2   4   86.63   44.35
   5   2   4   94.47   40.42
   5   2   4  107.56   38.74
  -6  -2  -4  549.94   85.83
  -6  -2  -4  571.20  103.37
   6   2   4  635.81  111.03
   6   2   4  484.86  153.98
   6   2   4  534.63   87.93
   6   2   4  493.64  101.15
  -7  -2  -4   34.34   46.12
  -7  -2  -4   44.80   46.18
  -7  -2  -4   48.91   19.76
   7   2   4   29.56   43.38
   7   2   4   89.02   31.74
   7   2   4   29.77   78.20
  -8  -2  -4  381.64   58.79
   8   2   4  559.58  165.55
   8   2   4  442.60   80.40
   8   2   4  401.25   98.10
  -9  -2  -4  110.39   71.20
   9   2   4  166.76   68.61
   9   2   4  124.54   40.72
   9   2   4  260.73  128.12
   9  -3  -4  405.25   81.37
   9  -3  -4  310.63   86.48
  -9   3   4  235.65  107.40
  -9   3   4  288.40   86.20
   8  -3  -4  147.86   56.50
   8  -3  -4  174.75   49.65
  -8   3   4  -18.37   39.61
  -8   3   4   48.15   57.64
  -8   3   4   68.38   31.14
   7  -3  -4   98.18   47.42
   7  -3  -4  150.51   42.46
  -7   3   4  199.48   70.79
  -7   3   4  142.13   41.24
  -7   3   4  110.29   25.48
   6  -3  -4  132.77   40.48
   6  -3  -4  241.83   56.93
   6  -3  -4  148.17   44.60
  -6   3   4  349.78   74.97
  -6   3   4  177.73   57.22
  -6   3   4  117.46   41.58
   5  -3  -4 2271.08  295.32
   5  -3  -4 1891.92  297.80
   5  -3  -4 2247.74  300.08
  -5   3   4 2324.07  304.89
  -5   3   4 1989.93  299.78
  -5   3   4 2082.29  301.86
   4  -3  -4  377.94   61.93
   4  -3  -4  355.17   68.44
   4  -3  -4  329.95   67.21
  -4   3   4  215.61   61.04
  -4   3   4  256.96   62.22
   3  -3  -4  639.13  102.34
   3  -3  -4  663.76   98.07
   3  -3  -4  682.01  118.00
  -3   3   4  762.37  105.61
  -3   3   4  615.58  116.46
   2  -3  -4  186.50   49.98
   2  -3  -4  225.47   40.90
   2  -3  -4  192.03   47.53
   2  -3  -4  264.26   45.78
  -2   3   4  237.84   56.02
  -2   3   4  226.38   49.22
   1  -3  -4 2761.69  375.30
   1  -3  -4 2859.21  371.52
   1  -3  -4 3057.42  385.51
  -1   3   4 2354.52  377.46
  -1   3   4 2943.77  385.51
  -1   3   4 2847.54  371.90
   0  -3  -4   95.66   25.30
   0  -3  -4   37.35   14.38
   0  -3  -4   27.93   20.43
   0   3   4   73.22   29.31
   0   3   4   84.81   26.30
   0   3   4   63.26   16.65
  -1  -3  -4 3214.90  426.31
  -1  -3  -4 3138.76  432.41
  -1  -3  -4 3265.70  438.55
   1   3   4 3057.04  426.47
   1   3   4 3095.67  438.32
   1   3   4 3479.37  435.47
   1   3   4 3191.55  452.56
  -2  -3  -4  122.15   36.99
  -2  -3  -4   83.55   31.58
   2   3   4  121.51   38.77
   2   3   4  120.87   26.49
   2   3   4  148.02   72.56
   2   3   4  147.41   40.40
  -3  -3  -4  535.29   99.82
  -3  -3  -4  689.27   93.19
  -3  -3  -4  711.63  152.51
   3   3   4  441.17  134.42
   3   3   4  547.01  102.88
   3   3   4  480.52  100.13
   3   3   4  564.22   85.11
  -4  -3  -4  604.90   85.58
  -4  -3  -4  365.02   74.52
  -4  -3  -4  320.53  103.18
   4   3   4  334.59   76.36
   4   3   4  228.84  108.52
   4   3   4  367.80   75.84
  -5  -3  -4 2145.66  304.21
  -5  -3  -4 2319.25  305.11
   5   3   4 2146.55  306.22
   5   3   4 2435.53  310.00
   5   3   4 1771.90  305.52
   5   3   4 2443.67  359.17
  -6  -3  -4  152.33   50.67
  -6  -3  -4  107.70   35.17
  -6  -3  -4    8.45   47.06
   6   3   4  101.06   42.87
   6   3   4  140.35   55.49
   6   3   4  109.54   45.44
   6   3   4  109.37   93.75
  -7  -3  -4    3.63   38.83
  -7  -3  -4  117.72   54.14
  -7  -3  -4   74.31   25.07
   7   3   4   62.61  100.25
   7   3   4   65.25   33.35
   7   3   4   60.07   51.63
  -8  -3  -4  474.08  100.27
   8   3   4  559.70  174.37
   8   3   4  430.37  101.92
  -9  -3  -4  280.43  105.81
   9   3   4  387.56   98.58
   9   3   4  312.57   72.60
   9   3   4  345.95  152.24
   9  -4  -4   87.77   43.65
   9  -4  -4   70.77   48.62
  -9   4   4   79.29   54.60
   8  -4  -4  223.63   57.06
   8  -4  -4  227.96   67.72
  -8   4   4  243.46   77.96
  -8   4   4  118.39   78.29
  -8   4   4  186.79   53.96
   7  -4  -4   77.81   43.78
   7  -4  -4   45.68   32.14
  -7   4   4   38.36   42.24
  -7   4   4   23.49   26.59
  -7   4   4   69.84   57.31
   6  -4  -4  733.43  104.59
   6  -4  -4  701.81  116.27
   6  -4  -4  533.83   93.54
  -6   4   4  381.77  102.07
  -6   4   4  519.87  114.16
  -6   4   4  726.58  116.96
   5  -4  -4   79.90   37.07
   5  -4  -4   74.16   28.57
   5  -4  -4  130.54   40.07
  -5   4   4   76.57   35.07
  -5   4   4   37.65   37.28
  -5   4   4   65.44   47.21
   4  -4  -4 1661.68  223.28
   4  -4  -4 1454.66  215.79
   4  -4  -4 1614.90  227.62
  -4   4   4 1690.07  226.16
  -4   4   4 1401.09  226.96
   3  -4  -4  295.21   51.73
   3  -4  -4  312.85   63.60
   3  -4  -4  320.09   67.97
  -3   4   4  156.26   56.97
  -3   4   4  300.47   64.09
   2  -4  -4  853.60  130.72
   2  -4  -4  904.27  124.02
   2  -4  -4  830.90  136.77
  -2   4   4  905.72  134.64
  -2   4   4  988.96  141.52
   1  -4  -4  706.05  108.97
   1  -4  -4  748.00  101.27
   1  -4  -4  841.80  119.05
  -1   4   4  726.23  117.45
  -1   4   4  658.69  110.58
   0  -4  -4 3199.22  416.50
   0  -4  -4 3010.24  407.44
   0  -4  -4 3033.76  423.56
   0   4   4 3268.98  418.82
   0   4   4 3203.82  407.55
   0   4   4 2964.47  423.68
   0   4   4 2687.89  415.57
  -1  -4  -4  693.16  125.64
  -1  -4  -4  741.08  110.30
   1   4   4 1055.45  179.74
   1   4   4  778.67  114.23
   1   4   4  661.52   99.93
   1   4   4  680.32  114.55
  -2  -4  -4  922.26  134.32
  -2  -4  -4  902.58  138.80
  -2  -4  -4  855.55  134.73
   2   4   4  871.73  137.10
   2   4   4  857.52  138.64
   2   4   4 1048.35  199.36
   2   4   4  896.00  124.21
  -3  -4  -4  147.71   51.47
  -3  -4  -4  253.97   58.44
   3   4   4  268.76   45.81
   3   4   4  230.61   61.91
   3   4   4  227.92   60.05
   3   4   4  228.36   98.41
  -4  -4  -4 1449.66  183.48
  -4  -4  -4 1105.24  176.08
  -4  -4  -4 1092.85  206.38
   4   4   4 1443.77  172.68
   4   4   4 1099.77  254.49
   4   4   4 1136.46  180.38
   4   4   4 1019.12  179.54
  -5  -4  -4   71.37   60.70
  -5  -4  -4  191.13   54.00
  -5  -4  -4  111.74   39.93
   5   4   4   88.80   91.60
   5   4   4  127.95   46.43
   5   4   4  178.85   55.02
  -6  -4  -4  478.96  101.75
  -6  -4  -4  614.73  115.12
  -6  -4  -4  579.71  152.89
   6   4   4  688.28  121.99
   6   4   4  519.21  168.57
   6   4   4  595.80  114.03
   6   4   4  734.20  124.75
  -7  -4  -4   50.15   27.25
  -7  -4  -4   41.37   51.50
  -7  -4  -4  124.14   55.78
   7   4   4   17.42   44.25
   7   4   4   53.87   37.43
   7   4   4   40.79   92.81
   7   4   4   72.06   45.80
  -8  -4  -4  149.13   36.10
  -8  -4  -4   89.76   57.20
  -8  -4  -4  243.42   75.36
   8   4   4  186.52   70.87
   8   4   4  162.50  140.80
  -9  -4  -4  129.15   50.63
  -9  -4  -4  -12.49   53.55
   9   4   4   72.04   61.16
   9   4   4 -196.33   92.00
   8  -5  -4   48.75   31.43
   8  -5  -4   57.82   45.74
  -8   5   4   -0.30   35.06
  -8   5   4   53.73   36.22
   7  -5  -4  830.31  135.36
   7  -5  -4  963.70  145.95
  -7   5   4  961.09  129.84
  -7   5   4  874.41  162.88
  -7   5   4  919.55  151.33
  -7   5   4  712.85  152.36
   6  -5  -4   19.44   24.73
   6  -5  -4   25.46   24.24
   6  -5  -4   36.33   40.01
  -6   5   4   22.02   40.16
  -6   5   4   -4.63   21.99
  -6   5   4   -0.32   50.58
   5  -5  -4   91.60   29.86
   5  -5  -4   83.61   37.75
   5  -5  -4  113.16   45.67
  -5   5   4   62.52   36.84
  -5   5   4  -16.78   30.10
   4  -5  -4  577.10  101.64
   4  -5  -4  399.82   69.13
   4  -5  -4  387.80   83.07
  -4   5   4  549.46  104.26
  -4   5   4  494.66   94.29
   3  -5  -4 2387.41  337.71
   3  -5  -4 2649.53  329.12
   3  -5  -4 2381.95  337.18
   3  -5  -4 2640.60  347.42
  -3   5   4 2107.29  344.34
  -3   5   4 2325.20  338.42
   2  -5  -4   16.12   12.76
   2  -5  -4   -4.22   19.88
   2  -5  -4   48.53   28.73
  -2   5   4   36.87   30.12
  -2   5   4   -8.30   24.70
   1  -5  -4  964.36  130.77
   1  -5  -4  739.45  115.42
   1  -5  -4  926.18  136.39
  -1   5   4  949.09  155.31
  -1   5   4  896.20  129.95
   0  -5  -4    2.07    7.58
   0  -5  -4   -6.25   17.88
   0  -5  -4   78.22   28.60
   0   5   4  -19.34   21.45
   0   5   4   33.58   25.32
   0   5   4   -5.75    8.07
  -1  -5  -4  843.55  133.59
  -1  -5  -4 1102.56  144.13
   1   5   4  891.44  138.20
   1   5   4  845.84  140.25
   1   5   4  891.80  157.69
   1   5   4  837.22  119.63
  -2  -5  -4   15.10   27.65
  -2  -5  -4  -12.82   13.88
  -2  -5  -4  -13.64   28.64
   2   5   4   63.52   58.38
   2   5   4   22.43   32.02
   2   5   4  -11.79   15.66
   2   5   4   13.57   10.99
  -3  -5  -4 2422.59  334.81
  -3  -5  -4 2484.75  328.61
   3   5   4 2155.84  334.15
   3   5   4 2001.46  355.90
   3   5   4 2483.73  335.14
   3   5   4 2414.66  317.59
  -4  -5  -4   56.46   38.46
  -4  -5  -4   24.64   25.58
   4   5   4   40.33   32.88
   4   5   4   64.30   42.24
   4   5   4   40.13   22.40
   4   5   4   40.53   73.59
  -5  -5  -4   38.72   26.64
  -5  -5  -4   -5.24   39.19
   5   5   4    5.22   20.73
   5   5   4   88.20   40.69
   5   5   4   72.55   82.49
  -6  -5  -4   20.84   39.62
  -6  -5  -4  -22.59   15.63
   6   5   4  -28.77   57.76
   6   5   4    5.95   31.96
  -7  -5  -4  845.77  155.36
  -7  -5  -4  767.71  132.48
   7   5   4  997.79  249.12
   7   5   4  980.14  149.01
   7   5   4  764.87  153.73
  -8  -5  -4  133.85   61.20
  -8  -5  -4    1.02    9.29
   8   5   4   24.65   49.60
   8   5   4 -159.37   90.64
   8   5   4   63.68   53.38
   7  -6  -4  119.13   36.92
   7  -6  -4   13.00   38.15
  -7   6   4   75.26   37.27
  -7   6   4   11.59   38.13
  -7   6   4   10.92    9.53
   6  -6  -4  327.01   78.42
   6  -6  -4  358.14   81.82
   6  -6  -4  326.83   64.53
  -6   6   4  260.48   95.20
  -6   6   4  230.56   74.69
  -6   6   4  335.17   68.33
  -6   6   4  277.04   78.47
   5  -6  -4   21.10   29.53
   5  -6  -4   58.79   25.68
   5  -6  -4   42.13   36.96
  -5   6   4   40.51   30.88
  -5   6   4   11.66   36.48
  -5   6   4  111.35   49.92
   4  -6  -4  394.83   89.02
   4  -6  -4  545.09  104.32
   4  -6  -4  459.52   70.54
   4  -6  -4  463.12   93.70
  -4   6   4  392.33   90.78
  -4   6   4  412.75  103.37
   3  -6  -4  103.80   25.00
   3  -6  -4   98.92   42.02
   3  -6  -4  133.92   46.64
  -3   6   4  193.06   50.42
  -3   6   4   49.11   36.12
   2  -6  -4  530.67  105.36
   2  -6  -4  587.80   79.70
   2  -6  -4  651.70  117.11
  -2   6   4  550.35  104.68
  -2   6   4  373.50  104.43
   1  -6  -4  362.57   50.39
   1  -6  -4  368.23   82.84
   1  -6  -4  448.89   85.73
  -1   6   4  295.04   81.80
  -1   6   4  229.19   69.08
   0  -6  -4  700.82  125.23
   0  -6  -4  763.66  109.32
   0   6   4  448.64  105.78
   0   6   4  639.75  127.48
  -1  -6  -4  405.79   84.15
  -1  -6  -4  490.61   96.17
   1   6   4  463.33   98.08
   1   6   4  365.32   55.02
   1   6   4  568.36  134.62
   1   6   4  646.98  108.57
  -2  -6  -4  439.80   95.46
  -2  -6  -4  562.64  101.56
   2   6   4  351.59   90.95
   2   6   4  374.25   61.19
   2   6   4  619.00  150.93
   2   6   4  642.93  111.25
  -3  -6  -4  134.93   48.84
  -3  -6  -4   58.05   37.16
  -3  -6  -4   62.26   39.08
   3   6   4  142.68   51.10
   3   6   4  216.04   97.43
   3   6   4  127.49   29.07
  -4  -6  -4  486.47   94.58
  -4  -6  -4  415.44   93.02
   4   6   4  346.48  131.97
   4   6   4  410.76   67.27
   4   6   4  408.16   98.43
  -5  -6  -4   39.85   31.26
  -5  -6  -4   14.16   43.90
   5   6   4   79.94   33.78
   5   6   4   72.41   40.47
   5   6   4   45.96   67.54
  -6  -6  -4  293.46   76.69
  -6  -6  -4  405.44   86.41
   6   6   4  219.91  113.95
   6   6   4  185.84   70.19
   6   6   4  459.66   76.88
  -7  -6  -4   89.42   56.58
  -7  -6  -4  123.55   44.85
   7   6   4   54.48   39.52
   7   6   4  199.96  122.30
   7   6   4  101.07   55.27
   7   6   4   97.92   43.15
   6  -7  -4   -3.56   20.33
   6  -7  -4   50.62   36.94
   6  -7  -4   23.34   32.92
  -6   7   4   10.84   41.40
  -6   7   4   21.53   32.47
  -6   7   4   26.24   26.57
  -6   7   4    9.41   66.42
   5  -7  -4  551.82  113.44
   5  -7  -4  573.47   88.57
   5  -7  -4  760.10  139.15
   5  -7  -4  695.97  124.89
  -5   7   4  438.37  111.24
  -5   7   4  439.03  117.10
  -5   7   4  715.13  118.16
   4  -7  -4   94.24   27.94
   4  -7  -4   82.31   46.67
   4  -7  -4  166.73   60.70
  -4   7   4  127.36   53.33
  -4   7   4  122.73   46.83
  -4   7   4  115.56   52.15
   3  -7  -4    8.83   32.80
   3  -7  -4   71.09   40.64
   3  -7  -4   40.55   16.25
  -3   7   4   50.13   39.91
  -3   7   4   13.43   29.13
   2  -7  -4   11.79   27.56
   2  -7  -4   14.16   10.33
   2  -7  -4  -22.00   29.35
  -2   7   4  -29.91   16.93
  -2   7   4   12.54   33.45
   1  -7  -4  666.09  117.54
   1  -7  -4  575.72  104.28
  -1   7   4  318.20   84.33
  -1   7   4  489.12  108.28
   0  -7  -4   45.61   37.56
   0   7   4  -12.81   18.73
   0   7   4  -23.59   27.59
  -1  -7  -4  649.09  118.37
  -1  -7  -4  468.33  108.91
   1   7   4  401.60  109.40
   1   7   4  523.27  107.58
   1   7   4  679.36  154.57
  -2  -7  -4   27.07   27.52
  -2  -7  -4   -5.44   37.29
  -2  -7  -4   14.50   33.22
   2   7   4   64.80   63.47
   2   7   4    0.36   25.43
  -3  -7  -4   73.19   47.52
  -3  -7  -4   28.83   32.91
  -3  -7  -4   21.35   33.41
   3   7   4   57.91   35.31
   3   7   4   46.33   17.31
   3   7   4  116.34   68.39
  -4  -7  -4   11.68   44.94
  -4  -7  -4   98.17   44.81
   4   7   4   17.28   34.30
   4   7   4   73.43   24.21
   4   7   4   69.40   66.85
  -5  -7  -4  476.85  107.63
  -5  -7  -4  517.83  107.59
   5   7   4  416.75  108.36
   5   7   4  362.83  145.38
   5   7   4  594.56   83.12
  -6  -7  -4  -34.98   44.05
  -6  -7  -4   20.46   32.85
   6   7   4   66.10   35.48
   6   7   4   53.38   65.20
   6   7   4  -40.97   21.83
   5  -8  -4   37.82   40.33
   5  -8  -4   58.34   45.36
   5  -8  -4    8.60   17.13
  -5   8   4   24.34   44.93
  -5   8   4  -21.60   26.49
   4  -8  -4   50.46   45.20
   4  -8  -4   43.78   17.63
   4  -8  -4   95.76   53.34
  -4   8   4  114.12   52.66
  -4   8   4   -7.77   24.14
   3  -8  -4   68.94   43.94
   3  -8  -4   93.92   23.41
   3  -8  -4  148.59   59.44
  -3   8   4  214.03   64.69
  -3   8   4   85.09   47.96
   2  -8  -4  157.58   61.53
   2  -8  -4  245.48   70.85
  -2   8   4  141.40   59.75
  -2   8   4  193.52   60.42
   1  -8  -4   96.01   49.59
  -1   8   4  159.01   54.61
  -1   8   4   91.94   53.21
   0  -8  -4   82.54   50.37
   0   8   4   22.40   29.67
   0   8   4  -13.98   35.14
  -1  -8  -4   82.73   48.69
  -1  -8  -4   58.88   46.53
  -1  -8  -4  119.99   64.59
   1   8   4    8.50   41.33
   1   8   4   31.97   36.87
   1   8   4   52.31   61.74
  -2  -8  -4  156.10   64.01
  -2  -8  -4  203.40   66.06
   2   8   4  257.86   96.08
   2   8   4  134.43   59.69
  -3  -8  -4   75.58   54.62
  -3  -8  -4  156.43   62.24
  -3  -8  -4  163.07   63.94
   3   8   4  111.71   57.71
   3   8   4   41.03   57.93
  -4  -8  -4   68.39   50.78
  -4  -8  -4   29.38   38.97
   4   8   4   28.09   14.12
   4   8   4   85.84   61.98
   4   8   4   49.33   17.32
   4   8   4   29.73   38.50
  -5  -8  -4   14.76   35.86
  -5  -8  -4   81.12   56.72
   5   8   4   31.65   40.76
   5   8   4   87.11   64.72
   5   8   4   20.52   21.17
   3  -9  -4   89.57   54.56
   3  -9  -4   41.63   45.30
  -3   9   4  114.28   55.74
  -3   9   4   50.64   44.87
   2  -9  -4   42.71   46.36
   2  -9  -4   51.00   40.80
  -2   9   4   38.54   48.57
  -2   9   4   37.55   39.51
   1  -9  -4   -2.93   42.00
   1  -9  -4    5.95   24.77
  -1   9   4   13.86   30.55
  -1   9   4    8.02   43.26
   0  -9  -4    1.95   28.15
   0  -9  -4   29.70   46.03
   0   9   4   51.01   42.62
  -1  -9  -4   11.07   29.49
  -1  -9  -4   39.15   41.89
  -1  -9  -4    4.06   56.82
   1   9   4  124.14   70.27
   1   9   4   52.81   51.47
   1   9   4   -3.02   21.40
  -2  -9  -4   56.02   52.93
  -2  -9  -4   60.75   51.29
  -2  -9  -4    8.78   34.77
   2   9   4   88.04   66.45
   2   9   4   50.59   39.36
   2   9   4   36.65   52.12
  -3  -9  -4   -5.35   32.64
  -3  -9  -4  104.74   61.77
  -3  -9  -4   84.81   58.55
   3   9   4   48.17   40.32
   3   9   4  121.32   70.36
   2  10  -5  -33.34   23.59
   2  10  -5   58.54   40.09
  -2 -10   5   38.12   51.33
  -2 -10   5  -24.74   39.18
   1  10  -5   65.27   31.51
   1  10  -5    7.46   33.21
  -1 -10   5   38.57   50.83
  -1 -10   5  -24.94   45.15
   0  10  -5  301.39   91.53
   0  10  -5  280.58   59.38
   0 -10   5  307.98   76.17
   0 -10   5  224.25   85.46
  -1  10  -5   48.92   33.52
  -1  10  -5   14.06   33.00
   1 -10   5   26.96   54.47
   1 -10   5   25.51   45.10
  -2  10  -5   36.13   45.01
  -2  10  -5   17.93   33.70
   2 -10   5  -69.18   37.66
   2 -10   5    8.20   45.49
   4   9  -5  173.47   78.70
   4   9  -5   62.11   23.70
   4   9  -5  124.62   45.75
   4   9  -5   97.63   45.96
  -4  -9   5   23.89   56.62
  -4  -9   5   91.14   58.70
   3   9  -5   41.24   11.63
   3   9  -5   58.33   35.94
   3   9  -5  163.24   83.25
   3   9  -5   -6.25   31.29
  -3  -9   5  -25.23   46.45
  -3  -9   5   47.90   53.14
   2   9  -5   30.44   27.67
   2   9  -5   39.43   36.21
  -2  -9   5   41.66   45.99
  -2  -9   5   14.03   49.68
   1   9  -5    2.61   22.06
   1   9  -5   38.03   35.42
  -1  -9   5   49.30   43.43
  -1  -9   5  -17.73   37.60
   0   9  -5  -30.99   19.19
   0   9  -5   12.44   28.86
   0  -9   5   54.86   49.38
   0  -9   5   -7.98   38.40
  -1   9  -5  -10.56   23.57
  -1   9  -5   18.21   28.84
   1  -9   5   33.17   48.08
   1  -9   5   41.55   43.83
  -2   9  -5   76.17   35.93
  -2   9  -5  101.43   50.78
   2  -9   5   -1.56   35.60
   2  -9   5   -1.83    3.44
   2  -9   5  -26.83   42.06
  -3   9  -5   93.40   43.62
  -3   9  -5   49.73   36.89
   3  -9   5    1.51   49.69
   3  -9   5  130.06   49.17
  -4   9  -5   40.81   62.61
  -4   9  -5  180.29   52.42
  -4   9  -5   45.96   41.80
   4  -9   5   21.19   13.11
   6   8  -5   98.45   64.43
   6   8  -5   22.01   41.83
   6   8  -5   17.01   24.76
   6   8  -5   10.84   22.51
  -6  -8   5    9.31   50.30
  -6  -8   5  -35.82   56.80
   5   8  -5   85.52   29.50
   5   8  -5   64.64   41.65
   5   8  -5  128.32   79.98
   5   8  -5   64.84   41.33
  -5  -8   5   99.37   62.78
  -5  -8   5  118.20   66.89
   4   8  -5   17.34   25.66
   4   8  -5   35.72   35.67
   4   8  -5   87.04   66.72
   4   8  -5   30.43   22.13
  -4  -8   5   75.68   53.75
  -4  -8   5  -52.29   39.58
   3   8  -5   76.83   31.15
   3   8  -5    3.30   24.33
   3   8  -5   26.89   16.05
   3   8  -5  158.66   79.00
  -3  -8   5   70.28   48.30
  -3  -8   5   26.48   46.15
   2   8  -5   -5.55   20.77
   2   8  -5   91.25   41.13
   2   8  -5   50.66   14.70
  -2  -8   5   51.27   41.27
  -2  -8   5   36.45   45.75
   1   8  -5  227.26   69.42
   1   8  -5  191.29   41.86
  -1  -8   5  221.41   75.94
  -1  -8   5  120.51   52.53
  -1  -8   5  290.04   62.88
   0   8  -5   31.13   22.12
   0   8  -5   78.38   43.31
   0  -8   5   32.92   40.30
   0  -8   5   35.58   36.36
  -1   8  -5  214.69   44.59
  -1   8  -5  164.11   63.10
   1  -8   5  222.99   52.74
   1  -8   5   64.60   54.31
   1  -8   5  183.87   29.63
  -2   8  -5   42.29   27.60
  -2   8  -5    7.67   28.47
   2  -8   5   66.39   33.08
   2  -8   5   15.10   39.36
   2  -8   5   21.23   15.37
  -3   8  -5   47.23   37.28
  -3   8  -5  113.13   37.18
   3  -8   5   60.84   26.50
  -4   8  -5   17.05   36.53
  -4   8  -5  -26.06   57.23
  -4   8  -5   12.81   31.00
  -4   8  -5   29.39   33.27
   4  -8   5   40.16   26.19
  -5   8  -5   63.51   44.70
  -5   8  -5   57.98   65.21
  -5   8  -5  101.74   47.35
   5  -8   5  100.28   38.96
   5  -8   5   26.55   35.44
  -6   8  -5   49.98   46.19
  -6   8  -5   -4.81   57.49
  -6   8  -5   19.30   32.88
   6  -8   5   -1.54   24.53
   6  -8   5   22.20   36.12
   7   7  -5   95.45   54.21
   7   7  -5  132.23   46.87
   7   7  -5   80.89   65.27
   7   7  -5   71.86   34.48
   6   7  -5   78.32   47.69
   6   7  -5    7.08   50.83
   6   7  -5   83.55   36.60
   6   7  -5   91.63   33.04
  -6  -7   5  125.84   68.76
   5   7  -5  117.41   82.46
   5   7  -5  185.51   44.33
   5   7  -5  280.55   62.37
   5   7  -5  294.35   69.71
  -5  -7   5  300.46   81.85
  -5  -7   5  169.34   68.54
   4   7  -5   29.76   19.51
   4   7  -5   57.94   33.30
   4   7  -5   76.08   67.96
   4   7  -5   49.52   33.63
  -4  -7   5   41.99   33.72
  -4  -7   5  -19.03   41.92
  -4  -7   5  -30.39   28.33
   3   7  -5  103.75   33.06
   3   7  -5  188.74   57.88
   3   7  -5  120.31   30.17
  -3  -7   5   27.54   32.56
  -3  -7   5   46.91   44.31
  -3  -7   5  150.67   55.70
   2   7  -5   43.57   17.80
   2   7  -5   53.11   33.49
  -2  -7   5   64.94   39.82
  -2  -7   5  -37.26   28.90
  -2  -7   5  116.92   46.95
   1   7  -5   23.46   31.69
   1   7  -5   11.53   11.49
   1   7  -5    5.75   15.22
  -1  -7   5  -16.89   27.86
  -1  -7   5   -8.58   30.01
  -1  -7   5   27.92   30.98
   0   7  -5   51.99   21.73
   0   7  -5  116.81   44.56
   0  -7   5   51.74   14.92
   0  -7   5   26.98   30.27
   0  -7   5   32.83   31.17
   0  -7   5   20.56   36.69
  -1   7  -5   -6.75   26.91
  -1   7  -5   12.41   20.10
  -1   7  -5   12.95   26.97
   1  -7   5   -9.07   25.96
   1  -7   5   14.82   35.30
   1  -7   5   20.20   25.91
   1  -7   5   28.84   14.45
  -2   7  -5   18.10   26.21
  -2   7  -5   81.82   35.72
  -2   7  -5   31.86   22.66
   2  -7   5    0.70   14.22
   2  -7   5    9.34   26.04
   2  -7   5   13.09   23.92
  -3   7  -5  149.14   41.92
  -3   7  -5  111.02   64.02
  -3   7  -5  209.84   63.06
  -3   7  -5  150.09   47.99
   3  -7   5  195.98   40.22
  -4   7  -5   55.46   34.09
  -4   7  -5   21.23   30.46
  -4   7  -5    6.97   24.90
   4  -7   5   87.84   31.71
   4  -7   5   33.48   30.36
  -5   7  -5  247.25   72.33
  -5   7  -5  335.95   86.10
   5  -7   5  294.20   70.18
   5  -7   5  355.55   70.12
  -6   7  -5   87.15   43.51
  -6   7  -5  102.41   49.88
  -6   7  -5  -13.23   48.61
   6  -7   5   28.46   37.94
   6  -7   5  130.24   43.88
  -7   7  -5  127.74   58.22
  -7   7  -5  -12.66   61.51
  -7   7  -5   69.75   43.21
   7  -7   5  129.94   49.35
   8   6  -5  -40.97   54.03
   8   6  -5   44.69   39.72
   8   6  -5   29.25   46.13
   8   6  -5   15.92   20.73
   7   6  -5   77.98   35.24
   7   6  -5   94.81   49.08
   7   6  -5   85.26   34.33
   7   6  -5   24.52   58.50
   6   6  -5   10.25   23.39
   6   6  -5   12.72   25.03
   6   6  -5   26.63   39.06
   6   6  -5   -0.69   49.16
  -6  -6   5   -7.84   28.57
   5   6  -5   24.98   26.23
   5   6  -5   36.43   23.83
   5   6  -5   21.32   55.35
   5   6  -5   84.55   38.86
  -5  -6   5   36.94   37.82
  -5  -6   5   64.17   49.36
  -5  -6   5   18.18   27.27
   4   6  -5  182.13   49.61
   4   6  -5  108.42   44.35
   4   6  -5  216.25   87.69
   4   6  -5   90.19   29.83
   4   6  -5  172.43   45.33
  -4  -6   5  120.66   51.38
  -4  -6   5   65.44   49.87
  -4  -6   5   75.08   38.90
   3   6  -5  181.04   41.53
   3   6  -5  237.26   49.86
   3   6  -5  195.07   57.32
   3   6  -5  175.66   50.51
  -3  -6   5  311.00   66.86
  -3  -6   5  280.15   70.47
  -3  -6   5  274.19   67.03
   2   6  -5   48.81   33.03
   2   6  -5  113.40   41.43
   2   6  -5   84.62   27.98
   2   6  -5   36.56   19.34
  -2  -6   5   64.29   34.54
  -2  -6   5   64.83   40.63
  -2  -6   5  100.75   39.96
   1   6  -5  647.18   88.27
   1   6  -5  643.68  103.37
   1   6  -5  728.26   90.07
   1   6  -5  666.15  122.08
  -1  -6   5  534.59   87.61
  -1  -6   5  383.21  103.42
  -1  -6   5  851.71  102.31
  -1  -6   5  432.88  109.81
   0   6  -5   62.80   36.60
   0   6  -5   17.17   28.99
   0   6  -5   74.68   19.97
   0   6  -5   76.15   20.49
   0  -6   5   83.46   35.55
   0  -6   5   58.21   27.77
   0  -6   5   67.70   18.88
   0  -6   5   66.63   39.33
  -1   6  -5  446.64   63.77
  -1   6  -5  666.80   98.92
  -1   6  -5  641.19  106.45
   1  -6   5  483.80   70.52
   1  -6   5  305.42   62.03
   1  -6   5  447.69   88.54
  -2   6  -5   74.87   27.93
  -2   6  -5   94.38   36.91
  -2   6  -5  122.89   46.56
   2  -6   5   46.89   31.81
   2  -6   5   83.33   25.17
  -3   6  -5  327.29   91.78
  -3   6  -5  294.73   80.38
  -3   6  -5  275.00   64.59
  -3   6  -5  356.47   63.14
   3  -6   5  283.18   66.03
   3  -6   5  304.20   60.25
   3  -6   5  329.77   60.00
  -4   6  -5  116.95   51.83
  -4   6  -5   59.49   56.87
  -4   6  -5  213.67   50.83
   4  -6   5  268.25   50.60
   4  -6   5  139.64   43.82
  -5   6  -5   43.99   34.47
  -5   6  -5   28.97   29.96
   5  -6   5   74.36   31.32
   5  -6   5   28.27   32.29
  -6   6  -5  -49.52   32.57
  -6   6  -5   25.19   27.43
  -6   6  -5   -4.68   51.91
   6  -6   5   17.84   25.85
   6  -6   5  -58.62   28.08
  -7   6  -5  222.35   68.23
  -7   6  -5  103.27   72.65
  -7   6  -5  155.09   54.72
   7  -6   5  179.67   59.20
   7  -6   5  173.14   62.98
  -8   6  -5   17.34   50.61
  -8   6  -5   19.10   29.02
  -8   6  -5    4.63   63.30
   8  -6   5   10.90   32.04
   8  -6   5  -12.13   34.52
   8   5  -5   84.40   31.30
   8   5  -5  144.39   46.39
   8   5  -5  132.26   55.40
   8   5  -5  184.56   76.93
   7   5  -5  190.09   70.20
   7   5  -5  251.04   64.07
   7   5  -5  129.55   42.60
   7   5  -5  185.36   50.75
  -7  -5   5  154.64   58.65
   6   5  -5   51.86   26.29
   6   5  -5  -29.71   27.23
   6   5  -5   10.86   42.30
   6   5  -5   31.57   23.15
  -6  -5   5  -37.13   18.59
   5   5  -5  191.30   50.89
   5   5  -5  273.90   58.80
   5   5  -5  253.50   63.12
   5   5  -5  156.63   77.11
   5   5  -5  179.69   45.70
   5   5  -5  268.05   73.77
  -5  -5   5  171.40   56.44
  -5  -5   5  242.21   67.85
   4   5  -5  112.31   39.57
   4   5  -5  204.99   56.07
   4   5  -5  138.72   46.71
   4   5  -5  214.38   54.80
   4   5  -5  199.97   40.68
   4   5  -5  127.05   73.87
   4   5  -5  173.23   47.13
  -4  -5   5  122.07   47.19
  -4  -5   5  259.59   62.56
  -4  -5   5  130.93   52.57
   3   5  -5  282.68   76.36
   3   5  -5  408.63  108.24
   3   5  -5  370.68   79.63
   3   5  -5  538.19   75.28
   3   5  -5  490.76   65.88
  -3  -5   5  373.59   75.62
  -3  -5   5  242.90   76.44
  -3  -5   5  351.81   80.70
   2   5  -5   57.72   21.02
   2   5  -5   79.42   32.93
   2   5  -5   75.12   22.35
   2   5  -5  113.65   31.20
   2   5  -5   85.87   34.32
  -2  -5   5   31.00   28.07
  -2  -5   5   77.07   33.74
  -2  -5   5   56.33   35.67
   1   5  -5  187.56   51.94
   1   5  -5  237.71   54.66
   1   5  -5  165.48   36.53
  -1  -5   5  255.17   58.53
  -1  -5   5  143.83   41.24
  -1  -5   5  196.86   35.41
  -1  -5   5  169.72   49.06
   0   5  -5   87.00   23.18
   0   5  -5   98.20   36.77
   0   5  -5  115.10   39.86
   0   5  -5  100.37   20.41
   0  -5   5  138.83   30.69
   0  -5   5  104.13   39.78
   0  -5   5  101.77   24.04
   0  -5   5  163.37   43.91
  -1   5  -5  170.61   32.72
  -1   5  -5  246.34   53.08
  -1   5  -5  401.96   74.84
   1  -5   5  303.69   58.82
   1  -5   5  183.22   39.17
   1  -5   5  257.92   43.01
  -2   5  -5   56.00   29.30
  -2   5  -5   42.39   31.59
  -2   5  -5  109.35   25.64
   2  -5   5  106.73   25.00
   2  -5   5   55.26   20.93
   2  -5   5   94.14   33.11
  -3   5  -5  288.44   71.39
  -3   5  -5  209.41   67.68
  -3   5  -5  299.82   56.69
   3  -5   5  433.11   62.41
   3  -5   5  276.90   58.99
   3  -5   5  255.24   53.26
  -4   5  -5  201.82   72.58
  -4   5  -5  335.98   61.01
  -4   5  -5  210.40   60.78
   4  -5   5  234.49   53.88
   4  -5   5  318.03   60.12
   4  -5   5  257.14   55.97
  -5   5  -5  451.03   79.37
  -5   5  -5  191.59   67.48
  -5   5  -5  367.66   95.97
   5  -5   5  331.56   72.00
   5  -5   5  403.10   75.74
  -6   5  -5   55.30   39.77
  -6   5  -5   32.76   27.92
  -6   5  -5   81.61   57.24
   6  -5   5   37.19   36.66
  -7   5  -5  161.20   52.43
  -7   5  -5  182.92   62.29
  -7   5  -5   76.08   64.74
   7  -5   5  259.07   63.90
   7  -5   5  214.62   50.06
  -8   5  -5  108.45   80.15
  -8   5  -5  230.09   71.96
  -8   5  -5  151.81   48.48
   8  -5   5  168.74   51.17
   8  -5   5  122.30   57.48
   9   4  -5  176.42   57.59
   9   4  -5  131.32   60.25
   9   4  -5  204.20   74.34
   8   4  -5  -16.36    7.91
   8   4  -5    1.79   30.62
   8   4  -5   13.50   45.98
   8   4  -5   15.23   48.26
   8   4  -5  -14.07   18.61
   7   4  -5   25.97   39.20
   7   4  -5   54.62   34.84
   7   4  -5    4.42   12.02
   7   4  -5   36.50   45.16
  -7  -4   5   -0.44   21.96
   6   4  -5    1.47   21.27
   6   4  -5   27.60   28.83
   6   4  -5   21.68   27.82
   6   4  -5   57.44   41.99
   6   4  -5   49.35   27.25
   6   4  -5    1.89   15.84
  -6  -4   5   34.71   28.15
   5   4  -5   77.16   54.44
   5   4  -5  216.74   45.16
   5   4  -5  174.20   47.47
   5   4  -5  196.83   44.58
   5   4  -5  126.06   46.13
   5   4  -5  264.03   57.47
   5   4  -5  159.96   47.41
  -5  -4   5  152.06   49.60
   4   4  -5  187.19   45.98
   4   4  -5  116.07   38.72
   4   4  -5  142.94   32.72
   4   4  -5  189.60   44.20
   4   4  -5   94.86   33.80
   4   4  -5  154.19   36.92
   4   4  -5   47.59   53.82
  -4  -4   5   97.37   39.66
  -4  -4   5   82.78   38.84
   3   4  -5  593.84   92.85
   3   4  -5  802.76  143.71
   3   4  -5  568.27   86.60
   3   4  -5  643.25   95.05
   3   4  -5  515.30  101.32
   3   4  -5  621.27   87.52
  -3  -4   5  543.05  106.19
  -3  -4   5  430.42   99.07
  -3  -4   5  622.85   96.88
   2   4  -5  151.34   38.12
   2   4  -5  191.25   46.66
   2   4  -5  187.02   34.88
   2   4  -5  148.18   32.22
  -2  -4   5  217.20   50.65
  -2  -4   5  178.72   45.07
  -2  -4   5  161.41   34.30
  -2  -4   5  115.95   42.15
   1   4  -5  489.50   74.72
   1   4  -5  388.03   62.07
   1   4  -5  505.66   69.30
   1   4  -5  337.34   65.40
  -1  -4   5  614.01   79.58
  -1  -4   5  596.99   81.94
  -1  -4   5  534.79   67.10
  -1  -4   5  447.72   71.07
   0   4  -5  740.46  100.70
   0  -4   5  754.92  103.03
   0  -4   5  572.45   92.44
  -1   4  -5  733.92  102.87
  -1   4  -5  711.02  106.44
   1  -4   5  888.96  105.87
   1  -4   5  792.34  107.22
   1  -4   5  602.22  111.29
  -2   4  -5  226.72   58.05
  -2   4  -5  224.42   38.77
   2  -4   5  192.86   33.87
   2  -4   5  181.96   45.70
   2  -4   5  190.60   38.85
  -3   4  -5  395.77   67.43
  -3   4  -5  458.15   85.11
   3  -4   5  506.00   71.97
   3  -4   5  446.76   68.35
   3  -4   5  445.49   70.19
  -4   4  -5  193.81   59.58
  -4   4  -5  157.83   41.01
   4  -4   5  100.84   34.91
   4  -4   5  121.40   36.66
   4  -4   5  124.97   32.27
  -5   4  -5  242.99   56.04
  -5   4  -5  195.83   67.77
  -5   4  -5  255.16   59.78
   5  -4   5  251.44   56.49
   5  -4   5  172.35   39.88
  -6   4  -5   29.98   41.15
  -6   4  -5  109.88   41.05
  -6   4  -5   22.30   22.55
   6  -4   5   31.43   32.81
   6  -4   5   24.74   23.50
  -7   4  -5  177.47   56.43
  -7   4  -5   76.69   32.70
   7  -4   5   95.75   37.95
   7  -4   5   50.86   41.75
  -8   4  -5   31.87   41.46
  -8   4  -5  -25.88   46.81
  -8   4  -5   33.70   23.07
   8  -4   5    3.35   40.60
   8  -4   5   80.82   37.83
  -9   4  -5  162.15   40.63
  -9   4  -5  102.98   86.54
   9  -4   5   94.13   59.18
   9   3  -5  136.90   59.84
   9   3  -5  166.17   64.86
   9   3  -5   91.84   46.23
   8   3  -5   51.24   39.53
   8   3  -5  171.04   55.89
   8   3  -5   85.94   49.08
  -8  -3   5   50.75   33.71
   7   3  -5  -14.18   14.81
   7   3  -5  -11.95   29.88
   7   3  -5   14.87   25.71
   7   3  -5   33.97   38.82
   7   3  -5   15.24   10.76
   7   3  -5   25.44   29.90
  -7  -3   5  -26.10   16.11
   6   3  -5  611.68  104.53
   6   3  -5  638.16   93.29
   6   3  -5  563.29  111.19
   6   3  -5  714.90  102.90
   6   3  -5  586.07  102.87
  -6  -3   5  665.77  104.24
   5   3  -5 1136.46  140.05
   5   3  -5  686.33  131.58
   5   3  -5  682.94  126.21
   5   3  -5  983.77  134.08
   5   3  -5  890.94  131.54
  -5  -3   5 1015.42  134.80
  -5  -3   5 1020.68  137.90
   4   3  -5  175.03   40.20
   4   3  -5  172.60   39.91
   4   3  -5  152.06   36.75
   4   3  -5  162.45   40.98
   4   3  -5  194.84   44.06
   4   3  -5   65.19   40.48
  -4  -3   5  182.26   49.00
  -4  -3   5  161.29   42.01
  -4  -3   5   89.72   34.17
   3   3  -5   -1.15   16.83
   3   3  -5    6.15   16.18
   3   3  -5  -26.32   29.31
   3   3  -5   27.69   18.81
   3   3  -5   12.18   13.90
   3   3  -5   26.77   22.02
  -3  -3   5   26.90   21.79
  -3  -3   5    2.09   17.53
   2   3  -5  372.88   68.99
   2   3  -5  396.23   62.25
   2   3  -5  446.01   59.38
   2   3  -5  360.08   69.49
   2   3  -5  322.20   56.48
  -2  -3   5  471.22   60.44
  -2  -3   5  421.73   73.78
  -2  -3   5  331.08   69.07
   1   3  -5  860.30  132.54
   1   3  -5  968.38  136.92
   1   3  -5  997.35  136.90
   1   3  -5 1108.88  142.81
  -1  -3   5 1020.19  143.52
  -1  -3   5  919.47  136.61
  -1  -3   5 1204.95  139.56
  -1  -3   5 1064.50  144.24
   0   3  -5  117.67   26.04
   0   3  -5  119.38   21.46
   0  -3   5  112.30   22.12
   0  -3   5   65.12   20.85
   0  -3   5  115.87   30.98
  -1   3  -5  447.41   76.39
  -1   3  -5  611.43   70.75
   1  -3   5  542.96   69.78
   1  -3   5  461.09   64.40
   1  -3   5  519.91   73.97
   1  -3   5  404.88   64.12
  -2   3  -5  438.33   83.48
   2  -3   5  524.84   73.36
   2  -3   5  592.20   78.57
   2  -3   5  487.46   74.84
  -3   3  -5   44.02   30.73
  -3   3  -5   19.29   16.69
   3  -3   5   21.46   12.98
   3  -3   5   26.25   17.44
  -4   3  -5  158.05   38.28
  -4   3  -5  250.05   60.96
   4  -3   5  226.72   43.57
   4  -3   5  159.47   38.92
   4  -3   5  108.13   28.50
   4  -3   5  115.00   29.13
  -5   3  -5  759.80  122.27
  -5   3  -5  970.79  141.82
   5  -3   5  744.66  114.05
   5  -3   5  862.20  119.70
   5  -3   5  872.20  125.63
  -6   3  -5  665.53  124.36
  -6   3  -5  690.64  109.46
   6  -3   5  695.88  105.29
   6  -3   5  633.41  110.08
  -7   3  -5   48.43   47.55
  -7   3  -5   42.34   23.55
   7  -3   5   92.68   36.95
   7  -3   5   58.54   42.71
  -8   3  -5   18.42   17.92
   8  -3   5  107.96   39.33
   8  -3   5   75.45   52.56
  -9   3  -5   82.10   25.99
  -9   3  -5   82.90   70.36
   9  -3   5  107.93   62.03
   9   2  -5   37.90   45.36
   9   2  -5   22.52   42.24
   9   2  -5   63.34   44.54
  -9  -2   5    4.95   37.45
   8   2  -5  349.98   78.88
   8   2  -5  314.63   81.09
  -8  -2   5  478.51  100.05
  -8  -2   5  309.77   71.81
   7   2  -5  184.20   58.88
   7   2  -5  268.44   59.93
   7   2  -5  222.55   57.41
   7   2  -5  224.83   56.41
  -7  -2   5   90.08   50.17
  -7  -2   5  172.10   62.08
  -7  -2   5  120.10   42.39
   6   2  -5  544.14   90.71
   6   2  -5  245.27   53.74
   6   2  -5  532.94   80.36
   6   2  -5  347.48   64.85
   6   2  -5  424.13   80.60
   6   2  -5  498.84   80.79
  -6  -2   5  335.81   75.68
  -6  -2   5  283.54   66.48
   5   2  -5  280.36   52.18
   5   2  -5  135.23   44.77
   5   2  -5  211.24   46.35
   5   2  -5  165.53   44.34
   5   2  -5  150.27   46.50
  -5  -2   5  150.60   42.24
  -5  -2   5  204.77   52.95
  -5  -2   5  158.07   46.94
   4   2  -5  130.04   37.51
   4   2  -5  135.95   38.84
   4   2  -5  148.08   35.21
   4   2  -5  160.48   38.39
   4   2  -5  136.69   36.27
  -4  -2   5  136.44   37.94
  -4  -2   5  128.81   37.87
   3   2  -5  156.86   41.98
   3   2  -5  169.27   38.36
   3   2  -5  207.43   41.76
   3   2  -5  188.29   39.22
  -3  -2   5  165.90   38.55
  -3  -2   5  275.35   47.99
  -3  -2   5  152.73   40.40
   2   2  -5 3867.58  553.05
   2   2  -5 4236.79  555.72
   2   2  -5 3756.96  555.36
   2   2  -5 4118.54  554.60
  -2  -2   5 4124.75  557.07
  -2  -2   5 4465.47  559.13
  -2  -2   5 4599.73  554.24
  -2  -2   5 4145.72  555.07
   1   2  -5  399.92   60.63
   1   2  -5  482.98   64.61
   1   2  -5  338.56   63.05
  -1  -2   5  411.36   60.97
  -1  -2   5  475.63   68.14
  -1  -2   5  563.51   65.88
  -1  -2   5  602.57   70.77
   0   2  -5   14.95    8.43
   0   2  -5   18.39   17.36
   0   2  -5   22.54   13.96
   0  -2   5   14.21    5.62
   0  -2   5   24.15   14.87
   0  -2   5   21.56   11.73
  -1   2  -5  549.37   71.92
  -1   2  -5  495.59   76.87
   1  -2   5  521.31   71.34
   1  -2   5  439.46   67.72
  -2   2  -5 5165.47  648.13
   2  -2   5 4607.05  640.20
   2  -2   5 4599.68  638.67
   2  -2   5 4875.27  647.85
  -3   2  -5  451.65   66.72
   3  -2   5  383.45   67.35
   3  -2   5  278.28   57.75
   3  -2   5  295.99   47.94
   3  -2   5  245.02   53.92
  -4   2  -5  137.11   47.80
   4  -2   5  195.10   58.29
   4  -2   5  202.49   43.66
   4  -2   5  122.97   31.38
  -5   2  -5  284.60   75.16
   5  -2   5  213.87   72.67
   5  -2   5  208.34   40.59
   5  -2   5  284.58   51.83
   5  -2   5  278.36   61.36
  -6   2  -5  231.96   75.13
   6  -2   5  301.16   57.33
   6  -2   5  287.36   87.59
   6  -2   5  243.66   37.74
   6  -2   5  260.77   64.03
  -7   2  -5  161.38   71.40
   7  -2   5  298.04   63.86
   7  -2   5  241.83   86.35
   7  -2   5  305.51   75.63
  -8   2  -5  351.61   66.02
   8  -2   5  416.52   81.71
   8  -2   5  361.63   92.77
   8  -2   5  388.05  112.11
  -9   2  -5   93.87   69.11
   9  -2   5   79.57   51.27
   9  -2   5  153.82   78.82
   9   1  -5  327.49   71.52
   9   1  -5  169.49   66.10
  -9  -1   5  133.93   58.12
  -9  -1   5  304.01   87.77
   8   1  -5  357.37   90.98
   8   1  -5  401.06   85.12
   8   1  -5  327.96   79.61
  -8  -1   5  416.91   74.34
  -8  -1   5  457.93  108.98
   7   1  -5  495.32   96.89
   7   1  -5  611.40  100.83
   7   1  -5  629.16  106.56
   7   1  -5  543.71   87.05
  -7  -1   5  506.75  100.42
  -7  -1   5  430.57   86.64
  -7  -1   5  378.72  100.12
   6   1  -5  229.73   54.71
   6   1  -5  214.84   51.19
   6   1  -5  467.58   69.78
   6   1  -5  308.90   65.09
   6   1  -5  174.81   39.06
  -6  -1   5  170.07   44.18
  -6  -1   5  306.11   62.32
  -6  -1   5  153.79   52.48
   5   1  -5  757.16  116.53
   5   1  -5  961.73  112.67
   5   1  -5  648.72  107.91
   5   1  -5  728.79  106.47
   5   1  -5  683.99  110.07
   5   1  -5  710.05  111.96
  -5  -1   5  671.03  111.25
  -5  -1   5  776.34  109.28
   4   1  -5  897.50  124.28
   4   1  -5  848.00  123.11
   4   1  -5  884.65  121.58
   4   1  -5  876.41  124.44
   4   1  -5  831.69  117.43
  -4  -1   5  726.08  122.71
  -4  -1   5  899.69  122.74
   3   1  -5 2833.40  387.97
   3   1  -5 2539.22  385.58
   3   1  -5 2781.03  387.89
  -3  -1   5 3260.84  390.20
  -3  -1   5 3085.22  389.11
   2   1  -5  326.94   57.26
   2   1  -5  424.31   56.70
   2   1  -5  413.50   58.34
  -2  -1   5  442.07   59.05
  -2  -1   5  334.77   57.98
  -2  -1   5  354.87   57.22
   1   1  -5 1997.97  224.32
   1   1  -5 1726.51  221.72
   1   1  -5 1411.41  220.18
  -1  -1   5 1717.43  223.73
  -1  -1   5 1596.50  221.66
  -1  -1   5 1610.01  222.08
   0   1  -5  210.93   38.85
   0   1  -5  197.10   40.39
   0  -1   5  234.72   38.01
   0  -1   5  266.43   41.15
  -1   1  -5 2434.77  334.82
  -1   1  -5 2467.39  338.60
   1  -1   5 2773.73  340.50
   1  -1   5 2305.30  334.15
  -2   1  -5  367.19   56.04
  -2   1  -5  232.57   39.51
   2  -1   5  290.42   44.80
  -3   1  -5 2079.69  298.66
  -3   1  -5 2008.89  285.76
   3  -1   5 1932.14  286.03
   3  -1   5 2355.27  291.51
   3  -1   5 2204.08  291.54
   3  -1   5 2348.02  300.95
  -4   1  -5  912.60  169.82
   4  -1   5 1137.01  160.40
   4  -1   5 1302.01  166.16
   4  -1   5 1310.75  178.35
  -5   1  -5  644.41  116.11
   5  -1   5  728.75  121.47
   5  -1   5  672.31  107.36
   5  -1   5  656.83  102.49
  -6   1  -5  107.06   57.53
   6  -1   5  202.28   47.97
   6  -1   5  153.67   52.49
   6  -1   5  234.14   74.60
  -7   1  -5  292.40   77.08
   7  -1   5  615.74   97.98
   7  -1   5  735.70  115.95
   7  -1   5  693.79  137.94
   7  -1   5  470.89   67.41
  -8   1  -5  243.14  116.58
  -8   1  -5  398.09   71.38
  -8   1  -5  417.97   61.79
   8  -1   5  426.77  101.44
   8  -1   5  383.27   94.17
   8  -1   5  464.43  122.43
  -9   1  -5   44.92   53.56
   9  -1   5  116.61   88.39
   9  -1   5  262.49   71.96
   9   0  -5   92.13   51.21
   9   0  -5  -20.48   27.49
  -9   0   5   28.04   47.33
  -9   0   5   19.70   42.01
   8   0  -5   99.26   43.62
   8   0  -5  154.52   54.64
   8   0  -5   96.21   49.29
  -8   0   5  103.82   31.88
  -8   0   5   83.51   54.00
   7   0  -5   64.89   32.27
   7   0  -5   38.57   35.79
  -7   0   5   42.06   34.93
  -7   0   5   45.99   31.34
  -7   0   5   69.44   23.90
   6   0  -5 1280.00  150.50
   6   0  -5  898.63  134.74
   6   0  -5  839.79  142.32
  -6   0   5 1158.00  150.74
  -6   0   5  818.46  147.15
  -6   0   5  968.21  138.18
   5   0  -5  145.28   33.27
   5   0  -5  108.92   36.73
   5   0  -5   99.00   39.39
  -5   0   5  114.26   29.68
  -5   0   5   70.37   33.73
  -5   0   5  120.67   40.28
   4   0  -5 2509.00  352.16
   4   0  -5 2407.06  353.12
   4   0  -5 2934.34  354.58
  -4   0   5 2691.83  354.15
  -4   0   5 2443.44  349.94
   3   0  -5   89.49   27.77
   3   0  -5  120.47   28.08
   3   0  -5   51.34   16.81
   3   0  -5   75.70   27.25
  -3   0   5   94.10   28.22
  -3   0   5  100.84   21.64
   2   0  -5  281.37   47.85
   2   0  -5  206.68   33.89
   2   0  -5  262.28   50.88
   2   0  -5  319.42   47.44
  -2   0   5  246.95   47.61
  -2   0   5  338.64   49.43
   1   0  -5  132.12   26.73
   1   0  -5  197.53   37.49
   1   0  -5  175.67   30.83
  -1   0   5  105.64   17.95
  -1   0   5  161.81   29.31
  -1   0   5  127.71   29.03
  -1   0  -5  160.73   34.11
  -1   0  -5  235.38   44.89
   1   0   5  162.21   43.57
   1   0   5  192.78   34.54
  -2   0  -5  232.72   48.50
  -2   0  -5  264.44   39.39
  -2   0  -5  180.68   52.50
   2   0   5  286.12   41.22
   2   0   5  181.30   55.95
  -3   0  -5   42.79   22.00
  -3   0  -5   62.42   22.30
  -3   0  -5   40.05   30.41
   3   0   5   80.26   42.89
   3   0   5   97.77   26.42
   3   0   5  105.28   25.35
  -4   0  -5 3431.65  491.57
   4   0   5 3763.81  493.00
   4   0   5 3864.26  497.68
   4   0   5 3643.41  508.86
  -5   0  -5   81.45   47.95
  -5   0  -5  170.47   43.06
  -5   0  -5   99.99   35.92
   5   0   5  211.35   57.31
   5   0   5  255.15   73.41
   5   0   5  231.44   44.84
  -6   0  -5  859.52  151.21
   6   0   5 1066.58  160.58
   6   0   5 1331.60  184.38
  -7   0  -5   55.08   46.03
  -7   0  -5   67.99   26.96
   7   0   5   86.38   24.67
   7   0   5  139.62   46.50
   7   0   5  102.64   47.36
   7   0   5  169.00   78.85
  -8   0  -5   31.37   43.33
  -8   0  -5  109.59   25.66
   8   0   5  125.64   27.23
   8   0   5  136.51   83.68
   8   0   5   50.37   51.45
  -9   0  -5   30.62   41.73
   9   0   5  -39.20   66.71
   9   0   5   36.86   48.97
   9  -1  -5  137.68   51.73
   9  -1  -5  161.48   65.00
  -9   1   5  203.72   86.03
  -9   1   5  142.86   62.17
   8  -1  -5  139.72   54.26
   8  -1  -5  107.46   44.85
  -8   1   5  125.70   30.02
  -8   1   5  156.59   73.92
   7  -1  -5  868.00  133.17
   7  -1  -5  794.31  119.57
   7  -1  -5  860.93  137.16
  -7   1   5  691.11  133.77
  -7   1   5  956.48  123.57
  -7   1   5  989.24  149.10
   6  -1  -5  288.80   53.23
   6  -1  -5  341.09   64.96
   6  -1  -5  450.34   78.89
  -6   1   5  239.36   49.34
  -6   1   5  316.49   70.15
  -6   1   5  175.75   64.40
   5  -1  -5  813.83  137.07
   5  -1  -5  938.37  135.97
   5  -1  -5  865.86  135.34
  -5   1   5 1145.92  142.45
  -5   1   5  833.24  138.58
   4  -1  -5  684.55  113.83
   4  -1  -5  735.45  112.52
   4  -1  -5  730.58  115.27
  -4   1   5  642.07  115.08
  -4   1   5  851.60  117.35
  -4   1   5  917.32  115.13
   3  -1  -5 3276.71  408.85
   3  -1  -5 2521.26  408.26
   3  -1  -5 3441.06  415.62
  -3   1   5 3234.95  413.81
  -3   1   5 2899.45  410.56
   2  -1  -5  220.68   51.41
   2  -1  -5  258.37   40.33
   2  -1  -5  283.84   43.56
  -2   1   5  229.22   48.25
  -2   1   5  215.17   42.61
  -2   1   5  179.39   47.06
   1  -1  -5 2251.10  299.64
   1  -1  -5 2323.67  302.15
   1  -1  -5 2405.82  308.33
  -1   1   5 2336.57  303.07
  -1   1   5 2081.35  300.05
  -1   1   5 1885.81  305.66
  -1   1   5 2537.49  308.47
   0  -1  -5   65.57   18.88
   0  -1  -5   42.12   21.71
   0  -1  -5  132.19   59.46
   0   1   5   57.44   23.59
   0   1   5   60.71   16.04
   0   1   5   63.63   33.99
   0   1   5   77.29   19.37
  -1  -1  -5 1224.26  156.79
  -1  -1  -5 1220.69  173.62
   1   1   5  954.99  169.31
  -2  -1  -5  252.21   55.20
  -2  -1  -5  235.52   67.22
  -2  -1  -5  303.61   47.43
   2   1   5  315.01   77.41
   2   1   5  246.03   55.43
   2   1   5  262.98   43.95
  -3  -1  -5 2648.17  414.75
  -3  -1  -5 3435.16  423.16
   3   1   5 3169.81  417.02
   3   1   5 3343.91  438.58
  -4  -1  -5  556.17   89.29
  -4  -1  -5  616.88   88.19
   4   1   5  447.36   85.87
   4   1   5  672.54  116.07
  -5  -1  -5  496.88   94.40
  -5  -1  -5  660.35   97.57
   5   1   5  417.42  124.04
   5   1   5  752.32  104.05
   5   1   5  697.22  100.08
  -6  -1  -5  441.51   88.06
  -6  -1  -5  561.99   99.86
   6   1   5  497.98   94.06
   6   1   5  493.89  135.00
   6   1   5  574.73  107.34
  -7  -1  -5  812.95  126.46
   7   1   5  974.53  172.94
   7   1   5  835.82  140.91
   7   1   5  776.23  125.14
   7   1   5 1071.62  143.36
  -8  -1  -5   66.52   21.40
  -8  -1  -5   42.90   55.72
   8   1   5  164.90   58.79
   8   1   5  110.35   90.77
   8   1   5  123.62   32.63
  -9  -1  -5   86.29   56.05
   9   1   5   53.73   50.26
   9   1   5  181.26   40.49
   9   1   5  356.27  135.69
   9  -2  -5    5.31   31.68
   9  -2  -5   24.67   41.18
  -9   2   5   70.04   48.86
  -9   2   5  -44.43   71.55
   8  -2  -5  469.85  112.75
   8  -2  -5  598.24  109.29
  -8   2   5  627.99   82.09
  -8   2   5  435.15  120.67
   7  -2  -5   -0.74   25.69
   7  -2  -5   57.74   39.28
   7  -2  -5   29.16   18.39
  -7   2   5   40.25   16.63
  -7   2   5   40.59   51.18
   6  -2  -5  806.28  116.61
   6  -2  -5  760.62  118.25
   6  -2  -5  767.46  137.28
  -6   2   5  833.15  121.12
  -6   2   5  611.67  132.39
  -6   2   5  773.43  129.09
   5  -2  -5   47.14   33.00
   5  -2  -5   50.92   27.78
   5  -2  -5   38.26   23.30
  -5   2   5   88.25   35.07
  -5   2   5   59.12   29.71
  -5   2   5   69.73   37.72
   4  -2  -5  740.39  112.35
   4  -2  -5  835.76  117.72
   4  -2  -5  893.78  120.46
  -4   2   5  726.35  117.73
  -4   2   5  665.19  116.10
   3  -2  -5  148.33   42.83
   3  -2  -5  170.97   37.20
   3  -2  -5  142.69   41.03
  -3   2   5  226.29   48.41
  -3   2   5  204.34   47.63
   2  -2  -5 5360.64  779.67
   2  -2  -5 5672.61  790.81
   2  -2  -5 6380.68  786.05
   2  -2  -5 6109.71  782.04
  -2   2   5 5543.27  790.03
  -2   2   5 6616.73  788.45
  -2   2   5 5525.32  781.78
   1  -2  -5  347.32   67.90
   1  -2  -5  305.26   47.30
   1  -2  -5  297.61   46.94
  -1   2   5  208.51   55.91
  -1   2   5  369.22   49.30
  -1   2   5  400.00   68.76
   0  -2  -5  489.19   78.85
   0  -2  -5  570.22   80.00
   0  -2  -5  703.03   92.38
   0   2   5  611.90   82.17
   0   2   5  478.14   78.63
   0   2   5  567.28  100.34
   0   2   5  603.49   89.50
  -1  -2  -5  297.81   51.14
  -1  -2  -5  399.63   72.33
  -1  -2  -5  651.50  135.04
   1   2   5  321.16   51.70
   1   2   5  326.66   56.69
   1   2   5  401.47   71.62
   1   2   5  444.74   99.25
  -2  -2  -5 4834.84  673.73
  -2  -2  -5 5492.76  682.43
  -2  -2  -5 4055.29  689.70
   2   2   5 4923.19  676.26
   2   2   5 4409.74  695.45
   2   2   5 5929.19  672.81
   2   2   5 5682.24  682.58
  -3  -2  -5  105.74   58.63
  -3  -2  -5  265.44   48.91
  -3  -2  -5  225.20   51.14
   3   2   5  225.51   53.53
   3   2   5  192.39   49.19
   3   2   5  254.29   46.62
   3   2   5  150.11   77.81
  -4  -2  -5  827.04  120.09
  -4  -2  -5  791.06  116.80
  -4  -2  -5  458.99  139.14
   4   2   5  893.63  124.43
   4   2   5  938.00  159.95
   4   2   5  766.57  114.20
  -5  -2  -5    9.94   30.26
  -5  -2  -5  -17.46   28.03
  -5  -2  -5   13.93   21.94
   5   2   5    5.03   60.22
   5   2   5   20.25   31.48
  -6  -2  -5  856.18  134.94
  -6  -2  -5  634.00  132.07
   6   2   5 1111.27  187.37
   6   2   5 1026.67  138.13
   6   2   5  716.97  134.09
  -7  -2  -5   49.22   22.80
  -7  -2  -5   22.90   41.42
  -7  -2  -5   21.35   42.19
   7   2   5   -6.20   76.57
   7   2   5    9.99   40.17
   7   2   5   23.09   25.84
  -8  -2  -5  436.78   80.41
   8   2   5  790.96  194.34
   8   2   5  631.67   91.15
   8   2   5  715.84  129.49
  -9  -2  -5   83.14   57.57
   9   2   5  -25.85   43.13
   9   2   5   79.17   31.38
   9   2   5   95.58  118.43
   9  -3  -5  314.27   73.62
   9  -3  -5  306.36   79.78
  -9   3   5  351.06   91.57
  -9   3   5  163.38   98.18
   8  -3  -5   83.25   45.14
   8  -3  -5   30.91   30.61
  -8   3   5  -58.32   43.91
  -8   3   5  -30.51   18.70
  -8   3   5  -18.40   33.28
  -8   3   5    9.52   10.55
   7  -3  -5  122.83   52.25
   7  -3  -5   67.51   29.99
   7  -3  -5  114.08   38.82
  -7   3   5   42.42   30.87
  -7   3   5   62.55   51.49
   6  -3  -5  342.75   71.36
   6  -3  -5  394.68   73.37
   6  -3  -5  314.63   79.43
  -6   3   5  269.67   68.96
  -6   3   5  377.42   84.59
  -6   3   5  359.50   84.87
   5  -3  -5 2212.17  262.67
   5  -3  -5 2008.19  259.13
   5  -3  -5 1628.31  250.99
  -5   3   5 1799.20  259.85
  -5   3   5 1540.29  257.30
  -5   3   5 1856.25  261.43
   4  -3  -5   66.20   23.52
   4  -3  -5   88.77   32.45
   4  -3  -5   95.96   34.44
  -4   3   5   60.24   33.07
  -4   3   5    5.07   18.54
   3  -3  -5  484.37   95.06
   3  -3  -5  544.42   82.55
   3  -3  -5  487.89   76.06
  -3   3   5  576.58   85.32
  -3   3   5  365.20   89.26
   2  -3  -5  368.63   65.50
   2  -3  -5  255.12   44.68
   2  -3  -5  331.72   48.88
   2  -3  -5  274.59   63.42
  -2   3   5  234.50   57.80
  -2   3   5  229.25   60.40
   1  -3  -5 2426.65  352.67
   1  -3  -5 3054.21  368.69
   1  -3  -5 2614.74  355.73
  -1   3   5 2619.97  353.45
  -1   3   5 2749.58  367.47
   0  -3  -5   -7.77    9.01
   0  -3  -5   -3.17   11.60
   0  -3  -5   -4.63   14.01
   0   3   5  -14.38   10.77
   0   3   5    8.18   19.25
   0   3   5   15.27   19.11
   0   3   5  -52.96   28.87
  -1  -3  -5 2825.22  382.96
  -1  -3  -5 3224.55  398.02
  -1  -3  -5 3054.18  389.23
   1   3   5 2745.30  410.46
   1   3   5 2468.37  382.70
   1   3   5 3058.18  397.14
   1   3   5 2967.54  391.23
  -2  -3  -5  299.80   58.92
  -2  -3  -5  354.68   67.33
   2   3   5  203.29   58.93
   2   3   5  322.26  100.51
   2   3   5  233.09   45.95
   2   3   5  246.93   58.93
  -3  -3  -5  348.23  113.17
  -3  -3  -5  537.84   86.08
  -3  -3  -5  327.19   67.85
   3   3   5  371.62   58.68
   3   3   5  335.60   73.88
   3   3   5  340.59   74.36
   3   3   5  344.23  115.23
  -4  -3  -5    9.41   18.43
  -4  -3  -5  -29.03   40.93
  -4  -3  -5   48.22   33.44
   4   3   5   -3.74   15.84
   4   3   5    5.50   22.33
   4   3   5   57.87   31.11
   4   3   5  -30.62   50.98
  -5  -3  -5 1882.85  271.12
  -5  -3  -5 1757.40  272.06
   5   3   5 2373.22  282.88
   5   3   5 1592.42  273.86
   5   3   5 2466.73  334.78
  -6  -3  -5  222.59   63.01
  -6  -3  -5  299.06   62.39
  -6  -3  -5  140.42   75.88
   6   3   5  383.90   83.49
   6   3   5  266.42   71.24
   6   3   5  146.43  108.52
   6   3   5  512.54   84.23
  -7  -3  -5  180.45   61.62
  -7  -3  -5   19.14   50.39
   7   3   5  134.24  107.41
   7   3   5  138.65   41.13
   7   3   5  138.97   61.19
  -8  -3  -5  134.36   77.74
  -8  -3  -5  340.28   76.55
   8   3   5   69.33  111.17
   8   3   5  166.69   60.90
  -9  -3  -5  284.83  106.64
   9   3   5  323.81   74.05
   9   3   5  198.81  162.90
   9   3   5  381.23   99.95
   8  -4  -5  134.39   41.69
   8  -4  -5  142.30   55.70
  -8   4   5   -0.37   63.55
  -8   4   5   53.21   35.51
  -8   4   5   83.91   54.88
   7  -4  -5   -3.27   21.07
   7  -4  -5   57.58   30.54
   7  -4  -5   79.66   45.31
  -7   4   5   66.76   42.29
  -7   4   5   45.34   57.42
  -7   4   5    8.15   25.82
   6  -4  -5  230.65   69.35
   6  -4  -5  327.32   69.86
   6  -4  -5  299.41   60.44
  -6   4   5  206.34   67.69
  -6   4   5  269.67   74.83
  -6   4   5  256.06   68.94
   5  -4  -5   33.77   23.16
   5  -4  -5    5.05   19.97
   5  -4  -5    7.91   29.18
  -5   4   5   24.49   26.31
  -5   4   5   32.44   35.31
   4  -4  -5  948.02  130.07
   4  -4  -5  759.02  135.21
   4  -4  -5  866.02  140.81
  -4   4   5  941.96  140.52
  -4   4   5  998.69  144.83
   3  -4  -5  345.29   70.30
   3  -4  -5  311.00   71.90
   3  -4  -5  251.24   57.21
   3  -4  -5  302.19   55.00
  -3   4   5  270.11   70.40
  -3   4   5  343.71   72.07
   2  -4  -5  351.58   77.70
   2  -4  -5  319.50   57.03
   2  -4  -5  380.59   67.61
  -2   4   5  396.64   82.77
  -2   4   5  311.27   70.92
   1  -4  -5  657.49  116.54
   1  -4  -5  621.50   88.80
   1  -4  -5  625.76   95.98
  -1   4   5  455.76  102.79
  -1   4   5  660.57  119.91
  -1   4   5  689.98   89.81
   0  -4  -5 1599.15  195.13
   0  -4  -5 1174.25  199.17
   0  -4  -5 1360.08  185.86
   0   4   5 1451.95  186.24
   0   4   5 1112.17  208.27
   0   4   5 1022.52  197.92
   0   4   5 1654.94  198.40
  -1  -4  -5  593.40  107.30
  -1  -4  -5  502.21   85.78
   1   4   5  487.46   76.85
   1   4   5  574.87  100.67
   1   4   5  545.54  105.20
   1   4   5  761.28  154.94
  -2  -4  -5  501.52   89.26
  -2  -4  -5  391.15   75.46
   2   4   5  513.22   88.21
   2   4   5  245.80   74.08
   2   4   5  355.73   56.80
   2   4   5  302.68  110.16
  -3  -4  -5  491.75   83.61
  -3  -4  -5  351.75   80.78
   3   4   5  308.54  117.19
   3   4   5  425.52   88.09
   3   4   5  364.49   84.26
   3   4   5  389.51   62.65
  -4  -4  -5  905.61  140.41
  -4  -4  -5  849.23  197.58
  -4  -4  -5  814.02  139.69
   4   4   5  827.05  204.71
   4   4   5 1019.30  145.69
   4   4   5  911.57  131.34
   4   4   5  886.49  142.92
  -5  -4  -5   13.09   19.26
  -5  -4  -5  -15.16   31.50
  -5  -4  -5  -42.57   42.70
   5   4   5    8.94   18.95
   5   4   5   10.70   64.10
   5   4   5   24.65   29.03
  -6  -4  -5  202.93   58.58
  -6  -4  -5  330.34   75.41
  -6  -4  -5  144.67   83.84
   6   4   5  320.52  131.73
   6   4   5  317.98   74.36
   6   4   5  373.76   84.69
  -7  -4  -5   33.70   50.06
  -7  -4  -5   -3.36   16.78
   7   4   5   28.17   52.89
   7   4   5  107.62  116.32
   7   4   5   29.15   44.35
  -8  -4  -5  144.19   72.04
  -8  -4  -5  189.35   65.59
  -8  -4  -5   82.00   29.17
   8   4   5   25.90   48.41
   8   4   5  102.23  130.43
   8  -5  -5  102.05   58.02
   8  -5  -5  109.85   41.29
  -8   5   5  120.29   50.77
  -8   5   5   56.73   48.10
   7  -5  -5  537.66   99.81
   7  -5  -5  351.42   88.61
   7  -5  -5  411.85   79.52
  -7   5   5  493.65  104.57
  -7   5   5  363.45   70.73
  -7   5   5  264.85   80.71
  -7   5   5  361.86  104.03
   6  -5  -5  101.68   44.87
   6  -5  -5   40.95   30.28
   6  -5  -5   31.89   25.76
  -6   5   5   47.05   34.64
  -6   5   5   82.70   60.06
  -6   5   5   -8.66   33.92
   5  -5  -5   49.63   36.75
   5  -5  -5   49.95   25.53
   5  -5  -5   21.51   28.92
  -5   5   5   76.71   45.23
  -5   5   5   50.05   32.97
   4  -5  -5  167.97   54.22
   4  -5  -5  139.22   37.19
   4  -5  -5  158.57   49.26
  -4   5   5  187.96   57.53
  -4   5   5  171.46   57.27
   3  -5  -5  784.53  114.96
   3  -5  -5  706.66  104.46
   3  -5  -5  773.43  137.26
  -3   5   5  701.94  137.76
  -3   5   5  677.78  116.33
   2  -5  -5   59.56   34.93
   2  -5  -5   13.17   13.80
   2  -5  -5   51.86   29.86
  -2   5   5   10.74   26.49
  -2   5   5   38.72   31.76
   1  -5  -5  132.96   28.03
   1  -5  -5   97.00   41.09
   1  -5  -5  163.87   43.58
  -1   5   5  116.51   48.70
  -1   5   5  200.40   52.85
   0  -5  -5    3.79    9.86
   0  -5  -5    9.85   24.50
   0  -5  -5  -28.20   10.82
   0   5   5   -2.74   10.72
   0   5   5    1.82   22.44
   0   5   5  -46.28   20.22
  -1  -5  -5  125.07   41.08
  -1  -5  -5  115.94   43.25
   1   5   5  110.98   67.90
   1   5   5  107.11   45.58
   1   5   5   52.66   35.83
  -2  -5  -5   16.54   26.83
  -2  -5  -5   33.72   40.28
  -2  -5  -5   13.95   22.95
   2   5   5   27.32   32.52
   2   5   5   52.18   17.82
   2   5   5   -3.91   49.34
   2   5   5   28.94   29.48
  -3  -5  -5  578.65  132.79
  -3  -5  -5  839.43  124.82
   3   5   5  697.02  140.81
   3   5   5  877.86  132.23
   3   5   5  763.40  109.98
   3   5   5  690.02  183.01
  -4  -5  -5   24.97   35.24
  -4  -5  -5   29.37   30.41
   4   5   5   49.67   34.42
   4   5   5  102.64   30.78
   4   5   5   51.41   68.80
  -5  -5  -5   44.47   30.44
  -5  -5  -5   32.84   43.45
   5   5   5  102.82   47.30
   5   5   5    2.12   63.11
   5   5   5   73.18   31.98
  -6  -5  -5   25.86   45.33
  -6  -5  -5   31.88   30.66
   6   5   5  115.66   38.13
   6   5   5   65.57   90.73
   6   5   5   -5.72   32.64
  -7  -5  -5  559.55  106.03
  -7  -5  -5  343.07   85.66
   7   5   5  533.55  184.22
   7   5   5  536.08  111.68
   7   5   5  368.31   99.16
   7   5   5  467.16   91.41
  -8  -5  -5  165.24   70.16
  -8  -5  -5   21.47   53.88
   8   5   5   98.71   61.18
   8   5   5  107.91  137.84
   8   5   5   76.46   44.22
   7  -6  -5  111.07   39.49
   7  -6  -5   65.38   47.73
   7  -6  -5  101.47   49.21
  -7   6   5   85.49   45.03
  -7   6   5  110.63   59.80
   6  -6  -5   34.07   25.51
   6  -6  -5   98.92   49.73
   6  -6  -5  175.73   60.34
  -6   6   5   51.81   40.35
  -6   6   5   -7.11   56.89
  -6   6   5   63.16   49.98
  -6   6   5   80.47   32.23
   5  -6  -5   54.46   37.10
   5  -6  -5   50.40   26.89
   5  -6  -5   89.08   44.05
  -5   6   5   61.42   38.07
  -5   6   5    4.99   38.21
   4  -6  -5   72.30   39.90
   4  -6  -5   70.17   38.41
   4  -6  -5   63.39   38.40
   4  -6  -5   44.36   21.14
  -4   6   5   14.55   33.71
  -4   6   5   21.52   31.79
   3  -6  -5   95.77   40.89
   3  -6  -5   56.61   34.44
   3  -6  -5  100.71   24.64
  -3   6   5   42.56   36.48
  -3   6   5  172.29   52.88
   2  -6  -5   -6.02   26.40
   2  -6  -5   28.50   15.01
   2  -6  -5   31.68   29.43
  -2   6   5   82.97   39.64
  -2   6   5   37.43   32.88
   1  -6  -5  415.70   84.27
   1  -6  -5  459.29   81.85
   1  -6  -5  242.80   42.18
  -1   6   5  166.02   63.37
  -1   6   5  540.12   99.97
   0  -6  -5   44.06   31.81
   0  -6  -5   18.07   29.35
   0   6   5   77.83   40.20
   0   6   5   10.27   29.60
  -1  -6  -5  357.57   89.87
  -1  -6  -5  511.63   94.47
   1   6   5  467.76   64.06
   1   6   5  684.63  114.44
   1   6   5  474.28  133.87
   1   6   5  220.76   83.05
  -2  -6  -5    2.44   20.72
  -2  -6  -5   61.89   36.00
  -2  -6  -5   59.31   46.28
   2   6   5    1.81   22.96
   2   6   5   32.63   15.31
   2   6   5    0.71   49.07
   2   6   5   53.72   36.29
  -3  -6  -5   43.50   43.61
  -3  -6  -5  109.29   47.49
   3   6   5   35.12   37.34
   3   6   5   77.43   70.39
   3   6   5   80.99   24.15
  -4  -6  -5   26.16   42.01
  -4  -6  -5   32.45   33.30
   4   6   5   67.15   26.72
   4   6   5   83.79   44.91
   4   6   5   12.13   55.29
  -5  -6  -5   94.15   55.11
  -5  -6  -5   43.77   35.22
   5   6   5   88.74   49.32
   5   6   5   57.20   70.21
   5   6   5  136.12   39.94
  -6  -6  -5   46.56   34.24
  -6  -6  -5   41.99   50.16
   6   6   5    0.05   31.20
   6   6   5  102.84   38.51
   6   6   5   23.21   67.58
  -7  -6  -5  105.87   41.61
  -7  -6  -5  188.96   64.21
   7   6   5  102.31   54.57
   7   6   5   44.11   39.80
   7   6   5   53.51   55.09
   7   6   5   88.43   98.32
   6  -7  -5    3.10   35.63
   6  -7  -5   53.88   49.92
   6  -7  -5   39.39   24.59
   6  -7  -5  -11.74   27.70
  -6   7   5   30.43   28.00
  -6   7   5  -18.23   38.70
  -6   7   5   60.73   46.19
   5  -7  -5  132.60   35.38
   5  -7  -5  127.17   50.01
   5  -7  -5   88.18   47.60
  -5   7   5  187.00   51.52
  -5   7   5   84.11   54.80
  -5   7   5  263.57   78.28
   4  -7  -5   73.85   22.87
   4  -7  -5  133.57   56.22
   4  -7  -5   11.09   31.18
  -4   7   5   56.00   44.79
  -4   7   5   63.75   47.25
   3  -7  -5    7.38   27.52
   3  -7  -5   70.98   20.75
   3  -7  -5   58.61   40.49
  -3   7   5   70.34   45.99
  -3   7   5  105.13   51.65
   2  -7  -5   29.17   33.04
   2  -7  -5   10.43   30.79
   2  -7  -5  -17.52    8.24
  -2   7   5   12.70   35.24
  -2   7   5   27.21   33.58
   1  -7  -5   41.28   37.76
   1  -7  -5   43.32   38.98
  -1   7   5   31.90   34.29
  -1   7   5   41.76   39.63
   0  -7  -5   15.57   31.87
   0   7   5   10.28   24.25
   0   7   5   28.21   35.65
  -1  -7  -5    2.55   16.24
  -1  -7  -5   61.26   42.03
   1   7   5   18.70   27.94
   1   7   5  110.25   44.74
   1   7   5  -27.11   45.42
  -2  -7  -5  -73.66   37.77
  -2  -7  -5   10.19   21.48
  -2  -7  -5   17.11   35.53
   2   7   5   14.84   29.42
   2   7   5   68.58   63.82
   2   7   5   -4.85    9.00
  -3  -7  -5   69.55   51.68
  -3  -7  -5    3.52   39.91
  -3  -7  -5  103.17   48.54
   3   7   5   74.06   22.67
   3   7   5   75.04   66.73
   3   7   5   77.16   48.63
  -4  -7  -5   28.34   32.32
  -4  -7  -5  115.17   57.89
   4   7   5  104.93   29.11
   4   7   5   19.50   34.64
   4   7   5  127.39   81.46
  -5  -7  -5  134.26   64.18
  -5  -7  -5   61.61   45.94
   5   7   5  198.42   45.31
   5   7   5  164.38   62.51
   5   7   5  303.37  110.82
  -6  -7  -5   25.82   31.54
  -6  -7  -5   62.82   56.51
   6   7   5   67.90   37.58
   6   7   5   31.20   54.87
   6   7   5   17.79   38.49
   5  -8  -5   25.33   41.32
   5  -8  -5    2.16   34.30
   5  -8  -5   -0.58   16.64
  -5   8   5    4.05   32.66
  -5   8   5   45.39   48.89
   4  -8  -5   14.16   15.44
   4  -8  -5   46.49   41.44
   4  -8  -5   -3.74   35.44
  -4   8   5   32.14   43.53
  -4   8   5   61.27   48.98
   3  -8  -5   55.88   43.65
   3  -8  -5   61.10   45.94
   3  -8  -5   52.62   17.52
  -3   8   5   14.83   42.59
  -3   8   5   19.76   35.88
   2  -8  -5   13.18   39.98
   2  -8  -5    0.60   29.36
  -2   8   5   15.24   28.49
  -2   8   5  -11.89   37.45
   1  -8  -5  113.02   69.78
   1  -8  -5  161.01   60.03
  -1   8   5   77.63   45.84
  -1   8   5   86.15   49.96
   0  -8  -5   87.54   53.52
   0   8   5    0.94   37.89
   0   8   5  149.68   59.81
   0   8   5  199.90   87.12
  -1  -8  -5   77.72   42.49
  -1  -8  -5  104.17   53.59
  -1  -8  -5   15.01   60.16
   1   8   5  104.17   52.86
   1   8   5   42.94   41.09
   1   8   5  138.59   75.51
  -2  -8  -5  -40.20   48.08
  -2  -8  -5   45.84   37.02
  -2  -8  -5   31.31   41.77
   2   8   5    3.74   36.96
   2   8   5   54.24   40.71
  -3  -8  -5   84.51   48.34
  -3  -8  -5   70.90   51.10
  -3  -8  -5  270.44   74.26
   3   8   5  148.12   79.20
   3   8   5    6.17   37.04
  -4  -8  -5   11.34   31.53
  -4  -8  -5  -27.87   52.42
   4   8   5   29.41   37.10
   4   8   5   10.25   42.96
   4   8   5   28.02   18.07
  -5  -8  -5  -78.72   47.93
  -5  -8  -5  123.59   55.73
   5   8   5   40.42   24.86
   5   8   5  -14.99   25.75
   5   8   5   23.75   38.50
   3  -9  -5  -28.35   19.47
   3  -9  -5  -31.03   27.26
  -3   9   5   39.44   42.80
   2  -9  -5   23.96   40.77
   2  -9  -5   -3.49   26.79
  -2   9   5   81.75   57.00
  -2   9   5  108.02   56.98
   1  -9  -5   56.48   36.61
   1  -9  -5   -9.42   36.72
  -1   9   5   -1.39   28.63
  -1   9   5   -5.30   46.74
   0  -9  -5  -27.45   34.57
   0  -9  -5  -17.48   16.57
   0   9   5   92.74   60.93
   0   9   5  -18.47   22.54
   0   9   5  -85.65   30.01
  -1  -9  -5  -25.14   19.69
  -1  -9  -5   -8.32   51.04
  -1  -9  -5   39.84   44.77
   1   9   5  124.01   60.87
   1   9   5   28.84   38.76
   1   9   5   -7.18   43.68
  -2  -9  -5   27.55   33.02
  -2  -9  -5   59.33   66.35
  -2  -9  -5  -22.19   42.81
   2   9   5  105.48   57.22
   2   9   5   35.91   50.19
   2   9   5    3.59   36.73
  -3  -9  -5  -30.53   52.36
  -3  -9  -5   -7.20   31.65
  -3  -9  -5   51.04   48.73
   3   9   5   87.36   53.97
   3   9   5  -33.97   23.87
   2  10  -6   38.25   38.02
   2  10  -6   67.34   33.16
   2  10  -6   12.75   26.34
  -2 -10   6   85.31   57.89
  -2 -10   6   15.31   54.10
   1  10  -6   53.46   39.62
   1  10  -6   77.77   28.44
  -1 -10   6   82.95   66.55
  -1 -10   6   57.06   49.98
   0  10  -6   79.94   30.65
   0  10  -6  103.57   51.72
   0 -10   6  103.04   53.78
   0 -10   6  134.44   73.18
  -1  10  -6   69.78   30.29
  -1  10  -6   38.55   45.50
   1 -10   6   48.39   47.36
   1 -10   6   51.52   57.51
  -2  10  -6   56.08   44.54
  -2  10  -6   39.40   32.83
   2 -10   6   49.43   41.89
   4   9  -6  187.67   76.00
   4   9  -6  107.68   49.48
   4   9  -6  143.46   45.51
  -4  -9   6   -4.89   49.89
  -4  -9   6   21.38   49.96
   3   9  -6   67.83   43.95
   3   9  -6   48.91   32.41
   3   9  -6   36.22   16.32
   3   9  -6    0.41   23.33
  -3  -9   6   43.51   55.26
  -3  -9   6   45.18   49.20
   2   9  -6   96.10   50.70
   2   9  -6   57.35   29.12
   2   9  -6   75.38   27.06
  -2  -9   6   98.29   48.63
  -2  -9   6  -36.40   38.36
   1   9  -6   18.12   30.67
   1   9  -6  -16.10   18.72
  -1  -9   6   40.98   43.69
  -1  -9   6   26.52   50.65
   0   9  -6  -19.37   18.46
   0   9  -6   -1.89   23.71
   0  -9   6  -99.80   32.01
   0  -9   6  -12.12   42.09
  -1   9  -6  -20.24   22.07
  -1   9  -6   39.42   36.64
   1  -9   6   56.32   39.79
   1  -9   6  -29.73   42.27
  -2   9  -6   80.78   33.68
  -2   9  -6   98.23   49.70
   2  -9   6   65.94   43.46
   2  -9   6  153.67   72.17
  -3   9  -6   52.70   33.36
  -3   9  -6  131.35   74.56
  -3   9  -6   79.85   44.40
   3  -9   6   37.47   37.27
   3  -9   6   61.39   58.05
  -4   9  -6   -5.22   64.45
  -4   9  -6  130.05   42.08
  -4   9  -6  100.06   50.91
   4  -9   6   86.81   39.37
   6   8  -6  -16.81   22.31
   6   8  -6   52.73   34.81
   6   8  -6   -8.80   32.34
   6   8  -6   71.88   51.67
  -6  -8   6   46.15   60.09
  -6  -8   6  -11.05   38.22
   5   8  -6   78.81   43.11
   5   8  -6   85.06   43.20
   5   8  -6  157.40   77.13
   5   8  -6   56.04   29.61
  -5  -8   6   37.91   56.04
  -5  -8   6   -3.41   40.80
   4   8  -6   -7.75   18.80
   4   8  -6   76.91   59.14
   4   8  -6   86.68   38.38
   4   8  -6   12.55   27.43
  -4  -8   6   98.05   45.03
  -4  -8   6    4.10   46.46
  -4  -8   6  -10.26   42.16
   3   8  -6  125.03   52.63
   3   8  -6   56.72   25.31
   3   8  -6  202.60   41.69
  -3  -8   6  158.92   55.12
  -3  -8   6   92.77   48.83
  -3  -8   6  119.81   60.81
   2   8  -6   28.79   15.47
   2   8  -6   13.48   21.51
   2   8  -6   29.06   20.12
   2   8  -6    2.36   23.50
  -2  -8   6   99.66   45.78
  -2  -8   6   62.96   45.97
  -2  -8   6   44.47   36.62
   1   8  -6  340.55   82.85
   1   8  -6  162.70   37.94
  -1  -8   6  180.62   68.32
  -1  -8   6  255.61   69.16
  -1  -8   6  235.61   57.11
   0   8  -6   97.41   29.94
   0   8  -6  108.81   51.47
   0  -8   6  139.58   45.21
   0  -8   6  157.72   27.57
   0  -8   6  108.45   49.36
   0  -8   6   89.51   55.69
  -1   8  -6  171.86   66.99
  -1   8  -6  363.15   48.75
   1  -8   6  344.99   59.88
   1  -8   6  282.69   44.16
   1  -8   6  167.55   63.59
   1  -8   6   97.24   63.71
  -2   8  -6   -0.42   20.53
  -2   8  -6   -0.80   25.67
   2  -8   6   -3.00   14.40
   2  -8   6    9.19   38.68
   2  -8   6   -5.86   25.92
  -3   8  -6  184.12   45.58
  -3   8  -6  119.87   71.86
  -3   8  -6  151.05   62.30
   3  -8   6  125.36   43.64
   3  -8   6  189.46   42.17
  -4   8  -6  -56.34   41.67
  -4   8  -6   64.87   35.77
  -4   8  -6   14.26   26.35
   4  -8   6   32.53   26.60
  -5   8  -6  136.43   54.93
  -5   8  -6  114.75   46.85
  -5   8  -6   38.49   68.97
   5  -8   6   78.99   41.20
   5  -8   6  174.03   45.71
  -6   8  -6   28.85   40.04
  -6   8  -6   48.14   38.46
  -6   8  -6  -13.18   57.09
   6  -8   6   -2.99   32.62
   6  -8   6   22.74   27.63
   7   7  -6   61.99   34.77
   7   7  -6   34.47   51.01
   7   7  -6   -7.37   38.00
   7   7  -6   29.29   25.68
   6   7  -6   26.68   26.39
   6   7  -6  -12.84   45.63
   6   7  -6   65.03   32.47
   6   7  -6   29.67   36.38
  -6  -7   6   83.35   40.10
   5   7  -6  244.02   48.80
   5   7  -6  257.69   54.85
   5   7  -6  121.64   48.42
   5   7  -6  112.45   73.79
  -5  -7   6  206.02   68.41
  -5  -7   6  282.49   80.32
  -5  -7   6  145.81   56.40
   4   7  -6   90.37   37.52
   4   7  -6   57.65   27.82
   4   7  -6   55.14   61.34
   4   7  -6   68.98   34.36
  -4  -7   6  130.51   57.82
  -4  -7   6  171.97   57.06
  -4  -7   6   93.11   48.09
   3   7  -6  143.53   36.96
   3   7  -6   97.80   42.16
   3   7  -6  109.53   32.65
  -3  -7   6  111.36   50.84
  -3  -7   6   95.44   49.44
  -3  -7   6   81.69   47.68
   2   7  -6   19.90   19.37
   2   7  -6   84.02   27.03
   2   7  -6   79.18   35.21
  -2  -7   6   52.93   44.98
  -2  -7   6  129.23   48.84
  -2  -7   6  117.32   44.19
   1   7  -6  207.08   26.00
   1   7  -6   41.29   33.80
   1   7  -6  132.22   27.32
  -1  -7   6   54.91   22.96
  -1  -7   6  201.53   45.21
  -1  -7   6   71.29   44.80
  -1  -7   6  119.42   46.96
   0   7  -6   99.86   48.27
   0   7  -6  120.26   23.97
   0  -7   6   35.46   34.37
   0  -7   6  104.81   23.49
   0  -7   6  126.50   53.54
   0  -7   6   83.58   38.49
  -1   7  -6  110.47   40.45
  -1   7  -6   66.21   22.63
  -1   7  -6   53.92   36.42
   1  -7   6   60.54   46.16
   1  -7   6   51.11   21.07
   1  -7   6   56.21   32.70
   1  -7   6  100.84   40.98
  -2   7  -6  111.19   28.20
  -2   7  -6  120.99   40.84
  -2   7  -6  134.30   51.02
   2  -7   6   91.13   30.90
   2  -7   6   22.36   18.97
   2  -7   6   56.73   33.59
  -3   7  -6  145.94   66.43
  -3   7  -6  203.90   65.12
  -3   7  -6  155.82   41.22
  -3   7  -6  108.79   45.03
   3  -7   6  158.53   39.82
   3  -7   6  148.67   49.72
  -4   7  -6   56.20   70.63
  -4   7  -6  123.15   40.68
  -4   7  -6  104.43   47.58
   4  -7   6   75.18   36.10
   4  -7   6  201.98   44.34
  -5   7  -6  302.34   81.91
  -5   7  -6  382.44   73.35
   5  -7   6  241.95   66.95
   5  -7   6  258.95   60.84
  -6   7  -6  247.93   62.57
  -6   7  -6   44.84   62.01
   6  -7   6  161.18   48.52
   6  -7   6  149.98   51.77
  -7   7  -6   48.79   50.88
  -7   7  -6  101.22   46.14
  -7   7  -6  -50.36   49.01
   7  -7   6   33.21   40.10
   8   6  -6   64.57   59.60
   8   6  -6   39.04   34.89
   8   6  -6   29.24   22.98
   8   6  -6   15.85   42.64
   7   6  -6  169.88   48.89
   7   6  -6  220.53   60.10
   7   6  -6  223.96   52.48
   7   6  -6   80.17   61.36
  -7  -6   6   78.80   49.12
   6   6  -6   48.80   28.31
   6   6  -6   -1.93   51.86
   6   6  -6   86.56   34.17
   6   6  -6  139.94   46.59
  -6  -6   6   53.00   39.51
   5   6  -6   58.99   33.60
   5   6  -6   77.00   64.38
   5   6  -6  111.34   38.41
   5   6  -6   88.60   33.17
  -5  -6   6  127.74   48.06
  -5  -6   6   42.33   44.09
   4   6  -6   66.65   33.63
   4   6  -6   38.70   24.01
   4   6  -6   80.35   30.32
   4   6  -6   55.17   57.07
   4   6  -6  177.49   42.43
  -4  -6   6   83.20   38.19
  -4  -6   6    2.65   30.02
  -4  -6   6  163.57   53.11
   3   6  -6  236.66   62.19
   3   6  -6  203.00   45.21
   3   6  -6  220.07   47.19
   3   6  -6  226.50   54.59
  -3  -6   6  163.94   57.43
  -3  -6   6  256.46   73.35
  -3  -6   6  277.02   64.32
   2   6  -6  142.70   48.70
   2   6  -6  193.80   55.45
   2   6  -6  125.58   31.34
   2   6  -6  192.07   33.67
  -2  -6   6  112.02   43.71
  -2  -6   6   70.47   39.60
  -2  -6   6  157.02   52.97
   1   6  -6  728.59   98.13
   1   6  -6  512.05  117.63
   1   6  -6  639.89   92.01
   1   6  -6  781.89   93.51
   1   6  -6  703.91  109.79
  -1  -6   6  568.10   95.25
  -1  -6   6  523.31  119.22
  -1  -6   6  490.61  114.89
  -1  -6   6  816.17  107.57
   0   6  -6   88.38   35.57
   0   6  -6   44.34   33.69
   0  -6   6   89.80   22.11
   0  -6   6   68.87   32.43
   0  -6   6  113.52   44.70
  -1   6  -6  432.37   62.82
  -1   6  -6  572.07   95.63
  -1   6  -6  607.54  107.27
   1  -6   6  418.16   67.39
   1  -6   6  548.88   97.01
   1  -6   6  392.29   69.71
  -2   6  -6  277.84   41.61
  -2   6  -6  163.86   50.54
  -2   6  -6  178.50   58.28
  -2   6  -6  321.37   78.59
   2  -6   6  167.18   53.65
   2  -6   6  251.04   44.62
   2  -6   6  244.63   47.37
  -3   6  -6  344.07   89.71
  -3   6  -6  400.06   67.35
  -3   6  -6  559.42  112.51
   3  -6   6  433.45   68.22
   3  -6   6  300.11   77.69
   3  -6   6  477.36   69.92
  -4   6  -6   78.70   31.90
  -4   6  -6   95.63   46.09
  -4   6  -6   92.86   54.88
   4  -6   6   37.41   24.09
   4  -6   6   28.09   24.83
   4  -6   6   58.84   30.04
  -5   6  -6  111.78   49.34
  -5   6  -6  178.76   50.70
   5  -6   6  117.90   40.42
   5  -6   6  119.99   44.35
  -6   6  -6   94.42   44.53
  -6   6  -6  144.05   55.90
   6  -6   6   84.72   39.48
   6  -6   6   69.12   40.90
  -7   6  -6  132.37   69.44
  -7   6  -6  318.23   77.44
  -7   6  -6  218.06   63.96
   7  -6   6  161.02   50.18
   7  -6   6  186.84   64.82
  -8   6  -6  -21.82   59.80
  -8   6  -6   40.30   49.02
  -8   6  -6    1.76   20.00
   8  -6   6   17.37   42.12
   8  -6   6   36.23   34.50
   8  -6   6    5.42   19.62
   8   5  -6  264.07   65.21
   8   5  -6  131.42   35.86
   8   5  -6  147.86   47.14
   8   5  -6   19.48   56.34
   7   5  -6  498.33   87.98
   7   5  -6  566.72  103.07
   7   5  -6  517.29  111.61
   7   5  -6  389.98   85.84
  -7  -5   6  368.63   98.80
   6   5  -6   19.19   24.90
   6   5  -6  -17.50   26.96
   6   5  -6   58.96   25.99
   6   5  -6   15.50   39.09
  -6  -5   6   72.84   40.23
   5   5  -6   -2.12   14.02
   5   5  -6  -11.12   24.53
   5   5  -6   33.96   45.82
   5   5  -6  -10.10   21.86
   5   5  -6   10.54   22.21
  -5  -5   6   20.04   27.56
  -5  -5   6    3.92   35.36
   4   5  -6  137.51   52.35
   4   5  -6  343.43   65.68
   4   5  -6  163.31   79.43
   4   5  -6  438.01   77.48
   4   5  -6  363.78   56.83
   4   5  -6  308.59   68.16
   4   5  -6  226.48   54.38
  -4  -5   6  235.16   65.21
  -4  -5   6  228.60   67.91
   3   5  -6 1565.00  198.13
   3   5  -6 1498.25  197.12
   3   5  -6 1225.68  205.03
   3   5  -6 1404.71  207.83
   3   5  -6 1346.70  201.33
  -3  -5   6 1408.23  211.75
  -3  -5   6 1154.98  206.18
  -3  -5   6 1701.20  210.03
   2   5  -6   50.81   22.98
   2   5  -6  107.90   30.44
   2   5  -6  105.40   23.65
   2   5  -6  117.25   38.28
  -2  -5   6   68.82   35.22
  -2  -5   6  100.55   41.28
  -2  -5   6   68.70   23.60
  -2  -5   6  109.51   40.58
   1   5  -6  194.02   29.60
   1   5  -6  239.84   55.34
   1   5  -6  154.55   39.17
   1   5  -6  177.66   28.95
  -1  -5   6  269.57   63.74
  -1  -5   6  286.23   42.88
  -1  -5   6  330.88   52.33
  -1  -5   6  390.72   69.80
   0   5  -6  155.39   43.93
   0   5  -6  135.83   31.45
   0  -5   6  141.46   33.88
   0  -5   6  179.40   52.76
   0  -5   6  109.17   29.28
   0  -5   6  173.43   45.67
  -1   5  -6  421.83   58.65
  -1   5  -6  491.28   74.19
   1  -5   6  510.85   66.10
   1  -5   6  358.32   79.34
   1  -5   6  347.62   64.14
  -2   5  -6  210.45   62.72
  -2   5  -6  161.21   31.44
   2  -5   6  182.79   36.35
   2  -5   6  132.60   28.97
   2  -5   6  145.12   31.38
   2  -5   6  146.13   42.84
  -3   5  -6 1087.61  164.95
  -3   5  -6 1156.51  184.95
   3  -5   6 1175.13  165.94
   3  -5   6 1381.38  169.81
   3  -5   6 1213.88  172.49
  -4   5  -6  512.09   79.18
  -4   5  -6  389.19  104.19
  -4   5  -6  530.47  101.98
   4  -5   6  569.49   82.38
   4  -5   6  465.30   78.05
   4  -5   6  476.32   79.18
  -5   5  -6  -25.66   25.82
  -5   5  -6  -18.01   31.46
  -5   5  -6   -1.43   19.67
   5  -5   6  -15.33   12.87
   5  -5   6    5.77   28.33
   5  -5   6   10.50   22.36
  -6   5  -6  131.52   44.43
  -6   5  -6   60.09   34.74
   6  -5   6  100.55   31.90
   6  -5   6   56.24   35.14
   6  -5   6  147.35   47.55
  -7   5  -6  731.16  104.12
  -7   5  -6  423.89  118.27
  -7   5  -6  433.07  103.35
   7  -5   6  591.17   92.47
   7  -5   6  566.49  109.60
   7  -5   6  524.20  127.35
  -8   5  -6  189.41   56.87
  -8   5  -6   97.19   75.67
   8  -5   6  239.05   65.13
   8  -5   6  215.05   68.96
   8  -5   6  272.35   59.34
   9   4  -6   96.47   59.06
   9   4  -6  188.46   55.16
   9   4  -6   14.05   49.31
   8   4  -6   96.08   47.69
   8   4  -6   76.23   35.35
   8   4  -6  130.34   59.47
   8   4  -6  172.71   62.88
   8   4  -6  135.59   29.55
  -8  -4   6  138.16   51.59
   7   4  -6   43.30   37.12
   7   4  -6    8.70   27.29
   7   4  -6   12.60   14.13
   7   4  -6   -5.07   37.62
  -7  -4   6  -11.85   26.52
   6   4  -6  415.83   73.47
   6   4  -6  352.43   73.87
   6   4  -6  496.17   82.77
   6   4  -6  305.81   74.06
   6   4  -6  356.56   81.21
  -6  -4   6  331.62   80.81
   5   4  -6  224.24   69.14
   5   4  -6  239.99   59.64
   5   4  -6  145.12   46.46
   5   4  -6  409.64   62.02
   5   4  -6  359.31   62.61
  -5  -4   6  242.85   61.16
   4   4  -6 1028.40  165.85
   4   4  -6 1226.62  167.09
   4   4  -6 1245.91  161.22
   4   4  -6 1085.50  159.92
   4   4  -6  824.63  174.07
   4   4  -6 1214.63  167.83
  -4  -4   6 1281.41  171.06
  -4  -4   6 1218.59  171.75
   3   4  -6  471.25  104.36
   3   4  -6  311.19   52.83
   3   4  -6  401.53   73.33
   3   4  -6  246.47   63.02
   3   4  -6  355.61   54.47
   3   4  -6  326.10   63.58
  -3  -4   6  265.71   68.41
  -3  -4   6  313.65   69.58
   2   4  -6  510.27   81.02
   2   4  -6  455.51   75.95
   2   4  -6  483.89   69.69
   2   4  -6  545.17   73.35
  -2  -4   6  420.80   88.16
  -2  -4   6  463.42   89.29
  -2  -4   6  472.06   72.80
   1   4  -6  495.70   76.17
   1   4  -6  555.04   70.08
   1   4  -6  459.87   69.56
   1   4  -6  372.39   61.25
  -1  -4   6  649.91   85.21
  -1  -4   6  547.86   90.39
  -1  -4   6  513.49   69.64
  -1  -4   6  548.36   73.65
   0   4  -6 4141.95  537.47
   0  -4   6 4036.71  544.04
   0  -4   6 3898.53  534.91
  -1   4  -6  698.13  100.60
  -1   4  -6  811.83  113.64
   1  -4   6  713.63   96.55
   1  -4   6  663.47  100.40
   1  -4   6  597.41  105.06
  -2   4  -6  521.86   80.76
   2  -4   6  484.98   64.30
   2  -4   6  332.37   55.78
   2  -4   6  416.29   59.19
   2  -4   6  516.54   70.36
  -3   4  -6  281.15   51.12
  -3   4  -6  351.63   79.39
   3  -4   6  305.78   60.38
   3  -4   6  364.62   61.76
   3  -4   6  324.24   51.98
  -4   4  -6 1357.49  204.01
  -4   4  -6 1285.56  188.05
   4  -4   6 1397.63  192.12
   4  -4   6 1294.70  188.35
   4  -4   6 1379.97  189.81
   4  -4   6 1368.25  183.77
  -5   4  -6  172.05   61.66
  -5   4  -6  303.40   56.70
   5  -4   6  191.95   43.12
   5  -4   6  184.98   49.35
   5  -4   6  151.12   39.03
   5  -4   6  239.23   54.33
  -6   4  -6  385.96   83.05
  -6   4  -6  255.87   91.04
  -6   4  -6  464.03   85.62
   6  -4   6  381.89   60.86
   6  -4   6  460.23   87.44
   6  -4   6  516.69   90.25
   6  -4   6  457.83   70.60
  -7   4  -6   40.85   26.09
   7  -4   6   43.11   41.24
   7  -4   6   95.67   37.22
  -8   4  -6  142.09   42.52
  -8   4  -6   54.73   65.12
   8  -4   6  159.44   46.58
   8  -4   6   61.55   50.27
  -9   4  -6   88.67   74.08
  -9   4  -6  133.15   39.91
   9  -4   6  227.60   72.65
   9   3  -6  260.91   71.13
   9   3  -6  298.00   79.14
   9   3  -6  333.03   83.88
   8   3  -6  462.29   82.11
   8   3  -6  293.28   80.31
   7   3  -6  158.29   46.18
   7   3  -6   72.92   35.79
   7   3  -6   53.90   40.82
   7   3  -6   80.14   24.04
   7   3  -6   82.92   33.94
   7   3  -6  160.17   49.68
  -7  -3   6  111.08   43.36
  -7  -3   6  114.75   41.16
   6   3  -6  321.67   70.92
   6   3  -6  352.09   74.41
   6   3  -6  395.54   79.68
   6   3  -6  401.46   59.56
   6   3  -6  349.27   76.52
  -6  -3   6  282.55   71.66
  -6  -3   6  375.16   76.74
   5   3  -6 1980.21  278.99
   5   3  -6 1873.91  282.06
   5   3  -6 2271.45  283.07
   5   3  -6 2338.84  281.22
   5   3  -6 1986.20  278.88
  -5  -3   6 1787.35  281.16
  -5  -3   6 1756.28  278.00
   4   3  -6  200.67   43.99
   4   3  -6  147.55   40.89
   4   3  -6  255.85   51.40
   4   3  -6  243.23   50.69
  -4  -3   6  207.23   45.86
  -4  -3   6  155.74   47.74
  -4  -3   6  151.50   45.47
   3   3  -6  561.78   95.90
   3   3  -6  594.14   82.72
   3   3  -6  566.20   82.22
   3   3  -6  610.40   87.74
   3   3  -6  524.31   86.08
  -3  -3   6  507.31   88.42
  -3  -3   6  506.57   81.69
  -3  -3   6  496.22   87.24
  -3  -3   6  566.62   83.24
   2   3  -6  222.06   43.07
   2   3  -6  314.18   53.84
   2   3  -6  350.45   48.01
  -2  -3   6  386.51   63.97
  -2  -3   6  254.01   44.22
  -2  -3   6  296.86   51.92
  -2  -3   6  400.45   66.24
   1   3  -6 2512.40  303.11
   1   3  -6 1969.90  303.16
  -1  -3   6 2128.10  303.63
  -1  -3   6 2341.76  310.29
  -1  -3   6 2306.77  309.79
   0   3  -6  119.12   32.59
   0   3  -6   71.74   15.29
   0   3  -6   26.02   18.00
   0  -3   6   37.31   17.97
   0  -3   6   61.23   24.16
  -1   3  -6 1506.97  187.06
  -1   3  -6 1504.43  193.77
   1  -3   6 1358.85  185.98
   1  -3   6 1206.87  180.28
   1  -3   6 1327.14  189.45
  -2   3  -6  368.62   68.68
   2  -3   6  358.26   54.72
   2  -3   6  369.81   57.87
   2  -3   6  360.77   59.72
  -3   3  -6  803.94  126.84
   3  -3   6  732.24  116.58
   3  -3   6  932.74  116.28
   3  -3   6  807.10  116.12
   3  -3   6  768.46  109.27
  -4   3  -6  214.23   59.30
   4  -3   6  143.12   38.55
   4  -3   6  191.87   58.91
   4  -3   6  139.39   29.14
   4  -3   6  111.71   31.73
   4  -3   6  147.92   39.25
  -5   3  -6 1778.73  254.34
   5  -3   6 2073.36  260.43
   5  -3   6 1535.23  239.40
   5  -3   6 1469.96  231.94
   5  -3   6 1804.97  240.50
   5  -3   6 1735.43  232.19
  -6   3  -6  492.97  113.19
   6  -3   6  512.44   80.66
   6  -3   6  485.73   97.77
   6  -3   6  597.88  126.95
   6  -3   6  464.48   70.86
  -7   3  -6  148.43   40.90
  -7   3  -6   73.31   53.49
   7  -3   6  136.20   50.23
   7  -3   6   69.05   53.93
   7  -3   6  142.64   42.62
  -8   3  -6   16.06   45.02
   8  -3   6  117.65   41.27
   8  -3   6   91.01   56.60
  -9   3  -6  186.69   45.74
  -9   3  -6  246.90  100.52
   9  -3   6  312.67   87.81
   9   2  -6   51.87   42.28
   9   2  -6   60.18   52.90
  -9  -2   6   59.38   38.97
  -9  -2   6   24.75   40.89
  -9  -2   6  119.61   27.38
   8   2  -6  618.13  118.14
   8   2  -6  642.27  125.07
   8   2  -6  828.17  110.46
  -8  -2   6  493.11  103.56
  -8  -2   6  716.40  108.49
   7   2  -6   32.84   17.57
   7   2  -6   18.81    8.98
   7   2  -6   13.06   29.09
   7   2  -6   13.14   24.20
   7   2  -6   17.41   26.28
   7   2  -6   20.46   31.47
  -7  -2   6  111.45   37.48
  -7  -2   6   36.58   27.64
  -7  -2   6  -13.46   31.41
   6   2  -6  726.66  111.56
   6   2  -6  746.66  113.43
   6   2  -6  664.94  110.00
   6   2  -6  683.99  109.39
   6   2  -6  679.90  104.93
  -6  -2   6  653.54  112.37
  -6  -2   6  800.38  112.76
   5   2  -6   31.36   25.41
   5   2  -6  -46.29   22.44
   5   2  -6   40.40   21.35
   5   2  -6   58.10   25.34
   5   2  -6   30.42   29.25
  -5  -2   6    9.97   20.40
  -5  -2   6   -9.81   23.71
   4   2  -6  842.46  120.31
   4   2  -6  814.36  113.71
   4   2  -6  943.92  125.86
   4   2  -6  923.55  121.62
   4   2  -6  700.62  118.38
  -4  -2   6  826.15  122.02
  -4  -2   6  747.96  119.33
   3   2  -6   74.55   20.08
   3   2  -6  129.97   30.16
   3   2  -6  138.86   35.69
   3   2  -6  118.07   30.45
   3   2  -6   98.56   26.48
  -3  -2   6  111.39   31.89
  -3  -2   6   77.20   28.27
  -3  -2   6   95.11   27.78
  -3  -2   6  138.99   30.56
   2   2  -6 6551.35  848.95
   2   2  -6 6276.44  850.66
   2   2  -6 6229.67  851.02
  -2  -2   6 6059.04  851.16
  -2  -2   6 6382.64  849.15
  -2  -2   6 6644.42  855.09
  -2  -2   6 6652.54  852.60
   1   2  -6  177.71   28.47
   1   2  -6  181.98   34.15
   1   2  -6  203.21   33.05
   1   2  -6  186.28   36.82
  -1  -2   6  242.91   40.00
  -1  -2   6  191.21   38.52
  -1  -2   6  139.82   29.66
  -1  -2   6  199.51   41.58
   0   2  -6  727.28  102.60
   0   2  -6  666.16  100.60
   0  -2   6  909.26  102.51
   0  -2   6  630.95   95.52
  -1   2  -6  274.34   51.49
  -1   2  -6  286.79   46.82
   1  -2   6  226.37   48.21
   1  -2   6  365.57   56.71
  -2   2  -6 8003.82 1021.96
   2  -2   6 7571.54 1022.74
   2  -2   6 7274.44 1014.85
   2  -2   6 7697.67 1013.23
  -3   2  -6  200.19   50.42
   3  -2   6  187.46   37.42
   3  -2   6  203.66   52.48
   3  -2   6  111.06   24.07
   3  -2   6  122.52   34.28
  -4   2  -6  787.28  125.32
   4  -2   6  713.71  107.87
   4  -2   6  722.39  124.98
   4  -2   6  804.30  115.29
   4  -2   6  794.44  114.56
  -5   2  -6   26.93   41.06
   5  -2   6   45.95   48.86
   5  -2   6  102.60   27.79
   5  -2   6   45.91   35.65
  -6   2  -6  896.65  151.07
   6  -2   6  812.97  135.81
   6  -2   6  801.55  120.49
   6  -2   6  974.40  130.44
   6  -2   6  923.82  155.59
  -7   2  -6   35.02   46.85
   7  -2   6   38.36   10.50
   7  -2   6   49.93   44.59
   7  -2   6   92.88   65.20
   7  -2   6  104.35   38.93
  -8   2  -6  612.95   94.74
  -8   2  -6  406.52   98.79
   8  -2   6  935.41  144.96
   8  -2   6  603.89  143.36
   8  -2   6  777.57  118.15
  -9   2  -6  -30.65   37.49
  -9   2  -6   22.20   11.33
  -9   2  -6  -10.65    7.38
   9  -2   6   89.61   71.73
   9  -2   6   23.04   52.24
   9   1  -6  285.22   73.79
   9   1  -6  187.88   71.32
  -9  -1   6  275.35   75.40
  -9  -1   6  164.42   67.49
  -9  -1   6  300.39   59.32
   8   1  -6   91.89   39.98
   8   1  -6   19.26   30.53
   8   1  -6  104.44   45.14
  -8  -1   6  134.30   55.35
  -8  -1   6   46.97   25.87
   7   1  -6  695.85  100.96
   7   1  -6  653.86   84.42
   7   1  -6  641.43  103.17
   7   1  -6  603.91  107.64
  -7  -1   6  584.32   95.35
  -7  -1   6  634.69  115.82
  -7  -1   6  432.08   96.64
   6   1  -6  673.34  133.13
   6   1  -6  591.64   93.08
   6   1  -6  659.38   91.03
   6   1  -6  506.73   88.60
   6   1  -6  634.88   94.37
  -6  -1   6  594.49   89.44
  -6  -1   6  554.33   94.18
  -6  -1   6  390.95   94.32
   5   1  -6  693.26  118.88
   5   1  -6  877.19  123.79
   5   1  -6  900.09  125.02
   5   1  -6  886.91  125.95
  -5  -1   6  770.24  123.72
  -5  -1   6  876.03  122.53
   4   1  -6  367.22   63.46
   4   1  -6  321.85   63.68
   4   1  -6  376.47   58.10
   4   1  -6  293.40   56.21
  -4  -1   6  356.47   62.70
  -4  -1   6  244.43   58.61
   3   1  -6 2290.62  302.77
   3   1  -6 2382.75  306.19
   3   1  -6 1736.95  306.24
   3   1  -6 2496.33  306.57
  -3  -1   6 2064.42  305.15
  -3  -1   6 2466.37  306.95
   2   1  -6  334.10   59.96
   2   1  -6  430.42   60.82
  -2  -1   6  339.63   60.61
  -2  -1   6  394.63   58.93
  -2  -1   6  477.61   61.87
   1   1  -6 1581.46  241.09
   1   1  -6 1937.26  244.11
  -1  -1   6 1942.87  242.64
  -1  -1   6 1679.60  240.67
  -1  -1   6 1958.97  245.06
   0   1  -6   30.08   17.85
   0   1  -6   25.52   15.96
   0  -1   6   35.72   13.62
   0  -1   6   41.48   21.36
   0  -1   6   44.84   16.33
  -1   1  -6 2266.10  335.69
  -1   1  -6 2553.96  340.56
   1  -1   6 2401.70  335.53
   1  -1   6 2750.52  342.44
  -2   1  -6  335.79   56.57
  -2   1  -6  278.48   45.67
  -2   1  -6  331.43   60.21
   2  -1   6  350.44   62.38
   2  -1   6  311.25   50.11
  -3   1  -6 1630.28  280.48
  -3   1  -6 2174.24  270.37
   3  -1   6 2469.19  289.77
   3  -1   6 2064.72  275.64
   3  -1   6 1740.37  274.24
  -4   1  -6  448.94   90.37
   4  -1   6  471.97   87.75
   4  -1   6  525.95   82.42
   4  -1   6  584.92   97.97
   4  -1   6  488.84   76.75
  -5   1  -6  879.21  159.06
   5  -1   6  999.25  151.12
   5  -1   6 1078.50  146.38
   5  -1   6 1073.75  165.80
  -6   1  -6  334.45   78.31
   6  -1   6  509.90  120.52
   6  -1   6  460.16   97.50
   6  -1   6  562.90   84.29
   7  -1   6  841.23  139.60
   7  -1   6  852.79  175.67
   7  -1   6  846.66  131.65
  -8   1  -6   84.54   34.69
   8  -1   6  215.90   60.67
   8  -1   6  124.10   19.87
   8  -1   6  140.80   85.74
   8  -1   6   84.04   53.46
  -9   1  -6  115.01   67.21
   9  -1   6  105.91   83.71
   9  -1   6  210.25   71.27
   9   0  -6   53.52   39.42
   9   0  -6   45.13   44.08
  -9   0   6   31.58   25.34
  -9   0   6   15.02   41.33
  -9   0   6  218.76   79.83
   8   0  -6   93.29   43.71
   8   0  -6   31.00   43.11
   8   0  -6   61.77   40.62
  -8   0   6   96.41   31.49
  -8   0   6   43.41   39.82
   7   0  -6   17.43   25.11
   7   0  -6   58.52   17.22
   7   0  -6  162.54   50.55
   7   0  -6   26.77   28.29
  -7   0   6  124.42   42.86
  -7   0   6   90.84   30.35
  -7   0   6   29.65   33.37
   6   0  -6  735.28  111.42
   6   0  -6  882.77  120.13
   6   0  -6  634.78  112.63
   6   0  -6  812.83  111.75
  -6   0   6  774.99  110.16
  -6   0   6  767.42  118.66
  -6   0   6  604.87  115.52
   5   0  -6   58.56   32.52
   5   0  -6   25.41   21.89
   5   0  -6   14.35   17.00
   5   0  -6   27.86   23.05
  -5   0   6   -3.24   23.40
  -5   0   6   26.03   18.09
  -5   0   6  -10.01   19.73
   4   0  -6 2209.00  313.42
   4   0  -6 2120.44  318.44
   4   0  -6 2948.10  327.14
   4   0  -6 2637.59  319.94
  -4   0   6 2287.60  320.31
  -4   0   6 2180.90  314.26
   3   0  -6   47.40   24.37
   3   0  -6   66.57   26.95
   3   0  -6   59.51   14.79
   3   0  -6   16.78   17.28
  -3   0   6   32.80   22.13
  -3   0   6   81.17   17.26
  -3   0   6   65.99   23.70
   2   0  -6  396.01   56.36
   2   0  -6  491.18   74.68
  -2   0   6  442.10   58.64
  -2   0   6  288.57   50.59
   1   0  -6    9.17   12.91
   1   0  -6   32.67   21.01
   1   0  -6    6.22   13.30
  -1   0   6   13.94   14.19
  -1   0   6    6.20   11.84
  -1   0   6   11.40   14.49
  -1   0  -6    8.70   18.82
  -1   0  -6   11.89   16.79
  -1   0  -6    7.61   12.05
   1   0   6   17.23   21.99
   1   0   6   -3.78    8.77
  -2   0  -6  479.70   75.83
  -2   0  -6  213.90   69.60
  -2   0  -6  396.65   58.19
  -2   0  -6  362.28   56.24
   2   0   6  432.89   58.96
   2   0   6  413.75   84.85
  -3   0  -6   43.33   23.83
  -3   0  -6    6.92   25.35
  -3   0  -6   33.52   17.73
   3   0   6   19.02   17.75
   3   0   6   18.35   35.69
  -4   0  -6 2945.63  417.80
   4   0   6 3600.78  426.53
   4   0   6 3248.16  419.39
   4   0   6 3057.13  422.55
   4   0   6 2706.70  434.08
  -5   0  -6   13.37   31.87
  -5   0  -6    0.43   19.08
  -5   0  -6   -5.38   24.44
   5   0   6  -26.65   39.82
   5   0   6   24.53   23.86
   5   0   6    8.94   33.59
  -6   0  -6  588.46  138.23
   6   0   6 1004.52  164.75
   6   0   6  841.26  141.16
   6   0   6 1120.94  140.40
  -7   0  -6    1.03   32.51
  -7   0  -6   66.60   30.04
   7   0   6  119.22   42.96
   7   0   6   80.93   51.84
   7   0   6  158.34   77.85
  -8   0  -6   77.91   27.60
   8   0   6   36.91   50.19
   8   0   6  169.28   95.98
   8   0   6   85.15   24.64
  -9   0  -6    8.97    4.73
  -9   0  -6   20.03   40.06
   9   0   6  -23.43   42.33
   9   0   6   36.20   16.56
   9   0   6   26.88   85.51
   9  -1  -6  109.50   46.00
   9  -1  -6   83.98   52.28
  -9   1   6  121.87   66.94
  -9   1   6  152.39   62.10
   8  -1  -6  296.84   70.68
   8  -1  -6  283.16   78.90
  -8   1   6  284.23   56.17
  -8   1   6  401.93  103.77
  -8   1   6  244.09   73.73
   7  -1  -6  527.99   96.80
   7  -1  -6  514.62   77.94
   7  -1  -6  551.15  105.66
  -7   1   6  646.82  107.32
  -7   1   6  469.78   78.67
  -7   1   6  359.02   96.88
   6  -1  -6   78.22   38.29
   6  -1  -6   62.41   30.58
   6  -1  -6   32.05   23.40
  -6   1   6   56.60   36.70
  -6   1   6   56.08   38.87
   5  -1  -6  319.56   65.26
   5  -1  -6  445.56   72.00
   5  -1  -6  361.71   73.01
  -5   1   6  289.96   70.02
  -5   1   6  248.07   62.82
   4  -1  -6 1136.98  149.01
   4  -1  -6 1120.84  154.60
   4  -1  -6  880.10  147.67
  -4   1   6 1015.30  146.11
  -4   1   6 1143.63  154.25
  -4   1   6  967.88  150.56
   3  -1  -6 1758.32  229.75
   3  -1  -6 1742.66  223.43
   3  -1  -6 1550.55  220.55
  -3   1   6 1602.01  220.80
  -3   1   6 1576.73  226.91
  -3   1   6 1427.68  222.83
   2  -1  -6   87.14   24.29
   2  -1  -6   18.22   19.97
   2  -1  -6   54.15   19.38
  -2   1   6   65.73   25.53
  -2   1   6   35.49   23.09
  -2   1   6   54.14   19.41
   1  -1  -6  947.28  126.81
   1  -1  -6  999.80  117.32
  -1   1   6  805.57  116.72
  -1   1   6  762.86  124.51
  -1   1   6 1020.20  127.88
  -1   1   6  616.30  117.79
   0  -1  -6    2.61   41.42
   0  -1  -6   23.82   20.60
   0  -1  -6    0.63   10.83
   0   1   6   17.10   16.00
   0   1   6   15.07   10.69
   0   1   6    0.46   20.92
   0   1   6    0.07    9.54
  -1  -1  -6  623.21   93.22
  -1  -1  -6  492.57  106.26
  -1  -1  -6  762.96  104.15
   1   1   6  700.42   93.97
   1   1   6  759.64  104.61
  -2  -1  -6   14.74   27.28
  -2  -1  -6   68.38   28.41
  -2  -1  -6   32.69   15.53
  -2  -1  -6   96.02   25.46
   2   1   6   23.66   23.56
   2   1   6   31.76   37.67
   2   1   6   47.34   17.96
  -3  -1  -6 2045.21  294.92
  -3  -1  -6 2170.52  288.19
   3   1   6 2089.60  289.00
  -4  -1  -6 1005.29  141.17
  -4  -1  -6  831.28  133.74
   4   1   6  930.52  135.22
   4   1   6  992.38  164.09
  -5  -1  -6  386.41   69.31
  -5  -1  -6  262.54   67.86
   5   1   6  258.27   91.95
   5   1   6  343.13   71.29
   5   1   6  420.55   75.18
   5   1   6  395.97   88.43
  -6  -1  -6   64.57   33.35
  -6  -1  -6   31.45   42.72
  -6  -1  -6  170.48   51.15
   6   1   6  106.24   54.47
   6   1   6  116.76   85.96
   6   1   6  107.18   42.29
  -7  -1  -6  598.50  112.94
  -7  -1  -6  444.23  103.51
   7   1   6  612.22  122.79
   7   1   6  929.59  125.51
   7   1   6  746.10  170.62
  -8  -1  -6  270.38   57.80
   8   1   6  443.62   71.54
   8   1   6  281.10   88.63
   8   1   6  230.39  112.86
  -9  -1  -6  102.55   56.64
   9   1   6  139.80   67.11
   9   1   6   98.82   33.73
   9   1   6  267.62  123.09
   9  -2  -6   52.93   43.26
   9  -2  -6  -12.98   27.55
  -9   2   6   -5.75   34.84
  -9   2   6    9.90   86.71
   8  -2  -6  311.94   78.14
   8  -2  -6  228.50   62.21
  -8   2   6  172.26   74.58
  -8   2   6  289.91   95.73
  -8   2   6  248.82   48.00
   7  -2  -6   70.39   47.31
   7  -2  -6  174.93   48.24
   7  -2  -6  146.52   37.68
  -7   2   6   36.04   51.62
  -7   2   6  113.77   30.92
   6  -2  -6  205.28   48.37
   6  -2  -6  236.21   51.58
   6  -2  -6  194.85   58.50
  -6   2   6  132.49   45.70
  -6   2   6  196.16   59.17
  -6   2   6  146.43   58.58
   5  -2  -6   99.03   36.97
   5  -2  -6   71.37   38.04
   5  -2  -6  100.78   35.06
  -5   2   6   86.47   41.78
  -5   2   6  109.46   42.43
  -5   2   6  177.37   47.21
   4  -2  -6   21.26   22.67
   4  -2  -6   54.65   25.00
   4  -2  -6   87.12   34.64
  -4   2   6   57.24   29.69
  -4   2   6   68.33   36.57
   3  -2  -6  108.23   28.55
   3  -2  -6   82.04   32.36
   3  -2  -6   69.28   28.36
  -3   2   6   58.54   28.48
  -3   2   6   54.78   27.63
   2  -2  -6 2223.67  290.89
   2  -2  -6 2024.84  301.27
   2  -2  -6 2217.22  295.00
   2  -2  -6 2032.82  287.01
  -2   2   6 2410.40  297.55
  -2   2   6 1905.50  298.99
  -2   2   6 2175.11  291.53
   1  -2  -6  312.99   46.19
   1  -2  -6  241.36   42.45
   1  -2  -6  439.82   72.63
  -1   2   6  150.04   50.54
  -1   2   6  596.01   97.92
  -1   2   6  366.95   66.77
  -1   2   6  313.00   46.72
   0  -2  -6  229.47   50.96
   0  -2  -6  159.69   34.33
   0   2   6  156.25   58.80
   0   2   6  126.54   32.84
   0   2   6  186.04   38.82
   0   2   6  176.24   46.70
  -1  -2  -6  884.99  158.44
  -1  -2  -6  429.25   69.70
  -1  -2  -6  395.39   85.79
   1   2   6  495.19  112.11
   1   2   6  421.62   69.95
   1   2   6  532.77   75.61
   1   2   6  543.98   90.92
  -2  -2  -6 1512.32  271.70
  -2  -2  -6 1742.30  261.16
   2   2   6 1739.66  278.60
   2   2   6 2152.14  252.70
   2   2   6 1927.97  256.67
  -3  -2  -6   69.18   27.87
  -3  -2  -6   82.71   31.15
  -3  -2  -6    3.16   35.58
   3   2   6   46.68   28.71
   3   2   6   68.15   24.20
   3   2   6   12.96   22.03
   3   2   6   56.11   58.79
  -4  -2  -6   57.56   30.81
  -4  -2  -6    7.85   29.54
  -4  -2  -6   30.10   28.78
   4   2   6   40.02   23.13
   4   2   6   -9.85   25.58
   4   2   6   37.49   62.36
  -5  -2  -6   37.22   44.46
  -5  -2  -6   50.75   36.30
  -5  -2  -6   92.20   38.62
   5   2   6  167.68   43.99
   5   2   6   64.96   78.41
  -6  -2  -6  211.97   54.48
  -6  -2  -6  374.77   66.71
  -6  -2  -6   68.82   55.64
   6   2   6  506.70  126.25
   6   2   6  258.85   63.09
   6   2   6  228.49   72.32
  -7  -2  -6   99.72   33.64
  -7  -2  -6    6.31   36.29
  -7  -2  -6   65.25   47.58
   7   2   6  156.00   43.55
   7   2   6  -46.24   82.81
   7   2   6  120.62   59.20
  -8  -2  -6  247.98   61.52
  -8  -2  -6  459.85   94.08
   8   2   6  399.10   99.27
   8   2   6  318.78  148.31
   8   2   6  414.78   76.85
  -9  -2  -6  111.41   65.27
  -9  -2  -6    2.87    4.65
   9   2   6   37.01   26.97
   9   2   6 -135.56   79.12
   9   2   6  -35.81   43.45
   9  -3  -6   91.19   39.04
   9  -3  -6  104.92   55.51
  -9   3   6   24.64   78.20
  -9   3   6   59.91   51.00
   8  -3  -6  -17.06   20.67
   8  -3  -6   19.93   19.37
   8  -3  -6  -28.06   30.36
  -8   3   6   22.15   42.73
  -8   3   6  -83.76   45.85
  -8   3   6   -3.54   14.81
   7  -3  -6   63.00   34.03
   7  -3  -6   90.20   35.47
   7  -3  -6   70.35   44.72
  -7   3   6   48.95   33.23
  -7   3   6   64.23   54.58
   6  -3  -6  354.32   79.45
   6  -3  -6  284.62   68.96
   6  -3  -6  300.46   66.04
  -6   3   6  348.79   83.99
  -6   3   6  268.53   69.10
   5  -3  -6  404.41   81.71
   5  -3  -6  424.93   90.23
   5  -3  -6  517.57   97.98
  -5   3   6  290.14   82.25
  -5   3   6  493.70   98.40
  -5   3   6  613.64   93.16
   4  -3  -6   10.99   18.31
   4  -3  -6   83.58   33.93
   4  -3  -6   42.15   27.62
  -4   3   6   14.34   22.89
  -4   3   6   43.34   29.58
   3  -3  -6   92.74   24.79
   3  -3  -6   67.78   34.61
   3  -3  -6   36.08   26.07
   3  -3  -6   72.95   21.76
  -3   3   6    8.19   24.53
  -3   3   6   91.10   34.57
   2  -3  -6  158.86   35.20
   2  -3  -6  206.09   37.15
   2  -3  -6  146.43   46.78
  -2   3   6  135.27   43.37
  -2   3   6  172.61   50.41
  -2   3   6  182.52   37.54
   1  -3  -6   60.41   19.43
   1  -3  -6   23.07   13.70
   1  -3  -6   15.94   21.91
  -1   3   6   22.82   14.76
  -1   3   6   -6.88   19.15
  -1   3   6   51.87   30.60
   0  -3  -6   26.50   13.50
   0  -3  -6   26.05   16.43
   0  -3  -6   18.35   17.73
   0   3   6   49.88   26.72
   0   3   6    2.60   13.83
   0   3   6   -2.65   17.37
   0   3   6   31.15   18.39
   0   3   6   34.35   41.07
  -1  -3  -6  111.60   23.25
  -1  -3  -6   48.15   27.41
   1   3   6   86.53   56.73
   1   3   6  154.00   37.85
   1   3   6   28.81   26.20
  -2  -3  -6  164.44   49.78
  -2  -3  -6  292.62  108.33
   2   3   6  164.26   49.76
   2   3   6  299.78   98.18
   2   3   6  221.21   41.69
   2   3   6  194.90   55.75
  -3  -3  -6   -3.37   43.89
  -3  -3  -6   36.64   25.64
  -3  -3  -6   57.84   27.97
   3   3   6    4.68   21.27
   3   3   6   58.99   59.76
   3   3   6   67.56   22.13
   3   3   6   16.66   26.22
  -4  -3  -6  -33.49   32.84
  -4  -3  -6   30.10   25.46
  -4  -3  -6   -8.37   27.76
   4   3   6   47.75   32.90
   4   3   6  -26.96   50.85
   4   3   6   -9.84   21.23
   4   3   6  -20.53   14.66
  -5  -3  -6  432.15  130.71
  -5  -3  -6  568.12  107.99
   5   3   6  656.80  120.83
  -6  -3  -6  223.43   65.05
  -6  -3  -6  287.00   67.30
  -6  -3  -6  229.57   92.45
   6   3   6  342.43  137.03
   6   3   6  298.21   65.03
   6   3   6  252.04   75.11
  -7  -3  -6   12.69   46.82
  -7  -3  -6   78.47   33.28
   7   3   6  -20.90   44.41
   7   3   6  106.17  110.17
   7   3   6   57.82   34.77
  -8  -3  -6   26.91   20.87
  -8  -3  -6  113.22   56.19
  -8  -3  -6   13.55   35.98
   8   3   6   44.67   54.72
   8   3   6  -32.82  102.12
   8   3   6   25.25   22.68
  -9  -3  -6    2.77    5.98
   9   3   6  -58.43  118.63
   9   3   6  122.89   67.32
   8  -4  -6   43.20   45.93
   8  -4  -6    8.95   28.57
   8  -4  -6   44.53   31.06
  -8   4   6   26.44   47.70
  -8   4   6  -71.78   56.03
  -8   4   6   -4.02   25.77
   7  -4  -6   -7.57   16.73
   7  -4  -6   11.80   25.85
   7  -4  -6   55.46   40.12
  -7   4   6   -5.01   47.62
  -7   4   6  -19.42   22.16
  -7   4   6  -14.89   39.52
   6  -4  -6   41.32   27.44
   6  -4  -6   29.65   32.14
   6  -4  -6   -1.13   21.69
  -6   4   6   -8.67   43.83
  -6   4   6   32.64   30.70
   5  -4  -6   26.07   34.58
   5  -4  -6   16.93   21.24
   5  -4  -6   19.48   21.83
  -5   4   6  -40.11   22.10
  -5   4   6   35.82   27.72
   4  -4  -6   18.87   25.16
   4  -4  -6    1.17   25.63
   4  -4  -6   -5.87   17.15
  -4   4   6   53.21   32.39
  -4   4   6  -15.39   28.00
   3  -4  -6  289.46   51.37
   3  -4  -6  301.35   67.05
   3  -4  -6  297.12   56.48
   3  -4  -6  291.86   70.07
  -3   4   6  181.21   62.25
  -3   4   6  185.92   59.49
   2  -4  -6   37.01   18.22
   2  -4  -6  111.46   42.15
   2  -4  -6   92.97   29.96
  -2   4   6   23.38   27.36
  -2   4   6   98.03   37.82
   1  -4  -6  438.51   65.47
   1  -4  -6  654.99  101.67
   1  -4  -6  336.49   57.18
  -1   4   6  317.62   74.74
  -1   4   6  331.82   80.08
   0  -4  -6  259.84   51.25
   0  -4  -6  204.92   40.40
   0  -4  -6  180.43   53.57
   0   4   6  360.70   63.45
   0   4   6  275.63   57.58
   0   4   6  331.38   91.88
   0   4   6  130.11   50.05
   0   4   6  179.79   39.30
  -1  -4  -6  359.60   60.32
  -1  -4  -6  411.83   77.72
  -1  -4  -6  424.88   87.47
   1   4   6  445.61   62.85
   1   4   6  292.54   79.73
   1   4   6  489.63   88.08
   1   4   6  403.26  114.60
  -2  -4  -6   34.07   28.26
   2   4   6    3.36   26.62
   2   4   6   79.42   23.75
   2   4   6   38.32   52.62
   2   4   6   41.19   30.14
  -3  -4  -6  474.34   85.59
  -3  -4  -6  327.61   81.72
   3   4   6  344.94  122.96
   3   4   6  380.03   86.17
   3   4   6  387.29   68.93
   3   4   6  447.28   90.65
  -4  -4  -6   23.36   23.86
  -4  -4  -6  125.88   42.48
  -4  -4  -6  -64.88   39.38
   4   4   6  137.77   84.04
   4   4   6   72.76   38.25
   4   4   6    7.14   19.55
   4   4   6  -11.23   26.44
  -5  -4  -6    7.40   26.14
  -5  -4  -6   32.52   62.00
  -5  -4  -6   32.43   37.77
   5   4   6   -3.73   66.77
   5   4   6    1.01   28.45
   5   4   6   21.53   24.85
  -6  -4  -6  104.98   52.48
  -6  -4  -6   50.97   53.62
  -6  -4  -6   -0.72   18.68
   6   4   6   -0.78   29.49
   6   4   6   -2.44   82.18
   6   4   6   17.54   24.40
  -7  -4  -6   69.97   53.11
  -7  -4  -6   42.62   46.30
  -7  -4  -6   18.84   27.04
   7   4   6  -14.14   20.28
   7   4   6   33.42   51.09
   7   4   6   -0.98  101.98
  -8  -4  -6   27.18   20.72
  -8  -4  -6   52.87   40.48
  -8  -4  -6   66.63   57.63
   8   4   6   12.53  115.28
   8   4   6   50.06   31.16
   8   4   6   35.16   50.67
   8  -5  -6   19.89   40.59
   8  -5  -6   44.40   31.79
  -8   5   6   10.19   11.24
  -8   5   6   54.34   46.97
  -8   5   6    2.46   29.48
  -8   5   6  -75.86   72.42
   7  -5  -6   59.39   44.42
   7  -5  -6  168.77   42.57
   7  -5  -6   90.77   42.36
  -7   5   6   33.63   65.15
  -7   5   6   43.85   35.78
  -7   5   6   88.58   53.94
   6  -5  -6  -13.18   20.25
   6  -5  -6    6.98   22.72
   6  -5  -6  -10.45   31.13
  -6   5   6    9.73   28.96
  -6   5   6   -0.62   56.41
  -6   5   6   32.29   40.98
   5  -5  -6  272.88   56.84
   5  -5  -6  347.46   75.05
   5  -5  -6  448.15   92.14
  -5   5   6  185.18   64.30
  -5   5   6  189.46   69.16
   4  -5  -6   31.49   33.68
   4  -5  -6   75.52   24.86
   4  -5  -6   62.43   32.08
   4  -5  -6   62.52   36.68
  -4   5   6    7.26   25.00
  -4   5   6   56.00   41.27
   3  -5  -6  287.59   58.76
   3  -5  -6  229.82   46.36
   3  -5  -6  256.23   67.84
  -3   5   6  195.95   60.68
  -3   5   6  253.62   73.43
   2  -5  -6   -4.60   21.89
   2  -5  -6    6.20   22.49
   2  -5  -6   -7.86   12.57
  -2   5   6   -1.85   21.90
  -2   5   6  -17.46   27.04
   1  -5  -6  124.73   46.10
   1  -5  -6   93.01   24.51
   1  -5  -6   91.75   33.91
  -1   5   6   55.61   35.99
  -1   5   6   62.96   39.74
  -1   5   6   71.26   23.72
   0  -5  -6   12.98   25.36
   0  -5  -6  -13.32   13.03
   0  -5  -6   -4.28   10.69
   0   5   6  -21.84   14.52
   0   5   6   11.21   29.65
   0   5   6  -12.11   44.69
   0   5   6   -9.02   13.10
  -1  -5  -6   52.43   34.42
  -1  -5  -6   45.09   30.08
   1   5   6   33.93   31.21
   1   5   6   15.25   17.77
   1   5   6   11.05   33.67
   1   5   6   28.63   62.21
  -2  -5  -6   28.37   32.14
  -2  -5  -6  -22.84   38.25
   2   5   6    9.37   27.98
   2   5   6    8.34   31.79
   2   5   6   19.22   16.93
   2   5   6   31.66   48.66
  -3  -5  -6  264.01   68.97
  -3  -5  -6  282.61   65.55
   3   5   6  192.73   43.56
   3   5   6  200.97   63.81
   3   5   6  178.33   91.20
   3   5   6  224.97   68.54
  -4  -5  -6   59.35   38.00
  -4  -5  -6  -27.08   32.34
   4   5   6   46.96   25.50
   4   5   6    0.14   53.19
   4   5   6   -6.78   23.76
  -5  -5  -6  287.93   71.34
  -5  -5  -6  111.71   59.23
   5   5   6  107.69   87.26
   5   5   6  209.96   51.52
   5   5   6  193.68   64.02
  -6  -5  -6  -13.35   19.85
  -6  -5  -6  -33.16   39.94
   6   5   6    4.77   35.47
   6   5   6   -7.42   29.22
   6   5   6   37.76   85.63
  -7  -5  -6   83.74   47.53
  -7  -5  -6  279.87   70.86
  -7  -5  -6  345.35  111.06
   7   5   6  174.61   67.78
   7   5   6  197.23   55.83
   7   5   6  170.50   67.07
   7   5   6  257.88  125.33
  -8  -5  -6  219.78   72.24
  -8  -5  -6   70.57   63.43
   8   5   6  109.49  136.08
   8   5   6   25.69   56.48
   8   5   6  102.16   51.06
   7  -6  -6    6.65   29.54
   7  -6  -6   30.65   42.16
   7  -6  -6   95.98   35.42
  -7   6   6   94.42   60.18
  -7   6   6  101.05   49.45
   6  -6  -6   28.45   24.87
   6  -6  -6   -4.16   27.61
   6  -6  -6    5.82   30.39
  -6   6   6  -23.03   55.83
  -6   6   6   26.02   36.73
  -6   6   6   13.88   41.26
   5  -6  -6  -11.41   18.24
   5  -6  -6    5.62   29.07
   5  -6  -6   39.28   36.21
   5  -6  -6   -3.46   30.76
  -5   6   6   40.74   38.88
  -5   6   6  -15.18   33.78
   4  -6  -6   -9.52   16.35
   4  -6  -6    3.70   24.68
   4  -6  -6   15.08   29.65
  -4   6   6  -13.64   23.03
  -4   6   6   32.14   42.38
   3  -6  -6  238.61   65.72
   3  -6  -6  136.28   46.69
   3  -6  -6  121.48   31.04
  -3   6   6  108.97   53.06
  -3   6   6  167.36   55.07
   2  -6  -6   36.02   32.62
   2  -6  -6   46.78   17.23
   2  -6  -6   41.25   33.75
  -2   6   6   12.21   33.86
  -2   6   6   66.85   40.69
   1  -6  -6  172.69   35.10
   1  -6  -6  357.95   66.85
   1  -6  -6  162.00   55.46
  -1   6   6   77.55   46.34
  -1   6   6  238.01   68.35
   0  -6  -6  -41.47   18.36
   0  -6  -6    9.02   11.40
   0  -6  -6   12.94   21.53
   0   6   6   15.28   32.84
   0   6   6  -14.31   46.38
   0   6   6   10.46   12.70
   0   6   6  -27.88   14.38
  -1  -6  -6  178.87   64.49
  -1  -6  -6  426.79   82.07
   1   6   6  347.98   49.91
   1   6   6  306.51  109.33
   1   6   6  215.58   74.85
   1   6   6  342.88   83.67
  -2  -6  -6   58.79   46.62
  -2  -6  -6   97.59   43.52
  -2  -6  -6   62.14   38.45
   2   6   6   69.23   64.54
   2   6   6   54.84   22.54
   2   6   6   -8.81   35.32
   2   6   6   71.50   38.25
  -3  -6  -6  120.12   50.90
  -3  -6  -6  227.82   61.57
   3   6   6  143.78   82.61
   3   6   6  134.74   55.96
   3   6   6  150.58   36.69
  -4  -6  -6    1.98   21.76
  -4  -6  -6  -11.90   39.79
   4   6   6   -8.15   39.65
   4   6   6    6.12   21.27
   4   6   6    6.32   27.91
  -5  -6  -6   20.94   29.87
  -5  -6  -6  -44.93   45.75
   5   6   6   20.02   35.20
   5   6   6   10.81   24.93
   5   6   6   54.34   71.00
  -6  -6  -6  -14.80   17.96
  -6  -6  -6   14.22   49.46
   6   6   6   37.90   62.65
   6   6   6   -6.11   32.63
   6   6   6   80.80   38.57
  -7  -6  -6   26.10   26.46
  -7  -6  -6   -2.49   53.91
   7   6   6   -7.61   82.81
   7   6   6  -49.76   37.18
   7   6   6   11.19   37.53
   7   6   6   16.40   44.90
   6  -7  -6  102.19   47.83
   6  -7  -6   32.63   39.76
   6  -7  -6   95.74   33.42
   6  -7  -6   97.92   48.08
  -6   7   6   16.31   40.00
  -6   7   6  -67.65   32.96
   5  -7  -6  143.49   36.69
   5  -7  -6  135.08   52.19
   5  -7  -6   86.26   51.35
  -5   7   6  100.09   54.55
  -5   7   6  107.26   55.55
   4  -7  -6   -6.38   14.07
   4  -7  -6   93.83   45.65
   4  -7  -6   27.36   33.15
  -4   7   6   61.18   45.53
  -4   7   6   60.95   47.32
   3  -7  -6  161.20   50.45
   3  -7  -6  152.30   59.87
   3  -7  -6  107.54   27.57
  -3   7   6   84.68   52.36
  -3   7   6   50.20   43.26
   2  -7  -6   29.00   36.93
   2  -7  -6   34.34   35.06
   2  -7  -6   27.88   15.93
  -2   7   6  -19.75   28.19
  -2   7   6   62.34   42.64
   1  -7  -6   16.08   33.98
   1  -7  -6   18.15   12.01
  -1   7   6    5.32   25.40
  -1   7   6   -6.23   27.73
   0  -7  -6    5.48   33.37
   0   7   6   60.01   40.97
   0   7   6   67.66   66.32
   0   7   6   57.22   44.35
  -1  -7  -6   34.83   31.61
  -1  -7  -6  -21.16   23.27
   1   7   6  -32.28   22.77
   1   7   6   -1.90   24.32
   1   7   6  -50.77   50.72
  -2  -7  -6   48.35   39.26
  -2  -7  -6   -4.27   49.29
  -2  -7  -6   57.97   42.38
   2   7   6   53.47   18.13
   2   7   6   78.05   46.09
   2   7   6   85.04   74.86
  -3  -7  -6   27.03   52.21
   3   7   6   87.97   50.52
   3   7   6   39.17   60.04
   3   7   6  107.55   27.89
  -4  -7  -6   -0.93   49.23
   4   7   6  110.35   52.42
   4   7   6   10.77   42.45
   4   7   6   44.37   25.93
  -5  -7  -6  128.22   68.92
   5   7   6   66.28   32.89
   5   7   6   97.43   76.47
   5   7   6  137.61   63.21
  -6  -7  -6   59.32   59.78
   6   7   6  105.07   43.71
   6   7   6   27.76   38.63
   6   7   6  126.91   87.02
   4  -8  -6    1.61   24.88
   4  -8  -6   -1.20   13.43
   4  -8  -6  -28.76   28.31
  -4   8   6  -17.53   24.48
  -4   8   6    6.18   42.81
   3  -8  -6   85.01   47.41
   3  -8  -6   60.62   38.34
   3  -8  -6   29.14   16.96
  -3   8   6   45.80   37.32
  -3   8   6   89.96   50.88
   2  -8  -6   51.94   36.05
   2  -8  -6   57.83   43.82
   2  -8  -6   26.67   12.44
  -2   8   6   80.16   46.72
  -2   8   6    8.31   36.02
   1  -8  -6  113.76   48.84
   1  -8  -6  102.61   51.94
  -1   8   6  100.89   50.41
  -1   8   6   18.45   42.66
   0  -8  -6   31.34   42.52
   0   8   6  -61.93   25.58
   0   8   6  -27.06   16.38
   0   8   6  110.11   71.35
  -1  -8  -6  139.25   72.06
  -1  -8  -6  173.28   65.78
  -1  -8  -6  131.23   58.94
   1   8   6  187.54   67.21
   1   8   6  113.87   56.08
   1   8   6  167.74   87.79
  -2  -8  -6   26.37   36.86
  -2  -8  -6   79.79   59.68
  -2  -8  -6  199.36   67.65
   2   8   6  107.41   56.00
   2   8   6   83.35   54.30
   2   8   6  171.23   80.92
  -3  -8  -6   27.11   38.39
  -3  -8  -6   48.57   56.61
   3   8   6   21.87   12.82
   3   8   6   72.86   63.18
   3   8   6  -17.93   20.39
  -4  -8  -6  -16.50   54.60
  -4  -8  -6   14.87   29.55
   4   8   6  -28.84   17.39
   4   8   6   49.52   57.03
   4   8   6   27.17   36.27
   2  -9  -6  117.23   56.42
   2  -9  -6   45.98   40.02
  -2   9   6   30.74   38.75
   1  -9  -6  -28.32   34.34
   1  -9  -6  -19.47   15.92
  -1   9   6  -62.99   29.50
  -1   9   6   14.85   34.37
  -1   9   6  143.47   63.92
   0  -9  -6   27.49   42.65
   0  -9  -6   41.94   36.03
   0   9   6   -4.20   31.65
   0   9   6  -50.34   34.61
   0   9   6  200.40   79.58
  -1  -9  -6  -57.62   54.18
  -1  -9  -6   22.04   45.45
  -1  -9  -6   -0.43   17.39
   1   9   6   19.13   43.07
   1   9   6   35.38   33.69
   1   9   6  164.46   67.70
  -2  -9  -6  124.58   54.25
  -2  -9  -6   10.46   44.39
  -2  -9  -6   65.36   66.37
   2   9   6   24.89   43.97
   2   9   6  148.69   64.66
   1  10  -7   84.39   23.35
   1  10  -7   52.70   21.95
   1  10  -7   86.52   50.69
  -1 -10   7   67.44   57.49
  -1 -10   7   96.84   48.86
   0  10  -7  132.54   26.69
   0  10  -7   46.09   45.97
   0 -10   7  139.19   53.93
   0 -10   7   97.75   66.10
  -1  10  -7  129.89   59.22
  -1  10  -7   45.31   22.14
   1 -10   7  147.43   73.90
   1 -10   7   53.14   42.36
   4   9  -7   25.26   30.49
   4   9  -7   -1.22   22.84
   4   9  -7   94.61   49.69
   4   9  -7   47.57   37.56
  -4  -9   7   65.96   55.14
  -4  -9   7   88.35   61.88
   3   9  -7  135.27   35.51
   3   9  -7  212.23   42.29
   3   9  -7  127.69   33.65
   3   9  -7  132.16   57.73
  -3  -9   7  180.05   75.20
  -3  -9   7   46.55   44.12
  -3  -9   7  221.86   64.37
   2   9  -7   85.73   26.37
   2   9  -7  129.70   30.89
   2   9  -7  106.36   55.05
  -2  -9   7  218.90   59.42
  -2  -9   7   70.30   44.95
  -2  -9   7  158.25   72.53
   1   9  -7   27.64   35.17
   1   9  -7   61.84   19.04
   1   9  -7   42.34   17.96
  -1  -9   7   28.46   49.49
  -1  -9   7   79.29   43.53
  -1  -9   7   50.24   35.67
   0   9  -7   10.53   30.78
   0   9  -7   24.39   15.75
   0  -9   7  -41.16   36.80
   0  -9   7    5.81   28.38
   0  -9   7  -21.79   32.62
  -1   9  -7   -8.47   23.94
  -1   9  -7   53.36   18.75
   1  -9   7   22.86   30.48
   1  -9   7   51.79   38.06
   1  -9   7   51.05   58.32
  -2   9  -7  165.96   36.51
  -2   9  -7   77.98   48.74
   2  -9   7  123.65   64.47
   2  -9   7  140.60   48.18
  -3   9  -7  231.13   45.20
  -3   9  -7   71.83   72.51
  -3   9  -7  154.47   65.00
   3  -9   7  160.44   47.35
   3  -9   7   78.59   64.05
  -4   9  -7   50.89   32.06
  -4   9  -7    0.69   21.01
  -4   9  -7  123.35   82.71
   4  -9   7   65.27   34.04
   4  -9   7   18.79   11.57
   6   8  -7    4.04   25.95
   6   8  -7   47.76   33.62
   6   8  -7  151.58   49.30
   6   8  -7  110.53   59.32
   5   8  -7   82.30   32.49
   5   8  -7  240.94   88.86
   5   8  -7   68.12   39.86
   5   8  -7   70.56   37.64
  -5  -8   7  -24.89   38.83
  -5  -8   7   23.73   39.43
  -5  -8   7  112.52   63.80
   4   8  -7  113.14   51.06
   4   8  -7  119.57   38.02
   4   8  -7  125.56   73.76
   4   8  -7   61.44   26.99
  -4  -8   7  137.36   63.43
  -4  -8   7   59.34   44.69
  -4  -8   7  113.14   57.69
   3   8  -7   65.92   30.12
   3   8  -7   78.25   43.96
   3   8  -7  145.84   33.89
  -3  -8   7   56.07   41.96
  -3  -8   7  114.43   53.37
  -3  -8   7  126.86   62.23
   2   8  -7  231.69   74.55
   2   8  -7  278.29   52.03
   2   8  -7  218.24   46.91
   2   8  -7  339.50   48.19
  -2  -8   7  379.22   94.77
  -2  -8   7  249.36   73.52
  -2  -8   7  378.04   76.54
   1   8  -7  263.86   72.60
   1   8  -7  140.98   30.61
   1   8  -7  191.31   32.06
   1   8  -7  245.78   40.10
  -1  -8   7  158.69   54.53
  -1  -8   7  159.88   60.29
  -1  -8   7  108.66   59.19
   0   8  -7   31.14   11.15
   0   8  -7   24.17   34.50
   0  -8   7   36.23   32.91
   0  -8   7   48.85   38.79
   0  -8   7  -74.23   25.43
   0  -8   7   40.44   17.29
  -1   8  -7  278.34   39.88
  -1   8  -7  231.18   74.88
   1  -8   7  221.74   46.19
   1  -8   7  284.23   55.11
   1  -8   7  220.18   68.73
   1  -8   7  209.43   74.09
  -2   8  -7  396.21   91.04
  -2   8  -7  269.14   42.13
   2  -8   7  208.71   63.39
   2  -8   7  177.91   45.06
   2  -8   7  278.49   53.99
   2  -8   7  198.88   76.26
  -3   8  -7  167.55   43.37
  -3   8  -7  128.64   54.78
  -3   8  -7  135.95   72.20
   3  -8   7  266.82   49.68
   3  -8   7  229.02   48.22
   3  -8   7  168.33   54.97
  -4   8  -7   64.77   73.10
  -4   8  -7  143.82   55.80
  -4   8  -7  162.40   44.86
   4  -8   7   95.77   36.82
   4  -8   7  110.34   38.44
  -5   8  -7  176.12   48.69
  -5   8  -7   59.56   65.78
  -5   8  -7  184.37   60.79
   5  -8   7   28.64   37.18
   5  -8   7  115.48   40.74
  -6   8  -7   96.31   45.95
  -6   8  -7    1.93   26.02
  -6   8  -7   47.58   60.18
   6  -8   7   33.00   31.92
   6  -8   7   29.83   34.24
   7   7  -7   -4.78   17.55
   7   7  -7  -16.65   37.96
   7   7  -7   18.77   41.28
   7   7  -7   -6.71   24.42
  -7  -7   7    5.60   30.98
   6   7  -7   27.21   30.80
   6   7  -7   54.23   56.12
   6   7  -7   27.98   26.82
   6   7  -7   45.24   36.96
  -6  -7   7    6.05   41.95
  -6  -7   7   83.13   44.23
   5   7  -7  651.98  101.87
   5   7  -7  541.34  119.40
   5   7  -7  758.03  106.58
   5   7  -7  671.95  161.45
  -5  -7   7  736.43  144.80
  -5  -7   7  520.43  125.51
   4   7  -7  101.33   72.12
   4   7  -7   84.79   40.26
   4   7  -7   76.29   29.71
   4   7  -7   71.59   32.61
  -4  -7   7   33.29   49.33
  -4  -7   7   23.64   36.87
  -4  -7   7   52.37   46.27
   3   7  -7  102.17   29.01
   3   7  -7  127.27   46.51
   3   7  -7   37.92   26.97
  -3  -7   7   60.43   41.10
  -3  -7   7   43.14   42.46
  -3  -7   7  136.35   51.77
   2   7  -7   75.75   21.40
   2   7  -7   40.04   32.86
   2   7  -7   28.48   23.17
  -2  -7   7   61.50   41.72
  -2  -7   7   49.63   42.63
  -2  -7   7   61.46   38.56
   1   7  -7  456.81   71.43
   1   7  -7  514.88   71.53
   1   7  -7  861.86  132.10
   1   7  -7  672.71   81.78
  -1  -7   7  493.79  104.55
  -1  -7   7  485.30  109.94
  -1  -7   7  634.84   92.82
  -1  -7   7  606.88   79.58
   0   7  -7  178.73   57.19
   0   7  -7  102.64   26.64
   0  -7   7  123.63   29.23
   0  -7   7   73.48   41.59
   0  -7   7  100.02   36.27
   0  -7   7   67.32   53.53
  -1   7  -7  669.11  127.22
  -1   7  -7  557.37   79.34
   1  -7   7  629.23  127.54
   1  -7   7  770.18  108.35
   1  -7   7  589.60   87.57
  -2   7  -7   41.32   29.40
  -2   7  -7   35.50   37.25
  -2   7  -7   55.38   50.36
  -2   7  -7   73.55   20.66
   2  -7   7   25.59   25.60
   2  -7   7   24.92   20.74
   2  -7   7  166.59   46.38
  -3   7  -7  117.87   31.22
  -3   7  -7   74.33   52.30
  -3   7  -7   27.80   33.66
   3  -7   7  102.90   41.81
   3  -7   7   90.08   29.74
   3  -7   7   86.33   27.57
  -4   7  -7   53.25   56.32
  -4   7  -7  146.28   42.34
  -4   7  -7  139.74   57.10
   4  -7   7  107.18   43.57
   4  -7   7  142.91   39.91
   4  -7   7  145.98   42.16
  -5   7  -7  808.08  118.55
  -5   7  -7  741.13  147.08
  -5   7  -7  564.38  152.29
   5  -7   7  898.44  123.20
   5  -7   7  730.03  118.83
  -6   7  -7   86.69   46.46
  -6   7  -7  149.36   52.12
  -6   7  -7   85.50   66.42
   6  -7   7  138.93   46.18
   6  -7   7   58.46   41.46
  -7   7  -7   21.13   42.84
  -7   7  -7  -17.72   17.44
  -7   7  -7  -58.47   46.73
   7  -7   7   12.50   29.58
   7  -7   7   12.67   36.75
   7  -7   7    5.41   12.08
   7   6  -7   47.78   53.35
   7   6  -7   87.94   49.00
   7   6  -7   54.82   33.35
   7   6  -7   40.73   27.08
  -7  -6   7    5.33   30.07
   6   6  -7  278.31   59.74
   6   6  -7  331.27   70.29
   6   6  -7  449.35   77.57
   6   6  -7  127.46   74.70
  -6  -6   7  339.12   83.41
   5   6  -7   56.58   51.91
   5   6  -7   15.79   24.82
   5   6  -7   30.70   28.63
   5   6  -7   14.93   24.16
  -5  -6   7    0.84   29.88
  -5  -6   7   49.28   37.14
   4   6  -7  475.81   79.33
   4   6  -7  564.41   90.06
   4   6  -7  389.54  116.33
   4   6  -7  393.77   93.96
   4   6  -7  613.69   81.44
  -4  -6   7  439.76  100.05
  -4  -6   7  453.63  104.93
   3   6  -7  238.45   50.29
   3   6  -7  271.10   54.26
   3   6  -7  372.53   77.77
   3   6  -7  351.07   65.20
  -3  -6   7  169.38   60.47
  -3  -6   7  383.44   82.88
  -3  -6   7  330.30   73.78
   2   6  -7  819.14  122.72
   2   6  -7  951.67  134.11
   2   6  -7 1049.08  146.03
   2   6  -7  778.15  128.14
  -2  -6   7 1062.57  150.61
  -2  -6   7 1005.30  139.68
  -2  -6   7  956.40  144.55
  -2  -6   7  882.25  128.27
   1   6  -7  346.81   66.42
   1   6  -7  431.06   90.18
   1   6  -7  511.39   89.98
  -1  -6   7  395.85   89.30
  -1  -6   7  389.61   61.08
  -1  -6   7  346.09   69.19
  -1  -6   7  360.70   83.32
   0   6  -7 1160.24  174.09
   0   6  -7 1114.63  156.62
   0   6  -7 1073.53  166.43
   0  -6   7 1003.73  155.19
   0  -6   7  981.29  173.60
   0  -6   7 1066.96  169.31
   0  -6   7 1342.50  159.85
  -1   6  -7  540.09  101.47
  -1   6  -7  421.10   85.22
   1  -6   7  368.91   65.26
   1  -6   7  526.53   96.71
   1  -6   7  406.25   65.92
  -2   6  -7 1137.71  178.87
  -2   6  -7 1016.43  151.04
  -2   6  -7 1119.79  174.79
   2  -6   7 1125.59  158.12
   2  -6   7 1245.48  169.28
   2  -6   7 1164.65  153.98
  -3   6  -7  357.44   55.39
  -3   6  -7  353.94   86.39
  -3   6  -7  355.25   91.88
   3  -6   7  318.92   72.53
   3  -6   7  319.10   53.72
   3  -6   7  325.52   64.02
   3  -6   7  351.60   62.10
  -4   6  -7  351.59  104.67
  -4   6  -7  476.67   79.85
  -4   6  -7  683.86  122.60
   4  -6   7  526.04   82.16
   4  -6   7  595.03   86.44
   4  -6   7  554.69   86.87
  -5   6  -7   35.65   34.49
  -5   6  -7   47.81   35.20
   5  -6   7   26.24   31.14
   5  -6   7   57.54   26.90
   5  -6   7  102.19   39.12
  -6   6  -7  619.57   98.95
  -6   6  -7  442.06  112.67
   6  -6   7  582.38   90.28
   6  -6   7  635.01  100.21
   6  -6   7  564.18  111.25
  -7   6  -7  104.44   45.95
  -7   6  -7   83.90   64.25
   7  -6   7  260.91   63.76
   7  -6   7  104.52   33.26
   8   5  -7  108.64   53.41
   8   5  -7   61.73   38.02
   8   5  -7   45.07   22.07
   8   5  -7   -9.63   43.00
  -8  -5   7   41.58   36.46
   7   5  -7  816.32  118.76
   7   5  -7  823.44  122.97
   7   5  -7  722.29  125.98
   7   5  -7  560.26  117.14
  -7  -5   7  706.12  137.42
   6   5  -7    5.38   32.24
   6   5  -7   18.84   36.21
   6   5  -7    1.91   16.25
   6   5  -7   -4.29   21.32
  -6  -5   7   14.68   27.79
   5   5  -7   34.21   24.33
   5   5  -7   31.51   24.38
   5   5  -7   20.07   39.28
   5   5  -7   -2.35   27.25
   5   5  -7   62.05   31.57
  -5  -5   7   -7.42   23.93
  -5  -5   7   83.93   45.28
   4   5  -7  102.74   35.07
   4   5  -7   76.91   60.04
   4   5  -7  104.72   40.84
   4   5  -7   79.41   29.49
   4   5  -7  119.08   35.46
   4   5  -7   74.35   37.75
  -4  -5   7  133.09   47.65
  -4  -5   7   18.00   37.08
   3   5  -7 1799.98  242.98
   3   5  -7 1752.90  236.67
   3   5  -7 1638.55  247.19
   3   5  -7 1886.67  239.53
  -3  -5   7 1652.24  250.81
  -3  -5   7 1546.62  248.98
   2   5  -7   30.94   20.16
   2   5  -7   22.30   28.10
   2   5  -7   44.90   15.22
   2   5  -7   52.60   22.93
  -2  -5   7    5.17   15.62
  -2  -5   7   37.26   28.23
  -2  -5   7   49.16   37.50
   1   5  -7  623.60  105.63
   1   5  -7  708.21  106.72
   1   5  -7  799.25  115.73
  -1  -5   7  827.17  109.87
  -1  -5   7  787.69  121.22
  -1  -5   7  627.53  114.59
  -1  -5   7  762.04  105.84
   0   5  -7   60.23   22.47
   0  -5   7   33.24   28.88
   0  -5   7   62.69   35.91
   0  -5   7   50.95   19.89
   0  -5   7   37.64   20.41
  -1   5  -7 1059.76  142.69
  -1   5  -7  853.07  125.00
   1  -5   7  819.65  120.69
   1  -5   7  842.12  133.63
   1  -5   7  879.49  125.30
  -2   5  -7   16.08   37.45
   2  -5   7   -7.82   16.34
   2  -5   7   46.49   21.79
   2  -5   7   15.51   10.55
   2  -5   7   17.11   13.60
  -3   5  -7 1966.88  263.85
   3  -5   7 1661.04  248.10
   3  -5   7 1765.61  244.68
   3  -5   7 1711.19  240.70
  -4   5  -7  252.65   84.26
   4  -5   7  428.72   62.73
   4  -5   7  302.78   65.13
  -5   5  -7   17.40   40.11
  -5   5  -7   80.50   38.16
   5  -5   7   47.47   26.45
   5  -5   7   65.48   36.49
   5  -5   7   67.50   22.30
   5  -5   7   66.88   30.45
  -6   5  -7   24.38   28.00
   6  -5   7  -13.35   29.76
   6  -5   7   18.38   16.44
   6  -5   7   23.99   21.97
   6  -5   7  -18.87   23.20
  -7   5  -7  619.56  158.71
  -7   5  -7  882.62  147.33
   7  -5   7  887.39  130.32
   7  -5   7  755.96  118.16
  -8   5  -7   32.56   27.23
  -8   5  -7  187.16   90.38
   8  -5   7   62.43   48.70
   8  -5   7  104.39   35.16
   8  -5   7   61.55   36.57
   8   4  -7  146.20   52.73
   8   4  -7  187.57   61.77
   8   4  -7  184.33   36.01
   8   4  -7  119.29   52.11
   8   4  -7   90.24   41.72
  -8  -4   7  149.12   56.01
   7   4  -7   44.64   23.13
   7   4  -7   25.66   31.61
   7   4  -7  153.67   47.31
   7   4  -7   43.34   40.42
  -7  -4   7   25.59   30.98
   6   4  -7  432.80   80.05
   6   4  -7  404.22   85.24
   6   4  -7  418.17   76.28
   6   4  -7  280.24   68.77
   6   4  -7  542.87   92.52
  -6  -4   7  424.64   89.57
   5   4  -7  384.51   65.82
   5   4  -7  192.71   58.83
   5   4  -7  250.30   52.71
   5   4  -7  275.37   57.93
   5   4  -7  191.54   54.63
  -5  -4   7  178.84   55.38
   4   4  -7 1123.59  215.22
   4   4  -7 1352.90  209.02
   4   4  -7 1502.34  205.37
   4   4  -7 1709.20  214.91
   4   4  -7 1639.99  207.18
  -4  -4   7 1551.93  215.74
  -4  -4   7 1568.00  217.05
   3   4  -7   77.67   26.09
   3   4  -7   84.42   32.04
   3   4  -7   65.88   47.51
   3   4  -7   87.78   26.26
  -3  -4   7  119.96   31.10
  -3  -4   7   14.80   27.64
  -3  -4   7   65.49   33.96
   2   4  -7  655.53  108.86
   2   4  -7  818.70  109.11
   2   4  -7  745.46  103.56
  -2  -4   7  844.28  119.46
  -2  -4   7  789.75  117.88
  -2  -4   7  698.53  108.21
   1   4  -7  549.32   73.66
   1   4  -7  423.85   73.59
  -1  -4   7  577.27   87.88
  -1  -4   7  423.72   73.45
  -1  -4   7  511.67   92.26
   0   4  -7 3035.02  421.57
   0   4  -7 3415.66  428.79
   0  -4   7 2943.76  420.73
   0  -4   7 3118.75  428.07
  -1   4  -7  456.70   71.86
  -1   4  -7  572.84   85.12
   1  -4   7  433.07   84.73
   1  -4   7  374.27   75.21
  -2   4  -7  773.19  116.31
   2  -4   7  659.39  101.98
   2  -4   7  714.41   97.43
   2  -4   7  640.31  106.04
  -3   4  -7  157.27   50.06
   3  -4   7  128.83   29.56
   3  -4   7   77.00   27.55
   3  -4   7  126.26   36.84
  -4   4  -7 2070.47  303.39
   4  -4   7 2058.48  281.04
   4  -4   7 2085.22  289.33
   4  -4   7 2093.69  288.60
   4  -4   7 2254.65  292.62
  -5   4  -7   54.07   48.51
   5  -4   7   98.58   35.45
   5  -4   7   94.63   35.40
   5  -4   7   66.94   26.24
   5  -4   7   35.00   20.88
   6  -4   7  366.37   82.74
   6  -4   7  395.83   64.64
   6  -4   7  519.11   92.41
   6  -4   7  421.17   68.11
  -7   4  -7    5.41   61.25
  -7   4  -7   65.92   31.30
   7  -4   7   68.33   32.02
   7  -4   7   11.55   41.98
  -8   4  -7  129.69   75.83
  -8   4  -7  114.67   42.26
   8  -4   7  151.83   61.33
   8  -4   7  226.59   59.65
   8  -4   7  252.74   55.99
   9   3  -7  254.29   68.81
   9   3  -7  265.58   68.37
   9   3  -7  177.68   71.48
  -9  -3   7  319.25   72.51
   8   3  -7  448.62   75.83
   8   3  -7  482.05   99.82
   8   3  -7  656.20   91.61
  -8  -3   7  368.21   90.53
   7   3  -7  151.77   47.68
   7   3  -7  181.52   50.03
   7   3  -7  165.43   54.82
   7   3  -7  123.47   33.78
   7   3  -7  186.55   52.73
   7   3  -7  216.26   48.65
  -7  -3   7  186.12   57.31
  -7  -3   7  187.65   54.00
   6   3  -7   35.38   33.63
   6   3  -7   63.45   30.12
   6   3  -7   90.56   33.86
   6   3  -7  103.28   39.20
  -6  -3   7   33.43   31.48
  -6  -3   7   92.85   39.81
   5   3  -7 1541.38  201.56
   5   3  -7 1433.28  202.73
   5   3  -7 1351.47  204.61
   5   3  -7 1372.10  195.49
   5   3  -7 1398.65  200.21
  -5  -3   7 1416.50  205.23
  -5  -3   7 1397.77  201.40
   4   3  -7  373.42   73.77
   4   3  -7  424.92   67.49
   4   3  -7  484.49   80.99
   4   3  -7  329.35   70.16
  -4  -3   7  394.10   80.51
  -4  -3   7  426.28   68.13
  -4  -3   7  367.61   78.77
   3   3  -7  459.79   82.58
   3   3  -7  547.25   88.83
   3   3  -7  561.39   79.02
   3   3  -7  441.01   81.40
   3   3  -7  553.57   80.20
  -3  -3   7  470.20   78.18
  -3  -3   7  532.28   80.54
  -3  -3   7  612.45   87.33
  -3  -3   7  548.30   86.37
   2   3  -7   53.06   22.68
   2   3  -7  110.82   26.71
   2   3  -7   64.66   20.44
  -2  -3   7   52.05   27.67
  -2  -3   7   58.85   26.85
  -2  -3   7  111.98   27.89
  -2  -3   7   62.24   20.43
   1   3  -7 2743.60  379.52
   1   3  -7 3073.08  383.51
  -1  -3   7 2804.87  387.84
  -1  -3   7 3073.25  388.40
  -1  -3   7 2989.98  383.11
  -1  -3   7 2510.05  376.10
   0   3  -7   20.61   10.38
   0   3  -7   45.37   24.40
   0   3  -7   -7.90   13.68
   0  -3   7   35.00   22.83
   0  -3   7  -24.57    9.84
  -1   3  -7 2264.54  315.62
  -1   3  -7 2665.97  312.01
   1  -3   7 2341.73  314.22
   1  -3   7 2345.50  310.32
   1  -3   7 2027.81  303.77
  -2   3  -7   86.45   27.15
  -2   3  -7  126.68   39.86
   2  -3   7  104.98   27.84
   2  -3   7  114.18   31.65
   2  -3   7   89.34   22.40
  -3   3  -7  746.71  118.69
   3  -3   7  718.72  107.22
   3  -3   7  598.81  105.55
   3  -3   7  764.71  121.60
   3  -3   7  790.67  105.73
  -4   3  -7  301.15   77.13
   4  -3   7  262.62   76.71
   4  -3   7  269.37   54.51
   4  -3   7  356.29   62.27
   4  -3   7  245.08   45.10
   4  -3   7  444.35   69.69
  -5   3  -7 1989.66  268.85
   5  -3   7 1928.34  270.09
   5  -3   7 1684.16  244.56
   5  -3   7 1572.20  245.43
   5  -3   7 1784.44  254.26
   5  -3   7 2012.10  254.48
  -6   3  -7  161.58   68.97
   6  -3   7  293.74   49.88
   6  -3   7  163.24   52.84
   6  -3   7  277.83   71.24
   6  -3   7  183.58   40.61
   6  -3   7  137.55   66.88
   7  -3   7  251.46   68.35
   7  -3   7  161.82   57.70
   7  -3   7  168.38   75.67
   7  -3   7  259.72   50.46
   7  -3   7  140.82   28.86
  -8   3  -7  111.72   38.78
  -8   3  -7  137.22   71.21
   8  -3   7  222.44   51.59
   8  -3   7  235.87   62.57
   8  -3   7  168.42   65.50
   8  -3   7  116.57   70.60
  -9   3  -7  207.09   49.94
  -9   3  -7  202.60   90.93
   9  -3   7  387.40   90.47
   9   2  -7   47.51   44.53
   9   2  -7  101.56   46.22
  -9  -2   7   74.09   38.61
  -9  -2   7   41.03   48.86
   8   2  -7  223.25   65.31
   8   2  -7  259.13   74.10
   8   2  -7  265.51   66.50
  -8  -2   7  341.39   70.35
   7   2  -7   23.99   21.77
   7   2  -7   36.39   29.74
   7   2  -7  -18.80   28.34
   7   2  -7   10.84   29.27
  -7  -2   7   -4.93   24.22
  -7  -2   7   -7.41   29.99
   6   2  -7  358.91   74.86
   6   2  -7  401.34   79.23
   6   2  -7  423.30   76.98
   6   2  -7  460.00   82.98
  -6  -2   7  283.61   73.05
  -6  -2   7  312.21   71.34
   5   2  -7   14.12   35.84
   5   2  -7   64.53   29.39
   5   2  -7   43.50   31.63
   5   2  -7   36.40   26.17
   5   2  -7   69.74   30.78
  -5  -2   7   57.55   29.73
  -5  -2   7   52.39   33.43
   4   2  -7  295.41   58.05
   4   2  -7  270.13   57.93
   4   2  -7  347.92   66.18
   4   2  -7  346.24   58.07
  -4  -2   7  260.13   58.05
  -4  -2   7  199.30   51.45
   3   2  -7  176.86   43.30
   3   2  -7  232.40   41.74
   3   2  -7  148.60   36.57
   3   2  -7  187.12   39.58
  -3  -2   7  144.04   40.74
  -3  -2   7  159.53   39.25
  -3  -2   7  155.49   36.48
  -3  -2   7  153.37   39.02
   2   2  -7 3084.10  456.56
   2   2  -7 3442.64  459.72
   2   2  -7 3578.23  462.24
  -2  -2   7 3741.49  468.31
  -2  -2   7 3448.14  460.30
  -2  -2   7 3490.28  463.07
  -2  -2   7 3537.06  463.13
   1   2  -7   75.99   21.99
   1   2  -7   60.07   22.68
  -1  -2   7   74.13   18.84
  -1  -2   7   69.78   25.14
  -1  -2   7   48.47   21.18
   0   2  -7   56.06   21.98
   0   2  -7   80.63   25.17
   0  -2   7   86.36   23.22
   0  -2   7   41.61   14.49
  -1   2  -7  134.41   34.73
   1  -2   7   71.38   24.53
   1  -2   7  145.47   37.48
  -2   2  -7 4054.05  610.43
  -2   2  -7 4594.83  618.06
   2  -2   7 4856.98  620.89
   2  -2   7 5022.88  609.99
   2  -2   7 4284.53  610.51
  -3   2  -7  138.32   52.58
   3  -2   7  195.30   44.28
   3  -2   7  202.22   62.07
   3  -2   7  235.56   46.83
  -4   2  -7  247.08   71.77
   4  -2   7  350.87   64.36
   4  -2   7  233.53   47.17
   4  -2   7  377.84   66.83
   4  -2   7  305.14   80.54
  -5   2  -7   70.92   46.56
   5  -2   7   80.75   29.40
   5  -2   7   81.20   57.17
   5  -2   7  132.87   40.88
   5  -2   7   96.54   42.64
   6  -2   7  644.50   93.07
   6  -2   7  618.60  133.22
   6  -2   7  544.05  107.49
   6  -2   7  455.24  101.36
  -7   2  -7   61.89   49.63
   7  -2   7   -6.42   19.33
   7  -2   7   35.05   15.60
   7  -2   7  100.81   65.31
   7  -2   7   91.61   46.12
   7  -2   7   60.70   34.59
  -8   2  -7  313.61   87.50
   8  -2   7  575.84   98.10
   8  -2   7  703.03  152.33
   8  -2   7  654.30  123.23
  -9   2  -7   41.52   49.62
  -9   2  -7   74.76   25.23
   9  -2   7   70.53   78.66
   9  -2   7  -22.64   50.05
   9   1  -7   61.92   38.79
   9   1  -7   44.88   48.70
  -9  -1   7   90.26   34.03
  -9  -1   7   21.29   40.92
   8   1  -7    4.51   25.13
   8   1  -7   -9.94   26.75
   8   1  -7  -10.84   33.07
  -8  -1   7   68.42   36.07
  -8  -1   7  -23.94   19.54
   7   1  -7  182.52   52.94
   7   1  -7  207.72   45.44
   7   1  -7  198.20   61.69
   7   1  -7  236.16   54.94
  -7  -1   7  219.89   57.00
  -7  -1   7  258.27   59.28
  -7  -1   7  245.14   68.11
   6   1  -7  803.21  106.94
   6   1  -7  683.27  110.97
   6   1  -7  912.85  116.81
   6   1  -7  799.54  111.07
  -6  -1   7  520.72  100.22
  -6  -1   7  754.43  107.75
  -6  -1   7  665.58  110.40
   5   1  -7  223.15   55.50
   5   1  -7  247.72   55.60
   5   1  -7  259.49   59.45
   5   1  -7  227.69   47.59
  -5  -1   7  272.67   60.14
  -5  -1   7  173.19   48.49
   4   1  -7  203.74   45.68
   4   1  -7  180.79   35.74
   4   1  -7  152.73   44.11
   4   1  -7  165.81   42.15
  -4  -1   7  144.20   40.09
  -4  -1   7  156.74   42.06
   3   1  -7  606.10   86.13
   3   1  -7  556.62   80.27
   3   1  -7  509.46   79.50
   3   1  -7  539.04   75.20
  -3  -1   7  502.74   79.47
  -3  -1   7  433.59   78.47
   2   1  -7  340.09   59.40
   2   1  -7  423.14   61.15
  -2  -1   7  372.27   61.35
  -2  -1   7  383.36   57.58
  -2  -1   7  426.86   61.48
   1   1  -7  416.70   64.32
  -1  -1   7  363.09   64.13
  -1  -1   7  465.04   63.76
  -1  -1   7  420.14   62.45
   0   1  -7    1.45   14.18
   0   1  -7   -3.33   11.49
   0  -1   7  -10.41   16.77
   0  -1   7    2.14   11.59
   0  -1   7   -4.25   10.39
  -1   1  -7  526.92   80.12
  -1   1  -7  508.76   84.37
   1  -1   7  515.08   79.05
   1  -1   7  589.48   87.64
  -2   1  -7  377.37   56.25
  -2   1  -7  275.22   49.61
  -2   1  -7  310.26   71.83
   2  -1   7  449.87   84.17
   2  -1   7  410.53   55.68
  -3   1  -7  584.89  100.60
  -3   1  -7  682.51   86.27
   3  -1   7  545.84  102.92
   3  -1   7  518.07   89.56
  -4   1  -7  233.87   74.04
  -4   1  -7  362.49   57.58
   4  -1   7  423.80   74.22
   4  -1   7  242.68   61.37
   4  -1   7  387.61   90.58
  -5   1  -7  268.16   88.54
   5  -1   7  660.93  118.74
   5  -1   7  542.76   75.42
   5  -1   7  511.16   90.63
   5  -1   7  315.01   77.98
  -6   1  -7  539.94  103.13
  -6   1  -7  364.89  111.89
   6  -1   7  683.58  107.31
   6  -1   7  613.82   96.97
   6  -1   7  721.72  101.77
   6  -1   7  724.56  147.08
   7  -1   7  483.38  125.76
   7  -1   7  487.19  106.94
   7  -1   7  465.59   88.97
  -8   1  -7   -0.20   40.64
  -8   1  -7  -16.38   19.78
   8  -1   7   74.68   79.68
   8  -1   7   10.71   30.68
   8  -1   7   23.09   13.82
   8  -1   7   -6.51   45.05
  -9   1  -7   19.46   41.40
  -9   1  -7    0.19    7.31
   9  -1   7   14.05   55.61
   9  -1   7   79.91   84.09
   9   0  -7   23.87   40.55
   9   0  -7   26.76   35.79
  -9   0   7    2.44   40.06
  -9   0   7   34.21   24.92
   8   0  -7   11.31   25.35
   8   0  -7   -8.88   25.20
   8   0  -7   59.45   42.74
  -8   0   7   16.59   25.89
  -8   0   7   11.52   35.81
  -8   0   7   10.65   37.51
   7   0  -7   80.76   33.57
   7   0  -7   22.08   24.31
   7   0  -7  100.73   46.16
   7   0  -7   76.75   24.51
  -7   0   7   71.27   28.16
  -7   0   7   36.87   34.58
  -7   0   7   44.75   36.27
   6   0  -7  137.80   45.52
   6   0  -7   92.15   28.70
   6   0  -7   33.07   29.77
   6   0  -7  102.81   36.12
  -6   0   7   55.64   27.03
  -6   0   7   19.08   25.03
  -6   0   7  107.68   41.19
   5   0  -7   35.34   25.25
   5   0  -7   70.92   33.70
   5   0  -7   23.71   31.59
   5   0  -7   26.35   18.35
  -5   0   7   53.15   33.36
  -5   0   7   47.20   23.26
   4   0  -7  483.05   89.76
   4   0  -7  470.62   75.94
   4   0  -7  481.44   66.32
   4   0  -7  451.04   80.52
  -4   0   7  412.67   65.77
  -4   0   7  467.16   85.02
   3   0  -7  108.64   34.99
   3   0  -7   99.89   29.59
   3   0  -7  108.73   19.29
   3   0  -7   91.03   35.12
  -3   0   7   72.70   27.46
  -3   0   7  109.24   33.63
  -3   0   7  101.17   19.99
  -3   0   7   92.08   20.76
   2   0  -7  156.91   41.91
   2   0  -7  165.61   34.93
   2   0  -7  148.52   37.47
  -2   0   7  155.42   35.35
  -2   0   7  123.22   35.87
   1   0  -7    3.58   12.66
   1   0  -7   34.96   22.74
   1   0  -7    5.25   31.74
  -1   0   7    9.81   13.86
  -1   0   7   17.41   17.87
  -1   0   7   32.02   17.23
   0   0  -7 3723.21  500.80
   0   0  -7 3655.17  507.02
   0   0   7 3941.30  505.50
   0   0   7 3583.49  500.26
  -1   0  -7   12.16   20.60
  -1   0  -7   13.11   17.87
  -1   0  -7    3.27   13.63
   1   0   7    9.87   21.65
   1   0   7    2.41   10.87
  -2   0  -7  132.48   29.61
  -2   0  -7  122.38   40.04
  -2   0  -7  148.31   33.51
   2   0   7  105.50   45.40
   2   0   7  131.23   30.87
  -3   0  -7   64.57   25.61
  -3   0  -7  154.11   40.34
  -3   0  -7   28.98   29.80
   3   0   7  112.28   30.33
   3   0   7  170.53   60.20
  -4   0  -7 1117.78  133.27
   4   0   7  894.48  134.77
   4   0   7  657.39  147.77
  -5   0  -7   28.06   23.15
  -5   0  -7   -9.04   26.23
  -5   0  -7    5.06   25.09
   5   0   7  -24.78   44.07
   5   0   7   71.99   46.21
   5   0   7   20.27   29.34
   5   0   7   62.72   30.30
  -6   0  -7   83.07   37.85
  -6   0  -7   13.23   33.40
  -6   0  -7   63.62   32.61
   6   0   7  195.22   44.14
   6   0   7   96.11   38.35
   6   0   7   48.26   60.20
   6   0   7   74.59   50.34
  -7   0  -7   81.88   36.36
  -7   0  -7   55.03   45.58
   7   0   7  118.60   45.02
   7   0   7   29.69   64.48
   7   0   7   33.44   48.35
  -8   0  -7   25.56   42.42
  -8   0  -7  -14.39   16.78
   8   0   7   36.39   80.68
   8   0   7   -7.92   12.67
   8   0   7    5.35   44.70
  -9   0  -7   28.16   40.73
  -9   0  -7   14.59    9.46
   9   0   7   57.44   21.37
   9   0   7   46.15   60.54
   9   0   7   59.05  101.23
   9  -1  -7  -46.07   30.93
   9  -1  -7    2.12   27.27
   9  -1  -7   11.15   28.77
  -9   1   7    6.85    8.97
  -9   1   7  -10.42   41.06
   8  -1  -7  259.08   45.90
   8  -1  -7  265.94   63.68
   8  -1  -7  311.49   65.72
   8  -1  -7  306.48   79.46
  -8   1   7  219.71   50.24
  -8   1   7  189.98   68.67
  -8   1   7  148.54   76.25
   7  -1  -7  118.33   44.29
   7  -1  -7  105.60   51.98
   7  -1  -7  159.79   40.28
  -7   1   7  149.61   39.38
  -7   1   7  156.95   65.45
  -7   1   7  100.53   48.11
   6  -1  -7  122.08   46.17
   6  -1  -7   75.12   34.91
   6  -1  -7   67.45   35.08
  -6   1   7   85.69   39.92
  -6   1   7  165.67   48.79
   5  -1  -7   83.27   36.15
   5  -1  -7   55.08   35.12
   5  -1  -7   60.14   27.60
  -5   1   7   57.19   35.34
  -5   1   7   -0.46   26.51
   4  -1  -7  867.10  111.75
   4  -1  -7  602.96   96.49
   4  -1  -7  583.38   99.49
  -4   1   7  594.04  100.52
  -4   1   7  638.07   95.18
   3  -1  -7   26.76   18.19
   3  -1  -7   25.03   24.42
   3  -1  -7   16.12    4.96
   3  -1  -7   31.19   24.49
  -3   1   7    2.64   14.57
  -3   1   7   15.81   21.90
  -3   1   7   32.96   26.81
   2  -1  -7   54.33   28.78
   2  -1  -7   85.19   27.95
   2  -1  -7   75.98   23.37
  -2   1   7  133.42   37.79
  -2   1   7  101.12   31.46
  -2   1   7   61.09   22.90
  -2   1   7   86.59   33.55
   1  -1  -7    1.69   15.82
   1  -1  -7    9.41   13.11
  -1   1   7    0.99   17.02
  -1   1   7   41.85   27.61
  -1   1   7   26.58   17.26
  -1   1   7   15.68    7.15
  -1   1   7   12.09   22.88
   0  -1  -7  -31.27   37.60
   0  -1  -7   28.18   22.57
   0  -1  -7   12.56   13.30
   0   1   7  -22.22   19.78
   0   1   7   11.30   12.41
   0   1   7    1.30    8.88
   0   1   7   22.28   19.78
  -1  -1  -7   20.84   20.42
  -1  -1  -7   -4.31   11.33
  -1  -1  -7   19.56   32.73
   1   1   7    7.83   12.79
   1   1   7   -7.50   21.02
   1   1   7    6.72   26.97
  -2  -1  -7   44.89   34.93
  -2  -1  -7   60.17   29.00
  -2  -1  -7   64.05   21.84
   2   1   7  120.27   27.80
   2   1   7   90.55   49.20
  -3  -1  -7   43.12   30.48
  -3  -1  -7   84.61   26.25
  -3  -1  -7   48.28   28.27
   3   1   7   53.13   23.18
   3   1   7  172.92   60.42
  -4  -1  -7  522.77   98.12
  -4  -1  -7  457.72   83.35
   4   1   7  542.80  125.15
   4   1   7  587.24   85.54
  -5  -1  -7   18.88   36.27
  -5  -1  -7   27.70   25.26
  -5  -1  -7    6.31   26.30
   5   1   7   -0.82   23.17
   5   1   7   69.12   63.21
  -6  -1  -7  139.36   44.70
  -6  -1  -7   34.16   43.12
  -6  -1  -7  249.95   57.64
   6   1   7  175.54   94.19
   6   1   7  262.78   70.30
   6   1   7   87.81   40.25
   6   1   7  150.22   49.92
  -7  -1  -7  187.22   57.86
  -7  -1  -7  144.97   47.91
  -7  -1  -7  104.92   60.34
   7   1   7  111.63   89.83
   7   1   7  144.61   48.52
   7   1   7  313.43   83.01
  -8  -1  -7  237.03   51.61
  -8  -1  -7   84.61   56.98
   8   1   7  241.22   55.27
   8   1   7  348.77  139.74
   8   1   7  251.77   83.13
  -9  -1  -7    6.48    5.73
  -9  -1  -7   53.61   43.17
   9   1   7  -49.19   90.57
   9   1   7   14.38   56.40
   9   1   7   25.69   21.84
   9  -2  -7   61.83   37.42
   9  -2  -7   85.37   50.02
  -9   2   7   91.31   55.11
   8  -2  -7  -15.74   31.92
   8  -2  -7   27.22   32.07
   8  -2  -7   17.38   17.98
  -8   2   7   25.61   21.62
  -8   2   7   10.69   37.38
  -8   2   7   36.64   72.99
   7  -2  -7   34.77   39.28
   7  -2  -7   28.12   22.93
   7  -2  -7   92.79   37.58
  -7   2   7   23.83   51.28
   6  -2  -7   58.86   30.22
   6  -2  -7   10.84   32.61
   6  -2  -7    8.77   25.76
  -6   2   7   24.20   35.77
  -6   2   7  -16.23   22.74
  -6   2   7   -7.70   33.60
   5  -2  -7   74.44   36.34
   5  -2  -7   51.84   25.50
   5  -2  -7   82.20   38.08
  -5   2   7   56.03   36.16
  -5   2   7   73.28   37.20
  -5   2   7  -10.83   23.92
   4  -2  -7  106.91   34.53
   4  -2  -7  119.93   41.17
   4  -2  -7  134.11   46.27
  -4   2   7   88.48   38.15
  -4   2   7   68.39   38.71
   3  -2  -7   71.94   16.57
   3  -2  -7   49.81   29.08
   3  -2  -7   24.08   22.07
   3  -2  -7   73.77   33.52
  -3   2   7   81.24   32.73
  -3   2   7   70.25   32.56
  -3   2   7   97.10   29.64
   2  -2  -7  112.68   31.27
   2  -2  -7  133.64   23.26
   2  -2  -7  103.11   39.41
   2  -2  -7  139.87   40.25
  -2   2   7  149.55   33.91
  -2   2   7  103.70   36.68
  -2   2   7  196.53   48.70
   1  -2  -7  286.04   51.85
   1  -2  -7  298.63   65.94
  -1   2   7  238.94   60.46
  -1   2   7  352.69   55.63
  -1   2   7  535.16   96.50
  -1   2   7  148.83   52.02
   0  -2  -7 1483.57  185.90
   0  -2  -7 1164.01  170.28
   0   2   7 1110.59  174.36
   0   2   7 1288.78  171.57
   0   2   7 1297.03  182.38
   0   2   7 1017.46  185.75
   0   2   7 1365.27  171.71
  -1  -2  -7  240.24   63.80
  -1  -2  -7  557.70  129.14
  -1  -2  -7  329.48   50.18
   1   2   7  288.56   57.71
   1   2   7  366.65   71.89
   1   2   7  219.40   78.86
   1   2   7  254.93   51.76
  -2  -2  -7   95.80   40.14
  -2  -2  -7   96.39   59.43
  -2  -2  -7  140.08   31.72
   2   2   7  164.40   38.81
   2   2   7  153.21   32.77
   2   2   7  116.99   62.26
   2   2   7  193.22   49.54
  -3  -2  -7   33.06   27.63
  -3  -2  -7   78.76   49.42
  -3  -2  -7   99.88   33.45
   3   2   7   79.45   27.58
   3   2   7   37.49   29.58
   3   2   7   50.53   56.39
   3   2   7   67.95   29.41
  -4  -2  -7   51.31   46.05
  -4  -2  -7   72.84   35.91
  -4  -2  -7   54.05   35.53
   4   2   7  134.91   74.12
   4   2   7  120.79   35.79
   4   2   7   91.94   40.76
  -5  -2  -7   48.98   45.02
  -5  -2  -7   72.55   38.12
  -5  -2  -7   16.02   28.68
   5   2   7   68.57   78.00
   5   2   7   25.53   28.12
  -6  -2  -7   -9.16   22.00
  -6  -2  -7   72.71   37.52
  -6  -2  -7   -4.66   33.18
   6   2   7   20.36   40.49
   6   2   7   46.91   29.19
   6   2   7   84.13   77.81
  -7  -2  -7   35.58   23.99
  -7  -2  -7    8.77   42.50
   7   2   7   72.29  102.09
   7   2   7   20.39   46.34
   7   2   7   46.00   30.88
  -8  -2  -7    6.02   50.25
  -8  -2  -7   46.28   27.09
  -8  -2  -7   49.94   48.00
   8   2   7  -10.31   22.36
   8   2   7   21.18   28.75
   8   2   7  -50.02   88.58
   8   2   7   56.73   54.89
  -9  -2  -7   28.17   34.89
  -9  -2  -7    7.24    7.56
   9   2   7   77.04   74.63
   9   2   7  -86.66  102.41
   9   2   7  103.19   36.78
   9   2   7   -8.23   25.84
   8  -3  -7   55.95   35.52
   8  -3  -7   90.81   33.76
   8  -3  -7   11.46   40.58
  -8   3   7   12.02   39.66
  -8   3   7  -16.65   16.68
  -8   3   7    6.89   63.95
   7  -3  -7   74.34   33.18
   7  -3  -7   41.78   41.16
   7  -3  -7   89.31   36.38
  -7   3   7   62.68   57.84
  -7   3   7   19.45   30.32
   6  -3  -7  116.87   45.94
   6  -3  -7  144.02   49.23
   6  -3  -7  102.32   38.57
  -6   3   7  198.82   60.54
  -6   3   7  139.29   49.04
   5  -3  -7  247.11   64.86
   5  -3  -7  159.87   52.73
   5  -3  -7  221.88   49.09
  -5   3   7  137.47   53.58
  -5   3   7  187.49   55.58
   4  -3  -7   86.67   41.30
   4  -3  -7   77.34   30.76
   4  -3  -7  103.99   40.81
  -4   3   7  129.62   47.19
  -4   3   7  115.11   45.88
   3  -3  -7  434.43   66.40
   3  -3  -7  383.52   87.74
   3  -3  -7  448.40   84.26
   3  -3  -7  385.39   63.02
  -3   3   7  418.74   84.85
  -3   3   7  443.94   91.54
   2  -3  -7   89.93   25.42
   2  -3  -7  108.18   24.44
   2  -3  -7  137.80   44.72
  -2   3   7   85.05   35.45
  -2   3   7   77.55   26.27
  -2   3   7   10.28   28.24
   1  -3  -7   31.52   28.05
   1  -3  -7   91.72   24.45
   1  -3  -7   60.54   21.77
  -1   3   7  108.26   56.90
  -1   3   7   39.53   27.31
  -1   3   7   17.68   25.99
  -1   3   7   85.09   24.36
   0  -3  -7   -1.95   21.60
   0  -3  -7   21.47   14.85
   0   3   7   18.65   18.55
   0   3   7   29.19   26.27
   0   3   7   14.74   16.00
   0   3   7   81.04   50.03
   0   3   7  -12.00   18.01
  -1  -3  -7   60.38   21.84
  -1  -3  -7   57.30   31.70
   1   3   7   89.70   26.77
   1   3   7   50.72   28.48
   1   3   7   96.86   38.64
   1   3   7  102.26   56.51
  -2  -3  -7   -2.58   64.96
  -2  -3  -7   41.77   28.98
   2   3   7   96.70   40.23
   2   3   7   66.36   21.78
   2   3   7   28.80   47.33
   2   3   7   33.24   28.30
  -3  -3  -7  258.66  102.18
  -3  -3  -7  289.10   59.17
  -3  -3  -7  326.70   71.31
   3   3   7  222.93   63.32
   3   3   7  180.49   85.92
   3   3   7  280.21   53.01
   3   3   7  320.28   71.97
  -4  -3  -7  143.21   48.77
  -4  -3  -7  115.63   44.80
  -4  -3  -7  106.33   67.08
   4   3   7   61.43   29.71
   4   3   7  162.45   53.73
   4   3   7   50.91   74.37
   4   3   7   54.68   36.56
  -5  -3  -7  227.95   91.11
  -5  -3  -7  219.15   64.26
  -5  -3  -7  238.63   66.60
   5   3   7  345.94   67.82
   5   3   7  354.04  132.64
   5   3   7  269.40   73.35
  -6  -3  -7   53.89   52.40
  -6  -3  -7   67.77   37.00
  -6  -3  -7   36.83   38.43
   6   3   7  125.88  101.34
   6   3   7   61.49   32.68
  -7  -3  -7  -23.63   13.51
  -7  -3  -7   30.82   49.26
   7   3   7  -46.42   44.45
   7   3   7   79.49   35.65
   7   3   7   -0.78   23.18
   7   3   7  124.42  122.63
  -8  -3  -7   94.70   57.36
  -8  -3  -7  124.80   64.85
  -8  -3  -7  107.70   35.27
   8   3   7   16.76   31.15
   8   3   7   28.38   58.45
   8   3   7   57.34  119.52
   8  -4  -7   16.50   40.90
   8  -4  -7  -17.47   23.29
   8  -4  -7   21.09   27.63
  -8   4   7    1.68   44.72
  -8   4   7  -29.49   24.26
  -8   4   7 -120.39   55.03
   7  -4  -7   49.14   45.09
   7  -4  -7   77.44   38.30
   7  -4  -7  -10.55   21.93
  -7   4   7   66.97   51.38
  -7   4   7   72.55   42.45
  -7   4   7   13.90   57.29
   6  -4  -7   32.68   29.26
   6  -4  -7    3.09   23.72
   6  -4  -7   48.46   40.28
  -6   4   7    8.54   25.24
  -6   4   7   21.92   46.28
   5  -4  -7   61.91   41.81
   5  -4  -7  155.92   52.72
   5  -4  -7  103.78   34.05
  -5   4   7   35.77   35.77
   4  -4  -7   18.93   28.54
   4  -4  -7   20.81   21.34
   4  -4  -7    3.17   16.89
   4  -4  -7    6.44   24.02
  -4   4   7  -38.35   24.34
  -4   4   7   -5.91   22.92
   3  -4  -7  220.31   42.40
   3  -4  -7  215.38   43.78
   3  -4  -7  128.35   51.13
   3  -4  -7  162.08   51.09
  -3   4   7  118.57   49.83
  -3   4   7  120.83   53.54
   2  -4  -7   71.43   23.88
   2  -4  -7   64.69   36.40
   2  -4  -7  111.00   31.44
  -2   4   7   51.37   34.16
  -2   4   7   96.13   29.07
  -2   4   7   52.15   35.21
   1  -4  -7  470.35   75.67
   1  -4  -7  436.41   71.14
   1  -4  -7  482.12  100.06
  -1   4   7  336.93   85.63
  -1   4   7  347.35   89.63
  -1   4   7  736.64  140.44
  -1   4   7  568.21   74.26
   0  -4  -7  -18.17   10.58
   0  -4  -7    5.13   18.22
   0  -4  -7    3.98   17.92
   0   4   7  -19.89   19.43
   0   4   7   18.78   24.74
   0   4   7   18.75   23.27
   0   4   7  -14.97   13.72
   0   4   7  -19.22   40.97
  -1  -4  -7  501.59  106.16
  -1  -4  -7  472.62   78.51
   1   4   7  545.10  109.49
   1   4   7  555.59   80.66
   1   4   7  514.21  100.06
   1   4   7  781.55  161.62
  -2  -4  -7  103.54   41.53
   2   4   7   74.14   38.96
   2   4   7   82.88   65.94
   2   4   7   90.32   29.12
   2   4   7   59.85   38.13
  -3  -4  -7  108.32   44.39
  -3  -4  -7  107.28   45.83
   3   4   7  156.54   83.32
   3   4   7   55.55   36.90
   3   4   7  104.33   45.95
   3   4   7  127.90   33.72
  -4  -4  -7   -9.78   34.48
  -4  -4  -7  -25.49   17.72
   4   4   7   17.48   28.35
   4   4   7   -5.91   19.36
   4   4   7   15.82   57.67
   4   4   7   38.88   32.91
  -5  -4  -7   69.81   48.98
  -5  -4  -7  124.47   49.44
   5   4   7  130.08   42.34
   5   4   7   98.07   49.68
   5   4   7  233.80  112.87
  -6  -4  -7    5.78   43.03
  -6  -4  -7   11.88   27.68
   6   4   7  140.82  115.89
   6   4   7  -11.98   22.60
   6   4   7   97.32   53.89
  -7  -4  -7   59.35   48.89
  -7  -4  -7   33.83   44.58
  -7  -4  -7   25.63   27.95
   7   4   7  203.43  136.49
   7   4   7   65.54   52.22
   7   4   7  101.32   42.41
  -8  -4  -7  104.83   49.84
  -8  -4  -7  -21.89   54.01
  -8  -4  -7   22.87   18.26
   8   4   7   60.14  127.08
   8   4   7   26.88   33.10
   8   4   7  -42.31   51.68
   7  -5  -7  229.26   66.56
   7  -5  -7  155.21   57.55
   7  -5  -7  205.28   51.12
  -7   5   7  153.68   79.36
  -7   5   7   73.63   59.48
  -7   5   7  116.49   53.14
   6  -5  -7   42.62   29.64
   6  -5  -7   45.96   38.56
   6  -5  -7   35.96   34.55
  -6   5   7   76.66   63.42
  -6   5   7   35.62   40.88
  -6   5   7  -13.24   25.45
   5  -5  -7  187.64   46.64
   5  -5  -7  168.81   61.46
   5  -5  -7  250.00   64.39
   5  -5  -7  157.59   48.50
  -5   5   7  124.48   60.59
  -5   5   7  130.26   56.16
   4  -5  -7  105.76   36.80
   4  -5  -7   75.18   28.88
   4  -5  -7   98.68   45.26
   4  -5  -7   67.36   37.19
  -4   5   7   45.14   39.28
  -4   5   7  108.24   49.52
   3  -5  -7  123.23   42.57
   3  -5  -7  208.66   62.42
   3  -5  -7  230.51   42.55
  -3   5   7  140.88   56.63
  -3   5   7  223.08   65.88
   2  -5  -7   56.90   21.22
   2  -5  -7   85.17   33.44
   2  -5  -7   96.05   43.08
  -2   5   7   91.39   44.02
  -2   5   7    4.30   31.03
   1  -5  -7   54.28   21.36
   1  -5  -7   31.61   29.48
   1  -5  -7  104.08   35.97
  -1   5   7   -9.58   26.69
  -1   5   7   50.29   34.74
  -1   5   7   61.22   21.71
   0  -5  -7  148.91   42.77
   0  -5  -7   39.09   32.27
   0  -5  -7   32.20   19.32
   0   5   7   62.51   22.74
   0   5   7   75.23   38.66
   0   5   7   34.39   32.64
   0   5   7   14.62   28.40
   0   5   7   66.33   60.78
  -1  -5  -7   -0.32   25.16
  -1  -5  -7   15.48   23.72
   1   5   7   97.95   41.61
   1   5   7    6.12   50.20
   1   5   7   31.59   31.28
   1   5   7   16.52   17.06
  -2  -5  -7   87.85   42.55
   2   5   7   94.75   43.52
   2   5   7   63.28   27.67
   2   5   7  118.93   70.15
   2   5   7   74.60   46.19
  -3  -5  -7  121.97   50.89
  -3  -5  -7  143.04   52.45
   3   5   7  143.04   52.79
   3   5   7  149.16   37.89
   3   5   7  124.00   82.92
   3   5   7  177.32   60.20
  -4  -5  -7   82.49   49.27
  -4  -5  -7   75.02   40.92
   4   5   7   64.19   65.34
   4   5   7  163.04   56.68
   4   5   7   93.84   34.36
  -5  -5  -7  193.01   63.91
  -5  -5  -7  121.29   52.43
   5   5   7  127.53   54.09
   5   5   7  117.61   41.68
   5   5   7  104.56   90.39
  -6  -5  -7   21.16   31.82
  -6  -5  -7   17.70   48.69
   6   5   7  144.87   50.17
   6   5   7   86.76   94.23
   6   5   7   31.21   44.21
  -7  -5  -7  158.34   67.43
  -7  -5  -7  155.09   50.49
  -7  -5  -7   99.29   61.43
   7   5   7  162.41   70.86
   7   5   7  208.42   76.26
   7   5   7  247.18   66.09
   7   5   7  136.54  126.77
   6  -6  -7   49.32   37.63
   6  -6  -7   -0.34   28.02
   6  -6  -7    5.51   30.75
   6  -6  -7   43.58   28.40
  -6   6   7    0.56   38.83
  -6   6   7   38.47   40.66
   5  -6  -7    9.01   28.84
   5  -6  -7   62.47   28.48
   5  -6  -7   40.43   30.33
   5  -6  -7    4.95   35.60
  -5   6   7  101.80   52.62
  -5   6   7   -4.85   38.11
   4  -6  -7   65.09   39.91
   4  -6  -7   14.46   27.83
   4  -6  -7   25.66   20.15
  -4   6   7    8.50   25.60
  -4   6   7    7.24   32.79
   3  -6  -7  294.73   49.33
   3  -6  -7  256.66   61.53
   3  -6  -7  191.28   63.84
  -3   6   7  274.54   76.46
  -3   6   7  133.54   59.36
   2  -6  -7   -9.00   18.01
   2  -6  -7   -1.04   12.72
   2  -6  -7  -23.87   23.05
  -2   6   7  -27.27   27.61
  -2   6   7  -29.31   16.21
   1  -6  -7  378.03   70.09
   1  -6  -7  181.81   61.26
   1  -6  -7  202.02   40.80
  -1   6   7  143.62   56.16
  -1   6   7  309.27   80.23
   0  -6  -7  147.44   45.26
   0  -6  -7   96.45   25.10
   0   6   7  107.17   27.29
   0   6   7   94.36   67.06
   0   6   7   58.00   38.54
   0   6   7   47.66   39.78
  -1  -6  -7  232.81   63.89
  -1  -6  -7  265.89   74.05
   1   6   7  214.74   64.50
   1   6   7  235.77   44.68
   1   6   7  190.80   65.50
   1   6   7  227.32   96.94
   1   6   7  207.59   68.78
  -2  -6  -7   36.23   30.96
  -2  -6  -7   11.54   43.87
   2   6   7    4.57   17.91
   2   6   7   -2.70   46.91
   2   6   7  -40.70   15.49
  -3  -6  -7  295.60   80.00
  -3  -6  -7  380.39   81.73
   3   6   7  285.86  110.06
   3   6   7  345.89   90.30
   3   6   7  243.18   54.62
  -4  -6  -7   90.78   44.54
  -4  -6  -7   26.46   45.66
   4   6   7   -4.38   47.96
   4   6   7   70.51   29.69
   4   6   7   51.88   41.63
  -5  -6  -7   62.62   40.02
  -5  -6  -7   80.62   55.98
   5   6   7   66.99   71.32
   5   6   7   42.73   31.21
   5   6   7    9.44   34.14
  -6  -6  -7   50.73   37.55
  -6  -6  -7   22.78   50.15
   6   6   7   21.50   39.01
   6   6   7  -10.25   61.52
   6   6   7   51.96   37.99
   7   6   7  107.72  104.88
   5  -7  -7  320.80   73.92
   5  -7  -7  271.71   55.16
   5  -7  -7  211.75   78.55
  -5   7   7  170.10   71.70
  -5   7   7  273.30   79.48
   4  -7  -7   26.24   36.97
   4  -7  -7   34.82   36.87
   4  -7  -7   64.37   24.23
  -4   7   7   46.04   43.21
  -4   7   7  123.93   56.91
   3  -7  -7    0.07   25.02
   3  -7  -7   -1.79   12.92
   3  -7  -7   51.83   36.67
  -3   7   7  -15.81   34.37
  -3   7   7   36.23   44.29
   2  -7  -7   93.49   47.18
   2  -7  -7  119.66   48.19
   2  -7  -7   68.95   22.68
  -2   7   7   57.19   42.24
  -2   7   7    7.27   38.07
   1  -7  -7  118.21   27.14
   1  -7  -7  135.64   51.63
   1  -7  -7   74.00   48.79
  -1   7   7   28.84   38.46
  -1   7   7   85.36   48.91
  -1   7   7  204.34   82.64
   0  -7  -7  160.15   55.79
   0   7   7  138.57   81.34
   0   7   7  143.51   62.76
   0   7   7  143.51   54.23
  -1  -7  -7  193.54   61.05
   1   7   7   64.12   47.73
   1   7   7   90.28   49.59
   1   7   7  126.49   27.71
   1   7   7  112.26   80.14
  -2  -7  -7  136.09   65.45
  -2  -7  -7   77.27   47.22
   2   7   7   92.95   78.51
   2   7   7   64.67   24.79
   2   7   7  100.22   50.53
  -3  -7  -7   -6.12   50.50
   3   7   7    1.69   19.88
   3   7   7   18.34   46.31
   3   7   7    9.76   36.13
  -4  -7  -7  -13.49   50.08
   4   7   7   80.86   28.38
   4   7   7  111.45   71.56
   4   7   7   88.29   50.58
  -5  -7  -7  211.73   74.28
  -5  -7  -7  191.16   75.09
   5   7   7  193.51   71.37
   5   7   7   97.24   82.72
   5   7   7  288.51   54.72
   4  -8  -7   91.61   51.39
   4  -8  -7   22.93   16.29
   4  -8  -7  -27.98   25.61
  -4   8   7   68.43   56.86
  -4   8   7  -11.41   26.95
   3  -8  -7  105.09   47.87
   3  -8  -7   34.63   18.20
   3  -8  -7   77.97   48.41
  -3   8   7  133.55   55.15
  -3   8   7   50.57   45.36
   2  -8  -7   67.77   20.59
   2  -8  -7  309.74   81.59
   2  -8  -7  407.42   79.92
  -2   8   7   40.91   45.09
  -2   8   7  153.08   67.31
   1  -8  -7   63.77   42.46
   1  -8  -7  112.92   51.98
  -1   8   7  246.52   91.37
  -1   8   7   91.92   50.84
  -1   8   7    7.44   44.67
   0  -8  -7   26.07   24.42
   0  -8  -7    3.80   34.31
   0   8   7  124.49   69.91
   0   8   7  -35.55   15.33
   0   8   7  -48.50   32.53
  -1  -8  -7  243.51   72.82
  -1  -8  -7  139.13   60.42
   1   8   7   88.92   55.28
   1   8   7  253.78   89.96
   1   8   7  100.83   57.75
  -2  -8  -7  269.30   84.01
  -2  -8  -7  258.60   83.79
  -2  -8  -7  227.94   76.65
   2   8   7  245.18   98.95
   2   8   7  283.92   86.45
   2   8   7  143.48   62.70
  -3  -8  -7   86.77   65.56
  -3  -8  -7   45.17   42.02
   3   8   7   68.43   55.44
   3   8   7   35.83   40.72
   3   8   7   30.10   18.05
  -4  -8  -7    1.35   54.03
  -4  -8  -7   19.87   36.29
   4   8   7   -9.00   34.89
   4   8   7    0.41   21.27
   4   8   7  132.62   70.65
   0  10  -8  119.50   56.89
   4   9  -8   23.47   32.91
   4   9  -8  166.21   61.06
   4   9  -8   -7.34   22.07
   4   9  -8   33.13   27.32
  -4  -9   8   39.56   37.73
  -4  -9   8   65.74   59.49
  -4  -9   8   75.78   54.55
   3   9  -8  479.80  101.91
   3   9  -8  315.21   59.76
   3   9  -8  337.93   53.28
   3   9  -8  284.45   50.77
  -3  -9   8  296.80   83.89
  -3  -9   8  548.50   92.61
  -3  -9   8  285.82   96.34
   2   9  -8  123.88   53.23
   2   9  -8   28.76   19.63
  -2  -9   8   60.29   43.28
  -2  -9   8   68.04   45.87
  -2  -9   8  136.47   67.66
   1   9  -8  266.50   79.74
  -1  -9   8  321.98  101.58
  -1  -9   8  307.00   66.53
  -1  -9   8  227.14   72.21
   0   9  -8   22.31   34.20
   0  -9   8   12.67   34.53
   0  -9   8  -20.79   33.32
   0  -9   8  -26.64   46.07
   0  -9   8   -1.99    8.79
  -1   9  -8  269.60   80.28
   1  -9   8  260.37   57.45
   1  -9   8  245.12   72.94
   1  -9   8  160.69   74.71
  -2   9  -8   93.59   79.13
  -2   9  -8  148.73   59.68
   2  -9   8   27.32   51.89
   2  -9   8  126.44   40.26
   2  -9   8  171.42   59.43
  -3   9  -8  437.97  104.95
  -3   9  -8  249.76   95.62
   3  -9   8  365.79   65.14
  -4   9  -8   40.39   67.40
  -4   9  -8   45.33   29.49
  -4   9  -8   71.92   48.56
   4  -9   8   21.30   10.38
   4  -9   8    7.37    9.88
   5   8  -8   35.82   34.39
   5   8  -8   90.56   40.64
   5   8  -8   51.98   29.87
   5   8  -8  152.06   67.62
  -5  -8   8   37.86   46.12
  -5  -8   8   15.54   36.51
   4   8  -8  264.88   91.39
   4   8  -8  263.46   72.97
   4   8  -8  307.04   57.06
   4   8  -8  257.37   56.04
  -4  -8   8  294.20   88.45
  -4  -8   8  255.33   76.68
   3   8  -8   50.09   35.34
   3   8  -8   42.20   22.56
   3   8  -8   32.05   25.77
  -3  -8   8   70.30   49.01
  -3  -8   8   82.46   53.17
  -3  -8   8  -11.24   24.50
   2   8  -8  793.89  127.16
   2   8  -8  584.32   71.28
   2   8  -8  422.25   55.87
   2   8  -8  335.22   55.18
  -2  -8   8  421.77   97.73
  -2  -8   8  713.12   92.43
  -2  -8   8  509.72  111.93
   1   8  -8  255.74   71.87
   1   8  -8  187.33   39.87
  -1  -8   8  171.94   37.48
  -1  -8   8  208.53   53.52
  -1  -8   8   89.11   47.92
  -1  -8   8  113.09   60.14
   0   8  -8  261.73   75.95
   0  -8   8  141.04   61.02
   0  -8   8  247.59   55.47
   0  -8   8  167.95   75.12
   0  -8   8  264.10   47.02
  -1   8  -8   65.37   41.38
   1  -8   8  128.89   54.47
   1  -8   8  120.16   30.82
   1  -8   8   19.74   48.10
   1  -8   8  136.68   38.54
  -2   8  -8  597.57  136.06
  -2   8  -8  635.39  147.41
   2  -8   8  603.42  126.67
   2  -8   8  659.82  100.49
   2  -8   8  729.29  102.14
  -3   8  -8  278.33   86.40
  -3   8  -8   65.80   44.41
   3  -8   8  152.62   35.52
   3  -8   8   64.79   40.55
  -4   8  -8  136.43   80.29
  -4   8  -8  341.59   89.47
   4  -8   8  335.16   79.98
   4  -8   8  423.00   73.54
   4  -8   8  300.69   52.83
  -5   8  -8   66.16   44.52
  -5   8  -8   33.82   66.22
   5  -8   8   41.35   34.74
   5  -8   8   54.79   33.80
   6   7  -8   90.36   56.60
   6   7  -8   75.82   37.42
   6   7  -8   48.46   29.13
   6   7  -8   74.38   33.75
  -6  -7   8   85.81   52.07
  -6  -7   8    6.82   31.45
   5   7  -8  755.82  107.44
   5   7  -8  494.00  146.17
   5   7  -8  790.69  109.02
   5   7  -8  569.56  124.05
  -5  -7   8  628.57  136.35
  -5  -7   8  669.65  136.38
   4   7  -8   10.60   47.66
   4   7  -8  -22.07   14.69
   4   7  -8  -15.77   20.15
   4   7  -8    4.86   21.50
  -4  -7   8  -27.80   36.54
  -4  -7   8   32.92   38.13
   3   7  -8  133.69   42.16
   3   7  -8  220.08   38.70
   3   7  -8  187.33   57.90
  -3  -7   8  230.53   61.98
  -3  -7   8  137.56   60.47
  -3  -7   8  105.38   50.41
   2   7  -8   60.67   39.43
   2   7  -8   24.24    8.77
   2   7  -8  -35.27   16.49
   2   7  -8   40.30   10.91
  -2  -7   8   13.26   17.88
  -2  -7   8   65.14   35.41
  -2  -7   8   28.56   36.48
  -2  -7   8  -14.60   21.78
   1   7  -8  738.75  142.76
   1   7  -8  732.50  108.22
  -1  -7   8  784.76  147.06
  -1  -7   8  567.51  131.16
  -1  -7   8  709.82  106.34
  -1  -7   8  794.82  115.44
   0   7  -8   16.93   24.55
   0   7  -8   59.61   24.10
   0  -7   8   49.00   44.80
   0  -7   8   32.02   33.14
   0  -7   8   24.36   26.95
   0  -7   8   59.21   23.13
  -1   7  -8 1070.47  148.64
   1  -7   8  699.87  152.18
   1  -7   8  901.84  136.95
   1  -7   8  926.73  121.04
   1  -7   8  665.90  118.70
  -2   7  -8   14.83   25.05
  -2   7  -8   25.97   46.00
   2  -7   8   21.87   18.90
   2  -7   8   12.15   27.11
   2  -7   8   -5.20   17.31
  -3   7  -8  137.24   70.90
  -3   7  -8  118.26   51.83
   3  -7   8  239.24   49.79
   3  -7   8  135.75   48.89
   3  -7   8  151.62   30.57
  -4   7  -8   74.63   43.70
  -4   7  -8   -8.87   47.53
   4  -7   8   21.41   27.68
   4  -7   8   47.71   19.26
   4  -7   8   71.90   31.58
   4  -7   8   -9.47   22.67
  -5   7  -8  588.00  152.84
  -5   7  -8  868.43  158.43
   5  -7   8  699.04  123.29
   5  -7   8  987.45  130.03
   5  -7   8  851.90  123.58
  -6   7  -8   73.77   41.01
  -6   7  -8   25.26   65.46
   6  -7   8  126.10   47.73
   6  -7   8   44.15   37.23
   6  -7   8   14.37    8.96
   7   6  -8   27.12   22.22
   7   6  -8   33.26   42.94
   7   6  -8  -21.36   26.70
   7   6  -8   36.10   40.14
  -7  -6   8  -14.86   28.57
   6   6  -8  282.40   69.43
   6   6  -8  320.81   68.74
   6   6  -8  405.93   78.51
  -6  -6   8  255.78   78.96
   5   6  -8   39.76   45.19
   5   6  -8   16.14   23.48
   5   6  -8   -3.08   15.26
   5   6  -8   48.17   29.40
  -5  -6   8    9.57   31.57
  -5  -6   8   -1.32   27.06
   4   6  -8  339.78   56.98
   4   6  -8  335.15   97.15
   4   6  -8  245.83   53.87
   4   6  -8  303.43   66.17
   4   6  -8  191.47   59.72
  -4  -6   8  173.67   61.43
  -4  -6   8  204.84   70.78
   3   6  -8  226.41   49.82
   3   6  -8  307.39   57.29
   3   6  -8  281.07   66.54
   3   6  -8  217.04   43.41
  -3  -6   8  130.77   55.73
  -3  -6   8  294.54   74.30
   2   6  -8  476.79   72.66
   2   6  -8  600.60   89.15
   2   6  -8  529.52   84.14
  -2  -6   8  588.32  113.81
  -2  -6   8  654.62   84.66
  -2  -6   8  663.14  118.24
   1   6  -8  169.43   44.53
  -1  -6   8  178.67   62.81
  -1  -6   8  182.06   45.24
  -1  -6   8  186.25   57.15
  -1  -6   8  212.76   43.97
   0   6  -8  969.78  141.91
   0  -6   8  999.06  154.91
   0  -6   8  996.01  141.44
   0  -6   8 1008.65  162.04
  -1   6  -8  332.12   77.80
   1  -6   8  187.24   62.33
   1  -6   8  316.42   57.19
   1  -6   8  300.56   48.35
  -2   6  -8  749.07  121.79
   2  -6   8  553.79   94.79
   2  -6   8  686.73  119.81
   2  -6   8  614.33   86.54
  -3   6  -8  227.25   73.63
   3  -6   8  153.55   35.33
   3  -6   8  270.14   58.65
   3  -6   8  125.02   26.96
   3  -6   8  215.04   44.85
  -4   6  -8  276.02   73.61
  -4   6  -8  245.53   80.14
   4  -6   8  322.46   66.11
   4  -6   8  297.17   44.04
   4  -6   8  351.91   61.42
   4  -6   8  320.08   69.45
  -5   6  -8   75.59   56.97
  -5   6  -8   -0.11   23.54
   5  -6   8   41.90   16.20
   5  -6   8    9.55   29.46
   5  -6   8    2.10   20.89
   5  -6   8    4.80   25.21
  -6   6  -8  367.42  126.96
  -6   6  -8  480.38  105.28
   6  -6   8  444.87   86.67
   6  -6   8  473.72   73.87
   6  -6   8  625.24  107.31
   6  -6   8  606.52  101.29
  -7   6  -8    2.19   21.04
  -7   6  -8   40.08   61.31
   7  -6   8   41.34   33.22
   7  -6   8   18.02    9.32
   7  -6   8   25.70   36.37
   8   5  -8  -22.95   36.80
   8   5  -8   -3.04   27.93
   8   5  -8    8.00   40.59
   8   5  -8   16.41   15.83
  -8  -5   8   24.63   34.51
   7   5  -8  448.67   83.65
   7   5  -8  630.28  104.07
   7   5  -8  454.17   93.66
   7   5  -8  333.06   80.93
  -7  -5   8  362.69   95.13
   6   5  -8   97.41   43.08
   6   5  -8  105.38   43.46
   6   5  -8  130.48   39.14
   6   5  -8  106.34   39.85
  -6  -5   8  100.81   44.86
   5   5  -8   40.25   31.36
   5   5  -8   10.58   26.64
   5   5  -8   78.89   31.17
   5   5  -8   29.22   38.65
   5   5  -8   63.23   30.70
  -5  -5   8   43.22   37.50
  -5  -5   8   77.68   41.84
   4   5  -8   49.57   45.44
   4   5  -8  -31.75   27.45
   4   5  -8    5.43   19.76
   4   5  -8  -13.89   18.90
  -4  -5   8  -16.89   25.60
  -4  -5   8  -27.70   20.61
   3   5  -8 1737.57  224.30
   3   5  -8 1962.63  229.80
   3   5  -8 1463.05  229.53
  -3  -5   8 1648.53  228.66
  -3  -5   8 1334.65  235.97
  -3  -5   8 1592.52  240.43
   2   5  -8   27.48   20.26
   2   5  -8   52.44   25.13
   2   5  -8   31.11   11.59
  -2  -5   8    8.83   28.19
  -2  -5   8   42.92   31.90
  -2  -5   8   33.28   19.11
   1   5  -8  553.67   83.87
   1   5  -8  504.61   81.42
  -1  -5   8  592.63  108.42
  -1  -5   8  544.42   82.28
  -1  -5   8  502.99  102.70
   0   5  -8   -6.63   32.95
   0   5  -8  -32.13   12.93
   0  -5   8  -26.49   10.15
   0  -5   8    6.82   25.55
  -1   5  -8  505.91   97.54
  -1   5  -8  553.70   86.36
   1  -5   8  513.79  103.16
   1  -5   8  651.74   87.39
  -2   5  -8   52.77   41.42
   2  -5   8   39.79   28.78
   2  -5   8   66.54   24.92
   2  -5   8   43.66   14.67
  -3   5  -8 1622.33  264.25
   3  -5   8 1794.33  255.95
   3  -5   8 1902.39  247.02
   3  -5   8 1875.29  252.11
  -4   5  -8   60.27   53.44
   4  -5   8  178.89   38.14
   4  -5   8   63.46   30.93
   4  -5   8  161.36   38.17
  -5   5  -8   29.50   53.99
   5  -5   8   54.13   19.14
   5  -5   8  131.34   41.21
   5  -5   8   85.28   37.33
   5  -5   8  109.49   36.76
  -6   5  -8  136.18   46.26
   6  -5   8  132.88   35.77
   6  -5   8   74.01   39.00
   6  -5   8  110.05   50.38
   6  -5   8   96.71   28.03
  -7   5  -8  603.57  107.61
  -7   5  -8  268.62  103.70
   7  -5   8  607.22  123.37
   7  -5   8  479.05  101.48
   7  -5   8  568.81   80.13
  -8   5  -8   20.19   23.63
  -8   5  -8  -44.50   45.63
   8  -5   8   35.76   31.38
   8  -5   8    3.54   12.24
   8  -5   8   29.13   43.01
   8   4  -8  147.68   50.73
   8   4  -8   81.66   25.04
   8   4  -8   30.00   34.49
   8   4  -8   57.02   39.72
   8   4  -8   77.85   46.99
  -8  -4   8   78.80   45.11
   7   4  -8  143.51   41.91
   7   4  -8   95.37   31.30
   7   4  -8  131.67   50.59
   7   4  -8   96.18   40.80
  -7  -4   8   71.43   41.57
   6   4  -8  240.94   58.26
   6   4  -8  119.42   42.13
   6   4  -8  104.30   45.52
   6   4  -8  118.21   40.55
  -6  -4   8  140.27   48.74
   5   4  -8  161.89   42.39
   5   4  -8  107.63   39.90
   5   4  -8  135.57   38.28
   5   4  -8  101.32   43.55
   5   4  -8  168.88   59.36
  -5  -4   8   99.52   42.64
   4   4  -8  339.11   86.93
   4   4  -8  389.15   81.37
   4   4  -8  427.12   75.31
   4   4  -8  482.08   78.05
   4   4  -8  469.56   85.08
  -4  -4   8  371.69   84.06
  -4  -4   8  396.54   86.51
   3   4  -8   -0.77   24.72
   3   4  -8   31.00   20.15
   3   4  -8   29.05   21.22
  -3  -4   8   27.96   29.30
  -3  -4   8    0.94   25.46
  -3  -4   8    0.47   18.18
   2   4  -8   56.94   16.73
   2   4  -8   65.86   26.18
   2   4  -8   79.09   26.31
  -2  -4   8   30.83   28.30
  -2  -4   8   38.76   29.07
  -2  -4   8   60.42   24.13
   1   4  -8  503.25   68.32
   1   4  -8  509.93   77.02
   1   4  -8  370.40   74.21
  -1  -4   8  375.22   83.95
  -1  -4   8  362.52   82.41
  -1  -4   8  398.91   74.90
   0   4  -8 1407.87  183.32
   0   4  -8 1240.48  193.63
   0   4  -8 1074.23  187.36
   0  -4   8 1621.37  198.31
   0  -4   8 1538.69  189.77
  -1   4  -8  398.70   85.13
  -1   4  -8  428.85   67.64
   1  -4   8  410.45   71.75
   1  -4   8  402.24   78.85
  -2   4  -8   73.85   39.93
   2  -4   8   43.89   20.54
   2  -4   8   45.66   15.32
   2  -4   8   31.36   24.92
  -3   4  -8  141.35   50.75
   3  -4   8   57.90   26.26
   3  -4   8  120.00   28.28
  -4   4  -8  493.99  111.25
   4  -4   8  507.97   83.68
   4  -4   8  506.96   93.39
   4  -4   8  626.65   89.50
  -5   4  -8   89.36   55.43
   5  -4   8  115.64   40.30
   5  -4   8   61.63   29.06
   5  -4   8   70.61   37.31
   5  -4   8   67.27   20.63
   6  -4   8  240.89   59.01
   6  -4   8  191.30   55.23
   6  -4   8  158.59   39.86
   6  -4   8  146.35   36.67
   7  -4   8   63.82   48.95
   7  -4   8   69.34   32.76
   7  -4   8  108.34   25.39
  -8   4  -8  167.66   47.04
  -8   4  -8   30.97   56.33
   8  -4   8  152.82   50.51
   8  -4   8  107.48   56.55
   8  -4   8  105.15   39.71
   9   3  -8   52.04   48.73
   9   3  -8   26.88   37.64
  -9  -3   8   63.32   41.73
   8   3  -8  183.04   40.60
   8   3  -8  362.45   74.18
   8   3  -8  415.48   66.33
   8   3  -8  269.58   63.73
  -8  -3   8  187.21   56.06
   7   3  -8  -18.94   24.29
   7   3  -8   25.31   34.09
   7   3  -8   -4.71   25.18
   7   3  -8   12.30   22.37
   7   3  -8    5.74   27.34
  -7  -3   8   11.06   34.04
  -7  -3   8   -6.15   28.44
   6   3  -8   11.10   17.97
   6   3  -8   42.37   31.34
   6   3  -8    7.74   25.69
   6   3  -8   33.44   28.20
  -6  -3   8   -4.41   23.11
  -6  -3   8  -12.72   28.87
   5   3  -8  362.41   75.27
   5   3  -8  404.69   77.88
   5   3  -8  476.23   81.96
   5   3  -8  374.21   57.12
   5   3  -8  449.90   86.23
  -5  -3   8  459.31   84.90
  -5  -3   8  342.12   74.00
   4   3  -8  520.15   82.44
   4   3  -8  472.56   65.21
   4   3  -8  354.27   67.99
   4   3  -8  330.74   54.25
   4   3  -8  474.72   73.78
  -4  -3   8  429.23   80.43
  -4  -3   8  256.96   69.13
  -4  -3   8  338.92   66.93
   3   3  -8   -9.96   21.66
   3   3  -8   25.18   17.57
   3   3  -8    9.74   15.89
   3   3  -8   25.42   22.67
  -3  -3   8   28.24   20.12
  -3  -3   8    6.68   16.00
  -3  -3   8    5.74   19.04
  -3  -3   8   23.94   22.67
   2   3  -8   22.08   18.36
   2   3  -8   32.86   22.39
   2   3  -8   35.43   16.06
   2   3  -8   36.55   19.20
  -2  -3   8   13.54   16.61
  -2  -3   8   44.49   17.27
  -2  -3   8   50.04   25.02
  -2  -3   8   18.51   23.00
   1   3  -8  148.05   37.52
   1   3  -8  165.98   39.09
   1   3  -8  217.31   36.93
  -1  -3   8  155.30   27.46
  -1  -3   8  174.90   39.73
  -1  -3   8  211.50   46.97
  -1  -3   8  196.96   48.06
   0   3  -8   29.26   12.59
   0   3  -8  127.84   34.27
   0   3  -8   17.72   18.26
   0  -3   8   39.16   23.65
   0  -3   8   43.63   19.08
   0  -3   8   45.82   10.39
  -1   3  -8  272.20   48.17
  -1   3  -8  229.66   52.97
   1  -3   8  252.28   52.16
   1  -3   8  187.77   31.44
   1  -3   8  138.19   38.79
  -2   3  -8   -4.65   14.77
  -2   3  -8   53.78   30.35
   2  -3   8   32.99   16.76
   2  -3   8   25.10   16.40
   2  -3   8   41.72   21.64
  -3   3  -8   37.36   34.66
   3  -3   8  -19.60   25.69
   3  -3   8   -4.11   18.96
   3  -3   8  -14.88   12.84
   3  -3   8   -0.27   16.36
  -4   3  -8  333.64   91.37
   4  -3   8  409.81   71.38
   4  -3   8  492.10   80.31
   4  -3   8  408.52   75.42
   4  -3   8  282.32   89.34
  -5   3  -8  328.51   91.24
   5  -3   8  346.03   78.70
   5  -3   8  323.84   94.57
   5  -3   8  429.96   67.67
   5  -3   8  553.14   78.85
   6  -3   8  104.86   32.18
   6  -3   8  107.97   64.13
   6  -3   8  119.68   42.66
   6  -3   8   85.93   44.97
   6  -3   8   79.56   28.51
   7  -3   8  -12.84   43.26
   7  -3   8   24.47   16.86
   7  -3   8   14.65   47.02
   7  -3   8   -0.72   27.43
  -8   3  -8   90.86   66.26
   8  -3   8  224.05   50.72
   8  -3   8  169.35   83.90
   8  -3   8  228.88   62.17
   8  -3   8   78.88   56.41
  -9   3  -8   79.54   30.00
  -9   3  -8   31.50   46.27
   9  -3   8   58.73   72.07
   9  -3   8   59.18   35.74
   9  -3   8  183.70   66.34
   9   2  -8   15.36   40.98
   9   2  -8   38.81   37.11
  -9  -2   8   73.41   43.51
  -9  -2   8   76.01   51.79
   8   2  -8   32.74   30.65
   8   2  -8  178.09   61.14
   8   2  -8   73.28   39.05
   8   2  -8   79.33   23.25
   8   2  -8   55.88   16.47
  -8  -2   8   92.42   41.33
   7   2  -8   15.20   28.49
   7   2  -8   35.50   37.27
   7   2  -8   46.08   28.44
   7   2  -8  -22.84   20.68
  -7  -2   8  -28.51   19.22
  -7  -2   8   18.90   33.32
   6   2  -8   16.31   29.23
   6   2  -8  -34.62   18.22
   6   2  -8    9.54   30.50
   6   2  -8   37.46   24.77
  -6  -2   8   14.64   24.71
  -6  -2   8   12.76   28.57
   5   2  -8   87.29   31.92
   5   2  -8   83.85   34.19
   5   2  -8   42.83   25.69
   5   2  -8   11.13   31.25
   5   2  -8   53.65   39.77
  -5  -2   8   66.80   32.69
  -5  -2   8   28.62   31.24
   4   2  -8   88.02   33.33
   4   2  -8   70.07   35.41
   4   2  -8   78.94   30.65
   4   2  -8   85.77   28.32
  -4  -2   8   85.40   31.40
[truncated: 265,233 more chars]
