# Supplementary material for: Universal machine learning aided synthesis approach of two-dimensional perovskites in a typical laboratory
Source: Nat Commun. 2024 Jan 2;15:138. doi: 10.1038/s41467-023-44236-5 (PMC10761762; doi:10.1038/s41467-023-44236-5)
Supplement: Supplementary file 4 — Supplementary Data 1 [file 41467_2023_44236_MOESM4_ESM.zip › (FC6H4CH2NH3)4AgBiI8.cif]

data_mo_zy_biagi_iba_0m_a
_audit_creation_date               2023-03-20
_audit_creation_method
;
Olex2 1.5
(compiled 2023.03.06 svn.rbb2c1857 for OlexSys, GUI svn.r6748)
;
_shelx_SHELXL_version_number       '2018/3'
_audit_contact_author_address      ?
_audit_contact_author_email        ?
_audit_contact_author_name         ''
_audit_contact_author_phone        ?
_publ_contact_author_id_orcid      ?
_publ_section_references
;
Dolomanov, O.V., Bourhis, L.J., Gildea, R.J, Howard, J.A.K. & Puschmann, H.
 (2009), J. Appl. Cryst. 42, 339-341.

Sheldrick, G.M. (2015). Acta Cryst. C71, 3-8.
;
_chemical_name_common              ?
_chemical_name_systematic          ?
_chemical_formula_moiety           'Bi I6, Ag I2, 4(C7 H9 F N)'
_chemical_formula_sum              'C28 H36 Ag Bi F4 I8 N4'
_chemical_formula_weight           1836.66
_chemical_absolute_configuration   ?
_chemical_melting_point            ?
loop_
  _atom_type_symbol
  _atom_type_description
  _atom_type_scat_dispersion_real
  _atom_type_scat_dispersion_imag
  _atom_type_scat_source
 'C' 'C' 0.0033 0.0016 'International Tables Vol C Tables 4.2.6.8 and 6.1.1.4'
 'H' 'H' 0.0000 0.0000 'International Tables Vol C Tables 4.2.6.8 and 6.1.1.4'
 'Ag' 'Ag' -0.8971 1.1015
 'International Tables Vol C Tables 4.2.6.8 and 6.1.1.4'
 'Bi' 'Bi' -4.1077 10.2566
 'International Tables Vol C Tables 4.2.6.8 and 6.1.1.4'
 'F' 'F' 0.0171 0.0103 'International Tables Vol C Tables 4.2.6.8 and 6.1.1.4'
 'I' 'I' -0.4742 1.8119 'International Tables Vol C Tables 4.2.6.8 and 6.1.1.4'
 'N' 'N' 0.0061 0.0033 'International Tables Vol C Tables 4.2.6.8 and 6.1.1.4'

_shelx_space_group_comment
;
The symmetry employed for this shelxl refinement is uniquely defined
by the following loop, which should always be used as a source of
symmetry information in preference to the above space-group names.
They are only intended as comments.
;
_space_group_crystal_system        'monoclinic'
_space_group_IT_number             7
_space_group_name_H-M_alt          'P 1 n 1'
_space_group_name_Hall             'P -2yac'
loop_
  _space_group_symop_operation_xyz
 'x, y, z'
 'x+1/2, -y, z+1/2'

_cell_length_a                     8.7637(12)
_cell_length_b                     9.6561(13)
_cell_length_c                     26.802(3)
_cell_angle_alpha                  90
_cell_angle_beta                   98.858(4)
_cell_angle_gamma                  90
_cell_volume                       2241.0(5)
_cell_formula_units_Z              2
_cell_measurement_reflns_used      9968
_cell_measurement_temperature      293(2)
_cell_measurement_theta_max        27.55
_cell_measurement_theta_min        2.25
_shelx_estimated_absorpt_T_max     0.200
_shelx_estimated_absorpt_T_min     0.183
_exptl_absorpt_coefficient_mu      9.909
_exptl_absorpt_correction_T_max    ?
_exptl_absorpt_correction_T_min    ?
_exptl_absorpt_correction_type     none
_exptl_absorpt_process_details     ?
_exptl_absorpt_special_details     ?
_exptl_crystal_colour              red
_exptl_crystal_colour_primary      red
_exptl_crystal_density_diffrn      2.722
_exptl_crystal_density_meas        .
_exptl_crystal_density_method      ?
_exptl_crystal_description         plate
_exptl_crystal_F_000               1644
_exptl_crystal_size_max            0.26
_exptl_crystal_size_mid            0.25
_exptl_crystal_size_min            0.24
_exptl_transmission_factor_max     ?
_exptl_transmission_factor_min     ?
_diffrn_reflns_av_R_equivalents    0.0868
_diffrn_reflns_av_unetI/netI       0.0756
_diffrn_reflns_Laue_measured_fraction_full  0.998
_diffrn_reflns_Laue_measured_fraction_max  0.998
_diffrn_reflns_limit_h_max         10
_diffrn_reflns_limit_h_min         -10
_diffrn_reflns_limit_k_max         11
_diffrn_reflns_limit_k_min         -11
_diffrn_reflns_limit_l_max         31
_diffrn_reflns_limit_l_min         -31
_diffrn_reflns_number              36781
_diffrn_reflns_point_group_measured_fraction_full  0.976
_diffrn_reflns_point_group_measured_fraction_max  0.976
_diffrn_reflns_theta_full          24.999
_diffrn_reflns_theta_max           24.999
_diffrn_reflns_theta_min           2.109
_diffrn_ambient_temperature        293(2)
_diffrn_detector_area_resol_mean   ?
_diffrn_measured_fraction_theta_full  0.998
_diffrn_measured_fraction_theta_max  0.998
_diffrn_measurement_device_type    'CCD area detector'
_diffrn_measurement_method         'phi and omega scans'
_diffrn_radiation_type             MoK\a
_diffrn_radiation_wavelength       0.71073
_diffrn_source                     ?
_reflns_Friedel_coverage           0.952
_reflns_Friedel_fraction_full      0.953
_reflns_Friedel_fraction_max       0.953
_reflns_number_gt                  7168
_reflns_number_total               7709
_reflns_special_details
;
 Reflections were merged by SHELXL according to the crystal
 class for the calculation of statistics and refinement.
 
 _reflns_Friedel_fraction is defined as the number of unique
 Friedel pairs measured divided by the number that would be
 possible theoretically, ignoring centric projections and
 systematic absences. Completness statistics refer to single and
 composite reflections containing twin component 1 only.
;
_reflns_threshold_expression       'I > 2\s(I)'
_computing_cell_refinement         ?
_computing_data_collection         ?
_computing_data_reduction          ?
_computing_molecular_graphics      'Olex2 1.5 (Dolomanov et al., 2009)'
_computing_publication_material    'Olex2 1.5 (Dolomanov et al., 2009)'
_computing_structure_refinement    'SHELXL 2018/3 (Sheldrick, 2015)'
_computing_structure_solution      'SHELXT 2018/2 (Sheldrick, 2018)'
_refine_diff_density_max           4.192
_refine_diff_density_min           -2.742
_refine_diff_density_rms           0.353
_refine_ls_abs_structure_details
;
 Refined as an inversion twin.
;
_refine_ls_abs_structure_Flack     0.49(2)
_refine_ls_extinction_coef         .
_refine_ls_extinction_method       none
_refine_ls_goodness_of_fit_ref     1.069
_refine_ls_hydrogen_treatment      constr
_refine_ls_matrix_type             full
_refine_ls_number_parameters       393
_refine_ls_number_reflns           7709
_refine_ls_number_restraints       239
_refine_ls_R_factor_all            0.0728
_refine_ls_R_factor_gt             0.0676
_refine_ls_restrained_S_all        1.058
_refine_ls_shift/su_max            0.000
_refine_ls_shift/su_mean           0.000
_refine_ls_structure_factor_coef   Fsqd
_refine_ls_weighting_details      
 'w=1/[\s^2^(Fo^2^)+(0.0467P)^2^+98.5474P] where P=(Fo^2^+2Fc^2^)/3'
_refine_ls_weighting_scheme        calc
_refine_ls_wR_factor_gt            0.1795
_refine_ls_wR_factor_ref           0.1836
_refine_special_details
;
 Refined as a 2-component inversion twin.
;
_olex2_refinement_description
;
1. Twinned data refinement
 Scales: 0.51(2)
 0.49(2)
2. Fixed Uiso
 At 1.2 times of:
  All C(H) groups, All C(H,H) groups, All N(H,H,H) groups
3. Restrained distances
 C15-C9
 1.5 with sigma of 0.01
 N2-C15 = N4-C24 = N1-C14
 1.47 with sigma of 0.01
 C5-C9 = C9-C17 = C5-C2 = C19-C2 = C7-C19 = C7-C17
 1.39 with sigma of 0.01
 C18-C26 = C18-C22 = C28-C22 = C16-C28 = C20-C16 = C20-C26
 1.39 with sigma of 0.01
 C21-C27
 1.5 with sigma of 0.01
 F4-C16 = F1-C1 = F2-C19 = F3-C3
 1.36 with sigma of 0.01
4. Uiso/Uaniso restraints and constraints
All non-hydrogen atoms have similar U: within 2A with sigma of 0.01 and sigma
for terminal atoms of 0.02 within 2A
5.a Riding coordinates:
 N1(H1A,H1B,H1C), N4(H4A,H4B,H4C), N2(H2A,H2B,H2C)
5.b Secondary CH2 refined with riding coordinates:
 C14(H14A,H14B), C24(H24A,H24B), C15(H15A,H15B), C21(H21A,H21B)
5.c Aromatic/amide H refined with riding coordinates:
 C4(H4), C6(H6), C10(H10), C12(H12), C20(H20), C22(H22), C26(H26), C28(H28),
 C7(H7), C2(H2), C17(H17), C5(H5), C11(H11), C23(H23), C25(H25), C13(H13)
5.d Fitted hexagon refined as free rotating group:
 C1(C4,C6,C8,C10,C12), C11(C23,C3,C25,C13,C27)
5.e Idealised Me refined as rotating group:
 N3(H3A,H3B,H3C)
;
_atom_sites_solution_hydrogens     mixed
_atom_sites_solution_primary       ?
_atom_sites_solution_secondary     ?
loop_
  _atom_site_label
  _atom_site_type_symbol
  _atom_site_fract_x
  _atom_site_fract_y
  _atom_site_fract_z
  _atom_site_U_iso_or_equiv
  _atom_site_adp_type
  _atom_site_occupancy
  _atom_site_site_symmetry_order
  _atom_site_calc_flag
  _atom_site_refinement_flags_posn
  _atom_site_refinement_flags_adp
  _atom_site_refinement_flags_occupancy
  _atom_site_disorder_assembly
  _atom_site_disorder_group
 Bi1 Bi -0.2522(3) 1.24397(18) 0.25071(11) 0.0318(3) Uani 1 1 d . . . . .
 I8 I -0.4535(4) 1.5055(3) 0.26052(14) 0.0516(9) Uani 1 1 d . . . . .
 I2 I 0.3083(5) 0.7785(4) 0.35081(15) 0.0529(9) Uani 1 1 d . . . . .
 I3 I -0.5405(3) 1.0508(3) 0.23922(11) 0.0393(7) Uani 1 1 d . . . . .
 I4 I -0.3210(4) 1.2984(3) 0.13700(12) 0.0440(8) Uani 1 1 d . . . . .
 I5 I 0.0294(4) 1.4390(3) 0.25926(14) 0.0510(9) Uani 1 1 d . . . . .
 I6 I -0.1846(4) 1.1947(4) 0.36505(12) 0.0500(9) Uani 1 1 d . . . . .
 I7 I 0.1834(4) 0.7101(4) 0.14918(14) 0.0466(8) Uani 1 1 d . . . . .
 I1 I -0.0502(3) 0.9859(3) 0.23876(11) 0.0370(7) Uani 1 1 d . . . . .
 Ag1 Ag 0.2535(11) 0.7640(7) 0.2513(3) 0.0753(11) Uani 1 1 d . . . . .
 F1 F -0.330(4) 0.969(3) -0.0439(8) 0.062(7) Uani 1 1 d D U . . .
 N1 N -0.227(4) 0.654(4) 0.1584(13) 0.045(8) Uani 1 1 d D U . . .
 H1A H -0.241942 0.576860 0.140290 0.054 Uiso 1 1 d R U . . .
 H1B H -0.211962 0.633190 0.191160 0.054 Uiso 1 1 d R U . . .
 H1C H -0.143582 0.697810 0.150890 0.054 Uiso 1 1 d R U . . .
 C1 C -0.352(4) 0.913(3) 0.0010(7) 0.057(7) Uani 1 1 d DG U . . .
 C4 C -0.251(3) 0.967(3) 0.0413(10) 0.058(7) Uani 1 1 d G U . . .
 H4 H -0.182792 1.037589 0.035777 0.070 Uiso 1 1 calc R U . . .
 C6 C -0.252(3) 0.917(3) 0.0898(8) 0.053(7) Uani 1 1 d G U . . .
 H6 H -0.184318 0.953408 0.116772 0.063 Uiso 1 1 calc R U . . .
 C8 C -0.354(4) 0.812(3) 0.0980(7) 0.048(6) Uani 1 1 d G U . . .
 C10 C -0.455(3) 0.758(3) 0.0577(10) 0.053(7) Uani 1 1 d G U . . .
 H10 H -0.522961 0.687527 0.063222 0.064 Uiso 1 1 calc R U . . .
 C12 C -0.454(4) 0.808(3) 0.0092(8) 0.055(7) Uani 1 1 d G U . . .
 H12 H -0.521437 0.771706 -0.017774 0.066 Uiso 1 1 calc R U . . .
 C14 C -0.360(5) 0.748(4) 0.1471(15) 0.045(7) Uani 1 1 d D U . . .
 H14A H -0.455579 0.696821 0.146199 0.054 Uiso 1 1 calc R U . . .
 H14B H -0.355886 0.818954 0.173029 0.054 Uiso 1 1 calc R U . . .
 F4 F 0.164(4) 1.044(3) -0.0482(10) 0.074(8) Uani 1 1 d D U . . .
 N4 N 0.266(4) 1.346(4) 0.1529(13) 0.044(8) Uani 1 1 d D U . . .
 H4A H 0.222663 1.425661 0.141103 0.052 Uiso 1 1 d R U . . .
 H4B H 0.300683 1.354581 0.185673 0.052 Uiso 1 1 d R U . . .
 H4C H 0.343523 1.325601 0.136423 0.052 Uiso 1 1 d R U . . .
 C16 C 0.147(5) 1.092(4) -0.0015(10) 0.058(7) Uani 1 1 d D U . . .
 C18 C 0.140(5) 1.194(4) 0.0893(15) 0.051(6) Uani 1 1 d D U . . .
 C20 C 0.251(5) 1.031(5) 0.0366(13) 0.064(7) Uani 1 1 d D U . . .
 H20 H 0.320047 0.961707 0.031099 0.077 Uiso 1 1 calc R U . . .
 C22 C 0.039(6) 1.255(4) 0.0507(13) 0.056(7) Uani 1 1 d D U . . .
 H22 H -0.026265 1.328055 0.056108 0.067 Uiso 1 1 calc R U . . .
 C24 C 0.127(5) 1.259(4) 0.1389(17) 0.051(8) Uani 1 1 d D U . . .
 H24A H 0.034061 1.314967 0.136151 0.061 Uiso 1 1 calc R U . . .
 H24B H 0.121616 1.188016 0.164266 0.061 Uiso 1 1 calc R U . . .
 C26 C 0.239(5) 1.085(4) 0.0836(16) 0.058(7) Uani 1 1 d D U . . .
 H26 H 0.298681 1.047557 0.112080 0.069 Uiso 1 1 calc R U . . .
 C28 C 0.043(5) 1.198(4) 0.0031(15) 0.056(7) Uani 1 1 d D U . . .
 H28 H -0.022655 1.231218 -0.025006 0.067 Uiso 1 1 calc R U . . .
 F2 F -0.115(4) 0.553(4) 0.0599(11) 0.080(8) Uani 1 1 d D U . . .
 N2 N -0.275(4) 0.841(3) -0.1626(12) 0.034(7) Uani 1 1 d D U . . .
 H2A H -0.258801 0.881326 -0.191252 0.041 Uiso 1 1 d R U . . .
 H2B H -0.280120 0.906006 -0.139272 0.041 Uiso 1 1 d R U . . .
 H2C H -0.362381 0.793626 -0.167802 0.041 Uiso 1 1 d R U . . .
 C7 C -0.212(5) 0.526(4) -0.0292(13) 0.056(7) Uani 1 1 d D U . . .
 H7 H -0.261778 0.443910 -0.022987 0.067 Uiso 1 1 calc R U . . .
 C15 C -0.159(4) 0.734(4) -0.1440(12) 0.043(7) Uani 1 1 d D U . . .
 H15A H -0.058587 0.768028 -0.149851 0.052 Uiso 1 1 calc R U . . .
 H15B H -0.181573 0.652447 -0.164750 0.052 Uiso 1 1 calc R U . . .
 C2 C -0.052(5) 0.717(4) 0.0022(16) 0.057(7) Uani 1 1 d D U . . .
 H2 H 0.006332 0.766318 0.028095 0.068 Uiso 1 1 calc R U . . .
 C17 C -0.217(5) 0.569(4) -0.0788(15) 0.056(7) Uani 1 1 d D U . . .
 H17 H -0.270228 0.516685 -0.104902 0.067 Uiso 1 1 calc R U . . .
 C9 C -0.143(5) 0.690(4) -0.0900(12) 0.045(6) Uani 1 1 d D U . . .
 C19 C -0.136(5) 0.600(4) 0.0115(11) 0.059(7) Uani 1 1 d D U . . .
 C5 C -0.062(5) 0.755(5) -0.0480(13) 0.051(7) Uani 1 1 d D U . . .
 H5 H -0.008034 0.834459 -0.054219 0.062 Uiso 1 1 calc R U . . .
 N3 N -0.784(4) 0.172(4) -0.1672(12) 0.033(7) Uani 1 1 d . U . . .
 H3A H -0.761043 0.120151 -0.192523 0.039 Uiso 1 1 calc R U . . .
 H3B H -0.867136 0.222911 -0.177992 0.039 Uiso 1 1 calc R U . . .
 H3C H -0.803677 0.116857 -0.142236 0.039 Uiso 1 1 calc R U . . .
 F3 F -0.630(4) 0.447(3) 0.0515(8) 0.077(9) Uani 1 1 d D U . . .
 C21 C -0.653(5) 0.263(4) -0.1487(10) 0.048(7) Uani 1 1 d D U . . .
 H21A H -0.658388 0.343320 -0.170583 0.057 Uiso 1 1 calc R U . . .
 H21B H -0.558369 0.213954 -0.151896 0.057 Uiso 1 1 calc R U . . .
 C11 C -0.566(4) 0.242(3) -0.0537(11) 0.052(7) Uani 1 1 d G U . . .
 H11 H -0.512494 0.160357 -0.058300 0.062 Uiso 1 1 calc R U . . .
 C23 C -0.567(4) 0.293(3) -0.0053(9) 0.058(7) Uani 1 1 d G U . . .
 H23 H -0.515280 0.245621 0.022481 0.069 Uiso 1 1 calc R U . . .
 C3 C -0.647(4) 0.414(3) 0.0015(8) 0.063(7) Uani 1 1 d DG U . . .
 C25 C -0.724(4) 0.485(3) -0.0400(11) 0.058(7) Uani 1 1 d G U . . .
 H25 H -0.777250 0.565881 -0.035450 0.070 Uiso 1 1 calc R U . . .
 C13 C -0.723(3) 0.434(3) -0.0884(9) 0.052(7) Uani 1 1 d G U . . .
 H13 H -0.774466 0.480620 -0.116232 0.063 Uiso 1 1 calc R U . . .
 C27 C -0.643(4) 0.312(3) -0.0953(8) 0.047(6) Uani 1 1 d DG U . . .

loop_
  _atom_site_aniso_label
  _atom_site_aniso_U_11
  _atom_site_aniso_U_22
  _atom_site_aniso_U_33
  _atom_site_aniso_U_23
  _atom_site_aniso_U_13
  _atom_site_aniso_U_12
 Bi1 0.0308(5) 0.0351(5) 0.0286(5) 0.0014(4) 0.0016(4) 0.0023(4)
 I8 0.052(2) 0.0434(15) 0.059(2) -0.0100(15) 0.0062(17) 0.0106(14)
 I2 0.053(2) 0.0630(17) 0.043(2) 0.0138(17) 0.0093(17) 0.0060(19)
 I3 0.0258(14) 0.0575(16) 0.0345(14) -0.0002(13) 0.0048(11) -0.0103(13)
 I4 0.0402(18) 0.0527(18) 0.0390(18) 0.0047(14) 0.0055(15) -0.0007(14)
 I5 0.045(2) 0.0484(16) 0.056(2) 0.0002(15) -0.0010(16) -0.0054(14)
 I6 0.046(2) 0.075(2) 0.0280(16) -0.0124(15) 0.0025(15) 0.0000(17)
 I7 0.0345(16) 0.0517(15) 0.053(2) 0.0033(16) 0.0038(15) 0.0012(15)
 I1 0.0261(14) 0.0530(15) 0.0311(14) -0.0056(12) 0.0016(11) 0.0080(12)
 Ag1 0.063(2) 0.128(3) 0.0330(12) -0.0162(18) 0.0004(12) -0.017(2)
 F1 0.080(17) 0.071(15) 0.034(12) 0.029(11) 0.010(11) 0.022(13)
 N1 0.057(19) 0.054(16) 0.020(14) 0.014(13) -0.009(13) 0.027(15)
 C1 0.079(15) 0.056(12) 0.037(12) 0.006(11) 0.016(12) 0.030(12)
 C4 0.080(16) 0.055(13) 0.043(13) 0.006(11) 0.019(12) 0.018(12)
 C6 0.070(15) 0.052(12) 0.041(13) 0.007(11) 0.023(12) 0.014(12)
 C8 0.065(14) 0.048(11) 0.037(12) 0.011(10) 0.022(11) 0.023(11)
 C10 0.071(15) 0.054(13) 0.037(13) 0.007(11) 0.012(12) 0.023(12)
 C12 0.074(15) 0.057(13) 0.036(13) 0.005(11) 0.012(12) 0.030(12)
 C14 0.062(16) 0.043(13) 0.036(13) 0.018(11) 0.025(12) 0.037(12)
 F4 0.102(19) 0.080(16) 0.050(14) -0.044(12) 0.041(13) -0.047(15)
 N4 0.046(18) 0.060(17) 0.020(14) -0.010(13) -0.008(12) -0.015(15)
 C16 0.081(15) 0.060(13) 0.040(12) -0.015(11) 0.026(12) -0.032(12)
 C18 0.060(14) 0.053(12) 0.044(12) -0.013(10) 0.024(11) -0.021(11)
 C20 0.077(16) 0.059(14) 0.058(13) -0.014(12) 0.016(13) -0.020(13)
 C22 0.068(15) 0.058(13) 0.045(13) -0.009(11) 0.019(12) -0.019(12)
 C24 0.055(16) 0.056(14) 0.044(14) -0.022(12) 0.017(13) -0.032(12)
 C26 0.067(15) 0.054(13) 0.055(13) -0.011(12) 0.019(12) -0.017(12)
 C28 0.074(15) 0.059(14) 0.038(13) -0.007(12) 0.022(12) -0.029(12)
 F2 0.088(18) 0.087(17) 0.061(15) 0.013(14) 0.000(14) 0.009(15)
 N2 0.025(14) 0.058(16) 0.019(13) 0.010(12) 0.000(10) -0.004(13)
 C7 0.043(13) 0.055(13) 0.069(14) 0.010(12) 0.010(12) 0.000(11)
 C15 0.028(13) 0.062(14) 0.037(13) -0.011(12) 0.001(11) -0.003(12)
 C2 0.044(13) 0.067(14) 0.058(14) -0.004(13) 0.004(12) 0.006(12)
 C17 0.041(12) 0.057(13) 0.067(14) -0.003(12) 0.001(12) 0.001(11)
 C9 0.028(11) 0.057(12) 0.050(12) -0.008(11) 0.005(10) 0.000(10)
 C19 0.052(12) 0.062(13) 0.062(13) 0.010(12) 0.007(12) 0.007(11)
 C5 0.036(12) 0.064(14) 0.054(14) -0.006(12) 0.003(12) 0.001(11)
 N3 0.029(14) 0.055(16) 0.016(13) 0.005(11) 0.008(10) 0.015(12)
 F3 0.091(19) 0.071(16) 0.069(17) 0.006(14) 0.013(15) -0.006(14)
 C21 0.036(14) 0.059(15) 0.044(14) 0.007(13) -0.006(13) 0.007(12)
 C11 0.041(13) 0.061(14) 0.050(14) 0.009(12) 0.001(12) 0.001(11)
 C23 0.049(13) 0.068(14) 0.056(14) 0.009(12) 0.006(13) -0.001(12)
 C3 0.061(13) 0.062(13) 0.065(14) 0.000(12) 0.007(12) -0.001(12)
 C25 0.055(13) 0.054(13) 0.065(14) -0.003(12) 0.006(12) 0.004(12)
 C13 0.047(13) 0.050(13) 0.058(14) 0.002(12) 0.000(12) 0.005(11)
 C27 0.035(12) 0.055(12) 0.049(12) 0.007(11) -0.003(11) 0.006(10)

_geom_special_details
;
 All esds (except the esd in the dihedral angle between two l.s. planes)
 are estimated using the full covariance matrix.  The cell esds are taken
 into account individually in the estimation of esds in distances, angles
 and torsion angles; correlations between esds in cell parameters are only
 used when they are defined by crystal symmetry.  An approximate (isotropic)
 treatment of cell esds is used for estimating esds involving l.s. planes.
;
loop_
  _geom_bond_atom_site_label_1
  _geom_bond_atom_site_label_2
  _geom_bond_distance
  _geom_bond_site_symmetry_2
  _geom_bond_publ_flag
 Bi1 I8 3.114(4) . ?
 Bi1 I3 3.117(4) . ?
 Bi1 I4 3.060(4) . ?
 Bi1 I5 3.085(4) . ?
 Bi1 I6 3.068(4) . ?
 Bi1 I1 3.102(4) . ?
 I2 Ag1 2.641(10) . ?
 I7 Ag1 2.760(9) . ?
 F1 C1 1.358(13) . ?
 N1 H1A 0.8911 . ?
 N1 H1B 0.8911 . ?
 N1 H1C 0.8895 . ?
 N1 C14 1.474(14) . ?
 C1 C4 1.3900 . ?
 C1 C12 1.3900 . ?
 C4 H4 0.9300 . ?
 C4 C6 1.3900 . ?
 C6 H6 0.9300 . ?
 C6 C8 1.3900 . ?
 C8 C10 1.3900 . ?
 C8 C14 1.46(4) . ?
 C10 H10 0.9300 . ?
 C10 C12 1.3900 . ?
 C12 H12 0.9300 . ?
 C14 H14A 0.9700 . ?
 C14 H14B 0.9700 . ?
 F4 C16 1.365(14) . ?
 N4 H4A 0.8935 . ?
 N4 H4B 0.8898 . ?
 N4 H4C 0.8889 . ?
 N4 C24 1.480(14) . ?
 C16 C20 1.392(14) . ?
 C16 C28 1.392(14) . ?
 C18 C22 1.388(14) . ?
 C18 C24 1.49(5) . ?
 C18 C26 1.385(14) . ?
 C20 H20 0.9300 . ?
 C20 C26 1.383(14) . ?
 C22 H22 0.9300 . ?
 C22 C28 1.393(14) . ?
 C24 H24A 0.9700 . ?
 C24 H24B 0.9700 . ?
 C26 H26 0.9300 . ?
 C28 H28 0.9300 . ?
 F2 C19 1.361(14) . ?
 N2 H2A 0.8900 . ?
 N2 H2B 0.8909 . ?
 N2 H2C 0.8867 . ?
 N2 C15 1.482(14) . ?
 C7 H7 0.9300 . ?
 C7 C17 1.389(14) . ?
 C7 C19 1.387(14) . ?
 C15 H15A 0.9700 . ?
 C15 H15B 0.9700 . ?
 C15 C9 1.494(14) . ?
 C2 H2 0.9300 . ?
 C2 C19 1.387(14) . ?
 C2 C5 1.385(14) . ?
 C17 H17 0.9300 . ?
 C17 C9 1.390(14) . ?
 C9 C5 1.385(14) . ?
 C5 H5 0.9300 . ?
 N3 H3A 0.8900 . ?
 N3 H3B 0.8900 . ?
 N3 H3C 0.8900 . ?
 N3 C21 1.47(5) . ?
 F3 C3 1.362(14) . ?
 C21 H21A 0.9700 . ?
 C21 H21B 0.9700 . ?
 C21 C27 1.499(14) . ?
 C11 H11 0.9300 . ?
 C11 C23 1.3900 . ?
 C11 C27 1.3900 . ?
 C23 H23 0.9300 . ?
 C23 C3 1.3900 . ?
 C3 C25 1.3900 . ?
 C25 H25 0.9300 . ?
 C25 C13 1.3900 . ?
 C13 H13 0.9300 . ?
 C13 C27 1.3900 . ?

loop_
  _geom_angle_atom_site_label_1
  _geom_angle_atom_site_label_2
  _geom_angle_atom_site_label_3
  _geom_angle
  _geom_angle_site_symmetry_1
  _geom_angle_site_symmetry_3
  _geom_angle_publ_flag
 I8 Bi1 I3 91.85(11) . . ?
 I4 Bi1 I8 85.27(11) . . ?
 I4 Bi1 I3 88.39(11) . . ?
 I4 Bi1 I5 90.11(11) . . ?
 I4 Bi1 I6 179.00(14) . . ?
 I4 Bi1 I1 93.63(11) . . ?
 I5 Bi1 I8 87.47(11) . . ?
 I5 Bi1 I3 178.40(14) . . ?
 I5 Bi1 I1 92.04(11) . . ?
 I6 Bi1 I8 93.79(12) . . ?
 I6 Bi1 I3 91.99(11) . . ?
 I6 Bi1 I5 89.51(12) . . ?
 I6 Bi1 I1 87.31(10) . . ?
 I1 Bi1 I8 178.79(15) . . ?
 I1 Bi1 I3 88.61(10) . . ?
 I2 Ag1 I7 171.8(3) . . ?
 H1A N1 H1B 109.3 . . ?
 H1A N1 H1C 109.4 . . ?
 H1B N1 H1C 109.4 . . ?
 C14 N1 H1A 110.9 . . ?
 C14 N1 H1B 109.4 . . ?
 C14 N1 H1C 108.3 . . ?
 F1 C1 C4 112(3) . . ?
 F1 C1 C12 128(3) . . ?
 C4 C1 C12 120.0 . . ?
 C1 C4 H4 120.0 . . ?
 C6 C4 C1 120.0 . . ?
 C6 C4 H4 120.0 . . ?
 C4 C6 H6 120.0 . . ?
 C8 C6 C4 120.0 . . ?
 C8 C6 H6 120.0 . . ?
 C6 C8 C10 120.0 . . ?
 C6 C8 C14 124(3) . . ?
 C10 C8 C14 116(3) . . ?
 C8 C10 H10 120.0 . . ?
 C8 C10 C12 120.0 . . ?
 C12 C10 H10 120.0 . . ?
 C1 C12 H12 120.0 . . ?
 C10 C12 C1 120.0 . . ?
 C10 C12 H12 120.0 . . ?
 N1 C14 H14A 110.2 . . ?
 N1 C14 H14B 110.2 . . ?
 C8 C14 N1 108(3) . . ?
 C8 C14 H14A 110.2 . . ?
 C8 C14 H14B 110.2 . . ?
 H14A C14 H14B 108.5 . . ?
 H4A N4 H4B 109.2 . . ?
 H4A N4 H4C 109.2 . . ?
 H4B N4 H4C 109.7 . . ?
 C24 N4 H4A 96.6 . . ?
 C24 N4 H4B 116.7 . . ?
 C24 N4 H4C 114.4 . . ?
 F4 C16 C20 112(3) . . ?
 F4 C16 C28 120(3) . . ?
 C20 C16 C28 128(3) . . ?
 C22 C18 C24 111(4) . . ?
 C26 C18 C22 125(4) . . ?
 C26 C18 C24 124(4) . . ?
 C16 C20 H20 124.0 . . ?
 C26 C20 C16 112(4) . . ?
 C26 C20 H20 124.0 . . ?
 C18 C22 H22 122.9 . . ?
 C18 C22 C28 114(4) . . ?
 C28 C22 H22 122.9 . . ?
 N4 C24 C18 107(3) . . ?
 N4 C24 H24A 110.3 . . ?
 N4 C24 H24B 110.3 . . ?
 C18 C24 H24A 110.3 . . ?
 C18 C24 H24B 110.3 . . ?
 H24A C24 H24B 108.6 . . ?
 C18 C26 H26 119.2 . . ?
 C20 C26 C18 122(4) . . ?
 C20 C26 H26 119.2 . . ?
 C16 C28 C22 119(4) . . ?
 C16 C28 H28 120.6 . . ?
 C22 C28 H28 120.6 . . ?
 H2A N2 H2B 109.4 . . ?
 H2A N2 H2C 109.8 . . ?
 H2B N2 H2C 109.7 . . ?
 C15 N2 H2A 113.7 . . ?
 C15 N2 H2B 111.1 . . ?
 C15 N2 H2C 103.0 . . ?
 C17 C7 H7 118.8 . . ?
 C19 C7 H7 118.8 . . ?
 C19 C7 C17 122(4) . . ?
 N2 C15 H15A 107.7 . . ?
 N2 C15 H15B 107.7 . . ?
 N2 C15 C9 119(3) . . ?
 H15A C15 H15B 107.1 . . ?
 C9 C15 H15A 107.7 . . ?
 C9 C15 H15B 107.7 . . ?
 C19 C2 H2 122.1 . . ?
 C5 C2 H2 122.1 . . ?
 C5 C2 C19 116(4) . . ?
 C7 C17 H17 119.5 . . ?
 C7 C17 C9 121(4) . . ?
 C9 C17 H17 119.5 . . ?
 C17 C9 C15 118(3) . . ?
 C5 C9 C15 128(3) . . ?
 C5 C9 C17 114(4) . . ?
 F2 C19 C7 124(3) . . ?
 F2 C19 C2 116(3) . . ?
 C2 C19 C7 119(3) . . ?
 C2 C5 H5 116.0 . . ?
 C9 C5 C2 128(4) . . ?
 C9 C5 H5 116.0 . . ?
 H3A N3 H3B 109.5 . . ?
 H3A N3 H3C 109.5 . . ?
 H3B N3 H3C 109.5 . . ?
 C21 N3 H3A 109.5 . . ?
 C21 N3 H3B 109.5 . . ?
 C21 N3 H3C 109.5 . . ?
 N3 C21 H21A 108.3 . . ?
 N3 C21 H21B 108.3 . . ?
 N3 C21 C27 116(3) . . ?
 H21A C21 H21B 107.4 . . ?
 C27 C21 H21A 108.3 . . ?
 C27 C21 H21B 108.3 . . ?
 C23 C11 H11 120.0 . . ?
 C23 C11 C27 120.0 . . ?
 C27 C11 H11 120.0 . . ?
 C11 C23 H23 120.0 . . ?
 C3 C23 C11 120.0 . . ?
 C3 C23 H23 120.0 . . ?
 F3 C3 C23 110(3) . . ?
 F3 C3 C25 130(3) . . ?
 C25 C3 C23 120.0 . . ?
 C3 C25 H25 120.0 . . ?
 C3 C25 C13 120.0 . . ?
 C13 C25 H25 120.0 . . ?
 C25 C13 H13 120.0 . . ?
 C27 C13 C25 120.0 . . ?
 C27 C13 H13 120.0 . . ?
 C11 C27 C21 124(3) . . ?
 C13 C27 C21 116(3) . . ?
 C13 C27 C11 120.0 . . ?

loop_
  _geom_torsion_atom_site_label_1
  _geom_torsion_atom_site_label_2
  _geom_torsion_atom_site_label_3
  _geom_torsion_atom_site_label_4
  _geom_torsion
  _geom_torsion_site_symmetry_1
  _geom_torsion_site_symmetry_2
  _geom_torsion_site_symmetry_3
  _geom_torsion_site_symmetry_4
  _geom_torsion_publ_flag
 F1 C1 C4 C6 -177(3) . . . . ?
 F1 C1 C12 C10 176(3) . . . . ?
 C1 C4 C6 C8 0.0 . . . . ?
 C4 C1 C12 C10 0.0 . . . . ?
 C4 C6 C8 C10 0.0 . . . . ?
 C4 C6 C8 C14 178(3) . . . . ?
 C6 C8 C10 C12 0.0 . . . . ?
 C6 C8 C14 N1 -75(4) . . . . ?
 C8 C10 C12 C1 0.0 . . . . ?
 C10 C8 C14 N1 102(4) . . . . ?
 C12 C1 C4 C6 0.0 . . . . ?
 C14 C8 C10 C12 -178(3) . . . . ?
 F4 C16 C20 C26 177(4) . . . . ?
 F4 C16 C28 C22 -173(4) . . . . ?
 C16 C20 C26 C18 -4(6) . . . . ?
 C18 C22 C28 C16 -2(7) . . . . ?
 C20 C16 C28 C22 1(7) . . . . ?
 C22 C18 C24 N4 -106(5) . . . . ?
 C22 C18 C26 C20 3(8) . . . . ?
 C24 C18 C22 C28 -179(4) . . . . ?
 C24 C18 C26 C20 -178(4) . . . . ?
 C26 C18 C22 C28 0(7) . . . . ?
 C26 C18 C24 N4 75(6) . . . . ?
 C28 C16 C20 C26 2(7) . . . . ?
 N2 C15 C9 C17 98(5) . . . . ?
 N2 C15 C9 C5 -82(6) . . . . ?
 C7 C17 C9 C15 -177(4) . . . . ?
 C7 C17 C9 C5 3(6) . . . . ?
 C15 C9 C5 C2 178(5) . . . . ?
 C17 C7 C19 F2 -173(4) . . . . ?
 C17 C7 C19 C2 -4(7) . . . . ?
 C17 C9 C5 C2 -3(8) . . . . ?
 C19 C7 C17 C9 1(7) . . . . ?
 C19 C2 C5 C9 -1(8) . . . . ?
 C5 C2 C19 F2 173(4) . . . . ?
 C5 C2 C19 C7 5(7) . . . . ?
 N3 C21 C27 C11 89(4) . . . . ?
 N3 C21 C27 C13 -88(4) . . . . ?
 F3 C3 C25 C13 178(4) . . . . ?
 C11 C23 C3 F3 -179(3) . . . . ?
 C11 C23 C3 C25 0.0 . . . . ?
 C23 C11 C27 C21 -178(4) . . . . ?
 C23 C11 C27 C13 0.0 . . . . ?
 C23 C3 C25 C13 0.0 . . . . ?
 C3 C25 C13 C27 0.0 . . . . ?
 C25 C13 C27 C21 178(3) . . . . ?
 C25 C13 C27 C11 0.0 . . . . ?
 C27 C11 C23 C3 0.0 . . . . ?

_shelx_res_file
;
TITL mo_zy_biagP 1 21 1_a R = New: Pn
    mo_zy_biagi_iba_0m_a.res
    created by SHELXL-2018/3 at 11:50:44 on 20-Mar-2023
CELL 0.71073 8.7637 9.6561 26.802 90 98.858 90
ZERR 2 0.0012 0.0013 0.003 0 0.004 0
LATT -1
SYMM 0.5+X,-Y,0.5+Z
SFAC C H Ag Bi F I N
UNIT 56 72 2 2 8 16 8
SIMU 0.01 0.02 2
DFIX 1.5 0.01 C15 C9
DFIX 1.47 0.01 N2 C15 N4 C24 N1 C14
DFIX 1.39 0.01 C5 C9 C9 C17 C5 C2 C19 C2 C7 C19 C7 C17
DFIX 1.39 0.01 C18 C26 C18 C22 C28 C22 C16 C28 C20 C16 C20 C26
DFIX 1.5 0.01 C21 C27
DFIX 1.36 0.01 F4 C16 F1 C1 F2 C19 F3 C3

L.S. 10
PLAN  24
SIZE 0.26 0.25 0.24
CONF
BOND $H
MORE -1
fmap 2
acta
TWIN -1 0 0 0 -1 0 0 0 -1 2
OMIT 0 50
REM <olex2.extras>
REM <HklSrc "%.\\mo_zy_biagi_iba_0m_a.hkl">
REM </olex2.extras>

WGHT    0.046700   98.547401
BASF   0.49454
FVAR       0.11366
BI1   4   -0.252161    1.243966    0.250708    11.00000    0.03080    0.03513 =
         0.02861    0.00136    0.00163    0.00231
I8    6   -0.453461    1.505453    0.260519    11.00000    0.05175    0.04335 =
         0.05885   -0.00999    0.00616    0.01065
I2    6    0.308312    0.778453    0.350808    11.00000    0.05274    0.06299 =
         0.04341    0.01382    0.00925    0.00604
I3    6   -0.540480    1.050824    0.239220    11.00000    0.02582    0.05749 =
         0.03454   -0.00023    0.00481   -0.01026
I4    6   -0.320983    1.298379    0.137002    11.00000    0.04018    0.05272 =
         0.03896    0.00471    0.00550   -0.00069
I5    6    0.029433    1.439012    0.259258    11.00000    0.04544    0.04836 =
         0.05630    0.00020   -0.00103   -0.00536
I6    6   -0.184608    1.194697    0.365051    11.00000    0.04586    0.07513 =
         0.02798   -0.01237    0.00251   -0.00002
I7    6    0.183383    0.710094    0.149179    11.00000    0.03449    0.05168 =
         0.05270    0.00330    0.00376    0.00123
I1    6   -0.050233    0.985873    0.238762    11.00000    0.02612    0.05300 =
         0.03111   -0.00560    0.00162    0.00799
AG1   3    0.253493    0.763989    0.251272    11.00000    0.06296    0.12764 =
         0.03304   -0.01616    0.00039   -0.01711
F1    5   -0.330458    0.968666   -0.043944    11.00000    0.08039    0.07119 =
         0.03382    0.02873    0.00983    0.02214
N1    7   -0.226622    0.654380    0.158410    11.00000    0.05734    0.05374 =
         0.01954    0.01393   -0.00924    0.02660
AFIX   3
H1A   2   -0.241942    0.576860    0.140290    11.00000   -1.20000
H1B   2   -0.211962    0.633190    0.191160    11.00000   -1.20000
H1C   2   -0.143582    0.697810    0.150890    11.00000   -1.20000
AFIX  66
C1    1   -0.351962    0.912994    0.000971    11.00000    0.07943    0.05643 =
         0.03672    0.00561    0.01564    0.03005
C4    1   -0.250973    0.967425    0.041277    11.00000    0.07964    0.05464 =
         0.04290    0.00596    0.01875    0.01795
AFIX  43
H4    2   -0.182792    1.037589    0.035777    11.00000   -1.20000
AFIX  65
C6    1   -0.251887    0.916989    0.089804    11.00000    0.07040    0.05152 =
         0.04067    0.00729    0.02264    0.01424
AFIX  43
H6    2   -0.184318    0.953408    0.116772    11.00000   -1.20000
AFIX  65
C8    1   -0.353791    0.812122    0.098026    11.00000    0.06452    0.04825 =
         0.03685    0.01109    0.02240    0.02270
C10   1   -0.454781    0.757690    0.057721    11.00000    0.07059    0.05382 =
         0.03677    0.00666    0.01212    0.02287
AFIX  43
H10   2   -0.522961    0.687527    0.063222    11.00000   -1.20000
AFIX  65
C12   1   -0.453868    0.808125    0.009193    11.00000    0.07445    0.05698 =
         0.03587    0.00476    0.01202    0.02969
AFIX  43
H12   2   -0.521437    0.771706   -0.017774    11.00000   -1.20000
AFIX   0
C14   1   -0.360106    0.748260    0.147140    11.00000    0.06206    0.04289 =
         0.03602    0.01841    0.02506    0.03709
AFIX  23
H14A  2   -0.455579    0.696821    0.146199    11.00000   -1.20000
H14B  2   -0.355886    0.818954    0.173029    11.00000   -1.20000
AFIX   0

F4    5    0.164321    1.043623   -0.048160    11.00000    0.10225    0.08002 =
         0.05043   -0.04390    0.04107   -0.04652
N4    7    0.265683    1.345871    0.152853    11.00000    0.04604    0.06007 =
         0.02047   -0.01021   -0.00784   -0.01467
AFIX   3
H4A   2    0.222663    1.425661    0.141103    11.00000   -1.20000
H4B   2    0.300683    1.354581    0.185673    11.00000   -1.20000
H4C   2    0.343523    1.325601    0.136423    11.00000   -1.20000
AFIX   0
C16   1    0.146543    1.091870   -0.001531    11.00000    0.08079    0.05993 =
         0.04010   -0.01534    0.02631   -0.03198
C18   1    0.139921    1.193834    0.089324    11.00000    0.05993    0.05312 =
         0.04392   -0.01321    0.02414   -0.02113
C20   1    0.250643    1.030844    0.036594    11.00000    0.07741    0.05883 =
         0.05846   -0.01384    0.01641   -0.01971
AFIX  43
H20   2    0.320047    0.961707    0.031099    11.00000   -1.20000
AFIX   0
C22   1    0.038705    1.255248    0.050699    11.00000    0.06776    0.05825 =
         0.04480   -0.00863    0.01850   -0.01876
AFIX  43
H22   2   -0.026265    1.328055    0.056108    11.00000   -1.20000
AFIX   0
C24   1    0.126702    1.258750    0.138877    11.00000    0.05518    0.05605 =
         0.04442   -0.02190    0.01700   -0.03230
AFIX  23
H24A  2    0.034061    1.314967    0.136151    11.00000   -1.20000
H24B  2    0.121616    1.188016    0.164266    11.00000   -1.20000
AFIX   0
C26   1    0.238817    1.085044    0.083619    11.00000    0.06704    0.05393 =
         0.05510   -0.01108    0.01872   -0.01716
AFIX  43
H26   2    0.298681    1.047557    0.112080    11.00000   -1.20000
AFIX   0
C28   1    0.042808    1.198457    0.003138    11.00000    0.07398    0.05931 =
         0.03818   -0.00661    0.02227   -0.02937
AFIX  43
H28   2   -0.022655    1.231218   -0.025006    11.00000   -1.20000
AFIX   0

F2    5   -0.114619    0.552643    0.059914    11.00000    0.08804    0.08688 =
         0.06089    0.01277   -0.00002    0.00919
N2    7   -0.274841    0.841226   -0.162612    11.00000    0.02483    0.05767 =
         0.01945    0.01037   -0.00013   -0.00374
AFIX   3
H2A   2   -0.258801    0.881326   -0.191252    11.00000   -1.20000
H2B   2   -0.280120    0.906006   -0.139272    11.00000   -1.20000
H2C   2   -0.362381    0.793626   -0.167802    11.00000   -1.20000
AFIX   0
C7    1   -0.212045    0.525797   -0.029171    11.00000    0.04347    0.05510 =
         0.06939    0.01005    0.00997   -0.00021
AFIX  43
H7    2   -0.261778    0.443910   -0.022987    11.00000   -1.20000
AFIX   0
C15   1   -0.158585    0.734336   -0.143990    11.00000    0.02810    0.06239 =
         0.03718   -0.01145    0.00063   -0.00250
AFIX  23
H15A  2   -0.058587    0.768028   -0.149851    11.00000   -1.20000
H15B  2   -0.181573    0.652447   -0.164750    11.00000   -1.20000
AFIX   0
C2    1   -0.052500    0.716823    0.002225    11.00000    0.04417    0.06656 =
         0.05828   -0.00387    0.00351    0.00593
AFIX  43
H2    2    0.006332    0.766318    0.028095    11.00000   -1.20000
AFIX   0
C17   1   -0.216915    0.569277   -0.078801    11.00000    0.04059    0.05693 =
         0.06699   -0.00312    0.00071    0.00062
AFIX  43
H17   2   -0.270228    0.516685   -0.104902    11.00000   -1.20000
AFIX   0
C9    1   -0.143216    0.690298   -0.089995    11.00000    0.02810    0.05662 =
         0.05005   -0.00751    0.00486    0.00048
C19   1   -0.135760    0.599986    0.011500    11.00000    0.05171    0.06220 =
         0.06191    0.00979    0.00674    0.00713
C5    1   -0.062402    0.755234   -0.047968    11.00000    0.03575    0.06359 =
         0.05350   -0.00557    0.00302    0.00148
AFIX  43
H5    2   -0.008034    0.834459   -0.054219    11.00000   -1.20000
AFIX   0

N3    7   -0.784184    0.171687   -0.167193    11.00000    0.02860    0.05465 =
         0.01642    0.00509    0.00776    0.01478
AFIX 137
H3A   2   -0.761043    0.120151   -0.192523    11.00000   -1.20000
H3B   2   -0.867136    0.222911   -0.177992    11.00000   -1.20000
H3C   2   -0.803677    0.116857   -0.142236    11.00000   -1.20000
AFIX   0
F3    5   -0.630318    0.447193    0.051451    11.00000    0.09075    0.07117 =
         0.06924    0.00580    0.01313   -0.00611
C21   1   -0.653086    0.262846   -0.148722    11.00000    0.03631    0.05888 =
         0.04371    0.00731   -0.00600    0.00661
AFIX  23
H21A  2   -0.658388    0.343320   -0.170583    11.00000   -1.20000
H21B  2   -0.558369    0.213954   -0.151896    11.00000   -1.20000
AFIX  66
C11   1   -0.565559    0.241637   -0.053720    11.00000    0.04122    0.06147 =
         0.05034    0.00930    0.00103    0.00083
AFIX  43
H11   2   -0.512494    0.160357   -0.058300    11.00000   -1.20000
AFIX  65
C23   1   -0.567229    0.292722   -0.005322    11.00000    0.04895    0.06768 =
         0.05608    0.00936    0.00604   -0.00120
AFIX  43
H23   2   -0.515280    0.245621    0.022481    11.00000   -1.20000
AFIX  65
C3    1   -0.646541    0.414204    0.001524    11.00000    0.06139    0.06201 =
         0.06528    0.00003    0.00696   -0.00118
C25   1   -0.724185    0.484602   -0.040030    11.00000    0.05487    0.05385 =
         0.06539   -0.00327    0.00641    0.00435
AFIX  43
H25   2   -0.777250    0.565881   -0.035450    11.00000   -1.20000
AFIX  65
C13   1   -0.722517    0.433518   -0.088429    11.00000    0.04685    0.05017 =
         0.05779    0.00153    0.00033    0.00498
AFIX  43
H13   2   -0.774466    0.480620   -0.116232    11.00000   -1.20000
AFIX  65
C27   1   -0.643205    0.312036   -0.095275    11.00000    0.03507    0.05504 =
         0.04910    0.00671   -0.00288    0.00600
AFIX   0
HKLF 4


REM  mo_zy_biagP 1 21 1_a R = New: Pn
REM wR2 = 0.1836, GooF = S = 1.069, Restrained GooF = 1.058 for all data
REM R1 = 0.0676 for 7168 Fo > 4sig(Fo) and 0.0728 for all 7709 data
REM 393 parameters refined using 239 restraints

END

WGHT      0.0467     98.5616

REM Highest difference peak  4.192,  deepest hole -2.742,  1-sigma level  0.353
Q1    1  -0.4760  1.6102  0.2615  11.00000  0.05    4.19
Q2    1   0.3059  0.8595  0.3715  11.00000  0.05    3.95
Q3    1  -0.0300  0.9046  0.2371  11.00000  0.05    3.87
Q4    1  -0.2056  1.2721  0.3481  11.00000  0.05    3.84
Q5    1   0.0562  1.5430  0.2687  11.00000  0.05    3.46
Q6    1  -0.5581  0.9766  0.2345  11.00000  0.05    3.09
Q7    1   0.2419  0.8092  0.2519  11.00000  0.05    3.05
Q8    1   0.1954  0.6558  0.1297  11.00000  0.05    2.92
Q9    1  -0.2936  1.2497  0.1566  11.00000  0.05    2.69
Q10   1   0.2675  0.7210  0.2492  11.00000  0.05    2.43
Q11   1  -0.3317  1.3372  0.1594  11.00000  0.05    2.16
Q12   1  -0.2690  1.1619  0.2526  11.00000  0.05    1.59
Q13   1  -0.2742  1.3264  0.1302  11.00000  0.05    1.52
Q14   1   0.1769  0.7508  0.1393  11.00000  0.05    1.51
Q15   1  -0.3163  0.6463  0.2407  11.00000  0.05    1.44
Q16   1   0.1815  1.3526  0.2388  11.00000  0.05    1.42
Q17   1  -0.0870  0.5064  0.1418  11.00000  0.05    1.41
Q18   1  -0.3437  1.1038  0.1267  11.00000  0.05    1.35
Q19   1   0.2464  1.0446  0.0599  11.00000  0.05    1.34
Q20   1  -0.5322  1.1827  0.2423  11.00000  0.05    1.34
Q21   1  -0.2505  0.5177 -0.0590  11.00000  0.05    1.30
Q22   1   0.3852  1.1207  0.1246  11.00000  0.05    1.29
Q23   1   0.3813  0.9272  0.1237  11.00000  0.05    1.28
Q24   1   0.0313  1.3528  0.2619  11.00000  0.05    1.25
;
_shelx_res_checksum                65064
_shelx_hkl_file
;
  -1   0   0   15.79    1.72
  -1   0   0   18.71    2.03
   1   0   0   20.20    2.21
   1   0   0   17.65    1.73
   1   0   0   21.42    2.08
  -1   0   0   20.27    2.22
   2   0   0  867.55   80.00
  -2   0   0  886.01   80.00
   3   0   0    4.83    1.46
  -3   0   0    5.44    1.74
   3   0   0    3.02    1.45
   3   0   0    5.08    0.74
  -3   0   0    5.71    2.12
  -3   0   0    3.92    0.69
   4   0   0 1100.77  102.31
  -4   0   0 1123.17  102.31
   5   0   0    9.55    2.95
   5   0   0    5.59    1.06
   5   0   0   10.16    3.78
  -5   0   0    5.46    2.75
  -5   0   0    5.48    2.12
  -5   0   0    6.72    1.08
  -6   0   0   15.68    3.48
  -6   0   0   14.37    1.75
  -6   0   0   12.83    3.88
   6   0   0   21.83    5.87
   6   0   0   14.93    4.03
   6   0   0   14.40    1.87
   7   0   0   16.60    1.98
  -7   0   0   19.32    4.65
  -7   0   0   18.54    5.46
  -7   0   0   10.60    1.77
   7   0   0   12.27    3.50
   7   0   0   10.72    4.50
  -8   0   0  102.33    9.51
   8   0   0  106.17    9.77
   8   0   0  109.87   14.57
   8   0   0   89.52   12.15
  -8   0   0   94.32   12.14
  -8   0   0   91.74   13.52
   9   0   0    1.49    2.71
  -9   0   0    2.03    4.20
   9   0   0   -7.92    6.02
  -9   0   0    1.33    0.77
   9   0   0    0.73    0.90
  -9   0   0    0.08    2.18
  10   0   0   94.36   17.93
 -10   0   0   80.83   14.70
 -10   0   0   86.21    8.34
  10   0   0   85.79    8.73
   0  -1   0   30.30    3.25
   0  -1   0   32.52    3.13
   0   1   0   30.29    3.25
   0   1   0   30.98    3.10
  -1  -1   0 1707.63  154.22
   1  -1   0 1585.46  153.30
   1   1   0 1723.42  154.35
  -1   1   0 1495.29  153.71
  -2  -1   0  227.47   20.24
   2  -1   0  185.77   19.98
  -2   1   0  190.91   19.70
  -2   1   0  240.43   20.25
  -3  -1   0 1833.35  176.78
   3  -1   0 2134.28  176.99
   3   1   0 1781.55  176.75
  -3   1   0 2034.42  176.88
   4  -1   0  492.35   48.47
   4   1   0  566.13   48.83
  -4   1   0  486.61   48.38
  -5  -1   0    9.49    3.47
  -5  -1   0   14.10    3.45
   5  -1   0   12.04    1.41
   5  -1   0   11.32    3.27
  -5  -1   0    9.14    1.43
   5  -1   0   11.85    4.24
  -5   1   0    5.89    3.21
   5   1   0   11.19    4.02
   5   1   0   11.65    1.61
  -5   1   0   14.65    3.63
   5   1   0   17.52    4.13
  -5   1   0    8.26    1.20
  -6  -1   0  510.01   54.26
   6  -1   0  614.24   53.81
   6  -1   0  612.91   54.80
  -6  -1   0  534.02   53.48
  -6   1   0  583.31   53.59
   6   1   0  543.28   54.55
  -6   1   0  615.03   54.71
   6   1   0  534.72   53.55
  -7  -1   0   16.71    5.87
   7  -1   0   10.52    1.76
  -7  -1   0   15.91    4.53
   7  -1   0    8.10    4.51
   7  -1   0   10.93    3.72
  -7  -1   0   11.14    1.74
  -7   1   0    7.62    3.81
  -7   1   0    9.73    1.47
  -7   1   0    7.11    2.90
   7   1   0    9.95    4.56
   7   1   0    8.20    3.51
   7   1   0   15.42    2.05
   8  -1   0  139.06   15.61
   8  -1   0  158.15   20.08
  -8  -1   0  179.41   15.61
   8  -1   0  139.90   18.11
  -8  -1   0  197.54   18.92
  -8  -1   0  194.32   20.46
  -8   1   0  156.23   15.39
  -8   1   0  139.76   19.07
   8   1   0  201.67   15.85
   8   1   0  203.00   21.23
  -8   1   0  128.19   17.54
   8   1   0  195.02   19.16
   9  -1   0   41.93    8.49
   9  -1   0   51.83   12.06
  -9  -1   0   25.48    3.07
  -9  -1   0   16.50    5.21
  -9  -1   0   19.02    7.17
  -9   1   0   46.20    6.92
   9   1   0   24.04    3.26
  -9   1   0   47.95   10.61
 -10  -1   0    7.15    1.65
 -10  -1   0   18.67    9.13
  10  -1   0   11.89    2.14
  10   1   0    8.40    2.39
  10   1   0   22.79   10.79
 -11  -1   0    9.26    1.84
   0  -2   0  790.05   70.41
   0   2   0  753.65   70.33
  -1  -2   0    9.92    1.05
  -1  -2   0    9.00    1.06
   1  -2   0   11.95    1.71
  -1  -2   0   10.41    1.97
   1  -2   0   11.11    1.01
   1  -2   0   12.44    1.05
  -1  -2   0   11.36    1.74
   1   2   0    9.57    1.63
   1   2   0    7.83    1.04
   1   2   0   10.74    1.07
  -1   2   0   14.45    1.95
  -1   2   0    8.54    0.99
  -1   2   0   10.65    1.03
   1   2   0    9.92    2.14
   2  -2   0 4135.58  348.84
  -2   2   0 3457.62  347.24
   2   2   0 3528.04  347.74
   3  -2   0 1555.29  132.09
   3   2   0 1474.85  132.71
  -3   2   0 1304.03  131.66
  -4  -2   0    9.36    1.10
   4  -2   0    6.63    1.13
   4  -2   0   14.44    4.35
   4  -2   0    8.21    2.68
  -4  -2   0   10.15    3.85
  -4  -2   0   12.95    3.72
   4   2   0   15.43    4.68
  -4   2   0    6.83    2.80
   4   2   0    8.55    1.21
  -4   2   0    7.25    2.27
   4   2   0    6.41    2.70
  -4   2   0    5.56    0.85
  -5  -2   0   74.35    6.99
  -5  -2   0   68.21    6.86
   5  -2   0   93.26   10.05
   5  -2   0   75.24    7.02
  -5  -2   0   59.64    9.09
  -5  -2   0   71.06    8.61
   5  -2   0   84.98    8.89
   5   2   0   67.02    9.50
  -5   2   0   72.50    6.79
  -5   2   0   75.60    8.65
   5   2   0   70.82    7.00
  -5   2   0   77.06    9.45
   5   2   0   71.72    8.74
  -6  -2   0   13.37    1.85
   6  -2   0   14.52    1.90
   6  -2   0   12.62    4.55
   6  -2   0   13.44    3.58
  -6  -2   0   19.50    5.14
  -6  -2   0   15.70    1.82
  -6  -2   0   19.06    4.41
   6   2   0   18.43    5.11
  -6   2   0   11.59    4.05
  -6   2   0   10.15    3.18
   6   2   0   28.40    8.35
   6   2   0   17.19    1.97
  -7  -2   0   13.29    5.28
   7  -2   0   10.95    4.93
  -7  -2   0    6.02    1.31
   7  -2   0    8.44    1.47
   7  -2   0   10.63    3.54
  -7  -2   0    7.07    3.30
  -7  -2   0    7.89    1.32
  -7   2   0    8.88    3.22
   7   2   0    3.95    3.11
   7   2   0    7.80    1.53
   7   2   0    5.00    4.68
  -7   2   0    7.96    4.22
  -8  -2   0   27.24    7.34
  -8  -2   0   23.59    2.35
  -8  -2   0   21.26    5.25
   8  -2   0   12.36    6.13
   8  -2   0   12.35    4.41
   8  -2   0   13.37    2.58
  -8  -2   0   18.88    2.44
  -8   2   0   17.85    6.82
  -8   2   0   10.33    4.38
   8   2   0   25.09    2.71
   8   2   0   24.66    8.08
   8   2   0   20.33    5.33
   9  -2   0   10.96    8.05
   9  -2   0   13.16    2.38
   9  -2   0   20.24    5.94
  -9  -2   0   13.42    2.30
  -9  -2   0   25.14    6.24
  -9  -2   0   28.60    8.43
  -9   2   0   13.49    4.55
  -9   2   0   15.29    7.02
   9   2   0   22.43    2.64
 -10  -2   0   11.67    2.15
  10  -2   0    8.87    2.21
 -10  -2   0   21.84    9.80
  10   2   0   13.39   11.12
 -11  -2   0   15.39    2.60
   0  -3   0   43.78    5.30
   0  -3   0   46.62    4.95
   0   3   0   41.16    5.16
   1  -3   0 2956.80  267.64
  -2  -3   0   50.52    5.00
  -2  -3   0   54.00    7.02
  -2  -3   0   50.56    6.33
   2  -3   0   53.81    6.24
   2  -3   0   53.82    6.83
  -2   3   0   54.14    5.77
  -2   3   0   54.24    6.21
   3  -3   0  500.56   41.25
  -3  -3   0  382.64   39.75
  -3  -3   0  377.64   40.31
   3   3   0  397.24   40.43
  -3   3   0  473.96   40.36
   4  -3   0 1230.12  116.72
  -4  -3   0 1310.32  116.78
  -4   3   0 1183.26  116.21
   4   3   0 1339.82  116.91
   5  -3   0  417.51   40.21
   5  -3   0  409.91   39.17
  -5   3   0  381.52   39.68
   5   3   0  468.30   43.71
  -5   3   0  387.00   38.90
  -6  -3   0  112.62   10.66
  -6  -3   0  100.81   12.78
  -6  -3   0  106.12   10.76
  -6  -3   0  106.93   14.00
   6   3   0  139.97   16.77
   6   3   0  115.96   10.81
   6   3   0  148.32   14.97
  -7  -3   0   26.12    7.62
  -7  -3   0   41.47    4.41
   7  -3   0   64.07    7.71
  -7  -3   0   38.19    7.44
  -7  -3   0   40.93    4.54
   7  -3   0   61.14    9.80
   7  -3   0   43.46    4.65
  -7   3   0   63.65    9.30
  -7   3   0   49.62    7.03
   7   3   0   41.07    4.60
   7   3   0   50.10   11.20
   7   3   0   43.87    8.55
  -8  -3   0   38.78    4.12
  -8  -3   0   35.00    3.90
  -8  -3   0   40.76    9.73
  -8  -3   0   36.32    7.87
   8   3   0   51.93   10.11
   8   3   0   35.39    4.18
   8   3   0   48.50   11.86
  -8   3   0   37.76    8.34
   9  -3   0   23.01    3.33
   9  -3   0   24.86    6.82
  -9  -3   0   21.57    9.19
  -9  -3   0   18.74    2.73
  -9  -3   0   14.68    5.61
  -9  -3   0   21.04    3.09
   9  -3   0   30.95   10.67
  -9   3   0   24.28    6.38
  -9   3   0   26.19    9.78
   9   3   0   19.51    3.13
 -10  -3   0   78.57   16.05
 -10  -3   0   47.87    5.29
  10  -3   0   39.31    5.36
 -10  -3   0   52.06    5.09
  10   3   0   72.48   16.54
   0  -4   0 3137.37  284.32
   1  -4   0  913.92   81.12
  -1  -4   0  831.33   81.10
  -1   4   0  892.80   80.89
   2  -4   0   97.19   11.01
   2  -4   0   85.95    8.52
  -2  -4   0   90.43    9.96
   2  -4   0   84.42    8.50
  -2  -4   0  102.46   10.79
  -2  -4   0   92.05    8.58
   2  -4   0  104.36   10.27
  -2  -4   0  101.58    8.67
  -2   4   0   85.07    8.52
   2   4   0   90.42    8.59
   2   4   0  105.41    8.66
   2   4   0   92.32    9.87
  -2   4   0   98.56   10.12
   2   4   0   89.38   10.48
  -2   4   0   82.60    9.45
   3  -4   0   54.91    4.83
   3  -4   0   49.96    4.83
   3  -4   0   41.73    6.55
   3  -4   0   48.64    8.02
  -3   4   0   48.53    5.93
  -3   4   0   51.93    6.65
  -3   4   0   53.05    4.81
   4  -4   0  490.53   42.81
  -4  -4   0  513.02   46.00
   4  -4   0  480.22   43.92
   4   4   0  384.80   43.67
  -4   4   0  417.13   42.29
   4   4   0  404.99   42.76
  -4   4   0  439.38   41.71
  -5  -4   0  322.34   29.15
  -5  -4   0  326.42   31.54
  -5  -4   0  298.78   32.24
   5   4   0  327.89   31.53
   5   4   0  323.11   32.59
  -6  -4   0   47.49    5.01
  -6  -4   0   45.75    8.70
  -6  -4   0   50.74    5.18
  -6  -4   0   53.94    7.63
   6   4   0   76.24   11.04
  -6   4   0   37.08    8.41
   6   4   0   80.65   14.08
   6   4   0   53.06    5.19
   7  -4   0   16.30    2.46
   7  -4   0   19.50    4.44
  -7  -4   0    7.81    4.23
  -7  -4   0   16.24    2.20
   7  -4   0   15.55    6.27
  -7  -4   0   14.35    4.19
  -7  -4   0   16.85    2.43
   7   4   0   12.31    2.20
  -7   4   0   15.17    5.31
   7   4   0   11.16    4.62
   7   4   0   14.38    6.79
  -7   4   0   14.97    4.14
  -8  -4   0   10.15    1.95
  -8  -4   0   17.60    9.63
   8  -4   0   15.78    5.87
  -8  -4   0   14.87    6.41
  -8  -4   0   14.52    2.12
   8  -4   0    8.84    7.33
   8  -4   0   12.05    2.30
   8   4   0   10.37    7.65
  -8   4   0   10.03    4.37
   8   4   0   14.23    2.29
  -8   4   0    9.81    5.85
   8   4   0   12.44    4.42
   9  -4   0   75.27   16.61
  -9  -4   0   64.21    7.11
  -9  -4   0   80.91    7.05
  -9  -4   0  100.86   15.02
  -9  -4   0   47.18   11.29
  -9   4   0   45.43   11.93
   9   4   0   85.61    7.56
 -10  -4   0   56.83    5.22
  10  -4   0   37.95    5.38
 -10  -4   0   48.01    5.34
 -10  -4   0   50.16   12.68
  10   4   0   67.33   16.50
   0  -5   0    6.01    1.74
   0  -5   0    0.78    0.37
   0  -5   0    7.83    2.43
   0  -5   0    2.02    0.54
   0   5   0    2.20    0.58
  -1  -5   0  148.40   15.30
  -1  -5   0  144.59   12.86
  -1  -5   0  126.01   12.81
  -1  -5   0  152.28   14.54
   1   5   0  145.14   12.88
   1   5   0  130.67   12.85
   2  -5   0  392.28   35.92
  -2  -5   0  423.66   36.84
   2  -5   0  377.84   36.70
  -2   5   0  354.03   35.18
  -2   5   0  335.12   35.63
   3  -5   0  675.62   64.38
   3  -5   0  680.26   65.57
   3   5   0  716.66   64.71
  -3   5   0  679.98   63.17
  -3   5   0  666.19   63.71
   4  -5   0  135.81   11.13
   4  -5   0  154.97   14.67
  -4  -5   0  115.84   11.24
  -4  -5   0  107.24   14.01
  -4  -5   0  106.70   11.10
  -4  -5   0  106.74   13.10
   4  -5   0  158.91   16.52
  -4   5   0  141.03   11.07
   4   5   0  104.95   14.04
   4   5   0  103.62   13.01
   4   5   0  107.43   11.13
   4   5   0  112.55   11.19
   5  -5   0    4.24    4.49
   5  -5   0    4.86    3.16
  -5  -5   0    2.45    0.84
  -5  -5   0    3.46    1.08
  -5  -5   0    5.28    3.06
   5  -5   0    3.23    0.89
  -5  -5   0    3.65    3.66
   5   5   0    5.23    1.16
  -5   5   0    3.08    2.31
   5   5   0    4.79    4.59
   5   5   0    3.42    2.69
  -5   5   0    3.68    0.85
  -5   5   0    0.74    3.18
  -6  -5   0  131.31   15.91
   6  -5   0  157.37   13.38
  -6  -5   0  117.02   16.79
  -6  -5   0  131.48   13.17
   6  -5   0  171.86   16.73
  -6  -5   0  134.75   13.34
   6  -5   0  150.34   18.17
  -6   5   0  157.21   15.38
   6   5   0  134.44   17.52
   6   5   0  137.32   15.98
  -6   5   0  140.23   16.33
  -7  -5   0  147.60   17.48
  -7  -5   0  153.60   14.55
  -7  -5   0  167.71   19.63
   7  -5   0  150.26   14.60
  -7  -5   0  152.89   14.37
   7   5   0  140.64   17.36
  -7   5   0  159.62   18.08
  -7   5   0  157.76   16.70
   7   5   0  156.66   19.68
  -8  -5   0   40.94   10.34
  -8  -5   0   39.47   13.27
  -8  -5   0   37.03    4.50
  -8  -5   0   39.15    4.38
   8   5   0   48.11   10.10
   8   5   0   48.38    4.73
   9  -5   0    7.02    1.85
  -9  -5   0   10.74    6.34
  -9  -5   0    7.94    1.80
  -9  -5   0    8.79    4.09
  -9  -5   0   10.04    2.02
 -10  -5   0   29.09    3.31
 -10  -5   0   41.59   12.91
 -10  -5   0   21.11    3.53
  10   5   0   27.11   14.96
   0  -6   0   74.20    8.19
   0  -6   0   67.38    6.55
   0  -6   0   69.67    8.99
   0  -6   0   68.22    6.51
   0  -6   0   72.61    9.11
   0  -6   0   67.44    6.47
   0  -6   0   64.83    8.15
   0   6   0   68.57    6.53
  -1  -6   0    6.50    3.69
  -1  -6   0    3.15    0.86
  -1  -6   0    2.34    1.69
   1  -6   0    8.20    3.29
   1  -6   0   13.25    3.28
  -1  -6   0    5.03    2.50
  -1  -6   0    3.76    0.81
  -1  -6   0    4.58    0.93
  -1  -6   0    3.61    2.93
  -1   6   0    5.08    2.52
   1   6   0    3.24    0.90
  -1   6   0    7.91    2.11
  -2  -6   0  159.27   15.15
  -2  -6   0  168.18   15.23
   2  -6   0  174.42   18.54
   2  -6   0  159.46   15.06
  -2  -6   0  180.92   18.52
  -2  -6   0  160.87   18.01
  -2  -6   0  159.50   17.21
   2  -6   0  158.03   15.10
  -2  -6   0  166.57   17.18
   2  -6   0  175.55   17.44
   2   6   0  159.45   15.16
  -2   6   0  162.68   16.61
  -2   6   0  155.63   17.31
  -2   6   0  168.93   15.12
   2   6   0  166.40   15.18
   3  -6   0  819.84   66.22
  -3  -6   0  597.54   64.70
   3  -6   0  754.33   67.31
  -3  -6   0  590.06   65.56
  -3   6   0  699.79   65.08
  -3   6   0  720.59   64.36
  -4  -6   0   72.17    9.17
   4  -6   0   48.21    9.16
   4  -6   0   59.00    6.54
   4  -6   0   56.07   12.40
  -4  -6   0   86.71   10.88
  -4  -6   0   78.14    6.70
  -4  -6   0   84.01    6.87
   4  -6   0   61.99    6.54
   4   6   0   86.41    6.79
  -4   6   0   59.14    8.01
  -4   6   0   66.33    9.09
  -4   6   0   64.40    6.52
  -5  -6   0   82.63    7.36
  -5  -6   0   73.63   11.32
  -5  -6   0   84.23   10.23
   5  -6   0   63.39    7.09
   5  -6   0   67.67   12.96
  -5  -6   0   77.64    7.18
   5  -6   0   67.48   10.18
   5   6   0   81.18    7.29
   5   6   0   77.10    9.98
  -5   6   0   69.20    8.79
  -5   6   0   64.56    9.79
  -5   6   0   72.87    7.02
   5   6   0   82.79   11.82
  -6  -6   0   34.84    4.12
   6  -6   0   33.44    4.03
  -6  -6   0   57.72   11.14
  -6  -6   0   36.74    3.98
  -6  -6   0   71.99   14.26
   6   6   0   26.77    4.78
   6   6   0   68.68   16.27
  -6   6   0   40.80    9.11
  -6   6   0   39.29    5.96
   6   6   0   65.56   12.80
  -6   6   0   39.17    3.84
  -7  -6   0   82.91   14.83
  -7  -6   0   55.57    6.58
  -7  -6   0   86.54   12.38
   7   6   0   71.61   10.32
   7   6   0   89.82   19.60
  -8  -6   0   70.81   10.96
  -8  -6   0   73.90    7.56
  -8  -6   0   93.33   14.89
  -8  -6   0   74.74    7.40
  -8   6   0   51.23   11.66
   8   6   0   75.50   11.35
   8   6   0   90.37   17.31
   8   6   0   78.88    7.98
  -9  -6   0    0.99    2.88
  -9  -6   0    3.64    1.29
  -9  -6   0    4.03    1.43
   9  -6   0    4.32    1.70
  -9  -6   0   -1.87    7.13
   9   6   0    3.79   11.26
   9   6   0   13.24    8.24
   0  -7   0    1.33    0.61
   0  -7   0    0.47    0.47
   0  -7   0    2.45    0.72
   0  -7   0    3.32    3.32
   0  -7   0    0.54    1.87
   0  -7   0    1.38    1.76
   0  -7   0   -0.34    2.68
   0   7   0    0.87    0.65
   1  -7   0   95.29    9.46
   1  -7   0  108.48   11.84
   1  -7   0  105.38    9.55
   1  -7   0  101.07    9.42
   1  -7   0  103.70   13.00
  -1   7   0   97.02    9.47
   2  -7   0   51.02    8.67
  -2  -7   0   39.69    7.03
   2  -7   0   41.94    3.85
  -2  -7   0   42.80    8.09
  -2  -7   0   35.93    3.92
  -2  -7   0   33.76    3.87
  -2  -7   0   49.49    9.94
   2  -7   0   44.33    6.58
  -2  -7   0   37.10    6.21
   2  -7   0   44.11    3.98
  -2  -7   0   35.92    4.00
   2   7   0   36.01    3.97
  -2   7   0   39.59    5.67
  -2   7   0   37.91    6.74
  -2   7   0   43.47    3.95
   2   7   0   28.89    3.88
  -3  -7   0   16.02    2.10
  -3  -7   0   33.83    6.92
   3  -7   0   21.24    2.18
   3  -7   0   23.56    6.12
  -3  -7   0   17.64    2.29
  -3  -7   0   11.47    4.05
  -3  -7   0   16.96    2.20
   3  -7   0   32.17    9.29
  -3  -7   0   20.31    6.99
  -3  -7   0   14.83    5.48
   3   7   0   16.97    2.26
  -3   7   0   16.59    5.05
   3   7   0   16.80    2.21
   4  -7   0  149.81   13.78
   4  -7   0  132.77   20.02
  -4  -7   0  177.46   18.55
  -4  -7   0  195.99   21.23
   4  -7   0  147.89   13.73
  -4  -7   0  144.92   13.82
  -4  -7   0  148.06   13.94
   4  -7   0  133.47   17.33
  -4   7   0  165.78   13.75
   4   7   0  141.44   13.85
  -4   7   0  138.51   15.46
  -4   7   0  142.07   16.50
   4   7   0  133.72   13.81
  -5  -7   0  220.88   19.07
  -5  -7   0  225.03   22.64
  -5  -7   0  237.81   19.25
  -5  -7   0  212.38   23.98
  -5   7   0  173.62   21.65
  -5   7   0  175.65   18.83
   5   7   0  232.92   19.18
  -5   7   0  169.29   20.65
  -6  -7   0   44.28    4.72
   6  -7   0   40.86    4.56
  -6  -7   0   36.94    9.46
  -6  -7   0   37.25    8.20
  -6   7   0   39.90    6.57
  -6   7   0   49.53    4.39
   6   7   0   38.62    4.64
  -6   7   0   36.91    8.87
  -7  -7   0   22.36    8.20
   7  -7   0   13.85    2.86
  -7  -7   0   22.22    2.67
  -7  -7   0   20.97   13.54
  -7  -7   0   22.59    2.83
   7  -7   0    3.58    9.43
  -7   7   0   14.34    4.80
  -7   7   0   11.63    5.87
   7   7   0   22.91    2.82
   7   7   0   29.93   12.34
   7   7   0   30.03    9.22
  -8  -7   0    3.39    3.79
  -8  -7   0    3.43    8.36
  -8  -7   0    4.34    1.33
  -8  -7   0    4.94    1.47
   8   7   0    7.71    4.47
   8   7   0   10.92   10.34
   9  -7   0   33.50    4.78
  -9  -7   0   19.57    6.60
  -9  -7   0   26.87    3.62
  -9  -7   0   17.91   10.02
   9   7   0   62.12   16.73
   9   7   0   35.65    9.67
   0  -8   0    1.86    2.71
   0  -8   0    0.02    3.49
   0  -8   0    1.42    2.17
   0  -8   0    1.64    4.29
   0  -8   0    3.76    1.18
   0  -8   0    1.35    0.98
   0  -8   0    1.13    0.69
   0   8   0    0.76    0.87
  -1  -8   0   73.53    9.73
  -1  -8   0   64.58    9.58
  -1  -8   0   73.32   11.10
   1  -8   0   77.59    7.13
   1  -8   0   73.63    9.34
   1  -8   0   76.44    7.27
  -1  -8   0   72.46    7.20
   1  -8   0   75.91    9.80
  -1  -8   0   68.96   11.25
   1  -8   0   71.62    7.19
  -1  -8   0   73.07    7.16
   1  -8   0   85.23   10.99
   1  -8   0   96.33   12.18
  -1  -8   0   69.21    7.26
   1   8   0   65.08    7.19
  -1   8   0   87.41    7.29
   2  -8   0   11.36    1.80
  -2  -8   0    8.67    1.71
   2  -8   0   10.08    1.87
  -2  -8   0   12.68    4.55
  -2  -8   0    9.20    5.09
  -2  -8   0   16.80    6.40
   2  -8   0   18.13    7.19
   2  -8   0    9.15    4.27
  -2  -8   0   10.81    4.15
  -2  -8   0   11.33    1.86
   2  -8   0   11.67    1.70
  -2  -8   0   11.54    1.76
  -2   8   0    7.23    3.19
  -2   8   0    8.95    4.98
   2   8   0   13.49    1.94
  -2   8   0    9.82    1.73
   3  -8   0   17.05    2.33
  -3  -8   0   19.86    6.69
   3  -8   0   14.43    5.58
   3  -8   0   37.33   10.68
  -3  -8   0   20.92    5.48
  -3  -8   0   44.49   13.95
  -3  -8   0   21.88    2.43
   3  -8   0   15.59    2.22
  -3  -8   0   21.46    2.59
  -3  -8   0   34.12    9.12
  -3   8   0   19.52    5.99
   3   8   0   22.33    2.52
  -3   8   0   13.10    3.90
  -3   8   0   18.59    2.58
   3   8   0   25.46    2.64
  -4  -8   0   50.33    9.11
  -4  -8   0   37.69    4.18
   4  -8   0   29.37    3.64
   4  -8   0   33.42    3.60
  -4  -8   0   45.64    9.94
  -4   8   0   27.90    7.18
  -4   8   0   35.34    5.71
  -4   8   0   35.59    3.69
  -5  -8   0   60.79    6.01
  -5  -8   0   78.36   18.74
  -5  -8   0   54.61   10.87
  -5  -8   0   59.47   14.24
   5  -8   0   51.63    5.72
  -5   8   0   46.63    5.64
  -5   8   0   74.76   10.06
  -5   8   0   67.56    8.19
  -6  -8   0  102.48    9.33
  -6  -8   0  102.87    9.18
   6  -8   0  102.91   21.17
  -6  -8   0  102.76    9.19
   6  -8   0   82.48    9.11
  -6  -8   0   88.53   12.77
   6  -8   0   60.83   16.22
  -6  -8   0   87.19   15.26
  -6   8   0   91.75    8.93
   6   8   0  109.04    9.28
  -6   8   0   80.41   11.12
  -6   8   0   78.41   12.79
  -7  -8   0    0.59    1.03
  -7  -8   0    1.29   14.82
   7  -8   0    1.62    1.17
  -7  -8   0    2.72    6.03
  -7  -8   0    1.85    1.14
  -8  -8   0   17.87   12.20
  -8  -8   0   16.18    2.95
   8  -8   0   22.37    3.67
  -8  -8   0   13.37    6.07
   0  -9   0   -1.48    4.94
   0  -9   0    0.11    0.84
   0  -9   0   -0.36    0.58
   0  -9   0    0.60    2.87
   0  -9   0    0.57    0.84
   0  -9   0    1.42    4.65
   0  -9   0   -1.28    1.88
   0   9   0   -1.05    0.77
  -1  -9   0    1.39    2.56
   1  -9   0    3.69    1.06
  -1  -9   0    3.11    1.08
  -1  -9   0    3.44    5.62
   1  -9   0    3.97    2.49
   1  -9   0    3.12    0.90
   1  -9   0   11.95    6.14
  -1  -9   0    4.98    3.22
  -1  -9   0    3.75    1.15
   1  -9   0    5.85    3.45
   1  -9   0    2.77    1.05
   1  -9   0    5.84    4.86
  -1  -9   0    2.29    4.61
  -1   9   0    3.54    1.13
   1   9   0    4.74    1.22
  -2  -9   0   18.34    2.55
  -2  -9   0   24.97    3.34
   2  -9   0   19.38    2.68
   2  -9   0   22.94    2.69
  -2  -9   0   32.11    7.83
  -2  -9   0   25.49    6.23
  -2  -9   0   18.52    8.21
  -2  -9   0   25.26    8.55
   2  -9   0   20.28    2.52
   2   9   0   22.33    3.11
  -2   9   0   22.22    2.71
   3  -9   0   28.43    8.53
   3  -9   0   27.90    3.08
   3  -9   0   43.63   16.82
   3  -9   0   28.94    3.19
   3  -9   0   25.22    3.23
  -3   9   0   27.15    3.18
  -3   9   0   21.13    5.59
  -3   9   0   33.19    7.77
  -4  -9   0   18.88    6.26
  -4  -9   0   19.32    2.78
   4  -9   0   14.81    6.04
  -4  -9   0   22.24    9.73
   4  -9   0   17.30   10.87
  -4  -9   0   33.47   12.92
  -4  -9   0   19.35    2.78
  -4  -9   0   16.14    2.78
   4  -9   0   14.71    2.50
   4  -9   0   16.67    2.48
  -4  -9   0   15.00    7.03
   4   9   0   18.41    2.90
  -4   9   0   16.22    6.24
  -4   9   0   22.00    2.51
  -4   9   0   19.04    5.27
   5  -9   0   19.73    2.77
   5  -9   0   12.97   12.96
  -5  -9   0   40.47   11.42
  -5  -9   0   27.46    7.97
  -5  -9   0   25.56    3.16
  -5  -9   0   24.11    3.32
  -5  -9   0   20.38   10.79
  -5  -9   0   22.38    7.03
  -5  -9   0   22.48    2.92
  -5   9   0   21.78    2.84
  -5   9   0   24.26    7.38
   5   9   0   22.90    3.01
  -6  -9   0    5.56    1.64
   6  -9   0    5.35    1.58
  -6  -9   0   11.34    8.02
  -6  -9   0   12.02   15.22
  -6  -9   0    6.21    4.50
  -6  -9   0    7.40   11.55
  -6   9   0    3.55    1.32
   7  -9   0   37.84    4.91
  -7  -9   0   43.27   16.69
  -7  -9   0   45.73    5.01
  -7  -9   0   40.10    9.99
  -7   9   0   43.92    4.63
   0 -10   0    4.44    7.53
   0 -10   0    2.13    3.42
   0 -10   0    0.67    0.81
   0 -10   0    1.12    0.99
   0 -10   0    0.13    2.51
   0 -10   0   -3.40    5.51
   0 -10   0    1.64    1.14
   0  10   0    0.11    1.03
   1 -10   0   -0.50    2.60
   1 -10   0    0.35    0.78
  -1 -10   0    2.10    6.37
  -1 -10   0    0.95    0.79
   1 -10   0   -0.20    5.43
   1 -10   0    1.41    7.13
   1 -10   0    1.09    2.92
  -1 -10   0   -0.62    0.87
   1 -10   0   -0.64    0.83
  -1 -10   0   -0.17    2.57
  -1 -10   0    0.18    0.83
   1 -10   0    0.30    0.88
  -1  10   0    0.17    0.98
   1  10   0   -0.37    0.95
   2 -10   0   -5.98    8.00
  -2 -10   0    5.64    3.35
   2 -10   0    3.36    1.13
  -2 -10   0    6.53    5.73
  -2 -10   0    4.00    1.30
  -2 -10   0    7.68    1.74
   2 -10   0    3.24    3.06
   2 -10   0    8.31    6.73
  -2 -10   0    5.50    1.37
   2 -10   0    4.04    1.38
   2 -10   0    4.27    4.00
   2 -10   0    4.57    1.37
  -2  10   0    4.20    1.32
   2  10   0    5.96    1.55
  -3 -10   0    5.17    1.34
   3 -10   0    8.67    1.66
  -3 -10   0    2.41    1.24
  -3 -10   0    1.86    6.75
  -3 -10   0    5.03    1.47
   3 -10   0   -2.17    9.86
   3 -10   0    3.35    1.10
  -3 -10   0    7.94    3.97
   3 -10   0    6.33    1.52
   3  10   0    6.92    1.55
  -3  10   0    3.62    1.32
  -4 -10   0   38.37    9.07
   4 -10   0   27.49    3.50
  -4 -10   0   29.11    3.75
  -4 -10   0   24.21   10.34
   4 -10   0   26.86    3.39
  -4  10   0   33.25    3.59
   4  10   0   34.14    3.82
  -5 -10   0    6.11    1.82
  -5 -10   0    5.73   10.52
  -5 -10   0    4.86    4.06
  -5 -10   0    4.00    8.63
  -5 -10   0    5.16    4.71
   5 -10   0    5.03    1.51
   5  10   0    8.04    2.23
  -5  10   0    4.95    1.49
  -6 -10   0   20.71    7.45
  -6 -10   0   25.64    3.63
   6 -10   0   19.22    3.22
  -6 -10   0   20.17    6.92
  -6 -10   0   22.41   10.52
  -6 -10   0   42.86   17.73
  -6  10   0   18.80    2.90
   0 -11   0    1.20    0.97
   0 -11   0    0.64    2.84
   0 -11   0    4.85    7.55
   0 -11   0    3.40    1.35
   0 -11   0   -1.58   10.53
   0  11   0    3.89    1.50
   1 -11   0    0.93    1.29
  -1 -11   0    8.01   10.49
  -1 -11   0    1.78    1.18
  -1 -11   0    2.33    1.05
   1 -11   0   13.87    8.61
   1 -11   0    3.71   17.75
   1 -11   0    3.19    1.29
  -1 -11   0   10.28    9.17
   1 -11   0    0.82    2.61
  -1 -11   0    4.37    4.24
   1 -11   0    1.19    0.97
  -1  11   0    2.00    1.39
   1  11   0    3.16    1.45
  -2 -11   0  -10.11    7.51
   2 -11   0   -1.78    2.11
  -2 -11   0   -7.90   10.12
   2 -11   0    1.04    7.31
  -2 -11   0    0.49    3.17
  -2 -11   0   -1.14    3.92
   2 -11   0   -1.24    0.85
   2 -11   0   -0.83    0.96
   2 -11   0   -0.20    0.83
  -2 -11   0    1.02    1.25
   2  11   0    0.10    1.19
  -2  11   0   -0.39    1.11
  -3 -11   0   18.63   13.74
   3 -11   0    6.47    3.91
   3 -11   0    9.82    8.37
  -3 -11   0    0.44    7.63
   3 -11   0    4.81    1.56
  -3 -11   0    4.52    8.23
   3 -11   0    5.07    1.46
  -3 -11   0    5.69    1.87
   3 -11   0    7.05    1.81
   3  11   0    5.89    1.91
  -3  11   0    4.07    1.58
  -4 -11   0    3.45    3.99
  -4 -11   0    7.12   13.19
   4 -11   0    5.75    1.44
   4 -11   0    4.35    1.52
   4 -11   0    3.01    1.46
  -4 -11   0    1.57    1.47
  -4 -11   0    4.79    9.99
   4  11   0    4.37    1.82
  -4  11   0    5.01    1.59
   5 -11   0   10.84    2.47
  -5 -11   0   21.55    8.88
  -5 -11   0   21.61   15.26
  -5 -11   0   15.50    2.89
  -5 -11   0   23.43   13.47
  -5  11   0   16.57    2.72
   0 -12   0    2.94    1.53
   0 -12   0   -1.09    2.52
   0 -12   0   12.41   10.33
   0  12   0    5.53    1.84
   1 -12   0   -0.48    2.96
  -1 -12   0    1.76    3.38
   1 -12   0    0.46   10.22
  -1 -12   0   -3.98    9.10
  -1 -12   0    2.81    1.54
   1 -12   0    1.38    1.45
   1  12   0    1.93    1.56
  -1  12   0    2.20    1.51
  -2 -12   0    0.70    1.23
   2 -12   0    1.24    1.32
   2 -12   0   -4.21    9.58
  -2 -12   0   -5.08   11.03
  -2  12   0    2.25    1.48
   2  12   0   -0.45    1.41
  -3 -12   0   -5.48   11.98
  -3 -12   0    0.63    1.31
   3 -12   0   -0.22    1.10
   3 -12   0   -5.90    9.82
   3  12   0   -0.23    1.34
  -3  12   0    0.57    1.28
 -10   0   1    2.78    5.39
  10   0  -1    2.96    9.14
  10   0  -1    1.68    1.18
   9   0  -1   -0.42    2.50
  -9   0   1   -0.77    4.51
   9   0  -1    3.21    1.18
  -9   0   1   -1.51    1.83
  -9   0   1    1.55    0.78
   9   0  -1   -2.46    6.06
  -8   0   1    3.67    4.55
   8   0  -1   -0.47    3.85
   8   0  -1   -0.55    1.86
  -8   0   1    0.00    0.53
   8   0  -1    0.26    0.73
  -8   0   1    0.00    2.20
   7   0  -1   33.95    8.25
  -7   0   1   30.92    7.35
  -7   0   1   22.55    5.58
   7   0  -1   33.62    6.87
   7   0  -1   31.96    3.45
  -7   0   1   32.48    3.28
  -6   0   1    0.93    1.98
   6   0  -1    0.27    2.48
  -6   0   1   -0.30    1.17
  -6   0   1   -0.13    0.37
   6   0  -1    0.34    0.50
   6   0  -1    0.29    1.54
   5   0  -1   47.13    6.72
   5   0  -1   43.16    5.85
   5   0  -1   45.15    4.44
  -5   0   1   46.25    6.60
  -5   0   1   47.61    4.39
  -5   0   1   38.18    5.61
  -4   0   1    2.18    1.33
  -4   0   1    3.87    2.01
   4   0  -1    1.44    0.53
   4   0  -1    2.86    1.89
  -4   0   1    2.37    0.55
   4   0  -1    3.48    1.63
  -3   0   1   15.20    1.57
  -3   0   1   15.52    2.89
   3   0  -1   14.49    3.04
  -3   0   1   17.13    3.49
   3   0  -1   14.68    1.57
   3   0  -1   15.25    2.81
  -2   0   1    0.42    0.19
  -2   0   1    0.19    0.56
   2   0  -1    0.49    0.72
  -2   0   1    0.32    0.43
   2   0  -1    0.23    0.16
   2   0  -1    0.61    0.55
   1   0  -1   52.71    5.20
  -1   0   1   54.75    5.11
  -1   0   1   52.57    5.21
  -1   0  -1   49.21    4.94
  -1   0  -1   49.87    5.13
  -2   0  -1    0.52    1.02
   2   0   1    0.24    0.43
   2   0   1   -0.02    0.13
  -2   0  -1    0.15    0.59
  -2   0  -1    0.18    0.16
   2   0   1    0.00    0.63
  -3   0  -1    4.92    1.72
   3   0   1    4.17    1.84
   3   0   1    3.10    1.81
   3   0   1    2.23    0.54
  -3   0  -1    3.27    0.59
  -3   0  -1    4.35    2.35
  -4   0  -1    0.14    0.28
  -4   0  -1    0.71    1.58
   4   0   1   -0.01    0.28
   4   0   1   -0.28    1.53
  -4   0  -1    0.89    1.12
   4   0   1   -0.56    0.81
  -5   0  -1   36.47    5.73
   5   0   1   30.24    3.40
   5   0   1   36.33    5.13
   5   0   1   31.24    5.70
  -5   0  -1   35.28    3.41
  -5   0  -1   33.18    4.90
   6   0   1    0.63    2.63
  -6   0  -1    0.45    2.37
  -6   0  -1   -0.13    1.36
   6   0   1    0.13    0.54
  -6   0  -1    0.19    0.42
   6   0   1    0.57    1.72
  -7   0  -1   63.30    9.93
   7   0   1   65.29   10.43
   7   0   1   73.03    9.26
   7   0   1   66.84    6.62
  -7   0  -1   59.82    8.57
  -7   0  -1   68.72    6.49
  -8   0  -1   -0.11    2.07
   8   0   1    0.95    4.51
   8   0   1   -0.72    2.00
  -8   0  -1   -0.13    0.58
  -8   0  -1   -0.77    3.51
   8   0   1    0.74    0.78
   9   0   1   10.08    4.75
  -9   0  -1    7.78    3.55
   9   0   1   14.68    9.18
  -9   0  -1    9.58    1.70
   9   0   1   13.01    2.35
  -9   0  -1    7.14    4.46
 -10   0  -1    6.41    6.21
  10   0   1   15.11   10.81
 -10  -1   1   19.23    9.62
  10  -1  -1   24.91    3.28
 -10  -1   1   23.58    2.92
  10   1  -1   24.16    3.21
  10   1  -1   43.28   13.16
   9  -1  -1    9.55    1.99
   9  -1  -1   17.87    8.38
  -9  -1   1    9.99    6.70
   9  -1  -1    7.68    4.26
  -9  -1   1    9.62    1.67
  -9  -1   1    3.06    3.34
  -9   1   1    8.99    4.12
   9   1  -1    6.29    4.17
  -9   1   1   21.06    7.43
   9   1  -1    8.70    1.91
   8  -1  -1   21.17    5.08
  -8  -1   1   14.17    4.36
   8  -1  -1   19.60    6.22
  -8  -1   1   16.61    5.90
   8  -1  -1   20.32    2.62
  -8  -1   1   22.41    2.48
   8   1  -1   20.38    2.63
   8   1  -1   21.41    7.19
  -8   1   1   17.78    4.67
  -8   1   1   21.82    6.09
   8   1  -1   26.00    5.51
  -7  -1   1   23.21    2.50
   7  -1  -1   32.93    7.87
  -7  -1   1   12.42    3.87
  -7  -1   1   22.00    2.37
   7  -1  -1   24.64    5.87
  -7  -1   1   18.00    5.34
   7  -1  -1   20.05    2.53
  -7   1   1   23.12    5.01
   7   1  -1   21.41    4.58
   7   1  -1   23.09    2.59
  -7   1   1   23.65    6.22
   7   1  -1   20.10    5.62
  -6  -1   1   21.28    4.55
   6  -1  -1   22.04    2.37
   6  -1  -1   25.73    5.34
  -6  -1   1   16.80    2.13
  -6  -1   1   17.21    5.04
  -6  -1   1   18.69    2.23
   6  -1  -1   28.61    6.49
   6   1  -1   19.90    2.33
   6   1  -1   29.35    5.99
  -6   1   1   10.72    3.69
  -6   1   1   22.97    2.15
   6   1  -1   27.87    6.78
  -6   1   1   15.90    3.73
   5  -1  -1   12.06    4.17
   5  -1  -1   11.76    1.49
  -5  -1   1   14.27    3.36
  -5  -1   1   13.46    3.54
  -5  -1   1   11.64    1.40
   5  -1  -1   13.84    3.59
  -5  -1   1   11.31    1.43
   5   1  -1   14.26    3.77
   5   1  -1   12.83    4.00
  -5   1   1   11.07    1.34
  -5   1   1   15.25    3.66
   5   1  -1   10.84    1.49
  -5   1   1   15.83    4.51
  -4  -1   1   79.10    8.88
   4  -1  -1   86.53    7.72
   4  -1  -1   83.15    8.86
  -4  -1   1   79.94    7.60
  -4  -1   1   89.20    7.73
  -4  -1   1   74.68    9.39
   4  -1  -1   82.17    9.42
   4   1  -1   81.98    9.55
   4   1  -1   83.40    7.74
  -4   1   1   79.12    8.81
   4   1  -1   86.79    9.03
  -4   1   1   78.06    9.32
   3  -1  -1   11.80    1.35
  -3  -1   1   14.77    3.29
  -3  -1   1    8.97    1.28
  -3  -1   1   12.96    1.37
  -3  -1   1   14.51    2.82
   3  -1  -1   16.96    2.74
   3  -1  -1   14.30    2.24
   3   1  -1    9.92    1.32
   3   1  -1   11.22    2.53
  -3   1   1   17.76    2.79
  -3   1   1   13.79    2.23
   3   1  -1   15.74    2.89
  -2  -1   1    4.31    0.59
  -2  -1   1    4.23    0.57
  -2  -1   1    5.72    1.46
  -2  -1   1    6.22    1.83
   2  -1  -1    4.16    0.54
   2  -1  -1    6.05    1.45
   2  -1  -1    5.47    1.59
  -2   1   1    7.05    1.49
   2   1  -1    6.89    1.70
  -2   1   1    5.67    1.61
   2   1  -1    5.90    1.86
   2   1  -1    4.18    0.59
   1  -1  -1    1.81    0.75
  -1  -1   1    0.77    0.50
  -1  -1   1    1.34    0.70
  -1  -1   1    0.66    0.19
  -1  -1   1    0.58    0.19
   1  -1  -1    2.16    0.62
   1   1  -1    0.56    0.18
  -1   1   1    1.80    0.65
   1   1  -1    0.32    0.15
  -1   1   1    1.19    0.44
   1   1  -1    1.05    0.57
   1   1  -1    0.50    0.40
   0  -1  -1   89.17    8.28
   0  -1   1   85.85    8.42
   0   1  -1   88.48    8.45
  -1  -1  -1    4.95    1.24
   1  -1   1    5.69    1.58
   1  -1   1    3.66    0.44
  -1  -1  -1    3.48    0.46
  -1  -1  -1    3.67    0.46
  -1  -1  -1    4.48    1.03
   1  -1   1    6.47    1.44
  -1   1  -1    5.98    1.29
  -1   1  -1    2.95    0.43
  -1   1  -1    3.63    0.42
  -1   1  -1    9.04    1.90
   1   1   1    6.19    1.35
   1   1   1    3.79    0.47
   1   1   1    5.88    1.48
  -2  -1  -1    4.58    0.63
   2  -1   1    5.23    1.51
  -2  -1  -1    9.72    2.20
   2  -1   1    3.26    1.46
  -2  -1  -1    6.91    2.23
   2  -1   1    4.31    0.62
   2   1   1    4.84    0.70
  -2   1  -1    5.52    1.65
   2   1   1   10.98    2.77
  -2   1  -1    4.78    0.59
  -2   1  -1    5.36    1.41
   2   1   1    7.27    2.02
   3  -1   1   17.55    3.81
   3  -1   1   10.37    1.31
  -3  -1  -1   14.36    2.97
  -3  -1  -1   14.21    3.60
   3  -1   1   16.34    3.18
  -3  -1  -1   11.74    1.31
   3   1   1    9.18    2.16
  -3   1  -1   13.94    2.81
   3   1   1    7.70    2.37
  -3   1  -1   11.39    1.25
   3   1   1   12.21    1.34
  -3   1  -1   17.33    3.65
   4  -1   1   55.98    6.82
  -4  -1  -1   56.04    6.77
  -4  -1  -1   59.78    5.49
  -4  -1  -1   53.81    7.31
   4  -1   1   51.52    7.34
   4  -1   1   57.21    5.50
  -4   1  -1   52.37    6.64
  -4   1  -1   59.94    5.43
   4   1   1   56.47    5.51
  -4   1  -1   56.14    7.31
   4   1   1   79.17    7.99
   4   1   1   55.11    7.44
   5  -1   1   17.78    3.93
   5  -1   1   20.08    4.50
  -5  -1  -1   23.69    2.47
   5  -1   1   23.56    2.50
  -5  -1  -1   29.39    5.14
  -5  -1  -1   25.08    5.62
   5   1   1   20.93    4.27
  -5   1  -1   24.84    2.40
   5   1   1   21.52    2.49
  -5   1  -1   21.67    5.12
   5   1   1   19.00    4.57
  -5   1  -1   25.82    4.83
   6  -1   1   32.84    3.61
  -6  -1  -1   25.78    6.01
  -6  -1  -1   37.44    3.61
   6  -1   1   31.81    7.13
  -6  -1  -1   21.61    4.96
   6  -1   1   34.30    5.52
   6   1   1   35.55    7.78
   6   1   1   33.83    5.65
  -6   1  -1   32.16    5.34
  -6   1  -1   37.48    6.71
  -6   1  -1   38.24    3.49
   6   1   1   38.87    3.72
  -7  -1  -1   14.85    5.81
  -7  -1  -1   18.05    5.26
   7  -1   1   15.29    2.23
   7  -1   1   16.72    5.46
  -7  -1  -1   14.73    2.11
   7  -1   1   10.19    3.83
   7   1   1   15.20    5.85
  -7   1  -1   19.78    6.89
  -7   1  -1   13.07    4.34
   7   1   1   13.50    4.17
  -7   1  -1   11.53    1.64
   7   1   1   12.39    2.08
   8  -1   1   47.41   10.28
  -8  -1  -1   36.89    3.93
  -8  -1  -1   31.49    3.75
  -8  -1  -1   28.49    7.78
  -8  -1  -1   29.54    6.77
   8  -1   1   42.45    7.96
   8  -1   1   35.42    4.09
   8   1   1   38.56    4.10
  -8   1  -1   37.29    3.80
   8   1   1   35.34    8.63
  -8   1  -1   40.53    7.86
  -8   1  -1   47.65    8.63
   8   1   1   47.54    7.30
   9  -1   1   11.69    2.28
  -9  -1  -1   11.50    1.90
  -9  -1  -1    6.44    3.67
   9  -1   1   12.38    7.29
   9  -1   1    6.46    3.49
  -9  -1  -1    4.86    5.76
  -9   1  -1   16.66    7.35
  -9   1  -1    9.48    1.59
  -9   1  -1    8.34    4.17
   9   1   1   10.10    2.07
 -10  -1  -1   14.49    8.89
 -10  -1  -1   24.74    3.03
  10  -1   1   26.51    3.38
  10   1   1   28.44   11.60
 -11  -1  -1    0.19    0.82
 -11  -2   1    2.05    1.06
 -10  -2   1    8.73    8.28
  10  -2  -1    5.87    1.71
 -10  -2   1    3.32    1.28
  10   2  -1    2.41    9.51
  -9  -2   1   32.70    3.70
  -9  -2   1   34.59    8.23
   9  -2  -1   50.81    9.31
   9  -2  -1   31.00    3.86
  -9  -2   1   55.60   12.04
   9  -2  -1   46.33   11.96
   9   2  -1   31.43    3.83
  -9   2   1   23.51    7.69
  -9   2   1   30.80    6.63
   8  -2  -1   12.57    4.23
  -8  -2   1   10.94    6.03
  -8  -2   1   19.07    2.57
  -8  -2   1   16.80    5.29
   8  -2  -1   15.61    2.52
  -8  -2   1   16.40    2.24
   8  -2  -1   14.15    6.18
   8   2  -1   13.91    2.48
   8   2  -1   20.56    5.82
   8   2  -1   13.65    7.14
  -8   2   1   21.67    5.76
  -8   2   1   21.17    7.28
  -7  -2   1   35.13    3.58
  -7  -2   1   34.73    3.70
   7  -2  -1   42.92    7.99
   7  -2  -1   49.84    8.29
  -7  -2   1   28.34    5.96
   7  -2  -1   37.93    3.83
  -7  -2   1   22.95    6.32
   7   2  -1   30.17    3.73
   7   2  -1   58.42   10.95
   7   2  -1   54.04    9.09
  -7   2   1   40.96    8.79
  -7   2   1   34.07    5.69
  -6  -2   1   76.23   12.56
  -6  -2   1   38.35    4.09
   6  -2  -1   43.95    7.22
  -6  -2   1   47.80    4.28
  -6  -2   1   32.76    5.84
   6  -2  -1   39.05    5.93
   6  -2  -1   43.78    4.27
   6   2  -1   43.58    7.88
   6   2  -1   44.51    6.46
   6   2  -1   40.26    4.26
  -6   2   1   37.11    6.90
  -6   2   1   36.54    5.84
  -5  -2   1    3.49    0.85
  -5  -2   1    9.35    4.34
   5  -2  -1    3.67    1.84
  -5  -2   1    6.09    2.60
   5  -2  -1    5.23    2.87
  -5  -2   1    5.94    0.95
   5  -2  -1    4.28    0.94
  -5   2   1    2.25    2.39
   5   2  -1   10.37    6.17
   5   2  -1    2.80    1.60
   5   2  -1    3.72    0.91
  -5   2   1    3.78    2.05
  -4  -2   1   12.61    1.44
  -4  -2   1   12.54    3.43
   4  -2  -1    8.37    1.21
   4  -2  -1   13.91    3.21
  -4  -2   1    8.89    2.62
   4  -2  -1   13.10    3.78
  -4  -2   1    9.70    1.28
  -4   2   1   10.64    3.27
   4   2  -1    9.18    1.29
  -4   2   1   10.40    2.64
   4   2  -1   11.00    3.66
   4   2  -1   11.39    3.05
  -3  -2   1   93.48   10.94
   3  -2  -1  104.00   10.91
   3  -2  -1  101.49   10.41
  -3  -2   1  109.24   10.66
   3   2  -1  106.89   11.16
  -3   2   1  102.77   10.41
   3   2  -1  105.91   10.62
  -3   2   1  102.35   10.87
   3   2  -1   97.82    9.45
   2  -2  -1   18.91    1.96
   2  -2  -1   27.53    3.51
   2  -2  -1   20.01    1.93
   2  -2  -1   28.74    3.15
  -2  -2   1   15.26    2.00
  -2  -2   1   27.53    3.18
  -2  -2   1   22.26    2.08
  -2  -2   1   25.14    3.57
   2   2  -1   15.66    2.02
   2   2  -1   18.50    2.03
  -2   2   1   20.53    1.94
  -1  -2   1    8.32    1.97
  -1  -2   1    7.16    0.80
   1  -2  -1    9.10    1.34
   1  -2  -1    6.64    0.70
  -1  -2   1   10.42    1.91
  -1  -2   1    6.43    0.78
   1  -2  -1    8.07    1.88
   1  -2  -1    7.63    0.75
  -1   2   1    9.02    1.52
  -1   2   1    7.29    1.39
  -1   2   1    6.56    0.74
   1   2  -1    5.34    0.77
   1   2  -1    7.03    0.79
   0  -2   1    7.38    1.46
   0  -2   1    4.97    0.60
   0  -2  -1    3.95    0.57
   0  -2  -1    7.16    1.67
   0  -2  -1    8.49    1.78
   0  -2  -1    8.08    1.47
   0  -2   1    4.68    0.55
   0  -2   1    7.29    1.76
   0  -2  -1    4.10    0.56
   0  -2   1    4.86    0.58
   0  -2  -1    6.41    1.31
   0   2  -1    5.24    0.56
   0   2  -1    4.60    0.58
   0   2  -1    6.68    1.60
   0   2   1    4.27    0.61
   0   2  -1    5.15    1.21
  -1  -2  -1    6.78    0.73
   1  -2   1    8.32    1.89
   1  -2   1    7.00    2.09
   1  -2   1    6.31    0.69
  -1  -2  -1    5.76    0.73
  -1  -2  -1    6.91    1.47
  -1  -2  -1    6.83    1.67
   1  -2   1    5.70    0.68
   1   2   1   10.62    2.32
   1   2   1    8.29    1.81
  -1   2  -1    7.28    1.58
  -1   2  -1    7.02    1.75
  -1   2  -1    5.72    0.69
   1   2   1    6.25    0.73
   1   2   1    6.28    0.73
  -1   2  -1    5.91    0.67
   2  -2   1   54.62    7.10
  -2  -2  -1   68.04    6.63
   2  -2   1   57.33    5.55
  -2  -2  -1   62.74    5.60
  -2  -2  -1   58.62    5.61
  -2  -2  -1   55.75    6.83
   2  -2   1   59.81    6.70
   2   2   1   58.24    6.91
   2   2   1   60.05    5.62
   2   2   1   65.78    6.61
  -2   2  -1   57.36    6.90
  -2   2  -1   64.26    6.57
  -2   2  -1   60.62    5.52
  -3  -2  -1  127.20   12.48
   3  -2   1  106.70    9.80
  -3  -2  -1  100.96    9.77
  -3  -2  -1  123.63   11.68
   3  -2   1   98.84   11.04
   3  -2   1   96.73   11.57
   3   2   1  106.86    9.85
  -3   2  -1  105.91   11.04
  -3   2  -1  101.07   11.54
  -4  -2  -1   22.27    4.34
   4  -2   1   23.54    5.22
  -4  -2  -1   21.18    2.27
  -4  -2  -1   22.70    5.15
  -4  -2  -1   18.64    2.18
   4  -2   1   21.84    2.26
   4  -2   1   28.27    5.00
   4   2   1   19.40    2.26
  -4   2  -1   20.70    2.11
  -4   2  -1   23.67    5.02
   4   2   1   23.96    4.47
  -4   2  -1   23.90    4.49
   4   2   1   22.65    4.99
  -5  -2  -1   11.05    1.67
  -5  -2  -1    7.73    2.65
  -5  -2  -1   10.81    1.45
   5  -2   1   16.82    4.94
   5  -2   1   13.64    1.60
   5  -2   1   15.61    4.00
  -5  -2  -1    7.54    3.27
  -5   2  -1   13.01    3.75
  -5   2  -1    9.28    2.82
   5   2   1   11.97    1.54
  -5   2  -1   12.39    1.36
   5   2   1   19.30    4.76
   5   2   1   21.93    6.58
  -6  -2  -1   15.73    1.80
   6  -2   1   15.74    1.92
   6  -2   1   21.81    5.14
   6  -2   1   14.73    5.49
  -6  -2  -1   14.67    5.05
  -6  -2  -1   14.00    4.24
  -6  -2  -1   14.81    1.85
   6   2   1   12.35    4.68
   6   2   1   14.43    4.07
   6   2   1   13.01    1.85
  -6   2  -1    6.63    3.45
  -6   2  -1   16.42    1.68
  -6   2  -1   14.33    3.84
  -7  -2  -1   36.84    4.19
   7  -2   1   42.89    8.10
  -7  -2  -1   50.40   10.28
  -7  -2  -1   46.43    8.49
   7  -2   1   40.22    4.42
  -7  -2  -1   43.15    4.40
   7  -2   1   49.79   10.23
  -7   2  -1   47.47    8.29
   7   2   1   48.83   10.29
   7   2   1   61.65    8.91
   7   2   1   37.20    4.38
  -7   2  -1   34.84    7.03
  -7   2  -1   44.18    4.16
  -8  -2  -1   24.25    2.79
   8  -2   1   30.16    6.75
  -8  -2  -1   28.19    2.98
  -8  -2  -1   34.66    8.34
  -8  -2  -1   51.82   10.68
   8  -2   1   26.61    8.51
   8  -2   1   22.75    3.01
   8   2   1   16.49    4.81
  -8   2  -1   24.00    6.61
  -8   2  -1   18.10    5.08
   8   2   1   22.95    3.01
   8   2   1   19.91    7.59
   9  -2   1   59.90   13.79
   9  -2   1   52.11    5.73
  -9  -2  -1   44.23    9.15
   9  -2   1   55.83   10.74
  -9  -2  -1   51.03   11.15
  -9  -2  -1   55.29    5.59
   9   2   1   51.27    5.70
  -9   2  -1   52.31    8.50
  -9   2  -1   64.27   11.32
 -10  -2  -1    5.59    1.30
 -10  -2  -1    3.22    1.29
  10  -2   1    2.41    1.32
 -10  -2  -1    3.70    6.85
  10   2   1    3.34    9.72
 -11  -2  -1    1.28    1.00
 -10  -3   1   13.56    9.21
 -10  -3   1   11.33    2.20
  10  -3  -1   10.87    2.47
  10   3  -1   13.03   11.47
   9  -3  -1   14.28    5.03
  -9  -3   1   11.83    2.05
   9  -3  -1   18.35    9.09
  -9  -3   1    8.14    4.13
   9  -3  -1   12.90    2.44
  -9  -3   1    8.40    6.66
   9   3  -1   11.96    2.39
  -9   3   1    8.68    4.09
  -9   3   1   10.00    6.01
  -8  -3   1   25.21    2.95
  -8  -3   1   21.41    7.47
  -8  -3   1   23.38    6.10
   8  -3  -1   26.46    3.10
  -8  -3   1   24.10    2.80
   8   3  -1   34.71    9.22
   8   3  -1   19.74    2.92
   8   3  -1   29.57    7.09
  -8   3   1   28.53    6.57
  -8   3   1   29.32    8.48
  -7  -3   1    5.58    2.89
   7  -3  -1   20.82    6.98
  -7  -3   1    6.75    3.80
  -7  -3   1   10.65    1.83
   7  -3  -1   13.30    2.06
  -7  -3   1   14.52    1.70
   7  -3  -1   17.42    4.87
   7   3  -1    9.21    1.76
  -7   3   1   16.00    6.06
   7   3  -1   13.25    4.67
  -7   3   1   14.61    4.52
   7   3  -1   16.34    7.15
  -6  -3   1   67.18   10.07
   6  -3  -1   68.40    6.95
   6  -3  -1   79.26    9.08
  -6  -3   1   78.69    6.98
  -6  -3   1   72.76    6.80
  -6  -3   1   65.48    8.96
   6  -3  -1   79.13   10.35
   6   3  -1   80.49    9.48
  -6   3   1   64.38    9.66
   6   3  -1   70.46    6.96
   6   3  -1   76.83   10.84
  -6   3   1   55.96    8.41
  -5  -3   1   19.19    2.41
  -5  -3   1   19.33    4.72
   5  -3  -1   17.35    4.74
  -5  -3   1   35.96    7.51
  -5  -3   1   24.05    2.49
   5  -3  -1   21.48    2.44
   5  -3  -1   17.62    4.06
   5   3  -1   31.71    7.57
   5   3  -1   19.50    2.44
  -5   3   1   23.41    5.43
  -5   3   1   28.68    4.31
   5   3  -1   31.67    6.32
  -4  -3   1    6.72    1.28
   4  -3  -1   10.65    2.96
  -4  -3   1   13.58    4.14
  -4  -3   1    8.81    1.24
  -4  -3   1    8.68    2.78
   4  -3  -1    9.72    3.51
   4  -3  -1    8.94    1.11
  -4   3   1    6.56    2.45
   4   3  -1    5.98    1.22
   4   3  -1   10.56    3.85
   4   3  -1    8.79    2.79
  -4   3   1    8.88    3.39
  -3  -3   1   22.42    4.09
  -3  -3   1   20.51    2.15
  -3  -3   1   22.82    2.26
   3  -3  -1   22.06    4.18
  -3  -3   1   21.64    3.46
   3  -3  -1   21.03    2.08
   3  -3  -1   20.27    3.40
  -3   3   1   19.32    2.06
   3   3  -1   18.50    4.12
  -3   3   1   25.73    3.21
   3   3  -1   19.90    2.20
   3   3  -1   18.37    3.58
  -3   3   1   24.07    3.75
   3   3  -1   20.08    2.17
   2  -3  -1  194.13   17.95
  -2  -3   1  190.42   17.92
  -2  -3   1  181.47   18.38
   2  -3  -1  180.61   18.38
  -2   3   1  179.92   17.72
  -2   3   1  178.16   17.36
   2   3  -1  181.98   18.29
  -1  -3   1  110.08   11.68
   1  -3  -1  113.88   11.52
   1  -3  -1  121.33   11.21
  -1  -3   1  120.90   11.38
   1   3  -1  103.52   10.39
  -1   3   1  111.75   11.03
  -1   3   1  117.19   11.39
   0  -3  -1   74.49    7.43
   0  -3  -1   69.05    6.64
   0  -3   1   73.17    6.64
   0  -3  -1   66.61    7.61
   0  -3   1   73.93    6.63
   0  -3  -1   70.81    6.64
   0  -3   1   75.69    7.53
   0  -3  -1   75.80    7.84
   0  -3   1   72.45    7.90
   0  -3  -1   77.53    7.39
   0   3  -1   71.76    7.46
   0   3  -1   65.76    7.75
   0   3  -1   71.23    6.65
  -1  -3  -1   15.09    1.71
   1  -3   1   16.49    1.69
  -1  -3  -1   19.63    3.14
  -1  -3  -1   19.92    2.72
   1  -3   1   15.35    1.66
   1  -3   1   23.72    3.38
  -1  -3  -1   13.90    1.71
   1  -3   1   23.99    2.91
   1   3   1   16.47    2.56
  -1   3  -1   16.97    1.70
  -1   3  -1   22.09    2.69
   1   3   1   16.21    2.94
   1   3   1   17.42    1.72
  -1   3  -1   15.82    1.65
   1   3   1   13.37    1.72
  -1   3  -1   21.68    3.12
   2  -3   1  212.68   21.07
   2  -3   1  227.12   21.84
  -2   3  -1  209.92   20.58
   2   3   1  230.43   20.88
   2   3   1  219.45   21.35
  -2   3  -1  200.01   20.98
   3  -3   1   17.51    1.84
   3  -3   1   18.21    4.22
  -3  -3  -1   16.91    1.88
   3  -3   1   20.34    4.98
  -3  -3  -1   27.65    6.26
  -3  -3  -1   30.11    5.71
  -3  -3  -1   17.41    1.93
  -3   3  -1   18.50    3.06
   3   3   1   14.76    1.88
  -3   3  -1   17.45    4.17
  -3   3  -1   17.48    1.75
  -3   3  -1   17.07    1.79
   3   3   1   19.88    4.01
   3   3   1   28.60    5.32
   4  -3   1    8.96    2.94
  -4  -3  -1    5.09    1.08
   4  -3   1    8.73    3.68
   4  -3   1    5.84    1.00
  -4  -3  -1    4.99    1.04
  -4  -3  -1    9.27    3.38
  -4  -3  -1    6.50    2.90
   4   3   1    4.39    0.99
   4   3   1    6.83    2.48
  -4   3  -1    7.38    2.82
   4   3   1    8.49    3.09
  -4   3  -1    7.49    2.42
  -4   3  -1    8.57    0.95
  -5  -3  -1    1.06    1.58
   5  -3   1    2.93    2.89
  -5  -3  -1    0.25    2.27
  -5  -3  -1    3.19    0.87
   5  -3   1    2.56    0.80
   5  -3   1    3.65    2.39
  -5  -3  -1    2.50    0.81
  -5   3  -1    3.52    2.87
   5   3   1    8.21    4.23
  -5   3  -1    1.66    1.65
   5   3   1    5.28    2.95
   5   3   1    3.48    0.81
  -6  -3  -1  108.14    9.48
   6  -3   1   92.74   11.65
  -6  -3  -1   86.63   11.40
   6  -3   1  130.19   13.98
  -6  -3  -1  100.35    9.30
  -6  -3  -1   85.97   12.53
   6  -3   1   93.91    9.45
  -6   3  -1   94.75   11.49
   6   3   1   86.87   12.79
   6   3   1  101.72    9.48
  -6   3  -1   99.21    9.17
  -6   3  -1   99.34   12.70
   6   3   1  104.92   11.98
  -7  -3  -1   43.98    6.92
   7  -3   1   44.57    8.69
  -7  -3  -1   38.37    9.73
  -7  -3  -1   40.27    4.09
   7  -3   1   35.48    4.23
  -7  -3  -1   36.82    4.18
   7  -3   1   51.60    9.33
   7   3   1   35.56    4.23
   7   3   1   47.97   10.26
  -7   3  -1   43.08    9.78
   7   3   1   43.35    7.08
  -7   3  -1   44.07    6.68
  -8  -3  -1   36.76    8.80
  -8  -3  -1   47.44    4.78
  -8  -3  -1   49.72    4.97
  -8  -3  -1   38.29    7.83
   8  -3   1   44.10    5.01
  -8   3  -1   49.16    7.61
   8   3   1   47.33    5.05
  -8   3  -1   50.03   11.20
   8   3   1   67.32   12.74
   8   3   1   45.52    8.96
  -9  -3  -1    7.37    1.47
   9  -3   1    8.60    2.02
  -9  -3  -1    4.78    3.04
  -9  -3  -1    6.36    1.63
  -9  -3  -1    2.95    5.57
   9  -3   1   13.43    9.49
   9  -3   1    8.26    4.48
  -9   3  -1    6.43    3.49
  -9   3  -1    8.09    6.75
   9   3   1    5.74    1.71
 -10  -3  -1    1.21    6.71
 -10  -3  -1    8.87    1.96
  10  -3   1    8.92    2.17
  10   3   1    7.71   11.15
 -10  -4   1   16.26    2.80
 -10  -4   1   13.87    8.52
  10  -4  -1   18.01    3.24
  10   4  -1   27.15   13.84
   9  -4  -1   69.38   14.81
  -9  -4   1   39.51    4.20
  -9  -4   1   56.14   12.65
   9  -4  -1   36.50    4.49
  -9  -4   1   36.45    4.31
  -9  -4   1   58.12   15.84
   9   4  -1   35.34    4.40
  -9   4   1   44.83   10.06
   8  -4  -1   40.48    8.77
  -8  -4   1   21.50    2.69
   8  -4  -1   44.69   11.43
  -8  -4   1   15.89    4.81
  -8  -4   1   20.66    2.56
   8  -4  -1   20.55    2.79
  -8  -4   1   13.19    5.62
   8   4  -1   27.79    6.93
  -8   4   1   22.05    6.87
  -8   4   1   18.74    5.32
   8   4  -1   19.70    2.71
   8   4  -1   36.90   10.47
  -7  -4   1    4.05    2.75
  -7  -4   1    4.26    1.09
   7  -4  -1   12.80    8.28
  -7  -4   1    3.99    1.16
   7  -4  -1    3.06    1.12
  -7  -4   1    5.43    3.93
  -7   4   1    2.11    3.69
   7   4  -1    3.06    1.08
   7   4  -1    7.70    4.51
   7   4  -1    9.95    7.08
  -7   4   1    1.81    2.23
  -6  -4   1   20.26    2.47
  -6  -4   1   22.07    5.27
   6  -4  -1   24.71    5.35
  -6  -4   1   22.67    2.61
   6  -4  -1   20.79    6.37
  -6  -4   1   28.53    6.78
   6  -4  -1   20.06    2.54
  -6   4   1   32.67    7.29
   6   4  -1   19.01    6.19
   6   4  -1   20.50    2.58
  -6   4   1   34.04    6.36
   6   4  -1   16.40    4.44
  -5  -4   1  170.19   20.76
  -5  -4   1  204.67   17.85
   5  -4  -1  192.16   17.88
   5  -4  -1  201.33   20.09
   5  -4  -1  196.12   21.04
  -5  -4   1  188.26   20.06
  -5  -4   1  200.98   18.01
   5   4  -1  194.12   17.97
  -5   4   1  193.11   19.44
  -5   4   1  193.83   20.29
   5   4  -1  191.65   20.04
   5   4  -1  197.00   21.16
   4  -4  -1   55.84    5.59
  -4  -4   1   58.22    5.74
  -4  -4   1   57.20    8.33
   4  -4  -1   66.81    8.95
  -4  -4   1   55.94    5.64
  -4  -4   1   65.28    7.68
   4  -4  -1   61.44    7.65
   4   4  -1   57.43    8.51
  -4   4   1   59.16    5.53
   4   4  -1   66.07    7.72
  -4   4   1   62.85    7.68
  -4   4   1   62.22    6.97
   4   4  -1   53.64    5.70
  -3  -4   1   32.70    5.66
   3  -4  -1   19.74    5.68
  -3  -4   1   19.71    2.22
   3  -4  -1   19.94    2.12
  -3  -4   1   36.73    7.67
   3  -4  -1   21.50    4.97
   3  -4  -1   19.63    2.13
  -3  -4   1   21.61    2.31
   3   4  -1   27.78    5.92
   3   4  -1   21.46    2.26
  -3   4   1   19.41    3.65
   3   4  -1   31.49    5.38
   3   4  -1   21.49    2.28
  -3   4   1   17.90    3.04
  -3   4   1   22.78    2.16
   2  -4  -1    7.14    2.21
   2  -4  -1    5.47    0.86
   2  -4  -1    5.57    0.78
  -2  -4   1    9.50    3.18
  -2  -4   1    7.07    1.04
  -2  -4   1    7.41    2.50
  -2  -4   1    5.06    0.95
   2  -4  -1    7.91    2.95
  -2   4   1    6.05    0.90
   2   4  -1    6.37    1.05
  -2   4   1    8.36    2.44
   2   4  -1    5.81    0.96
  -2   4   1    6.03    1.87
  -1  -4   1   38.76    5.19
  -1  -4   1   30.93    3.32
  -1  -4   1   38.98    3.42
   1  -4  -1   32.59    3.26
   1  -4  -1   32.97    4.92
  -1  -4   1   43.60    6.19
   1  -4  -1   31.20    3.31
  -1  -4   1   32.91    3.32
  -1  -4   1   34.97    4.52
   1  -4  -1   36.40    4.46
   1   4  -1   34.29    3.37
  -1   4   1   38.48    4.82
   1   4  -1   37.15    3.37
  -1   4   1   33.38    3.33
  -1   4   1   34.48    4.20
   0  -4   1   19.76    2.11
   0  -4  -1   25.63    2.15
   0  -4   1   15.50    2.04
   0  -4   1   29.31    4.23
   0  -4  -1   20.13    2.13
   0   4   1   19.21    2.14
   0   4  -1   22.11    2.15
  -1  -4  -1   87.51    8.63
  -1  -4  -1   99.77    9.91
   1  -4   1   86.79    8.61
   1  -4   1  105.57   10.01
  -1  -4  -1  104.03   10.54
   1  -4   1   93.99    8.60
  -1  -4  -1   91.23    8.66
   1  -4   1   96.48   10.46
   1   4   1   91.65    8.65
   1   4   1   93.58    8.65
  -1   4  -1   94.62    9.74
  -1   4  -1   92.64   10.24
  -1   4  -1   90.45    8.62
   2  -4   1    3.06    0.62
  -2  -4  -1    4.00    0.74
  -2  -4  -1    2.44    0.66
   2  -4   1    2.52    1.82
   2  -4   1    3.08    2.57
   2  -4   1    2.52    0.54
  -2  -4  -1    3.60    1.97
  -2  -4  -1    1.75    1.27
   2   4   1    2.75    0.63
  -2   4  -1    3.78    1.76
   2   4   1    3.05    2.07
   2   4   1    3.66    1.66
   2   4   1    2.36    0.66
  -2   4  -1    2.73    0.64
  -2   4  -1    4.78    2.40
  -2   4  -1    2.78    0.49
   3  -4   1    6.26    0.97
   3  -4   1    8.91    3.56
   3  -4   1    7.06    1.03
   3  -4   1    7.65    4.06
  -3  -4  -1    5.08    2.06
  -3  -4  -1    4.02    2.42
  -3  -4  -1    7.86    1.24
  -3  -4  -1    7.20    1.11
   3   4   1    7.80    1.13
   3   4   1    5.93    1.04
  -3   4  -1    5.71    0.79
   3   4   1   11.11    3.66
  -3   4  -1    4.95    1.90
  -3   4  -1    6.51    2.59
   3   4   1    8.16    3.14
   4  -4   1   39.89    4.04
   4  -4   1   43.96    6.43
  -4  -4  -1   44.24    6.95
   4  -4   1   42.74    7.85
  -4  -4  -1   40.37    4.13
  -4  -4  -1   39.84    5.92
  -4  -4  -1   40.85    4.07
   4   4   1   46.40    6.16
  -4   4  -1   41.92    3.95
  -4   4  -1   36.43    5.43
   4   4   1   40.92    4.12
  -4   4  -1   39.30    6.35
   4   4   1   39.41    6.96
   5  -4   1  288.59   26.50
  -5  -4  -1  298.84   28.87
   5  -4   1  295.54   30.38
   5  -4   1  277.78   28.99
  -5  -4  -1  310.32   30.05
   5   4   1  299.66   30.09
  -5   4  -1  264.09   29.12
  -5   4  -1  287.17   28.39
   5   4   1  281.46   26.54
   5   4   1  299.43   28.93
  -6  -4  -1   54.24    5.41
  -6  -4  -1   45.83    7.60
  -6  -4  -1   55.93    5.57
   6  -4   1   59.17    8.24
   6  -4   1   48.67    5.49
  -6  -4  -1   55.08    9.40
   6  -4   1   57.15   10.15
   6   4   1   54.09    5.54
  -6   4  -1   60.02    9.01
   6   4   1   91.82   12.21
  -6   4  -1   55.28    5.25
  -6   4  -1   55.14    7.59
   7  -4   1   13.95    6.94
  -7  -4  -1   12.74    1.93
  -7  -4  -1    5.38    3.25
  -7  -4  -1    7.44    5.27
  -7  -4  -1   12.81    1.96
   7  -4   1   10.45    2.03
   7  -4   1   17.62    5.60
  -7   4  -1    7.28    3.45
  -7   4  -1    8.30    4.95
   7   4   1    7.83    3.63
   7   4   1   11.16    6.04
  -8  -4  -1   11.12    4.45
  -8  -4  -1    9.15    5.63
   8  -4   1   11.80    4.42
  -8  -4  -1   10.91    2.02
  -8  -4  -1   11.76    1.88
   8  -4   1   12.10    2.30
   8  -4   1    8.10    7.24
   8   4   1   22.54   11.65
   8   4   1    8.77    1.99
  -8   4  -1    5.58    5.94
   8   4   1   17.06    6.27
  -8   4  -1    9.57    4.08
   9  -4   1   38.17   11.93
  -9  -4  -1   40.01    9.70
  -9  -4  -1   32.61    3.67
   9  -4   1   26.57    3.73
  -9  -4  -1   29.14   10.53
  -9  -4  -1   33.19    3.82
  -9   4  -1   18.80    8.46
 -10  -4  -1   14.01    2.34
  10  -4   1   13.22    3.34
 -10  -4  -1   15.00   10.18
 -10  -4  -1   12.52    2.41
  10   4   1   12.20   13.04
 -10  -5   1   20.77    3.31
  10  -5  -1   28.60    4.25
 -10  -5   1   24.29    2.97
 -10  -5   1   16.17   10.74
  10   5  -1   20.51   14.00
   9  -5  -1   27.00    3.93
  -9  -5   1   19.37    3.22
  -9  -5   1   20.10    6.85
  -9  -5   1   23.17   10.00
   9   5  -1   56.16   19.24
   9   5  -1   34.86    9.26
  -8  -5   1   51.63    5.26
  -8  -5   1   51.48    5.42
  -8  -5   1   86.36   16.11
   8  -5  -1   58.43    8.43
   8  -5  -1   55.75   12.25
   8  -5  -1   41.00    5.45
  -8  -5   1   89.92   22.04
   8   5  -1   78.34   14.07
   8   5  -1   47.57    5.42
  -8   5   1   52.83    7.66
  -8   5   1   53.34   11.61
   8   5  -1   42.84    8.60
  -7  -5   1   12.96    4.45
  -7  -5   1   11.61    2.04
   7  -5  -1    9.81    2.05
  -7  -5   1   11.79    1.91
  -7  -5   1   17.36    5.90
   7   5  -1    9.61    4.29
  -7   5   1   13.55    4.11
   7   5  -1   11.37    6.69
  -7   5   1   14.06    5.23
  -6  -5   1   13.32    4.17
   6  -5  -1   11.97    1.88
  -6  -5   1    9.25    1.81
   6  -5  -1   11.30    3.81
   6  -5  -1   11.94    5.41
  -6  -5   1   12.85    1.84
  -6  -5   1   12.16    5.08
   6   5  -1   13.33    5.69
   6   5  -1    7.17    1.66
  -6   5   1   16.06    3.77
   6   5  -1   10.57    3.53
  -6   5   1   15.82    4.96
  -5  -5   1    5.26    1.20
   5  -5  -1    2.62    2.65
  -5  -5   1    5.20    1.11
  -5  -5   1    1.46    1.85
   5  -5  -1    4.55    3.97
   5  -5  -1    4.90    1.09
  -5  -5   1    8.61    7.48
  -5   5   1    5.40    3.21
   5   5  -1    4.31    1.10
   5   5  -1    2.95    2.51
  -5   5   1    3.80    2.15
   5   5  -1    3.12    3.73
  -4  -5   1   99.92    9.19
   4  -5  -1   91.20   11.47
   4  -5  -1   87.94   12.85
  -4  -5   1   96.46   12.23
   4  -5  -1   91.53    8.96
  -4  -5   1  101.24    9.06
  -4  -5   1   89.69   11.06
  -4   5   1   97.22   10.32
   4   5  -1   98.95   11.22
   4   5  -1   85.66   12.00
  -4   5   1  100.03    8.95
   4   5  -1  102.77    9.15
  -4   5   1   99.15   11.05
   4   5  -1   94.24    9.06
   3  -5  -1   75.86    9.54
   3  -5  -1   75.16    7.14
   3  -5  -1   74.62    7.10
  -3  -5   1   70.91    7.20
  -3  -5   1   82.44    9.29
  -3  -5   1   78.11    7.33
   3  -5  -1   80.75   10.94
  -3   5   1   80.99    9.04
  -3   5   1   80.21    7.15
  -3   5   1   79.27    8.45
   3   5  -1   76.07    7.28
   3   5  -1   69.31    7.21
   2  -5  -1   36.85    6.57
   2  -5  -1   42.56    4.02
  -2  -5   1   43.97    4.09
  -2  -5   1   36.26    6.35
  -2  -5   1   56.12    8.15
  -2  -5   1   43.87    5.77
   2  -5  -1   42.03    3.97
  -2  -5   1   39.59    4.12
  -2  -5   1   53.31    6.75
   2  -5  -1   39.17    5.71
  -2   5   1   37.69    5.04
   2   5  -1   40.78    4.08
   2   5  -1   41.21    4.10
  -2   5   1   41.31    4.02
  -2   5   1   40.49    5.75
   1  -5  -1  182.82   17.63
  -1  -5   1  176.43   18.48
   1  -5  -1  173.97   18.15
  -1  -5   1  186.66   17.83
  -1   5   1  180.42   17.33
  -1   5   1  170.74   16.13
  -1   5   1  168.68   17.77
   0  -5   1  112.56   10.59
   0  -5  -1  117.58   12.06
   0  -5   1  118.05   10.68
   0  -5   1  114.09   12.08
   0  -5   1  105.46   12.60
   0  -5  -1  119.37   10.63
   0  -5  -1  120.57   11.92
   0  -5  -1  114.16   10.58
   0  -5  -1  121.88   12.83
   0  -5   1  110.33   10.61
   0  -5  -1  112.97   10.63
   0  -5  -1  124.78   12.63
   0   5   1  112.13   10.62
   0   5  -1  111.92   10.62
  -1  -5  -1  220.27   21.42
   1  -5   1  209.35   20.58
  -1  -5  -1  217.62   20.66
  -1  -5  -1  221.62   20.61
  -1  -5  -1  206.78   19.06
   1  -5   1  199.54   21.21
  -1  -5  -1  210.21   21.21
  -1   5  -1  197.10   20.95
  -1   5  -1  197.97   20.32
   2  -5   1    9.30    1.19
  -2  -5  -1   13.69    1.47
  -2  -5  -1    5.24    1.18
  -2  -5  -1   16.95    4.47
   2  -5   1   10.62    1.26
   2  -5   1   13.84    3.06
  -2  -5  -1   21.57    6.54
   2  -5   1   11.41    3.78
  -2   5  -1    9.82    2.61
   2   5   1    6.83    1.29
  -2   5  -1    8.96    1.34
  -3  -5  -1   64.26    7.58
  -3  -5  -1   46.92    4.72
   3  -5   1   58.69    9.16
  -3  -5  -1   47.89    4.79
   3  -5   1   43.59    4.63
  -3  -5  -1   52.31    8.38
   3  -5   1   50.18    7.27
   3  -5   1   44.78    4.61
  -3   5  -1   45.54    6.75
  -3   5  -1   47.75    6.12
   3   5   1   61.29    6.91
   3   5   1   46.73    4.74
   3   5   1   46.33    4.72
   3   5   1   58.47    7.81
  -3   5  -1   45.29    4.61
   4  -5   1  178.03   23.42
  -4  -5  -1  214.33   19.67
   4  -5   1  208.25   19.54
  -4  -5  -1  210.80   22.76
  -4  -5  -1  213.88   21.82
  -4  -5  -1  225.66   19.60
   4  -5   1  196.73   22.41
  -4   5  -1  215.74   22.08
  -4   5  -1  196.91   21.04
   4   5   1  238.69   19.69
  -4   5  -1  221.40   19.47
   5  -5   1    2.94    0.87
  -5  -5  -1    3.94    1.11
   5  -5   1    1.21    2.39
  -5  -5  -1    3.63    3.42
   5  -5   1    4.82    4.68
  -5  -5  -1    3.45    0.96
  -5  -5  -1    5.21    5.21
  -5   5  -1    2.48    3.53
   5   5   1    1.47    0.83
  -5   5  -1    3.77    0.83
   5   5   1   -1.71    4.11
   5   5   1    5.24    3.79
  -5   5  -1    3.48    2.40
  -6  -5  -1   33.14    3.44
  -6  -5  -1   32.00    6.53
   6  -5   1   42.81    8.44
   6  -5   1   36.32   10.01
   6  -5   1   26.36    3.31
  -6  -5  -1   40.21    8.32
  -6  -5  -1   30.81    3.27
   6   5   1   34.88    7.26
  -6   5  -1   24.49    6.49
   6   5   1   21.34    3.22
   6   5   1   30.80    8.32
  -6   5  -1   32.71    3.09
  -6   5  -1   28.52    5.73
  -7  -5  -1    6.44    1.50
   7  -5   1    6.35    1.61
  -7  -5  -1    8.54    5.98
  -7  -5  -1    3.91    2.94
  -7  -5  -1    8.79    1.60
  -7   5  -1    8.13    5.14
  -7   5  -1    3.02    2.80
   7   5   1    8.31    3.90
   7   5   1    9.85    6.37
  -8  -5  -1   35.87    8.23
  -8  -5  -1   40.15    4.57
   8  -5   1   39.26    4.76
  -8  -5  -1   41.19   10.38
   8  -5   1   48.93    9.36
   8  -5   1   51.78   13.40
  -8  -5  -1   41.68    4.48
   8   5   1   31.72    7.29
  -8   5  -1   49.42    9.07
  -8   5  -1   63.15   12.33
   8   5   1   55.06   12.92
   8   5   1   38.53    4.61
  -9  -5  -1   31.24   11.02
   9  -5   1   21.97    3.73
  -9  -5  -1   19.49    6.94
  -9  -5  -1   23.35    2.90
  -9  -5  -1   22.13    3.33
 -10  -5  -1   15.10    2.81
 -10  -5  -1   19.19    2.79
 -10  -5  -1   23.37   11.18
  10   5   1   12.56   14.00
  -9  -6   1    5.71    9.65
  -9  -6   1    4.62    1.47
   9  -6  -1    4.61    1.68
  -9  -6   1    5.85    5.24
  -9  -6   1    3.91    1.43
   9   6  -1    8.93    4.81
   9   6  -1   -0.59    9.00
   8  -6  -1   22.11   10.48
   8  -6  -1   15.37    2.88
  -8  -6   1   15.95    7.78
  -8  -6   1   12.53    4.76
  -8  -6   1   14.81    2.60
   8   6  -1   11.84    8.82
   8   6  -1   17.71    2.81
   8   6  -1   18.19    5.67
  -8   6   1   11.37    6.49
  -7  -6   1  164.29   21.39
  -7  -6   1  175.93   16.40
   7  -6  -1  171.85   16.63
  -7  -6   1  161.50   19.70
  -7  -6   1  173.43   16.59
  -7   6   1  174.22   18.56
   7   6  -1  210.20   23.33
  -7   6   1  179.06   19.97
   7   6  -1  184.14   20.17
   6  -6  -1    8.27    1.64
  -6  -6   1    4.40    3.14
  -6  -6   1    8.03    1.58
  -6  -6   1    8.09    1.71
  -6  -6   1    7.57    4.94
  -6   6   1   10.43    4.33
   6   6  -1   11.55    6.01
   6   6  -1   13.83    4.84
  -6   6   1    8.22    3.00
   5  -6  -1   30.99    3.18
  -5  -6   1   22.60    6.97
   5  -6  -1   44.33   10.27
   5  -6  -1   28.97    7.22
  -5  -6   1   29.29    3.34
  -5  -6   1   29.11    6.35
  -5  -6   1   25.42    3.18
   5   6  -1   36.82    7.09
  -5   6   1   29.01    4.75
   5   6  -1   37.42    8.54
  -5   6   1   34.19    6.72
   5   6  -1   28.20    3.28
   4  -6  -1    2.62    2.88
   4  -6  -1    4.58    1.00
  -4  -6   1    0.71    3.23
   4  -6  -1    3.94    5.20
  -4  -6   1    2.13    0.89
  -4  -6   1    3.85    1.12
   4  -6  -1    3.67    0.87
  -4  -6   1    2.80    2.36
  -4   6   1    5.12    0.97
  -4   6   1    4.12    2.94
   4   6  -1    4.61    1.09
   4   6  -1    2.56    1.00
  -4   6   1    3.51    1.99
   3  -6  -1  137.29   13.38
  -3  -6   1  148.68   15.90
  -3  -6   1  151.69   13.47
  -3  -6   1  142.75   13.55
  -3  -6   1  159.66   17.29
   3  -6  -1  164.55   16.50
  -3  -6   1  143.72   13.46
   3  -6  -1  153.37   17.74
   3  -6  -1  138.20   13.34
  -3   6   1  142.06   14.84
  -3   6   1  135.76   15.49
  -3   6   1  150.32   13.40
   3   6  -1  149.04   13.49
   3   6  -1  136.50   13.49
  -2  -6   1    3.62    2.16
  -2  -6   1    3.49    3.08
  -2  -6   1    0.23    0.50
   2  -6  -1    1.64    0.62
  -2  -6   1    1.87    0.72
   2  -6  -1    0.88    0.44
   2  -6  -1    1.00    1.86
   2  -6  -1    2.99    3.46
  -2  -6   1    1.22    2.88
  -2  -6   1    2.26    0.72
  -2  -6   1    3.32    2.09
  -2   6   1    2.62    1.65
   2   6  -1    0.96    0.65
  -2   6   1    1.45    0.68
   2   6  -1    1.61    0.77
  -2   6   1    4.02    2.47
   1  -6  -1   10.20    3.82
   1  -6  -1   11.85    1.47
  -1  -6   1   11.54    1.48
   1  -6  -1   15.35    1.66
  -1  -6   1   14.86    4.44
   1  -6  -1   12.36    3.45
  -1  -6   1   14.48    1.65
  -1  -6   1    9.77    1.58
  -1  -6   1   10.84    3.83
  -1  -6   1   15.24    3.69
  -1  -6   1   11.93    3.13
   1  -6  -1   16.64    1.61
  -1   6   1    8.04    1.49
   1   6  -1   10.35    1.66
   0  -6   1    0.63    0.51
   0  -6   1    0.48    0.41
   0  -6  -1    0.30    0.49
   0  -6  -1    1.46    1.53
   0  -6  -1    0.55    0.47
   0  -6  -1    0.15    1.06
   0  -6  -1    0.57    0.42
   0  -6   1    2.07    2.27
   0  -6  -1    0.26    2.15
   0  -6  -1    0.10    2.07
   0  -6   1    1.25    0.60
   0  -6   1    1.30    1.58
   0   6   1    0.61    0.57
   0   6  -1    0.39    0.53
   1  -6   1    2.72    0.83
  -1  -6  -1    2.21    2.49
  -1  -6  -1    2.96    0.71
   1  -6   1    1.93    0.70
  -1  -6  -1    2.68    2.01
   1  -6   1    2.83    0.71
   1  -6   1    5.20    3.10
  -1  -6  -1    4.40    3.01
  -1  -6  -1    2.28    0.77
  -1  -6  -1    3.54    1.94
   1  -6   1    3.24    2.16
  -1  -6  -1    2.05    0.74
  -1   6  -1    2.75    2.66
  -1   6  -1    1.84    1.61
   1   6   1    3.42    0.86
  -1   6  -1    4.91    0.92
   2  -6   1    1.58    0.57
   2  -6   1    6.10    4.09
   2  -6   1    4.72    2.90
  -2  -6  -1    2.01    2.60
  -2  -6  -1    3.66    2.15
  -2  -6  -1    1.59    0.73
  -2  -6  -1    3.03    3.03
  -2  -6  -1    3.41    0.92
   2  -6   1    2.31    0.67
  -2  -6  -1    2.49    1.97
   2   6   1    3.52    0.82
  -2   6  -1    3.36    1.77
  -2   6  -1    4.68    2.70
   2   6   1    1.90    0.79
  -2   6  -1    3.18    0.82
  -3  -6  -1  380.40   34.68
  -3  -6  -1  376.75   37.92
   3  -6   1  429.22   39.48
  -3  -6  -1  372.86   36.84
   3  -6   1  415.57   37.93
   3   6   1  368.81   34.70
  -3   6  -1  352.67   36.94
  -3   6  -1  371.11   36.28
   4  -6   1   14.23    1.79
  -4  -6  -1    9.40    4.10
   4  -6   1   16.93    7.27
  -4  -6  -1   14.20    2.09
  -4  -6  -1    9.22    3.33
  -4  -6  -1   18.10    2.37
   4  -6   1   16.70    5.50
  -4   6  -1   12.15    4.12
  -4   6  -1   12.30    3.59
   4   6   1   14.03    1.90
  -4   6  -1   16.62    1.83
   4   6   1   26.11    6.31
   4   6   1   28.76    8.55
  -5  -6  -1    3.52    1.13
   5  -6   1    2.78    0.94
   5  -6   1   -0.51    2.36
  -5  -6  -1    0.42    4.39
  -5  -6  -1    3.65    3.44
   5  -6   1    3.55    6.01
  -5  -6  -1    1.27    0.88
  -5   6  -1    2.99    0.79
  -5   6  -1    1.38    3.24
  -5   6  -1    3.12    2.17
   5   6   1    2.87    4.46
   5   6   1    1.84    0.89
   5   6   1    1.36    2.46
  -6  -6  -1    2.92    4.22
  -6  -6  -1    2.72    1.12
  -6  -6  -1    3.46    1.20
   6  -6   1    3.20    6.29
   6  -6   1    6.54    1.51
  -6  -6  -1    0.63    6.81
   6  -6   1    4.97    3.99
  -6   6  -1    8.35    5.15
   6   6   1    0.30    4.78
   6   6   1    7.87    3.84
   6   6   1    5.30    1.33
  -6   6  -1    5.17    1.07
  -6   6  -1    4.84    3.20
   7  -6   1  175.01   17.60
   7  -6   1  202.46   21.78
  -7  -6  -1  190.67   21.14
  -7  -6  -1  184.48   17.60
  -7  -6  -1  168.19   22.48
   7  -6   1  182.92   24.50
   7   6   1  208.29   23.90
  -7   6  -1  185.94   19.88
   7   6   1  171.93   20.70
  -7   6  -1  180.61   21.25
  -7   6  -1  202.02   17.24
  -8  -6  -1   11.81    7.21
   8  -6   1   18.65    3.22
  -8  -6  -1   18.87    2.62
   8  -6   1   20.14   11.49
  -8  -6  -1    9.91    4.31
  -8  -6  -1   16.62    2.78
   8   6   1   17.90    6.35
  -8   6  -1   12.03    6.32
   8   6   1   17.19    9.49
  -9  -6  -1    1.69    1.16
  -9  -6  -1    2.39    3.76
  -9  -6  -1    3.14    1.25
  -9  -6  -1    3.02    8.14
   9  -6   1    0.88    1.12
   9   6   1    4.73    4.52
   9   6   1    0.65   10.42
   9  -7  -1   13.28    3.03
  -9  -7   1   10.43    5.28
  -9  -7   1    6.15    9.73
  -9  -7   1    8.63    2.13
   9   7  -1   14.30    5.44
   9   7  -1    6.47   12.36
  -8  -7   1    9.58    5.05
  -8  -7   1   15.02    2.32
   8  -7  -1   12.31    2.56
  -8  -7   1    3.38    7.93
  -8  -7   1    9.69    2.20
   8   7  -1   10.93    4.99
   8   7  -1   27.58   10.59
  -7  -7   1    9.37    1.81
  -7  -7   1   13.28    6.20
   7  -7  -1    5.44    9.03
  -7  -7   1    6.07    7.33
  -7  -7   1    8.52    1.92
  -7  -7   1   12.74    2.08
   7  -7  -1    7.32    1.90
   7   7  -1    8.85    1.95
  -7   7   1    6.29    5.16
  -7   7   1    6.05    3.36
  -6  -7   1   71.90   13.60
  -6  -7   1   70.85    7.60
  -6  -7   1   84.69   12.40
   6  -7  -1   71.32    7.60
  -6  -7   1   84.49    7.84
  -6   7   1   84.97    9.72
  -6   7   1   83.78    7.44
   6   7  -1   68.17    7.69
  -6   7   1   79.46   10.98
  -5  -7   1   18.40    5.25
   5  -7  -1   22.29    2.62
  -5  -7   1   21.11    2.69
  -5  -7   1   15.83    6.32
  -5  -7   1   22.83    2.83
   5   7  -1   20.41    2.75
  -5   7   1   24.62    2.55
  -5   7   1   22.76    5.10
  -5   7   1   22.16    6.18
  -4  -7   1    9.87    5.96
  -4  -7   1    3.23    0.96
  -4  -7   1    6.23    3.53
  -4  -7   1    1.35    6.53
   4  -7  -1   -3.73    6.70
   4  -7  -1    5.87    3.83
  -4  -7   1    7.14    4.98
  -4  -7   1    3.85    1.08
  -4  -7   1    5.31    1.26
   4  -7  -1    5.63    1.00
   4  -7  -1    4.22    1.04
   4   7  -1    5.52    1.18
   4   7  -1    4.28    1.14
  -4   7   1    6.49    3.64
  -4   7   1    5.64    2.45
  -4   7   1    4.15    1.03
  -3  -7   1   71.23    6.93
  -3  -7   1   80.82   11.24
  -3  -7   1   71.91    6.95
  -3  -7   1   83.20   10.52
   3  -7  -1   65.23    6.84
   3  -7  -1   68.37    6.80
   3  -7  -1   77.80   12.53
   3  -7  -1   80.67   10.24
  -3  -7   1   71.32    9.59
  -3  -7   1   70.92    7.03
  -3  -7   1   78.08   12.08
   3   7  -1   68.45    6.97
   3   7  -1   69.12    6.96
  -3   7   1   69.55    8.47
  -3   7   1   78.40    9.75
  -3   7   1   74.82    6.89
  -2  -7   1   16.62    4.37
  -2  -7   1   16.87    2.06
   2  -7  -1   21.43    5.02
  -2  -7   1   16.27    2.17
  -2  -7   1   21.08    5.20
  -2  -7   1   17.47    5.32
  -2  -7   1   17.05    6.20
  -2  -7   1   16.04    2.11
   2  -7  -1   15.68    2.05
   2  -7  -1   17.02    5.52
   2  -7  -1   17.79    1.98
  -2   7   1   18.08    4.36
   2   7  -1   17.25    2.19
  -2   7   1   26.22    6.36
   2   7  -1   17.07    2.13
  -2   7   1   18.28    2.11
  -1  -7   1  206.90   22.43
   1  -7  -1  206.21   21.34
  -1  -7   1  226.35   21.65
  -1  -7   1  203.05   19.16
  -1  -7   1  211.62   19.20
   1  -7  -1  220.72   19.18
   1  -7  -1  199.23   19.21
  -1  -7   1  223.24   21.53
   1  -7  -1  202.17   22.28
  -1  -7   1  198.34   19.26
  -1  -7   1  195.83   22.36
   1  -7  -1  202.68   19.11
  -1   7   1  218.12   19.20
   1   7  -1  213.99   19.24
   0  -7  -1    3.18    0.90
   0  -7   1    5.03    1.11
   0  -7  -1    5.24    1.07
   0  -7   1    7.10    3.12
   0  -7   1    5.67    4.09
   0  -7  -1    6.22    3.67
   0  -7  -1    4.04    0.90
   0  -7   1    4.41    2.52
   0  -7   1    5.08    1.10
   0  -7  -1    4.13    2.49
   0  -7   1    4.48    0.94
   0  -7  -1    4.56    3.61
   0  -7  -1    6.74    2.85
   0  -7   1    6.20    3.55
   0   7  -1    5.49    1.12
   0   7   1    4.20    1.02
   1  -7   1  218.28   22.88
  -1  -7  -1  213.00   20.66
  -1  -7  -1  217.70   20.76
   1  -7   1  224.39   20.68
   1  -7   1  216.94   20.76
   1  -7   1  224.21   24.05
  -1  -7  -1  226.44   20.71
  -1  -7  -1  245.19   24.12
  -1  -7  -1  246.53   23.29
  -1  -7  -1  218.50   23.94
  -1  -7  -1  234.67   22.92
   1  -7   1  229.66   20.66
  -1   7  -1  226.23   23.59
   1   7   1  231.59   20.73
  -1   7  -1  212.34   22.54
  -1   7  -1  233.20   20.71
  -2  -7  -1   80.02   10.11
   2  -7   1   91.20   12.15
  -2  -7  -1   79.98    7.57
  -2  -7  -1   78.24    7.59
   2  -7   1   75.06    7.54
  -2  -7  -1   79.27    7.68
  -2  -7  -1   94.22   11.53
  -2  -7  -1   87.25   10.12
   2  -7   1   78.75   10.16
  -2  -7  -1   92.71   11.91
   2  -7   1   76.08    7.50
  -2   7  -1   79.56    9.51
  -2   7  -1   77.33    7.56
   2   7   1   79.48    7.62
  -2   7  -1   80.57   10.53
   2   7   1   70.71    7.58
   3  -7   1   52.06   11.19
   3  -7   1   38.52    3.95
  -3  -7  -1   49.97    8.48
  -3  -7  -1   44.53    8.93
  -3  -7  -1   62.99   11.17
   3  -7   1   47.09    8.91
  -3  -7  -1   39.02    6.43
  -3  -7  -1   38.86    4.16
  -3  -7  -1   36.36    4.04
   3  -7   1   38.52    4.00
   3   7   1   37.99    4.08
  -3   7  -1   41.89    7.21
  -3   7  -1   36.92    3.97
  -3   7  -1   38.69    5.90
   3   7   1   37.22    4.06
  -4  -7  -1   39.97    4.05
   4  -7   1   33.50    3.86
   4  -7   1   55.30   13.36
   4  -7   1   37.68    3.92
   4  -7   1   54.39   11.16
  -4  -7  -1   30.83    7.59
  -4  -7  -1   29.92    6.35
  -4  -7  -1   37.41    4.12
   4   7   1   39.48    4.07
  -4   7  -1   46.04    7.61
  -4   7  -1   39.01    3.91
  -4   7  -1   40.20    5.90
   4   7   1   37.86    4.03
  -5  -7  -1   18.29    5.68
   5  -7   1   16.81    6.35
  -5  -7  -1   17.08    2.50
   5  -7   1   19.95    2.32
   5  -7   1   18.06    9.42
  -5  -7  -1   11.84    2.35
  -5  -7  -1   17.63    4.87
  -5   7  -1   20.02    2.23
  -5   7  -1   21.55    6.49
  -5   7  -1   14.78    4.52
   5   7   1   14.83    2.45
  -6  -7  -1  155.26   18.39
   6  -7   1   99.52   15.04
   6  -7   1  113.29   19.62
  -6  -7  -1  112.05   10.78
   6  -7   1  105.13   10.65
   6   7   1  146.61   17.58
   6   7   1   95.76   10.62
  -6   7  -1  103.53   12.75
  -6   7  -1  118.85   10.43
  -6   7  -1  107.90   14.22
   7  -7   1    6.16    9.84
  -7  -7  -1   10.48    2.02
  -7  -7  -1    7.78    1.90
  -7  -7  -1   13.20    5.16
  -7  -7  -1   14.32    8.13
   7  -7   1   10.33    2.24
  -7   7  -1    6.38    4.26
   7   7   1    4.40    8.03
   7   7   1   11.46    5.35
  -7   7  -1   14.04    5.98
   7   7   1    8.02    1.87
  -8  -7  -1   12.18    2.43
  -8  -7  -1   13.96    2.38
   8  -7   1   11.97    2.55
  -8  -7  -1   10.27    7.94
  -8  -7  -1    8.83    4.88
   8   7   1   17.24    5.95
   8   7   1   10.79    9.76
  -9  -7  -1   21.34    7.88
   9  -7   1   17.76    4.29
  -9  -7  -1   14.26    2.74
  -9  -7  -1   36.38   15.35
   9   7   1   23.72   15.29
   9   7   1   21.08    8.77
  -8  -8   1   -0.91    2.74
  -8  -8   1   -0.46    1.06
  -8  -8   1   -2.56   19.21
   8  -8  -1    1.09    1.14
  -7  -8   1    9.05    5.96
  -7  -8   1    6.26    1.78
  -7  -8   1    5.38    1.53
   7  -8  -1    3.36    1.48
  -7  -8   1   -1.92    9.92
  -6  -8   1    4.54    3.55
   6  -8  -1    8.84    9.02
  -6  -8   1   14.45   13.09
  -6  -8   1   11.38    7.61
  -6  -8   1    2.46    1.22
  -6  -8   1    1.65    1.02
  -6  -8   1    4.10    9.17
   6  -8  -1    4.45    1.28
   6  -8  -1    1.86    2.93
  -6  -8   1    1.39    1.14
  -6   8   1    2.78    1.09
  -6   8   1    2.23    2.26
  -6   8   1    7.76    5.28
   6   8  -1    4.09    1.36
  -5  -8   1  227.41   23.22
   5  -8  -1  158.92   16.69
  -5  -8   1  239.66   23.34
  -5  -8   1  178.78   23.47
  -5  -8   1  171.08   16.95
  -5   8   1  191.33   16.70
  -5   8   1  168.70   18.77
  -5   8   1  170.23   20.05
   4  -8  -1   15.17    2.10
  -4  -8   1   15.97    2.53
  -4  -8   1   21.38    7.79
  -4  -8   1   19.87    2.88
  -4  -8   1   13.42    5.44
  -4  -8   1   19.51    6.04
   4  -8  -1   20.19    2.59
  -4  -8   1   22.46    8.50
  -4   8   1   14.77    4.41
  -4   8   1   22.43    6.33
   4   8  -1   17.31    2.63
  -4   8   1   18.57    2.44
   4   8  -1   16.29    2.56
  -3  -8   1   20.54    6.63
  -3  -8   1   33.51    7.13
  -3  -8   1   21.00    2.70
  -3  -8   1   22.54    2.58
  -3  -8   1   37.08    8.90
   3  -8  -1   19.28    2.48
   3  -8  -1   25.24    7.64
   3  -8  -1   21.03    2.44
  -3  -8   1   22.35    2.65
  -3  -8   1   25.42    6.00
   3  -8  -1   33.61   10.74
  -3   8   1   26.17    6.34
  -3   8   1   19.67    2.50
   3   8  -1   21.28    2.70
  -3   8   1   28.77    5.59
   3   8  -1   18.76    2.60
  -2  -8   1    3.57    8.34
  -2  -8   1    2.17    2.77
   2  -8  -1    0.24    2.28
  -2  -8   1    4.30    4.65
   2  -8  -1    2.75    0.84
  -2  -8   1    1.94    4.27
   2  -8  -1    1.13    0.89
   2  -8  -1    2.05    0.89
  -2  -8   1    2.15    0.82
   2  -8  -1    1.18    4.79
  -2  -8   1    1.57    0.88
  -2  -8   1    2.50    1.00
   2   8  -1    2.53    1.07
  -2   8   1    3.01    0.96
  -1  -8   1   25.39    5.52
   1  -8  -1   17.19    2.41
   1  -8  -1   23.91    5.31
   1  -8  -1   21.12    2.48
  -1  -8   1   23.51    6.45
  -1  -8   1   31.35    6.65
  -1  -8   1   20.49    2.55
  -1  -8   1   33.94    8.17
  -1  -8   1   19.69    2.48
   1  -8  -1   25.99    6.09
   1  -8  -1   23.23    6.59
   1  -8  -1   29.99    7.78
  -1  -8   1   20.68    2.40
   1  -8  -1   20.89    2.35
   1   8  -1   18.27    2.51
  -1   8   1   19.00    2.50
   0  -8  -1    8.62    4.73
   0  -8   1    2.91    1.15
   0  -8  -1    5.34    1.22
   0  -8  -1    7.61    3.51
   0  -8  -1    0.59    2.51
   0  -8   1    2.33    0.98
   0  -8   1    3.57    3.06
   0  -8   1    6.47    3.68
   0  -8  -1    4.11    0.99
   0  -8  -1    4.70    4.30
   0  -8  -1    4.54    1.27
   0  -8   1    1.46    3.92
   0  -8   1    5.38    1.12
   0  -8   1   -0.14    4.01
   0   8  -1    4.80    1.19
   0   8   1    3.41    1.11
   1  -8   1   86.57    8.25
  -1  -8  -1   77.27    8.21
   1  -8   1   89.35   10.89
  -1  -8  -1   89.38    8.20
  -1  -8  -1   89.17   10.98
  -1  -8  -1   84.20    8.13
   1  -8   1   86.38    8.11
   1  -8   1   78.07    8.13
  -1  -8  -1   82.53   11.95
  -1  -8  -1   82.40   10.63
   1  -8   1   87.08   12.48
  -1  -8  -1  114.67   13.35
  -1   8  -1   80.20    8.17
   1   8   1   88.25    8.22
  -2  -8  -1    6.42    3.24
  -2  -8  -1    1.13    3.75
   2  -8   1    2.30    0.85
  -2  -8  -1    3.69    1.01
   2  -8   1    7.27    6.15
  -2  -8  -1    3.60    0.99
  -2  -8  -1   10.49    5.47
  -2  -8  -1    5.49    4.41
   2  -8   1    2.88    3.17
   2  -8   1    2.37    0.91
  -2  -8  -1    3.37    1.17
   2  -8   1    4.20    1.18
  -2   8  -1    2.62    0.99
  -2   8  -1    1.83    2.05
   2   8   1    3.97    1.15
  -2   8  -1    2.21    3.65
  -3  -8  -1    3.64    1.22
  -3  -8  -1    4.98    5.05
   3  -8   1    4.59    1.14
   3  -8   1    4.24    6.49
  -3  -8  -1    8.47    5.68
  -3  -8  -1    5.78    3.27
  -3  -8  -1    4.92    1.16
  -3  -8  -1    1.24    2.58
   3  -8   1    5.69    1.16
   3  -8   1    5.50    4.18
  -3   8  -1    5.36    1.17
   3   8   1    4.99    1.24
   3   8   1    4.64    1.31
  -3   8  -1    6.61    4.11
  -3   8  -1    5.88    2.70
   4  -8   1   18.09    2.68
  -4  -8  -1   21.96    2.55
  -4  -8  -1   18.52    8.25
  -4  -8  -1   30.14    6.93
  -4  -8  -1   29.77    7.69
  -4  -8  -1   22.76    3.13
  -4  -8  -1   22.81    7.62
   4  -8   1   20.91    2.47
  -4   8  -1   18.40    2.48
  -4   8  -1   16.90    4.55
   4   8   1   19.16    2.63
   4   8   1   19.98    2.63
  -4   8  -1   18.95    6.01
  -5  -8  -1  253.17   27.13
  -5  -8  -1  243.50   23.24
   5  -8   1  205.96   30.83
   5  -8   1  196.17   26.99
   5  -8   1  250.65   23.13
  -5  -8  -1  263.47   23.22
  -5  -8  -1  273.15   29.11
  -5   8  -1  264.72   26.77
  -5   8  -1  266.56   23.02
  -5   8  -1  249.26   25.41
  -6  -8  -1    2.65    1.32
  -6  -8  -1    7.43    4.13
   6  -8   1    2.88    1.18
  -6  -8  -1    7.50    7.00
   6  -8   1   -0.61   10.55
  -6  -8  -1    4.37    1.42
  -6   8  -1    4.50    2.59
  -6   8  -1    4.96    1.23
  -6   8  -1    3.14    5.23
   6   8   1    4.18    1.37
   7  -8   1    1.04    1.16
  -7  -8  -1    1.85    1.17
  -7  -8  -1    6.52    5.73
  -7  -8  -1  -12.02   10.14
  -7  -8  -1    1.15    1.16
   8  -8   1    3.27    1.64
  -8  -8  -1    2.06    1.23
  -8  -8  -1    4.19    8.37
  -8  -8  -1   -0.03    5.24
  -7  -9   1   -1.57   14.08
  -7  -9   1    5.07    5.62
   7  -9  -1    5.87    1.77
  -7  -9   1    8.82    9.54
  -7  -9   1    3.10    1.48
  -7  -9   1    5.30    6.34
  -7   9   1    4.06    1.27
  -6  -9   1    6.30    4.57
  -6  -9   1    7.95    9.09
  -6  -9   1   17.09    7.01
   6  -9  -1    8.56    1.97
  -6  -9   1    9.32    9.52
  -6  -9   1    9.21    2.15
  -6   9   1   10.50    1.78
  -5  -9   1    3.52    4.18
  -5  -9   1    0.15    0.99
  -5  -9   1    2.00    1.17
  -5  -9   1    4.33    8.93
   5  -9  -1    1.17    0.84
  -5  -9   1    1.44    3.31
  -5  -9   1    0.14    0.87
   5  -9  -1    8.92   12.56
  -5  -9   1   -0.18    6.89
   5   9  -1    2.07    1.20
  -5   9   1    1.27    1.00
  -5   9   1   -0.14    5.10
   4  -9  -1   17.56    2.35
  -4  -9   1   15.84    2.37
  -4  -9   1   12.18    2.32
  -4  -9   1   15.45    6.31
  -4  -9   1   15.00    7.42
   4  -9  -1   15.91    2.22
   4  -9  -1   10.14   10.42
  -4  -9   1   15.59    2.42
   4  -9  -1   15.31    6.32
  -4  -9   1   19.69    8.91
  -4  -9   1   10.45    5.04
  -4   9   1   11.08    4.01
  -4   9   1   10.02    5.48
  -4   9   1   14.26    2.26
   4   9  -1   14.50    2.52
  -3  -9   1   71.45    7.27
  -3  -9   1   79.52   13.16
   3  -9  -1   93.03   19.84
   3  -9  -1   81.53   11.97
  -3  -9   1   71.96    7.43
   3  -9  -1   68.65    7.22
  -3  -9   1   75.09   10.77
   3  -9  -1   68.53    7.31
   3  -9  -1   73.33    7.17
  -3  -9   1   92.00   11.67
  -3  -9   1   92.78   14.62
   3   9  -1   76.13    7.41
  -3   9   1   72.30    7.25
  -2  -9   1   35.19    9.92
   2  -9  -1   23.75    2.96
  -2  -9   1   33.80    7.75
  -2  -9   1   40.22   10.20
   2  -9  -1   21.05    5.34
  -2  -9   1   23.53    3.08
   2  -9  -1   24.02    3.03
  -2  -9   1   25.88    2.93
   2  -9  -1   24.81    2.87
   2  -9  -1   19.72    7.02
  -2  -9   1   30.57    7.62
   2   9  -1   27.36    3.13
  -2   9   1   26.04    3.03
  -1  -9   1  111.23   11.12
   1  -9  -1  115.59   16.36
   1  -9  -1  119.68   11.14
   1  -9  -1  116.33   13.52
   1  -9  -1  127.74   15.51
  -1  -9   1  116.04   14.29
  -1  -9   1  125.43   16.46
  -1  -9   1  119.36   16.02
  -1  -9   1  112.86   14.14
  -1  -9   1  116.54   11.09
   1  -9  -1  130.67   14.39
   1  -9  -1  117.49   11.22
   1  -9  -1  112.83   11.03
  -1  -9   1  114.64   11.23
   1   9  -1  115.54   11.19
  -1   9   1  120.54   11.18
   0  -9  -1    2.01    1.01
   0  -9  -1    0.43    0.68
   0  -9   1    2.68    4.91
   0  -9  -1    2.88    5.55
   0  -9   1    2.14    2.61
   0  -9   1    2.70    3.14
   0  -9   1    1.46    0.92
   0  -9  -1    2.35    3.16
   0  -9   1    1.53    0.99
   0  -9  -1    1.88    1.05
   0  -9   1    2.02    0.82
   0  -9   1    7.13    6.16
   0  -9  -1    3.31    4.58
   0  -9  -1   -0.49    2.07
   0   9   1    1.53    1.02
   0   9  -1    2.26    1.15
   1  -9   1   42.08    8.33
   1  -9   1   63.99   12.18
   1  -9   1   45.42    4.95
  -1  -9  -1   46.49    4.97
  -1  -9  -1   43.28    5.00
  -1  -9  -1   45.19    7.61
   1  -9   1   53.86   10.90
  -1  -9  -1   46.21    4.88
   1  -9   1   46.17    4.89
   1  -9   1   46.63    7.43
   1  -9   1   54.50    5.13
  -1  -9  -1   57.76    8.27
  -1  -9  -1   61.07   10.80
  -1  -9  -1   53.38   10.13
  -1   9  -1   50.59    5.05
   1   9   1   48.27    5.04
   2  -9   1   56.87    5.91
   2  -9   1   57.05    5.87
   2  -9   1   59.67    6.07
   2  -9   1   35.49   15.19
  -2  -9  -1   62.17    5.96
  -2  -9  -1   62.30    9.34
  -2  -9  -1   71.34   11.64
  -2  -9  -1   52.47    8.75
  -2  -9  -1   62.05    6.13
  -2  -9  -1   68.99   13.28
  -2   9  -1   60.88    5.99
   2   9   1   56.62    6.03
  -3  -9  -1   84.16   14.11
  -3  -9  -1   98.48   15.29
  -3  -9  -1   84.52    8.79
   3  -9   1   85.52    8.76
  -3  -9  -1   98.96   12.76
  -3  -9  -1  103.60   12.47
   3  -9   1   82.83    8.69
   3  -9   1  147.27   25.80
  -3  -9  -1   93.76    8.98
  -3   9  -1   95.29    8.79
  -3   9  -1   84.57   12.84
  -3   9  -1   98.10   11.56
   3   9   1   93.79    8.93
  -4  -9  -1   65.50   14.16
  -4  -9  -1   49.94    5.12
  -4  -9  -1   45.34    5.24
  -4  -9  -1   57.24   11.05
   4  -9   1   71.14   18.27
   4  -9   1   44.38    4.96
  -4  -9  -1   57.74   11.03
   4  -9   1   43.66    5.00
   4  -9   1   71.46   14.00
  -4  -9  -1   74.37   14.68
  -4  -9  -1   44.88    5.11
  -4   9  -1   51.96    5.10
  -4   9  -1   45.27    8.72
   4   9   1   44.70    5.16
  -4   9  -1   52.19   10.80
  -5  -9  -1    2.45    1.10
  -5  -9  -1   -3.51    6.41
  -5  -9  -1   12.31    9.81
  -5  -9  -1    4.26    1.39
  -5  -9  -1    5.93    4.18
  -5  -9  -1    9.35    5.10
   5  -9   1    2.47    1.10
   5  -9   1    8.57   12.75
  -5  -9  -1    2.99    1.21
   5   9   1    4.25    1.33
  -5   9  -1    4.49    1.30
  -5   9  -1    2.50    5.21
  -6  -9  -1   15.50   11.97
   6  -9   1   15.23    2.53
  -6  -9  -1   17.96    8.94
  -6  -9  -1   16.47    7.45
  -6  -9  -1   10.03    5.47
  -6  -9  -1    7.86    2.10
  -6   9  -1   15.08    2.29
  -7  -9  -1    9.52    7.62
  -7  -9  -1    9.45   19.18
  -7  -9  -1    3.17    1.36
   7  -9   1    3.10    1.41
  -6 -10   1   41.18   12.46
  -6 -10   1   31.96   18.36
  -6 -10   1   19.44    3.47
  -6 -10   1   48.92   13.84
   6 -10  -1   25.98    3.83
  -6 -10   1   17.32   11.94
  -6  10   1   25.70    3.17
  -5 -10   1    1.84    4.46
  -5 -10   1    2.05    3.64
  -5 -10   1   -8.60   11.62
  -5 -10   1    3.65    1.50
  -5 -10   1    3.91    8.12
   5 -10  -1    3.67    1.25
  -5  10   1    4.31    1.44
   4 -10  -1    2.59    1.15
   4 -10  -1    2.61    1.04
  -4 -10   1   -4.20    7.85
  -4 -10   1    0.65    1.01
  -4 -10   1    3.38    4.31
   4 -10  -1    3.38    1.32
  -4  10   1    1.29    1.09
   4  10  -1    1.87    1.38
   3 -10  -1   49.31    5.52
   3 -10  -1   72.94   17.11
  -3 -10   1   44.96   11.51
   3 -10  -1   49.85    7.91
   3 -10  -1   60.19    5.75
   3 -10  -1   54.97    5.48
  -3 -10   1   54.60    5.76
  -3 -10   1   48.95    9.72
  -3 -10   1   51.59    5.55
  -3 -10   1   52.77    5.61
  -3  10   1   60.69    5.68
   3  10  -1   47.84    5.68
   2 -10  -1   16.29    5.94
   2 -10  -1   -0.82    5.87
   2 -10  -1   11.11    1.98
  -2 -10   1    9.41    1.85
   2 -10  -1    4.63    3.15
  -2 -10   1    7.53    5.97
  -2 -10   1    9.67    1.88
   2 -10  -1    8.78    1.82
   2 -10  -1    8.63    1.65
  -2 -10   1    4.87    3.50
   2 -10  -1   13.93    9.79
  -2 -10   1   11.48    2.16
   2  10  -1   10.79    2.06
  -2  10   1    9.60    1.90
  -1 -10   1    5.60    1.50
  -1 -10   1    6.10    6.97
  -1 -10   1    5.11    1.50
   1 -10  -1    6.76    1.45
  -1 -10   1    5.28    3.63
   1 -10  -1    9.59    6.38
   1 -10  -1    3.96    1.34
   1 -10  -1    5.53    1.64
  -1 -10   1    7.12    1.47
   1 -10  -1    2.00    7.62
   1 -10  -1    8.36    3.91
   1 -10  -1   11.35    5.04
   1  10  -1    7.14    1.72
  -1  10   1    5.73    1.57
   0 -10   1    8.06    6.89
   0 -10   1    7.41   10.96
   0 -10  -1    3.46    1.41
   0 -10   1    2.22    1.13
   0 -10   1    4.38    1.23
   0 -10   1    0.62    2.68
   0 -10  -1    6.67    4.09
   0 -10   1    5.94    1.64
   0 -10  -1    3.92    1.26
   0 -10   1    8.89    6.34
   0 -10  -1    4.48    1.24
   0 -10  -1    4.32    3.92
   0 -10  -1    7.14    7.68
   0 -10  -1   11.80    6.82
   0  10   1    3.82    1.33
   0  10  -1    3.88    1.45
   1 -10   1    5.90    1.38
  -1 -10  -1    6.41    1.58
  -1 -10  -1    3.41    1.33
   1 -10   1    4.89    1.50
   1 -10   1    2.01    6.24
   1 -10   1    6.30    3.68
  -1 -10  -1    8.30    8.68
   1 -10   1    2.41    1.18
  -1 -10  -1   10.85    6.89
  -1 -10  -1    5.12    1.30
  -1 -10  -1    7.06    4.18
   1 -10   1    0.96    8.50
   1 -10   1    4.79    3.84
  -1 -10  -1    2.30    3.69
   1  10   1    6.50    1.63
  -1  10  -1    4.86    1.47
   2 -10   1   53.66   11.82
  -2 -10  -1   35.48    7.50
  -2 -10  -1   51.41   15.18
   2 -10   1   29.96    3.97
   2 -10   1   32.73    3.84
   2 -10   1   36.09    8.16
   2 -10   1   49.03   12.83
  -2 -10  -1   35.94    4.03
  -2 -10  -1   57.20   18.72
  -2 -10  -1   33.66    9.09
   2 -10   1   35.21    3.97
  -2 -10  -1   32.68    3.89
   2 -10   1   37.36    8.28
  -2 -10  -1   35.82    4.14
  -2  10  -1   35.17    4.01
   2  10   1   40.82    4.20
  -3 -10  -1   99.13   14.68
  -3 -10  -1   90.90    9.40
   3 -10   1   89.97    9.16
  -3 -10  -1  122.27   19.60
  -3 -10  -1   86.02    9.21
   3 -10   1  138.33   20.82
  -3 -10  -1  113.20   20.91
   3 -10   1   97.69   20.01
  -3 -10  -1   97.02    9.33
   3 -10   1   86.09    9.20
  -3 -10  -1   95.21   13.04
   3 -10   1  109.44    9.49
  -3  10  -1   94.96    9.26
   3  10   1   90.28    9.36
  -4 -10  -1   10.42   15.98
   4 -10   1    6.05    1.56
   4 -10   1    7.59    1.57
  -4 -10  -1    7.70    1.77
  -4 -10  -1   19.44    9.81
  -4 -10  -1    2.29    6.95
  -4 -10  -1    6.42    3.73
   4  10   1    6.00    1.69
   4  10   1    7.04    1.69
  -4  10  -1    8.55    1.63
  -5 -10  -1    5.25    9.36
  -5 -10  -1    1.46    1.17
  -5 -10  -1   -1.19   12.43
  -5 -10  -1   -1.03    3.55
   5 -10   1    0.51    0.97
  -5 -10  -1    1.92    3.96
  -5  10  -1    1.63    1.20
   5  10   1    1.12    1.26
   6 -10   1   11.30    2.20
  -6 -10  -1    6.91    2.00
  -6 -10  -1   16.45    7.21
  -6 -10  -1   12.19    5.89
  -6 -10  -1   21.72   11.38
  -6 -10  -1    6.13   15.50
  -6  10  -1    8.56    1.96
  -5 -11   1   17.69    3.12
  -5 -11   1   11.32    5.43
   5 -11  -1   13.87    2.71
  -5 -11   1    6.65   10.57
  -5 -11   1   41.30   20.25
   5 -11  -1   18.46    2.81
  -5  11   1   19.58    2.94
  -4 -11   1   24.78   11.75
  -4 -11   1   33.23   16.20
  -4 -11   1   17.83    3.32
   4 -11  -1   20.87    2.88
   4 -11  -1   25.09    6.22
   4 -11  -1   23.74    3.02
   4 -11  -1   26.44    3.31
  -4 -11   1   25.64    8.20
   4 -11  -1   12.36    9.84
  -4  11   1   24.69    3.36
   4  11  -1   19.07    3.43
   3 -11  -1    6.45    1.58
  -3 -11   1   -0.76    9.59
   3 -11  -1    8.42    3.82
  -3 -11   1   12.01   12.73
   3 -11  -1    8.36    1.86
  -3 -11   1    7.22    5.41
  -3 -11   1    6.92    1.91
  -3 -11   1    6.90    4.91
   3 -11  -1    7.49    1.86
   3 -11  -1   -0.80    7.72
   3  11  -1    5.68    1.94
  -3  11   1    7.57    1.85
   2 -11  -1    0.42    1.01
  -2 -11   1   -1.83    2.61
  -2 -11   1   -1.67    3.83
   2 -11  -1    0.17    0.86
   2 -11  -1    2.00    1.23
  -2 -11   1   -0.19    1.12
   2 -11  -1    0.16    2.17
  -2 -11   1    4.43    7.37
   2 -11  -1   -0.12    6.61
  -2 -11   1    4.64   10.08
   2  11  -1    0.47    1.20
  -2  11   1    0.62    1.20
   1 -11  -1   18.84    2.86
  -1 -11   1   23.13    3.31
  -1 -11   1   33.07    8.94
   1 -11  -1   12.17    4.99
  -1 -11   1   20.66    2.67
   1 -11  -1   17.63    2.91
  -1 -11   1   22.82   11.18
   1 -11  -1   17.29    2.97
   1 -11  -1   19.75    9.56
  -1 -11   1   33.74   13.48
  -1 -11   1   24.41    7.42
   1  11  -1   22.45    3.21
  -1  11   1   20.16    3.10
   0 -11  -1   58.86    9.84
   0 -11  -1   84.63   17.48
   0 -11   1   45.49   12.75
   0 -11   1   65.19    6.71
   0 -11   1   62.80    6.49
   0 -11  -1   63.62    6.65
   0 -11  -1   56.50    6.37
   0 -11   1   68.62   10.67
   0 -11  -1   70.72   14.67
   0 -11   1  104.56   18.35
   0 -11  -1   62.10    7.08
   0  11  -1   64.50    6.65
   0  11   1   64.75    6.66
   1 -11   1   59.02   13.38
  -1 -11  -1   57.25    9.58
   1 -11   1   55.82    6.10
   1 -11   1   58.08    9.40
  -1 -11  -1   56.21    5.94
  -1 -11  -1   49.86    6.07
   1 -11   1   60.44    6.23
  -1 -11  -1   88.23   17.62
  -1 -11  -1   63.65   14.86
   1 -11   1   95.06   19.82
   1 -11   1   55.29    5.92
   1  11   1   56.86    6.21
  -1  11  -1   60.16    6.12
   2 -11   1   -0.39    7.55
   2 -11   1    0.40    0.97
   2 -11   1    1.06    0.92
  -2 -11  -1    0.38    1.19
  -2 -11  -1    5.04    4.44
   2 -11   1    0.45    1.17
   2 -11   1    1.36    3.09
  -2 -11  -1    5.17   12.02
  -2 -11  -1    6.30    9.49
   2  11   1    1.92    1.42
  -2  11  -1    3.13    1.40
  -3 -11  -1    7.74   10.75
   3 -11   1    2.15    1.36
   3 -11   1    4.92    1.57
  -3 -11  -1    3.08    1.57
   3 -11   1    1.90    8.30
  -3 -11  -1    2.37    3.57
   3 -11   1    2.64    1.11
  -3 -11  -1    4.29    8.66
   3 -11   1    2.23    3.13
   3  11   1    2.96    1.50
  -3  11  -1    3.94    1.54
   4 -11   1   27.78    3.79
  -4 -11  -1   43.79   18.59
   4 -11   1   23.60    3.39
  -4 -11  -1   19.75    6.55
  -4 -11  -1   17.36   10.22
  -4 -11  -1   26.82    3.79
   4  11   1   21.75    3.68
  -4  11  -1   23.18    3.40
  -5 -11  -1   12.14    2.45
  -5 -11  -1   28.80   26.04
  -5  11  -1    6.67    1.85
  -3 -12   1    1.43    1.41
   3 -12  -1    1.81    1.40
  -3 -12   1    0.17   10.73
   3 -12  -1    0.07   10.16
   3  12  -1    3.75    1.73
  -3  12   1    3.57    1.55
   2 -12  -1    0.77    1.28
  -2 -12   1    3.55    1.64
  -2 -12   1    0.44   10.00
   2 -12  -1   -0.38    3.46
   2 -12  -1   -1.85   10.25
  -2  12   1    1.81    1.50
   2  12  -1    3.27    1.63
   1 -12  -1   17.86    3.26
   1 -12  -1   14.52    5.49
  -1 -12   1   16.61   10.49
   1 -12  -1   20.54   11.37
  -1 -12   1   14.82    5.58
  -1 -12   1   24.85    3.55
   1  12  -1   19.84    3.23
  -1  12   1   19.01    3.08
   0 -12  -1    2.23    1.41
   0 -12   1   -6.53    9.59
   0 -12  -1    5.42    3.68
   0 -12   1   -0.46    2.92
   0 -12   1    3.16    1.55
   0 -12  -1   -7.28    8.82
   0  12  -1    2.29    1.44
   0  12   1    5.32    1.80
  -1 -12  -1   17.30   11.21
  -1 -12  -1   21.80    3.54
   1 -12   1   22.82    3.50
  -1 -12  -1   20.04    7.14
   1 -12   1   20.68    6.74
   1 -12   1   24.15   12.31
  -1  12  -1   21.99    3.44
   1  12   1   20.56    3.42
   2 -12   1    3.34    1.50
   2 -12   1    3.60    9.86
  -2 -12  -1    2.75   11.70
  -2 -12  -1    0.18    1.17
  -2  12  -1    2.55    1.49
   2  12   1    1.40    1.46
  -3 -12  -1    0.20    1.30
  -3 -12  -1    3.30   11.67
   3 -12   1    0.99    1.32
   3 -12   1   -1.08   10.35
  -3  12  -1    2.15    1.32
   3  12   1    1.59    1.49
  10   0  -2   18.76    2.95
 -10   0   2   12.97    6.44
  10   0  -2   11.59    9.58
  -9   0   2    2.51    5.36
   9   0  -2    0.51    2.55
   9   0  -2    1.08    0.80
  -9   0   2   -0.91    2.19
   9   0  -2   -4.11    5.79
  -8   0   2    9.25    4.45
  -8   0   2    9.35    3.55
   8   0  -2   10.65    3.82
  -8   0   2   11.13    1.70
   8   0  -2   12.45    2.08
   8   0  -2   15.40    6.24
   7   0  -2   11.30    1.72
  -7   0   2    7.12    1.28
   7   0  -2    7.38    4.03
  -7   0   2   13.33    4.08
  -7   0   2   14.51    5.10
   7   0  -2    7.73    3.10
   6   0  -2  333.15   33.43
  -6   0   2  339.83   33.48
  -6   0   2  354.68   32.68
   6   0  -2  320.93   32.48
  -5   0   2   39.83    5.69
  -5   0   2   36.22    4.95
   5   0  -2   33.93    5.66
   5   0  -2   36.27    3.64
   5   0  -2   34.51    4.93
  -4   0   2 5346.57  496.05
   4   0  -2 5019.50  486.40
  -3   0   2   16.65    2.67
   3   0  -2   12.50    2.13
  -3   0   2   16.14    2.22
   3   0  -2   13.98    1.45
  -3   0   2   12.33    1.41
   3   0  -2   13.97    2.54
  -2   0   2  864.45   77.47
   2   0  -2  837.85   77.43
  -1   0   2   16.32    1.79
   1   0  -2   15.61    1.68
   1   0  -2   14.52    1.77
  -1   0   2   16.83    1.70
  -1   0  -2   11.58    1.15
   1   0   2   11.39    1.14
   2   0   2 1307.13  119.08
   3   0   2    2.57    0.53
  -3   0  -2    1.61    1.05
  -3   0  -2    0.98    0.38
   3   0   2    2.92    2.13
   3   0   2    6.79    3.67
  -3   0  -2    5.86    2.60
  -4   0  -2   14.40    3.10
   4   0   2   21.32    5.15
   4   0   2   25.10    4.66
   4   0   2   17.53    1.89
  -4   0  -2   15.83    3.48
  -4   0  -2   15.70    1.85
   5   0   2   24.35    5.46
  -5   0  -2   21.18    4.56
  -5   0  -2   28.31    6.10
  -5   0  -2    9.94    1.61
   5   0   2   15.41    3.75
   5   0   2   15.33    1.77
  -6   0  -2    6.72    4.20
   6   0   2    3.00    3.29
  -6   0  -2    5.26    2.81
  -6   0  -2    4.00    0.99
   6   0   2    3.52    2.46
   6   0   2    3.33    0.99
  -7   0  -2   32.78    3.93
  -7   0  -2   46.47    6.67
   7   0   2   41.57    4.17
   7   0   2   46.97    8.70
   7   0   2   34.38    6.82
   8   0   2    3.65    1.24
  -8   0  -2    2.22    5.30
  -8   0  -2    5.04    3.64
   8   0   2    9.18    4.48
   8   0   2    5.12    6.31
  -8   0  -2    2.09    0.87
   9   0   2    5.12    1.61
  -9   0  -2   -1.02    4.41
  -9   0  -2    1.41    0.81
   9   0   2    4.95    4.22
   9   0   2    3.17    8.00
  -9   0  -2    2.30    2.92
  10   0   2  255.55   31.54
 -10   0  -2  252.05   28.95
 -10   0  -2  234.82   22.53
 -11   0  -2   11.65    1.91
 -10  -1   2   33.63    9.80
 -10  -1   2   33.67    3.56
  10   1  -2   31.61   11.87
  10   1  -2   28.62    3.82
   9  -1  -2    5.31    3.59
  -9  -1   2    5.04    1.20
   9  -1  -2    1.51    6.23
  -9  -1   2    4.69    5.84
   9  -1  -2    1.80    1.11
  -9  -1   2    3.42    3.16
   9   1  -2    0.62    4.28
  -9   1   2    4.17    3.23
  -9   1   2    4.60    5.64
   9   1  -2    1.97   11.06
   9   1  -2    4.75    1.30
  -8  -1   2  128.70   14.47
   8  -1  -2   83.01    9.61
   8  -1  -2   80.87   11.64
  -8  -1   2  100.28    9.57
  -8  -1   2  130.17   12.91
   8  -1  -2   91.28   13.63
   8   1  -2  114.48    9.80
   8   1  -2  113.65   12.77
  -8   1   2   90.91   11.78
   8   1  -2  120.10   15.02
  -8   1   2   82.43   12.98
  -7  -1   2  230.49   24.46
   7  -1  -2  308.81   26.44
  -7  -1   2  220.63   25.36
  -7  -1   2  258.14   22.31
  -7  -1   2  220.04   22.08
   7   1  -2  235.49   22.36
   7   1  -2  243.14   24.69
   7   1  -2  238.18   25.84
  -6  -1   2  579.13   61.94
   6  -1  -2  677.02   62.20
   6   1  -2  638.93   62.31
  -6   1   2  731.90   62.46
  -5  -1   2 1163.99  102.05
   5  -1  -2 1035.01  101.50
  -5   1   2 1061.22  101.55
   5   1  -2 1150.13  102.01
   4  -1  -2  300.32   28.86
   3  -1  -2 3034.13  267.54
  -3  -1   2 2766.20  266.77
   3   1  -2 2597.13  266.26
  -3   1   2 2777.23  263.37
  -2  -1   2  461.76   45.08
   2  -1  -2  532.05   44.84
  -2   1   2  498.84   44.84
   2   1  -2  462.09   45.08
   1  -1  -2 2358.38  209.67
   1   1  -2 2346.87  214.63
  -1   1   2 2194.72  209.93
   0  -1  -2   39.43    3.54
   0  -1  -2   37.17    3.85
   0  -1  -2   40.48    3.77
   0   1   2   38.19    3.87
   0   1   2   39.00    3.77
   0   1   2   37.70    3.54
   1  -1   2  785.33   70.07
  -1  -1  -2  750.39   69.72
  -1   1  -2  759.17   69.96
   2  -1   2 1543.17  140.01
  -2   1  -2 1531.07  139.91
  -3  -1  -2   47.97    3.91
  -3  -1  -2   50.98    6.45
   3  -1   2   36.76    4.96
   3  -1   2   31.18    5.31
  -3   1  -2   33.39    5.28
  -3   1  -2   33.57    3.79
  -3   1  -2   36.50    4.86
   3   1   2   48.55    5.74
   3   1   2   53.20    5.32
   4  -1   2  644.53   60.12
  -4   1  -2  632.35   59.95
   5  -1   2  208.00   18.60
   5   1   2  202.98   21.25
  -5   1  -2  201.39   18.48
   5   1   2  189.71   22.08
  -6  -1  -2  244.43   27.14
   6  -1   2  340.75   31.16
   6  -1   2  321.71   27.31
   6  -1   2  345.67   29.90
  -6   1  -2  345.52   30.83
   6   1   2  299.71   30.40
   6   1   2  245.24   27.20
   6   1   2  279.26   31.52
   7  -1   2   29.55    7.66
  -7  -1  -2   15.26    2.22
  -7  -1  -2   15.02    4.34
   7  -1   2   38.07    6.98
   7  -1   2   23.91    2.48
  -7  -1  -2   11.94    5.13
   7   1   2   11.39    4.03
  -7   1  -2   25.95    7.07
   7   1   2   18.10    2.73
   7   1   2   13.05    5.08
  -7   1  -2   18.71    2.16
  -7   1  -2   30.37    5.89
  -8  -1  -2  242.14   19.18
   8  -1   2  196.43   22.26
   8  -1   2  172.36   23.56
  -8  -1  -2  269.98   24.76
  -8   1  -2  174.11   22.73
  -8   1  -2  199.65   18.93
  -8   1  -2  177.93   21.54
  -9  -1  -2   80.98   15.01
   9  -1   2   66.28   15.38
  -9  -1  -2   60.37    5.54
  -9  -1  -2   53.84    5.32
  -9  -1  -2   51.02    8.51
   9  -1   2   62.38   12.04
   9  -1   2   47.84    5.62
  -9   1  -2   49.46   12.24
   9   1   2   52.06    5.66
  -9   1  -2   47.06    5.27
  -9   1  -2   47.00    9.64
 -10  -1  -2   13.33    7.90
 -10  -1  -2    9.05    1.89
  10  -1   2   23.63    3.33
 -10   1  -2   10.96    1.80
  10   1   2   13.04   11.30
 -11  -1  -2   71.92    7.27
 -11  -2   2    6.41    1.59
 -10  -2   2   36.60    4.04
 -10  -2   2   50.75   11.92
  10  -2  -2   29.64    4.13
  10   2  -2   76.93   15.86
  -9  -2   2   15.63    4.95
   9  -2  -2   46.25    8.45
   9  -2  -2   40.82   10.53
  -9  -2   2   16.66    6.82
  -9  -2   2   24.18    2.94
  -9   2   2   46.01   10.05
   9   2  -2   24.48    3.12
   8  -2  -2   53.68    8.63
  -8  -2   2   74.77    9.52
  -8  -2   2   64.87    6.50
   8  -2  -2   66.64   12.46
   8  -2  -2   57.67    6.52
  -8  -2   2   79.38   11.20
  -8   2   2   60.03    8.68
   8   2  -2   75.30    6.70
   8   2  -2   74.98    9.62
   8   2  -2   79.74   12.07
  -8   2   2   49.30    9.73
  -7  -2   2   80.58    7.76
  -7  -2   2   70.08    9.83
   7  -2  -2  109.57   12.00
  -7  -2   2   73.16    7.59
  -7  -2   2   68.90   11.01
  -7   2   2  103.52   11.64
   7   2  -2   77.18   10.15
   7   2  -2   76.07   11.55
  -7   2   2  100.62   10.29
   7   2  -2   74.37    7.80
  -6  -2   2  328.76   36.39
  -6   2   2  429.18   36.75
   6   2  -2  364.79   36.78
   6   2  -2  354.76   35.72
  -5  -2   2   43.58    3.97
  -5  -2   2   44.22    4.08
   5  -2  -2   33.92    5.19
  -5  -2   2   39.68    6.43
  -5  -2   2   46.77    5.82
   5  -2  -2   39.97    6.28
   5  -2  -2   38.09    4.05
  -5   2   2   37.45    5.34
   5   2  -2   46.36    6.80
   5   2  -2   45.45    4.13
   5   2  -2   33.58    5.45
  -5   2   2   35.89    6.02
  -4  -2   2  589.37   53.97
   4  -2  -2  575.80   53.46
  -4   2   2  553.43   53.46
  -3  -2   2   42.32    5.38
  -3  -2   2   34.79    4.67
  -3  -2   2   34.04    3.64
  -3  -2   2   42.20    3.76
   3   2  -2   41.75    5.41
   3   2  -2   38.05    3.67
   3   2  -2   40.35    3.74
   3   2  -2   38.35    4.79
   2  -2  -2 9675.40  869.60
  -2  -2   2 9999.00  875.58
  -2   2   2 9002.28  869.74
   1  -2  -2 1665.37  143.52
  -1   2   2 1507.00  143.35
   0  -2  -2    7.33    1.63
   0  -2  -2    7.41    1.25
   0  -2  -2    7.05    0.84
   0  -2  -2    6.70    0.86
   0   2   2    8.89    1.29
   0   2  -2   12.19    1.93
   0   2   2    8.61    0.85
   0   2   2   10.50    0.90
   0   2   2    7.27    1.43
   0   2  -2   12.52    1.64
   1  -2   2    9.28    2.46
  -1  -2  -2    3.89    1.82
  -1  -2  -2    3.20    0.51
  -1  -2  -2    3.28    0.54
   1  -2   2    2.87    0.47
   1  -2   2    3.17    0.49
  -1  -2  -2    5.10    1.65
  -1   2  -2    4.92    1.42
   1   2   2    2.75    0.48
   1   2   2    4.89    1.85
  -1   2  -2    3.02    0.48
  -1   2  -2    7.16    2.03
   1   2   2    3.44    0.51
   1   2   2    4.73    1.37
  -1   2  -2    2.43    0.45
  -2  -2  -2 1448.34  115.03
   2  -2   2 1193.69  114.43
  -2   2  -2 1281.53  114.29
   2   2   2 1083.50  113.91
  -3  -2  -2  210.56   19.94
  -3  -2  -2  213.39   19.22
   3   2   2  175.98   18.48
   3   2   2  166.11   18.94
  -4  -2  -2  225.02   23.78
  -4  -2  -2  244.55   23.19
   4   2   2  223.71   23.81
   4   2   2  251.41   23.30
  -5  -2  -2   59.95    8.39
  -5  -2  -2   62.60    5.69
  -5  -2  -2   56.03    5.76
   5   2   2   63.57    5.82
   5   2   2   51.14    7.39
   5   2   2   58.11    8.55
   6  -2   2    5.27    1.32
  -6  -2  -2   12.52    1.53
   6  -2   2    3.25    2.41
  -6  -2  -2   13.41    5.44
  -6  -2  -2   10.66    1.56
   6  -2   2    6.46    3.87
  -6  -2  -2   14.31    4.32
  -6   2  -2    6.85    1.14
   6   2   2    5.04    2.46
  -6   2  -2    5.96    2.70
  -6   2  -2    7.37    3.68
   6   2   2    7.93    3.85
   7  -2   2   57.97   10.84
   7  -2   2   67.09    9.38
   7  -2   2   68.78    6.84
  -7   2  -2   60.79    8.96
  -7   2  -2   80.07   11.12
  -7   2  -2   71.33    6.55
   8  -2   2  233.68   28.74
   8  -2   2  240.74   27.11
  -8  -2  -2  283.45   24.24
   8  -2   2  229.73   24.21
  -8  -2  -2  284.36   24.01
  -8  -2  -2  304.36   29.58
  -8   2  -2  220.85   26.65
   8   2   2  319.65   28.34
  -8   2  -2  250.94   23.90
   8   2   2  321.30   30.44
  -8   2  -2  214.36   27.90
  -9  -2  -2   70.44   15.15
  -9  -2  -2   34.76    3.32
   9  -2   2   24.63    3.51
  -9  -2  -2   26.15    3.35
   9  -2   2   27.02    6.68
  -9  -2  -2   54.56    9.78
   9  -2   2   18.06    9.63
  -9   2  -2   17.19    5.53
  -9   2  -2   14.16    7.09
   9   2   2   37.43    3.78
 -10  -2  -2    3.92    1.32
 -10  -2  -2   -0.71    6.61
  10  -2   2    6.15    1.86
 -10  -2  -2    4.90    1.35
  10   2   2    0.89   10.69
  10  -3  -2    4.41    1.61
 -10  -3   2    6.19    7.28
 -10  -3   2    5.90    1.54
  10   3  -2    8.37   10.45
  -9  -3   2   33.71    9.79
  -9  -3   2   36.84    4.42
  -9  -3   2   42.31    8.68
   9  -3  -2   73.26   13.34
   9   3  -2   35.84    4.53
  -9   3   2   54.86    7.68
  -9   3   2   58.28   10.61
  -8  -3   2  212.42   19.23
   8  -3  -2  210.26   19.52
  -8  -3   2  185.00   23.53
  -8  -3   2  203.65   19.40
  -8  -3   2  200.45   22.35
   8   3  -2  206.29   19.50
  -8   3   2  226.01   23.59
   8   3  -2  204.39   22.49
  -8   3   2  203.41   21.83
   8   3  -2  242.92   25.22
  -7  -3   2   10.40    4.18
   7  -3  -2    6.21    1.40
   7  -3  -2    8.45    4.57
   7  -3  -2    4.09    2.45
  -7  -3   2   10.68    3.58
  -7  -3   2    7.62    1.46
  -7  -3   2    8.48    1.38
  -7   3   2    7.88    3.23
   7   3  -2   10.83    4.00
   7   3  -2    6.11    4.94
  -7   3   2    4.14    3.95
   7   3  -2    8.85    1.59
   6  -3  -2   39.88    8.01
  -6  -3   2   61.92    5.82
  -6  -3   2   61.05    5.67
  -6  -3   2   86.66   11.72
  -6  -3   2   67.05    8.14
   6   3  -2   65.36    5.87
   6   3  -2   54.80    7.93
   6   3  -2   63.96    9.75
  -6   3   2   39.81    7.99
  -5  -3   2 1880.96  156.30
   5  -3  -2 1760.62  154.57
  -5   3   2 1532.56  154.20
   5   3  -2 1581.06  154.86
   4  -3  -2  155.85   16.63
  -4  -3   2  181.48   16.61
  -4  -3   2  176.50   17.34
   4  -3  -2  158.76   16.05
  -4   3   2  147.97   15.78
  -4   3   2  150.09   16.33
   3  -3  -2  609.70   53.53
   3   3  -2  522.53   53.40
  -3   3   2  580.97   52.84
   2  -3  -2  602.29   55.34
  -2   3   2  588.86   54.62
   1  -3  -2  661.66   59.28
  -1   3   2  629.02   59.06
   0  -3  -2 1055.99   88.11
   0  -3   2  862.11   88.08
   0  -3  -2 1013.48   87.96
   0   3  -2  921.96   88.22
  -1  -3  -2  653.16   57.68
   1  -3   2  637.34   57.88
  -1   3  -2  587.59   57.58
   1   3   2  615.49   57.55
  -2  -3  -2   98.10   10.79
  -2  -3  -2   87.55    9.20
  -2  -3  -2   98.75   10.32
  -2  -3  -2  111.56    9.28
   2   3   2   95.92    9.21
   2   3   2   91.65   10.78
   2   3   2  114.34    9.27
   2   3   2   98.85   10.36
  -3  -3  -2  117.06   10.43
   3  -3   2   87.67    8.58
  -3  -3  -2   99.41   10.79
  -3  -3  -2  103.02    8.70
   3  -3   2   84.13   10.30
   3  -3   2   81.58   11.03
  -3  -3  -2  100.54    8.63
   3   3   2  105.43    8.69
  -3   3  -2   78.10   10.39
  -3   3  -2   84.49    8.50
  -3   3  -2   87.80    9.93
  -3   3  -2   86.12    8.53
  -4  -3  -2  518.18   45.06
   4  -3   2  475.77   45.60
   4  -3   2  519.61   44.85
  -4  -3  -2  479.61   45.89
  -4   3  -2  440.95   44.81
   4   3   2  397.75   43.94
  -4   3  -2  455.49   44.12
   5  -3   2  174.42   18.07
   5  -3   2  184.94   16.97
  -5  -3  -2  162.28   14.13
   5  -3   2  139.91   14.07
  -5  -3  -2  160.91   14.01
   5   3   2  141.05   17.04
  -5   3  -2  157.03   17.17
  -5   3  -2  146.14   16.00
   5   3   2  160.41   14.13
   5   3   2  149.08   16.15
  -5   3  -2  128.22   13.84
  -5   3  -2  143.83   13.88
   6  -3   2  361.54   33.62
   6  -3   2  370.37   37.57
   6  -3   2  402.28   36.55
  -6   3  -2  353.49   35.86
  -6   3  -2  352.64   37.02
  -7  -3  -2   43.55    7.38
  -7  -3  -2   47.64    4.99
  -7  -3  -2   51.77    5.16
  -7  -3  -2   55.86    9.33
   7   3   2   77.79   17.85
   7   3   2   83.81   15.08
   7   3   2   46.19    5.15
  -8  -3  -2   21.29    2.83
  -8  -3  -2   24.08    2.73
  -8  -3  -2   36.53    9.49
  -8  -3  -2   38.59    8.12
   8   3   2   25.39    8.25
   8   3   2   29.14    3.10
  -8   3  -2   10.11    4.31
  -8   3  -2   14.07    6.33
   8   3   2   22.51    5.95
  -9  -3  -2   88.43   14.81
  -9  -3  -2   86.51   12.30
  -9  -3  -2   84.98    8.81
  -9  -3  -2   84.95    9.03
   9  -3   2   93.80    9.28
   9  -3   2  119.04   13.91
   9   3   2   88.82    9.15
  -9   3  -2  108.75   15.38
  -9   3  -2  100.30   12.59
 -10  -3  -2   32.97    3.90
 -10  -3  -2   24.86    9.75
  10   3   2   52.77   16.74
  10  -4  -2   26.45    4.45
 -10  -4   2   32.80    3.66
 -10  -4   2   36.39   11.60
 -10  -4   2   33.28    3.85
  10   4  -2   45.88   13.99
  -9  -4   2    5.43    5.55
   9  -4  -2    9.60    1.88
  -9  -4   2    9.18    1.61
  -9  -4   2    6.56    1.60
   9  -4  -2   14.60    8.58
  -9  -4   2   11.95    4.66
   9   4  -2    8.57    1.91
  -9   4   2   12.03    6.32
   9   4  -2   16.59    9.24
   9   4  -2    4.02    3.57
  -8  -4   2   12.48    2.21
  -8  -4   2    7.72    6.23
  -8  -4   2   11.67    1.96
  -8  -4   2   19.25    5.77
   8  -4  -2   20.95    2.42
  -8   4   2   17.26    5.78
   8   4  -2   14.19    9.14
   8   4  -2   12.63    2.24
   8   4  -2   19.06    6.95
  -8   4   2   13.23    3.93
  -7  -4   2  122.22   16.16
   7  -4  -2  107.48   12.08
  -7  -4   2  141.10   12.17
  -7  -4   2  132.25   11.93
  -7  -4   2  122.00   14.68
   7   4  -2  135.97   12.17
  -7   4   2  128.10   14.07
  -7   4   2  127.29   15.33
   6  -4  -2  152.27   17.22
  -6  -4   2  164.60   19.06
   6  -4  -2  135.01   15.33
  -6  -4   2  188.75   18.27
  -6  -4   2  178.80   15.31
   6  -4  -2  151.06   18.18
  -6  -4   2  186.55   15.51
   6   4  -2  179.10   18.08
  -6   4   2  134.47   16.74
   6   4  -2  175.49   19.29
   6   4  -2  195.92   15.54
  -6   4   2  148.92   17.87
   5  -4  -2  603.88   54.33
   5  -4  -2  611.02   55.25
   5   4  -2  609.03   58.40
  -5   4   2  506.73   54.17
  -5   4   2  521.54   53.56
   5   4  -2  648.74   56.75
   4  -4  -2  885.59   79.18
  -4  -4   2  871.53   80.07
  -4   4   2  787.06   77.99
  -3  -4   2   47.14    4.16
  -3  -4   2   38.13    5.53
  -3  -4   2   42.53    6.40
  -3  -4   2   38.81    4.02
   3   4  -2   38.82    4.04
   3   4  -2   45.45    4.11
   3   4  -2   38.97    6.20
   3   4  -2   39.30    5.46
  -2  -4   2  265.33   25.31
  -2  -4   2  259.23   25.22
  -2  -4   2  273.25   24.67
   2  -4  -2  254.98   24.99
   2  -4  -2  260.90   24.40
  -2   4   2  239.25   24.16
  -2   4   2  231.26   23.76
   1  -4  -2    4.97    1.91
  -1  -4   2    6.68    2.28
   1  -4  -2    4.62    1.48
  -1  -4   2    7.34    2.39
  -1  -4   2    5.87    1.85
  -1  -4   2    5.52    1.66
  -1   4   2    4.94    1.67
  -1   4   2    5.05    1.38
   0  -4  -2 1171.27  110.54
   0  -4  -2 1096.59  110.27
   0  -4   2 1288.33  110.92
   0   4  -2 1283.33  110.92
  -1  -4  -2 1692.76  174.16
   1  -4   2 2094.59  174.82
  -1   4  -2 1962.99  174.45
   2  -4   2   38.19    6.18
   2  -4   2   36.05    3.41
  -2  -4  -2   31.23    3.46
   2  -4   2   45.50    5.52
   2  -4   2   37.56    3.41
  -2  -4  -2   34.79    3.44
  -2  -4  -2   32.50    5.33
  -2  -4  -2   37.05    4.83
  -2   4  -2   45.25    5.52
  -2   4  -2   38.54    4.76
   2   4   2   36.56    4.78
   2   4   2   38.77    5.52
  -2   4  -2   29.57    3.37
  -2   4  -2   36.61    3.35
   2   4   2   30.14    3.43
   2   4   2   34.11    3.45
   3  -4   2    5.57    3.51
  -3  -4  -2    2.87    0.70
  -3  -4  -2    3.99    2.84
  -3  -4  -2    1.38    1.62
   3  -4   2    1.87    0.49
   3  -4   2    4.14    2.39
  -3  -4  -2    1.68    0.54
   3   4   2    4.13    0.74
   3   4   2    0.69    2.61
   3   4   2    0.19    1.56
  -3   4  -2    1.01    0.41
  -3   4  -2    1.54    1.51
  -3   4  -2    2.09    2.20
  -3   4  -2    0.75    0.34
  -4  -4  -2   26.11    6.26
  -4  -4  -2   28.12    5.68
  -4  -4  -2   31.11    3.40
   4  -4   2   31.73    3.32
   4  -4   2   39.73    6.00
   4  -4   2   37.10    8.43
  -4  -4  -2   30.31    3.32
   4   4   2   32.11    5.17
  -4   4  -2   37.10    6.03
  -4   4  -2   38.26    5.15
   4   4   2   32.14    6.82
   4   4   2   27.90    3.34
  -4   4  -2   36.28    3.25
  -4   4  -2   34.72    3.18
  -5  -4  -2  177.26   18.58
  -5  -4  -2  194.33   19.88
   5  -4   2  142.09   18.60
  -5  -4  -2  168.00   16.26
  -5  -4  -2  184.76   16.41
   5   4   2  184.47   20.00
   5   4   2  185.24   18.81
  -6  -4  -2   79.34    7.49
   6  -4   2   48.46   11.00
  -6  -4  -2   79.32    7.63
   6   4   2   73.14   10.07
   6   4   2   79.56   11.85
   6   4   2   87.17    7.68
   7  -4   2   60.50    6.18
   7  -4   2   50.87    8.85
   7  -4   2   64.42   12.12
  -7   4  -2   53.59    8.34
  -7   4  -2   53.32   10.36
   7   4   2   85.00    9.97
  -8  -4  -2    7.81    1.66
   8  -4   2    5.28    1.55
   8  -4   2   19.05    6.44
  -8  -4  -2    9.02    5.38
   8  -4   2    6.31    8.73
  -8  -4  -2    4.62    3.44
  -8  -4  -2   10.51    1.75
   8   4   2    6.66    7.27
   8   4   2    5.51    3.32
   8   4   2    8.96    1.87
  -8   4  -2    5.69    5.32
  -8   4  -2    7.21    3.43
  -9  -4  -2   87.24   11.23
   9  -4   2  104.61   22.18
  -9  -4  -2   75.16    6.89
  -9  -4  -2   86.34   14.24
   9  -4   2   48.81    6.76
  -9   4  -2   46.64   11.70
 -10  -4  -2   61.11    6.85
 -10  -4  -2   67.11    6.66
 -10  -4  -2   62.26   14.45
  10   4   2   97.28   20.65
 -10  -5   2   -1.75    9.26
  10  -5  -2   11.84    2.32
 -10  -5   2    5.97    1.64
 -10  -5   2    7.03    1.61
  -9  -5   2    5.47    1.46
   9  -5  -2    2.45    1.22
  -9  -5   2   14.02    5.12
  -9  -5   2    3.82    1.13
  -9  -5   2   11.57    7.95
   9   5  -2   14.90    8.48
   9   5  -2   11.93   16.58
  -8  -5   2   21.47    2.96
   8  -5  -2   28.98    8.93
  -8  -5   2   41.19   11.90
  -8  -5   2   31.12    8.08
   8  -5  -2   29.00    3.41
  -8  -5   2   26.80    3.18
   8  -5  -2   43.71   14.54
  -8   5   2   38.05    5.78
  -8   5   2   23.96    6.60
   8   5  -2   22.31    3.17
   8   5  -2   22.05    6.42
   8   5  -2   18.13    9.38
   7  -5  -2  161.54   15.79
  -7  -5   2  165.02   15.57
  -7  -5   2  142.78   19.83
  -7  -5   2  178.44   15.83
  -7  -5   2  150.82   18.55
   7   5  -2  184.65   21.31
   7   5  -2  156.68   18.65
  -7   5   2  191.73   19.16
  -7   5   2  173.96   17.60
  -6  -5   2  311.96   30.90
  -6  -5   2  324.62   26.71
  -6  -5   2  304.99   29.56
  -6  -5   2  312.56   26.48
   6  -5  -2  259.71   26.51
   6  -5  -2  258.87   29.71
   6  -5  -2  238.60   28.41
  -6   5   2  278.73   28.03
  -6   5   2  261.71   28.74
   6   5  -2  302.58   29.42
   6   5  -2  318.48   26.65
   6   5  -2  293.56   30.79
   5  -5  -2    6.43    4.11
  -5  -5   2    5.40    2.77
   5  -5  -2   12.91    3.77
  -5  -5   2    8.43    1.61
  -5  -5   2   11.33    1.61
   5  -5  -2    9.41    1.44
  -5  -5   2    6.38    3.73
   5   5  -2    6.70    2.81
   5   5  -2    8.77    4.25
   5   5  -2    7.95    1.51
  -5   5   2   16.50    3.65
  -5   5   2   12.31    3.85
   4  -5  -2   20.40    2.23
  -4  -5   2   37.12    5.21
   4  -5  -2   21.13    5.97
   4  -5  -2   21.33    4.94
  -4  -5   2   40.01    7.37
   4  -5  -2   19.88    2.26
  -4   5   2   21.55    3.54
  -4   5   2   23.57    4.91
   4   5  -2   18.75    5.06
  -4   5   2   18.57    2.21
   3  -5  -2  567.53   53.44
   3  -5  -2  536.59   54.28
  -3   5   2  587.37   52.81
  -2  -5   2   83.09   10.09
  -2  -5   2   67.61    5.93
  -2  -5   2   58.64    7.49
  -2  -5   2   63.75    5.98
  -2  -5   2   78.31    8.61
  -2  -5   2   54.39    8.21
  -2  -5   2   51.72    5.85
   2   5  -2   58.64    5.91
   2   5  -2   64.72    5.95
  -1  -5   2  515.55   50.26
  -1  -5   2  521.74   49.26
   1  -5  -2  500.12   48.92
   1  -5  -2  541.55   48.44
   0  -5   2  555.69   54.32
   0  -5   2  603.09   53.79
   0   5  -2  571.49   53.66
   0   5  -2  577.98   54.38
   1  -5   2  305.42   28.35
  -1   5  -2  327.00   29.91
  -1   5  -2  302.98   28.35
  -1   5  -2  318.44   30.58
   2  -5   2  669.71   59.35
   2  -5   2  682.51   58.38
  -2  -5  -2  580.52   58.41
   2   5   2  569.68   58.30
  -2   5  -2  618.84   57.60
  -2   5  -2  610.32   58.26
   3  -5   2  473.90   47.11
   3  -5   2  440.80   45.62
   3   5   2  549.07   46.21
  -3   5  -2  405.61   44.98
   3   5   2  563.31   45.33
  -3   5  -2  427.45   44.43
   4  -5   2  121.41   13.85
   4  -5   2   94.48   14.73
  -4  -5  -2  136.69   14.23
  -4   5  -2   98.47   12.99
  -5  -5  -2    9.30    1.66
  -5  -5  -2   11.71    1.66
   5  -5   2    5.90    4.76
   5  -5   2    8.22    3.48
  -5  -5  -2    8.08    4.27
  -5  -5  -2    7.36    3.06
   5  -5   2    6.65    1.34
   5   5   2    7.28    1.44
  -5   5  -2    7.98    4.13
  -5   5  -2    7.24    3.29
   5   5   2   10.75    4.70
  -5   5  -2    6.98    1.24
   5   5   2   10.35    5.86
  -6  -5  -2   10.84    3.64
  -6  -5  -2   15.96    2.13
   6  -5   2   11.43    4.23
  -6  -5  -2   13.40    4.78
   6  -5   2    5.09    5.93
  -6   5  -2    8.35    3.20
   6   5   2   21.54    2.22
  -6   5  -2    6.76    4.94
   6   5   2   25.75    6.28
   6   5   2   14.62    6.79
  -7  -5  -2  151.71   14.39
  -7  -5  -2  146.98   14.23
   7  -5   2  138.14   14.42
  -7  -5  -2  165.30   18.65
  -7  -5  -2  183.99   21.44
  -7   5  -2  150.22   14.05
  -7   5  -2  140.45   16.64
  -7   5  -2  153.84   18.48
   7   5   2  152.59   17.68
   7   5   2  169.41   20.47
   8  -5   2   92.89   11.17
  -8  -5  -2  130.27   11.25
   8  -5   2  111.57   19.28
   8  -5   2   97.51   14.45
  -8  -5  -2  132.64   15.24
  -8  -5  -2  125.32   17.31
   8   5   2  144.07   11.37
   8   5   2  128.80   15.15
  -8   5  -2   88.66   15.57
  -8   5  -2   92.95   13.39
  -9  -5  -2    2.50    3.21
  -9  -5  -2   11.54    1.92
  -9  -5  -2    5.54    6.17
  -9  -5  -2    8.89    1.85
   9  -5   2    3.97    1.59
 -10  -5  -2   20.37    3.27
 -10  -5  -2   17.15   20.23
 -10  -5  -2   24.24    3.57
  10   5   2   11.10   13.30
  -9  -6   2   48.59   23.28
   9  -6  -2   26.91    4.05
  -9  -6   2   22.67    3.25
  -9  -6   2   24.17    3.60
  -9  -6   2   12.01    5.30
   9   6  -2   25.15    7.36
   9   6  -2   52.60   14.31
  -8  -6   2   73.76   10.76
  -8  -6   2   65.76    6.91
   8  -6  -2   63.58   13.53
  -8  -6   2   69.00    7.09
  -8  -6   2   71.14   13.64
  -8   6   2   51.10   10.71
   8   6  -2   82.02   11.14
   8   6  -2   75.16    7.18
   8   6  -2   84.56   16.55
  -7  -6   2   65.55   10.49
  -7  -6   2   68.04    7.36
   7  -6  -2   87.55    7.74
  -7  -6   2   63.46   12.44
  -7  -6   2   73.43    7.59
   7   6  -2   78.14   14.06
   7   6  -2  115.61   14.17
  -6  -6   2   30.98    6.82
   6  -6  -2   38.41    4.21
  -6  -6   2   42.14    4.39
  -6  -6   2   27.37    7.87
  -6  -6   2   39.47    4.18
   6   6  -2   52.15   11.20
  -6   6   2   39.99    5.77
  -6   6   2   50.84    7.63
   6   6  -2   49.93    9.07
   5  -6  -2   20.44    7.13
   5  -6  -2   24.68    2.83
   5  -6  -2   19.34    5.41
  -5  -6   2   45.23    8.60
  -5  -6   2   41.50    6.24
  -5   6   2   28.47    4.37
  -5   6   2   26.54    2.76
  -5   6   2   20.85    5.49
   4  -6  -2   58.62    5.90
  -4  -6   2   66.86    6.05
   4  -6  -2   53.72   11.54
  -4  -6   2   60.49    8.48
  -4  -6   2   62.87    9.86
  -4  -6   2   72.86    6.22
   4  -6  -2   49.33    8.34
   4  -6  -2   57.65    5.92
  -4  -6   2   63.08    6.03
  -4   6   2   55.96    7.19
   4   6  -2   66.64    6.09
  -4   6   2   60.19    5.89
   4   6  -2   71.86    6.16
  -4   6   2   52.87    7.88
  -3  -6   2   19.60    5.62
   3  -6  -2   35.57    3.39
   3  -6  -2   50.46    6.72
  -3  -6   2   38.14    7.01
   3  -6  -2   36.46    8.86
  -3  -6   2   29.69    3.47
  -3  -6   2   34.41    5.74
   3  -6  -2   41.84    3.48
  -3  -6   2   27.40    3.44
  -3  -6   2   27.51    5.72
  -3  -6   2   31.23    3.58
   3   6  -2   27.98    3.50
  -3   6   2   40.89    4.96
  -3   6   2   43.69    5.83
  -3   6   2   41.48    3.50
   3   6  -2   33.50    3.54
  -2  -6   2  249.42   25.82
   2  -6  -2  238.58   22.58
   2  -6  -2  235.40   22.53
   2  -6  -2  245.00   24.58
  -2  -6   2  266.95   24.92
   2  -6  -2  244.26   25.52
  -2  -6   2  248.25   22.73
  -2   6   2  252.19   23.98
  -2   6   2  240.97   24.53
   2   6  -2  262.53   22.71
  -1  -6   2  955.74   91.22
  -1  -6   2  976.62   91.46
   1  -6  -2 1010.33   91.16
   0  -6  -2   38.10    3.31
   0  -6  -2   43.17    5.07
   0  -6  -2   40.38    5.98
   0  -6  -2   32.91    3.27
   0  -6   2   27.67    3.21
   0  -6   2   32.88    5.06
   0  -6   2   28.53    3.29
   0  -6  -2   30.71    3.19
   0  -6   2   26.12    3.17
   0  -6   2   34.36    6.02
   0  -6  -2   35.04    5.90
   0  -6  -2   36.08    5.04
   0   6   2   34.96    3.29
   0   6  -2   29.97    3.26
   1  -6   2   45.38    5.86
  -1  -6  -2   32.89    5.27
  -1  -6  -2   33.36    3.73
   1  -6   2   37.35    3.80
   1  -6   2   37.78    3.72
  -1  -6  -2   40.08    6.62
   1  -6   2   53.67    7.30
  -1  -6  -2   33.29    6.20
   1  -6   2   43.05    3.74
  -1  -6  -2   34.18    3.73
  -1  -6  -2   33.94    5.31
  -1   6  -2   33.94    6.29
  -1   6  -2   41.00    3.77
  -1   6  -2   36.17    5.27
   1   6   2   34.46    3.76
   2  -6   2  208.91   20.64
   2  -6   2  229.21   23.06
  -2  -6  -2  230.58   22.90
  -2  -6  -2  243.84   20.81
  -2  -6  -2  231.41   22.68
   2  -6   2  244.86   24.41
  -2  -6  -2  227.60   20.72
   2  -6   2  209.42   20.62
  -2  -6  -2  229.90   23.58
   2   6   2  247.40   20.75
   2   6   2  231.97   20.74
  -2   6  -2  217.07   22.37
  -2   6  -2  203.77   23.10
  -2   6  -2  216.06   20.67
  -3  -6  -2  296.42   29.85
  -3  -6  -2  283.16   24.99
  -3  -6  -2  272.09   24.91
   3   6   2  266.68   28.09
   3   6   2  263.35   24.91
   3   6   2  260.75   26.92
   3   6   2  268.37   24.92
  -4  -6  -2  117.69   12.99
   4  -6   2   71.90   11.53
   4  -6   2   80.46    8.43
  -4  -6  -2  114.40   11.61
   4  -6   2   88.22   14.63
  -4   6  -2   80.90   10.23
  -4   6  -2   78.03   11.07
  -4   6  -2   90.56    8.42
   4   6   2  108.31   11.33
   5  -6   2   33.61   11.71
   5  -6   2   24.95    3.18
  -5  -6  -2   34.05    3.42
   5  -6   2   36.49    9.40
  -5  -6  -2   41.50    9.41
  -5  -6  -2   27.32    3.19
  -5  -6  -2   42.98   10.81
   5   6   2   31.06    7.45
  -5   6  -2   33.54    7.75
   5   6   2   30.16    3.32
  -5   6  -2   31.31    6.38
   5   6   2   27.66    5.91
  -5   6  -2   27.14    3.05
  -6  -6  -2    7.65    1.85
   6  -6   2    7.07    7.97
  -6  -6  -2   10.54    1.94
   6  -6   2    7.08    4.75
   6  -6   2   11.87    2.09
  -6  -6  -2   10.58    5.80
  -6  -6  -2   13.85    4.96
  -6   6  -2   16.06    4.74
   6   6   2    9.68    8.63
  -6   6  -2   16.00    6.75
  -6   6  -2   11.63    1.77
   6   6   2   16.03    2.24
   6   6   2    7.21    4.30
   7  -6   2   95.45   13.35
   7  -6   2   91.49   17.36
   7  -6   2   91.49    9.15
  -7   6  -2   81.62   11.25
  -7   6  -2   90.81   13.70
  -7   6  -2   95.52    8.74
  -8  -6  -2   42.11    4.39
  -8  -6  -2   42.15    4.55
  -8  -6  -2   55.71   14.31
  -8  -6  -2   56.52   11.35
   8  -6   2   27.38    4.48
   8  -6   2   36.06   14.04
   8   6   2   42.42    8.57
   8   6   2   53.67   13.43
  -8   6  -2   41.96   11.64
  -9  -6  -2    6.23    1.61
  -9  -6  -2   10.65    9.24
  -9  -6  -2    2.40    3.65
  -9  -6  -2    5.76    1.59
   9  -6   2    4.17    1.82
   9   6   2    3.35    5.93
   9   6   2    5.21   17.88
  -9  -7   2   40.11    9.93
  -9  -7   2   37.17   12.76
   9  -7  -2   37.09    4.70
  -9  -7   2   34.51    4.28
  -8  -7   2   19.79    2.82
  -8  -7   2   16.70    9.58
  -8  -7   2   13.76    5.60
   8  -7  -2   21.48    3.49
  -8  -7   2   15.50    2.77
  -7  -7   2    3.29    1.35
   7  -7  -2    3.26    1.32
  -7  -7   2    5.09    1.46
  -7  -7   2    4.04    6.93
  -7  -7   2    4.41    1.28
  -7  -7   2    6.17    3.91
   7  -7  -2    8.72    7.82
   7  -7  -2    3.09    3.21
   7   7  -2    4.48    1.36
  -7   7   2    4.04    2.60
  -7   7   2   -0.02    4.44
  -6  -7   2   53.38   11.57
   6  -7  -2   35.05    4.07
  -6  -7   2   36.30    4.48
  -6  -7   2   38.72    4.11
  -6  -7   2   36.63    4.19
  -6  -7   2   53.63   14.54
   6   7  -2   30.16    4.07
  -6   7   2   43.12    7.60
  -6   7   2   42.25    6.13
  -5  -7   2  108.95   13.73
  -5  -7   2  127.73   15.85
  -5  -7   2  125.78   16.75
  -5  -7   2  126.19   10.94
  -5  -7   2  121.95   10.75
  -5  -7   2  118.37   14.20
   5   7  -2  132.94   10.84
  -5   7   2   84.65   11.92
   5   7  -2  134.73   10.89
  -5   7   2   90.62   10.48
  -5   7   2   87.41   12.91
  -4  -7   2   51.74   11.67
  -4  -7   2   38.04    7.42
  -4  -7   2   36.96    8.89
  -4  -7   2   52.30    9.50
   4  -7  -2   27.44    3.27
   4  -7  -2   26.89    3.21
   4  -7  -2   19.69    9.53
  -4  -7   2   33.22    3.38
  -4  -7   2   40.74    3.51
  -4  -7   2   40.57    3.64
   4  -7  -2   21.59    6.86
  -4   7   2   27.19    4.71
  -4   7   2   28.35    6.47
  -4   7   2   27.69    3.26
   3  -7  -2   10.18    3.67
  -3  -7   2   21.22    6.07
  -3  -7   2   19.37    5.44
  -3  -7   2   19.75    4.58
   3  -7  -2    9.06    5.42
  -3   7   2   10.47    3.55
  -3   7   2   13.11    3.17
  -2  -7   2   16.83    2.26
   2  -7  -2   13.63    2.27
   2  -7  -2   18.57    5.29
  -2  -7   2   28.38    8.77
  -2  -7   2   31.35    6.55
  -2  -7   2   35.06    7.97
  -2  -7   2   20.36    2.26
   2  -7  -2   16.85    2.11
  -2  -7   2   23.95    6.96
   2  -7  -2   20.61    6.59
  -2  -7   2   23.22    2.42
   2   7  -2   24.36    2.46
  -2   7   2   19.35    2.25
   1  -7  -2   48.57    5.41
  -1  -7   2   77.12    9.68
   1  -7  -2   49.87    5.35
   1  -7  -2   57.69    5.49
   1  -7  -2   53.88    8.25
   1  -7  -2   69.22    9.26
   1  -7  -2   50.81    7.04
   1  -7  -2   71.09    8.03
  -1   7   2   57.03    5.47
   0  -7   2  146.07   16.36
   0  -7   2  160.56   15.52
   0  -7  -2  131.95   12.84
   0  -7  -2  130.99   14.62
   0  -7  -2  129.51   15.49
   0  -7   2  157.84   13.05
   0  -7   2  142.25   12.88
   0  -7  -2  132.05   14.91
   0  -7  -2  142.99   16.08
   0  -7  -2  126.57   12.91
   0  -7  -2  126.05   12.87
   0  -7   2  146.31   12.91
   0   7   2  129.93   12.89
   0   7  -2  152.49   12.95
   1  -7   2  239.91   21.40
   1  -7   2  194.08   18.59
   1  -7   2  200.59   21.96
   1  -7   2  204.72   18.57
   1  -7   2  200.62   18.70
  -1   7  -2  207.13   21.74
  -1   7  -2  191.47   18.60
  -1   7  -2  195.10   20.58
  -2  -7  -2   94.73   12.89
   2  -7   2  106.11    9.56
  -2  -7  -2   83.76    9.53
  -2  -7  -2  106.08   13.59
  -2  -7  -2   89.46    9.61
   2  -7   2  119.13    9.57
  -2  -7  -2   92.29   11.76
  -2  -7  -2  105.25   12.19
   2   7   2   90.28    9.58
   2   7   2   90.34    9.55
  -2   7  -2  118.03    9.62
  -2   7  -2  119.15   11.90
  -2   7  -2  126.13   13.31
  -3  -7  -2   36.22    4.09
   3  -7   2   42.66    9.50
  -3  -7  -2   37.52    7.54
   3  -7   2   50.88    7.82
   3  -7   2   39.15    3.93
  -3  -7  -2   45.19    9.59
   3  -7   2   40.68    4.00
  -3  -7  -2   35.54    4.00
   3   7   2   34.47    4.00
  -3   7  -2   45.14    4.02
  -3   7  -2   51.88    7.88
   3   7   2   31.42    4.00
  -3   7  -2   41.80    6.03
   4  -7   2   19.35    8.53
   4  -7   2   13.74    5.11
  -4  -7  -2    8.60    3.37
  -4  -7  -2   18.41    2.16
  -4  -7  -2    8.05    4.31
  -4  -7  -2   10.17    1.85
  -4   7  -2   16.59    5.14
   4   7   2   16.65    2.01
  -4   7  -2   14.63    3.54
   5  -7   2  206.26   21.04
   5  -7   2  198.65   25.23
  -5  -7  -2  251.49   24.70
  -5  -7  -2  254.17   21.30
  -5  -7  -2  235.63   21.12
   5  -7   2  195.97   28.03
  -5  -7  -2  249.93   26.27
  -5   7  -2  209.44   23.13
   5   7   2  247.33   21.17
   5   7   2  237.97   24.31
   5   7   2  252.07   26.32
  -5   7  -2  204.31   24.23
  -5   7  -2  216.50   20.94
   6  -7   2   39.02   10.43
   6  -7   2   45.32   14.10
   6  -7   2   35.95    4.17
  -6   7  -2   34.39    7.05
   6   7   2   66.40   11.74
  -6   7  -2   36.64    3.95
  -6   7  -2   29.57    7.72
   7  -7   2    5.09    1.73
   7  -7   2    5.38   10.79
  -7  -7  -2    5.54    4.62
  -7  -7  -2    9.82    1.78
  -7  -7  -2    6.53    1.69
  -7  -7  -2    7.95    7.51
   7   7   2    9.95    4.77
   7   7   2   13.55    9.09
  -7   7  -2   15.03    6.63
   7   7   2    7.72    1.70
  -7   7  -2    4.53    1.33
   8  -7   2   31.86    4.28
  -8  -7  -2   39.79    4.24
  -8  -7  -2   27.91    8.02
  -8  -7  -2   40.44    4.14
  -8  -7  -2   29.40   12.02
   8   7   2   24.47   11.58
   8   7   2   27.88    7.80
  -9  -7  -2    7.95    4.42
  -9  -7  -2   13.16    2.44
  -9  -7  -2    9.24    9.00
   9   7   2    2.71   11.87
   9   7   2   22.45    9.21
  -8  -8   2    6.61    4.58
  -8  -8   2   -0.91    9.09
  -8  -8   2    9.59    2.17
   8  -8  -2   13.24    2.71
  -7  -8   2   30.35    3.55
  -7  -8   2   52.07   17.51
   7  -8  -2   23.09    3.76
  -7  -8   2   19.54    6.05
  -7  -8   2   25.91    3.28
  -7  -8   2   27.45    9.87
  -7  -8   2   45.39   12.81
  -6  -8   2   25.85    3.23
   6  -8  -2   21.76   10.02
  -6  -8   2   31.96    8.86
  -6  -8   2   23.57    3.02
   6  -8  -2   18.66    6.82
  -6  -8   2   39.96   17.56
   6  -8  -2   21.36    2.96
  -6  -8   2   40.07   11.77
  -6  -8   2   46.22   17.00
  -6  -8   2   27.27    3.07
  -6   8   2   20.55    4.95
  -6   8   2   21.10    6.50
   6   8  -2   26.14    3.15
   5  -8  -2   31.51    3.58
  -5  -8   2   35.32   10.44
  -5  -8   2   26.27    6.52
  -5  -8   2   33.52    9.06
  -5  -8   2   30.79    7.36
  -5  -8   2   36.38    4.00
  -5   8   2   30.89    3.58
  -5   8   2   42.63    5.80
   5   8  -2   36.82    3.85
  -5   8   2   24.95    6.58
  -4  -8   2   -1.46    5.58
  -4  -8   2    8.75    8.69
  -4  -8   2    4.49    4.33
   4  -8  -2    4.00    0.99
  -4  -8   2    0.85    0.88
  -4  -8   2    2.42    1.09
   4  -8  -2    1.93    0.93
  -4  -8   2    7.42    5.90
   4   8  -2    0.45    0.93
  -4   8   2   -0.19    1.89
  -4   8   2    2.10    0.91
  -4   8   2    0.32    3.78
   4   8  -2    2.15    1.10
  -3  -8   2   19.59    2.41
  -3  -8   2   16.94    2.73
  -3  -8   2   25.02    6.60
   3  -8  -2   19.03    2.37
  -3  -8   2   21.62    7.80
  -3  -8   2   21.28    5.64
  -3  -8   2   18.04    6.64
   3  -8  -2   22.35    2.37
  -3  -8   2   20.13    2.51
   3   8  -2   18.66    2.53
   3   8  -2   17.13    2.69
  -3   8   2   26.91    5.20
  -3   8   2   25.35    5.62
  -3   8   2   23.19    2.46
  -2  -8   2   11.01    1.98
  -2  -8   2   11.86    4.31
   2  -8  -2   15.86    1.88
   2  -8  -2   13.95    1.74
  -2  -8   2   10.86    1.85
  -2  -8   2   13.32    6.42
  -2  -8   2    9.09    5.08
   2  -8  -2   13.21    2.04
  -2  -8   2   14.72    2.30
   2  -8  -2   11.27    3.92
   2  -8  -2   20.78    6.97
  -2  -8   2    6.96    5.22
   2   8  -2   15.03    2.28
  -2   8   2   18.65    1.98
   1  -8  -2   17.21    4.92
   1  -8  -2   16.94    4.44
  -1  -8   2   21.72    2.47
   1  -8  -2   16.70    2.26
  -1  -8   2   23.46    6.12
   1  -8  -2   19.47    6.68
  -1  -8   2   21.67    2.38
   1  -8  -2   18.08    2.37
  -1  -8   2   27.47    6.11
   1  -8  -2   17.86    2.40
  -1  -8   2   31.24    9.31
   1  -8  -2   15.34    5.37
  -1  -8   2   21.85    7.59
  -1  -8   2   25.44    2.63
   1   8  -2   25.77    2.61
  -1   8   2   19.54    2.44
   0  -8  -2   82.09   10.21
   0  -8   2   59.61    6.02
   0  -8   2   53.56    9.73
   0  -8  -2   68.77    5.92
   0  -8   2   62.76   10.34
   0  -8  -2   63.46    8.25
   0  -8   2   64.23    8.79
   0  -8  -2   73.34   10.45
   0  -8   2   54.21    5.84
   0  -8   2   54.36    5.90
   0  -8  -2   61.12    8.50
   0  -8  -2   63.13    5.96
   0  -8  -2   69.97    6.03
   0  -8   2   42.95    7.83
   0   8  -2   49.07    5.89
  -1  -8  -2  177.91   18.60
  -1  -8  -2  195.74   21.31
   1  -8   2  219.00   18.78
   1  -8   2  242.76   23.53
   1  -8   2  224.43   18.69
  -1  -8  -2  176.79   18.65
   1  -8   2  235.69   18.66
  -1  -8  -2  190.01   20.96
  -1  -8  -2  197.15   22.72
  -1  -8  -2  176.93   22.01
  -1  -8  -2  175.02   18.56
   1  -8   2  218.69   21.62
   1   8   2  178.37   18.62
  -1   8  -2  232.46   18.71
   2  -8   2  126.88   12.99
   2  -8   2  126.68   12.96
   2  -8   2  128.41   15.91
   2  -8   2  135.51   17.95
  -2  -8  -2  145.48   13.18
  -2  -8  -2  156.51   15.97
  -2  -8  -2  166.58   16.44
  -2  -8  -2  154.89   17.77
  -2  -8  -2  152.79   13.14
  -2  -8  -2  148.94   13.08
  -2  -8  -2  141.43   17.14
   2  -8   2  122.47   13.08
  -2   8  -2  137.57   16.68
  -2   8  -2  119.75   15.03
   2   8   2  165.82   13.21
  -2   8  -2  126.39   13.02
  -3  -8  -2    6.16    6.00
  -3  -8  -2   16.04    5.83
   3  -8   2   14.94    5.86
   3  -8   2    7.35    1.46
  -3  -8  -2   11.65    4.65
  -3  -8  -2    7.07    6.13
  -3  -8  -2    8.35    1.77
   3  -8   2   15.63    8.19
   3  -8   2    7.56    1.53
  -3   8  -2   12.45    1.85
   3   8   2    7.24    1.53
  -3   8  -2    5.40    4.58
  -3   8  -2    8.78    3.25
   3   8   2   12.82    2.00
   4  -8   2   72.28    7.54
   4  -8   2   72.71    7.55
  -4  -8  -2   97.18   14.85
  -4  -8  -2   90.66   13.04
  -4  -8  -2   80.79   10.88
  -4  -8  -2  104.20   12.02
  -4   8  -2   73.13   11.37
  -4   8  -2   78.53    7.55
  -4   8  -2   70.25    9.74
   5  -8   2    5.55    9.91
   5  -8   2   17.15    6.27
  -5   8  -2   22.03    6.42
  -6  -8  -2   66.93   10.32
  -6  -8  -2   67.65    6.59
  -6  -8  -2   65.20   13.24
   6  -8   2   48.45   15.21
  -6  -8  -2   59.48    6.40
   6  -8   2   53.40    6.35
  -6   8  -2   63.97    6.23
  -6   8  -2   72.06   11.32
   6   8   2   63.31    6.44
  -6   8  -2   67.42   11.53
  -7  -8  -2    7.44    4.61
  -7  -8  -2    2.73    1.33
   7  -8   2    3.80    1.48
  -7  -8  -2    4.93    8.40
  -7   8  -2    6.85    1.47
  -8  -8  -2    7.24   12.58
  -8  -8  -2    3.36    1.54
   8  -8   2    6.56    1.92
  -8  -8  -2    8.65    6.15
   7  -9  -2   13.55    2.74
  -7  -9   2   18.94    6.63
  -7  -9   2   13.65    2.63
  -7  -9   2   21.82   11.42
  -7  -9   2   18.91    6.81
  -7  -9   2   20.13   13.94
  -6  -9   2    8.95    1.98
  -6  -9   2    9.44    4.87
  -6  -9   2   12.55    6.19
   6  -9  -2    7.98    1.92
  -6  -9   2   14.46    8.18
  -6  -9   2   15.67   11.62
  -6   9   2    8.35    1.72
  -5  -9   2    1.09    1.15
   5  -9  -2    1.28    1.01
   5  -9  -2   -3.75   10.22
   5  -9  -2    1.89    0.93
  -5  -9   2   -1.34    3.03
  -5  -9   2    1.86    1.17
  -5  -9   2   -0.56    2.34
  -5  -9   2   -6.62    8.19
  -5  -9   2    0.49    0.93
  -5  -9   2   -4.11    5.15
   5   9  -2    0.58    1.04
   5   9  -2    0.95    1.11
  -5   9   2   -0.49    4.57
  -5   9   2    1.84    1.05
  -4  -9   2    0.21    0.98
  -4  -9   2   -0.73    6.97
  -4  -9   2    0.30    0.74
  -4  -9   2   -1.14   12.19
  -4  -9   2    0.10    2.56
  -4  -9   2    1.81    3.46
   4  -9  -2    0.41    0.69
   4  -9  -2    0.76    0.99
  -4  -9   2   -0.16    0.91
  -4   9   2    0.21    0.97
  -4   9   2    0.65    2.17
   4   9  -2   -0.96    0.92
  -4   9   2    2.62    4.53
  -3  -9   2   10.47    4.88
  -3  -9   2    8.79    1.55
   3  -9  -2    7.63    1.45
   3  -9  -2    6.90    1.53
   3  -9  -2    7.68    1.64
  -3  -9   2   18.40    8.57
  -3  -9   2   12.28    4.25
  -3  -9   2    9.94    6.17
  -3   9   2    9.28    1.73
   2  -9  -2    2.49    0.98
  -2  -9   2    4.12    1.30
  -2  -9   2    5.03    3.77
   2  -9  -2    4.23    1.18
  -2  -9   2    6.77    6.21
   2  -9  -2    2.40    1.13
   2  -9  -2    0.80    4.82
  -2  -9   2    3.30    0.95
  -2  -9   2    0.06    5.26
   2  -9  -2    0.55    2.09
  -2  -9   2    3.36    3.20
  -2   9   2    2.36    1.05
   2   9  -2    1.93    1.13
   1  -9  -2   20.29    6.95
  -1  -9   2   14.88    6.75
  -1  -9   2   18.04    4.90
  -1  -9   2   19.09    4.77
   1  -9  -2   16.46    4.19
   1  -9  -2   25.77    5.36
  -1  -9   2   10.08    5.67
   1  -9  -2   18.26    5.76
   0  -9  -2   22.90    6.35
   0  -9  -2   27.38    8.69
   0  -9   2   21.72    8.00
   0  -9   2   20.79    2.70
   0  -9  -2   19.50    2.93
   0  -9   2   19.13    2.77
   0  -9  -2   16.92    2.57
   0  -9  -2   22.88    5.89
   0  -9   2   19.76    2.46
   0  -9  -2   20.08    2.80
   0  -9   2   18.50    7.29
   0  -9   2   20.50    5.46
   0  -9  -2   28.45    8.23
   0  -9   2   25.35    6.89
   0   9   2   24.92    3.06
   0   9  -2   20.79    2.64
  -1  -9  -2   54.90   10.33
   1  -9   2   41.37    4.05
  -1  -9  -2   30.70    8.08
  -1  -9  -2   36.55    4.03
  -1  -9  -2   37.64    4.11
  -1  -9  -2   33.55    4.09
  -1  -9  -2   34.37    7.01
   1  -9   2   59.65   12.49
   1  -9   2   36.17    4.13
   1  -9   2   38.07    4.13
  -1  -9  -2   38.47    7.46
   1  -9   2   49.15    9.53
  -1   9  -2   43.58    4.23
   1   9   2   36.17    4.17
  -2  -9  -2   38.73    8.91
   2  -9   2   21.39    7.33
   2  -9   2   28.19    3.11
  -2  -9  -2   29.51    6.57
   2  -9   2   30.71   13.00
  -2  -9  -2   24.61    3.11
  -2  -9  -2   20.80    3.16
  -2  -9  -2   16.37    6.46
   2  -9   2   30.65    3.38
   2  -9   2   30.85    3.20
  -2  -9  -2   22.74    5.61
  -2   9  -2   27.17    7.49
  -2   9  -2   37.39    3.32
   2   9   2   30.26    3.38
  -2   9  -2   24.29    5.63
  -3  -9  -2  145.29   13.63
   3  -9   2  143.31   21.76
   3  -9   2  116.63   13.50
  -3  -9  -2  146.37   17.48
  -3  -9  -2  174.47   21.07
  -3  -9  -2  185.60   19.75
  -3  -9  -2  170.74   17.46
  -3  -9  -2  158.68   13.84
   3  -9   2  135.01   26.35
  -3   9  -2  134.06   13.57
   3   9   2  172.53   13.82
  -3   9  -2  110.27   15.62
  -3   9  -2  125.02   17.49
  -4  -9  -2    5.28    4.01
  -4  -9  -2    2.59    3.59
   4  -9   2    2.98    1.20
  -4  -9  -2    4.92    7.80
  -4  -9  -2    9.28    1.65
  -4  -9  -2    7.31    1.50
   4  -9   2    7.39    5.11
  -4  -9  -2    3.11    1.08
   4  -9   2    0.28   10.26
  -4  -9  -2    4.13    7.29
  -4   9  -2    6.31    3.31
  -4   9  -2    4.76    5.66
  -4   9  -2    3.75    1.23
  -5  -9  -2   85.81   16.20
   5  -9   2   43.64   15.08
  -5  -9  -2   39.71    5.04
  -5  -9  -2   51.81    5.15
  -5  -9  -2   47.82    5.03
  -5  -9  -2   49.31   10.47
   5  -9   2   44.20    5.00
  -5  -9  -2   55.39   13.67
  -5  -9  -2   40.77   10.64
  -5   9  -2   39.48   10.13
   5   9   2   49.56    5.09
  -5   9  -2   47.74    4.94
  -6  -9  -2    5.16    4.32
   6  -9   2    3.20    1.31
  -6  -9  -2    3.47    1.42
  -6  -9  -2   -0.84    8.04
  -6   9  -2    3.53    1.27
  -7  -9  -2   17.39    3.17
  -7  -9  -2   26.21   15.32
   7  -9   2   22.48    3.47
  -7  -9  -2   31.83   10.62
  -6 -10   2    5.05    4.99
  -6 -10   2    7.15   21.33
   6 -10  -2    3.09    1.32
  -6 -10   2    3.86    1.35
  -6 -10   2    1.15   12.24
  -6 -10   2    1.27    3.21
  -6  10   2    2.45    1.33
   5 -10  -2    2.69    1.20
  -5 -10   2   11.79   10.05
  -5 -10   2    1.28    3.62
   5 -10  -2    2.32    1.11
  -5 -10   2    0.87    1.24
   5  10  -2    1.81    1.30
  -5  10   2    2.89    1.24
   4 -10  -2    1.15    0.98
  -4 -10   2    9.27    7.85
  -4 -10   2    1.00    3.02
   4 -10  -2    0.70    1.11
   4 -10  -2    0.19    0.78
  -4 -10   2    0.53    1.08
  -4  10   2    1.12    1.12
   4  10  -2    0.82    1.19
   3 -10  -2    1.77    2.58
  -3 -10   2    4.35    1.37
   3 -10  -2    1.55    0.95
   3 -10  -2    0.78    0.97
   3 -10  -2    0.48    5.79
  -3 -10   2    5.40    6.43
  -3 -10   2    0.25    2.70
   3 -10  -2    5.33   10.29
  -3 -10   2    1.79    0.96
   3 -10  -2    2.57    1.10
  -3 -10   2    1.50    1.07
  -3  10   2    1.06    1.08
   3  10  -2    2.87    1.20
   2 -10  -2    1.00    0.98
  -2 -10   2    0.52    0.97
   2 -10  -2    1.76    3.62
  -2 -10   2    1.83    0.97
  -2 -10   2    0.51    1.06
   2 -10  -2    7.55    8.86
   2 -10  -2   -0.11    5.93
   2 -10  -2    0.73    0.78
   2 -10  -2   -1.07    2.34
   2 -10  -2    1.95    1.14
  -2 -10   2   -2.62    2.34
  -2 -10   2    3.27    6.50
  -2  10   2    0.33    1.08
   2  10  -2    0.15    1.03
   1 -10  -2    3.98    3.88
   1 -10  -2    2.14    1.25
  -1 -10   2    4.74    1.26
  -1 -10   2    4.00    1.40
  -1 -10   2    7.21    7.36
  -1 -10   2    4.13    1.27
  -1 -10   2    4.72    3.96
   1 -10  -2   13.94    8.54
   1 -10  -2    3.87    1.27
   1 -10  -2    4.64    6.04
   1 -10  -2    1.16    2.56
   1 -10  -2    2.32    0.98
  -1  10   2    1.41    1.13
   1  10  -2    3.08    1.35
   0 -10   2   16.95    2.35
   0 -10   2   11.95    4.88
   0 -10   2   16.52    2.63
   0 -10  -2   20.14    8.83
   0 -10   2   17.16    2.78
   0 -10  -2   16.33    2.55
   0 -10  -2   22.02    7.82
   0 -10   2   26.67    8.33
   0 -10  -2   26.98    7.14
   0 -10  -2   16.08    4.97
   0 -10  -2   18.97    2.63
   0 -10  -2   19.87    2.94
   0  10   2   20.15    2.76
   0  10  -2   18.74    2.79
   1 -10   2    6.36    3.94
  -1 -10  -2    5.13    7.27
  -1 -10  -2    4.01    1.24
   1 -10   2    3.71    1.29
   1 -10   2    9.38    4.22
   1 -10   2    1.48    6.12
   1 -10   2    5.33    1.27
   1 -10   2    6.39    8.31
   1 -10   2    3.45    1.37
  -1 -10  -2    9.89    7.39
  -1 -10  -2    4.70    1.38
  -1 -10  -2    6.37    4.07
  -1 -10  -2    7.13    4.38
  -1 -10  -2    2.76    1.29
   1  10   2    4.66    1.54
  -1  10  -2    2.72    1.27
  -2 -10  -2   68.42   10.45
   2 -10   2   47.47    9.78
  -2 -10  -2   60.96    6.16
  -2 -10  -2   61.70    9.72
  -2 -10  -2   57.71    5.94
   2 -10   2   50.76    5.87
  -2 -10  -2   79.26   13.19
  -2 -10  -2   84.58   15.45
   2 -10   2   56.52    6.04
   2 -10   2   57.71   13.61
   2 -10   2   49.54    5.79
  -2 -10  -2   60.70    6.06
   2  10   2   74.96    6.27
  -2  10  -2   51.00    5.94
  -3 -10  -2    8.10    4.54
  -3 -10  -2    6.68    1.66
   3 -10   2   17.82   12.59
  -3 -10  -2    6.32    1.52
  -3 -10  -2   15.31    8.56
   3 -10   2    5.39    1.59
  -3 -10  -2    6.14    8.61
   3 -10   2   15.17    7.85
  -3 -10  -2    8.36    1.89
   3 -10   2    6.76    1.48
  -3 -10  -2   14.76    5.52
   3 -10   2    6.09    1.54
  -3  10  -2    8.20    1.72
  -3  10  -2    5.79    3.61
  -3  10  -2    7.69    6.77
   3  10   2   11.89    2.03
  -4 -10  -2   87.39   15.45
   4 -10   2   63.66    7.35
  -4 -10  -2   94.54   17.96
  -4 -10  -2   89.29   12.79
   4 -10   2   62.05    7.29
  -4 -10  -2   70.92    7.62
  -4 -10  -2   82.17   11.67
   4  10   2   80.18    7.51
  -4  10  -2   81.65    7.49
  -5 -10  -2   -1.78    3.84
  -5 -10  -2    0.66    3.73
  -5 -10  -2    0.49    8.32
  -5 -10  -2   -5.82   12.10
  -5 -10  -2   -0.90    0.93
   5 -10   2    1.12    0.98
   5  10   2   -0.04    1.02
  -5  10  -2   -0.56    0.95
  -6 -10  -2   13.17    6.91
  -6 -10  -2   14.03   14.92
   6 -10   2   10.55    2.50
  -6 -10  -2   12.61    2.48
  -6 -10  -2   14.29   11.17
  -6 -10  -2    8.05    5.34
  -6  10  -2   14.11    2.40
  -5 -11   2    2.08    4.04
  -5 -11   2   24.16   15.15
  -5 -11   2    3.39   12.04
   5 -11  -2    1.03    1.02
  -5 -11   2    2.30    1.38
   5 -11  -2   -0.64    1.03
   5 -11  -2    0.69    0.97
   5  11  -2    2.59    1.49
  -5  11   2    1.15    1.16
   4 -11  -2   -1.18    7.96
   4 -11  -2    1.21    1.32
  -4 -11   2    2.07    1.34
  -4 -11   2    0.20   12.32
   4 -11  -2    3.59    1.33
  -4 -11   2    8.91    6.54
   4 -11  -2    3.99    3.26
  -4 -11   2   -0.06    7.24
  -4 -11   2    3.82    8.06
   4 -11  -2    3.66    1.44
   4  11  -2    5.30    1.74
  -4  11   2    2.18    1.27
   3 -11  -2    2.19    1.21
   3 -11  -2   -0.29    2.50
  -3 -11   2    3.06    3.95
  -3 -11   2    1.48    3.67
   3 -11  -2    0.89    1.09
  -3 -11   2    1.59    8.68
   3 -11  -2    2.41    1.06
  -3 -11   2    1.64    1.27
   3 -11  -2    3.27    7.68
  -3 -11   2   -1.88    8.74
   3  11  -2    1.20    1.25
  -3  11   2    3.07    1.42
   2 -11  -2    1.75    1.03
   2 -11  -2   -0.91    2.57
   2 -11  -2    1.48    1.24
   2 -11  -2    5.39    7.59
  -2 -11   2    0.81    3.44
  -2 -11   2    1.27    1.25
  -2 -11   2   -0.58    7.98
  -2 -11   2    5.81   11.86
   2 -11  -2    2.68    1.35
  -2 -11   2    2.95    4.55
   2  11  -2    4.92    1.68
  -2  11   2    2.62    1.37
   1 -11  -2   -3.64    7.49
  -1 -11   2    0.82    7.90
   1 -11  -2   -1.89    2.51
   1 -11  -2    3.22    1.40
  -1 -11   2    1.81    1.33
  -1 -11   2    5.61    4.80
   1 -11  -2    0.79    1.27
  -1 -11   2    2.79    1.18
   1 -11  -2    2.25    1.08
  -1 -11   2    1.26   10.32
  -1 -11   2    4.51    4.10
   1  11  -2    1.97    1.37
  -1  11   2    1.74    1.31
   0 -11  -2    3.84    1.24
   0 -11   2    4.14    1.67
   0 -11   2    9.78    4.71
   0 -11  -2    6.60   11.00
   0 -11   2    1.63    7.74
   0 -11  -2    7.20    7.84
   0 -11  -2    5.50    1.75
   0 -11   2   22.95   11.20
   0 -11  -2    4.54    1.50
   0 -11   2    6.26    1.55
   0 -11  -2    1.41    3.01
   0  11  -2    6.12    1.73
   0  11   2    3.78    1.55
  -1 -11  -2   25.06    6.90
   1 -11   2   22.21    3.15
   1 -11   2   19.21    5.93
  -1 -11  -2   19.68    3.24
  -1 -11  -2   31.48   10.57
   1 -11   2   40.50   14.50
   1 -11   2   22.60    3.53
   1 -11   2   25.48   10.04
  -1 -11  -2   23.41    3.00
  -1 -11  -2   30.60   12.72
   1  11   2   24.65    3.42
  -1  11  -2   19.46    3.19
  -2 -11  -2    5.31    4.40
  -2 -11  -2   -0.38    1.07
  -2 -11  -2   -1.37    9.09
   2 -11   2   -1.19    0.94
   2 -11   2   -0.51    8.10
  -2 -11  -2   10.66   11.49
   2 -11   2    0.26    0.81
   2 -11   2    1.11    3.34
   2 -11   2    1.98    1.48
  -2  11  -2   -1.25    0.99
   2  11   2   -0.74    1.10
  -3 -11  -2   35.25   12.73
  -3 -11  -2   48.20   10.38
   3 -11   2   31.23    4.06
  -3 -11  -2   38.63   12.76
   3 -11   2   36.76    3.92
  -3 -11  -2   29.28    4.06
   3  11   2   33.70    4.16
  -3  11  -2   31.93    4.02
  -4 -11  -2    7.03   10.66
  -4 -11  -2    4.82    4.74
   4 -11   2    3.93    1.62
  -4 -11  -2    1.93    1.55
  -4  11  -2    1.59    1.26
  -5 -11  -2   22.30    3.72
  -5 -11  -2   31.07   13.86
  -5 -11  -2   27.84   11.84
  -5  11  -2   24.89    3.49
  -3 -12   2    2.43    1.39
  -3 -12   2   -0.47   12.94
   3 -12  -2   13.45   10.87
   3 -12  -2    0.32    1.34
   3  12  -2    4.27    1.75
  -3  12   2    1.38    1.43
  -2 -12   2   -8.28   11.04
   2 -12  -2   -1.35   10.15
  -2 -12   2    0.88    5.98
   2 -12  -2    2.31    1.48
  -2 -12   2   -0.67    1.18
  -2  12   2    0.16    1.27
   2  12  -2    0.33    1.30
  -1 -12   2   10.44   12.11
   1 -12  -2   -0.43    1.18
  -1 -12   2   -0.16    0.95
   1 -12  -2    6.30   10.33
  -1 -12   2    2.40    3.82
   1 -12  -2   -0.99    2.66
   1  12  -2    0.73    1.31
  -1  12   2    2.32    1.42
   0 -12   2   12.46    5.97
   0 -12   2    8.51   11.20
   0 -12  -2   12.19    4.77
   0 -12  -2   14.49   10.14
   0 -12  -2   13.96    2.63
   0 -12   2   11.15    2.55
   0  12  -2   12.10    2.57
   0  12   2   16.14    2.74
   1 -12   2    0.57    1.34
   1 -12   2    9.32   10.64
  -1 -12  -2    0.95    1.34
  -1 -12  -2    3.89    4.41
  -1 -12  -2    5.54   10.39
   1 -12   2    4.65    4.95
   1  12   2    2.21    1.52
  -1  12  -2    0.72    1.34
  -2 -12  -2   -1.50   10.76
   2 -12   2   -1.25   10.24
   2 -12   2    9.51    2.22
  -2 -12  -2   11.97    2.47
   2  12   2    9.96    2.28
  -2  12  -2   10.41    2.29
  -3 -12  -2    2.44    1.44
  -3 -12  -2    3.52   18.07
   3 -12   2    2.44    1.49
   3  12   2    3.37    1.74
  -3  12  -2    2.36    1.50
  10   0  -3    0.03    0.86
 -10   0   3   -3.38    5.60
  10   0  -3   -3.70    9.76
   9   0  -3   10.97    6.79
   9   0  -3    3.80    2.94
   9   0  -3    5.26    1.42
  -9   0   3    2.85    2.99
  -9   0   3    8.02    5.94
  -8   0   3   -1.37    3.41
  -8   0   3    0.80    0.57
   8   0  -3    0.92    2.42
  -8   0   3    0.49    2.03
   8   0  -3   -0.14    0.60
   8   0  -3   -3.52    4.03
  -7   0   3   33.41    5.73
   7   0  -3   48.41    8.28
  -7   0   3   39.39    3.87
   7   0  -3   43.98    7.61
  -7   0   3   26.43    6.36
   7   0  -3   42.29    4.09
   6   0  -3    0.43    0.57
   6   0  -3    1.18    1.49
  -6   0   3    1.53    1.47
  -6   0   3    1.05    0.52
  -6   0   3    2.39    2.20
   6   0  -3    1.29    2.66
   5   0  -3   63.59    8.17
  -5   0   3   63.71    7.50
  -5   0   3   68.62    6.14
   5   0  -3   64.57    6.20
  -5   0   3   58.84    7.94
   5   0  -3   68.31    7.59
   4   0  -3    3.80    1.65
   4   0  -3    2.00    0.62
   4   0  -3    8.21    2.51
  -4   0   3    2.29    0.56
  -4   0   3    4.53    2.12
  -3   0   3    5.84    1.97
   3   0  -3    5.53    2.05
   3   0  -3    5.49    0.79
  -3   0   3    5.39    0.67
  -3   0   3    5.50    1.58
   3   0  -3    6.54    1.75
   2   0  -3    0.03    0.37
   2   0  -3    0.16    0.13
  -2   0   3    0.06    0.33
  -2   0   3    0.72    0.65
   2   0  -3   -0.06    0.54
  -1   0   3   11.24    1.46
  -1   0   3   12.29    1.37
  -1   0   3   12.93    1.49
  -1   0   3   12.34    1.38
   0   0   3    0.06    0.07
   0   0  -3    0.04    0.06
   0   0  -3    0.38    0.47
   0   0  -3    0.25    0.27
   1   0   3   18.18    2.38
  -1   0  -3   20.15    1.83
   1   0   3   15.40    2.54
   1   0   3   19.23    1.82
   2   0   3    0.19    0.82
  -2   0  -3    0.22    0.22
  -2   0  -3    0.77    0.76
   2   0   3    0.56    1.38
  -2   0  -3    0.33    0.91
   2   0   3    0.26    0.21
   3   0   3   55.21    6.55
   3   0   3   54.31    7.77
  -3   0  -3   36.40    4.77
  -3   0  -3   38.23    3.74
  -3   0  -3   34.42    5.21
   3   0   3   35.60    3.73
   4   0   3    0.44    1.08
  -4   0  -3   -0.60    1.99
   4   0   3    0.11    0.33
   4   0   3    0.50    1.71
  -4   0  -3    0.44    1.22
  -4   0  -3   -0.02    0.31
   5   0   3   92.17   10.71
   5   0   3   95.78    8.91
  -5   0  -3   95.04    8.86
   5   0   3   89.98   11.58
  -5   0  -3   88.66   10.51
  -5   0  -3   98.11   11.54
  -6   0  -3    0.88    0.60
   6   0   3   -0.26    0.56
   6   0   3    0.63    1.83
   6   0   3    0.87    2.81
  -6   0  -3    0.81    2.10
  -6   0  -3    0.41    3.00
  -7   0  -3  135.25   11.64
  -7   0  -3  124.45   14.15
   7   0   3  113.42   15.66
   7   0   3  124.32   14.56
  -7   0  -3  109.93   15.02
   7   0   3  119.93   11.70
  -8   0  -3   -2.24    3.81
   8   0   3    0.70    0.84
   8   0   3    1.07    4.73
  -8   0  -3    1.16    2.40
  -8   0  -3    0.30    0.62
   8   0   3   -1.06    2.01
   9   0   3    6.26    4.75
  -9   0  -3    2.01    5.53
   9   0   3    7.11    1.79
  -9   0  -3    5.18    3.67
   9   0   3   11.54   11.08
  -9   0  -3    6.38    1.43
  10   0   3    4.10   10.05
 -10   0  -3    3.51    6.13
 -10   0  -3    2.83    1.00
 -10   0  -3    2.03    1.00
 -11   0  -3   26.35    3.19
  10  -1  -3   18.05    2.90
 -10  -1   3    5.09    6.26
  10   1  -3   27.99   10.68
  10   1  -3   15.71    2.74
   9  -1  -3    1.12    5.76
  -9  -1   3   10.54    1.62
  -9  -1   3    3.27    3.99
   9  -1  -3    9.06    4.32
  -9  -1   3    4.99    2.96
   9  -1  -3    7.64    1.77
  -9   1   3    6.09    5.55
   9   1  -3    9.01    1.78
  -9   1   3    8.18    3.79
   9   1  -3    7.37    3.48
   9   1  -3    5.63    7.37
  -8  -1   3   12.70    5.40
   8  -1  -3   34.65    7.05
  -8  -1   3   18.25    4.76
  -8  -1   3   25.85    2.75
   8  -1  -3   28.11    7.81
   8  -1  -3   23.60    2.87
  -8   1   3   26.10    6.60
   8   1  -3   34.80    7.07
   8   1  -3   33.71    8.54
  -8   1   3   18.20    4.74
   8   1  -3   25.93    2.91
   7  -1  -3   31.55    3.59
  -7  -1   3   38.71    8.33
  -7  -1   3   29.30    3.44
   7  -1  -3   40.82    7.28
  -7  -1   3   34.62    5.64
   7  -1  -3   38.81    5.82
   7   1  -3   36.60    5.88
  -7   1   3   36.88    6.68
   7   1  -3   44.20    7.91
   7   1  -3   28.40    3.54
  -7   1   3   33.60    5.47
   6  -1  -3   23.25    2.70
  -6  -1   3   29.61    5.78
  -6  -1   3   21.26    2.62
   6  -1  -3   32.11    6.70
   6  -1  -3   28.33    4.54
  -6  -1   3   30.31    6.81
  -6   1   3   27.57    6.10
  -6   1   3   29.94    5.36
   6   1  -3   32.20    6.59
   6   1  -3   22.89    2.71
   6   1  -3   23.83    5.14
   5  -1  -3   25.81    3.82
  -5  -1   3   20.11    2.28
  -5  -1   3   20.61    5.03
  -5  -1   3   24.57    3.80
   5  -1  -3   19.60    2.32
   5  -1  -3   24.31    5.02
   5   1  -3   22.72    5.35
  -5   1   3   21.70    3.60
  -5   1   3   21.81    5.03
   5   1  -3   19.86    2.33
   5   1  -3   27.46    4.02
  -4  -1   3   75.61    9.30
   4  -1  -3   78.56    9.04
  -4  -1   3   86.43    7.71
   4  -1  -3   84.69    8.69
   4  -1  -3   89.95    7.71
  -4  -1   3   79.74    8.86
   4   1  -3   84.65    9.51
   4   1  -3   82.64    8.90
   4   1  -3   77.20    7.71
  -4   1   3   83.70    8.70
  -4   1   3   82.70    9.16
  -3  -1   3    2.19    0.97
  -3  -1   3    1.03    0.37
   3  -1  -3    1.51    0.87
  -3  -1   3    1.41    1.18
   3  -1  -3    0.48    0.96
   3   1  -3    0.53    0.37
  -3   1   3    1.80    0.95
   3   1  -3    2.44    1.55
   3   1  -3    1.77    1.06
  -3   1   3    2.25    1.29
  -2  -1   3    9.24    0.93
  -2  -1   3   11.20    2.01
  -2  -1   3   13.68    2.62
   2  -1  -3    8.49    1.22
   2  -1  -3    9.77    1.46
  -2  -1   3    8.57    0.96
  -2  -1   3    8.86    0.91
   2   1  -3    7.75    0.95
   2   1  -3    8.30    1.66
   2   1  -3    8.37    1.89
  -2   1   3   10.19    1.52
  -2   1   3    9.23    1.28
  -1  -1   3    1.65    0.90
  -1  -1   3    0.76    0.69
  -1  -1   3    0.21    0.14
  -1  -1   3    0.26    0.14
  -1  -1   3    0.38    0.15
   1   1  -3    0.28    0.14
   1   1  -3    0.05    0.11
   1   1  -3    0.29    0.16
   0  -1  -3   54.33    5.43
   0  -1   3   56.97    5.53
   0  -1   3   56.11    5.75
   0   1   3   53.36    5.41
  -1  -1  -3    0.50    0.68
   1  -1   3    0.51    0.19
  -1  -1  -3    0.55    0.57
   1  -1   3    1.48    0.86
   1  -1   3    1.16    1.00
  -1  -1  -3    0.74    0.21
  -1   1  -3    0.23    0.75
   1   1   3    0.56    0.20
  -1   1  -3    0.10    0.51
   1   1   3    0.94    0.82
   1   1   3    0.71    0.57
  -1   1  -3    0.54    0.19
   2  -1   3    4.69    2.20
  -2  -1  -3    5.58    2.32
   2  -1   3    5.71    1.90
  -2  -1  -3    2.63    0.58
   2  -1   3    4.67    0.71
  -2  -1  -3    4.40    1.72
   2   1   3    4.10    0.68
  -2   1  -3    3.76    1.77
   2   1   3    5.07    1.86
  -2   1  -3    5.06    1.55
   2   1   3    4.31    2.13
  -2   1  -3    4.58    0.67
  -3  -1  -3    0.97    1.60
   3  -1   3    0.92    1.48
   3  -1   3    0.96    0.41
  -3  -1  -3    0.99    0.37
   3  -1   3    0.25    0.97
  -3  -1  -3    1.26    1.25
   3   1   3    0.66    0.36
   3   1   3    0.97    1.21
  -3   1  -3    0.44    0.30
  -3   1  -3    0.89    0.96
   3   1   3    0.99    0.91
  -3   1  -3    0.43    1.19
  -4  -1  -3  125.27   12.87
  -4  -1  -3  129.72   11.36
   4  -1   3  127.79   11.38
  -4  -1  -3  100.66   13.17
   4  -1   3  113.71   13.62
   4  -1   3  132.72   13.16
   4   1   3  119.79   13.62
   4   1   3  122.64   12.97
  -4   1  -3  130.11   12.96
  -4   1  -3  116.56   13.50
   4   1   3  127.08   11.38
  -4   1  -3  116.28   11.28
  -5  -1  -3   44.61    7.36
   5  -1   3   45.90    6.67
   5  -1   3   51.07    7.99
   5  -1   3   46.40    4.91
  -5  -1  -3   44.59    6.46
  -5  -1  -3   53.32    4.94
  -5   1  -3   56.30    4.88
   5   1   3   42.34    7.50
   5   1   3   45.84    6.69
  -5   1  -3   48.72    6.56
  -5   1  -3   59.62    7.83
   5   1   3   49.86    4.95
  -6  -1  -3   71.83   11.03
   6  -1   3   71.57   10.15
   6  -1   3   80.18   11.68
  -6  -1  -3   92.88    8.20
   6  -1   3   89.98    8.24
  -6  -1  -3   67.32    9.88
   6   1   3  119.01   12.33
   6   1   3   76.38   11.35
   6   1   3   84.27    8.22
  -6   1  -3   77.61   11.17
  -6   1  -3   88.22   10.35
  -6   1  -3   94.55    8.10
   7  -1   3   16.93    5.20
   7  -1   3   11.02    1.92
  -7  -1  -3    7.11    4.19
   7  -1   3   12.85    6.08
  -7  -1  -3    6.64    3.09
  -7  -1  -3   14.61    2.06
  -7   1  -3   10.75    3.54
  -7   1  -3   11.56    1.71
  -7   1  -3    5.03    3.65
   7   1   3    9.87    1.89
   7   1   3   15.78    5.73
   7   1   3   14.95    4.56
  -8  -1  -3   33.80    7.46
  -8  -1  -3   38.75    3.94
   8  -1   3   33.29    4.03
   8  -1   3   40.20    7.77
  -8  -1  -3   29.93    8.49
   8  -1   3   33.12    8.97
   8   1   3   42.43    8.03
   8   1   3   31.26    3.99
   8   1   3   37.06    9.39
  -8   1  -3   36.68    3.79
  -8   1  -3   37.37    8.07
  -8   1  -3   44.36   10.92
  -9  -1  -3    4.83    3.11
  -9  -1  -3   -1.40    4.45
   9  -1   3   -0.99    2.15
  -9  -1  -3    2.28    1.00
   9  -1   3   -0.80    7.00
   9  -1   3    3.20    1.36
  -9  -1  -3    3.99    1.24
  -9   1  -3    4.11    6.15
   9   1   3    5.22    1.46
  -9   1  -3    4.85    1.16
  -9   1  -3    2.02    2.81
 -10  -1  -3   14.31    7.44
 -10  -1  -3   23.00    3.19
 -10  -1  -3   22.53    2.66
  10   1   3   22.24   12.90
 -10   1  -3   20.22    2.57
 -11  -1  -3    1.96    1.12
 -11  -2   3    0.85    0.85
 -10  -2   3    0.38    5.72
  10  -2  -3   10.31    2.11
 -10  -2   3   10.12    1.87
 -10  -2   3    7.48    1.48
  10   2  -3    9.78    2.47
  10   2  -3   11.69    9.83
   9  -2  -3   48.01   11.27
  -9  -2   3   28.19    8.58
  -9  -2   3   21.76    6.10
   9  -2  -3   25.96    3.24
  -9  -2   3   25.35    3.05
   9  -2  -3   28.58    7.14
  -9   2   3   26.31    7.79
   9   2  -3   48.77   16.24
  -9   2   3   27.98    6.53
   9   2  -3   23.22    3.14
   8  -2  -3    8.68    5.42
   8  -2  -3   13.50    2.14
  -8  -2   3   10.02    3.75
   8  -2  -3   13.93    4.57
  -8  -2   3    7.85    4.90
  -8  -2   3   11.79    1.94
   8   2  -3   13.07    4.40
   8   2  -3   13.65    2.25
  -8   2   3   12.46    4.93
   8   2  -3   15.61    6.61
  -8   2   3   12.23    3.98
  -7  -2   3   39.40    3.88
   7  -2  -3   40.66    7.46
   7  -2  -3   40.29    4.11
   7  -2  -3   46.12    6.34
  -7  -2   3   36.37    3.99
  -7  -2   3   38.75    7.98
  -7  -2   3   36.69    6.11
  -7   2   3   40.86    5.98
   7   2  -3   45.06    6.64
   7   2  -3   35.42    4.08
  -7   2   3   33.16    7.54
   7   2  -3   43.91    8.80
  -6  -2   3   26.99    3.27
   6  -2  -3   39.22    5.21
   6  -2  -3   30.57    3.33
  -6  -2   3   27.92    7.07
  -6  -2   3   35.11    5.35
   6  -2  -3   25.63    5.75
   6   2  -3   36.87    5.59
   6   2  -3   32.67    6.94
  -6   2   3   37.34    5.15
   6   2  -3   31.65    3.40
  -6   2   3   30.97    5.84
  -5  -2   3    4.62    2.65
  -5  -2   3    4.44    0.88
   5  -2  -3    4.12    0.90
  -5  -2   3    2.91    0.72
   5  -2  -3    4.38    2.39
  -5  -2   3    3.29    1.83
   5  -2  -3    2.49    1.55
   5   2  -3    1.63    1.72
  -5   2   3    4.48    1.86
   5   2  -3    4.10    0.89
   5   2  -3    4.10    2.81
  -5   2   3    4.24    2.41
   4  -2  -3   30.50    3.99
   4  -2  -3   31.76    3.08
  -4  -2   3   29.32    3.03
  -4  -2   3   31.22    3.15
  -4  -2   3   33.77    5.16
   4  -2  -3   35.35    4.66
  -4  -2   3   30.79    4.45
   4   2  -3   37.17    5.36
  -4   2   3   31.61    4.58
   4   2  -3   32.91    4.53
  -4   2   3   35.88    4.23
   4   2  -3   26.04    3.10
   3  -2  -3   78.22    8.38
  -3  -2   3   79.94    9.01
   3  -2  -3   82.17    8.06
  -3  -2   3   83.66    7.43
  -3  -2   3   79.14    7.33
   3   2  -3   78.51    7.41
   3   2  -3   82.49    9.00
  -3   2   3   74.62    8.03
  -3   2   3   78.21    8.42
  -2  -2   3    8.88    2.29
  -2  -2   3    7.16    1.00
  -2  -2   3   13.49    2.44
  -2  -2   3    9.52    1.14
  -2  -2   3    8.97    1.00
   2   2  -3    7.98    1.13
   2   2  -3   10.02    1.05
   2   2  -3    9.43    2.38
   2   2  -3    7.81    1.87
   1  -2  -3   10.66    1.60
  -1  -2   3    9.79    1.06
  -1  -2   3   10.11    1.05
  -1  -2   3   11.76    2.45
  -1  -2   3    9.49    1.09
   1  -2  -3   11.86    1.43
   1  -2  -3    9.48    1.01
  -1  -2   3   12.39    1.87
   1   2  -3    9.69    1.07
  -1   2   3   10.03    1.03
   1   2  -3    9.85    1.06
   1   2  -3   10.14    1.06
   0  -2   3    0.65    0.77
   0  -2  -3    0.32    0.20
   0  -2  -3    0.38    0.47
   0  -2   3    0.92    1.25
   0  -2  -3    0.77    0.73
   0  -2   3    0.75    0.22
   0  -2   3    0.61    0.25
   0  -2  -3    0.38    0.21
   0   2  -3    0.88    0.64
   0   2   3    0.57    0.53
   0   2  -3    0.64    0.22
   0   2   3    0.33    0.58
   0   2   3    0.58    0.24
   0   2  -3    0.31    0.21
   0   2  -3    1.06    0.83
  -1  -2  -3    6.06    0.68
  -1  -2  -3    5.24    0.67
   1  -2   3    5.81    0.66
   1  -2   3    5.17    1.59
   1  -2   3    5.02    0.63
  -1  -2  -3    4.83    1.24
  -1  -2  -3    3.40    1.28
   1  -2   3    6.78    1.55
  -1   2  -3    5.05    1.43
  -1   2  -3    6.17    1.84
  -1   2  -3    5.50    0.65
   1   2   3    4.53    1.26
   1   2   3    4.83    0.64
  -1   2  -3    5.86    0.64
   1   2   3    7.11    1.81
  -2  -2  -3   10.40    1.29
  -2  -2  -3   10.80    2.41
  -2  -2  -3   15.06    2.72
   2  -2   3   16.76    3.60
   2  -2   3   13.48    3.76
   2  -2   3   11.69    1.28
  -2  -2  -3   10.00    1.28
   2   2   3   17.49    3.45
   2   2   3   20.83    4.27
  -2   2  -3   13.21    2.92
   2   2   3   12.27    1.31
  -2   2  -3   11.56    1.23
  -2   2  -3   12.01    3.24
  -2   2  -3   11.19    1.24
   3  -2   3  171.75   17.56
  -3  -2  -3  180.59   17.30
  -3  -2  -3  183.10   17.95
   3  -2   3  166.68   18.22
  -3   2  -3  157.00   17.95
  -3   2  -3  153.29   17.27
   3   2   3  216.38   19.09
  -4  -2  -3   62.64    7.94
  -4  -2  -3   72.91    6.54
   4  -2   3   73.73    8.50
   4  -2   3   66.09    9.12
  -4  -2  -3   64.80    8.77
   4  -2   3   66.84    6.53
  -4   2  -3   74.43    6.43
  -4   2  -3   66.82    8.93
   4   2   3   63.98    6.50
   4   2   3   68.73    8.15
  -4   2  -3   69.31    8.17
   4   2   3   64.35    8.81
  -5  -2  -3   50.47    7.73
   5  -2   3   47.94    8.30
  -5  -2  -3   47.91    6.75
   5  -2   3   51.94    5.07
  -5  -2  -3   52.08    5.02
   5  -2   3   51.09    7.09
   5   2   3   49.07    6.90
  -5   2  -3   48.35    6.80
   5   2   3   51.81    5.05
   5   2   3   55.72    8.16
  -5   2  -3   37.91    7.46
  -5   2  -3   53.65    4.89
   6  -2   3   25.36    6.17
  -6  -2  -3   28.12    7.04
   6  -2   3   23.88    7.17
  -6  -2  -3   14.69    1.97
  -6  -2  -3   14.86    1.94
   6  -2   3   14.97    2.04
  -6  -2  -3   24.33    8.14
   6   2   3   18.40    4.58
  -6   2  -3   14.69    3.87
  -6   2  -3    9.84    3.68
  -6   2  -3   15.69    1.83
   6   2   3   16.38    2.32
   6   2   3   16.89    5.35
  -7  -2  -3   66.41    6.44
  -7  -2  -3   64.13    6.24
   7  -2   3   67.48    9.38
  -7  -2  -3   55.76    8.61
   7  -2   3   61.32   11.28
   7  -2   3   61.94    6.46
  -7  -2  -3   64.03   10.43
  -7   2  -3   69.52    6.21
   7   2   3   59.66    6.42
   7   2   3   67.18    9.28
  -7   2  -3   66.35    9.02
  -7   2  -3   60.46   10.33
   7   2   3   64.48   10.96
  -8  -2  -3   18.15    9.19
   8  -2   3   23.18    8.40
  -8  -2  -3   11.27    2.14
  -8  -2  -3   14.48    2.07
   8  -2   3   11.32    4.32
  -8  -2  -3   21.03    6.63
   8  -2   3   12.59    2.30
   8   2   3   10.03    2.15
   8   2   3   14.45    6.60
  -8   2  -3   19.38    7.24
   8   2   3   14.12    4.50
  -8   2  -3   19.78    5.53
  -8   2  -3   13.71    1.83
  -9  -2  -3   32.76    9.09
  -9  -2  -3   36.83    8.08
  -9  -2  -3   54.03    5.16
   9  -2   3   47.73   10.30
   9  -2   3   42.43    5.17
   9  -2   3   55.02   13.83
  -9  -2  -3   47.15    4.88
  -9   2  -3   32.40    9.43
  -9   2  -3   55.95    4.85
  -9   2  -3   39.87    8.20
   9   2   3   50.89    5.27
 -10  -2  -3   10.35    2.04
 -10  -2  -3    4.92    9.00
  10   2   3   12.23   16.76
 -11  -3   3    5.86    1.31
 -11  -3   3    2.08    1.07
 -10  -3   3    5.01    7.10
 -10  -3   3    7.30    1.74
  10  -3  -3   10.99    2.25
  10   3  -3    4.67    9.80
  -9  -3   3   21.41    7.77
  -9  -3   3   20.83    2.56
   9  -3  -3   26.15    3.53
   9  -3  -3   25.34    9.15
  -9  -3   3   21.53    2.71
   9  -3  -3   30.89    7.25
  -9  -3   3   26.06    6.91
   9   3  -3   20.95   10.67
  -9   3   3   36.55    9.18
   9   3  -3   15.40    2.85
   9   3  -3   17.11    5.40
  -9   3   3   17.68    5.23
  -8  -3   3   14.16    2.35
  -8  -3   3   16.98    2.10
  -8  -3   3   20.68    6.05
   8  -3  -3   20.39    2.77
  -8  -3   3   23.46    8.67
  -8   3   3    9.91    3.81
   8   3  -3   15.63    2.50
   8   3  -3   23.76    7.89
  -8   3   3   12.76    5.64
   8   3  -3   16.34    4.97
   7  -3  -3   10.50    1.73
  -7  -3   3    4.95    2.97
  -7  -3   3    9.27    1.57
   7  -3  -3   11.23    3.81
  -7  -3   3   10.56    4.82
  -7  -3   3    9.30    1.42
   7  -3  -3    8.58    4.46
   7   3  -3    6.67    4.36
  -7   3   3    5.76    2.68
   7   3  -3    7.14    1.51
   7   3  -3    4.15    2.55
  -7   3   3    6.97    4.04
  -6  -3   3   69.70    6.43
   6  -3  -3   68.54    9.18
  -6  -3   3   72.15    9.54
   6  -3  -3   61.07    6.54
   6  -3  -3   70.27    8.19
  -6  -3   3   71.16    6.59
  -6  -3   3   75.61   10.98
   6   3  -3   68.95    8.79
  -6   3   3   59.20    8.00
  -6   3   3   68.47    9.13
   6   3  -3   68.12   10.13
   6   3  -3   64.93    6.58
   5  -3  -3    7.66    2.99
  -5   3   3    7.69    2.88
  -5   3   3    8.20    2.40
   5   3  -3   11.97    3.22
  -4  -3   3   12.07    3.22
  -4  -3   3   11.24    1.52
  -4  -3   3   12.69    3.71
   4  -3  -3   15.36    3.13
   4  -3  -3   14.26    3.56
  -4  -3   3   12.50    1.45
  -4   3   3   14.24    2.89
   4   3  -3   11.60    1.52
   4   3  -3   13.79    3.55
   4   3  -3   11.59    1.46
   4   3  -3   18.64    4.69
  -4   3   3   15.81    3.54
   3  -3  -3    2.65    1.26
   3  -3  -3    1.77    1.67
  -3  -3   3    1.85    0.56
  -3  -3   3    1.48    0.49
  -3  -3   3    2.80    1.32
  -3  -3   3    2.58    1.82
  -3   3   3    4.15    1.62
   3   3  -3    2.00    0.56
  -3   3   3    3.35    1.22
   3   3  -3    2.36    2.25
   3   3  -3    1.50    0.54
   3   3  -3    1.84    1.58
   2  -3  -3  212.28   20.17
  -2  -3   3  209.99   19.97
  -2  -3   3  187.61   20.34
   2  -3  -3  225.74   19.78
  -2  -3   3  201.41   20.43
  -2  -3   3  210.85   19.99
  -2   3   3  199.06   19.44
  -1  -3   3  153.01   14.14
   1  -3  -3  118.66   12.21
  -1  -3   3  149.91   13.36
   1  -3  -3  108.14   12.39
   0  -3  -3   33.17    3.26
   0  -3  -3   36.01    4.31
   0  -3   3   33.56    4.64
   0  -3   3   34.98    3.26
   0  -3  -3   33.78    3.91
   0  -3   3   35.96    3.33
   0  -3  -3   33.53    3.23
   0  -3   3   38.30    4.32
   0  -3   3   33.65    3.25
   0   3  -3   29.16    4.54
   0   3  -3   35.50    3.26
   0   3   3   32.27    3.26
   0   3  -3   36.85    4.30
   0   3  -3   34.42    3.27
   1  -3   3   41.96    3.98
   1  -3   3   46.25    5.76
  -1  -3  -3   42.02    4.01
  -1  -3  -3   42.28    4.01
  -1  -3  -3   43.45    4.89
  -1  -3  -3   45.17    5.34
   1  -3   3   39.00    3.96
   1  -3   3   41.64    5.10
   1   3   3   41.53    3.98
  -1   3  -3   41.81    3.96
   1   3   3   39.83    5.22
   1   3   3   44.44    4.92
   1   3   3   39.80    4.00
  -1   3  -3   45.31    5.10
  -1   3  -3   44.27    5.55
  -1   3  -3   44.26    4.00
   2  -3   3  337.66   31.33
  -2  -3  -3  298.17   30.34
   2  -3   3  340.28   30.55
  -2   3  -3  307.81   30.52
   2   3   3  309.67   30.45
   2   3   3  311.57   29.91
  -3  -3  -3    8.82    4.45
   3  -3   3    5.88    2.76
  -3  -3  -3    5.61    0.98
  -3  -3  -3    4.83    2.95
   3  -3   3   11.10    4.16
   3  -3   3    4.45    0.88
  -3  -3  -3    5.83    1.04
  -3   3  -3    7.24    3.38
   3   3   3    4.54    2.42
  -3   3  -3    6.19    0.79
  -3   3  -3    7.16    2.60
   3   3   3    5.94    2.17
  -3   3  -3    6.44    0.93
   3   3   3    5.78    0.97
   4  -3   3   36.43    6.80
  -4  -3  -3   38.84    3.82
  -4  -3  -3   48.55    6.33
   4  -3   3   38.14    3.77
   4  -3   3   32.69    5.61
  -4  -3  -3   47.40    7.33
  -4  -3  -3   34.51    3.72
  -4   3  -3   34.00    5.34
   4   3   3   36.00    5.43
   4   3   3   37.93    6.34
  -4   3  -3   34.08    6.24
  -4   3  -3   39.51    3.66
   4   3   3   34.66    3.76
  -4   3  -3   39.43    3.65
  -5  -3  -3    1.17    0.64
  -5  -3  -3    0.49    0.58
   5  -3   3    0.87    0.62
  -5  -3  -3    1.70    1.77
   5  -3   3    0.39    2.07
  -5  -3  -3    3.28    2.22
   5  -3   3    5.16    4.24
  -5   3  -3    1.53    0.53
  -5   3  -3    1.37    0.53
   5   3   3    0.34    0.57
  -5   3  -3    2.31    1.80
  -5   3  -3    2.92    3.29
   5   3   3    3.36    3.84
   5   3   3    5.96    6.45
   6  -3   3   99.10    9.75
  -6  -3  -3   92.28    9.56
  -6  -3  -3  107.06    9.75
  -6  -3  -3   92.12   11.85
  -6  -3  -3  101.68   13.26
   6  -3   3  108.36   14.31
   6  -3   3  105.97   12.62
  -6   3  -3   85.94   13.03
   6   3   3  129.73   14.10
  -6   3  -3  105.38    9.49
   6   3   3  103.47   13.62
   6   3   3   97.49    9.73
  -6   3  -3  104.72   12.17
  -6   3  -3  104.34    9.46
  -7  -3  -3   27.54    6.74
   7  -3   3   38.69    8.48
   7  -3   3   42.33   10.62
   7  -3   3   27.89    3.58
  -7  -3  -3   31.59    3.46
  -7  -3  -3   34.36    3.61
  -7  -3  -3   32.64    8.39
   7   3   3   29.46    3.58
  -7   3  -3   30.47    3.26
   7   3   3   40.17    7.97
  -7   3  -3   31.95    3.32
   7   3   3   43.07    9.89
  -7   3  -3   35.28    7.77
  -7   3  -3   43.47   10.17
  -8  -3  -3   36.88    9.00
  -8  -3  -3   25.90    6.29
   8  -3   3   31.77    3.84
  -8  -3  -3   30.42    3.57
  -8  -3  -3   34.41    3.78
  -8   3  -3   30.76    9.61
   8   3   3   39.96    8.85
  -8   3  -3   32.55    7.86
   8   3   3   32.53    3.84
   8   3   3   52.40   12.64
  -9  -3  -3   12.29    4.73
   9  -3   3   19.48    6.15
  -9  -3  -3   11.82    6.96
  -9  -3  -3   18.24    2.53
   9  -3   3   15.15    2.84
  -9  -3  -3   14.41    2.54
   9  -3   3   25.28   10.77
  -9   3  -3   16.32    4.97
  -9   3  -3   13.44    6.86
   9   3   3   15.49    2.62
 -10  -3  -3    2.88    4.23
 -10  -3  -3    1.82    1.12
 -10  -3  -3   -4.33    8.64
 -10  -3  -3    1.61    1.11
  10   3   3    9.60   11.09
  10   3   3    4.60    6.24
 -10  -4   3    4.43    8.48
 -10  -4   3   10.81    2.13
  10  -4  -3   12.67    2.53
 -10  -4   3   10.63    1.96
  10   4  -3   15.72   13.25
  -9  -4   3   19.20    8.70
  -9  -4   3   31.45    3.25
   9  -4  -3   37.98   11.17
   9  -4  -3   29.44    3.57
  -9  -4   3   19.49    6.35
  -9  -4   3   26.54    3.33
  -9   4   3   26.33    7.66
   9   4  -3   41.45    8.45
   9   4  -3   32.95   11.18
   9   4  -3   28.26    3.52
   8  -4  -3   29.05    3.59
  -8  -4   3   22.90    7.96
  -8  -4   3   22.38    6.17
  -8  -4   3   31.68    3.36
  -8  -4   3   31.26    3.54
   8   4  -3   50.49   11.70
  -8   4   3   37.11    6.82
   8   4  -3   30.80    3.59
  -8   4   3   27.92    7.71
   8   4  -3   46.89   10.32
   7  -4  -3    5.15    1.35
  -7  -4   3    9.49    6.15
  -7  -4   3    4.38    1.09
  -7  -4   3    4.39    1.12
  -7  -4   3    3.61    3.62
  -7   4   3    1.86    3.57
  -7   4   3    5.67    2.77
   7   4  -3    4.08    5.11
   7   4  -3    7.13    3.73
   7   4  -3    3.10    1.13
   6  -4  -3   22.76    3.08
  -6  -4   3   30.82    3.24
   6  -4  -3   33.17    6.60
  -6  -4   3   27.62    3.06
   6  -4  -3   30.36    4.84
  -6  -4   3   49.11   10.80
  -6  -4   3   42.97    7.59
   6   4  -3   51.46    9.05
  -6   4   3   28.15    5.39
   6   4  -3   24.38    3.17
  -6   4   3   32.71    6.08
   6   4  -3   49.29   10.79
   5  -4  -3  135.61   14.55
  -5  -4   3  130.19   14.16
  -5  -4   3  129.65   12.07
   5  -4  -3  124.44   13.51
  -5  -4   3  126.68   11.89
  -5  -4   3  132.33   15.20
   5   4  -3  166.00   15.50
  -5   4   3  127.09   13.84
   5   4  -3  119.03   12.01
  -5   4   3  117.78   13.04
  -4  -4   3   17.29    3.98
  -4  -4   3   19.71    2.34
  -4  -4   3   17.08    2.19
   4  -4  -3   25.56    3.87
   4  -4  -3   17.97    4.66
  -4  -4   3   16.56    4.38
   4   4  -3   14.88    4.50
   4   4  -3   19.22    2.24
  -4   4   3   28.08    3.46
   4   4  -3   18.96    2.29
   4   4  -3   29.20    4.51
  -3  -4   3   34.26    4.79
  -3  -4   3   28.13    2.93
   3  -4  -3   28.40    5.41
  -3  -4   3   27.67    5.15
  -3  -4   3   32.44    3.04
  -3  -4   3   25.01    2.90
   3  -4  -3   24.70    4.29
   3   4  -3   27.41    2.95
  -3   4   3   32.07    4.22
  -3   4   3   29.40    2.81
   3   4  -3   28.26    2.97
  -3   4   3   32.71    3.77
  -2  -4   3   19.33    4.35
  -2  -4   3   24.54    3.68
  -2  -4   3   24.46    4.56
  -2  -4   3   22.86    2.20
  -2  -4   3   19.75    2.24
   2  -4  -3   22.76    4.08
   2  -4  -3   19.84    2.12
  -2  -4   3   31.68    6.15
  -2  -4   3   18.92    2.18
   2  -4  -3   19.97    3.29
  -2   4   3   22.73    2.89
   2   4  -3   19.30    2.19
  -2   4   3   21.06    2.13
   2   4  -3   22.54    2.25
  -2   4   3   24.60    3.41
  -1  -4   3   55.33    5.28
   1  -4  -3   54.89    6.16
   1  -4  -3   57.85    5.26
  -1  -4   3   56.71    5.35
   1  -4  -3   52.18    6.55
  -1  -4   3   58.45    5.28
  -1   4   3   54.26    5.25
   1   4  -3   55.02    5.29
   1   4  -3   58.46    5.34
   0  -4  -3   12.28    1.35
   0  -4  -3   13.43    2.47
   0  -4  -3   12.46    2.76
   0  -4   3   18.75    3.48
   0  -4  -3   16.36    2.53
   0  -4   3   12.13    1.36
   0  -4   3   17.10    3.96
   0  -4  -3   12.62    3.11
   0  -4  -3   10.29    1.39
   0  -4   3   10.39    1.37
   0  -4   3   14.52    1.51
   0   4   3   10.42    1.42
   0   4  -3   11.10    1.40
   0   4  -3   11.80    1.35
   0   4  -3   15.38    3.36
   0   4  -3   14.42    3.75
  -1  -4  -3  236.67   23.72
   1  -4   3  246.68   24.19
  -1  -4  -3  243.82   23.24
   1  -4   3  258.69   23.61
  -1   4  -3  224.02   23.28
   1   4   3  247.61   23.21
   1   4   3  252.74   23.78
  -1   4  -3  233.56   23.91
  -2  -4  -3   57.57    5.60
   2  -4   3   56.40    5.53
   2  -4   3   63.89    8.48
  -2  -4  -3   59.65    6.92
  -2  -4  -3   58.44    5.59
  -2  -4  -3   56.12    7.46
   2  -4   3   58.84    7.39
   2  -4   3   57.36    5.52
   2   4   3   74.11    8.78
  -2   4  -3   57.67    5.53
  -2   4  -3   58.30    5.49
   2   4   3   62.13    5.59
   2   4   3   55.01    5.57
  -2   4  -3   59.60    6.91
   2   4   3   73.91    7.86
  -2   4  -3   51.97    7.32
   3  -4   3    4.65    2.63
  -3  -4  -3    6.51    1.04
  -3  -4  -3    5.67    2.52
   3  -4   3    4.09    3.41
  -3  -4  -3    4.55    0.98
   3  -4   3    5.82    0.98
  -3  -4  -3    5.80    2.17
   3   4   3    5.30    3.56
  -3   4  -3    3.33    2.62
   3   4   3    4.62    0.98
   3   4   3    6.91    2.64
  -3   4  -3    5.10    0.83
  -3   4  -3    6.10    0.98
  -3   4  -3    6.67    2.50
  -4  -4  -3   14.00    4.72
   4  -4   3    7.40    3.84
  -4  -4  -3    7.39    1.31
   4  -4   3    7.79    1.28
  -4  -4  -3   12.96    5.84
  -4  -4  -3    8.61    1.44
   4  -4   3    4.90    2.73
   4   4   3    8.66    3.38
  -4   4  -3    7.84    1.17
  -4   4  -3    8.56    1.12
  -4   4  -3    5.72    3.32
  -4   4  -3    4.82    2.36
   4   4   3    5.11    2.19
   4   4   3    7.06    1.29
  -5  -4  -3  252.36   24.54
  -5  -4  -3  333.62   30.46
   5  -4   3  255.13   24.61
  -5  -4  -3  273.30   24.67
   5  -4   3  260.78   29.08
   5  -4   3  261.42   27.62
   5   4   3  257.03   24.63
   5   4   3  322.10   30.07
   5   4   3  320.64   28.30
  -5   4  -3  230.06   27.48
  -5   4  -3  242.85   26.59
  -6  -4  -3   74.10    7.14
   6  -4   3   67.38   12.33
   6  -4   3   70.85    7.25
  -6  -4  -3   70.33   10.96
  -6  -4  -3   71.12    9.63
  -6  -4  -3   74.59    7.26
   6  -4   3   73.84   10.48
  -6   4  -3   76.99    6.92
   6   4   3   74.03   11.59
   6   4   3   71.62    9.79
  -6   4  -3   77.91    7.00
  -6   4  -3   68.71   11.06
   6   4   3   74.08    7.25
  -6   4  -3   66.80    9.43
   7  -4   3   13.27    7.14
  -7  -4  -3   10.66    1.83
  -7  -4  -3    9.83    1.85
   7  -4   3   12.92    5.05
   7  -4   3    7.49    1.74
  -7  -4  -3    9.10    4.88
  -7  -4  -3   12.94    6.49
   7   4   3   23.33    9.10
  -7   4  -3    6.58    3.19
   7   4   3   14.29    5.65
  -7   4  -3    1.41    4.40
  -7   4  -3   10.32    1.53
  -8  -4  -3   42.81    9.83
  -8  -4  -3   27.48    3.32
   8  -4   3   24.11   10.56
   8  -4   3   27.71    3.56
  -8  -4  -3   32.46   10.69
  -8  -4  -3   25.44    3.37
   8  -4   3   35.57    8.72
  -8   4  -3   30.37    3.14
  -8   4  -3   28.46    8.74
  -8   4  -3   26.12    6.71
   8   4   3   31.75    8.33
   8   4   3   49.12   15.91
   9  -4   3   27.30   13.61
  -9  -4  -3   15.59    5.55
   9  -4   3   10.32    2.50
  -9  -4  -3   16.08    2.60
  -9  -4  -3   14.18    8.38
  -9   4  -3   11.73    8.09
 -10  -4  -3    1.82    1.25
 -10  -4  -3    4.95    8.05
 -10  -4  -3    3.20    1.32
  10   4   3   14.48   12.37
  10  -5  -3   18.35    3.30
 -10  -5   3   17.28    2.95
   9  -5  -3   13.15    2.54
  -9  -5   3   12.95    2.10
  -9  -5   3    4.13    6.31
  -9  -5   3   16.68    2.68
  -9  -5   3   14.57    2.41
  -9  -5   3    6.36    3.91
   9   5  -3   13.11    5.73
   9   5  -3    9.47    9.60
  -8  -5   3   32.64    3.35
  -8  -5   3   24.17    6.06
   8  -5  -3   44.66   13.29
  -8  -5   3   23.04    7.64
   8  -5  -3   48.44    9.79
  -8  -5   3   28.02    3.43
   8  -5  -3   25.58    3.53
   8   5  -3   26.73    3.49
  -8   5   3   31.77    6.30
   8   5  -3   56.56   12.37
   8   5  -3   33.41    7.97
  -8   5   3   27.38    7.51
  -7  -5   3   28.89   10.28
  -7  -5   3   11.19    1.83
   7  -5  -3   11.41    2.10
  -7  -5   3    9.46    1.76
  -7  -5   3   24.46    7.41
  -7  -5   3    8.97    1.84
   7   5  -3   21.03    7.67
   7   5  -3   33.76   13.18
  -7   5   3   16.26    4.00
  -7   5   3   15.44    5.24
   7   5  -3   10.38    2.06
   6  -5  -3    5.96    2.70
   6  -5  -3    6.09    1.28
  -6  -5   3    1.66    3.66
  -6  -5   3    3.37    2.61
  -6  -5   3    4.45    1.21
  -6  -5   3    6.83    1.23
   6  -5  -3    7.47    4.44
  -6   5   3    5.19    3.13
   6   5  -3    4.06    1.25
  -6   5   3    7.62    2.71
   6   5  -3    4.82    4.45
   6   5  -3    5.00    2.87
  -5  -5   3    2.75    0.97
   5  -5  -3    0.82    3.19
  -5  -5   3    4.34    0.97
  -5  -5   3    7.77    4.10
   5  -5  -3    5.24    1.00
  -5  -5   3    7.48    5.34
  -5  -5   3    5.97    1.15
   5  -5  -3    5.23    2.61
   5   5  -3    4.13    1.08
   5   5  -3    8.49    6.39
  -5   5   3    3.59    2.03
   5   5  -3    3.69    1.03
  -5   5   3    5.18    3.07
   5   5  -3    6.76    4.18
  -4  -5   3   85.35    8.02
  -4  -5   3   88.71    8.17
  -4  -5   3   87.98    8.05
  -4  -5   3   86.83   10.26
   4  -5  -3   89.72   11.31
   4  -5  -3   83.13    7.91
  -4  -5   3   88.83   11.44
   4  -5  -3   88.72   10.13
  -4   5   3   73.75    9.48
   4   5  -3   85.02    8.05
  -4   5   3   85.01    9.04
   4   5  -3   82.51    8.09
  -3  -5   3  140.76   13.03
  -3  -5   3  148.30   12.96
   3  -5  -3  122.40   14.75
   3  -5  -3  121.17   15.70
  -3  -5   3  144.89   12.92
  -3  -5   3  147.14   15.01
   3  -5  -3  142.91   12.85
  -3  -5   3  152.56   16.07
  -3   5   3  142.06   13.88
   3   5  -3  130.88   12.92
   3   5  -3  138.28   12.99
  -3   5   3  140.72   14.37
  -3   5   3  141.29   12.83
  -2  -5   3   28.07    7.01
  -2  -5   3   17.10    1.93
   2  -5  -3   14.26    1.69
  -2  -5   3   15.96    1.85
  -2  -5   3   16.30    4.48
   2  -5  -3   20.53    4.60
  -2  -5   3   16.35    1.82
  -2  -5   3   18.10    3.91
   2  -5  -3   17.90    3.82
  -2  -5   3   17.99    4.14
   2  -5  -3   16.73    1.79
   2   5  -3   16.76    1.89
  -2   5   3   20.53    2.90
  -2   5   3   15.33    1.79
  -2   5   3   14.96    3.36
   2   5  -3   15.71    1.88
   1  -5  -3  154.18   15.04
   1  -5  -3  155.64   15.70
   1  -5  -3  149.81   13.73
  -1  -5   3  149.29   13.75
   1  -5  -3  155.08   14.79
  -1  -5   3  153.58   13.85
  -1  -5   3  144.95   13.74
   1  -5  -3  153.98   15.37
  -1   5   3  144.14   13.72
   1   5  -3  142.27   13.75
   0  -5  -3  324.62   30.18
   0  -5  -3  337.56   29.81
   0  -5   3  320.69   29.96
   0  -5  -3  306.02   30.29
   0  -5   3  307.08   30.59
   0   5  -3  287.29   30.50
   0   5  -3  299.94   29.83
  -1  -5  -3  111.84   10.95
   1  -5   3  114.51   10.93
  -1  -5  -3  117.98   10.96
   1  -5   3  121.94   10.93
  -1  -5  -3  119.75   12.35
   1  -5   3  114.59   12.58
  -1  -5  -3  119.57   13.02
   1  -5   3  123.09   13.51
   1   5   3  117.84   10.97
  -1   5  -3  120.98   12.54
  -1   5  -3  119.08   10.95
  -1   5  -3  120.78   10.90
  -1   5  -3  125.40   13.42
   1   5   3  116.37   10.93
   2  -5   3   43.29    6.82
   2  -5   3   38.17    5.34
   2  -5   3   26.61    2.95
  -2  -5  -3   28.56    3.05
  -2  -5  -3   28.46    3.03
  -2  -5  -3   46.64    6.45
   2  -5   3   27.94    2.98
  -2  -5  -3   48.57    8.21
  -2   5  -3   31.00    2.93
   2   5   3   32.39    4.69
   2   5   3   28.97    3.07
  -2   5  -3   30.50    3.00
   2   5   3   25.58    5.40
   2   5   3   25.47    2.98
  -2   5  -3   31.16    5.44
  -2   5  -3   28.65    4.47
  -3  -5  -3   84.79    9.62
  -3  -5  -3   81.14   10.40
   3  -5   3   77.24   10.34
   3  -5   3   75.28    7.58
  -3  -5  -3   85.16    7.68
  -3  -5  -3   83.19    7.73
   3  -5   3   78.07    7.60
   3  -5   3   80.53   11.74
   3   5   3   74.78    7.64
  -3   5  -3   82.18    7.58
  -3   5  -3   87.20   10.33
   3   5   3   89.62    9.73
  -3   5  -3   81.35    7.50
   3   5   3   82.27   10.50
  -3   5  -3   75.90    9.20
   4  -5   3  232.09   22.02
  -4  -5  -3  260.16   25.55
   4  -5   3  219.31   25.15
  -4  -5  -3  244.70   22.07
  -4  -5  -3  253.41   24.46
  -4   5  -3  239.67   25.01
  -4   5  -3  234.77   23.93
   4   5   3  239.25   22.09
  -5  -5  -3   12.36    1.82
  -5  -5  -3   11.20    1.88
  -5  -5  -3   11.42    4.95
   5  -5   3   10.16    1.74
  -5  -5  -3    8.59    3.63
   5  -5   3   14.11    5.56
   5  -5   3   14.03    7.76
   5   5   3   11.05    1.83
   5   5   3   13.73    6.30
  -5   5  -3   13.33    1.72
  -5   5  -3    5.40    3.03
   5   5   3   10.36    4.18
  -5   5  -3   10.43    4.56
   6  -5   3   41.74   11.75
  -6  -5  -3   29.11    3.29
  -6  -5  -3   26.56    6.80
   6  -5   3   28.39    3.27
  -6  -5  -3   20.32    5.34
  -6  -5  -3   31.98    3.21
   6  -5   3   33.53    8.50
  -6   5  -3   33.78    6.38
  -6   5  -3   14.63    5.74
   6   5   3   28.40    3.29
   6   5   3   24.92    6.30
  -6   5  -3   28.68    3.00
   6   5   3   40.80    9.87
  -7  -5  -3   22.22    8.11
  -7  -5  -3   27.65    3.29
   7  -5   3   24.82    3.44
  -7  -5  -3   31.83    7.31
  -7  -5  -3   26.65    3.35
  -7   5  -3   29.67    6.86
  -7   5  -3   30.33    3.12
   7   5   3   41.52    8.55
  -7   5  -3   28.94    8.60
   7   5   3   38.27   10.26
  -8  -5  -3   14.39    2.46
   8  -5   3   16.49    6.58
   8  -5   3   15.48    2.76
   8  -5   3   34.22   12.25
  -8  -5  -3   20.79    9.29
  -8  -5  -3   11.65    5.70
  -8   5  -3   22.43    8.10
   8   5   3   11.55    4.64
   8   5   3   21.36    9.14
  -8   5  -3   14.63    5.27
   8   5   3   13.71    2.58
   9  -5   3   10.83    2.46
  -9  -5  -3   13.29    2.45
  -9  -5  -3   18.69    7.77
  -9  -5  -3   -2.24    9.47
  -9  -5  -3   11.41    2.10
 -10  -5  -3    4.12   10.33
 -10  -5  -3   12.41    2.51
  10   5   3   15.56   14.22
  -9  -6   3   -0.15    2.88
  -9  -6   3   -0.02    0.89
  -9  -6   3    1.72    1.06
   9  -6  -3    1.38    1.14
  -9  -6   3    1.45    8.01
   9   6  -3    2.57    3.49
   9   6  -3    2.36    9.34
   8  -6  -3   13.82    2.57
  -8  -6   3    9.07    7.02
  -8  -6   3   11.68    4.85
  -8  -6   3   10.03    2.01
  -8  -6   3   15.69    2.51
   8  -6  -3   17.03    8.58
  -8   6   3   11.96    5.77
   8   6  -3   11.79   12.43
   8   6  -3   10.43    2.21
   8   6  -3   17.35    7.87
  -7  -6   3  104.21   11.06
   7  -6  -3  107.58   11.10
  -7  -6   3  112.93   10.90
  -7  -6   3  139.20   16.76
  -7  -6   3  152.86   19.92
   7   6  -3  146.65   18.05
  -7   6   3  112.82   14.02
   7   6  -3  120.74   14.46
  -7   6   3  103.67   12.50
  -6  -6   3   -0.75    8.57
  -6  -6   3    4.29    1.16
   6  -6  -3    4.16    1.12
  -6  -6   3    4.78    1.35
  -6  -6   3    4.58    1.17
  -6  -6   3    6.72    5.88
  -6   6   3    8.50    3.80
  -6   6   3    5.06    2.48
  -5  -6   3   59.06    5.90
   5  -6  -3   55.91    5.67
   5  -6  -3   59.75    8.10
  -5  -6   3   61.85    5.78
  -5  -6   3   63.32   10.06
  -5  -6   3   60.01    8.50
   5  -6  -3   62.23   10.00
  -5  -6   3   65.45    5.81
  -5   6   3   52.84    6.90
   5   6  -3   55.58    5.78
  -5   6   3   51.36    7.73
   5   6  -3   57.35    5.81
  -4  -6   3    1.74    3.56
  -4  -6   3    3.59    2.55
   4  -6  -3    4.09    0.90
   4  -6  -3    6.27    5.11
  -4  -6   3    3.77    4.19
  -4  -6   3    4.78    1.11
  -4  -6   3    5.32    3.04
  -4  -6   3    4.36    0.98
   4  -6  -3    5.07    3.16
   4  -6  -3    4.33    0.85
  -4  -6   3    2.94    1.03
  -4   6   3    3.06    1.83
  -4   6   3    5.07    0.91
  -4   6   3    5.78    2.97
   4   6  -3    3.05    0.96
   4   6  -3    3.65    1.12
  -3  -6   3  130.38   11.85
   3  -6  -3  123.29   11.75
  -3  -6   3  123.87   11.82
  -3  -6   3  128.47   15.32
  -3  -6   3  125.52   15.24
   3  -6  -3  114.23   14.07
   3  -6  -3  145.20   16.00
  -3  -6   3  131.77   14.27
   3  -6  -3  125.04   11.70
  -3  -6   3  135.50   11.98
   3   6  -3  128.75   11.87
   3   6  -3  127.02   11.90
  -3   6   3  124.15   13.67
  -3   6   3  127.03   11.74
  -3   6   3  122.33   12.93
  -2  -6   3    1.59    0.67
  -2  -6   3    6.13    6.04
  -2  -6   3    1.27    0.59
  -2  -6   3   11.77    4.46
   2  -6  -3    3.25    0.65
   2  -6  -3    2.75    3.24
  -2  -6   3    2.97    0.83
  -2  -6   3    3.44    3.08
   2  -6  -3    6.54    2.61
  -2  -6   3    3.38    2.05
   2  -6  -3    2.76    0.69
  -2   6   3    1.42    0.65
   2   6  -3    3.13    0.85
   2   6  -3    3.57    0.87
  -1  -6   3   92.16    9.32
   1  -6  -3   74.15    6.92
  -1  -6   3   80.45    8.94
  -1  -6   3   63.90    6.90
  -1  -6   3   60.96    6.87
   1  -6  -3   87.40    9.29
   1  -6  -3   89.37    8.55
  -1  -6   3   76.86    7.07
  -1  -6   3   78.38    9.89
   1  -6  -3   80.85    9.59
   1  -6  -3   69.02    6.90
  -1  -6   3   70.06    9.65
   1  -6  -3   82.60    8.77
   1   6  -3   64.48    6.92
  -1   6   3   68.92    6.91
   0  -6   3    9.88    1.42
   0  -6   3    8.11    1.39
   0  -6  -3   10.32    2.91
   0  -6   3   15.49    3.98
   0  -6  -3   12.75    1.60
   0  -6  -3   10.02    3.59
   0  -6   3    7.36    1.45
   0  -6  -3    7.93    3.59
   0  -6   3   10.36    4.10
   0  -6  -3   13.92    3.33
   0  -6  -3    9.53    1.49
   0   6   3   10.80    1.55
   0   6  -3   10.65    4.08
   0   6  -3   15.46    1.81
   0   6  -3    9.59    3.07
   1  -6   3   17.78    1.98
  -1  -6  -3   17.13    2.06
  -1  -6  -3   32.19    6.71
  -1  -6  -3   15.37    2.02
   1  -6   3   17.26    2.04
   1  -6   3   14.28    4.91
  -1  -6  -3   27.67    5.10
  -1  -6  -3   20.66    4.76
   1  -6   3   16.50    4.43
  -1  -6  -3   25.99    5.97
  -1   6  -3   25.03    5.69
  -1   6  -3   21.53    4.59
  -1   6  -3   17.79    2.04
   1   6   3   17.67    2.09
   2  -6   3    4.99    4.12
  -2  -6  -3    1.87    0.76
   2  -6   3    1.78    0.67
  -2  -6  -3    3.34    2.23
   2  -6   3    5.20    2.76
   2  -6   3    1.49    0.56
  -2  -6  -3   -1.36    2.56
  -2  -6  -3    2.64    0.85
  -2   6  -3    2.88    1.92
  -2   6  -3    4.12    2.97
  -2   6  -3    2.45    0.62
   2   6   3    1.20    0.68
  -2   6  -3    2.12    0.75
   2   6   3    3.42    0.83
  -3  -6  -3  500.25   50.10
   3  -6   3  533.11   50.32
   3  -6   3  561.64   52.06
  -3  -6  -3  556.44   49.40
  -3   6  -3  498.06   49.74
   3   6   3  482.93   50.01
   3   6   3  522.07   49.19
  -3   6  -3  497.75   48.89
  -4  -6  -3   24.87    2.73
  -4  -6  -3   20.69    5.03
  -4  -6  -3   23.22    2.76
   4  -6   3   23.87    2.65
   4  -6   3   20.69    8.22
  -4  -6  -3   18.81    5.74
   4  -6   3   19.91    5.99
   4   6   3   37.37    9.85
   4   6   3   23.29    2.73
  -4   6  -3   23.16    2.59
   4   6   3   40.10    7.94
  -4   6  -3   22.73    4.99
  -4   6  -3   25.59    6.18
   5  -6   3   10.54    5.14
  -5  -6  -3    6.74    3.17
  -5  -6  -3    8.64    1.66
   5  -6   3    0.01    6.23
   5  -6   3    8.46    1.60
  -5  -6  -3   15.09    5.80
  -5  -6  -3    6.87    1.60
   5   6   3   12.95    4.52
  -5   6  -3   10.49    1.55
  -5   6  -3   10.34    5.40
   5   6   3   11.19    5.52
   5   6   3   11.07    1.77
  -5   6  -3   10.48    3.75
   6  -6   3    9.77    1.88
  -6  -6  -3   10.58    4.56
   6  -6   3   10.44   11.20
  -6  -6  -3   18.47    8.26
   6  -6   3    6.82    6.05
  -6  -6  -3    9.68    1.82
  -6  -6  -3    8.51    1.72
   6   6   3   15.05   11.39
  -6   6  -3   10.27    1.58
  -6   6  -3   13.48    6.48
   6   6   3    6.80    1.66
  -6   6  -3   11.81    4.47
   6   6   3    7.60    3.38
  -7  -6  -3   98.64    9.78
   7  -6   3  113.20   14.89
   7  -6   3  108.46   19.69
  -7  -6  -3  100.59   15.54
  -7  -6  -3   86.19   12.80
   7  -6   3   90.65    9.78
  -7   6  -3   93.33   14.60
  -7   6  -3  103.83    9.44
   7   6   3   95.93    9.73
  -7   6  -3  100.48   12.42
   7   6   3  120.96   16.74
   7   6   3  100.74   13.20
  -8  -6  -3    3.85    1.40
  -8  -6  -3   22.41   17.31
   8  -6   3    9.27    2.17
  -8  -6  -3    5.69    1.51
  -8  -6  -3    9.16    7.51
   8   6   3    9.97    6.20
   8   6   3   11.92   12.43
  -8   6  -3    6.28    7.77
   9  -6   3   -0.24    0.84
  -9  -6  -3   -4.27    7.35
  -9  -6  -3    0.21    0.89
  -9  -6  -3   -0.74    2.89
  -9  -7   3    4.24    8.16
  -9  -7   3    8.40    2.14
  -9  -7   3    5.35    1.68
  -9  -7   3    2.66    3.76
   9  -7  -3    5.28    1.87
  -8  -7   3   -2.27    7.59
  -8  -7   3    4.77    4.01
  -8  -7   3    1.55    1.00
  -8  -7   3    1.01    1.01
   8  -7  -3    0.77    1.08
   7  -7  -3    4.62    3.51
   7  -7  -3    8.77    6.86
  -7  -7   3   -0.26    6.43
  -7  -7   3    1.05    2.99
  -7  -7   3    2.65    1.12
  -7  -7   3    2.75    1.34
   7  -7  -3    3.98    1.38
  -7   7   3    1.68    2.38
   7   7  -3    2.31    1.15
  -7   7   3    1.71    4.38
  -6  -7   3   27.58    7.61
  -6  -7   3   24.66    3.06
   6  -7  -3   27.19    3.12
  -6  -7   3   22.99    5.83
  -6  -7   3   25.04    3.22
  -6   7   3   32.59    6.78
   6   7  -3   19.53    4.12
  -6   7   3   30.21    4.83
   5  -7  -3   24.33    2.80
  -5  -7   3   27.75    3.01
  -5  -7   3   43.13   10.20
  -5  -7   3   42.59    9.63
  -5  -7   3   30.82    7.22
  -5  -7   3   23.05    2.91
  -5  -7   3   47.41   14.28
  -5  -7   3   21.83    3.06
   5   7  -3   25.99    3.04
  -5   7   3   36.41    7.18
  -5   7   3   19.96    4.66
  -5   7   3   26.66    2.81
   5   7  -3   21.48    2.97
   4  -7  -3    5.24    6.35
   4  -7  -3    0.74    2.70
  -4  -7   3    5.48    3.32
   4  -7  -3    2.15    0.83
  -4  -7   3    3.43    1.09
   4  -7  -3    2.51    0.74
  -4  -7   3    1.54    0.86
  -4  -7   3    3.15    4.52
  -4  -7   3    1.52    2.59
  -4  -7   3    1.62    0.80
  -4  -7   3    3.44    4.70
   4   7  -3    2.30    1.01
  -4   7   3    1.61    0.78
  -4   7   3    2.65    3.04
   4   7  -3    3.56    1.07
  -4   7   3    2.09    1.91
   3  -7  -3  118.61   11.03
  -3  -7   3  166.41   16.63
  -3  -7   3  129.12   11.20
  -3  -7   3  115.22   11.29
  -3  -7   3  125.23   11.18
   3  -7  -3  113.57   13.86
   3  -7  -3  128.43   15.93
   3  -7  -3  114.30   11.08
  -3  -7   3  117.74   13.84
  -3  -7   3  127.32   15.51
  -3   7   3  117.96   13.43
  -3   7   3  122.13   11.08
   3   7  -3  110.39   11.18
   3   7  -3  110.67   11.19
  -3   7   3  104.90   12.38
   2  -7  -3   47.15    4.84
  -2  -7   3   51.69    5.11
  -2  -7   3   58.66    9.20
   2  -7  -3   57.17    9.13
  -2  -7   3   42.93    4.90
  -2  -7   3   57.81    7.62
   2  -7  -3   47.79    4.95
   2  -7  -3   51.91    4.95
  -2  -7   3   76.54    9.41
   2  -7  -3   50.80    7.19
  -2  -7   3   47.58    4.97
   2   7  -3   51.05    5.05
  -2   7   3   51.64    4.95
  -1  -7   3  152.16   13.89
  -1  -7   3  176.90   16.65
   1  -7  -3  154.98   17.06
   1  -7  -3  149.61   13.83
   1  -7  -3  146.73   16.33
  -1  -7   3  144.83   14.00
   1  -7  -3  139.82   13.87
   1  -7  -3  156.90   16.06
   1  -7  -3  141.00   13.88
  -1  -7   3  171.87   17.79
   1  -7  -3  143.70   15.48
  -1  -7   3  143.64   13.89
  -1   7   3  157.40   13.92
   1   7  -3  148.32   13.94
   0  -7  -3   62.04    6.28
   0  -7  -3   71.73    9.68
   0  -7  -3   68.56    8.18
   0  -7   3   60.29    6.24
   0  -7  -3   64.26    6.29
   0  -7  -3   73.72    9.49
   0  -7  -3   64.49    8.34
   0  -7  -3   65.70    6.24
   0  -7   3   70.13    9.98
   0  -7   3   60.56    6.36
   0  -7   3   68.88    8.73
   0  -7   3   63.88    6.30
   0   7  -3   68.34    6.34
   0   7   3   67.14    6.33
   1  -7   3  218.10   24.94
  -1  -7  -3  248.99   24.04
  -1  -7  -3  269.13   25.34
   1  -7   3  236.00   24.06
  -1  -7  -3  246.37   24.79
   1  -7   3  238.92   21.65
  -1  -7  -3  252.69   23.84
  -1  -7  -3  233.34   21.65
   1  -7   3  221.31   21.59
  -1  -7  -3  220.44   21.65
   1  -7   3  226.23   21.72
  -1   7  -3  224.52   24.73
   1   7   3  248.33   21.69
  -1   7  -3  240.35   23.79
  -1   7  -3  232.90   21.64
  -2  -7  -3  173.10   16.50
  -2  -7  -3  188.26   16.50
  -2  -7  -3  204.40   19.36
   2  -7   3  182.90   16.39
   2  -7   3  181.02   20.71
  -2  -7  -3  179.12   19.87
   2  -7   3  167.76   16.38
  -2  -7  -3  168.31   20.08
   2  -7   3  178.32   19.19
  -2  -7  -3  176.63   18.70
  -2   7  -3  174.32   19.61
   2   7   3  177.30   16.47
  -2   7  -3  181.24   16.42
   2   7   3  170.07   16.41
  -2   7  -3  171.74   18.46
  -3  -7  -3   23.79    2.84
  -3  -7  -3   27.75    5.87
   3  -7   3   27.98    8.89
   3  -7   3   23.67    2.73
  -3  -7  -3   20.35    6.19
   3  -7   3   21.24    2.66
   3  -7   3   24.71    6.78
  -3  -7  -3   26.14    2.88
   3   7   3   24.05    2.83
  -3   7  -3   29.98    7.50
   3   7   3   26.26    2.79
  -3   7  -3   25.84    2.77
  -3   7  -3   32.39    6.61
   4  -7   3   30.54    3.66
   4  -7   3   40.55    9.28
  -4  -7  -3   35.80    3.90
  -4  -7  -3   35.95    3.82
  -4  -7  -3   43.73    8.53
   4  -7   3   30.91   11.17
  -4  -7  -3   46.66    9.68
   4   7   3   33.68    3.78
  -4   7  -3   35.28    5.85
  -4   7  -3   37.63    3.73
   4   7   3   34.14    6.72
  -4   7  -3   44.97    9.28
   4   7   3   33.73    7.91
   5  -7   3   -0.06    2.71
  -5  -7  -3    2.59    1.19
  -5  -7  -3    7.83    3.55
   5  -7   3   10.37    8.31
  -5  -7  -3    4.59    5.07
   5   7   3   12.42    5.06
  -5   7  -3    5.15    1.15
  -5   7  -3    7.41    3.14
  -5   7  -3    8.82    4.68
   5   7   3   12.52    8.25
  -6  -7  -3   68.34   12.21
   6  -7   3   42.61   10.44
  -6  -7  -3   60.28    9.38
  -6  -7  -3   61.26    6.13
   6  -7   3   54.85    6.03
   6  -7   3   55.87   14.15
   6   7   3  110.13   21.96
   6   7   3   85.25   15.48
  -6   7  -3   63.56    5.83
   6   7   3   53.39    5.99
  -6   7  -3   46.73    8.06
  -6   7  -3   57.49   10.64
   7  -7   3    5.85    1.75
  -7  -7  -3    3.26    3.46
  -7  -7  -3    1.60    6.24
  -7  -7  -3    6.09    1.59
  -7  -7  -3    6.41    1.81
   7  -7   3   -1.25   13.21
   7   7   3    7.54    8.41
   7   7   3    4.77    1.59
   7   7   3    6.64    4.08
  -7   7  -3    8.42    6.29
  -7   7  -3   10.73    1.66
  -8  -7  -3    4.52    3.99
  -8  -7  -3    1.58    1.11
  -8  -7  -3   -7.39    7.68
   8  -7   3    2.94    1.46
   8   7   3    2.57   10.39
   8   7   3    6.00    6.33
  -9  -7  -3   14.84    6.65
  -9  -7  -3   23.70    3.60
  -9  -7  -3   26.97   11.90
   9   7   3   24.79   14.60
   9   7   3   24.69    7.54
  -8  -8   3    0.22    0.78
  -8  -8   3    0.77   13.55
  -8  -8   3    1.96    9.57
  -8  -8   3   -1.38    3.20
  -8  -8   3   -0.06    1.02
   8  -8  -3    2.76    1.50
  -7  -8   3   19.50    3.13
  -7  -8   3   29.81    8.94
  -7  -8   3   18.89    7.63
   7  -8  -3   16.41    2.98
  -7  -8   3   17.30   12.49
  -7  -8   3   25.30    3.25
  -7  -8   3   15.98    9.70
  -6  -8   3    0.72    1.03
   6  -8  -3    0.23    0.82
  -6  -8   3    0.54    0.75
  -6  -8   3    1.24    3.44
  -6  -8   3    6.46   10.21
   6  -8  -3   -4.33    6.94
  -6  -8   3   -1.22    6.16
  -6  -8   3    0.92    3.09
  -6  -8   3    0.22    0.87
   6  -8  -3   -0.59    1.95
   6   8  -3    0.13    0.90
  -6   8   3   -5.24    3.87
  -6   8   3    2.19    2.24
  -5  -8   3  104.47   10.04
  -5  -8   3   90.84   13.02
   5  -8  -3   95.96    9.76
  -5  -8   3  102.03   16.01
  -5  -8   3  110.94   13.97
  -5  -8   3  123.51   17.26
   5  -8  -3  106.02    9.76
   5   8  -3   84.04   10.25
   5   8  -3   99.91    9.89
  -5   8   3   99.74   11.47
  -5   8   3  112.52   13.01
  -5   8   3  109.38    9.71
  -4  -8   3    5.63    5.56
  -4  -8   3    0.24    6.71
  -4  -8   3    3.27    3.50
  -4  -8   3    0.09    5.26
   4  -8  -3    3.21    0.93
  -4  -8   3    1.80    1.13
   4  -8  -3    2.66    1.02
  -4  -8   3    2.93    1.13
  -4   8   3    2.48    2.21
   4   8  -3    4.70    1.34
  -4   8   3    3.45    4.05
  -4   8   3    3.99    1.11
   4   8  -3    2.80    1.13
  -3  -8   3   10.48    1.88
  -3  -8   3   11.96    5.57
  -3  -8   3   15.25    6.95
  -3  -8   3   13.04    4.83
  -3  -8   3   10.80    3.88
  -3  -8   3   11.93    1.89
   3  -8  -3    9.67    1.57
  -3  -8   3    9.59    1.70
   3  -8  -3   10.90    1.71
   3   8  -3   14.00    2.04
   3   8  -3   10.85    1.86
  -3   8   3   11.15    1.67
  -2  -8   3   20.85    5.45
   2  -8  -3   18.51    2.19
  -2  -8   3   17.38    2.43
   2  -8  -3   26.59    6.14
   2  -8  -3   12.97    4.40
   2  -8  -3   22.50    7.21
  -2  -8   3   18.44    5.31
   2  -8  -3   18.53    4.42
  -2  -8   3   20.08    6.91
   2  -8  -3   15.92    2.22
  -2  -8   3   19.22    6.28
  -2  -8   3   18.67    2.18
   2  -8  -3   13.63    2.00
  -2  -8   3   17.55    2.29
   2   8  -3   17.37    2.48
  -2   8   3   19.24    2.23
  -1  -8   3   64.63    6.34
  -1  -8   3   64.78    8.95
  -1  -8   3   73.32   10.84
   1  -8  -3   65.49    9.57
   1  -8  -3   62.40    8.09
   1  -8  -3   64.70   10.57
   1  -8  -3   59.70    6.09
   1  -8  -3   61.92    6.18
   1  -8  -3   56.91    8.52
  -1  -8   3   64.84    8.83
   1  -8  -3   61.81    6.21
  -1  -8   3   59.72    6.18
  -1  -8   3   66.31    6.19
  -1  -8   3   76.61   10.77
  -1   8   3   63.13    6.21
   1   8  -3   63.65    6.26
   0  -8   3   19.43    6.54
   0  -8   3   20.02    2.38
   0  -8   3   14.99    2.08
   0  -8   3   14.95    5.04
   0  -8  -3   19.30    5.56
   0  -8   3   20.79    4.74
   0  -8  -3   13.40    2.05
   0  -8  -3   17.65    4.99
   0  -8  -3   20.50    2.28
   0  -8   3   13.41    2.24
   0  -8   3   18.49    4.84
   0  -8  -3   22.85    6.66
   0  -8  -3   20.59    5.03
   0  -8  -3   19.14    2.24
   0   8  -3   17.29    2.26
   0   8   3   20.08    2.31
  -1  -8  -3  234.87   21.29
  -1  -8  -3  234.59   25.29
   1  -8   3  228.63   21.21
   1  -8   3  242.48   25.74
   1  -8   3  231.26   21.26
  -1  -8  -3  216.35   21.26
   1  -8   3  235.79   24.14
  -1  -8  -3  222.58   23.61
   1  -8   3  240.71   21.39
  -1  -8  -3  214.90   24.62
  -1  -8  -3  229.65   21.22
  -1  -8  -3  249.52   24.20
  -1   8  -3  202.99   24.60
  -1   8  -3  228.43   23.73
  -1   8  -3  236.51   21.28
   1   8   3  243.15   21.31
  -2  -8  -3    7.03    1.39
  -2  -8  -3   13.77    5.87
   2  -8   3    4.89    1.20
  -2  -8  -3   10.34    3.46
   2  -8   3   14.37    4.35
  -2  -8  -3   14.49    4.20
   2  -8   3    9.76    6.03
  -2  -8  -3    7.60    4.40
  -2   8  -3    6.91    1.33
  -2   8  -3    9.37    3.16
  -2   8  -3    9.23    4.93
  -3  -8  -3    0.38    2.23
   3  -8   3    1.12    0.73
  -3  -8  -3    2.19    1.01
  -3  -8  -3    0.29    4.00
   3  -8   3   -3.47    6.51
  -3  -8  -3   -0.33    2.90
   3  -8   3    0.66    3.69
  -3  -8  -3    0.68    5.16
   3  -8   3    2.11    0.85
   3   8   3    1.44    0.98
  -3   8  -3    1.08    1.90
  -3   8  -3    3.25    3.66
  -3   8  -3    0.84    0.86
   3   8   3    2.66    0.96
   4  -8   3    3.13    1.03
  -4  -8  -3    4.79    5.35
  -4  -8  -3    4.51    1.36
  -4  -8  -3    5.74    3.76
   4  -8   3    6.37    1.29
   4   8   3    6.24    1.39
  -4   8  -3    1.82    4.59
  -4   8  -3    7.21    3.55
  -4   8  -3    3.61    1.14
   5  -8   3  197.13   19.06
   5  -8   3  168.15   28.00
  -5  -8  -3  225.37   23.17
   5  -8   3  178.64   23.80
  -5  -8  -3  214.89   24.88
  -5  -8  -3  200.47   19.19
  -5  -8  -3  204.17   19.11
  -5   8  -3  202.92   21.72
  -5   8  -3  228.25   19.02
  -5   8  -3  200.57   23.26
  -6  -8  -3    3.11    1.32
   6  -8   3    1.96   11.98
  -6  -8  -3    4.42    1.48
  -6  -8  -3    4.16    6.78
  -6  -8  -3    2.14    3.53
   6  -8   3    3.66    1.42
  -6   8  -3    3.91    1.27
  -6   8  -3   10.76    6.30
   6   8   3    5.43    1.49
  -6   8  -3    8.24    6.28
  -7  -8  -3    8.22    2.03
   7  -8   3   10.58    2.23
  -7  -8  -3    7.49    7.91
  -7  -8  -3    4.21    3.76
  -7   8  -3   11.87    1.99
   7   8   3   24.77   11.92
   7   8   3   13.08    5.97
  -8  -8  -3    2.64    1.39
  -8  -8  -3    7.75    7.46
  -8  -8  -3   -3.44    7.58
  -8   8  -3    5.11    1.37
   8   8   3    2.09   11.43
  -7  -9   3    3.85    4.31
  -7  -9   3    1.10    3.67
   7  -9  -3    4.18    1.55
  -7  -9   3    6.02   12.19
  -7  -9   3   -4.80    7.93
  -7  -9   3    3.95    1.55
  -6  -9   3    2.40    1.52
   6  -9  -3    1.05    1.03
  -6  -9   3   -0.39    9.36
  -6  -9   3    3.37    3.80
  -6  -9   3    0.77    3.55
  -6  -9   3   -5.39    7.34
  -6  -9   3   -0.52    0.81
  -6   9   3    2.26    1.13
  -5  -9   3   12.84    2.53
  -5  -9   3   16.33    6.09
  -5  -9   3   25.92    9.99
   5  -9  -3   11.03    2.08
  -5  -9   3   19.03    6.87
   5  -9  -3    4.29    9.97
   5  -9  -3   14.59    2.23
  -5  -9   3   13.17    9.35
  -5  -9   3   13.13    2.34
  -5  -9   3   12.78    2.16
  -5   9   3   14.13    2.16
   5   9  -3   13.25    2.47
  -5   9   3   13.02    5.95
   5   9  -3   13.87    2.42
  -4  -9   3    8.20    1.77
  -4  -9   3    8.86    1.90
  -4  -9   3    6.88    4.33
  -4  -9   3   10.19    7.15
  -4  -9   3    5.84    4.48
  -4  -9   3   -2.44    7.64
   4  -9  -3    7.30    1.52
   4  -9  -3    5.39    1.33
  -4   9   3    6.91    1.55
   4   9  -3    5.86    1.89
   4   9  -3    8.21    1.92
  -3  -9   3   35.90    4.24
   3  -9  -3   39.06    4.15
   3  -9  -3   36.75    3.94
   3  -9  -3   47.56    8.83
  -3  -9   3   31.50    8.41
  -3  -9   3   29.40    6.94
   3  -9  -3   36.18    6.08
  -3  -9   3   71.99   18.31
  -3  -9   3   35.27    4.03
   3  -9  -3   37.48    4.02
  -3  -9   3   75.63   13.86
  -3   9   3   39.27    4.06
   3   9  -3   37.12    4.24
   2  -9  -3   54.92    9.68
   2  -9  -3   53.54    7.54
  -2  -9   3   50.34    5.34
   2  -9  -3   45.68    5.19
  -2  -9   3   94.75   18.89
  -2  -9   3   71.66   14.72
  -2  -9   3   61.39    9.74
  -2  -9   3   50.68    5.17
   2  -9  -3   50.85    5.18
   2  -9  -3   48.03    5.09
   2   9  -3   49.84    5.31
  -2   9   3   50.93    5.19
  -1  -9   3  187.40   22.42
  -1  -9   3  191.93   17.95
  -1  -9   3  186.96   17.74
   1  -9  -3  185.95   17.69
  -1  -9   3  209.36   23.67
   1  -9  -3  175.30   20.65
   1  -9  -3  192.32   22.50
   1  -9  -3  190.32   21.69
   1  -9  -3  197.30   20.29
   1  -9  -3  184.99   17.75
   1  -9  -3  195.64   17.83
  -1  -9   3  176.53   20.61
  -1   9   3  204.86   17.84
   1   9  -3  199.50   17.89
   0  -9   3   18.57    7.97
   0  -9   3   17.73    2.34
   0  -9  -3   18.09    2.62
   0  -9   3   15.30    4.91
   0  -9  -3   18.39    2.71
   0  -9   3   18.83    2.69
   0  -9  -3   16.87    5.05
   0  -9   3   17.46    6.64
   0  -9   3   20.41    2.90
   0  -9   3   18.74    5.49
   0  -9  -3   20.08    5.42
   0  -9  -3   32.24    8.51
   0  -9  -3   18.75    2.28
   0  -9  -3   18.32    7.04
   0   9  -3   17.89    2.65
   0   9   3   17.98    2.62
  -1  -9  -3   51.58   11.35
   1  -9   3   42.75    4.82
  -1  -9  -3   46.73    7.53
  -1  -9  -3   41.76    4.91
   1  -9   3   66.97   12.92
  -1  -9  -3   62.27   11.90
   1  -9   3   52.84    8.35
  -1  -9  -3   48.62    8.02
  -1  -9  -3   46.24    4.99
   1  -9   3   45.96    4.91
  -1  -9  -3   44.91    4.85
   1  -9   3   61.85    5.18
   1   9   3   47.84    5.00
  -1   9  -3   44.99    4.96
  -2  -9  -3   82.93    8.49
  -2  -9  -3   83.72    8.43
   2  -9   3   92.54   16.29
   2  -9   3   96.30   13.31
   2  -9   3   85.56    8.53
   2  -9   3   77.46    8.28
  -2  -9  -3   92.00    8.40
  -2  -9  -3   97.71   14.68
   2  -9   3   81.39    8.35
  -2  -9  -3   89.46   13.44
  -2  -9  -3   86.42   11.39
  -2  -9  -3  112.36   12.49
  -2   9  -3   83.74    8.39
  -2   9  -3   89.32   12.98
   2   9   3   89.94    8.52
  -2   9  -3   81.33   10.93
  -3  -9  -3   48.39    4.91
   3  -9   3   51.64   15.22
  -3  -9  -3   37.03    4.61
  -3  -9  -3   53.02    8.36
   3  -9   3   42.43    4.68
  -3  -9  -3   44.46   11.46
  -3  -9  -3   56.39    8.93
  -3  -9  -3   33.61    8.51
   3  -9   3   41.90   11.74
   3  -9   3   40.42    4.62
   3   9   3   48.34    4.88
  -3   9  -3   44.44    9.71
  -3   9  -3   49.24    4.74
   3   9   3   44.41    4.71
  -3   9  -3   50.43    7.48
   4  -9   3   42.20    4.60
  -4  -9  -3   37.93    4.69
   4  -9   3   37.68    4.56
  -4  -9  -3   43.28    4.83
  -4  -9  -3   49.83   12.95
  -4  -9  -3   63.52   13.81
  -4  -9  -3   49.34   10.54
  -4  -9  -3   56.84   11.31
   4  -9   3   54.59   16.57
   4  -9   3   52.43   11.44
  -4   9  -3   46.65    4.66
  -4   9  -3   40.14    8.27
  -4   9  -3   50.66   10.47
  -5  -9  -3    5.90    1.62
  -5  -9  -3    5.65    1.61
   5  -9   3    0.57   13.58
  -5  -9  -3   14.74   15.38
  -5  -9  -3    6.54    6.92
  -5  -9  -3    2.21    3.60
   5  -9   3    7.66    1.63
   5   9   3    6.24    1.60
  -5   9  -3    8.66    1.64
  -5   9  -3    1.22    6.40
  -6  -9  -3    5.10    3.93
  -6  -9  -3    9.52   17.17
   6  -9   3    2.85    1.31
  -6  -9  -3    2.92    1.35
  -6   9  -3    4.29    1.30
  -7  -9  -3   11.68    2.45
  -7  -9  -3    0.56   10.39
   7  -9   3   15.80    3.55
  -7  -9  -3   10.96    5.71
  -7   9  -3   14.87    2.38
  -6 -10   3   20.67    9.74
   6 -10  -3   18.99    3.11
  -6 -10   3   16.28    3.14
  -6 -10   3    8.90   16.18
  -6  10   3   22.05    3.02
   5 -10  -3    4.86    1.36
   5 -10  -3    3.45    1.40
  -5 -10   3   10.94    8.04
  -5 -10   3    5.44    1.75
  -5 -10   3    2.73    3.13
  -5  10   3    3.04    1.29
   5  10  -3    5.01    1.67
  -4 -10   3   25.21    7.43
   4 -10  -3   21.40    5.64
  -4 -10   3   13.46    9.12
   4 -10  -3   15.61    8.20
  -4 -10   3   16.99    3.03
   4 -10  -3   18.69    2.86
   4 -10  -3   21.05    3.06
   4 -10  -3   20.65    2.83
  -4  10   3   23.00    2.94
   4  10  -3   18.85    3.09
  -3 -10   3   58.54   11.45
   3 -10  -3   45.51    5.05
   3 -10  -3   57.39   10.95
   3 -10  -3   66.17   17.37
   3 -10  -3   44.03    4.96
   3 -10  -3   50.69    5.20
  -3 -10   3   47.20    5.09
  -3 -10   3   49.81    5.36
   3 -10  -3   44.79    7.27
  -3 -10   3   76.56   15.73
  -3 -10   3   45.99    5.15
  -3  10   3   53.42    5.15
   3  10  -3   44.42    5.26
  -2 -10   3    1.06    3.37
   2 -10  -3    7.21    9.06
   2 -10  -3    2.23    1.23
   2 -10  -3    1.48    2.62
  -2 -10   3    2.12    0.99
   2 -10  -3    0.41    5.61
  -2 -10   3    2.22    1.17
  -2 -10   3    1.83    1.21
   2 -10  -3    1.69    1.11
   2 -10  -3    2.05    0.93
   2 -10  -3   -0.95    2.75
  -2 -10   3   -3.27    7.20
  -2  10   3    2.16    1.22
   2  10  -3    1.50    1.24
  -1 -10   3   31.73    9.92
  -1 -10   3   22.67    3.09
   1 -10  -3   28.80    6.56
  -1 -10   3   26.75    3.24
   1 -10  -3   26.58    3.22
  -1 -10   3   25.72    3.31
   1 -10  -3   34.89    9.25
   1 -10  -3   27.09    3.07
   1 -10  -3   22.89    3.20
   1 -10  -3   34.27    8.17
  -1 -10   3   22.26    6.80
   1 -10  -3   47.50   12.43
   1  10  -3   29.08    3.39
  -1  10   3   29.94    3.35
   0 -10   3   12.45    7.44
   0 -10   3    8.60    1.66
   0 -10   3   13.03    2.22
   0 -10  -3    8.36    1.59
   0 -10  -3   11.72    4.24
   0 -10  -3   15.59    8.36
   0 -10  -3    7.35    1.64
   0 -10   3   14.30    4.86
   0 -10  -3   13.35    2.15
   0 -10  -3   10.87    4.68
   0 -10   3    8.52    1.72
   0 -10  -3    6.10    6.16
   0  10   3   10.56    1.92
   0  10  -3   10.15    1.96
   1 -10   3    9.40    8.15
  -1 -10  -3    6.93    1.78
   1 -10   3    7.28    4.67
  -1 -10  -3    4.04    5.55
   1 -10   3   11.01    4.78
   1 -10   3    9.15    1.95
  -1 -10  -3    5.31    3.33
   1 -10   3    8.06    1.64
   1 -10   3    6.91    1.64
   1 -10   3   15.27    7.88
  -1 -10  -3    9.87    1.86
  -1 -10  -3   11.01    5.03
  -1 -10  -3   18.87    8.97
  -1 -10  -3    8.25    1.60
   1  10   3    7.49    1.76
  -1  10  -3    7.73    1.75
  -2 -10  -3   23.67    3.11
  -2 -10  -3   28.40    7.52
  -2 -10  -3   25.18    6.43
  -2 -10  -3   33.15    3.52
   2 -10   3   46.59   12.47
   2 -10   3   21.78    6.53
  -2 -10  -3   16.91    7.93
  -2 -10  -3   26.00   10.21
  -2 -10  -3   27.84    3.32
   2 -10   3   20.77    3.27
   2 -10   3   24.42    3.07
   2 -10   3   26.32    3.37
  -2  10  -3   27.81    3.27
   2  10   3   29.80    3.44
   3 -10   3  143.56   22.37
   3 -10   3  108.33   10.70
  -3 -10  -3  111.66   14.44
  -3 -10  -3  110.64   10.77
   3 -10   3  114.93   10.94
  -3 -10  -3  121.01   15.63
  -3 -10  -3  152.95   21.55
  -3 -10  -3  108.60   10.82
  -3 -10  -3  104.81   16.75
  -3 -10  -3  107.73   10.89
   3 -10   3  142.33   20.98
   3 -10   3  104.69   10.73
  -3  10  -3  119.23   10.81
  -3  10  -3   90.13   15.53
   3  10   3  105.25   10.84
  -3  10  -3  113.21   14.32
   4 -10   3   28.30    3.35
  -4 -10  -3   25.44    3.55
  -4 -10  -3   27.15    7.28
  -4 -10  -3   29.62    8.20
  -4 -10  -3   29.52   12.13
  -4 -10  -3   22.44    9.45
   4 -10   3   24.56    3.33
   4  10   3   28.57    3.45
  -4  10  -3   30.63    3.47
  -5 -10  -3    5.94   10.09
  -5 -10  -3    2.21    1.34
  -5 -10  -3    3.34    4.07
  -5 -10  -3    7.08    5.57
   5 -10   3    5.51    1.59
  -5 -10  -3   -0.73    7.92
   5  10   3    4.01    1.42
  -5  10  -3    3.16    1.43
  -6 -10  -3   -0.33    3.44
  -6 -10  -3   12.04   11.42
  -6 -10  -3    5.64   19.53
  -5 -11   3   17.51    9.72
  -5 -11   3    4.52    4.26
   5 -11  -3    5.59    1.76
  -5 -11   3    6.44   10.38
   5 -11  -3    2.99    2.95
  -5 -11   3   14.12   16.71
   5 -11  -3    9.37    9.17
   5 -11  -3    8.21    1.79
   5 -11  -3    6.39    1.76
  -5 -11   3    3.46    1.72
  -5  11   3    5.46    1.64
   5  11  -3    5.96    1.97
   4 -11  -3   25.61    6.26
  -4 -11   3   43.58   15.91
   4 -11  -3   22.93    3.11
  -4 -11   3   28.38    8.55
  -4 -11   3   51.63   11.83
  -4 -11   3   32.32   16.53
   4 -11  -3   25.08    3.37
   4 -11  -3   27.18    3.27
  -4 -11   3   24.42    3.86
   4 -11  -3   15.87    9.21
   4  11  -3   21.78    3.66
  -4  11   3   27.88    3.40
   3 -11  -3   40.26   10.70
   3 -11  -3   35.29    4.12
   3 -11  -3   33.94    7.05
  -3 -11   3   47.19   15.55
   3 -11  -3   33.50    4.11
  -3 -11   3   29.03   10.20
  -3 -11   3   36.83    4.43
  -3 -11   3   27.12    7.47
  -3 -11   3   59.91   11.99
   3 -11  -3   35.91    4.02
  -3  11   3   45.81    4.38
   3  11  -3   30.64    4.23
  -2 -11   3    0.16    4.02
  -2 -11   3   -7.74   10.63
  -2 -11   3   -0.46    3.22
   2 -11  -3   -0.65    0.98
   2 -11  -3   -2.04    7.18
  -2 -11   3    1.58    9.11
   2 -11  -3    0.77    1.13
   2 -11  -3   -0.18    2.63
   2 -11  -3   -0.48    0.80
  -2 -11   3   -0.67    0.89
  -2  11   3    0.91    1.21
   2  11  -3    2.43    1.36
   1 -11  -3    7.65    1.80
   1 -11  -3    6.00    3.79
  -1 -11   3    9.09    4.18
  -1 -11   3    6.30    9.30
   1 -11  -3    7.61    1.78
  -1 -11   3   16.43    6.34
  -1 -11   3    6.26    8.13
   1 -11  -3   12.86    7.99
  -1 -11   3    7.58    1.92
   1 -11  -3    4.19    1.32
  -1  11   3    5.06    1.63
   1  11  -3    6.18    1.78
   0 -11  -3   70.44    7.29
   0 -11  -3   72.20    7.74
   0 -11  -3  142.20   29.36
   0 -11   3   71.70    7.54
   0 -11   3   58.07   10.42
   0 -11   3   93.38   18.30
   0 -11   3   72.10    7.36
   0 -11   3   84.09   16.82
   0 -11  -3   82.51   14.57
   0 -11  -3   68.26    7.44
   0 -11  -3   64.69   10.18
   0 -11   3  103.30   18.94
   0  11  -3   81.10    7.57
   0  11   3   73.31    7.55
   1 -11   3   76.13   17.46
  -1 -11  -3   60.01   13.67
   1 -11   3   53.24   12.33
   1 -11   3   48.92    9.76
  -1 -11  -3   55.94   14.78
  -1 -11  -3   56.53    9.26
  -1 -11  -3   54.11    5.75
  -1 -11  -3   61.85    6.03
   1 -11   3   50.07    5.88
   1 -11   3   52.05    5.72
  -1  11  -3   56.13    5.88
   1  11   3   52.71    5.94
  -2 -11  -3    5.02   10.68
  -2 -11  -3   -0.08    3.44
   2 -11   3    1.30    1.25
   2 -11   3    1.01    2.98
  -2 -11  -3    0.39    8.22
   2 -11   3   -2.66    8.20
   2 -11   3    1.52    1.01
  -2 -11  -3    1.59    1.34
   2  11   3    3.84    1.57
  -2  11  -3    2.70    1.38
   3 -11   3   14.01    2.45
  -3 -11  -3   11.15   16.34
   3 -11   3   26.48    2.98
  -3 -11  -3   12.94    2.59
  -3 -11  -3   20.94   10.84
  -3 -11  -3   18.33    6.82
  -3  11  -3   15.04    2.61
   3  11   3   14.24    2.61
  -4 -11  -3   17.73   11.79
  -4 -11  -3    8.88    2.38
  -4 -11  -3   16.73    6.91
   4 -11   3   17.81    3.02
  -4  11  -3   17.59    2.66
  -5 -11  -3    1.29    1.28
  -5 -11  -3   -3.08   11.13
  -5  11  -3    1.76    1.28
  -3 -12   3   16.16   11.57
   3 -12  -3    8.54    2.11
  -3 -12   3    7.41    2.02
   3 -12  -3    2.83   10.09
   3  12  -3    6.36    2.02
  -3  12   3    6.40    1.81
  -2 -12   3    9.08    2.49
  -2 -12   3   12.48    7.34
   2 -12  -3   16.78    2.87
  -2 -12   3   12.11   11.57
   2 -12  -3   15.70    6.32
   2 -12  -3   20.21   11.39
   2  12  -3   14.82    2.91
  -2  12   3   14.59    2.67
  -1 -12   3   10.77    2.41
   1 -12  -3    5.21    4.37
  -1 -12   3    7.53   12.10
  -1 -12   3   13.44    6.23
   1 -12  -3   11.25    2.46
   1 -12  -3    1.95    9.79
  -1  12   3   15.82    2.74
   1  12  -3   13.74    2.67
   0 -12  -3   12.48    4.68
   0 -12   3   12.79    2.55
   0 -12  -3   10.76    2.26
   0 -12   3   10.60    5.56
   0 -12  -3    6.67    9.24
   0 -12   3   12.62   11.99
   0  12   3    9.15    2.21
   0  12  -3   12.84    2.59
  -1 -12  -3   29.62   12.95
   1 -12   3   16.35    7.10
   1 -12   3   20.33    3.40
  -1 -12  -3   20.52    3.42
  -1 -12  -3   35.83   10.98
   1 -12   3   22.79   11.53
  -1  12  -3   18.66    3.11
   1  12   3   18.59    3.18
  -2 -12  -3    5.98    1.82
   2 -12   3   -4.66   10.33
  -2 -12  -3   -3.82    9.80
   2 -12   3    8.85    2.13
  -2  12  -3    9.45    2.02
   2  12   3    7.12    2.15
  10   0  -4  163.54   25.58
 -10   0   4  128.82   18.93
  10   0  -4  116.42   12.06
   9   0  -4    2.28    2.81
   9   0  -4    6.24    6.15
   9   0  -4    2.55    1.02
  -9   0   4    2.78    2.89
  -9   0   4    7.27    5.28
   8   0  -4  220.17   24.32
  -8   0   4  220.85   24.11
  -8   0   4  223.87   22.87
   8   0  -4  224.60   20.53
   8   0  -4  212.49   22.83
   7   0  -4   15.24    4.47
  -7   0   4   20.75    6.08
   7   0  -4   17.60    2.27
   7   0  -4   17.76    5.61
  -7   0   4   25.42    5.38
   6   0  -4  602.94   56.08
   6   0  -4  604.45   55.26
  -6   0   4  593.47   56.06
  -6   0   4  561.50   55.14
  -5   0   4   16.30    3.27
  -5   0   4   16.27    3.55
   5   0  -4   20.23    2.00
   5   0  -4   18.12    3.61
   5   0  -4   13.60    3.77
   4   0  -4 3395.04  307.34
  -3   0   4    4.57    1.29
  -3   0   4    4.68    1.55
   3   0  -4    4.93    0.61
   3   0  -4    3.49    1.47
   3   0  -4    3.23    1.17
   2   0  -4 1371.89  125.61
  -2   0   4 1403.40  125.67
  -1   0   4    4.45    0.96
  -1   0   4    4.59    0.87
   1   0  -4    6.18    1.25
   1   0  -4    5.25    0.95
   0   0  -4  932.98   84.86
  -1   0  -4   21.53    2.08
   1   0   4   20.92    2.06
   2   0   4 2457.30  223.05
  -3   0  -4   33.61    3.98
   3   0   4   49.57    6.10
  -3   0  -4   46.05    5.90
   3   0   4   54.55    5.65
  -3   0  -4   49.73    5.43
   3   0   4   36.40    4.00
   4   0   4  261.56   24.85
  -4   0  -4  242.89   25.28
   4   0   4  252.69   25.67
  -5   0  -4   99.60   12.18
   5   0   4   95.91    9.50
   5   0   4   97.76   11.44
  -5   0  -4  104.24   11.41
   5   0   4  108.97   12.74
   6   0   4  865.53   82.39
   6   0   4  904.89   81.35
  -6   0  -4  835.67   81.94
   7   0   4   85.40   10.74
  -7   0  -4   61.37    7.36
  -7   0  -4   94.01   10.56
  -7   0  -4   84.42   11.74
   7   0   4   87.41   12.60
   7   0   4   76.35    7.58
   8   0   4  100.27   17.91
  -8   0  -4   85.78    8.17
  -8   0  -4   69.66   12.40
   8   0   4   88.08    8.40
  -8   0  -4   71.74   10.71
   8   0   4   93.08   11.93
   9   0   4   12.58   13.58
  -9   0  -4    1.10    3.00
   9   0   4    1.08    1.05
  -9   0  -4    1.08    0.83
   9   0   4    1.57    4.88
  -9   0  -4    4.28    6.67
  10   0   4  348.94   38.13
 -10   0  -4  304.57   28.51
 -10   0  -4  287.58   34.68
  10  -1  -4   71.61    6.14
 -10  -1   4   34.77    9.71
  10   1  -4   51.09    5.84
  10   1  -4   59.67   14.26
   9  -1  -4  104.03   10.72
  -9  -1   4  118.48   15.58
  -9  -1   4  115.18   10.54
   9  -1  -4   87.81   12.83
  -9  -1   4  122.65   13.85
   9  -1  -4  103.39   15.34
  -9  -1   4  120.72   10.42
   9   1  -4  111.28   13.74
   9   1  -4  123.19   10.84
  -9   1   4   97.71   14.50
   9   1  -4  134.94   17.08
  -9   1   4   90.28   12.74
  -8  -1   4  142.92   12.91
  -8  -1   4  163.40   15.96
   8  -1  -4  125.96   12.99
   8  -1  -4  116.90   14.93
   8  -1  -4  135.23   16.72
  -8  -1   4  161.33   17.37
  -8   1   4  110.31   15.94
  -8   1   4  109.54   14.76
   8   1  -4  146.84   15.72
   8   1  -4  161.30   17.72
   8   1  -4  158.14   13.12
   7  -1  -4 1140.94   98.97
  -7  -1   4  912.71   98.58
  -7   1   4 1180.17   99.16
   7   1  -4 1008.16   98.98
  -6  -1   4  262.21   30.41
   6  -1  -4  316.83   30.48
   6  -1  -4  330.92   29.77
  -6  -1   4  285.50   29.75
  -6   1   4  362.02   30.03
  -6   1   4  358.16   30.90
   6   1  -4  278.45   30.54
   6   1  -4  274.56   29.72
   5  -1  -4  810.09   81.63
  -5  -1   4  932.61   82.33
   5   1  -4  924.29   82.32
  -5   1   4  878.42   81.89
  -4  -1   4 1295.66  108.78
   4  -1  -4 1068.29  108.00
  -4   1   4 1108.75  108.16
   4   1  -4 1271.43  108.73
  -3  -1   4 1014.04   93.94
   3  -1  -4 1001.15   93.41
  -3   1   4 1060.72   93.56
   3   1  -4 1032.72   93.93
   2  -1  -4  154.54   13.59
  -2  -1   4  150.39   14.28
  -2   1   4  134.14   13.61
  -1  -1   4   85.47    8.89
  -1  -1   4   80.41    8.55
   1   1  -4   90.87    8.90
   1   1  -4   97.04    8.67
   0  -1   4   18.64    2.18
   0   1  -4   23.07    2.20
   0   1  -4   30.69    2.99
   0   1  -4   30.84    3.33
   0   1  -4   23.40    2.20
  -1  -1  -4  413.35   34.23
   1  -1   4  331.76   33.91
   1   1   4  321.02   33.53
  -1   1  -4  383.56   34.54
   2  -1   4  784.45   75.19
   2   1   4  843.77   75.62
   3  -1   4   94.35    9.83
   3  -1   4  100.79    9.20
  -3  -1  -4   73.54    7.27
  -3  -1  -4   67.09    8.84
  -3  -1  -4   64.47    8.28
  -3   1  -4   82.15    7.28
   3   1   4   62.77    8.30
   3   1   4   74.88    7.28
  -3   1  -4   81.90    9.33
  -3   1  -4   92.11    8.88
   4  -1   4  757.47   71.93
  -4   1  -4  771.40   71.71
   5  -1   4   56.55    5.58
   5  -1   4   49.44    7.38
   5  -1   4   60.14    8.84
  -5   1  -4   54.03    8.20
  -5   1  -4   51.33    7.21
   5   1   4   77.63    9.33
  -5   1  -4   55.43    5.48
  -6  -1  -4  227.05   26.11
  -6  -1  -4  231.64   25.10
  -6  -1  -4  284.12   23.05
   6   1   4  253.90   25.62
   6   1   4  230.04   26.46
   6   1   4  253.67   23.04
  -7  -1  -4  499.63   51.54
   7  -1   4  589.22   54.00
   7  -1   4  583.15   52.39
  -7  -1  -4  459.90   52.45
   7  -1   4  546.85   49.17
   7   1   4  550.09   49.20
  -7   1  -4  579.66   52.03
  -7   1  -4  556.15   53.23
   7   1   4  489.29   53.16
   8  -1   4   77.15   14.15
  -8  -1  -4   90.86    7.77
   8  -1   4   55.44   10.29
  -8  -1  -4   98.48   13.15
  -8  -1  -4  103.56   11.43
   8  -1   4   72.11    7.78
  -8   1  -4   66.10   10.11
  -8   1  -4   59.72   11.57
   8   1   4  103.30   11.86
  -8   1  -4   71.71    7.50
  -9  -1  -4  195.10   17.20
  -9  -1  -4  183.07   22.75
   9  -1   4  179.49   21.25
  -9  -1  -4  178.49   16.95
   9  -1   4  164.40   24.74
  -9  -1  -4  188.81   20.78
   9  -1   4  166.08   17.28
  -9   1  -4  168.81   20.39
  -9   1  -4  194.26   23.04
  -9   1  -4  180.97   17.02
   9   1   4  199.61   17.42
 -10  -1  -4    8.16    6.00
 -10  -1  -4   15.86    2.52
 -10   1  -4   14.78    2.21
  10   1   4   15.27   11.50
 -10  -2   4    3.50    5.77
  10  -2  -4    8.48    1.71
 -10  -2   4    4.24    1.07
 -10  -2   4    4.28    1.22
  10   2  -4   -4.37    9.03
  10   2  -4    6.19    1.54
   9  -2  -4   44.08    9.41
  -9  -2   4   27.47    3.13
  -9  -2   4   28.18    3.30
  -9  -2   4   30.04    9.09
   9  -2  -4   44.80    6.74
  -9  -2   4   32.80    7.70
   9   2  -4   24.50    5.88
  -9   2   4   26.26    7.33
   9   2  -4   25.42    3.40
   9   2  -4   41.04   10.52
  -9   2   4   32.72    6.52
   8  -2  -4  355.18   34.37
  -8  -2   4  410.84   37.42
  -8  -2   4  390.61   34.34
  -8  -2   4  382.11   38.46
  -8   2   4  326.87   37.24
  -8   2   4  329.55   36.27
   8   2  -4  389.76   34.43
   8   2  -4  407.87   37.56
   8   2  -4  396.55   39.13
  -7  -2   4   20.31    4.94
   7  -2  -4   19.63    4.40
  -7  -2   4   12.43    1.89
   7  -2  -4   18.08    2.09
  -7  -2   4   14.26    5.22
   7  -2  -4   14.47    4.60
   7   2  -4   22.13    6.65
   7   2  -4   16.58    4.76
  -7   2   4   18.02    4.70
  -7   2   4   17.26    3.81
   7   2  -4   15.04    2.06
  -6  -2   4 1133.31  111.77
   6  -2  -4 1230.04  111.28
   6   2  -4 1171.71  111.94
  -6   2   4 1289.85  111.56
   5  -2  -4  130.22   14.33
  -5  -2   4  158.99   15.20
   5  -2  -4  133.68   13.31
  -5  -2   4  147.32   15.77
   5  -2  -4  134.24   14.90
  -5  -2   4  155.72   13.38
  -5   2   4  132.31   15.01
  -5   2   4  147.95   14.59
   5   2  -4  143.61   15.79
   5   2  -4  153.64   13.39
   5   2  -4  154.92   15.10
   4  -2  -4  239.34   23.70
  -4   2   4  250.77   23.44
  -4   2   4  251.96   23.90
   3  -2  -4   40.54    4.49
   3  -2  -4   44.00    4.82
  -3  -2   4   38.39    3.96
  -3  -2   4   44.51    5.18
   3   2  -4   42.64    5.08
  -3   2   4   39.75    4.55
  -3   2   4   39.44    4.92
   3   2  -4   48.20    4.01
   3   2  -4   46.15    5.69
  -2  -2   4 1018.08   88.78
   2  -2  -4 1031.26   87.80
  -2  -2   4  847.93   88.50
  -2   2   4  974.06   87.62
   1  -2  -4  401.52   36.89
   1  -2  -4  378.50   36.80
   1   2  -4  438.33   37.93
   0  -2   4 2246.32  203.24
   0  -2  -4 2239.62  202.73
   1  -2   4  288.62   30.07
  -1  -2  -4  367.72   29.89
   1   2   4  340.31   29.79
  -1   2  -4  265.48   29.86
   2  -2   4  242.01   22.41
   2  -2   4  240.96   23.08
  -2  -2  -4  243.76   22.47
  -2   2  -4  207.99   22.54
  -2   2  -4  211.07   22.03
   3  -2   4  133.22   16.61
   3  -2   4  162.35   16.26
  -3   2  -4  174.56   16.26
  -3   2  -4  162.36   16.88
   4  -2   4   57.46    8.17
   4  -2   4   63.45    7.43
   4  -2   4   50.94    5.12
  -4   2  -4   49.45    7.55
  -4   2  -4   55.19    6.89
  -4   2  -4   48.90    4.99
   5  -2   4  229.68   23.75
   5  -2   4  231.99   21.41
   5  -2   4  235.31   24.97
  -5   2  -4  240.38   24.62
  -5   2  -4  223.80   23.40
  -6  -2  -4  206.70   19.85
   6  -2   4  221.48   19.94
  -6  -2  -4  194.55   23.05
  -6  -2  -4  208.20   22.14
   6   2   4  193.25   23.28
   6   2   4  215.47   22.39
  -6   2  -4  235.11   19.76
  -6   2  -4  233.29   22.57
  -6   2  -4  226.47   23.68
   6   2   4  207.81   19.90
  -7  -2  -4   82.77   11.69
  -7  -2  -4   75.04    7.20
  -7  -2  -4   93.38   10.41
   7  -2   4   52.57    9.51
   7  -2   4   65.55   13.77
  -7  -2  -4   86.36    7.10
   7   2   4   86.07    7.34
   7   2   4   85.31   12.23
  -7   2  -4   56.68    6.88
   7   2   4   86.01   10.46
  -7   2  -4   53.91   10.71
  -7   2  -4   58.42    9.33
  -8  -2  -4  491.43   46.54
   8  -2   4  420.18   43.20
  -8  -2  -4  474.11   42.97
   8  -2   4  474.78   46.89
   8  -2   4  483.23   49.11
  -8  -2  -4  499.49   48.25
  -8   2  -4  430.61   47.47
   8   2   4  500.26   43.29
  -8   2  -4  430.31   46.04
  -8   2  -4  460.52   42.92
   8   2   4  511.66   48.95
   8   2   4  507.69   47.05
   9  -2   4   31.86    8.26
  -9  -2  -4   25.16    6.77
  -9  -2  -4   17.70    2.85
   9  -2   4   36.49   12.49
  -9  -2  -4   18.24    7.99
  -9  -2  -4   13.82    2.46
   9  -2   4   27.99    3.09
  -9   2  -4   20.11    2.41
  -9   2  -4   17.12    8.13
  -9   2  -4   15.69    5.19
   9   2   4   18.10    2.95
 -10  -2  -4    8.68    8.51
 -10  -2  -4   11.95    2.43
 -10   2  -4   17.98    2.12
  10   2   4    6.79   11.86
 -11  -3   4    4.39    1.16
 -11  -3   4    3.41    1.23
 -10  -3   4    4.71    7.01
 -10  -3   4    2.43    1.08
  10  -3  -4    3.99    1.48
  10   3  -4   -0.98    9.25
  -9  -3   4  150.75   19.91
  -9  -3   4  172.09   16.90
   9  -3  -4  199.12   22.05
   9  -3  -4  208.43   17.33
   9  -3  -4  222.40   20.47
  -9  -3   4  171.57   17.06
  -9  -3   4  166.80   21.87
  -9   3   4  216.84   21.98
  -9   3   4  208.24   20.03
   9   3  -4  159.25   17.13
   9   3  -4  190.64   23.80
   9   3  -4  152.47   20.05
  -8  -3   4  147.04   18.73
   8  -3  -4  153.70   14.40
  -8  -3   4  154.93   14.12
  -8  -3   4  163.23   14.37
  -8  -3   4  126.06   16.72
  -8  -3   4  159.71   14.19
  -8   3   4  138.31   16.30
   8   3  -4  154.34   14.42
  -8   3   4  162.46   18.10
   8   3  -4  143.52   17.07
   8   3  -4  156.01   19.16
   7  -3  -4   96.76   13.45
   7  -3  -4   93.76   10.90
   7  -3  -4  100.46   12.52
  -7  -3   4  130.98   11.05
  -7  -3   4  121.18   14.91
  -7  -3   4  125.64   13.63
  -7  -3   4  129.95   10.84
   7   3  -4  133.08   13.81
   7   3  -4  122.17   15.07
  -7   3   4   98.15   13.54
  -7   3   4   99.95   12.54
   7   3  -4  141.52   11.15
   6  -3  -4  222.38   21.32
   6  -3  -4  240.11   22.83
   6  -3  -4  241.17   23.63
  -6   3   4  227.35   22.84
  -6   3   4  231.32   23.69
   5  -3  -4  837.40   73.94
  -5  -3   4  801.53   74.88
   5   3  -4  785.93   74.70
  -5   3   4  760.44   73.79
  -4  -3   4   35.64    5.63
   4  -3  -4   20.97    4.15
  -4  -3   4   25.81    2.92
   4  -3  -4   20.61    3.62
  -4  -3   4   38.46    4.82
  -4  -3   4   36.09    3.11
  -4  -3   4   29.82    2.93
   4   3  -4   34.84    5.42
   4   3  -4   36.72    3.11
   4   3  -4   35.91    3.01
  -4   3   4   20.07    4.09
   4   3  -4   29.27    4.44
  -3  -3   4  106.77   11.53
  -3  -3   4  102.16    9.41
   3  -3  -4  111.39   10.25
  -3  -3   4   97.11    9.43
   3  -3  -4  100.74   10.55
  -3  -3   4  110.14   10.95
   3   3  -4  103.96    9.50
  -3   3   4   96.89   10.17
  -3   3   4   98.73    9.89
  -2  -3   4  927.73   76.45
  -2   3   4  731.93   74.93
   1   3  -4  322.37   31.48
   1   3  -4  323.72   30.75
   0  -3   4  532.25   48.45
   0  -3  -4  501.11   47.84
   0   3  -4  556.03   48.67
   0   3   4  491.37   47.79
   1  -3   4   40.51    4.08
   1  -3   4   50.82    6.09
   1  -3   4   42.26    4.09
   1   3   4   37.73    6.24
  -1   3  -4   42.18    4.08
  -1   3  -4   42.98    4.09
  -1   3  -4   52.87    5.44
  -1   3  -4   51.17    5.92
   1   3   4   37.99    5.22
   2  -3   4  529.98   49.49
   2  -3   4  522.02   50.26
  -2   3  -4  528.61   49.75
  -3  -3  -4  154.53   16.30
  -3  -3  -4  117.93   12.97
   3  -3   4  172.55   16.67
   3  -3   4  158.21   13.05
  -3  -3  -4  122.70   13.03
  -3  -3  -4  152.79   15.27
   3   3   4  113.76   14.84
  -3   3  -4  146.64   12.97
   3   3   4  124.38   13.01
  -3   3  -4  167.54   15.02
  -3   3  -4  148.96   12.96
   3   3   4  140.41   15.16
  -3   3  -4  154.24   15.73
   4  -3   4   43.18    3.66
  -4  -3  -4   31.94    5.08
  -4  -3  -4   31.63    3.57
  -4  -3  -4   23.30    6.10
  -4   3  -4   39.87    3.50
   4   3   4   29.56    5.10
  -4   3  -4   37.43    3.46
   4   3   4   29.13    3.54
  -4   3  -4   47.12    5.82
  -5  -3  -4  415.83   43.00
   5  -3   4  507.00   43.27
   5  -3   4  451.97   44.15
  -5   3  -4  409.81   42.09
  -5   3  -4  418.36   43.22
   6  -3   4  483.68   43.49
   6  -3   4  478.00   46.58
   6  -3   4  484.53   48.22
  -6   3  -4  455.99   45.95
  -6   3  -4  476.14   47.40
  -7  -3  -4   76.31    9.88
  -7  -3  -4   82.56    6.95
   7  -3   4   60.58    7.00
   7  -3   4   88.09   16.50
  -7  -3  -4   77.31    7.06
   7  -3   4   63.79   10.11
  -7  -3  -4   83.88   11.97
  -7   3  -4   65.46    6.71
   7   3   4   83.04   10.36
  -7   3  -4   64.65    6.74
   7   3   4   77.99   12.37
  -7   3  -4   60.23   11.32
  -7   3  -4   58.41    9.35
   8  -3   4   24.95    3.09
  -8  -3  -4   18.56    2.73
  -8  -3  -4   22.19    6.10
  -8  -3  -4   22.36    2.93
  -8  -3  -4   24.18    8.16
  -8   3  -4   19.51    5.31
  -8   3  -4   22.53    6.96
   8   3   4   19.35    6.15
  -8   3  -4   25.68    2.61
   8   3   4   17.08    3.08
   8   3   4   25.16    8.87
  -8   3  -4   29.46    2.76
  -9  -3  -4  180.13   22.13
   9  -3   4  205.76   18.95
  -9  -3  -4  159.19   23.73
  -9  -3  -4  194.06   18.73
   9   3   4  191.87   19.00
  -9   3  -4  233.91   25.57
  -9   3  -4  251.29   24.31
 -10  -3  -4    1.53    1.09
 -10  -3  -4    2.71    1.24
 -10  -3  -4    2.62    8.88
 -10  -3  -4    0.43    4.20
  10   3   4    1.88    5.33
  10   3   4   -0.26   11.15
 -10  -4   4   62.56    6.07
  10  -4  -4   48.83    6.11
 -10  -4   4   59.25    5.85
 -10  -4   4  100.56   25.18
  10   4  -4   46.05   15.24
   9  -4  -4   17.88    2.75
   9  -4  -4   21.66    8.24
  -9  -4   4   14.61    5.44
  -9  -4   4   17.17    2.54
  -9  -4   4   10.88    8.05
  -9   4   4   19.29    6.80
   9   4  -4   16.74    6.10
   9   4  -4   13.01    2.49
   9   4  -4   10.10    9.02
  -8  -4   4   66.74   11.36
  -8  -4   4   56.71   10.40
   8  -4  -4   70.87    6.29
  -8  -4   4   58.56    6.10
  -8  -4   4   60.02    5.95
  -8  -4   4   58.47    5.90
   8   4  -4   62.11   12.70
  -8   4   4   71.93    8.43
  -8   4   4   65.80   10.00
   8   4  -4   58.21    9.02
   8   4  -4   46.68    6.03
   7  -4  -4    7.23    1.65
  -7  -4   4   17.37    6.26
  -7  -4   4    9.64    1.63
  -7  -4   4   14.82    1.84
  -7  -4   4   13.71    4.60
  -7  -4   4   10.50    1.83
  -7   4   4    8.00    3.03
   7   4  -4   12.06    4.13
  -7   4   4    7.64    4.26
   7   4  -4    9.01    5.47
   7   4  -4   16.44    2.14
   6  -4  -4  208.24   21.70
   6  -4  -4  218.01   24.01
  -6  -4   4  282.35   21.68
   6  -4  -4  220.98   23.19
  -6  -4   4  270.37   21.73
  -6   4   4  231.57   23.85
  -6   4   4  209.54   22.92
  -5  -4   4   91.49   11.57
  -5  -4   4   87.07    8.30
  -5  -4   4   93.80   10.59
  -5  -4   4   72.41    8.27
   5   4  -4   90.49   10.47
   5   4  -4   87.14   11.50
   5   4  -4  106.00    8.51
   4  -4  -4 1223.00  108.61
  -4  -4   4 1162.57  109.49
  -4   4   4 1159.78  107.85
  -3  -4   4 1823.82  169.28
   3  -4  -4 1812.88  168.76
  -3  -4   4 1836.14  169.31
  -3   4   4 1925.04  167.81
  -2  -4   4    7.65    2.12
   2  -4  -4    6.39    2.40
  -2  -4   4    6.17    2.39
  -2  -4   4    3.67    0.69
  -2  -4   4    2.94    0.63
   2  -4  -4    8.20    2.09
  -2  -4   4    7.11    2.58
   2  -4  -4    3.55    0.62
  -2  -4   4    6.68    2.03
   2   4  -4    4.36    0.72
  -2   4   4    3.88    1.18
  -2   4   4    2.31    0.58
  -2   4   4    8.02    1.95
  -1  -4   4   37.90    6.25
  -1  -4   4   38.49    5.62
   1   4  -4   52.75    6.79
   1   4  -4   45.36    7.76
   0  -4  -4  623.55   57.09
   0  -4  -4  601.63   56.87
   0   4  -4  620.44   57.67
  -1  -4  -4  178.71   19.75
  -1  -4  -4  198.61   19.40
   1   4   4  218.82   18.27
  -2  -4  -4   63.65    6.24
   2  -4   4   72.71    6.20
  -2  -4  -4   62.47    8.08
  -2  -4  -4   61.54    7.50
  -2  -4  -4   56.30    6.20
   2   4   4   66.04    6.22
  -2   4  -4   77.90    6.22
   2   4   4   60.03    7.51
  -3  -4  -4  664.89   61.12
   3  -4   4  674.91   61.29
   3  -4   4  659.32   62.38
  -3   4  -4  593.15   60.91
  -4  -4  -4  143.20   14.69
  -4  -4  -4  142.63   15.91
   4  -4   4  121.02   11.65
   4  -4   4  122.85   15.83
  -4  -4  -4  116.92   11.64
  -4  -4  -4  123.87   11.74
   4  -4   4  134.20   14.70
  -4   4  -4  130.83   11.54
   4   4   4  117.49   11.68
   4   4   4  116.41   14.55
   4   4   4  119.27   13.63
  -4   4  -4  124.45   11.56
  -4   4  -4  133.46   13.75
  -4   4  -4  127.55   14.73
   5  -4   4  164.87   20.70
   5  -4   4  186.24   19.55
   5  -4   4  187.54   16.15
  -5   4  -4  174.33   15.87
  -5   4  -4  162.15   19.52
  -5   4  -4  163.53   18.32
  -5   4  -4  168.74   15.91
   6  -4   4  215.84   25.68
   6  -4   4  208.00   20.29
   6  -4   4  241.80   24.31
  -6   4  -4  219.74   20.02
  -6   4  -4  209.04   22.77
  -6   4  -4  224.88   19.98
  -6   4  -4  212.91   24.15
  -7  -4  -4    3.41    3.07
   7  -4   4    2.53    1.15
  -7  -4  -4    6.16    1.40
   7  -4   4    4.70    3.92
   7  -4   4    4.90    6.83
  -7  -4  -4    8.39    5.20
  -7  -4  -4    5.89    1.35
  -7   4  -4    2.66    2.93
   7   4   4    3.18    2.53
   7   4   4    1.75    4.44
  -7   4  -4    3.75    1.04
  -7   4  -4    4.56    5.86
  -8  -4  -4   20.58    5.65
   8  -4   4   23.77    9.97
  -8  -4  -4   23.06    3.03
  -8  -4  -4   19.24    3.07
  -8  -4  -4   39.33   15.17
   8  -4   4   26.67    6.49
   8  -4   4   27.81    3.28
  -8   4  -4   27.06    6.72
  -8   4  -4   42.58   10.85
  -8   4  -4   28.90    2.84
   8   4   4   15.24    5.02
   8   4   4   14.78    7.30
   9  -4   4    9.40    2.33
  -9  -4  -4   14.60    2.28
  -9  -4  -4   12.01    5.30
  -9  -4  -4   11.79    2.31
  -9  -4  -4   17.21    8.44
  -9   4  -4    7.03   10.57
  -9   4  -4   12.00    1.94
 -10  -4  -4   79.87    7.76
 -10  -4  -4   74.78    7.95
 -10  -4  -4   85.46   18.15
  10   4   4   68.13   18.03
 -10  -5   4   25.50    3.30
 -10  -5   4   29.44    3.24
 -10  -5   4   24.90    3.15
  10  -5  -4   28.02    4.22
  -9  -5   4    3.49    1.12
  -9  -5   4    4.06    1.35
  -9  -5   4    4.97    8.02
   9  -5  -4    4.50    1.56
  -9  -5   4    5.17    1.28
  -9  -5   4    4.45    3.98
   9   5  -4    4.78    3.81
   9   5  -4    5.59    8.15
   8  -5  -4    5.25    2.70
  -8  -5   4   -1.31    2.30
  -8  -5   4    6.57    6.22
  -8  -5   4    4.65    1.20
  -8  -5   4    2.88    1.15
   8  -5  -4   -0.14    5.43
   8  -5  -4    3.10    1.20
  -8   5   4    2.83    4.13
   8   5  -4    1.59    2.75
   8   5  -4    5.92    1.43
   8   5  -4    1.08    6.22
  -8   5   4    2.38    2.29
  -7  -5   4  284.63   32.06
  -7  -5   4  326.35   27.72
  -7  -5   4  307.45   27.54
   7  -5  -4  266.22   27.61
  -7  -5   4  309.29   27.48
  -7  -5   4  287.63   30.63
   7   5  -4  302.15   30.74
   7   5  -4  293.55   27.64
  -7   5   4  306.45   29.12
  -7   5   4  304.74   30.05
   7   5  -4  307.47   32.75
  -6  -5   4    9.91    5.72
  -6  -5   4    2.14    0.77
  -6  -5   4    5.85    1.04
   6  -5  -4    4.36    2.10
  -6  -5   4    6.35    1.30
   6  -5  -4    4.84    3.68
  -6  -5   4    3.89    3.71
   6   5  -4    6.89    4.64
   6   5  -4    5.10    1.12
  -6   5   4    2.13    1.66
   6   5  -4    3.69    3.74
  -6   5   4    1.89    2.73
   5  -5  -4   16.72    4.04
   5  -5  -4   13.92    4.57
  -5  -5   4   16.60    4.84
  -5  -5   4   12.02    1.92
  -5  -5   4   14.45    5.56
  -5  -5   4   11.34    1.75
  -5  -5   4   10.40    1.66
  -5   5   4   15.93    3.95
   5   5  -4    9.70    1.78
  -5   5   4   10.88    2.89
   5   5  -4   11.18    1.78
   4  -5  -4  289.68   30.85
   4  -5  -4  321.88   30.21
  -4   5   4  301.36   29.68
  -4   5   4  331.45   29.35
   3  -5  -4  220.33   23.32
   3  -5  -4  199.71   24.04
  -3   5   4  253.67   22.94
  -3   5   4  259.99   22.48
  -2  -5   4  297.64   27.40
  -2  -5   4  249.38   26.16
   2  -5  -4  243.35   24.90
  -2  -5   4  259.29   25.42
   2  -5  -4  248.94   25.63
   2   5  -4  262.69   23.67
  -1  -5   4  102.32    9.45
  -1  -5   4  117.22   11.29
  -1  -5   4  108.08   11.91
  -1  -5   4   90.16    9.41
  -1  -5   4  104.87    9.55
   1   5  -4   99.93    9.47
   0  -5  -4  173.70   17.05
   0  -5  -4  168.99   17.59
   0  -5  -4  166.56   17.75
   0  -5  -4  185.27   17.28
   1  -5   4   34.72    5.77
  -1  -5  -4   21.64    3.95
   1  -5   4   34.20    4.79
   2   5   4   12.52    3.43
   3  -5   4  452.29   42.23
   3  -5   4  464.01   43.72
  -3   5  -4  407.54   40.82
  -3   5  -4  407.02   41.69
   4  -5   4  485.48   47.72
  -4   5  -4  485.30   46.27
  -4   5  -4  487.44   47.35
   5  -5   4   14.53    6.34
  -5  -5  -4   18.28    8.09
  -5  -5  -4   15.87    5.76
  -5  -5  -4   12.16    1.99
   5  -5   4   16.22    1.93
   5  -5   4    9.69    3.97
  -5  -5  -4   12.63    2.13
  -5   5  -4   17.60    1.69
   5   5   4    9.45    1.86
  -5   5  -4    9.34    3.61
  -5   5  -4   17.29    1.81
  -5   5  -4   11.16    5.27
   5   5   4    8.39    5.33
   5   5   4    9.96    3.70
  -6  -5  -4   64.89    6.31
   6  -5   4   63.31    6.28
   6  -5   4   54.54   13.05
   6  -5   4   58.82    9.99
  -6  -5  -4   68.23   10.82
  -6  -5  -4   68.53    9.24
  -6  -5  -4   63.82    6.18
   6   5   4   62.94   11.35
   6   5   4   70.27    6.33
  -6   5  -4   57.52    5.99
  -6   5  -4   48.70    8.16
  -6   5  -4   51.60    9.94
   6   5   4   63.84    9.28
  -7  -5  -4  127.10   18.90
  -7  -5  -4  143.52   14.56
  -7  -5  -4  149.50   14.71
   7  -5   4  165.65   14.89
  -7  -5  -4  155.02   18.02
  -7   5  -4  168.00   17.76
  -7   5  -4  163.46   19.70
  -7   5  -4  176.04   14.48
   7   5   4  132.16   20.07
   7   5   4  158.00   18.32
   8  -5   4   12.88    6.65
  -8  -5  -4   13.76    2.51
   8  -5   4   13.46   11.95
   8  -5   4   16.74    3.09
  -8  -5  -4   34.30   16.16
  -8  -5  -4   32.22   10.67
  -8  -5  -4   17.15    2.98
   8   5   4   17.30    2.70
  -8   5  -4   15.76    7.89
   8   5   4   15.71    9.97
  -8   5  -4   13.86    4.99
   8   5   4   21.06    6.54
  -9  -5  -4   13.01    2.27
  -9  -5  -4   11.92    4.82
  -9  -5  -4   15.09    8.76
   9  -5   4   16.60    3.09
  -9  -5  -4   11.89    2.34
 -10  -5  -4    4.33    1.53
 -10  -5  -4   -4.06   10.52
  -9  -6   4   29.05    3.93
  -9  -6   4   49.39   13.18
  -9  -6   4   37.04    3.88
   9  -6  -4   30.39    4.16
  -9  -6   4   38.51    4.00
  -9  -6   4   35.03    8.86
   8  -6  -4   47.51   10.93
  -8  -6   4   53.88   10.27
  -8  -6   4   51.31    5.24
  -8  -6   4   52.08   12.47
  -8  -6   4   50.43    5.39
   8   6  -4   52.29    5.43
  -8   6   4   39.83    9.27
  -7  -6   4   15.74    2.38
   7  -6  -4   20.85    2.61
   7  -6  -4   17.44    4.36
  -7  -6   4   18.01    4.88
   7  -6  -4   17.97    6.25
  -7  -6   4   25.39    2.72
  -7  -6   4    7.28    5.16
  -7   6   4   19.59    5.19
  -7   6   4   12.08    3.50
  -6  -6   4   20.67    7.25
  -6  -6   4   18.30    2.36
  -6  -6   4   17.88    2.36
  -6  -6   4   24.82    6.34
   6  -6  -4   30.73    7.46
   6  -6  -4   16.53    2.33
  -6  -6   4   22.40    2.98
   6  -6  -4   19.45    4.88
  -6   6   4   20.75    5.20
  -6   6   4   19.87    4.20
  -5  -6   4  117.30   14.70
  -5  -6   4  122.36   13.20
  -5  -6   4   85.18   12.15
   5  -6  -4  135.90   13.92
  -5  -6   4   94.16    9.82
  -5  -6   4   99.11    9.87
  -5  -6   4   96.66   13.77
  -5  -6   4  105.76   10.05
   5  -6  -4  105.30    9.79
   5   6  -4   93.70    9.87
   5   6  -4   94.18    9.93
  -5   6   4  119.11   11.37
  -5   6   4  124.03   12.14
  -4  -6   4   77.93    7.10
  -4  -6   4   69.87    6.93
  -4  -6   4   66.47   10.48
   4  -6  -4   63.25   10.99
   4  -6  -4   69.49    6.83
  -4  -6   4  104.66   12.15
  -4  -6   4   69.81    9.36
   4  -6  -4   57.93    8.87
  -4  -6   4   71.64    6.93
  -4  -6   4   72.37   10.70
  -4   6   4   74.33    8.86
  -4   6   4   70.30    8.00
   4   6  -4   74.70    6.99
   4   6  -4   78.41    7.05
  -4   6   4   72.18    6.79
   3  -6  -4   67.49    8.88
   3  -6  -4   67.35    6.48
   3  -6  -4   66.33   10.41
  -3   6   4   73.90    8.41
  -3   6   4   64.90    7.56
  -3   6   4   69.35    6.47
  -2  -6   4  298.42   29.94
   2  -6  -4  292.00   28.44
   2  -6  -4  293.59   29.34
  -2  -6   4  329.69   29.19
  -2  -6   4  246.62   29.29
  -2  -6   4  296.93   28.86
  -2   6   4  297.10   26.66
   1  -6  -4  574.46   54.18
   1  -6  -4  581.42   54.64
   0  -6  -4  118.86   11.29
   0  -6   4   97.39   12.19
   0  -6   4   94.39    9.42
   0  -6  -4  113.33    9.37
   0  -6  -4  116.67   12.23
   0  -6   4   92.74   11.20
   0  -6  -4  118.59   11.88
   0  -6  -4  117.95    9.37
   0  -6  -4  115.67   11.01
   0  -6   4   85.47    9.28
   0  -6   4   85.70    9.27
   0   6  -4   83.11   11.83
   0   6  -4   88.03    9.31
   0   6  -4   88.24   11.05
   1  -6   4   93.70   10.73
   1  -6   4   87.42    8.62
   1  -6   4   87.23    8.63
  -1  -6  -4  123.20   11.09
   1  -6   4   93.81   11.81
  -1   6  -4   89.09    8.67
  -1   6  -4   90.88   11.54
  -1   6  -4   90.11   10.48
  -2  -6  -4  152.11   15.64
   2  -6   4  150.77   16.26
   2  -6   4  133.59   13.68
  -2  -6  -4  154.93   16.63
   2  -6   4  153.61   17.66
  -2  -6  -4  162.60   13.82
  -2  -6  -4  159.71   13.79
   2  -6   4  133.42   13.67
   2   6   4  168.38   13.76
  -2   6  -4  140.66   16.52
  -2   6  -4  135.75   13.69
   2   6   4  161.72   13.79
  -2   6  -4  136.94   15.49
  -2   6  -4  138.86   13.62
  -3  -6  -4  230.69   22.89
   3  -6   4  167.08   23.43
  -3  -6  -4  255.52   22.11
   3  -6   4  187.71   22.38
  -4  -6  -4   57.89    7.52
   4  -6   4   52.33   12.65
  -4  -6  -4   56.09    8.74
  -4  -6  -4   56.43    4.82
   4  -6   4   40.21    4.62
   4  -6   4   62.11   11.65
   4   6   4   57.21    7.51
  -4   6  -4   40.07    6.62
  -4   6  -4   42.45    4.58
   4   6   4   64.53    9.22
  -4   6  -4   40.66    4.46
  -4   6  -4   40.68    8.96
  -5  -6  -4  139.96   13.40
   5  -6   4  136.55   13.27
   5  -6   4  147.38   17.72
   5  -6   4  153.89   20.81
  -5  -6  -4  132.14   13.26
  -5  -6  -4  192.83   22.39
   5   6   4  123.45   17.43
  -5   6  -4  140.75   13.14
  -5   6  -4  143.37   15.71
  -5   6  -4  162.11   17.62
   5   6   4  136.27   13.30
   5   6   4  141.49   16.16
  -6  -6  -4   19.42    6.59
   6  -6   4   19.25    9.49
  -6  -6  -4   20.68    2.75
  -6  -6  -4   15.80    2.65
  -6  -6  -4   15.51    8.23
   6  -6   4   20.24    2.57
   6  -6   4   14.72   14.82
  -6   6  -4   18.46    2.26
  -6   6  -4   13.14    4.16
   6   6   4   23.71    6.66
   6   6   4   19.21    8.23
  -6   6  -4   20.70    6.73
   7  -6   4   45.95   14.91
   7  -6   4   51.12   11.79
   7  -6   4   47.79    5.44
  -7  -6  -4   85.00   17.45
  -7  -6  -4   82.67   12.06
  -7   6  -4   42.39    5.01
  -7   6  -4   46.49    9.53
   7   6   4   77.35   10.11
  -7   6  -4   48.41   11.43
  -8  -6  -4   36.20    4.15
  -8  -6  -4   43.09   12.41
   8  -6   4   31.06    4.79
  -8  -6  -4   33.14    3.98
  -8  -6  -4   26.81    7.77
   8   6   4   48.21   13.70
  -8   6  -4   40.37   13.19
   8   6   4   40.69    9.38
  -9  -6  -4   10.41   13.42
  -9  -6  -4    0.17    4.75
  -9  -6  -4    5.35    1.61
   9  -7  -4   17.97    3.46
  -9  -7   4   13.01   10.59
  -9  -7   4   20.63    3.12
  -9  -7   4   17.90    2.79
  -9  -7   4   12.07    5.52
  -8  -7   4   10.13    2.16
  -8  -7   4    5.76    7.99
  -8  -7   4   12.10    2.29
   8  -7  -4    8.27    2.17
  -8  -7   4   10.93    1.92
  -8  -7   4    6.28    4.14
  -7  -7   4   -0.47    5.98
   7  -7  -4    0.98    2.30
   7  -7  -4    1.34    1.07
  -7  -7   4    3.29    7.60
   7  -7  -4    6.99    6.43
  -7  -7   4    0.17    0.98
  -7  -7   4   -0.79    2.73
  -7  -7   4    1.74    0.99
   7   7  -4    3.85    1.30
  -7   7   4   -1.58    4.03
  -7   7   4    0.78    2.06
  -6  -7   4   14.55    2.16
   6  -7  -4   12.85    2.16
  -6  -7   4   24.47   11.34
   6  -7  -4   14.58    4.54
  -6  -7   4   16.70    2.45
  -6  -7   4   18.80    5.39
  -6  -7   4   16.32    6.90
  -6  -7   4   12.48    4.61
   6  -7  -4   14.32    6.72
  -6   7   4   10.45    4.57
  -6   7   4    8.48    3.23
  -5  -7   4  102.94    8.74
  -5  -7   4  110.59   12.61
   5  -7  -4   66.04   13.72
   5  -7  -4   74.94    8.51
  -5  -7   4  100.01   14.37
  -5  -7   4   93.93    8.88
  -5  -7   4   97.36    8.73
  -5  -7   4   87.02   11.68
  -5  -7   4  115.07   15.60
  -5   7   4   81.23    8.48
   5   7  -4  108.34    8.88
   5   7  -4  110.34    8.85
  -5   7   4   72.72   10.63
  -5   7   4   70.53    9.69
   4  -7  -4   60.25   12.24
  -4  -7   4   46.15    5.11
  -4  -7   4   49.37    4.96
  -4  -7   4   67.10   10.97
  -4  -7   4   55.45    8.60
  -4  -7   4   48.84    7.81
   4  -7  -4   46.67    4.80
   4  -7  -4   45.73    9.07
  -4  -7   4   49.71    4.97
  -4  -7   4   52.44    9.85
   4  -7  -4   49.05    4.89
   4   7  -4   48.44    5.06
  -4   7   4   48.56    7.30
  -4   7   4   50.35    4.86
   4   7  -4   51.39    5.07
  -4   7   4   48.42    6.26
  -3  -7   4   44.65    7.20
  -3  -7   4   53.37    9.09
  -3  -7   4   41.49    4.57
   3  -7  -4   53.36    9.87
  -3  -7   4   66.77    9.91
  -3  -7   4   52.89    7.61
  -3  -7   4   37.55    4.51
   3   7  -4   50.37    4.72
   3   7  -4   44.49    4.64
   2  -7  -4  175.72   18.53
   2  -7  -4  166.00   16.31
   2  -7  -4  172.69   18.57
   2  -7  -4  175.04   19.76
   2  -7  -4  183.71   16.38
   2  -7  -4  170.43   16.25
  -2  -7   4  234.61   21.05
   2  -7  -4  171.73   17.73
  -2   7   4  172.11   16.31
  -1  -7   4  221.05   16.46
   1  -7  -4  167.23   17.82
   1  -7  -4  188.56   19.51
   1  -7  -4  155.47   16.32
   1  -7  -4  167.52   18.61
   1  -7  -4  168.43   16.34
   1  -7  -4  194.18   18.52
   1  -7  -4  171.41   16.28
  -1   7   4  173.14   16.35
   0  -7  -4   51.63    8.23
   0  -7  -4   54.18    6.79
   0  -7  -4   50.62    7.85
   0  -7  -4   47.83    4.96
   0  -7  -4   50.01    4.96
   0  -7  -4   57.67    7.19
   0   7   4   47.25    4.97
   1  -7   4  288.11   25.73
   1  -7   4  280.82   29.41
   1  -7   4  277.85   25.85
   1  -7   4  286.85   25.71
   1  -7   4  286.74   28.25
  -1   7  -4  290.10   25.76
  -1   7  -4  266.58   27.87
  -1   7  -4  265.58   28.90
   2  -7   4   65.84    6.27
   2  -7   4   58.17    6.25
   2  -7   4   76.92    9.50
   2  -7   4   87.07   11.54
  -2   7  -4   65.38    6.33
  -2   7  -4   58.71    8.33
  -2   7  -4   61.65    9.67
  -3  -7  -4   29.35    6.25
  -3  -7  -4   27.56    3.58
  -3  -7  -4   31.75    3.67
   3  -7   4   57.20   12.01
   3  -7   4   39.67    8.39
   3  -7   4   34.80    3.56
   3  -7   4   30.72    3.54
  -3  -7  -4   32.12    7.39
   3   7   4   27.93    3.52
  -3   7  -4   51.97    6.47
  -3   7  -4   42.62    7.86
  -3   7  -4   36.57    3.42
  -3   7  -4   40.94    3.64
   4  -7   4   67.42   13.25
  -4  -7  -4   68.95    5.86
  -4  -7  -4   73.46   10.47
   4  -7   4   46.34    5.62
  -4  -7  -4   70.23    8.87
  -4  -7  -4   64.75    5.89
   4  -7   4   70.99   16.17
  -4   7  -4   37.32    7.34
   4   7   4   70.20    5.85
   4   7   4   54.49    8.29
  -4   7  -4   53.69   10.85
  -4   7  -4   51.80    5.46
  -4   7  -4   52.81    5.63
   4   7   4   56.77   10.39
   5  -7   4  110.64   10.59
  -5  -7  -4  110.29   13.73
  -5  -7  -4  107.41   15.52
   5  -7   4  108.70   20.90
   5  -7   4   93.68   15.94
  -5  -7  -4  119.30   10.76
  -5   7  -4  110.97   13.21
  -5   7  -4  114.06   14.81
  -5   7  -4  113.23   10.47
   5   7   4  105.28   10.56
  -6  -7  -4   47.80   11.65
   6  -7   4   57.51   15.94
  -6  -7  -4   53.90    8.74
   6  -7   4   47.45    5.37
   6  -7   4   49.48   12.19
  -6   7  -4   50.02    5.11
  -6   7  -4   44.83    7.68
  -6   7  -4   48.44   10.46
   6   7   4   84.68   11.46
  -7  -7  -4   -2.92    5.96
  -7  -7  -4    1.42    1.10
   7  -7   4  -11.05   11.68
   7  -7   4    2.76    1.38
  -7  -7  -4    0.76    1.01
  -7  -7  -4    0.72    2.65
  -7   7  -4   -3.46    5.75
   7   7   4   -6.49    8.63
   7   7   4    1.90    1.19
   7   7   4    3.89    3.75
  -7   7  -4    0.80    0.86
  -8  -7  -4    5.19    4.03
   8  -7   4    7.01    1.96
  -8  -7  -4    8.73    8.35
  -8  -7  -4    7.04    1.83
   8   7   4    3.37    3.72
   8   7   4   14.13   12.21
  -8   7  -4    4.02    1.25
  -9  -7  -4   16.32    6.38
  -9  -7  -4    6.81   10.13
  -9  -7  -4   11.01    2.41
   9   7   4   27.67   16.83
  -8  -8   4   -0.23    0.62
  -8  -8   4    1.41    1.13
   8  -8  -4    0.57    1.14
  -8  -8   4   -2.22    2.61
  -8  -8   4    0.06    9.13
  -8  -8   4    3.08   11.25
  -7  -8   4    3.98    1.33
  -7  -8   4    6.06    3.94
  -7  -8   4    9.87    7.11
  -7  -8   4   15.06   13.79
   7  -8  -4    3.52    1.25
  -7  -8   4    3.71    1.18
  -7  -8   4    8.63    7.07
  -6  -8   4    9.20    4.64
  -6  -8   4    8.48    4.49
  -6  -8   4    5.89    1.61
   6  -8  -4    8.18    1.74
   6  -8  -4   10.91    4.15
  -6  -8   4   11.82    7.29
  -6  -8   4    6.91    1.80
   6  -8  -4    7.26    7.46
  -6  -8   4    8.94    1.74
  -6  -8   4   14.32    9.02
   6   8  -4    9.47    1.86
  -6   8   4    6.28    2.66
  -6   8   4    5.87    4.73
   5  -8  -4   12.62    1.98
   5  -8  -4    9.37    4.73
   5  -8  -4   13.17    2.12
  -5  -8   4   31.54    9.38
  -5  -8   4   34.02    9.74
  -5  -8   4   18.46    6.00
   5  -8  -4   10.71    7.77
  -5   8   4   12.16    1.91
  -5   8   4   13.76    3.62
  -5   8   4   13.80    5.08
  -4  -8   4   20.28    2.96
  -4  -8   4   18.56    6.94
  -4  -8   4   24.76    6.28
  -4  -8   4   18.55    2.63
  -4  -8   4   27.26    8.86
   4  -8  -4   21.02    2.37
   4  -8  -4   16.07    2.18
  -4  -8   4   32.97   12.73
   4   8  -4   21.41    2.86
  -4   8   4   17.60    2.31
  -4   8   4   17.23    4.21
   4   8  -4   19.31    2.75
  -3  -8   4  139.09   12.99
  -3  -8   4  159.79   18.55
  -3  -8   4  144.34   17.90
  -3  -8   4  143.20   16.38
   3  -8  -4  121.45   12.82
  -3  -8   4  135.94   16.08
   3  -8  -4  132.40   12.93
  -3  -8   4  148.39   13.20
  -3   8   4  135.08   12.91
   3   8  -4  152.45   13.10
   3   8  -4  135.04   13.06
   2  -8  -4  105.57   12.32
   2  -8  -4  105.42    9.32
  -2  -8   4   86.20    9.39
   2  -8  -4   94.67   11.07
  -2  -8   4   91.65   13.49
  -2  -8   4   94.67    9.27
   2  -8  -4  111.83   12.15
  -2  -8   4   91.05   13.31
   2  -8  -4  109.37    9.32
  -2  -8   4   84.98    9.25
   2  -8  -4  107.28    9.21
  -2  -8   4   92.95   11.98
   2  -8  -4  111.43   14.27
  -2  -8   4   90.34   12.00
   2   8  -4   92.84    9.35
   1  -8  -4   11.87    3.44
  -1  -8   4   16.38    4.09
   1  -8  -4   12.44    3.71
  -1  -8   4   10.93    5.07
   1  -8  -4    4.26    4.32
   1  -8  -4   14.58    4.94
  -1  -8   4   13.65    4.11
   0  -8  -4  190.10   18.86
   0  -8  -4  188.16   20.04
   0  -8  -4  188.88   16.73
   0  -8  -4  177.19   16.69
   0  -8   4  172.68   16.64
   0  -8  -4  174.94   20.25
   0  -8  -4  187.27   16.63
   0  -8   4  173.71   16.79
   0  -8   4  172.93   19.36
   0  -8  -4  186.72   19.17
   0  -8   4  164.20   16.65
   0  -8   4  171.12   20.71
   0   8  -4  175.39   16.69
   0   8   4  198.78   16.74
  -1  -8  -4   59.60   10.01
  -1  -8  -4   64.25    8.89
  -1  -8  -4   69.30    9.37
  -1  -8  -4   62.43   10.81
  -1  -8  -4   66.46    6.74
  -1  -8  -4   71.58    6.77
   1   8   4   77.36    6.82
  -2  -8  -4  150.39   14.26
  -2  -8  -4  138.37   16.54
   2  -8   4  138.51   14.14
   2  -8   4  170.42   19.97
  -2  -8  -4  157.71   17.30
  -2  -8  -4  150.37   14.24
   2  -8   4  142.69   14.12
   2  -8   4  143.00   17.33
  -2  -8  -4  151.91   18.09
  -2  -8  -4  178.66   19.35
   2   8   4  156.71   14.26
  -2   8  -4  156.71   14.22
  -2   8  -4  159.81   16.90
  -2   8  -4  159.55   18.47
  -3  -8  -4   39.42    7.65
   3  -8   4   47.22   12.35
  -3  -8  -4   36.07    3.90
   3  -8   4   55.82   11.03
   3  -8   4   33.15    3.74
   3  -8   4   34.23    3.71
  -3  -8  -4   36.94    9.76
  -3  -8  -4   41.22    8.93
  -3  -8  -4   29.75    6.99
  -3   8  -4   35.53    3.78
  -3   8  -4   34.68    6.93
   3   8   4   32.45    3.74
  -3   8  -4   36.04    8.62
  -4  -8  -4   15.05    5.97
  -4  -8  -4   10.57    4.41
  -4  -8  -4   11.03    2.13
   4  -8   4   14.25    2.20
  -4   8  -4   13.83    4.20
  -4   8  -4   17.11    2.27
   4   8   4   15.85    2.27
  -4   8  -4   16.22    6.09
   5  -8   4   47.06   15.92
   5  -8   4   39.83   11.02
   5  -8   4   35.28    4.37
  -5   8  -4   58.16   10.28
  -5   8  -4   38.38    4.31
  -5   8  -4   48.17    7.41
  -6  -8  -4   20.29    3.15
   6  -8   4   11.33   15.25
  -6  -8  -4   19.32    2.99
  -6  -8  -4   24.32    8.49
   6  -8   4   20.65    3.20
  -6  -8  -4   32.26   12.78
   6   8   4   21.23    3.12
   6   8   4   42.18   15.15
   6   8   4   27.36    9.57
  -6   8  -4   19.35    2.76
  -6   8  -4   12.80    7.47
  -7  -8  -4    5.21    4.34
  -7  -8  -4   -0.48    9.22
  -7  -8  -4    5.37    1.69
   7  -8   4    5.50    1.77
  -7   8  -4    5.28    1.39
   7   8   4    1.34    1.49
   7   8   4    6.66   14.35
  -8  -8  -4   -1.27    3.29
  -8  -8  -4   -0.02    0.87
  -8  -8  -4   -9.88   11.14
   8   8   4   -0.10    0.71
   8   8   4   -2.81   12.27
  -8   8  -4    0.95    1.18
  -7  -9   4   21.59   14.68
  -7  -9   4    6.91    7.02
  -7  -9   4   -4.35    8.24
  -7  -9   4    1.44    1.21
   7  -9  -4    2.35    1.33
  -7  -9   4   -0.83    2.85
  -6  -9   4    1.32    7.09
  -6  -9   4   -2.19    2.99
  -6  -9   4    1.49    3.25
  -6  -9   4    0.25    0.90
   6  -9  -4   -0.02    0.87
  -6  -9   4    2.82   10.33
  -6  -9   4    1.22    1.22
  -5  -9   4    5.04    1.51
   5  -9  -4    2.43    1.10
  -5  -9   4    5.89    6.99
  -5  -9   4    0.80    3.02
  -5  -9   4    2.30    1.15
  -5  -9   4    3.74    1.14
   5  -9  -4    1.21    9.00
   5  -9  -4    1.85    0.95
  -5  -9   4    4.61    8.06
  -5  -9   4    3.65    3.96
   5   9  -4    6.01    1.38
   5   9  -4    4.35    1.30
  -5   9   4    3.01    1.17
   4  -9  -4   14.39    2.36
  -4  -9   4   26.53   12.32
  -4  -9   4   14.93    2.66
  -4  -9   4   13.60    2.36
  -4  -9   4   20.75    7.92
  -4  -9   4   22.32   12.37
  -4  -9   4   18.01    6.43
   4  -9  -4   13.98    2.16
   4  -9  -4    6.44   16.27
   4  -9  -4   12.10    8.93
   4   9  -4   15.95    2.45
   4   9  -4   19.42    2.76
  -4   9   4   16.78    2.33
  -3  -9   4   32.69    3.39
   3  -9  -4   21.62    2.98
   3  -9  -4   32.58    6.33
   3  -9  -4   19.84    3.01
  -3  -9   4   28.37    3.08
  -3  -9   4   26.97    3.24
  -3  -9   4   38.92    8.29
   3  -9  -4   28.80    7.77
   3  -9  -4   23.21    2.88
  -3  -9   4   30.57    7.15
  -3  -9   4   27.97    8.07
  -3  -9   4   32.13    9.02
  -3   9   4   23.09    2.98
   3   9  -4   31.39    3.35
  -2  -9   4   20.85    7.52
   2  -9  -4   17.38    2.60
  -2  -9   4   36.68    9.25
  -2  -9   4   31.60    8.37
   2  -9  -4   21.79    6.52
  -2  -9   4   26.59    6.61
  -2  -9   4   29.46    2.76
   2  -9  -4   18.47    2.50
   2  -9  -4   17.32    4.63
   2  -9  -4   20.39    2.67
  -2   9   4   24.29    2.79
   1  -9  -4  125.68   10.57
  -1  -9   4   98.33   13.38
   1  -9  -4  122.79   10.49
   1  -9  -4  118.50   14.62
   1  -9  -4  110.29   10.38
  -1  -9   4  112.50   15.94
  -1  -9   4   99.71   10.38
  -1  -9   4   89.84   15.06
  -1  -9   4   95.90   10.54
   1  -9  -4  116.25   12.95
  -1  -9   4  101.16   13.51
   1   9  -4  100.30   10.47
  -1   9   4  124.58   10.54
   0  -9  -4    9.05    1.67
   0  -9  -4   14.06    5.11
   0  -9   4    4.75    3.31
   0  -9   4    8.88    4.36
   0  -9   4    4.81    5.08
   0  -9  -4    5.06    4.36
   0  -9   4    5.81    1.36
   0  -9  -4    5.47    1.26
   0  -9   4    7.15    1.51
   0  -9   4    5.43    1.29
   0  -9  -4    5.93    1.45
   0  -9  -4    0.15    5.60
   0  -9   4   12.30    6.52
   0  -9  -4    7.01    3.12
   0   9  -4   10.10    1.69
   0   9   4    5.70    1.53
  -1  -9  -4   92.02    9.82
  -1  -9  -4  115.89   15.27
   1  -9   4  110.27   13.40
   1  -9   4  110.78   10.02
  -1  -9  -4   93.50    9.86
  -1  -9  -4   96.50    9.76
  -1  -9  -4   98.68   12.89
  -1  -9  -4   92.78   14.09
   1  -9   4  107.83    9.85
   1  -9   4  110.40    9.83
   1  -9   4  124.46   16.48
  -1  -9  -4   95.72   12.43
  -1   9  -4  111.72    9.92
   1   9   4   96.04    9.87
  -2  -9  -4    6.48    5.35
   2  -9   4    5.82    1.52
  -2  -9  -4   10.35    6.59
  -2  -9  -4    8.12    1.54
   2  -9   4    5.64    1.40
  -2  -9  -4   12.33    3.87
  -2  -9  -4   17.73    4.80
   2  -9   4    4.54    1.22
  -2  -9  -4    3.41    1.12
  -2  -9  -4    6.79    1.44
   2  -9   4   15.34    8.91
   2  -9   4    8.40    5.04
  -2   9  -4    6.54    1.50
   2   9   4    9.62    1.62
  -2   9  -4    6.91    3.33
  -2   9  -4    9.16    5.23
  -3  -9  -4  110.39   13.72
   3  -9   4  117.91   27.70
   3  -9   4   87.36    9.57
   3  -9   4   83.86    9.53
  -3  -9  -4  106.59    9.79
  -3  -9  -4  101.83   12.95
  -3  -9  -4  144.17   18.22
  -3  -9  -4  113.11   15.47
  -3   9  -4  103.83    9.68
  -3   9  -4   97.32   12.51
   3   9   4  107.88    9.67
  -3   9  -4   88.64   14.30
   4  -9   4   21.65   12.92
  -4  -9  -4   18.62    2.80
  -4  -9  -4   34.44   12.21
  -4  -9  -4   22.43    6.70
  -4  -9  -4   28.31    8.84
  -4  -9  -4   31.27    9.64
  -4  -9  -4   20.42    3.02
   4  -9   4   17.69    2.67
   4  -9   4   15.24    7.70
  -4   9  -4   16.79    2.68
  -4   9  -4   13.76    4.88
  -4   9  -4   21.67    8.15
  -5  -9  -4    2.96    1.41
  -5  -9  -4    2.73    7.24
   5  -9   4    4.35   14.12
  -5  -9  -4    2.67    3.65
  -5  -9  -4    3.24    1.36
   5  -9   4    4.84    1.47
  -5   9  -4    7.86    6.81
   5   9   4    6.85    1.61
  -5   9  -4    4.53    1.39
  -6  -9  -4   15.31   10.22
  -6  -9  -4   16.11    6.20
   6  -9   4   12.38    2.44
  -6  -9  -4   12.85    2.49
  -6   9  -4   15.00    2.44
  -7  -9  -4    1.84    1.28
  -7  -9  -4    0.88    3.34
  -7  -9  -4    9.16   10.38
  -7   9  -4    0.42    1.10
  -6 -10   4   -9.20    9.77
   6 -10  -4    3.78    1.44
  -6 -10   4    1.84    1.34
  -6 -10   4    1.79    3.88
  -5 -10   4    0.59    4.26
   5 -10  -4    0.59    0.85
   5 -10  -4   -0.79    0.74
  -5 -10   4    1.59    1.26
  -5 -10   4   -8.41   10.37
  -5  10   4    1.27    1.04
   5  10  -4    0.62    1.16
  -4 -10   4    4.08    4.03
   4 -10  -4   12.91    4.06
  -4 -10   4   20.46    9.75
   4 -10  -4   12.21    2.06
   4 -10  -4   10.12    2.02
  -4 -10   4   14.44   17.27
   4 -10  -4    8.88    1.74
   4 -10  -4   12.84    6.76
  -4 -10   4    9.19    2.24
  -4 -10   4   28.48   11.52
  -4  10   4    8.52    1.81
   4  10  -4   13.47    2.49
   3 -10  -4   -2.58    9.59
   3 -10  -4    4.93    5.66
  -3 -10   4    6.86    1.68
   3 -10  -4    7.78    3.25
   3 -10  -4    7.02    1.51
  -3 -10   4   15.30    5.99
  -3 -10   4    4.59    3.98
  -3 -10   4   14.46    8.29
   3 -10  -4    5.59    1.53
  -3 -10   4    7.62    1.67
  -3 -10   4   21.23   10.35
  -3 -10   4    8.04    1.67
   3 -10  -4    8.01    1.77
  -3  10   4    6.77    1.64
  -2 -10   4   42.71    4.56
   2 -10  -4   49.86    9.39
   2 -10  -4   39.91    4.37
  -2 -10   4   42.45   11.55
  -2 -10   4   39.25    9.33
   2 -10  -4   42.60    4.58
   2 -10  -4   40.77    6.85
   2 -10  -4   52.89   10.21
  -2 -10   4   42.37   12.09
  -2 -10   4   37.89    4.41
  -2 -10   4   37.13    4.64
   2 -10  -4   36.82    4.46
   2 -10  -4   54.24   13.50
  -2 -10   4   62.03   17.82
  -2  10   4   50.05    4.65
   2  10  -4   42.12    4.64
  -1 -10   4    8.04    1.65
   1 -10  -4    7.23    6.69
   1 -10  -4    6.43    1.51
  -1 -10   4   16.27    7.77
   1 -10  -4   10.77    1.90
  -1 -10   4   13.81    5.38
   1 -10  -4   12.17    5.06
   1 -10  -4    8.56    1.95
  -1 -10   4   11.41    2.08
  -1 -10   4    9.61    1.89
   1 -10  -4   18.99    5.38
   1 -10  -4   10.60    7.93
   1  10  -4   12.68    2.17
  -1  10   4    9.07    1.94
   0 -10  -4   87.40   11.10
   0 -10   4   61.64    9.92
   0 -10  -4   68.89    7.07
   0 -10   4   71.44    7.25
   0 -10  -4   69.62    6.98
   0 -10  -4   71.03   12.52
   0 -10   4   64.98    6.99
   0 -10   4   67.04    7.05
   0 -10   4   66.97   13.06
   0 -10  -4   73.54    7.13
   0 -10  -4   65.49    9.78
   0 -10  -4   83.32   15.15
   0  10  -4   74.00    7.17
   0  10   4   77.70    7.19
   1 -10   4    2.14    1.02
  -1 -10  -4    2.23    1.22
  -1 -10  -4    1.59    1.10
  -1 -10  -4    2.03    2.99
  -1 -10  -4    7.35    6.34
   1 -10   4    4.12    4.33
   1 -10   4    3.40    1.39
  -1 -10  -4    3.31    6.94
   1 -10   4    5.18    1.35
  -1 -10  -4    3.77    3.50
  -1 -10  -4    1.52    0.91
   1 -10   4    4.76    8.73
   1  10   4    3.27    1.37
  -1  10  -4    1.39    1.05
   2 -10   4   48.43    5.77
  -2 -10  -4   76.47   14.39
  -2 -10  -4   56.77    8.96
   2 -10   4   51.77    5.73
  -2 -10  -4   56.62    5.96
  -2 -10  -4   89.06   15.56
   2 -10   4   50.77    5.92
   2 -10   4   64.55   15.06
  -2 -10  -4   52.46    5.88
  -2 -10  -4   68.42   10.29
   2 -10   4   53.83   10.52
  -2 -10  -4   62.64    5.87
  -2  10  -4   56.28    5.86
   2  10   4   62.04    6.06
   3 -10   4    6.77   11.59
   3 -10   4    4.18    1.29
  -3 -10  -4   11.46    4.22
  -3 -10  -4   16.45    5.68
   3 -10   4    5.12    1.55
   3 -10   4    5.23    1.44
  -3 -10  -4   13.51    7.92
  -3 -10  -4   13.95    9.04
  -3  10  -4    3.73    1.40
  -3  10  -4    4.73    6.63
  -3  10  -4    8.23    3.98
  -4 -10  -4   31.52   10.49
  -4 -10  -4   34.72    8.73
  -4 -10  -4   28.21    3.80
   4 -10   4   30.18    3.62
  -4 -10  -4   29.74    7.87
  -4 -10  -4   47.23   15.36
   4  10   4   28.19    3.63
  -4  10  -4   33.60    3.71
  -5 -10  -4    9.85   11.09
  -5 -10  -4    2.56    7.51
   5 -10   4   -0.45    0.95
  -5 -10  -4    0.68    3.59
  -5 -10  -4   -1.13    9.07
  -5 -10  -4    1.53    1.17
  -5  10  -4   -0.57    0.90
   5  10   4    1.61    1.12
  -6 -10  -4   -4.24   14.09
  -6 -10  -4   -0.67    4.42
  -6 -10  -4  -11.76   10.35
  -6 -10  -4    3.86    1.68
  -6  10  -4    3.24    1.36
   5 -11  -4    1.04    2.25
  -5 -11   4    3.53    1.72
  -5 -11   4    5.22    4.86
   5 -11  -4    1.15    1.14
  -5 -11   4   -3.03    3.12
  -5 -11   4   -4.49   14.13
   5 -11  -4    1.99    1.42
   5 -11  -4    1.54    1.11
  -5 -11   4   -0.75   13.41
   5 -11  -4   -6.62    7.79
  -5  11   4    4.20    1.60
   5  11  -4    3.18    1.60
  -4 -11   4    9.47    5.37
   4 -11  -4    0.51    7.35
  -4 -11   4    1.70    1.26
   4 -11  -4    2.58    2.88
  -4 -11   4    6.74    8.41
   4 -11  -4    1.01    0.98
  -4 -11   4    3.01    7.03
   4 -11  -4    1.05    1.11
  -4 -11   4   14.46   10.41
   4 -11  -4    0.62    1.08
  -4  11   4    2.49    1.39
   4  11  -4    2.97    1.40
  -3 -11   4   17.39   11.27
  -3 -11   4   17.08    7.12
  -3 -11   4    8.65    2.24
   3 -11  -4   14.54    2.59
   3 -11  -4   11.93    4.26
  -3 -11   4   13.80    6.43
   3 -11  -4   19.49    8.80
   3 -11  -4   10.63    1.97
   3 -11  -4   10.93    2.17
  -3 -11   4   14.39   14.13
  -3  11   4   12.54    2.27
   3  11  -4   11.25    2.27
  -2 -11   4    6.21    5.32
  -2 -11   4   -3.73    9.00
   2 -11  -4    2.85    8.00
  -2 -11   4   -9.85    7.89
   2 -11  -4    1.81    1.21
   2 -11  -4    1.59    1.00
  -2 -11   4    1.46    3.45
  -2 -11   4    0.49    1.08
   2 -11  -4    1.38    3.04
   2 -11  -4    0.70    1.26
  -2  11   4    1.83    1.21
   2  11  -4    1.44    1.30
  -1 -11   4   58.59   15.27
   1 -11  -4   41.13    8.20
  -1 -11   4   48.98   10.72
   1 -11  -4   54.58   11.69
   1 -11  -4   40.05    5.07
   1 -11  -4   44.82    4.94
  -1 -11   4   38.57    5.16
  -1 -11   4   70.99   12.71
   1 -11  -4   48.94    5.16
  -1 -11   4   60.85   14.53
  -1  11   4   50.81    5.28
   1  11  -4   53.87    5.36
   0 -11  -4    4.08    7.22
   0 -11   4    4.59    3.47
   0 -11  -4    5.57    3.61
   0 -11   4    3.75    1.39
   0 -11   4   15.47    9.96
   0 -11   4    9.53    6.45
   0 -11   4    6.03    8.18
   0 -11  -4    3.78    1.35
   0 -11  -4    2.69    1.52
   0 -11   4    2.23    1.17
   0 -11  -4    3.50    1.24
   0  11  -4    3.73    1.46
   0  11   4    6.20    1.64
   1 -11   4   64.13   12.16
  -1 -11  -4   59.77    6.20
  -1 -11  -4   59.18   13.61
   1 -11   4   74.35   17.62
   1 -11   4   53.87    6.15
   1 -11   4   55.23    6.40
  -1 -11  -4   63.97   10.13
   1 -11   4   58.05   15.15
  -1 -11  -4   60.79    6.42
   1  11   4   71.42    6.57
  -1  11  -4   60.10    6.36
  -2 -11  -4    0.32    7.83
   2 -11   4    0.55    1.08
  -2 -11  -4   -1.51    2.66
  -2 -11  -4    1.44    1.20
   2 -11   4    0.18    1.10
  -2  11  -4    0.71    1.23
   2  11   4    0.69    1.30
   3 -11   4   31.34    4.20
  -3 -11  -4   44.75   13.31
  -3 -11  -4   31.78    4.22
  -3 -11  -4   46.88   10.66
  -3  11  -4   38.87    4.23
  -4 -11  -4   10.72    9.91
   4 -11   4    2.25    1.39
  -4 -11  -4    1.36    1.28
  -4 -11  -4    1.84    3.76
  -4  11  -4    1.48    1.19
  -5 -11  -4    4.90    1.83
  -5  11  -4    4.84    1.67
  -3 -12   4    0.34   15.34
  -3 -12   4    1.52    1.51
   3 -12  -4    0.40    1.18
   3 -12  -4   -4.25    9.74
  -3  12   4    1.21    1.35
   3  12  -4    2.53    1.54
  -2 -12   4    5.63    6.19
   2 -12  -4    5.61    3.78
   2 -12  -4    5.28    1.70
  -2 -12   4    1.89    1.58
  -2 -12   4   14.52   12.41
   2 -12  -4    8.70    9.48
   2  12  -4    5.96    1.83
  -2  12   4    5.11    1.89
  -1 -12   4   -0.79    0.98
   1 -12  -4    0.75    1.35
  -1 -12   4    8.13   11.42
   1 -12  -4    1.03    2.90
   1 -12  -4   -6.06    8.60
  -1 -12   4    2.69    4.16
   1  12  -4    1.37    1.42
  -1  12   4    2.74    1.60
   0 -12   4   31.31    8.39
   0 -12   4   27.67   12.41
   0 -12  -4   27.61    3.97
   0 -12   4   29.97    4.10
   0 -12  -4   49.38   12.96
   0 -12  -4   38.79    9.63
   0  12   4   37.40    4.26
   0  12  -4   31.03    4.10
   1 -12   4    1.83   10.46
  -1 -12  -4   -3.98    9.23
   1 -12   4   -0.36    1.31
  -1 -12  -4    1.39    1.34
   1  12   4   -0.36    1.29
  -1  12  -4    2.64    1.59
   2 -12   4   25.26   13.43
  -2 -12  -4   10.97   10.87
   2 -12   4   23.00    3.55
  -2 -12  -4   19.88    3.46
  -2  12  -4   19.69    3.28
   2  12   4   23.21    3.53
 -10   0   5    9.01   11.19
   9   0  -5    5.88    6.17
   9   0  -5    7.07    1.62
   9   0  -5    6.56    3.80
  -9   0   5    6.32    4.55
  -9   0   5    5.02    2.92
   8   0  -5    2.15    0.95
   8   0  -5    6.03    4.40
  -8   0   5    1.73    2.98
   8   0  -5    5.44    2.73
  -8   0   5    2.00    1.97
  -7   0   5   26.43    5.53
   7   0  -5   25.62    3.06
   7   0  -5   42.45    7.12
   7   0  -5   43.42    8.25
  -7   0   5   22.49    6.07
   6   0  -5    0.69    0.59
  -6   0   5    0.49    2.03
  -6   0   5    1.58    1.68
   6   0  -5    1.51    1.54
   6   0  -5    1.53    2.42
  -5   0   5   34.42    4.70
   5   0  -5   35.84    3.55
   5   0  -5   36.50    4.78
  -5   0   5   37.75    5.48
   5   0  -5   34.73    5.44
   4   0  -5    0.91    1.51
   4   0  -5    0.68    1.00
   4   0  -5    0.09    0.38
  -4   0   5    2.04    1.19
  -4   0   5    1.49    1.43
   3   0  -5    6.06    1.53
   3   0  -5    3.35    1.47
   3   0  -5    4.00    0.59
  -3   0   5    3.19    1.07
  -3   0   5    3.50    1.34
  -2   0   5    0.65    0.54
  -2   0   5    0.86    0.70
  -1   0   5   32.35    3.37
   1   0  -5   33.01    3.63
   1   0  -5   36.29    3.48
  -1   0   5   31.62    3.53
   0   0   5   -0.01    0.10
   0   0  -5   -0.03    0.39
   0   0  -5    0.13    0.12
   0   0  -5    0.14    0.67
  -1   0  -5  155.02   15.20
  -1   0  -5  160.80   15.62
  -2   0  -5    0.92    0.87
   2   0   5   -0.07    0.20
   2   0   5    0.58    1.58
  -2   0  -5    0.18    0.22
   2   0   5    0.74    1.13
  -2   0  -5    0.38    1.24
   3   0   5  155.32   16.58
   3   0   5  133.22   13.60
   3   0   5  168.97   15.92
   4   0   5    0.26    0.45
  -4   0  -5    0.65    0.45
  -4   0  -5   -0.16    1.14
   4   0   5    1.94    1.40
   4   0   5    0.70    1.83
  -4   0  -5    1.40    2.03
  -5   0  -5  113.59   14.84
   5   0   5  132.47   14.48
   5   0   5  137.64   15.71
   5   0   5  137.10   12.38
  -5   0  -5  123.92   14.17
  -5   0  -5  139.76   12.34
  -6   0  -5    4.96    2.68
  -6   0  -5    3.63    2.06
   6   0   5    3.74    4.10
   6   0   5    2.62    0.91
  -6   0  -5    1.80    0.79
   6   0   5    2.76    2.62
  -7   0  -5   74.24   11.40
   7   0   5   82.06   12.62
  -7   0  -5   79.39    7.60
   7   0   5   74.44    7.69
   7   0   5   79.27   10.75
  -7   0  -5   77.05   10.15
   8   0   5    2.24    3.03
  -8   0  -5    0.25    0.65
   8   0   5    4.66    6.10
  -8   0  -5   -0.65    1.78
  -8   0  -5    3.81    5.39
   8   0   5    0.05    0.76
  -9   0  -5    2.33    6.58
  -9   0  -5    1.21    0.86
   9   0   5    4.12    4.47
   9   0   5    2.33    1.20
   9   0   5    4.75    9.40
  -9   0  -5    5.38    3.92
 -10   0  -5    3.54    5.76
  10   0   5   -8.03   11.94
 -10   0  -5    2.75    1.08
 -10  -1   5    9.17    6.06
  10  -1  -5   19.42    2.92
  10   1  -5   20.00   11.06
  10   1  -5   15.49    2.61
   9  -1  -5   12.40    2.22
  -9  -1   5   12.32    4.79
   9  -1  -5   19.20    7.31
  -9  -1   5   19.74    7.61
   9  -1  -5   17.88    5.02
  -9   1   5    8.97    3.63
   9   1  -5   10.75    2.20
   9   1  -5   22.12    6.23
   9   1  -5   24.99    8.05
  -9   1   5   12.53    5.25
   8  -1  -5   23.24    2.90
  -8  -1   5   18.61    4.78
   8  -1  -5   24.14    6.70
   8  -1  -5   26.59    5.42
  -8  -1   5   24.27    6.30
  -8   1   5   28.39    5.70
   8   1  -5   23.66    2.91
  -8   1   5   25.63    6.84
   8   1  -5   29.77    6.18
   8   1  -5   36.09    8.40
   7  -1  -5   24.36    5.60
  -7  -1   5   20.09    5.61
  -7  -1   5   15.91    4.07
  -7  -1   5   18.50    2.20
   7  -1  -5   21.38    4.43
   7  -1  -5   20.66    2.39
  -7  -1   5   15.39    2.07
  -7   1   5   22.42    4.85
   7   1  -5   16.45    2.50
  -7   1   5   21.67    5.77
   7   1  -5   29.95    5.95
   7   1  -5   27.55    6.78
  -6  -1   5    4.78    2.09
  -6  -1   5    4.69    2.56
   6  -1  -5    9.18    2.69
   6  -1  -5    8.15    3.16
  -6  -1   5    7.72    1.11
   6  -1  -5    9.41    1.44
  -6  -1   5    7.67    1.24
  -6   1   5   10.56    3.74
   6   1  -5    7.30    2.78
   6   1  -5   11.25    4.11
   6   1  -5    8.65    1.43
  -6   1   5    8.79    2.86
   5  -1  -5   22.73    2.30
  -5  -1   5   22.25    4.01
  -5  -1   5   23.89    4.35
  -5  -1   5   20.51    2.19
  -5  -1   5   22.49    2.28
   5  -1  -5   22.72    3.99
   5  -1  -5   22.45    3.40
  -5   1   5   22.20    3.44
   5   1  -5   19.44    2.31
   5   1  -5   23.77    4.96
  -5   1   5   20.38    3.94
   5   1  -5   23.59    3.74
  -4  -1   5   43.06    5.67
  -4  -1   5   41.46    3.94
   4  -1  -5   40.20    5.09
   4  -1  -5   43.69    4.74
  -4  -1   5   41.47    5.13
  -4  -1   5   40.45    3.87
   4   1  -5   43.85    5.15
   4   1  -5   41.19    5.65
  -4   1   5   36.56    5.09
   4   1  -5   40.02    3.97
  -4   1   5   42.08    4.77
  -3  -1   5   -0.13    0.96
   3  -1  -5   -0.30    0.50
   3  -1  -5   -0.38    0.70
  -3  -1   5   -0.11    0.21
  -3  -1   5   -0.03    0.19
  -3  -1   5   -0.06    0.66
  -3   1   5    0.40    0.58
   3   1  -5   -0.16    0.22
   3   1  -5    0.33    1.06
  -3   1   5    0.20    0.83
   3   1  -5    0.08    0.70
  -2  -1   5    6.16    1.50
  -2  -1   5    5.53    1.69
  -2  -1   5    4.59    0.58
  -2  -1   5    4.43    0.55
   2  -1  -5    4.36    0.70
   2   1  -5    5.32    0.69
   2   1  -5    4.24    0.56
  -2   1   5    4.78    0.72
  -2   1   5    4.75    0.88
  -1  -1   5    3.83    0.50
  -1  -1   5    4.01    0.48
  -1  -1   5    3.56    0.47
   1   1  -5    3.64    0.50
   1   1  -5    4.99    0.50
   1   1  -5    4.13    1.36
   1   1  -5    4.26    0.49
   1   1  -5    3.18    1.09
   0  -1  -5  162.03   15.91
   0  -1   5  169.80   16.29
   0   1  -5  171.89   16.47
   0   1   5  170.59   15.93
   1  -1   5   14.57    2.93
  -1  -1  -5   13.12    2.29
  -1  -1  -5   11.60    2.48
  -1  -1  -5    7.42    0.90
   1  -1   5   11.73    3.04
   1  -1   5    7.73    0.91
   1   1   5    7.63    0.90
  -1   1  -5   13.54    4.18
   1   1   5    7.32    1.59
  -1   1  -5   10.64    3.19
  -1   1  -5    8.06    0.92
   1   1   5    7.30    1.83
  -2  -1  -5  149.84   13.07
   2  -1   5  128.61   13.84
  -2  -1  -5  127.14   13.52
   2  -1   5  116.31   11.27
  -2   1  -5  152.98   13.32
   2   1   5  104.17   12.64
   2   1   5  113.68   11.26
   2   1   5  106.46   12.19
  -2   1  -5  133.99   13.84
  -3  -1  -5    9.84    2.67
   3  -1   5   10.28    3.08
   3  -1   5    8.94    1.18
  -3  -1  -5    9.01    1.15
  -3  -1  -5    5.06    2.43
   3  -1   5    7.93    3.01
  -3   1  -5    9.32    1.15
   3   1   5    9.65    1.18
   3   1   5    7.10    2.77
  -3   1  -5   15.84    3.59
   3   1   5   15.38    4.42
  -3   1  -5    9.31    3.50
  -4  -1  -5  184.61   19.88
  -4  -1  -5  172.42   20.46
   4  -1   5  197.64   21.19
   4  -1   5  211.89   20.43
   4  -1   5  203.44   18.34
  -4   1  -5  183.51   20.67
   4   1   5  198.80   18.33
  -4   1  -5  200.12   20.07
   4   1   5  241.36   22.48
  -4   1  -5  205.71   18.29
   5  -1   5   13.94    1.93
   5  -1   5   16.62    4.61
   5  -1   5   19.57    5.86
  -5  -1  -5   24.50    5.79
  -5  -1  -5   14.17    1.91
  -5  -1  -5   25.53    7.07
  -5   1  -5   17.76    4.27
   5   1   5   15.20    1.96
  -5   1  -5   14.27    1.85
  -5   1  -5   17.84    5.36
   5   1   5   21.05    5.94
   5   1   5   19.81    4.74
  -6  -1  -5   52.92    8.41
  -6  -1  -5   47.15    7.17
   6  -1   5   48.21    5.09
   6  -1   5   46.00    7.54
   6  -1   5   55.54    9.79
  -6  -1  -5   53.39    5.10
  -6   1  -5   54.58    8.70
  -6   1  -5   49.51    4.97
   6   1   5   49.55    9.00
   6   1   5   54.26    7.82
  -6   1  -5   50.05    7.34
   6   1   5   43.73    5.05
   7  -1   5   24.27    3.18
  -7  -1  -5   25.90    7.12
  -7  -1  -5   28.01    3.16
  -7  -1  -5   21.85    5.35
   7  -1   5   42.08    8.90
   7  -1   5   28.43    6.20
  -7   1  -5   27.82    3.04
   7   1   5   27.24    3.27
  -7   1  -5   34.92    7.04
  -7   1  -5   31.73    8.75
   7   1   5   21.33    5.66
   7   1   5   24.73    7.42
  -8  -1  -5    3.38    4.94
  -8  -1  -5    5.02    3.29
   8  -1   5    6.40    4.12
   8  -1   5    7.54    1.73
   8  -1   5   19.57    8.76
  -8  -1  -5    4.69    1.34
   8   1   5    5.46    1.52
  -8   1  -5    9.89    1.62
   8   1   5    8.18    6.19
  -8   1  -5    6.01    5.94
   8   1   5    6.07    3.46
  -8   1  -5    6.28    3.89
   9  -1   5    3.37    4.16
  -9  -1  -5    5.74    7.18
  -9  -1  -5    1.37    0.88
   9  -1   5    1.34    1.12
   9  -1   5   -8.36    8.62
  -9  -1  -5    4.26    4.82
  -9   1  -5    2.03    0.92
  -9   1  -5    6.68    6.85
  -9   1  -5    4.86    3.60
   9   1   5    1.07    0.99
 -10  -1  -5    1.34    6.64
 -10  -1  -5    8.06    1.85
 -10   1  -5    6.69    1.54
  10   1   5    2.83   10.67
 -10  -2   5    5.99    6.63
 -10  -2   5    7.94    1.41
  10  -2  -5   10.91    2.08
  10   2  -5    7.07    1.80
  10   2  -5   11.37    9.78
  -9  -2   5   19.23    2.42
  -9  -2   5   21.28    2.31
  -9  -2   5   10.10    4.35
  -9  -2   5   11.90    6.25
   9  -2  -5   27.08    6.18
   9  -2  -5   19.90    2.61
   9  -2  -5   34.02    8.90
   9   2  -5   21.89    5.92
   9   2  -5   20.35    2.88
  -9   2   5   20.91    5.56
   9   2  -5   13.88    7.49
  -9   2   5   18.34    7.06
  -8  -2   5   13.76    4.18
  -8  -2   5   16.35    4.77
  -8  -2   5   20.99    2.37
   8  -2  -5   20.00    2.55
  -8  -2   5   21.20    2.48
   8   2  -5   18.52    2.60
   8   2  -5   29.87    8.49
   8   2  -5   36.95    7.52
  -8   2   5   20.48    4.98
  -8   2   5   27.47    7.01
   7  -2  -5   40.54    6.96
   7  -2  -5   36.13    3.84
   7  -2  -5   34.82    5.42
  -7  -2   5   50.46    8.40
  -7  -2   5   37.75    8.68
  -7  -2   5   39.21    3.70
  -7  -2   5   35.43    3.78
  -7   2   5   31.79    5.30
  -7   2   5   32.72    6.43
   7   2  -5   42.76    7.98
   7   2  -5   38.34    6.12
   7   2  -5   34.86    3.89
  -6  -2   5    8.58    1.45
   6  -2  -5   10.64    3.38
  -6  -2   5    6.99    2.67
   6  -2  -5    9.50    1.47
   6  -2  -5    9.41    2.80
  -6  -2   5   12.13    3.97
  -6  -2   5    6.59    1.26
   6   2  -5   14.31    4.41
   6   2  -5    7.09    1.46
   6   2  -5    9.87    2.96
  -6   2   5   11.89    2.98
  -6   2   5   11.93    3.86
  -5  -2   5    1.78    2.48
  -5  -2   5    3.08    0.62
  -5  -2   5    1.84    0.59
   5  -2  -5    3.38    2.16
  -5  -2   5    2.82    1.62
   5  -2  -5    3.27    1.65
  -5  -2   5    2.44    0.67
  -5   2   5    2.80    2.19
   5   2  -5    2.67    0.75
   5   2  -5    2.53    2.03
   5   2  -5    3.36    1.80
  -5   2   5    2.58    1.56
  -4  -2   5   37.94    3.16
  -4  -2   5   32.02    4.42
  -4  -2   5   27.73    3.00
   4  -2  -5   31.61    4.17
   4  -2  -5   33.90    3.81
  -4  -2   5   34.49    5.18
   4   2  -5   28.42    3.00
   4   2  -5   33.43    4.43
   4   2  -5   31.56    5.08
   4   2  -5   28.74    3.09
  -4   2   5   30.75    3.84
  -4   2   5   28.48    4.19
  -3  -2   5   70.27    6.52
  -3  -2   5   66.40    8.11
  -3  -2   5   66.53    7.61
   3  -2  -5   77.20    6.93
   3  -2  -5   73.55    7.13
  -3  -2   5   75.20    6.61
  -3   2   5   67.42    6.95
  -3   2   5   69.68    7.24
   3   2  -5   65.56    6.57
  -2  -2   5    6.50    2.00
  -2  -2   5    4.77    0.66
  -2  -2   5    2.80    1.27
  -2  -2   5    5.45    2.04
  -2  -2   5    3.44    0.66
  -2  -2   5    3.90    1.78
  -2  -2   5    3.87    0.63
   2   2  -5    3.15    0.63
   2   2  -5    4.91    0.65
   2   2  -5    4.21    0.64
   1  -2  -5   32.08    3.21
  -1  -2   5   32.85    3.06
  -1  -2   5   31.30    3.09
  -1  -2   5   32.49    3.85
   1  -2  -5   31.69    3.02
  -1  -2   5   32.24    3.05
   1  -2  -5   30.63    3.31
  -1  -2   5   33.78    4.27
   1   2  -5   30.44    3.08
   1   2  -5   43.40    5.18
   1   2  -5   33.66    3.07
   1   2  -5   31.13    3.05
   1   2  -5   35.56    4.01
   0  -2  -5   55.09    5.52
   0  -2   5   53.23    5.03
   0  -2  -5   53.94    5.74
   0  -2   5   58.09    6.38
   0  -2   5   54.19    5.03
   0  -2  -5   51.02    4.98
   0  -2  -5   52.26    5.03
   0  -2   5   56.14    5.91
   0   2  -5   55.69    5.04
   0   2   5   53.52    5.49
   0   2  -5   55.52    6.46
   0   2  -5   63.19    6.16
   0   2  -5   54.19    5.03
   0   2   5   51.17    5.70
   1  -2   5   73.92    6.66
   1  -2   5   77.95    7.93
  -1  -2  -5   64.82    7.70
   1  -2   5   85.10    8.62
  -1  -2  -5   74.01    7.46
  -1  -2  -5   71.49    6.65
  -1   2  -5   70.76    8.29
  -1   2  -5   67.44    6.64
  -1   2  -5   68.93    7.75
  -1   2  -5   74.74    6.66
   1   2   5   68.61    6.62
   2  -2   5    1.97    0.46
  -2  -2  -5    2.33    1.23
   2  -2   5    3.50    1.89
   2  -2   5    1.75    1.15
  -2  -2  -5   -0.33    1.15
  -2  -2  -5    1.26    0.46
  -2   2  -5    2.97    1.45
   2   2   5    1.86    1.17
   2   2   5    2.55    1.58
  -2   2  -5    1.76    0.43
  -2   2  -5    3.39    2.11
   2   2   5    1.05    0.39
  -2   2  -5    1.59    0.41
   3  -2   5  280.91   26.53
   3  -2   5  263.54   27.28
  -3   2  -5  281.90   26.40
  -3   2  -5  252.14   26.96
   4  -2   5   62.15    9.13
  -4  -2  -5   57.78    7.71
  -4  -2  -5   51.02    8.18
   4  -2   5   66.03    8.38
  -4  -2  -5   68.71    6.23
   4  -2   5   63.64    6.23
  -4   2  -5   57.90    8.76
  -4   2  -5   60.15    7.95
   4   2   5   81.29   10.35
   4   2   5   87.63    9.46
   4   2   5   61.78    6.20
  -4   2  -5   67.59    6.13
   5  -2   5   57.34    5.60
   5  -2   5   60.66    9.48
  -5  -2  -5   61.79    5.59
  -5  -2  -5   41.46    7.94
   5  -2   5   59.21    8.14
  -5  -2  -5   60.99    7.62
  -5   2  -5   53.89    7.58
   5   2   5   56.55    7.69
   5   2   5   47.82    8.43
   5   2   5   55.35    5.57
  -5   2  -5   58.09    5.45
  -5   2  -5   55.33    8.81
   6  -2   5   45.36    9.34
  -6  -2  -5   44.92    8.05
  -6  -2  -5   35.20    7.40
   6  -2   5   39.12    4.50
   6  -2   5   45.49    7.47
  -6  -2  -5   46.20    4.52
  -6   2  -5   34.33    7.75
  -6   2  -5   38.78    6.69
   6   2   5   51.60    4.64
  -6   2  -5   43.50    4.36
   6   2   5   44.61    7.07
   6   2   5   43.24    9.55
  -7  -2  -5   23.36    6.14
  -7  -2  -5   17.09    6.70
   7  -2   5   14.55    7.63
   7  -2   5   24.73    7.11
   7  -2   5   16.66    2.59
  -7  -2  -5   20.14    2.73
  -7   2  -5    9.79    4.69
  -7   2  -5   16.01    2.04
   7   2   5   16.11    2.58
  -7   2  -5   17.49    4.93
   7   2   5   19.45    5.66
   7   2   5   21.95    7.19
   8  -2   5    9.76    4.57
  -8  -2  -5    6.55    3.63
  -8  -2  -5    3.70    5.02
   8  -2   5    4.12    1.42
   8  -2   5    6.36    7.41
  -8  -2  -5    4.16    1.25
  -8  -2  -5    5.96    1.54
  -8   2  -5   10.20    4.87
   8   2   5    5.02    1.43
  -8   2  -5    5.75    1.23
   8   2   5    6.09    3.06
  -8   2  -5    5.47    6.41
   8   2   5    7.88    5.51
  -9  -2  -5   15.53    8.82
  -9  -2  -5   19.67    2.85
  -9  -2  -5   23.73    7.07
   9  -2   5   27.58    8.93
   9  -2   5   19.64    3.33
  -9  -2  -5   20.86    2.75
   9  -2   5   30.99   13.45
  -9   2  -5   18.78    6.66
  -9   2  -5   19.00    2.47
  -9   2  -5   31.49   10.50
   9   2   5   18.56    3.08
 -10  -2  -5    7.82    1.78
 -10  -2  -5    0.22    6.29
 -10  -2  -5    6.03    1.54
 -10  -2  -5    5.57    4.64
  10   2   5    1.48   11.45
 -10   2  -5    7.18    1.51
 -11  -3   5    3.06    1.15
  10  -3  -5    7.81    1.90
 -10  -3   5    8.73    1.57
 -10  -3   5    8.91    1.83
 -10  -3   5   12.13   10.78
  10   3  -5   -3.74   11.09
   9  -3  -5   18.52    7.46
   9  -3  -5   23.87    5.59
  -9  -3   5    9.35    4.40
  -9  -3   5   14.26    7.84
  -9  -3   5   14.43    2.40
   9  -3  -5   19.09    2.79
  -9  -3   5   15.98    2.35
   9   3  -5   16.16    2.62
  -9   3   5   16.96    4.89
   9   3  -5   26.68    9.24
  -9   3   5   16.76    6.38
   9   3  -5   21.66    5.60
  -8  -3   5    4.47    1.22
  -8  -3   5    4.62    3.26
  -8  -3   5    7.55    4.95
  -8  -3   5    5.28    1.19
   8  -3  -5    6.46    1.44
  -8   3   5    3.65    4.53
   8   3  -5    8.31    4.25
  -8   3   5    8.42    3.39
   8   3  -5    5.80    1.40
   8   3  -5    9.55    6.01
   7  -3  -5   20.34    2.50
   7  -3  -5   29.23    6.20
  -7  -3   5   19.90    6.74
   7  -3  -5   24.28    4.84
  -7  -3   5   25.90    6.15
  -7  -3   5   20.82    2.50
  -7  -3   5   18.46    2.32
  -7  -3   5   23.17    2.41
   7   3  -5   22.39    5.37
   7   3  -5   26.68    7.37
   7   3  -5   19.54    2.55
  -7   3   5   19.12    5.54
  -7   3   5   24.11    4.92
  -6  -3   5   81.97   10.58
  -6  -3   5   73.89    7.22
  -6  -3   5   69.22    9.23
  -6  -3   5   77.17    7.12
  -6  -3   5   73.11    7.05
   6  -3  -5   82.31    8.64
   6  -3  -5   76.50    9.38
   6  -3  -5   69.74    7.16
  -6   3   5   76.63    9.51
   6   3  -5   70.91    7.22
   6   3  -5   81.79   10.84
  -6   3   5   73.56    8.56
  -5  -3   5    7.91    1.39
  -5  -3   5    8.15    2.59
   5  -3  -5    9.92    2.47
  -5  -3   5    6.55    1.20
  -5  -3   5    6.43    3.04
  -5  -3   5    9.69    1.28
   5  -3  -5    7.58    2.58
   5   3  -5    6.29    1.28
   5   3  -5   10.55    3.90
   5   3  -5   12.26    3.37
  -5   3   5    9.08    3.04
  -5   3   5    8.13    2.34
  -4  -3   5   15.69    3.71
  -4  -3   5   17.13    4.58
   4  -3  -5   16.30    2.95
  -4  -3   5   14.82    1.70
   4  -3  -5   15.68    2.42
  -4  -3   5   12.63    1.57
  -4  -3   5   13.13    1.59
   4   3  -5   14.44    3.50
  -4   3   5   20.21    3.15
   4   3  -5   22.99    5.08
   4   3  -5   12.84    1.67
   4   3  -5   13.61    1.63
  -4   3   5   20.31    3.71
  -3  -3   5   14.05    3.48
  -3  -3   5   19.35    1.95
   3  -3  -5   22.52    2.51
  -3  -3   5   16.45    1.83
   3  -3  -5   16.07    2.69
  -3  -3   5   16.66    1.83
  -3  -3   5   14.70    3.20
  -3   3   5   18.59    2.21
  -3   3   5   19.29    2.56
   3   3  -5   17.74    1.86
   3   3  -5   16.81    1.90
   2  -3  -5  325.16   29.71
  -2  -3   5  308.93   30.52
  -1  -3   5   28.59    2.61
   1  -3  -5   25.53    3.22
   1  -3  -5   29.32    3.44
  -1  -3   5   32.72    4.29
   1  -3  -5   26.55    2.98
  -1  -3   5   30.94    4.82
  -1  -3   5   27.50    2.60
   1  -3  -5   24.47    2.55
  -1  -3   5   27.86    2.66
   1  -3  -5   25.05    3.03
  -1   3   5   25.63    2.56
   1   3  -5   26.25    3.70
   1   3  -5   24.06    2.62
   1   3  -5   25.56    2.59
   1   3  -5   25.80    4.27
   1   3  -5   27.97    2.62
   0  -3   5    5.34    0.76
   0  -3  -5    5.01    1.73
   0  -3  -5    4.50    0.74
   0  -3   5    6.20    1.93
   0  -3  -5    5.64    1.49
   0  -3  -5    4.83    0.70
   0  -3   5    3.64    1.85
   0  -3   5    5.01    0.76
   0   3  -5    4.45    0.73
   0   3   5    4.89    1.69
   0   3   5    3.62    0.70
   0   3  -5    5.69    0.78
   0   3  -5    4.65    1.68
   0   3  -5    5.77    2.31
   0   3   5    7.16    1.65
  -1  -3  -5  116.19   13.07
  -1  -3  -5  129.31   12.82
   1   3   5  125.93   11.83
  -1   3  -5  158.96   15.00
  -2  -3  -5  362.26   35.70
   2  -3   5  389.42   35.93
   2  -3   5  373.72   36.68
   2   3   5  378.09   35.85
  -2   3  -5  361.91   36.14
   2   3   5  381.03   35.25
   3  -3   5   13.22    4.21
  -3  -3  -5    5.54    2.37
  -3  -3  -5    8.94    2.50
  -3  -3  -5    8.02    1.26
   3  -3   5    9.90    4.52
   3  -3   5    7.22    1.17
  -3  -3  -5    9.26    1.32
  -3   3  -5    9.36    1.21
  -3   3  -5    8.42    1.05
   3   3   5    5.87    1.12
  -3   3  -5    7.07    3.30
   3   3   5   15.29    3.52
  -3   3  -5    5.13    2.31
   3   3   5    7.50    3.39
  -4  -3  -5   33.84    3.58
  -4  -3  -5   33.99    6.13
  -4  -3  -5   36.05    3.66
   4  -3   5   29.39    5.88
  -4  -3  -5   34.02    5.25
   4  -3   5   33.98    3.62
   4   3   5   33.86    5.35
  -4   3  -5   33.29    5.40
  -4   3  -5   36.19    6.55
   4   3   5   35.29    3.63
  -4   3  -5   38.00    3.51
  -4   3  -5   38.45    3.54
   4   3   5   37.09    6.49
  -5  -3  -5   49.46   12.26
  -5  -3  -5   33.27    3.34
   5  -3   5   41.16    7.99
   5  -3   5   38.89    9.24
   5  -3   5   34.00    3.45
  -5  -3  -5   53.09    9.87
  -5  -3  -5   29.73    3.34
   5   3   5   42.35    5.99
   5   3   5   30.25    3.39
  -5   3  -5   31.57    3.19
   5   3   5   18.35    5.37
  -5   3  -5   26.31    7.10
  -5   3  -5   23.83    5.72
  -5   3  -5   28.57    3.20
  -6  -3  -5   34.10    4.00
   6  -3   5   28.69    7.68
   6  -3   5   39.45    4.18
  -6  -3  -5   41.15    6.48
   6  -3   5   27.83    6.50
  -6  -3  -5   40.89    4.13
  -6  -3  -5   50.76   10.31
  -6   3  -5   45.22    8.39
   6   3   5   73.36   16.36
  -6   3  -5   39.98    3.91
  -6   3  -5   50.90   10.51
   6   3   5   67.13   13.12
   6   3   5   34.14    4.08
  -6   3  -5   38.73    3.91
  -7  -3  -5    3.17    1.10
  -7  -3  -5    3.89    1.19
  -7  -3  -5    5.88    4.13
   7  -3   5    8.21    4.78
   7  -3   5    5.13    6.75
   7  -3   5    5.96    1.49
  -7  -3  -5    9.74    6.18
  -7   3  -5    3.73    2.94
   7   3   5    2.87    5.09
  -7   3  -5    4.91    1.08
  -7   3  -5    5.90    1.16
   7   3   5    5.47    3.52
  -7   3  -5    4.17    5.03
  -8  -3  -5   19.97    2.70
  -8  -3  -5   18.48    5.94
  -8  -3  -5   21.40    8.63
  -8  -3  -5   19.14    3.03
   8  -3   5   21.82    3.40
  -8   3  -5   22.79    2.64
  -8   3  -5   24.27    6.96
   8   3   5   20.05    8.54
  -8   3  -5   22.99    2.58
   8   3   5   51.98   14.16
  -8   3  -5   39.93   10.42
   9  -3   5   21.27    3.63
  -9  -3  -5   25.65    9.67
  -9  -3  -5   26.28    3.23
   9  -3   5   38.33   15.03
  -9  -3  -5   22.86    7.02
  -9   3  -5   27.00    9.26
  -9   3  -5   10.92    7.39
  -9   3  -5   24.92    2.89
  -9   3  -5   26.30    2.85
 -10  -3  -5   -2.29    7.28
 -10  -3  -5   -2.19    2.19
 -10  -3  -5   -0.25    0.94
 -10  -3  -5    1.32    1.07
  10   3   5    4.59   11.04
 -10  -4   5   10.41    2.14
 -10  -4   5   13.22    2.08
  10  -4  -5   14.99    2.78
  -9  -4   5   22.70    2.76
   9  -4  -5   14.70    7.67
   9  -4  -5   24.69    3.48
  -9  -4   5   12.58    4.74
  -9  -4   5   23.09    3.21
  -9  -4   5   13.21    6.21
   9   4  -5   38.41    8.56
  -9   4   5   26.71    7.87
   9   4  -5   24.03    3.36
   9   4  -5   29.10    9.79
  -8  -4   5   12.27    4.84
  -8  -4   5   17.34    2.53
  -8  -4   5   24.48    7.90
   8  -4  -5   16.35    2.62
  -8  -4   5   16.10    2.13
   8   4  -5   24.34    6.53
   8   4  -5   17.08    7.25
  -8   4   5   16.05    4.29
   8   4  -5   16.95    2.57
  -8   4   5   15.68    5.84
   7  -4  -5   10.03    1.82
   7  -4  -5   10.78    4.50
   7  -4  -5   11.51    3.37
  -7  -4   5   10.24    1.66
  -7  -4   5   13.49    1.74
  -7  -4   5    8.34    3.55
  -7  -4   5    7.97    1.61
  -7  -4   5   13.10    4.99
  -7   4   5   13.83    4.77
   7   4  -5   17.93    6.78
   7   4  -5   21.78   10.12
  -7   4   5   11.98    3.40
   7   4  -5    7.45    1.64
  -6  -4   5   46.90    4.56
  -6  -4   5   67.83   11.22
  -6  -4   5   41.98    4.70
  -6  -4   5   67.62    8.80
  -6  -4   5   45.40    4.60
   6  -4  -5   45.83    7.12
   6  -4  -5   44.00    5.91
   6   4  -5   73.05   11.33
  -6   4   5   46.54    5.88
  -6   4   5   46.06    6.80
   6   4  -5   68.47    9.04
   6   4  -5   35.77    4.64
  -5  -4   5  150.07   14.00
   5  -4  -5  148.92   15.64
   5  -4  -5  149.63   15.01
  -5  -4   5  136.33   15.85
  -5  -4   5  164.25   13.92
  -5  -4   5  152.48   17.12
  -5  -4   5  153.58   13.85
   5   4  -5  139.91   13.96
  -5   4   5  145.69   14.74
  -5   4   5  155.27   15.35
   5   4  -5  151.70   13.90
  -4  -4   5    1.28    0.67
  -4  -4   5    6.20    3.29
  -4  -4   5    4.10    0.80
  -4  -4   5    5.05    2.41
   4  -4  -5    7.71    2.58
  -4  -4   5    3.15    0.92
   4  -4  -5    6.64    1.86
   4   4  -5    2.03    0.79
  -4   4   5    8.25    2.24
  -3  -4   5   17.85    4.40
  -3  -4   5   18.93    4.73
   3  -4  -5   24.92    4.31
  -3  -4   5   12.98    4.73
  -3  -4   5   27.66    4.16
  -3  -4   5   18.53    2.16
  -3  -4   5   14.30    1.97
   3  -4  -5   23.79    3.31
   3   4  -5   15.62    2.10
  -3   4   5   20.31    2.61
   3   4  -5   19.53    2.06
  -3   4   5   21.76    3.07
  -2  -4   5    2.18    1.86
   2  -4  -5    2.49    1.46
  -2  -4   5    2.48    0.66
   2  -4  -5    1.99    0.49
   2  -4  -5    1.86    1.93
  -2  -4   5    1.81    0.49
  -2  -4   5    1.91    2.57
  -2  -4   5    2.84    2.13
  -2  -4   5    0.60    1.15
  -2  -4   5    1.48    0.55
   2   4  -5    1.54    0.58
  -2   4   5    1.49    0.46
   2   4  -5    2.04    0.58
  -1  -4   5  110.86   12.34
  -1  -4   5  119.95   10.39
   1  -4  -5  112.16   10.34
   1  -4  -5  115.02   11.64
   1  -4  -5  112.26   11.02
   1  -4  -5  113.71   11.19
  -1  -4   5  107.37   10.44
   1  -4  -5  103.27   11.27
  -1  -4   5  110.30   11.72
   1   4  -5  111.05   10.38
  -1   4   5  114.65   10.35
   1   4  -5  118.94   10.40
   0  -4  -5    6.38    0.95
   0  -4  -5    7.09    1.91
   0  -4   5    5.74    0.93
   0  -4   5    4.70    0.86
   0  -4   5    5.95    2.63
   0  -4   5   10.12    3.00
   0  -4  -5    5.86    0.89
   0  -4  -5    4.83    2.12
   0  -4   5   10.55    1.12
   0   4   5    6.12    0.98
   0   4  -5    5.06    0.89
   0   4  -5    6.28    0.99
   0   4  -5   10.39    3.01
   0   4  -5   10.93    3.82
   1  -4   5  368.93   34.47
   1  -4   5  360.67   33.68
  -1  -4  -5  346.88   33.69
  -1   4  -5  340.30   33.53
  -1   4  -5  351.38   34.28
   2  -4   5  107.20   13.04
  -2  -4  -5  107.90   10.17
   2  -4   5  105.37   10.11
  -2  -4  -5  101.43   12.05
  -2  -4  -5  127.12   11.82
   2  -4   5  108.77   10.12
  -2  -4  -5  108.23   10.17
   2  -4   5  115.32   12.27
  -2   4  -5  114.86   10.10
   2   4   5  106.01   11.55
   2   4   5  110.13   12.30
  -2   4  -5  117.92   10.14
  -2   4  -5  100.11   11.61
  -2   4  -5   94.57   12.32
   2   4   5  112.30   10.15
  -3  -4  -5    5.20    3.68
  -3  -4  -5    3.90    0.93
  -3  -4  -5    4.12    0.92
  -3  -4  -5   11.06    3.52
   3  -4   5    7.87    2.92
   3  -4   5    3.52    0.81
   3  -4   5    7.27    3.73
   3   4   5    4.80    0.93
   3   4   5    4.71    3.03
  -3   4  -5    8.60    2.86
  -3   4  -5    9.33    4.02
   3   4   5    4.77    2.42
  -3   4  -5    5.20    0.87
  -3   4  -5    4.39    0.79
  -4  -4  -5   47.47    6.84
   4  -4   5   47.02    7.72
  -4  -4  -5   52.25    5.03
  -4  -4  -5   48.89    5.05
  -4  -4  -5   50.76    7.94
   4  -4   5   50.51    5.01
   4  -4   5   51.88   11.41
  -4   4  -5   45.18    6.85
  -4   4  -5   49.89    4.86
   4   4   5   64.21    9.69
   4   4   5   62.02    8.08
   4   4   5   51.06    5.03
  -4   4  -5   48.25    8.16
  -4   4  -5   50.74    4.91
   5  -4   5  159.18   16.10
   5  -4   5  156.72   20.78
  -5  -4  -5  185.40   16.20
  -5  -4  -5  174.26   16.07
  -5  -4  -5  197.43   21.03
   5  -4   5  167.19   19.48
  -5  -4  -5  206.38   19.64
  -5   4  -5  172.24   15.95
   5   4   5  186.55   20.10
  -5   4  -5  147.00   19.43
  -5   4  -5  151.78   18.29
  -5   4  -5  181.90   15.92
   5   4   5  170.28   16.13
   5   4   5  176.98   18.66
  -6  -4  -5   15.21    4.69
  -6  -4  -5   14.10    2.17
  -6  -4  -5   12.49    5.87
   6  -4   5   13.71    7.06
   6  -4   5   14.63    2.32
  -6  -4  -5   12.25    2.04
   6  -4   5   18.40    5.90
  -6   4  -5   13.01    4.35
  -6   4  -5   15.58    1.83
   6   4   5   11.16    2.03
   6   4   5   32.61   12.72
  -6   4  -5   12.09    1.68
   6   4   5   31.27    9.21
  -6   4  -5   16.73    6.57
  -7  -4  -5    1.83    0.99
   7  -4   5    2.94    1.24
  -7  -4  -5    2.64    3.77
   7  -4   5    2.79    7.17
  -7  -4  -5    0.21    2.30
   7  -4   5    0.82    3.10
  -7  -4  -5    0.48    0.73
   7   4   5    2.12    2.98
  -7   4  -5    1.46    0.78
   7   4   5    6.41    6.28
  -7   4  -5    1.11    0.71
  -7   4  -5   -0.05    2.45
  -7   4  -5   -1.10    5.29
   8  -4   5   43.11   10.09
   8  -4   5   43.97    5.07
  -8  -4  -5   47.02    4.96
   8  -4   5   40.27   12.93
  -8  -4  -5   37.34    8.73
  -8  -4  -5   52.16   11.82
   8   4   5   55.30   10.32
  -8   4  -5   58.11   11.84
   8   4   5   49.45   13.07
  -8   4  -5   49.82    9.51
   8   4   5   40.39    5.21
  -8   4  -5   45.24    4.66
  -9  -4  -5    2.60    1.21
  -9  -4  -5    3.09    3.54
  -9  -4  -5    2.56    1.33
   9  -4   5    2.68    1.52
  -9  -4  -5    1.43    7.67
  -9   4  -5    3.57    1.18
  -9   4  -5    5.49    8.61
 -10  -4  -5    5.21    1.62
 -10  -4  -5    7.30    5.71
 -10  -4  -5    3.86    9.56
 -10  -4  -5    2.56    1.51
  10   4   5    2.07   12.28
 -10  -5   5    5.12    1.42
  10  -5  -5    6.27    1.83
 -10  -5   5    3.80    1.19
  -9  -5   5   12.32    4.95
  -9  -5   5    6.95    6.68
  -9  -5   5   13.64    2.09
  -9  -5   5   13.78    2.06
  -9  -5   5   11.67    2.21
   9  -5  -5   11.09    2.39
   9   5  -5   11.61    9.13
   9   5  -5    7.19    4.12
  -8  -5   5   19.57    2.54
  -8  -5   5   19.54    2.65
   8  -5  -5   21.18    2.82
   8  -5  -5   22.50    5.10
   8  -5  -5   25.79    7.59
  -8  -5   5   22.01    7.71
  -8  -5   5   16.71    5.32
   8   5  -5   19.95    2.93
  -8   5   5   20.63    4.52
   8   5  -5   17.23    5.42
   8   5  -5   29.17    9.36
  -8   5   5   25.16    6.58
  -7  -5   5    4.15    1.10
  -7  -5   5    7.49    3.55
   7  -5  -5   10.83    4.68
   7  -5  -5    3.04    1.14
  -7  -5   5    2.68    1.08
   7  -5  -5    5.88    2.53
  -7  -5   5    6.61    5.45
   7   5  -5   12.19   10.86
   7   5  -5    2.44    1.11
  -7   5   5    6.89    2.36
   7   5  -5    8.24    5.53
  -7   5   5    8.21    3.87
  -6  -5   5    2.57    0.97
   6  -5  -5    2.58    3.23
  -6  -5   5    2.41    0.84
  -6  -5   5    3.51    0.93
  -6  -5   5    2.59    3.64
   6  -5  -5    7.10    2.52
  -6  -5   5    1.90    2.20
  -6   5   5    3.06    1.94
  -6   5   5    5.90    3.08
   6   5  -5    2.51    0.95
   5  -5  -5    7.54    2.63
  -5  -5   5   11.09    5.60
  -5  -5   5    5.76    3.57
   5  -5  -5    5.64    3.60
  -5  -5   5    8.16    1.50
  -5  -5   5    7.15    1.28
  -5  -5   5    5.78    1.19
   5   5  -5    5.68    1.28
   5   5  -5    6.63    1.29
  -5   5   5    9.40    2.50
  -5   5   5    4.80    2.73
   4  -5  -5  185.11   18.86
  -4  -5   5  178.25   16.65
  -4  -5   5  179.83   16.51
  -4  -5   5  195.41   19.01
   4  -5  -5  169.94   17.90
  -4  -5   5  185.23   16.55
   4   5  -5  176.90   16.54
  -4   5   5  178.85   17.27
   4   5  -5  176.17   16.62
  -4   5   5  175.77   17.71
   3  -5  -5   63.98   10.01
  -3  -5   5   83.24    7.66
  -3  -5   5   87.72    7.67
  -3  -5   5   82.15    9.70
  -3  -5   5   85.96    9.74
   3  -5  -5   64.33    9.03
  -3  -5   5   79.69   10.45
  -3  -5   5   80.54    7.79
  -3  -5   5   81.74   10.58
   3  -5  -5   85.26    7.58
   3   5  -5   83.10    7.74
   3   5  -5   82.56    7.68
  -3   5   5   89.80    8.97
  -3   5   5   77.06    8.32
  -2  -5   5    9.76    1.37
  -2  -5   5   11.12    1.67
   2  -5  -5   12.33    3.68
  -2  -5   5   22.17    5.27
  -2  -5   5   12.94    1.62
  -2  -5   5   12.60    3.52
   2  -5  -5    9.24    1.35
  -2  -5   5   10.48    3.77
  -2  -5   5   15.77    5.42
   2  -5  -5   13.00    3.14
   2   5  -5   14.06    1.77
  -2   5   5   11.40    1.39
   2   5  -5   12.45    1.46
   1  -5  -5  299.08   27.17
   1  -5  -5  295.67   26.89
   1  -5  -5  265.57   27.26
   1   5  -5  275.16   28.30
   1   5  -5  274.66   27.46
   0  -5  -5  433.67   39.73
   0  -5  -5  421.53   39.92
   0   5  -5  398.08   40.51
   0   5  -5  421.51   39.80
   1  -5   5   50.55    7.34
   1  -5   5   51.71    6.40
  -1  -5  -5   44.80    4.43
  -1  -5  -5   44.07    4.44
  -1  -5  -5   43.02    5.66
   1  -5   5   43.51    4.41
  -1  -5  -5   44.94    6.46
   1  -5   5   46.39    4.41
   1   5   5   45.56    4.45
   1   5   5   43.27    4.37
  -1   5  -5   50.27    7.18
  -1   5  -5   45.66    6.07
  -1   5  -5   46.64    4.44
  -1   5  -5   47.48    4.40
   2  -5   5   41.71    7.42
  -2  -5  -5   31.95    4.75
  -2  -5  -5   27.89    5.40
  -2  -5  -5   31.35    3.20
   2  -5   5   25.72    3.11
   2  -5   5   30.85    3.13
  -2  -5  -5   31.73    3.22
   2  -5   5   49.41    9.34
  -2   5  -5   35.79    7.63
  -2   5  -5   30.87    4.86
   2   5   5   28.29    4.59
  -2   5  -5   32.48    3.10
   2   5   5   33.78    5.67
   2   5   5   29.79    3.15
  -2   5  -5   33.35    3.16
   3  -5   5   16.66    5.73
   3  -5   5   20.70    5.15
   3  -5   5   26.18    2.84
  -3  -5  -5   24.60    2.90
  -3  -5  -5   31.33    4.93
  -3  -5  -5   24.68    2.92
  -3  -5  -5   35.68    6.02
   3   5   5   27.91    2.90
  -3   5  -5   25.87    2.80
  -3   5  -5   26.28    2.74
   3   5   5   34.94    6.21
  -3   5  -5   27.29    6.75
  -3   5  -5   31.92    4.92
   3   5   5   37.23    5.21
  -4  -5  -5  122.86   13.71
   4  -5   5  117.98   14.93
  -4  -5  -5  118.58   11.43
  -4  -5  -5  117.58   11.51
   4  -5   5  121.23   16.55
   4  -5   5  119.69   11.43
  -4  -5  -5  123.82   14.80
   4   5   5  152.08   16.99
  -4   5  -5  121.95   11.28
  -4   5  -5  117.48   14.80
   4   5   5  141.46   14.86
   4   5   5  113.74   11.43
  -4   5  -5  127.83   13.76
  -4   5  -5  120.58   11.33
   5  -5   5   -2.07    2.14
  -5  -5  -5   -0.22    0.63
  -5  -5  -5   -2.81    2.84
   5  -5   5    1.67    0.84
  -5  -5  -5   -0.55    1.73
   5  -5   5   -1.77    4.36
  -5  -5  -5    1.48    0.81
  -5   5  -5    2.10    3.81
  -5   5  -5    2.17    2.57
   5   5   5    3.87    3.76
  -5   5  -5    0.02    0.58
   5   5   5    0.79    0.68
   5   5   5    2.61    2.49
  -5   5  -5    0.75    0.55
  -6  -5  -5    3.92    1.19
  -6  -5  -5    4.48    9.66
   6  -5   5    4.31    4.05
  -6  -5  -5    3.07    1.13
   6  -5   5    5.04    6.65
   6  -5   5    5.33    1.37
  -6  -5  -5    3.10    5.09
  -6   5  -5    0.34    4.80
  -6   5  -5    4.33    0.94
   6   5   5    5.86    5.73
   6   5   5    4.14    1.26
  -6   5  -5    5.49    1.15
   6   5   5    5.75    3.57
  -6   5  -5    2.43    2.68
  -7  -5  -5   63.71    6.22
   7  -5   5   52.62    6.21
  -7  -5  -5   54.75    6.07
  -7  -5  -5   52.07    9.00
  -7   5  -5   61.68    9.12
   7   5   5   61.24    9.59
   7   5   5   57.58    6.18
  -7   5  -5   65.32    5.92
  -7   5  -5   60.99   11.69
   7   5   5   72.68   13.33
   8  -5   5    8.59    6.19
   8  -5   5    5.37   12.38
  -8  -5  -5    3.79    1.35
   8  -5   5    4.39    1.58
  -8  -5  -5   -3.87    6.20
  -8  -5  -5    4.11    3.67
  -8  -5  -5    2.06    1.11
  -8   5  -5    7.06    7.47
  -8   5  -5    4.88    1.25
  -8   5  -5    3.32    3.30
   8   5   5    9.73    5.57
   8   5   5   -0.91    8.47
   8   5   5    4.18    1.52
  -9  -5  -5    4.67    1.48
  -9  -5  -5    6.31    1.71
  -9  -5  -5    6.16    4.53
   9  -5   5    6.64    2.39
  -9  -5  -5    4.15    8.68
  -9  -6   5   -3.50   15.90
  -9  -6   5   10.37    1.84
  -9  -6   5    7.19    1.65
  -9  -6   5    5.65    1.63
   9  -6  -5    8.55    2.08
  -9  -6   5    6.22    4.15
  -8  -6   5   13.99    2.25
  -8  -6   5   14.51    2.23
  -8  -6   5    8.13    7.10
   8  -6  -5   12.81    2.52
  -8  -6   5   13.74    2.39
   8  -6  -5   13.89    6.73
  -8  -6   5    8.12    4.19
   8   6  -5   10.26    2.12
  -8   6   5   10.30    5.17
  -7  -6   5   79.21   13.59
  -7  -6   5   90.36    8.78
   7  -6  -5   86.58    8.74
  -7  -6   5   95.42    8.59
  -7  -6   5   95.36   12.22
   7  -6  -5  105.12   12.78
   7  -6  -5   84.57   10.33
  -7   6   5   80.40    9.80
  -7   6   5   84.43   10.93
  -6  -6   5    2.73    3.03
  -6  -6   5    4.27    4.88
  -6  -6   5    2.97    0.98
   6  -6  -5    7.18    4.51
   6  -6  -5    1.51    0.83
   6  -6  -5    5.23    2.55
  -6  -6   5    2.36    1.01
  -6  -6   5    4.29    1.15
  -6   6   5    6.58    3.44
  -6   6   5    5.54    2.25
  -5  -6   5   44.62    9.78
  -5  -6   5   27.39    3.44
  -5  -6   5   29.31    3.30
  -5  -6   5   33.81    6.90
   5  -6  -5   36.32    6.75
   5  -6  -5   31.24    5.06
  -5  -6   5   28.92    3.29
  -5  -6   5   31.34    7.80
  -5  -6   5   25.35    7.25
   5   6  -5   32.87    3.39
  -5   6   5   34.73    5.47
  -5   6   5   35.16    4.47
   5   6  -5   27.51    3.37
  -4  -6   5    3.50    4.38
  -4  -6   5    3.03    2.73
  -4  -6   5    0.56    2.22
  -4  -6   5    1.42    0.70
  -4  -6   5    2.90    3.77
   4  -6  -5    5.94    2.79
  -4  -6   5    1.90    0.85
  -4  -6   5    1.34    0.73
   4  -6  -5    2.52    4.03
   4   6  -5    1.90    0.86
  -4   6   5    1.99    2.24
  -4   6   5    2.65    1.43
   4   6  -5    1.22    0.78
  -3  -6   5  254.61   22.29
  -3  -6   5  250.85   25.87
  -3  -6   5  259.92   24.81
   3  -6  -5  214.39   25.25
  -3  -6   5  242.00   24.65
   3  -6  -5  216.69   24.23
  -3  -6   5  237.66   25.70
  -3   6   5  255.99   22.19
   3   6  -5  246.00   22.32
   3   6  -5  243.90   22.36
  -2  -6   5    8.10    2.82
   2  -6  -5    5.10    2.35
  -2  -6   5    3.80    0.92
  -2  -6   5    7.08    1.11
  -2  -6   5    6.89    1.20
   2  -6  -5    6.24    2.46
   2  -6  -5    7.40    2.02
  -2  -6   5    4.09    3.22
  -2  -6   5    5.84    2.41
   2  -6  -5    6.45    3.32
  -2  -6   5    7.00    3.34
   2  -6  -5    5.25    0.98
   2   6  -5    5.72    1.14
  -2   6   5    4.03    0.99
   2   6  -5    4.23    0.99
   1  -6  -5  175.21   17.89
   1  -6  -5  190.97   18.37
   1  -6  -5  167.95   16.33
   1  -6  -5  182.75   17.61
  -1  -6   5  177.75   16.40
   1  -6  -5  170.55   18.54
  -1  -6   5  173.30   16.52
  -1  -6   5  185.70   16.42
   1  -6  -5  175.44   16.39
  -1   6   5  177.54   16.39
   1   6  -5  188.04   16.45
   0  -6   5   27.38    2.85
   0  -6  -5   25.67    4.17
   0  -6  -5   36.85    7.07
   0  -6   5   33.62    5.86
   0  -6   5   30.34    3.02
   0  -6   5   31.30    6.82
   0  -6  -5   26.66    2.85
   0  -6  -5   26.58    4.40
   0  -6  -5   26.97    2.81
   0  -6  -5   30.83    5.33
   0  -6   5   28.05    2.83
   0   6  -5   19.81    5.20
   0   6   5   25.00    2.86
   0   6  -5   28.61    2.88
   0   6  -5   16.92    4.17
  -1  -6  -5   26.53    4.05
   1  -6   5   23.55    5.25
  -1  -6  -5   20.76    2.27
   1  -6   5   20.86    2.23
  -1  -6  -5   21.63    2.29
   1  -6   5   22.31    5.96
  -1  -6  -5   15.21    4.13
   1  -6   5   18.89    2.15
  -1   6  -5   16.51    2.13
   1   6   5   21.10    2.30
   1   6   5   18.04    2.15
  -1   6  -5   19.04    2.24
  -1   6  -5   20.84    5.82
  -1   6  -5   24.36    5.45
  -2  -6  -5    2.14    2.74
   2  -6   5    8.34    3.10
   2  -6   5    1.84    0.64
  -2  -6  -5    3.23    1.88
   2  -6   5    3.09    0.77
   2  -6   5    6.57    3.84
  -2  -6  -5    1.52    0.76
  -2  -6  -5    1.43    0.70
  -2   6  -5    5.57    2.59
   2   6   5    1.63    0.78
  -2   6  -5    1.81    0.73
   2   6   5    3.60    3.36
  -2   6  -5    1.25    0.54
   2   6   5    4.49    2.28
   2   6   5    3.87    0.78
  -2   6  -5    7.78    3.79
  -3  -6  -5  295.46   31.22
   3  -6   5  341.19   31.90
   3  -6   5  292.41   28.07
   3  -6   5  344.83   33.55
   3  -6   5  298.69   28.07
  -3  -6  -5  322.09   30.49
   3   6   5  304.61   28.12
  -3   6  -5  294.64   31.25
   3   6   5  296.30   30.27
   3   6   5  302.84   31.37
  -3   6  -5  302.21   30.40
  -3   6  -5  319.40   28.08
  -4  -6  -5   10.43    3.60
  -4  -6  -5   14.78    5.06
  -4  -6  -5    9.34    1.71
   4  -6   5    9.55    1.62
   4  -6   5    4.37    6.85
   4  -6   5    6.26    4.53
  -4  -6  -5    9.45    1.77
  -4   6  -5   10.93    1.60
  -4   6  -5   12.61    4.27
   4   6   5    7.63    1.54
  -4   6  -5   12.29    1.42
   4   6   5   11.57    4.83
  -4   6  -5   10.07    4.71
   4   6   5   10.40    3.41
   5  -6   5   30.28   10.66
   5  -6   5   23.91    7.42
  -5  -6  -5   50.95   10.14
  -5  -6  -5   42.95    4.57
  -5  -6  -5   42.46    7.07
  -5  -6  -5   43.47    4.63
   5  -6   5   43.59    4.55
  -5   6  -5   56.08    9.66
  -5   6  -5   44.54    4.41
   5   6   5   69.65   15.86
   5   6   5   48.65    4.63
  -5   6  -5   49.72    7.26
   5   6   5   34.71    7.06
  -5   6  -5   42.45    4.26
  -6  -6  -5   35.33    4.31
   6  -6   5   38.59    4.35
  -6  -6  -5   55.35   12.61
  -6  -6  -5   36.88    4.34
  -6  -6  -5   57.41   11.00
  -6   6  -5   37.31    4.06
   6   6   5   35.88    7.40
  -6   6  -5   62.05   12.47
  -6   6  -5   49.14    9.42
   6   6   5   46.59   10.59
  -7  -6  -5   90.26   16.99
   7  -6   5   58.91   17.14
   7  -6   5   48.56    5.66
   7  -6   5   55.90   12.42
  -7  -6  -5   50.31    5.61
  -7  -6  -5   76.85   13.20
  -7  -6  -5   48.44    5.49
  -7   6  -5   55.82    8.70
  -7   6  -5   57.72    5.37
   7   6   5   55.09   10.48
  -7   6  -5   55.70   11.33
   7   6   5   46.13    5.57
   7   6   5   58.11   13.79
   8  -6   5    4.38    1.55
  -8  -6  -5    3.52    1.43
  -8  -6  -5    6.44    4.38
  -8  -6  -5    9.47    7.72
  -8  -6  -5    2.64    1.28
  -8   6  -5    4.15    1.18
   8   6   5    3.41    9.38
   8   6   5    5.23    3.91
  -9  -6  -5   -4.77   17.35
  -9  -6  -5   11.11    8.25
  -9  -6  -5    0.95    1.10
  -9  -7   5    0.41    0.72
  -9  -7   5    4.55    1.40
  -9  -7   5   -0.83   10.28
  -9  -7   5    6.01    4.96
   9  -7  -5    3.62    1.72
  -9  -7   5    2.81   12.73
  -9  -7   5    1.86    1.16
  -8  -7   5    2.99    4.69
  -8  -7   5    1.08    0.85
   8  -7  -5    0.79    1.09
  -8  -7   5    0.23    0.86
  -8  -7   5    0.42    0.59
  -8  -7   5   -9.53    7.98
  -8  -7   5    2.29    1.22
  -8  -7   5   -5.37    9.28
   7  -7  -5   -0.17    0.81
   7  -7  -5    1.50    2.21
  -7  -7   5   -0.63    2.80
  -7  -7   5   -1.03    0.68
   7  -7  -5   -1.95    5.49
  -7  -7   5    3.31   11.51
  -7  -7   5   -3.43    1.77
  -7  -7   5   -5.06    5.68
  -7  -7   5   -0.64    0.63
  -7   7   5    0.70    3.98
   7   7  -5   -0.27    0.94
  -7   7   5    1.09    1.97
  -6  -7   5   67.51   13.65
  -6  -7   5   44.07    4.44
  -6  -7   5   48.09    8.63
  -6  -7   5   43.77   10.61
   6  -7  -5   36.01    6.15
   6  -7  -5   56.48   10.22
  -6  -7   5   38.21    4.53
  -6   7   5   45.23    7.02
   6   7  -5   33.57    4.41
  -6   7   5   42.62    5.70
  -5  -7   5   25.94    8.16
  -5  -7   5   37.21    7.90
  -5  -7   5   36.29    9.07
  -5  -7   5   24.27    2.95
  -5  -7   5   25.06    3.21
   5  -7  -5   32.25    8.31
  -5  -7   5   25.95    3.01
  -5  -7   5   30.92    7.10
   5  -7  -5   29.15    6.08
  -5   7   5   25.67    5.74
  -5   7   5   22.63    4.44
   5   7  -5   25.98    3.08
  -4  -7   5   28.87    9.97
   4  -7  -5   18.75    7.06
   4  -7  -5   20.15    2.20
   4  -7  -5   22.20    5.73
  -4  -7   5   18.35    2.58
  -4  -7   5   28.14    6.79
  -4  -7   5   28.39    8.42
  -4  -7   5   21.34    2.46
   4  -7  -5   17.88    2.29
  -4  -7   5   40.83    8.80
  -4  -7   5   17.09    2.33
  -4   7   5   20.63    2.33
  -4   7   5   19.84    4.80
   4   7  -5   21.23    2.54
  -4   7   5   20.21    3.99
   4   7  -5   20.93    2.53
  -3  -7   5  183.57   16.68
   3  -7  -5  184.11   16.54
   3  -7  -5  178.93   16.61
   3  -7  -5  161.29   20.55
  -3  -7   5  185.49   19.48
  -3  -7   5  178.56   16.84
  -3  -7   5  185.92   20.91
  -3  -7   5  189.61   16.68
   3  -7  -5  166.03   19.06
   3   7  -5  173.40   16.75
  -3   7   5  182.76   16.59
   3   7  -5  184.71   16.73
   2  -7  -5  152.65   14.09
  -2  -7   5  152.69   14.12
  -2  -7   5  153.82   16.65
  -2  -7   5  150.45   14.12
  -2  -7   5  142.20   14.25
   2  -7  -5  150.20   14.08
   2  -7  -5  148.50   15.43
  -2  -7   5  162.72   18.13
   2  -7  -5  151.28   14.00
  -2  -7   5  157.73   16.75
   2  -7  -5  143.58   16.03
   2  -7  -5  149.33   17.28
   2  -7  -5  157.87   16.36
  -2  -7   5  152.30   17.88
   2   7  -5  159.51   14.21
  -2   7   5  157.23   14.10
   1  -7  -5  125.92   12.11
  -1  -7   5  125.86   12.13
   1  -7  -5  133.54   12.06
  -1  -7   5  130.16   12.14
   1  -7  -5  129.93   14.52
  -1  -7   5  131.44   12.31
   1  -7  -5  139.91   15.30
  -1  -7   5  137.97   16.03
  -1  -7   5  128.92   14.60
   1  -7  -5  138.19   14.14
   1  -7  -5  135.84   13.67
   1  -7  -5  118.70   12.11
  -1   7   5  131.99   12.14
   1   7  -5  129.20   12.18
   0  -7   5   88.71    8.19
   0  -7  -5   98.27   10.47
   0  -7   5   87.04    8.20
   0  -7  -5   85.77    8.21
   0  -7  -5   88.78   10.89
   0  -7  -5   79.18    9.72
   0  -7  -5   92.47   11.51
   0  -7  -5   83.76    8.17
   0  -7   5   87.24   11.95
   0  -7   5   86.63   10.63
   0  -7   5   84.81    8.32
   0   7  -5   79.93   10.40
   0   7  -5   79.88   11.55
   0   7  -5   88.30    8.23
   0   7   5   85.65    8.20
   1  -7   5  166.29   18.81
   1  -7   5  172.14   16.39
  -1  -7  -5  196.58   18.58
  -1  -7  -5  177.66   18.65
   1  -7   5  171.42   16.37
  -1  -7  -5  178.57   16.45
  -1  -7  -5  187.60   19.98
   1  -7   5  171.51   16.55
   1  -7   5  181.05   20.42
  -1  -7  -5  206.11   19.82
  -1  -7  -5  168.45   16.43
   1   7   5  184.16   16.45
  -1   7  -5  172.84   19.94
  -1   7  -5  170.15   16.40
  -1   7  -5  179.53   18.81
   2  -7   5  111.84   12.75
  -2  -7  -5   99.21    9.59
  -2  -7  -5  100.06    9.61
  -2  -7  -5  113.56   11.97
   2  -7   5   98.46    9.53
   2  -7   5  124.63   14.88
   2  -7   5   98.97    9.52
  -2  -7  -5   97.86   12.75
  -2   7  -5   95.14   13.03
  -2   7  -5   98.01    9.55
  -2   7  -5  100.82   11.95
   2   7   5   96.31    9.49
  -2   7  -5  103.59    9.44
   2   7   5   99.17    9.57
  -3  -7  -5   41.60    6.71
  -3  -7  -5   42.92    4.44
  -3  -7  -5   56.57   11.17
   3  -7   5   53.03   12.26
  -3  -7  -5   43.58    4.39
   3  -7   5   69.44   11.93
   3  -7   5   39.88    4.29
   3  -7   5   41.10    4.27
  -3   7  -5   44.11   10.01
  -3   7  -5   37.20    4.26
  -3   7  -5   37.26    6.42
  -3   7  -5   41.95    4.15
   3   7   5   70.13   11.84
   3   7   5   39.38    4.28
   3   7   5   48.38    8.79
   4  -7   5    4.56    4.05
  -4  -7  -5    4.43    4.51
  -4  -7  -5    4.45    3.01
  -4  -7  -5    6.79    1.41
  -4  -7  -5    8.68    1.64
   4  -7   5   15.22    8.59
   4  -7   5    7.22    1.39
  -4   7  -5    6.48    4.47
  -4   7  -5    8.41    3.27
  -4   7  -5    5.39    1.08
   4   7   5    7.47    3.62
   4   7   5    7.83    1.51
  -4   7  -5    6.76    1.30
   4   7   5    9.02    5.48
   5  -7   5   20.06    7.44
  -5  -7  -5   15.35    2.59
  -5  -7  -5   37.68   10.72
  -5  -7  -5   29.32    7.95
   5  -7   5   13.61    2.44
   5  -7   5   18.92   10.53
  -5   7  -5   16.29    2.21
   5   7   5   23.32    6.30
  -5   7  -5   20.47    5.88
   5   7   5   18.68    2.44
   5   7   5   24.16    8.77
  -5   7  -5   25.09    8.01
   6  -7   5   23.47   13.29
  -6  -7  -5   17.07    2.82
  -6  -7  -5   30.19    9.58
   6  -7   5   22.94    9.19
   6  -7   5   20.17    2.96
  -6  -7  -5   19.69    2.90
  -6  -7  -5   48.69   14.30
  -6   7  -5   15.11    4.99
   6   7   5   26.41    9.73
   6   7   5   19.61    6.01
   6   7   5   18.51    2.80
  -6   7  -5   20.22    2.46
  -6   7  -5   13.47    6.30
  -7  -7  -5    3.16    3.83
   7  -7   5   -8.64   13.74
  -7  -7  -5    3.39    1.38
  -7  -7  -5    3.47    8.05
   7  -7   5    3.00    1.42
  -7  -7  -5    4.90    1.52
  -7   7  -5    9.53    8.28
  -7   7  -5    6.32    1.52
   7   7   5    6.71    8.47
   7   7   5    5.74    1.61
   7   7   5    7.32    4.83
  -8  -7  -5   -4.72    9.76
   8  -7   5    2.97    1.33
  -8  -7  -5    1.34    1.14
  -8  -7  -5    2.89    4.79
  -8   7  -5    1.48    1.18
   8   7   5    7.12   11.88
   8   7   5    2.89    4.21
  -8  -8   5    3.97   10.16
  -8  -8   5    9.22   11.32
  -8  -8   5    0.92    1.06
   8  -8  -5    0.02    0.91
  -8  -8   5    0.39    0.71
  -8  -8   5    0.55    4.70
   7  -8  -5   19.87    3.17
  -7  -8   5   17.55    3.10
  -7  -8   5   24.95    8.03
  -7  -8   5   38.84   12.54
  -7  -8   5   19.64    2.94
  -7  -8   5   36.55   19.13
  -7  -8   5   28.18   11.54
  -6  -8   5    7.06    1.70
  -6  -8   5   18.83    8.11
  -6  -8   5    7.02    1.75
  -6  -8   5    4.94    3.89
  -6  -8   5    6.90    1.51
   6  -8  -5   20.93    8.61
  -6  -8   5   25.20   10.01
   6  -8  -5    6.49    1.61
  -6  -8   5    7.35    4.64
   6  -8  -5   10.21    3.70
  -6   8   5    7.13    4.40
  -6   8   5    7.98    2.92
   6   8  -5    9.08    1.82
   6   8  -5    9.34    1.89
   5  -8  -5  132.71   13.50
  -5  -8   5  128.99   17.01
   5  -8  -5  123.67   15.87
  -5  -8   5  150.38   13.62
  -5  -8   5  198.70   24.45
  -5  -8   5  149.96   13.84
   5  -8  -5  124.74   18.39
  -5  -8   5  153.29   19.80
  -5   8   5  141.59   14.97
   5   8  -5  140.15   13.63
   5   8  -5  139.28   13.70
  -5   8   5  146.33   16.07
  -5   8   5  166.51   13.52
  -4  -8   5    3.00   10.38
   4  -8  -5    5.18    8.69
  -4  -8   5    3.10    3.26
   4  -8  -5    2.71    3.69
  -4  -8   5    4.10    5.74
   4  -8  -5    0.91    0.62
  -4  -8   5    4.86    6.01
  -4  -8   5    0.04    0.94
   4  -8  -5    2.07    0.80
  -4  -8   5    2.31    0.96
  -4   8   5    2.33    0.93
   4   8  -5    0.85    0.87
   4   8  -5   -0.46    0.83
   3  -8  -5   20.58    2.40
   3  -8  -5   19.29    4.26
   3  -8  -5   22.80    5.66
  -3  -8   5   22.48    2.64
  -3  -8   5   25.06    7.89
  -3  -8   5   37.82   11.68
  -3  -8   5   25.70    5.94
  -3  -8   5   22.41    2.83
  -3  -8   5   27.95    8.78
   3  -8  -5   19.84    2.53
  -3   8   5   20.32    2.53
   3   8  -5   22.66    2.70
   2  -8  -5   39.91    6.89
  -2  -8   5   24.68    6.15
   2  -8  -5   39.97    5.45
  -2  -8   5   51.06   12.12
  -2  -8   5   34.58    3.70
  -2  -8   5   30.40    3.46
  -2  -8   5   39.50    8.38
   2  -8  -5   39.75    3.56
   2  -8  -5   25.06    3.29
  -2  -8   5   29.31    3.47
   2  -8  -5   31.13    3.43
  -2  -8   5   26.23    7.29
  -2   8   5   34.97    3.48
   2   8  -5   33.36    3.59
   1  -8  -5   77.85    9.89
   1  -8  -5   78.22   11.66
   1  -8  -5   74.56    7.48
  -1  -8   5   70.76    7.59
   1  -8  -5   78.79    7.40
   1  -8  -5   67.27   10.38
  -1  -8   5   76.68    7.49
  -1  -8   5   75.05   11.77
   1  -8  -5   77.49    7.49
  -1  -8   5  118.12   13.49
  -1  -8   5   98.34   11.71
  -1  -8   5   82.25    7.51
   1  -8  -5   67.78    9.11
   1   8  -5   79.04    7.58
  -1   8   5   81.01    7.53
   0  -8  -5    7.82    3.06
   0  -8  -5    3.59    0.98
   0  -8  -5    6.54    2.61
   0  -8   5    4.14    1.04
   0  -8   5    8.65    5.21
   0  -8  -5    5.40    3.94
   0  -8  -5    4.88    1.15
   0  -8   5    9.95    3.65
   0  -8  -5    7.79    3.65
   0  -8   5    6.01    1.17
   0   8  -5    6.07    1.24
  -1  -8  -5  235.20   25.54
   1  -8   5  220.95   21.53
  -1  -8  -5  218.68   24.82
  -1  -8  -5  238.49   23.82
  -1  -8  -5  250.60   24.33
   1  -8   5  236.70   25.99
   1  -8   5  238.75   21.39
  -1  -8  -5  228.88   21.45
   1  -8   5  228.19   24.30
   1  -8   5  228.05   21.39
  -1  -8  -5  239.51   21.47
  -1   8  -5  249.79   21.49
  -1   8  -5  221.33   23.97
  -1   8  -5  213.22   25.23
   1   8   5  233.93   21.45
  -2  -8  -5   16.12    4.76
  -2  -8  -5   15.93    5.05
  -2  -8  -5   15.12    2.18
   2  -8   5   11.20    1.85
  -2  -8  -5   19.06    6.98
   2  -8   5   13.29    4.83
  -2  -8  -5    9.98    3.38
   2  -8   5   18.03    7.35
   2  -8   5   14.13    2.01
  -2  -8  -5   11.18    1.93
  -2   8  -5   12.65    1.99
  -2   8  -5   12.88    4.39
  -2   8  -5    6.27    5.07
   2   8   5   12.67    2.05
  -3  -8  -5   32.28    8.42
   3  -8   5   33.12    7.82
   3  -8   5   27.39    3.26
  -3  -8  -5   30.92    6.95
  -3  -8  -5   27.02    3.36
   3  -8   5   42.26   10.89
   3  -8   5   27.74    3.23
  -3   8  -5   30.02    8.22
  -3   8  -5   30.65    6.94
   3   8   5   29.63    3.25
  -3   8  -5   30.77    3.31
  -4  -8  -5    3.88    3.02
  -4  -8  -5    2.96    4.98
  -4  -8  -5    1.72    1.00
   4  -8   5    1.06    0.87
  -4   8  -5    4.77    5.32
  -4   8  -5    2.90    2.67
  -4   8  -5    4.07    1.18
   4   8   5    2.93    1.04
   5  -8   5  108.04   10.94
  -5  -8  -5  145.62   17.90
  -5  -8  -5  114.16   11.01
  -5  -8  -5  123.99   14.78
   5  -8   5   96.08   15.88
  -5  -8  -5  104.92   11.00
   5  -8   5  133.38   24.34
   5   8   5  110.71   17.20
   5   8   5  108.58   14.35
  -5   8  -5   99.25   15.56
  -5   8  -5  133.35   10.93
  -5   8  -5   99.67   13.70
   6  -8   5  -10.79   12.91
  -6  -8  -5    4.53    1.54
  -6  -8  -5    3.02    4.02
  -6  -8  -5    5.29    1.51
   6  -8   5    5.18    1.57
  -6  -8  -5    1.49    7.44
   6   8   5    4.41    1.44
  -6   8  -5    5.52    1.44
   6   8   5    5.35    3.77
  -6   8  -5    3.07    6.23
   6   8   5    2.51    7.98
  -7  -8  -5    9.62    2.12
  -7  -8  -5    7.07    8.34
  -7  -8  -5   10.59    5.30
   7  -8   5    8.13    2.11
  -7   8  -5   12.80    2.03
   7   8   5   -9.05    8.89
  -8  -8  -5    2.57    1.25
  -8  -8  -5    1.61    3.20
  -8  -8  -5    4.12    8.00
   8   8   5    2.86   22.90
  -8   8  -5    1.12    1.20
   8   8   5   -0.30    1.21
  -7  -9   5   -4.85    8.91
  -7  -9   5   -6.02    9.69
   7  -9  -5   -0.55    0.83
  -7  -9   5    1.76    1.33
  -7  -9   5    2.57    3.94
  -7  -9   5    0.45    2.10
  -6  -9   5    5.31    1.66
  -6  -9   5   -2.54    8.01
  -6  -9   5    3.45    4.42
  -6  -9   5    4.01    1.47
  -6  -9   5    6.31    4.82
   6  -9  -5    3.49    1.34
  -6  -9   5    4.20    9.61
   6   9  -5    5.43    1.59
   5  -9  -5   36.64    4.44
  -5  -9   5   45.11   11.68
  -5  -9   5   47.50    4.69
  -5  -9   5   38.70    8.86
  -5  -9   5   44.24    4.67
   5  -9  -5   37.40   12.14
  -5  -9   5   60.05   11.19
  -5  -9   5   41.67    4.83
  -5  -9   5   47.12   13.43
  -5   9   5   49.18    4.56
   5   9  -5   40.84    4.73
   5   9  -5   40.86    4.75
  -4  -9   5   23.60    3.08
   4  -9  -5   30.43    7.48
  -4  -9   5   41.02   11.77
  -4  -9   5   22.06    2.91
  -4  -9   5   23.67    6.78
   4  -9  -5   15.69    9.98
   4  -9  -5   20.85    2.61
   4  -9  -5   15.83    5.70
  -4  -9   5   18.53    5.66
   4  -9  -5   26.93    5.42
   4  -9  -5   19.38    2.69
   4   9  -5   25.73    3.13
   4   9  -5   25.03    3.34
  -4   9   5   24.70    2.82
  -3  -9   5   37.62    4.21
   3  -9  -5   35.02    7.43
   3  -9  -5   34.62    3.88
   3  -9  -5   29.19    3.72
  -3  -9   5   37.39    7.85
  -3  -9   5   40.35    9.77
  -3  -9   5   34.17    3.97
  -3  -9   5   42.82   10.67
   3  -9  -5   36.86    3.96
  -3  -9   5   51.68   13.99
   3  -9  -5   33.15    5.56
   3   9  -5   37.75    4.11
  -3   9   5   41.82    3.98
   2  -9  -5  101.30    9.75
  -2  -9   5   95.00   12.90
  -2  -9   5  123.84   16.35
  -2  -9   5   96.98    9.70
  -2  -9   5  113.29   13.66
   2  -9  -5  115.28   13.73
   2  -9  -5   96.52    9.61
   2  -9  -5   98.33    9.74
  -2  -9   5  106.64   15.54
  -2  -9   5   98.35    9.93
   2  -9  -5  105.03   11.84
   2   9  -5  104.46    9.87
  -2   9   5  100.05    9.73
  -1  -9   5  145.92   14.43
  -1  -9   5  159.46   17.85
  -1  -9   5  137.00   17.17
   1  -9  -5  151.88   14.18
  -1  -9   5  156.32   19.42
   1  -9  -5  155.77   14.30
   1  -9  -5  128.74   16.17
   1  -9  -5  165.02   14.33
  -1  -9   5  170.88   20.22
  -1  -9   5  154.96   14.28
   1  -9  -5  161.76   18.18
   1   9  -5  146.15   14.35
  -1   9   5  152.53   14.29
   0  -9  -5   19.15    2.56
   0  -9  -5   27.81   12.61
   0  -9  -5   19.92    2.42
   0  -9   5   20.31    8.17
   0  -9   5   20.51    5.83
   0  -9  -5   14.28    5.12
   0  -9  -5   21.66    2.89
   0  -9  -5   19.81    4.75
   0  -9   5   25.58    3.34
   0  -9  -5   26.47    6.60
   0  -9   5   17.56    2.48
   0  -9   5   22.65    2.66
   0   9  -5   20.29    2.84
   0   9   5   22.19    2.71
  -1  -9  -5   91.22   11.89
  -1  -9  -5   78.53    8.29
  -1  -9  -5   82.61    8.44
  -1  -9  -5   91.60   12.91
   1  -9   5   83.07    8.32
  -1  -9  -5   82.12   13.24
   1  -9   5  103.30   12.27
   1  -9   5   87.17    8.54
   1  -9   5   84.39    8.36
  -1  -9  -5   83.39    8.42
  -1  -9  -5   78.52   10.74
   1  -9   5  120.78   15.66
  -1   9  -5   95.10   13.21
   1   9   5   86.30    8.45
  -1   9  -5   87.44   11.28
  -1   9  -5   91.25    8.46
  -2  -9  -5   31.81    3.97
  -2  -9  -5   32.27    3.97
   2  -9   5   34.12    3.91
   2  -9   5   37.43    4.17
  -2  -9  -5   47.44    8.32
  -2  -9  -5   56.01   11.59
   2  -9   5   48.69   12.63
   2  -9   5   32.25    3.85
   2  -9   5   45.25    9.55
  -2  -9  -5   37.34    9.13
  -2  -9  -5   42.99    9.00
  -2   9  -5   43.97    6.94
  -2   9  -5   37.51    3.99
  -2   9  -5   42.61   10.31
   2   9   5   34.29    4.05
   3  -9   5   11.47    8.86
  -3  -9  -5   -1.49    9.94
  -3  -9  -5    6.08    5.00
   3  -9   5    4.19    1.27
  -3  -9  -5    7.50    1.72
   3  -9   5    5.98    1.43
   3  -9   5    7.81   13.86
  -3  -9  -5   13.14    6.50
  -3  -9  -5    6.15    3.83
  -3   9  -5    7.06    6.15
   3   9   5    7.66    1.51
  -3   9  -5    7.17    1.47
  -3   9  -5    6.46    3.56
  -4  -9  -5   18.39    2.74
   4  -9   5    1.22   11.94
   4  -9   5   15.82    2.43
  -4  -9  -5   17.39    5.89
  -4  -9  -5   10.87    7.65
   4  -9   5   14.42    6.50
  -4  -9  -5   15.49    2.53
  -4   9  -5    9.30    6.58
  -4   9  -5   12.29    4.68
  -4   9  -5   13.71    2.26
   4   9   5   14.15    2.68
  -5  -9  -5    7.09    7.90
   5  -9   5    4.64   15.03
  -5  -9  -5    7.66    1.79
  -5  -9  -5    4.04    3.95
   5  -9   5    7.25    1.72
  -5   9  -5    5.08    6.26
   5   9   5    2.44    1.28
  -5   9  -5    4.30    1.48
   6  -9   5    2.77    1.21
  -6  -9  -5    4.16   13.74
  -6  -9  -5    0.21    0.92
  -6  -9  -5    2.44    5.67
  -6   9  -5    1.31    1.14
  -7  -9  -5   12.02    6.16
  -7  -9  -5    6.42    1.92
  -7  -9  -5   13.13   12.70
  -7   9  -5   12.25    2.13
  -6 -10   5    1.99    1.36
  -6 -10   5    2.00    3.60
   6 -10  -5    2.98    1.26
  -6 -10   5   -5.09    8.97
   6  10  -5    2.56    1.47
   5 -10  -5   -4.74    6.08
  -5 -10   5   -0.91    6.67
  -5 -10   5   -0.98    1.03
   5 -10  -5    0.47    0.80
   5 -10  -5   -0.99    1.88
  -5 -10   5    1.49   10.86
   5 -10  -5    0.63    0.96
  -5 -10   5   11.45   19.44
  -5 -10   5    2.06    4.46
   5  10  -5    0.10    1.13
  -5  10   5    0.00    1.06
   4 -10  -5   37.07    4.25
  -4 -10   5   31.18    4.46
  -4 -10   5   36.94    9.03
   4 -10  -5   37.54    4.19
   4 -10  -5   41.70    6.42
  -4 -10   5   46.56    9.70
   4 -10  -5   38.97    8.94
  -4 -10   5   28.96   10.24
  -4 -10   5   64.62   14.21
   4 -10  -5   44.62    4.47
  -4  10   5   49.79    4.45
   4  10  -5   32.29    4.44
  -3 -10   5   53.77    6.16
   3 -10  -5   66.53   11.31
  -3 -10   5   77.34   16.03
   3 -10  -5   60.90    6.17
   3 -10  -5   55.02    6.02
  -3 -10   5   62.47    6.22
  -3 -10   5   50.34   10.52
   3 -10  -5   56.82    8.12
   3 -10  -5   58.30   15.44
  -3 -10   5   82.18   11.50
  -3 -10   5   58.45    6.43
   3 -10  -5   64.12    6.22
  -3 -10   5   61.43   12.98
   3  10  -5   58.31    6.29
  -3  10   5   67.55    6.24
   2 -10  -5   17.90    8.97
   2 -10  -5    3.53    5.66
   2 -10  -5    3.82    1.10
   2 -10  -5   13.51    4.28
  -2 -10   5   -5.70    6.27
   2 -10  -5    8.59    3.27
  -2 -10   5    9.69    3.85
   2 -10  -5    8.27    1.56
  -2 -10   5   22.43   10.54
   2 -10  -5    7.77    1.54
  -2 -10   5    4.39    1.36
  -2 -10   5    9.48    4.72
   2  10  -5    8.24    1.61
  -2  10   5    5.34    1.45
   1 -10  -5   63.27   13.42
   1 -10  -5   45.11    9.13
   1 -10  -5   55.63   11.12
  -1 -10   5   41.85    5.03
  -1 -10   5   55.13   11.61
   1 -10  -5   43.16    7.17
  -1 -10   5   44.46    4.87
   1 -10  -5   43.12    4.73
   1 -10  -5   41.03    4.83
  -1 -10   5   32.60    7.78
   1 -10  -5   56.27    5.02
  -1 -10   5   46.04    4.83
   1  10  -5   50.53    5.06
  -1  10   5   44.99    4.97
   0 -10   5    7.08    1.52
   0 -10  -5   10.98    4.39
   0 -10  -5    7.31    1.48
   0 -10   5    7.97    3.69
   0 -10   5    5.40    1.39
   0 -10  -5   10.29    3.86
   0 -10   5    8.81    6.62
   0 -10  -5    5.89    1.49
   0 -10  -5   13.89    7.93
   0 -10  -5    8.35    5.99
   0  10   5    6.84    1.64
   0  10  -5    8.75    1.68
   1 -10   5    1.49    0.98
   1 -10   5    0.93    0.89
  -1 -10  -5    3.91    3.70
   1 -10   5    8.60    9.21
  -1 -10  -5    1.34    0.87
  -1 -10  -5    1.15    1.12
  -1 -10  -5    2.82    3.02
   1 -10   5    2.64    1.34
   1 -10   5   -0.11    3.60
  -1 -10  -5    4.42    7.24
  -1 -10  -5    1.70    1.10
  -1 -10  -5   -0.51    5.49
  -1  10  -5    0.91    1.00
   1  10   5    1.36    1.23
  -2 -10  -5    0.80    2.69
  -2 -10  -5    1.88    1.17
  -2 -10  -5    3.15    3.88
   2 -10   5    2.19    3.71
  -2 -10  -5    2.22    5.82
   2 -10   5    2.80    1.06
  -2 -10  -5    1.71    0.99
   2 -10   5    1.24    1.04
  -2 -10  -5    3.18    8.52
  -2 -10  -5    2.36    1.18
   2 -10   5    1.72   10.14
   2 -10   5    1.70    1.08
  -2  10  -5    7.21    6.28
  -2  10  -5    2.23    2.76
   2  10   5    1.54    1.31
  -2  10  -5    3.34    1.21
  -3 -10  -5   62.25   14.01
  -3 -10  -5  116.31   18.58
   3 -10   5  121.14   22.17
  -3 -10  -5   78.29    8.08
   3 -10   5   74.98    7.83
   3 -10   5   78.52    7.92
   3 -10   5  111.79   21.21
  -3 -10  -5   75.45   11.40
  -3 -10  -5   76.91    7.92
  -3 -10  -5   82.65   12.10
   3 -10   5   75.51    8.08
  -3  10  -5   72.93   13.87
  -3  10  -5   82.86    7.99
  -3  10  -5   90.29   12.49
  -4 -10  -5   25.55    3.74
  -4 -10  -5   34.34   11.29
  -4 -10  -5   27.48    8.13
  -4 -10  -5   39.03   15.03
  -4 -10  -5   43.61   10.07
   4 -10   5   29.86    3.65
   4  10   5   28.04    3.65
  -4  10  -5   39.31    3.85
  -5 -10  -5    7.30    2.08
  -5 -10  -5   11.27    9.76
  -5 -10  -5    7.41    5.10
  -5 -10  -5   14.79   13.89
  -5  10  -5    8.62    1.96
   5  10   5   10.45    2.04
  -6 -10  -5    1.21    3.97
  -6 -10  -5   -5.33   10.90
  -6 -10  -5    0.21    1.15
  -6 -10  -5   -2.58   12.91
  -6  10  -5    0.89    1.20
  -5 -11   5   -2.51    2.76
   5 -11  -5    2.42    7.78
  -5 -11   5    9.91    9.85
   5 -11  -5    1.75    2.34
   5 -11  -5    1.91    1.07
  -5 -11   5   -3.27    3.50
  -5 -11   5    4.55    1.67
   5 -11  -5    1.81    1.33
   5 -11  -5   -0.40    0.91
  -5 -11   5   12.66   13.17
  -5  11   5    2.42    1.33
   5  11  -5    2.41    1.47
  -4 -11   5   32.49   16.68
  -4 -11   5   41.55   10.57
   4 -11  -5   35.14    7.10
   4 -11  -5   35.88    4.15
  -4 -11   5   44.09   15.76
  -4 -11   5   32.80    4.38
   4 -11  -5   32.16    3.93
   4 -11  -5   33.54    4.04
  -4 -11   5   46.95   13.79
   4 -11  -5   37.45   10.39
  -4  11   5   39.62    4.17
   4  11  -5   31.71    4.28
  -3 -11   5  118.49   20.76
  -3 -11   5   77.82   17.51
  -3 -11   5   44.70    5.86
  -3 -11   5  121.86   26.13
   3 -11  -5   52.20    5.56
   3 -11  -5   53.28   11.80
   3 -11  -5   59.53    8.48
   3 -11  -5   58.22    5.84
  -3 -11   5  100.40   28.01
   3 -11  -5   52.01    5.69
   3  11  -5   48.94    5.82
  -3  11   5   50.75    5.74
   2 -11  -5    3.83    6.68
  -2 -11   5   -1.27    0.97
  -2 -11   5    3.79   11.73
   2 -11  -5   -0.11    1.02
   2 -11  -5    0.19    0.80
  -2 -11   5   -0.90    3.03
   2 -11  -5   -0.29    1.08
   2 -11  -5   -1.41    1.93
  -2 -11   5   -2.24    8.83
  -2 -11   5    1.52    4.64
   2  11  -5    2.10    1.40
  -2  11   5    1.17    1.36
   1 -11  -5   25.75    3.37
  -1 -11   5   33.29   14.10
  -1 -11   5   41.61    4.07
   1 -11  -5   27.96    3.57
   1 -11  -5   24.03    8.56
   1 -11  -5   22.04    5.78
  -1 -11   5   28.42    7.47
   1 -11  -5   28.10    3.68
  -1 -11   5   31.34   10.74
  -1 -11   5   25.98    7.20
  -1  11   5   35.40    3.80
   1  11  -5   30.42    3.78
   0 -11   5   82.01   14.73
   0 -11   5   62.39   10.15
   0 -11   5   76.77   15.29
   0 -11  -5   61.29    7.04
   0 -11   5   57.29    6.54
   0 -11  -5   62.56    9.41
   0 -11  -5   57.40    6.42
   0 -11  -5   83.82   14.99
   0 -11  -5   62.08    6.32
   0 -11   5   84.54   17.97
   0  11  -5   57.27    6.48
   0  11   5   59.87    6.53
   1 -11   5   14.60    2.59
  -1 -11  -5   24.50    2.75
  -1 -11  -5   12.75    7.64
   1 -11   5   23.66   13.90
   1 -11   5    9.49    4.68
  -1 -11  -5   12.35    2.17
  -1 -11  -5   12.11    4.45
   1 -11   5   23.59   10.10
  -1  11  -5   11.90    2.31
   1  11   5   16.25    2.77
  -2 -11  -5   -0.37    2.84
  -2 -11  -5   -2.09    7.28
  -2 -11  -5    0.56    1.29
   2 -11   5    0.36    1.21
   2  11   5    1.14    1.43
  -2  11  -5   -0.09    1.08
  -3 -11  -5   29.49    4.07
   3 -11   5   26.87    3.65
  -3 -11  -5   32.42    8.88
  -3 -11  -5   20.89   11.99
  -3  11  -5   25.88    3.73
  -4 -11  -5    3.65    9.94
  -4 -11  -5    4.74    1.69
  -4 -11  -5    6.60    4.60
   4 -11   5    7.37    2.13
  -4  11  -5    5.27    1.61
   3 -12  -5    5.75    1.91
  -3 -12   5    1.94    1.63
   3  12  -5    8.20    2.14
  -3  12   5    6.42    1.89
  -2 -12   5    9.12   12.34
   2 -12  -5   10.88    2.18
   2 -12  -5   14.72   10.03
   2 -12  -5    7.33    4.47
  -2 -12   5    3.74    5.08
   2  12  -5    6.42    2.02
  -2  12   5    9.18    2.13
   1 -12  -5   10.76   10.24
  -1 -12   5    4.41    1.78
  -1 -12   5    7.36    5.59
   1 -12  -5    2.97    3.70
  -1 -12   5    1.82   11.49
   1 -12  -5    2.80    1.48
   1  12  -5    5.94    1.87
  -1  12   5    6.77    1.93
   0 -12  -5    7.19    5.17
   0 -12   5    9.27    2.13
   0 -12   5    2.32    4.17
   0 -12   5    3.91   11.64
   0 -12  -5    6.73    1.81
   0 -12  -5    6.36    9.45
   0  12   5    8.49    2.03
   0  12  -5    6.04    1.89
   1 -12   5   24.51    3.60
  -1 -12  -5   11.84   10.00
   1 -12   5    4.80   11.40
  -1 -12  -5   21.49    3.32
  -1  12  -5   19.09    3.05
   1  12   5   12.72    2.82
  -2 -12  -5   32.55   11.71
   2 -12   5   23.13    3.65
  -2 -12  -5   21.27    3.56
   2 -12   5   18.08   12.43
  -2  12  -5   22.36    3.38
  10   0  -6  272.56   25.34
  -9   0   6    2.10    2.40
   9   0  -6    3.51    1.20
   9   0  -6    1.49    5.39
  -9   0   6    4.57    4.68
   9   0  -6    1.44    2.48
   8   0  -6  336.28   31.70
   8   0  -6  314.76   29.32
   8   0  -6  307.64   32.71
  -8   0   6  314.00   31.55
  -8   0   6  326.23   32.85
  -7   0   6   11.45    3.26
   7   0  -6    5.54    2.54
  -7   0   6   12.64    4.03
   7   0  -6   10.22    4.27
   7   0  -6    8.37    1.49
  -6   0   6   61.26    7.86
   6   0  -6   58.13    5.54
   6   0  -6   58.39    7.90
  -6   0   6   53.13    6.94
   6   0  -6   52.60    6.89
   5   0  -6   29.34    4.79
   5   0  -6   30.72    3.00
  -5   0   6   31.59    4.19
  -5   0   6   31.61    4.82
   5   0  -6   24.37    3.95
  -4   0   6  259.28   25.05
   4   0  -6  262.21   24.99
  -4   0   6  260.93   24.63
  -3   0   6    3.87    1.48
  -3   0   6    4.28    1.28
   3   0  -6    2.52    1.29
   3   0  -6    3.41    1.22
   2   0  -6 3661.68  341.62
   2   0  -6 3754.02  340.72
  -1   0   6   46.68    4.66
   1   0  -6   45.09    4.99
   1   0  -6   49.44    4.80
  -1   0   6   44.49    4.84
   0   0  -6  969.28   88.57
  -1   0  -6  140.22   15.91
   1   0   6  175.62   16.25
  -1   0  -6  149.50   15.59
   1   0   6  182.88   15.83
   2   0   6  148.77   16.69
  -2   0  -6  177.37   17.41
  -2   0  -6  183.94   16.68
   2   0   6  149.16   16.16
   3   0   6   67.08    7.75
   3   0   6   45.87    4.96
   3   0   6   61.92    6.81
  -3   0  -6   62.48    6.62
  -3   0  -6   44.10    4.96
   4   0   6 2179.86  219.07
  -4   0  -6 2624.14  220.35
   5   0   6   29.37    7.36
  -5   0  -6   22.66    6.02
  -5   0  -6   27.85    5.47
  -5   0  -6    9.82    1.82
   5   0   6   13.61    4.31
   5   0   6   14.90    1.85
  -6   0  -6 1307.81  111.97
   6   0   6 1061.01  110.55
  -7   0  -6   11.29    2.12
   7   0   6   18.44    2.35
  -7   0  -6   16.03    4.83
   7   0   6   20.36    5.43
  -7   0  -6   40.58   10.20
   7   0   6   24.81    8.10
  -8   0  -6   14.55    5.21
  -8   0  -6   26.59    8.36
   8   0   6   23.57   10.08
  -8   0  -6   10.83    2.08
   8   0   6   17.65    7.64
   8   0   6   16.43    2.64
  -9   0  -6    4.38    1.29
   9   0   6    8.65    1.87
  -9   0  -6    6.12    4.00
   9   0   6    6.63    5.30
   9   0   6    5.33   10.45
  -9   0  -6    3.88    6.80
 -10   0  -6   98.36    9.30
 -10   0  -6   72.23   15.43
  10   0   6  124.28   24.09
 -10  -1   6   31.01   12.62
  10   1  -6   28.67    3.55
   9  -1  -6  173.52   17.49
   9  -1  -6  160.47   21.35
   9  -1  -6  178.81   19.95
  -9  -1   6  207.11   20.53
  -9  -1   6  206.13   22.18
  -9   1   6  160.25   20.82
   9   1  -6  231.67   23.41
   9   1  -6  211.20   20.79
  -9   1   6  152.99   19.42
   9   1  -6  208.00   17.59
  -8  -1   6  314.99   28.07
   8  -1  -6  233.23   25.18
  -8  -1   6  288.61   29.02
   8   1  -6  298.84   25.33
   8   1  -6  303.90   29.56
  -8   1   6  215.71   27.79
   8   1  -6  290.62   27.92
  -7  -1   6  278.31   29.79
   7  -1  -6  327.71   30.75
  -7  -1   6  273.35   30.76
   7  -1  -6  314.72   29.69
   7   1  -6  299.07   29.96
   7   1  -6  323.57   31.23
  -7   1   6  325.78   30.76
   7   1  -6  291.68   27.95
  -7   1   6  316.25   29.77
   6  -1  -6  269.58   24.84
  -6  -1   6  227.29   25.69
  -6  -1   6  244.80   25.06
   6  -1  -6  269.27   25.56
   6   1  -6  237.25   24.99
  -6   1   6  277.59   25.76
  -6   1   6  275.67   25.01
   6   1  -6  246.36   25.88
  -5  -1   6   19.52    1.93
  -5  -1   6   21.76    4.46
  -5  -1   6   13.37    1.80
   5  -1  -6   13.42    3.55
   5  -1  -6   18.39    3.41
  -5  -1   6   22.92    3.49
  -5   1   6   18.13    3.41
  -5   1   6   19.55    4.04
   5   1  -6   19.45    2.00
   5   1  -6   26.89    4.69
   5   1  -6   32.78    5.98
  -4  -1   6  354.68   29.49
   4  -1  -6  266.35   28.39
  -4   1   6  257.01   28.47
   4   1  -6  349.33   29.33
  -3  -1   6   14.23    2.16
   3  -1  -6    8.05    1.42
  -3  -1   6   14.29    2.73
   3  -1  -6    9.35    1.75
  -3  -1   6   10.93    1.07
  -3   1   6    9.73    1.75
  -3   1   6    9.28    2.00
  -2  -1   6   79.70    8.18
  -2  -1   6   75.73    7.79
   1  -1  -6   20.93    2.48
  -1  -1   6   23.66    2.22
   1  -1  -6   23.25    2.71
  -1  -1   6   22.26    2.22
   1   1  -6   30.99    3.56
  -1   1   6   18.70    2.50
   1   1  -6   28.45    3.09
   1   1  -6   25.30    2.24
   1   1  -6   25.56    2.23
   0  -1   6  516.25   47.26
   0   1  -6  503.43   47.42
   1  -1   6  212.80   24.65
  -1  -1  -6  282.61   25.09
   1   1   6  298.65   25.20
  -1   1  -6  261.97   25.97
  -1   1  -6  249.53   25.20
   2  -1   6  516.96   45.06
  -2  -1  -6  435.23   44.92
  -2   1  -6  493.30   44.86
   2   1   6  439.69   45.01
   3  -1   6 1468.18  129.90
   3   1   6 1383.34  129.44
  -3   1  -6 1374.46  129.49
  -4  -1  -6 1385.65  126.99
  -4   1  -6 1323.82  128.18
   4   1   6 1417.95  127.29
  -5  -1  -6 1072.53   96.39
   5   1   6 1090.92   96.77
  -5   1  -6  925.66   95.99
  -6  -1  -6  294.48   32.41
  -6  -1  -6  301.60   33.52
   6  -1   6  357.97   33.51
   6  -1   6  346.56   30.35
   6   1   6  341.62   30.35
   6   1   6  296.01   32.77
  -6   1  -6  386.20   33.28
   6   1   6  288.20   33.85
  -6   1  -6  358.77   34.38
   7  -1   6  707.78   58.53
   7  -1   6  692.14   60.39
  -7  -1  -6  511.81   56.82
   7  -1   6  608.64   54.48
  -7  -1  -6  520.62   58.07
   7   1   6  541.02   57.41
   7   1   6  560.73   54.45
  -7   1  -6  655.50   57.63
   7   1   6  539.02   58.79
  -7   1  -6  674.88   59.26
   8  -1   6   22.20    3.13
  -8  -1  -6   19.98    5.52
  -8  -1  -6   18.26    2.53
   8  -1   6   38.28   11.38
  -8  -1  -6   15.20    6.04
   8  -1   6   15.86    5.67
  -8   1  -6   18.63    2.42
   8   1   6   21.10    2.75
   8   1   6   18.79    5.88
  -8   1  -6   19.50    5.78
  -8   1  -6   23.34    8.05
   8   1   6   23.54    8.25
  -9  -1  -6   36.87    8.34
  -9  -1  -6   44.01   11.12
   9  -1   6   26.83    3.64
  -9  -1  -6   27.96    3.45
   9  -1   6   39.24   10.18
   9  -1   6   52.65   15.73
   9   1   6   32.92    3.74
  -9   1  -6   24.62    8.65
  -9   1  -6   26.11    3.32
  -9   1  -6   25.41    7.15
 -10  -1  -6    7.33    1.75
 -10  -1  -6    6.71    1.52
 -10  -1  -6   10.92    8.63
  10   1   6   14.82   12.05
 -10   1  -6    6.35    1.54
  11  -2  -6   -0.20    0.76
  10  -2  -6   57.87    5.38
 -10  -2   6   51.38   14.71
  10   2  -6   40.20    5.14
   9  -2  -6    4.67    6.22
  -9  -2   6   10.51    1.47
  -9  -2   6   20.75    6.92
   9  -2  -6    5.23    3.59
   9  -2  -6    6.33    1.53
  -9  -2   6    6.20    1.42
  -9  -2   6   20.28    5.54
   9   2  -6   13.43    5.07
   9   2  -6   11.70    1.98
   9   2  -6   12.26    7.24
  -9   2   6    7.35    5.04
  -9   2   6    4.57    3.09
  -8  -2   6  287.35   26.21
  -8  -2   6  303.92   26.07
  -8  -2   6  309.37   30.58
  -8  -2   6  302.34   29.04
   8  -2  -6  262.78   26.24
   8   2  -6  305.77   29.14
  -8   2   6  242.90   27.90
   8   2  -6  303.05   30.63
   8   2  -6  304.94   26.34
  -8   2   6  241.27   28.86
  -7  -2   6   76.56    9.10
   7  -2  -6   48.88    8.77
  -7  -2   6   75.00    6.60
  -7  -2   6   86.99   10.71
  -7  -2   6   75.25    6.72
  -7   2   6   50.25    7.90
   7   2  -6   71.93   10.23
   7   2  -6   74.37    9.09
  -6  -2   6  340.30   35.13
   6  -2  -6  371.51   35.12
   6  -2  -6  386.88   34.53
  -6  -2   6  345.77   36.01
  -6   2   6  400.67   34.76
  -6   2   6  380.11   35.40
   6   2  -6  344.89   35.88
   6   2  -6  346.56   35.04
  -5  -2   6  388.82   37.85
  -5  -2   6  394.52   38.63
   5  -2  -6  398.87   37.51
  -5   2   6  438.65   37.93
   5   2  -6  389.59   37.74
   5   2  -6  380.12   38.34
   4  -2  -6  618.74   53.33
  -4  -2   6  505.16   54.22
  -4   2   6  639.50   53.58
   4   2  -6  549.68   54.25
  -3  -2   6   40.80    5.36
  -3  -2   6   47.06    3.79
  -3  -2   6   39.58    4.85
  -3  -2   6   35.86    3.64
  -3  -2   6   34.31    3.65
   3   2  -6   41.22    3.75
   3   2  -6   37.03    3.66
  -2  -2   6  548.63   51.00
   1  -2  -6   56.30    5.12
   1  -2  -6   59.40    5.36
   1  -2  -6   57.00    5.48
  -1   2   6   53.07    5.41
  -1   2   6   51.99    5.29
   0  -2  -6 1031.03   97.34
   0   2   6  981.24   97.24
   0   2  -6 1206.96   98.40
  -1   2  -6 1728.46  159.52
  -2  -2  -6 1528.17  139.34
   2  -2   6 1573.21  140.14
  -2   2  -6 1485.22  139.87
   2   2   6 1514.88  139.39
   3  -2   6   97.14   12.06
   3  -2   6  104.43    9.33
   3  -2   6  119.86   11.63
  -3   2  -6   85.49    9.23
  -3   2  -6  104.30   12.04
  -3   2  -6  101.03   11.14
   4  -2   6  866.31   82.80
   4  -2   6  896.57   81.83
  -4   2  -6  867.08   82.44
  -5  -2  -6   14.74    1.77
   5  -2   6   12.57    1.93
   5  -2   6   26.62    7.62
  -5  -2  -6   41.42   10.87
   5  -2   6   37.95    7.78
  -5   2  -6    8.44    3.18
   5   2   6   17.95    4.22
   5   2   6   18.50    5.16
  -5   2  -6    8.35    1.57
  -5   2  -6   15.09    4.51
  -6  -2  -6  238.33   28.09
   6  -2   6  309.58   24.89
  -6  -2  -6  221.59   26.80
  -6   2  -6  307.56   24.69
  -6   2  -6  325.30   28.07
   6   2   6  244.92   24.75
   6   2   6  231.51   28.35
  -6   2  -6  306.70   29.30
   6   2   6  224.29   27.06
  -7  -2  -6   -2.83    5.13
   7  -2   6    1.82    0.94
   7  -2   6    2.51    3.75
  -7  -2  -6    5.16    4.03
  -7  -2  -6    0.80    0.83
   7  -2   6    7.01    6.97
   7   2   6    7.49    7.52
   7   2   6    1.93    0.93
   7   2   6    2.67    3.90
  -7   2  -6    1.75    4.52
  -7   2  -6    3.14    2.48
  -7   2  -6    1.54    0.71
   8  -2   6  344.47   34.91
  -8  -2  -6  370.67   39.71
  -8  -2  -6  384.52   38.29
  -8  -2  -6  396.08   34.94
   8  -2   6  395.84   39.93
   8  -2   6  417.07   42.87
  -8  -2  -6  374.91   34.69
  -8   2  -6  348.17   39.63
   8   2   6  388.38   40.88
   8   2   6  398.11   38.79
  -8   2  -6  370.02   34.65
  -8   2  -6  363.64   38.16
   8   2   6  397.60   34.99
  -9  -2  -6   21.84    6.67
   9  -2   6   63.37   12.39
  -9  -2  -6   20.18    8.25
   9  -2   6   46.23    4.72
   9  -2   6   61.53   16.80
  -9  -2  -6   37.67    4.37
   9   2   6   38.68    4.68
  -9   2  -6   43.63   11.71
  -9   2  -6   45.27    9.31
  -9   2  -6   42.86    4.22
 -10  -2  -6    8.12    1.83
 -10  -2  -6    1.06    6.86
 -10  -2  -6    7.60    1.62
  10   2   6   -3.36   11.33
  11  -3  -6   19.64    3.35
 -10  -3   6   17.14    2.14
  10  -3  -6   15.48    2.77
 -10  -3   6   18.46    2.40
   9  -3  -6  296.77   26.64
  -9  -3   6  232.70   26.88
   9  -3  -6  275.36   24.05
   9  -3  -6  280.43   28.02
  -9  -3   6  247.70   23.87
  -9  -3   6  238.05   28.71
  -9  -3   6  269.66   23.73
   9   3  -6  284.97   30.36
  -9   3   6  253.85   27.50
   9   3  -6  241.40   23.97
   9   3  -6  226.36   26.90
  -9   3   6  254.10   26.13
  -8  -3   6   11.53    5.80
   8  -3  -6   16.66    2.32
  -8  -3   6   15.46    2.18
  -8  -3   6   12.54    1.71
  -8  -3   6    7.72    3.73
   8   3  -6   14.37    4.67
  -8   3   6   14.07    4.19
   8   3  -6   17.64    7.04
  -8   3   6   10.38    5.17
   8   3  -6   10.45    1.97
  -7  -3   6   37.24    6.22
  -7  -3   6   36.10    3.79
   7  -3  -6   34.05    5.33
  -7  -3   6   36.63    3.91
   7  -3  -6   31.02    6.76
  -7  -3   6   43.64    7.87
  -7   3   6   25.31    5.55
  -7   3   6   35.83    7.33
   7   3  -6   43.60    4.07
   7   3  -6   57.52    8.76
   7   3  -6   48.03    6.66
   6  -3  -6  544.49   56.11
  -6  -3   6  694.94   57.75
  -6  -3   6  688.73   58.81
   6  -3  -6  515.53   56.50
  -6   3   6  501.45   56.09
   6   3  -6  680.46   58.60
   6   3  -6  679.54   57.51
  -5  -3   6  338.34   32.25
   5  -3  -6  347.06   31.19
   5  -3  -6  329.15   31.59
  -5  -3   6  345.81   33.19
   5   3  -6  337.74   33.00
  -5   3   6  319.27   31.16
  -5   3   6  318.56   31.63
  -4  -3   6    4.03    0.70
  -4  -3   6    3.03    0.74
  -4  -3   6    2.06    1.68
  -4  -3   6    1.40    0.51
   4  -3  -6    3.30    1.26
   4  -3  -6    2.73    1.58
  -4  -3   6    2.94    2.48
   4   3  -6    2.80    0.67
  -4   3   6    8.95    2.27
  -4   3   6    8.10    1.74
   4   3  -6    3.42    0.77
  -3  -3   6   34.11    3.16
   3  -3  -6   31.23    3.46
  -3  -3   6   40.35    5.43
  -3  -3   6   34.91    3.15
   3  -3  -6   30.17    3.70
  -3  -3   6   36.43    5.32
  -3  -3   6   40.74    4.80
  -3   3   6   24.99    3.28
  -3   3   6   28.38    3.50
   3   3  -6   38.74    3.19
  -2  -3   6  162.61   16.09
   1  -3  -6   15.26    1.51
  -1  -3   6   26.45    4.70
  -1  -3   6   13.74    1.60
  -1  -3   6   12.62    1.52
  -1  -3   6   12.88    1.52
   1  -3  -6   17.25    2.38
  -1  -3   6   27.87    5.49
   1  -3  -6   15.44    2.18
   1  -3  -6   16.53    2.02
   1  -3  -6   15.92    1.93
   1   3  -6   11.77    1.51
   1   3  -6   22.55    4.35
  -1   3   6   15.55    1.53
   1   3  -6   27.17    5.77
   1   3  -6   14.04    1.55
   0  -3   6   95.53    8.40
   0  -3   6   92.26    9.55
   0  -3   6   82.30    9.94
   0  -3   6   95.13    8.40
   0   3  -6   93.70   10.34
   0   3  -6   73.60    9.44
   0   3  -6   96.40    8.41
   1  -3   6  730.02   73.33
  -1  -3  -6  847.45   72.88
   2  -3   6 1233.82  111.52
  -2   3  -6 1171.63  110.96
   3  -3   6  124.89   15.04
   3  -3   6  130.14   14.10
  -3  -3  -6  140.15   11.75
  -3  -3  -6  130.40   14.10
   3  -3   6  120.15   11.67
  -3  -3  -6  138.90   13.42
  -3  -3  -6  130.47   11.70
  -3   3  -6  111.32   13.39
   3   3   6  142.55   11.72
  -3   3  -6  118.38   11.61
   3   3   6  127.01   13.32
  -3   3  -6  116.73   11.62
   3   3   6  123.18   14.04
  -3   3  -6  106.88   14.18
   4  -3   6  118.03   13.96
   4  -3   6  122.24   12.78
  -4  -3  -6  100.08    9.67
   4  -3   6  102.66    9.72
  -4  -3  -6  102.44    9.72
   4   3   6  101.02    9.70
   4   3   6   89.53   11.40
  -4   3  -6  101.64   12.88
  -4   3  -6  108.11   11.96
  -4   3  -6  104.36    9.61
   4   3   6   98.22   12.53
  -4   3  -6  102.81    9.61
   5  -3   6 1509.47  133.42
   5  -3   6 1572.69  132.12
  -5  -3  -6 1322.87  132.41
   5   3   6 1478.65  133.48
  -5   3  -6 1239.86  131.77
  -6  -3  -6   44.35    4.05
  -6  -3  -6   65.63   11.15
   6  -3   6   44.22   10.80
   6  -3   6   29.14    3.90
   6  -3   6   41.03    8.49
  -6  -3  -6   39.39    3.92
   6   3   6   75.19   14.26
  -6   3  -6   32.26    3.73
  -6   3  -6   30.98    7.12
   6   3   6   72.65   11.87
  -6   3  -6   33.96    3.72
  -6   3  -6   30.31    8.29
   7  -3   6   95.91   12.71
   7  -3   6   83.35    8.56
   7  -3   6   89.43   15.42
  -7  -3  -6   94.69    8.55
  -7  -3  -6   95.79   13.30
  -7  -3  -6   88.06   11.35
  -7  -3  -6   87.33    8.39
  -7   3  -6   73.66   11.07
  -7   3  -6   81.05    8.25
  -7   3  -6   82.97    8.26
   7   3   6   98.02   11.98
  -7   3  -6   84.24   13.43
   7   3   6   89.71   13.56
  -8  -3  -6  109.66   11.17
  -8  -3  -6  105.20   14.40
  -8  -3  -6  129.50   11.47
   8  -3   6  122.77   11.52
  -8  -3  -6   95.70   16.13
  -8   3  -6  126.51   11.11
  -8   3  -6  125.83   11.12
  -8   3  -6  113.87   16.95
   8   3   6   99.96   17.34
  -8   3  -6  118.76   14.82
   8   3   6  108.58   14.80
  -9  -3  -6   66.57    7.87
  -9  -3  -6   54.20   12.86
   9  -3   6   84.97    8.22
   9  -3   6  124.63   21.87
  -9   3  -6   80.01    7.63
  -9   3  -6   84.59    7.71
  -9   3  -6   86.65   15.49
 -10  -3  -6    8.97   10.61
 -10  -3  -6   11.68    2.32
 -10  -3  -6   10.98    2.08
  10   3   6   61.30   27.83
 -10   3  -6   10.74    1.96
 -10  -4   6   89.82    8.40
 -10  -4   6   95.16    8.46
  10  -4  -6   67.60    8.40
  -9  -4   6   33.44    9.91
  -9  -4   6   30.62    7.44
  -9  -4   6   27.70    3.20
  -9  -4   6   26.96    3.04
   9  -4  -6   20.22    3.56
   9  -4  -6   20.87    7.28
   9   4  -6   31.64    7.64
   9   4  -6   44.88   10.87
   9   4  -6   32.92    3.48
  -9   4   6   15.64    6.50
  -8  -4   6   63.39   11.62
  -8  -4   6   68.93    7.11
   8  -4  -6   86.75   11.02
   8  -4  -6   74.06    7.19
  -8  -4   6   67.43    6.96
   8  -4  -6   87.07    9.25
  -8  -4   6   62.02    9.75
   8   4  -6   76.47   12.93
   8   4  -6   60.68    7.12
  -8   4   6   86.76    9.13
  -8   4   6   80.21   10.40
   8   4  -6   66.40    9.81
  -7  -4   6  188.49   17.45
  -7  -4   6  192.46   17.24
  -7  -4   6  183.96   21.43
   7  -4  -6  190.70   18.93
  -7  -4   6  180.95   17.27
  -7  -4   6  186.64   20.21
   7  -4  -6  167.93   17.37
   7  -4  -6  187.23   19.68
   7   4  -6  175.53   21.38
   7   4  -6  180.62   19.91
  -7   4   6  190.45   18.76
  -7   4   6  209.24   19.85
   7   4  -6  199.14   17.50
  -6  -4   6  114.88   12.95
  -6  -4   6  111.36   10.35
  -6  -4   6  125.99   10.61
  -6  -4   6  109.34   10.40
   6   4  -6  124.38   10.59
   6   4  -6  110.43   14.13
  -6   4   6   82.54   11.77
   5  -4  -6  102.27   10.91
   5  -4  -6  116.93   11.70
  -5   4   6  105.27   10.74
  -5   4   6  106.55   11.23
  -4  -4   6  199.50   18.29
   4  -4  -6  206.42   19.39
  -4  -4   6  182.89   20.82
   4  -4  -6  219.76   19.02
  -4  -4   6  193.36   20.05
  -4   4   6  184.53   18.87
   4   4  -6  192.85   18.17
  -4   4   6  196.88   18.64
   4   4  -6  208.06   18.29
  -3  -4   6  333.12   26.94
   3  -4  -6  266.07   25.61
   3  -4  -6  255.94   25.98
  -3   4   6  259.12   25.39
  -3   4   6  266.61   25.16
   2  -4  -6  129.60   13.00
  -2  -4   6  149.52   14.27
   2  -4  -6  123.29   13.19
  -2  -4   6  155.51   12.65
  -2  -4   6  161.25   15.28
  -2  -4   6  140.24   14.91
   2  -4  -6  123.04   12.55
   2  -4  -6  138.52   13.45
   2  -4  -6  134.56   13.86
  -2   4   6  123.99   12.56
   2   4  -6  153.02   12.68
   1  -4  -6  984.05   85.69
   1  -4  -6  912.70   85.35
  -1  -4   6  908.53   87.20
   0  -4  -6  576.13   52.35
   0  -4   6  529.06   53.02
   0   4  -6  562.86   53.43
   0   4   6  587.71   52.39
   1  -4   6  162.81   15.59
   1  -4   6  131.20   12.80
   1  -4   6  137.52   12.81
  -1   4  -6  146.33   14.55
  -1   4  -6  153.91   15.45
  -1   4  -6  131.31   12.79
  -1   4  -6  133.60   12.81
   2  -4   6   86.09    8.13
   2  -4   6   99.64   10.54
   2  -4   6   90.70   11.34
  -2   4  -6   87.90    8.14
  -2   4  -6   82.20    9.84
  -2   4  -6   74.67   10.51
  -2   4  -6   89.64    8.12
   3  -4   6  579.13   50.23
  -3  -4  -6  478.90   48.10
  -3  -4  -6  469.84   47.27
  -3   4  -6  519.03   48.81
  -3   4  -6  507.15   47.74
   3   4   6  487.60   48.28
   3   4   6  494.40   47.47
   4  -4   6  515.79   51.39
   4  -4   6  570.01   50.29
  -4   4  -6  481.81   49.91
  -4   4  -6  497.44   48.91
   4   4   6  502.34   50.83
   4   4   6  524.60   49.65
   5  -4   6   26.70    7.16
   5  -4   6   31.71   10.11
   5  -4   6   25.89    2.94
  -5   4  -6   26.27    2.72
   5   4   6   31.41    7.02
   5   4   6   42.34    6.10
  -5   4  -6   24.53    2.76
  -5   4  -6   18.40    5.02
  -5   4  -6   17.18    5.64
  -6  -4  -6  364.20   32.00
   6  -4   6  306.12   31.94
   6  -4   6  362.57   38.38
  -6  -4  -6  347.73   31.87
  -6  -4  -6  421.11   38.06
   6  -4   6  341.21   36.00
  -6  -4  -6  418.23   36.56
   6   4   6  378.17   32.02
  -6   4  -6  332.38   31.70
  -6   4  -6  308.40   34.55
  -6   4  -6  311.29   35.98
  -6   4  -6  317.08   31.71
   6   4   6  374.87   35.21
   7  -4   6   48.17    5.44
  -7  -4  -6   52.84    5.39
  -7  -4  -6   50.17    8.28
   7  -4   6   49.39    9.88
  -7  -4  -6   35.91    9.15
   7  -4   6   62.53   13.34
  -7  -4  -6   53.76    5.32
   7   4   6   62.66   12.94
  -7   4  -6   36.01    9.67
  -7   4  -6   51.94    5.09
  -7   4  -6   47.87    9.15
   7   4   6   53.90    8.73
  -7   4  -6   56.42    5.16
   8  -4   6   42.78    9.84
   8  -4   6   37.14   12.99
  -8  -4  -6   15.17    5.69
  -8  -4  -6   21.66    3.35
   8  -4   6   34.78    3.80
   8   4   6   31.88   12.61
   8   4   6   34.41    9.49
  -8   4  -6   38.11    3.31
  -8   4  -6   19.60    8.44
  -8   4  -6   33.16    3.31
  -8   4  -6   17.73    5.88
  -9  -4  -6    0.35    0.98
  -9  -4  -6    2.70    3.88
   9  -4   6   -0.39    0.81
  -9  -4  -6    2.61    1.14
  -9  -4  -6    6.06    8.09
  -9   4  -6    0.90    0.98
 -10  -4  -6   37.11   11.53
 -10  -4  -6   49.00    5.32
 -10   4  -6   46.11    4.92
  10   4   6   77.01   31.59
  10  -5  -6    1.16    1.13
 -10  -5   6    1.24    0.85
 -10  -5   6    1.34    1.01
   9  -5  -6    8.07    1.95
  -9  -5   6    8.00    4.14
  -9  -5   6   12.69    1.82
  -9  -5   6    8.76    1.61
  -9  -5   6    8.84    1.78
  -9  -5   6    7.27    6.78
  -8  -5   6   88.62   11.19
   8  -5  -6   56.65    7.39
  -8  -5   6   85.56    7.55
  -8  -5   6   89.63    7.34
   8  -5  -6   70.60   11.05
  -8  -5   6   90.22   13.40
   8  -5  -6   70.15    9.19
  -8  -5   6   72.02    7.50
  -8   5   6   57.43    8.50
  -8   5   6   61.36    9.91
   8   5  -6   91.75    7.66
   7  -5  -6  164.53   18.19
  -7  -5   6  174.52   15.86
   7  -5  -6  158.25   17.05
  -7  -5   6  181.60   15.65
  -7  -5   6  170.37   15.68
  -7   5   6  155.85   16.79
  -7   5   6  159.14   17.58
   7   5  -6  178.39   15.88
  -6  -5   6   21.83    6.78
   6  -5  -6   18.01    3.96
  -6  -5   6   18.08    2.25
  -6  -5   6   21.68    2.51
  -6  -5   6   17.96    2.27
  -6  -5   6   25.83    6.05
   6  -5  -6   22.06    5.06
   6   5  -6   21.12    2.45
  -6   5   6   19.56    4.55
  -6   5   6   18.59    3.61
  -5  -5   6    8.82    3.51
   5  -5  -6    8.69    3.36
  -5  -5   6    8.86    1.46
  -5  -5   6   12.52    5.94
  -5  -5   6   30.12    7.67
  -5  -5   6   15.28    1.72
   5  -5  -6    8.11    2.51
  -5  -5   6    7.68    1.39
  -5  -5   6   16.94    4.83
   5   5  -6   10.14    1.55
  -5   5   6   10.02    2.40
   5   5  -6   11.63    1.59
  -5   5   6    9.11    2.71
   4  -5  -6  278.54   26.74
   4  -5  -6  251.86   27.18
  -4   5   6  296.80   26.30
  -4   5   6  293.09   26.73
  -3  -5   6  233.63   22.98
  -3  -5   6  284.10   25.29
  -3  -5   6  245.70   22.98
  -3  -5   6  260.08   26.08
  -2  -5   6   13.95    1.68
  -2  -5   6    9.94    3.11
  -2  -5   6    8.53    3.52
  -2  -5   6   12.95    3.55
  -2  -5   6   14.07    4.40
  -2  -5   6   18.33    1.84
   2   5  -6   13.45    1.68
   2   5  -6   16.25    1.77
  -1  -5   6  144.07   13.41
  -1  -5   6  146.21   11.59
  -1  -5   6  123.06   11.41
  -1  -5   6  145.97   14.35
  -1  -5   6  116.68   11.40
   1   5  -6  121.35   11.44
   1   5  -6  109.29   13.09
   1   5  -6  104.34   11.38
   1   5  -6  116.71   14.01
   0  -5   6  723.11   63.43
   0  -5  -6  747.86   62.42
   0   5  -6  586.15   62.88
   0   5  -6  615.37   64.09
   1  -5   6   13.97    4.45
   1  -5   6   11.70    1.42
   1  -5   6   13.64    3.51
  -1  -5  -6    9.41    2.91
  -1   5  -6    5.77    2.92
  -1   5  -6    9.74    2.74
  -1   5  -6   13.46    1.47
  -2  -5  -6  160.72   16.47
  -2  -5  -6  160.03   17.22
  -2  -5  -6  171.61   14.87
  -2  -5  -6  163.80   14.86
   2  -5   6  167.06   18.50
   2  -5   6  166.14   17.34
   2  -5   6  153.16   14.79
   2  -5   6  153.12   14.79
  -2   5  -6  154.64   17.61
   2   5   6  162.20   16.50
  -2   5  -6  146.69   14.74
  -2   5  -6  154.96   14.79
   2   5   6  178.60   14.82
   2   5   6  168.64   17.41
  -2   5  -6  157.50   16.79
  -3  -5  -6  395.10   38.46
   3  -5   6  418.95   38.91
  -3  -5  -6  383.65   35.54
   3  -5   6  411.73   40.36
  -3  -5  -6  412.19   37.64
  -3   5  -6  354.39   37.46
  -3   5  -6  373.68   38.63
   3   5   6  383.70   37.56
   4  -5   6  272.26   27.42
   4  -5   6  264.66   30.78
  -4  -5  -6  327.15   31.16
   4  -5   6  257.83   32.16
  -4  -5  -6  349.89   27.56
  -4  -5  -6  358.47   30.22
   4   5   6  355.44   31.70
  -4   5  -6  263.53   27.28
  -4   5  -6  270.57   27.34
   4   5   6  363.75   30.44
  -4   5  -6  254.21   30.58
  -5  -5  -6    3.74    1.09
  -5  -5  -6    4.63    3.84
  -5  -5  -6    6.52    1.33
   5  -5   6    3.64    1.04
   5  -5   6    1.33    5.67
   5  -5   6   -1.59    2.65
  -5  -5  -6    6.33    3.27
   5   5   6    4.55    1.08
   5   5   6    8.20    5.84
  -5   5  -6    3.13    0.83
  -5   5  -6    2.27    0.88
  -5   5  -6    2.58    4.34
   5   5   6    3.09    3.38
  -5   5  -6    1.21    2.53
   6  -5   6   44.10   12.38
   6  -5   6   49.09    5.64
  -6  -5  -6   52.09    5.66
  -6  -5  -6  115.16   22.01
   6  -5   6   62.34   12.14
  -6  -5  -6   83.06   15.15
  -6  -5  -6   59.28    5.66
   6   5   6   51.47    5.64
  -6   5  -6   53.22    5.43
  -6   5  -6   57.75    5.39
  -6   5  -6   66.48   13.34
   6   5   6   60.66    8.88
   6   5   6   62.32   11.40
  -6   5  -6   47.21    8.03
  -7  -5  -6  200.85   19.65
   7  -5   6  224.93   19.85
  -7  -5  -6  176.31   24.02
  -7  -5  -6  188.90   22.78
   7   5   6  227.58   24.47
  -7   5  -6  261.97   23.61
   7   5   6  183.46   25.03
  -7   5  -6  232.53   19.41
   7   5   6  183.61   19.58
  -7   5  -6  227.91   25.19
  -8  -5  -6   24.87    3.40
  -8  -5  -6   24.06    3.14
  -8  -5  -6   25.55    7.44
  -8  -5  -6   18.48    9.36
   8  -5   6   24.87    3.73
   8  -5   6   19.70   13.96
   8  -5   6   29.92    9.32
  -8   5  -6   28.18   10.55
  -8   5  -6   24.73    2.88
  -8   5  -6   21.97    6.64
   8   5   6   22.68    3.44
   8   5   6   21.27   10.64
   8   5   6   28.68    8.03
  -9  -5  -6   18.19    2.85
  -9  -5  -6    9.97    2.19
  -9  -5  -6    8.90    8.82
  -9  -5  -6    9.75    4.48
  -9  -6   6    2.03    1.07
  -9  -6   6    1.15    0.82
   9  -6  -6    1.99    1.26
  -9  -6   6   -0.12    2.66
  -9  -6   6   -3.71    7.67
  -8  -6   6   33.62   10.08
  -8  -6   6   41.85    9.97
  -8  -6   6   34.84    3.83
   8  -6  -6   39.69    8.88
  -8  -6   6   35.31    3.85
  -8  -6   6   32.94    4.01
  -8   6   6   29.55    6.81
   8   6  -6   38.13    4.12
   7  -6  -6   67.16   10.48
  -7  -6   6   98.54   13.84
   7  -6  -6   62.11    8.45
  -7  -6   6  101.66   11.57
  -7   6   6   72.79    8.40
  -7   6   6   66.33    9.30
  -6  -6   6   94.02   13.91
  -6  -6   6   98.09    9.11
   6  -6  -6   92.51   11.72
  -6  -6   6   83.67   11.82
  -6  -6   6   92.57   13.71
  -6  -6   6   96.28    9.29
  -6  -6   6   99.78    9.09
   6  -6  -6   89.90   10.43
   6   6  -6   96.50    9.15
  -6   6   6   93.72   10.17
  -6   6   6  101.58   10.95
  -5  -6   6  330.95   29.29
   5  -6  -6  296.77   31.38
  -5  -6   6  358.81   35.11
  -5  -6   6  312.46   29.29
  -5  -6   6  317.38   32.17
   5  -6  -6  316.98   30.73
  -5  -6   6  357.10   32.56
  -5  -6   6  335.97   29.50
  -5  -6   6  337.77   33.79
  -5   6   6  316.52   30.74
  -5   6   6  309.23   30.17
   5   6  -6  300.14   29.37
   5   6  -6  309.26   29.32
   4  -6  -6   94.18   12.32
   4  -6  -6   93.18    9.12
   4  -6  -6   90.15   10.87
  -4  -6   6  117.03   13.01
  -4  -6   6  104.35    9.43
  -4  -6   6  101.71   13.37
  -4  -6   6  101.63   14.15
  -4  -6   6   98.62    9.23
  -4  -6   6   95.62    9.23
  -4  -6   6   97.36   11.83
  -4   6   6   98.43   10.05
   4   6  -6   97.48    9.32
   4   6  -6   94.95    9.27
  -4   6   6  101.02   10.68
  -3  -6   6   91.30   11.27
  -3  -6   6   94.30   11.28
[truncated: 953,135 more chars]
