# Supplementary material for: Universal machine learning aided synthesis approach of two-dimensional perovskites in a typical laboratory
Source: Nat Commun. 2024 Jan 2;15:138. doi: 10.1038/s41467-023-44236-5 (PMC10761762; doi:10.1038/s41467-023-44236-5)
Supplement: Supplementary file 4 — Supplementary Data 1 [file 41467_2023_44236_MOESM4_ESM.zip › (IC3H6NH3)4AgBiI8.cif]

# Electronic Supplementary Material (ESI) for ChemComm.
# This journal is © The Royal Society of Chemistry 2020

####################################################################### 
# 
# This file contains crystal structure data downloaded from the 
# Cambridge Structural Database (CSD) hosted by the Cambridge 
# Crystallographic Data Centre (CCDC).
# 
# Full information about CCDC data access policies and citation 
# guidelines are available at http://www.ccdc.cam.ac.uk/access/V1 
# 
# Audit and citation data items may have been added by the CCDC. 
# Please retain this information to preserve the provenance of 
# this file and to allow appropriate attribution of the data. 
# 
#######################################################################

data_1
_database_code_depnum_ccdc_archive 'CCDC 1946544'
loop_
_audit_author_name
_audit_author_address
'yunpeng yao'
;FJIRSM
China
;
_audit_update_record             
;
2019-12-01 deposited with the CCDC.	2019-12-18 downloaded from the CCDC.
;
_audit_creation_date             2019-11-07
_audit_creation_method           
;
Olex2 1.2
(compiled 2018.05.29 svn.r3508 for OlexSys, GUI svn.r5506)
;
_shelx_SHELXL_version_number     2018/3
_chemical_name_common            ?
_chemical_name_systematic        ?
_chemical_formula_moiety         'Ag Bi I8, 4(C3 H9 I N)'
_chemical_formula_sum            'C12 H36 Ag Bi I12 N4'
_chemical_formula_weight         2076.10
_chemical_melting_point          ?
loop_
_atom_type_symbol
_atom_type_description
_atom_type_scat_dispersion_real
_atom_type_scat_dispersion_imag
_atom_type_scat_source
C C 0.0033 0.0016 'International Tables Vol C Tables 4.2.6.8 and 6.1.1.4'
H H 0.0000 0.0000 'International Tables Vol C Tables 4.2.6.8 and 6.1.1.4'
N N 0.0061 0.0033 'International Tables Vol C Tables 4.2.6.8 and 6.1.1.4'
Br Br -0.2901 2.4595 'International Tables Vol C Tables 4.2.6.8 and 6.1.1.4'
Ag Ag -0.8971 1.1015 'International Tables Vol C Tables 4.2.6.8 and 6.1.1.4'
I I -0.4742 1.8119 'International Tables Vol C Tables 4.2.6.8 and 6.1.1.4'
Bi Bi -4.1077 10.2566 'International Tables Vol C Tables 4.2.6.8 and 6.1.1.4'

_shelx_space_group_comment       
;
The symmetry employed for this shelxl refinement is uniquely defined
by the following loop, which should always be used as a source of
symmetry information in preference to the above space-group names.
They are only intended as comments.
;
_space_group_crystal_system      triclinic
_space_group_IT_number           2
_space_group_name_H-M_alt        'P -1'
_space_group_name_Hall           '-P 1'
loop_
_space_group_symop_operation_xyz
'x, y, z'
'-x, -y, -z'

_cell_length_a                   8.6582(5)
_cell_length_b                   9.3734(6)
_cell_length_c                   12.1489(8)
_cell_angle_alpha                90.286(3)
_cell_angle_beta                 95.226(2)
_cell_angle_gamma                90.478(2)
_cell_volume                     981.82(11)
_cell_formula_units_Z            1
_cell_measurement_reflns_used    6261
_cell_measurement_temperature    100(2)
_cell_measurement_theta_max      27.54
_cell_measurement_theta_min      2.76
_shelx_estimated_absorpt_T_max   ?
_shelx_estimated_absorpt_T_min   ?
_exptl_absorpt_coefficient_mu    14.418
_exptl_absorpt_correction_T_max  0.3334
_exptl_absorpt_correction_T_min  0.2646
_exptl_absorpt_correction_type   multi-scan
_exptl_absorpt_process_details   
'SADABS-2016/2 (Bruker,2016/2) was used for absorption correction. wR2(int) was 0.1308 before and 0.0591 after correction. The Ratio of minimum to maximum transmission is 0.3562. The \l/2 correction factor is Not present.'
_exptl_absorpt_special_details   ?
_exptl_crystal_colour            'dark red'
_exptl_crystal_density_diffrn    3.511
_exptl_crystal_density_meas      ?
_exptl_crystal_density_method    ?
_exptl_crystal_description       block
_exptl_crystal_F_000             902
_exptl_crystal_size_max          0.5
_exptl_crystal_size_mid          0.3
_exptl_crystal_size_min          0.1
_exptl_transmission_factor_max   ?
_exptl_transmission_factor_min   ?
_diffrn_reflns_av_R_equivalents  0.1193
_diffrn_reflns_av_unetI/netI     0.0729
_diffrn_reflns_Laue_measured_fraction_full 0.998
_diffrn_reflns_Laue_measured_fraction_max 0.997
_diffrn_reflns_limit_h_max       11
_diffrn_reflns_limit_h_min       -11
_diffrn_reflns_limit_k_max       12
_diffrn_reflns_limit_k_min       -12
_diffrn_reflns_limit_l_max       15
_diffrn_reflns_limit_l_min       -15
_diffrn_reflns_number            30969
_diffrn_reflns_point_group_measured_fraction_full 0.998
_diffrn_reflns_point_group_measured_fraction_max 0.997
_diffrn_reflns_theta_full        25.242
_diffrn_reflns_theta_max         27.103
_diffrn_reflns_theta_min         2.362
_diffrn_ambient_temperature      100.15
_diffrn_detector_area_resol_mean ?
_diffrn_measured_fraction_theta_full 0.998
_diffrn_measured_fraction_theta_max 0.997
_diffrn_measurement_device_type  'Bruker APEX-II CCD'
_diffrn_measurement_method       ?
_diffrn_radiation_type           MoK\a
_diffrn_radiation_wavelength     0.71073
_diffrn_source                   'fine-focus sealed tube'
_reflns_Friedel_coverage         0.000
_reflns_Friedel_fraction_full    .
_reflns_Friedel_fraction_max     .
_reflns_number_gt                3573
_reflns_number_total             4318
_reflns_special_details          
;
 Reflections were merged by SHELXL according to the crystal
 class for the calculation of statistics and refinement.
 
 _reflns_Friedel_fraction is defined as the number of unique
 Friedel pairs measured divided by the number that would be
 possible theoretically, ignoring centric projections and
 systematic absences.
;
_reflns_threshold_expression     'I > 2\s(I)'
_computing_cell_refinement       ?
_computing_data_collection       ?
_computing_data_reduction        ?
_computing_molecular_graphics    'Olex2 (Dolomanov et al., 2009)'
_computing_publication_material  'Olex2 (Dolomanov et al., 2009)'
_computing_structure_refinement  'ShelXL (Sheldrick, 2015)'
_computing_structure_solution    'SHELXT 2014/5 (Sheldrick, 2014)'
_refine_diff_density_max         1.829
_refine_diff_density_min         -2.086
_refine_diff_density_rms         0.429
_refine_ls_extinction_coef       .
_refine_ls_extinction_method     none
_refine_ls_goodness_of_fit_ref   1.137
_refine_ls_hydrogen_treatment    constr
_refine_ls_matrix_type           full
_refine_ls_number_parameters     141
_refine_ls_number_reflns         4318
_refine_ls_number_restraints     36
_refine_ls_R_factor_all          0.0761
_refine_ls_R_factor_gt           0.0583
_refine_ls_restrained_S_all      1.133
_refine_ls_shift/su_max          0.000
_refine_ls_shift/su_mean         0.000
_refine_ls_structure_factor_coef Fsqd
_refine_ls_weighting_details     
'w=1/[\s^2^(Fo^2^)+24.1579P] where P=(Fo^2^+2Fc^2^)/3'
_refine_ls_weighting_scheme      calc
_refine_ls_wR_factor_gt          0.0870
_refine_ls_wR_factor_ref         0.0926
_refine_special_details          ?
_olex2_refinement_description    
;
1. Fixed Uiso
 At 1.2 times of:
  All C(H,H) groups
 At 1.5 times of:
  All N(H,H,H) groups
2. Uiso/Uaniso restraints and constraints
C4 \\sim C5 \\sim C6 \\sim N2: within 2A with sigma of 0.005 and sigma for
terminal atoms of 0.01
C1 \\sim C2 \\sim C3 \\sim N1: within 2A with sigma of 0.001 and sigma for
terminal atoms of 0.002
3.a Secondary CH2 refined with riding coordinates:
 C6(H6A,H6B), C1(H1D,H1E), C4(H4A,H4B), C5(H5A,H5B), C2(H2A,H2B), C3(H3A,H3B)
3.b Idealised Me refined as rotating group:
 N1(H1A,H1B,H1C), N2(H2C,H2D,H2E)
;
_atom_sites_solution_hydrogens   geom
_atom_sites_solution_primary     ?
_atom_sites_solution_secondary   ?
loop_
_atom_site_label
_atom_site_type_symbol
_atom_site_fract_x
_atom_site_fract_y
_atom_site_fract_z
_atom_site_U_iso_or_equiv
_atom_site_adp_type
_atom_site_occupancy
_atom_site_site_symmetry_order
_atom_site_calc_flag
_atom_site_refinement_flags_posn
_atom_site_refinement_flags_adp
_atom_site_refinement_flags_occupancy
_atom_site_disorder_assembly
_atom_site_disorder_group
Bi01 Bi 0.500000 0.000000 0.500000 0.00580(15) Uani 1 2 d S T P . .
I002 I 0.20778(9) -0.19167(9) 0.47698(7) 0.00984(19) Uani 1 1 d . . . . .
I003 I 0.04660(9) 0.52539(9) 0.72133(7) 0.01010(19) Uani 1 1 d . . . . .
I004 I 0.30176(9) 0.26712(9) 0.52710(7) 0.01074(19) Uani 1 1 d . . . . .
I005 I 0.45399(9) 0.04300(9) 0.24953(7) 0.01003(19) Uani 1 1 d . . . . .
I006 I 0.11194(10) 1.29621(9) 1.02806(8) 0.0146(2) Uani 1 1 d . . . . .
I3 I 0.38142(10) 0.77979(10) -0.01641(8) 0.0146(2) Uani 1 1 d . . . . .
Ag08 Ag 0.000000 0.500000 0.500000 0.0245(4) Uani 1 2 d S T P . .
N1 N -0.0456(11) 0.9005(12) 0.6970(10) 0.0130(16) Uani 1 1 d . U . . .
H1A H -0.110644 0.872885 0.747840 0.019 Uiso 1 1 calc GR . . . .
H1B H -0.010110 0.822028 0.663167 0.019 Uiso 1 1 calc GR . . . .
H1C H -0.097588 0.956980 0.645683 0.019 Uiso 1 1 calc GR . . . .
N2 N 0.5489(12) 0.4078(12) 0.3207(10) 0.014(2) Uani 1 1 d . U . . .
H2C H 0.554099 0.328458 0.277788 0.022 Uiso 1 1 calc GR . . . .
H2D H 0.534761 0.381460 0.391153 0.022 Uiso 1 1 calc GR . . . .
H2E H 0.638774 0.458761 0.320530 0.022 Uiso 1 1 calc GR . . . .
C6 C 0.3233(14) 0.6674(14) 0.1278(11) 0.011(2) Uani 1 1 d . U . . .
H6A H 0.299072 0.737020 0.185176 0.013 Uiso 1 1 calc R . . . .
H6B H 0.229718 0.607760 0.108736 0.013 Uiso 1 1 calc R . . . .
C1 C 0.0881(14) 0.9817(15) 0.7533(12) 0.0136(15) Uani 1 1 d . U . . .
H1D H 0.140641 1.036054 0.697567 0.016 Uiso 1 1 calc R . . . .
H1E H 0.163740 0.913917 0.789126 0.016 Uiso 1 1 calc R . . . .
C4 C 0.4162(15) 0.4974(14) 0.2761(11) 0.013(2) Uani 1 1 d . U . . .
H4A H 0.391910 0.568182 0.332621 0.016 Uiso 1 1 calc R . . . .
H4B H 0.323311 0.436203 0.258695 0.016 Uiso 1 1 calc R . . . .
C5 C 0.4553(15) 0.5737(14) 0.1732(11) 0.014(2) Uani 1 1 d . U . . .
H5A H 0.477772 0.502587 0.116364 0.016 Uiso 1 1 calc R . . . .
H5B H 0.549552 0.633049 0.190422 0.016 Uiso 1 1 calc R . . . .
C2 C 0.0374(14) 1.0830(14) 0.8387(12) 0.0136(15) Uani 1 1 d . U . . .
H2A H -0.013511 1.029308 0.895575 0.016 Uiso 1 1 calc R . . . .
H2B H -0.038491 1.151128 0.803556 0.016 Uiso 1 1 calc R . . . .
C3 C 0.1764(14) 1.1633(14) 0.8921(12) 0.0136(16) Uani 1 1 d . U . . .
H3A H 0.220906 1.224082 0.836303 0.016 Uiso 1 1 calc R . . . .
H3B H 0.256605 1.094637 0.920196 0.016 Uiso 1 1 calc R . . . .

loop_
_atom_site_aniso_label
_atom_site_aniso_U_11
_atom_site_aniso_U_22
_atom_site_aniso_U_33
_atom_site_aniso_U_23
_atom_site_aniso_U_13
_atom_site_aniso_U_12
Bi01 0.0059(3) 0.0053(3) 0.0063(4) 0.0011(3) 0.0007(3) 0.0001(2)
I002 0.0072(4) 0.0095(4) 0.0129(5) 0.0009(3) 0.0011(3) -0.0022(3)
I003 0.0096(4) 0.0117(4) 0.0091(4) -0.0003(3) 0.0015(3) 0.0002(3)
I004 0.0087(4) 0.0085(4) 0.0150(5) -0.0034(4) 0.0008(3) 0.0026(3)
I005 0.0106(4) 0.0132(4) 0.0065(4) 0.0006(3) 0.0019(3) -0.0007(3)
I006 0.0165(5) 0.0135(4) 0.0129(5) -0.0045(4) -0.0025(4) 0.0027(3)
I3 0.0171(5) 0.0157(5) 0.0108(5) 0.0005(4) 0.0002(3) -0.0028(4)
Ag08 0.0270(9) 0.0370(10) 0.0089(8) -0.0035(7) -0.0007(7) -0.0013(7)
N1 0.004(3) 0.016(4) 0.019(4) -0.005(3) 0.002(3) 0.003(3)
N2 0.008(5) 0.016(5) 0.018(6) 0.004(5) -0.004(4) 0.000(4)
C6 0.013(5) 0.012(5) 0.007(5) 0.000(4) -0.007(4) 0.001(4)
C1 0.004(3) 0.017(4) 0.019(4) -0.005(3) 0.002(3) 0.003(3)
C4 0.013(5) 0.012(5) 0.012(5) 0.002(4) -0.009(4) 0.003(4)
C5 0.014(4) 0.014(4) 0.012(5) 0.001(4) -0.008(4) 0.000(4)
C2 0.005(3) 0.017(4) 0.019(4) -0.005(3) 0.002(3) 0.003(3)
C3 0.005(3) 0.017(4) 0.019(4) -0.005(3) 0.002(3) 0.003(3)

_geom_special_details            
;
 All esds (except the esd in the dihedral angle between two l.s. planes)
 are estimated using the full covariance matrix.  The cell esds are taken
 into account individually in the estimation of esds in distances, angles
 and torsion angles; correlations between esds in cell parameters are only
 used when they are defined by crystal symmetry.  An approximate (isotropic)
 treatment of cell esds is used for estimating esds involving l.s. planes.
;
loop_
_geom_bond_atom_site_label_1
_geom_bond_atom_site_label_2
_geom_bond_distance
_geom_bond_site_symmetry_2
_geom_bond_publ_flag
Bi01 I002 3.0818(8) 2_656 ?
Bi01 I002 3.0818(8) . ?
Bi01 I004 3.0806(8) . ?
Bi01 I004 3.0806(8) 2_656 ?
Bi01 I005 3.0619(9) 2_656 ?
Bi01 I005 3.0618(9) . ?
I003 Ag08 2.6915(9) . ?
I004 Ag08 3.4125(8) . ?
I006 C3 2.180(13) . ?
I3 C6 2.145(13) . ?
N1 C1 1.491(16) . ?
N2 C4 1.493(15) . ?
C6 C5 1.513(17) . ?
C1 C2 1.501(18) . ?
C4 C5 1.507(19) . ?
C2 C3 1.507(18) . ?

loop_
_geom_angle_atom_site_label_1
_geom_angle_atom_site_label_2
_geom_angle_atom_site_label_3
_geom_angle
_geom_angle_site_symmetry_1
_geom_angle_site_symmetry_3
_geom_angle_publ_flag
I002 Bi01 I002 180.0 . 2_656 ?
I004 Bi01 I002 91.10(2) 2_656 2_656 ?
I004 Bi01 I002 88.90(2) 2_656 . ?
I004 Bi01 I002 88.90(2) . 2_656 ?
I004 Bi01 I002 91.10(2) . . ?
I004 Bi01 I004 180.0 . 2_656 ?
I005 Bi01 I002 92.42(2) 2_656 . ?
I005 Bi01 I002 92.42(2) . 2_656 ?
I005 Bi01 I002 87.58(2) . . ?
I005 Bi01 I002 87.58(2) 2_656 2_656 ?
I005 Bi01 I004 88.31(2) 2_656 2_656 ?
I005 Bi01 I004 91.69(2) . 2_656 ?
I005 Bi01 I004 88.31(2) . . ?
I005 Bi01 I004 91.69(2) 2_656 . ?
I005 Bi01 I005 180.0 . 2_656 ?
Bi01 I004 Ag08 161.26(3) . . ?
I003 Ag08 I003 180.00(4) 2_566 . ?
I003 Ag08 I004 94.99(2) 2_566 . ?
I003 Ag08 I004 85.01(2) . . ?
C5 C6 I3 111.3(9) . . ?
N1 C1 C2 111.7(10) . . ?
N2 C4 C5 110.5(11) . . ?
C4 C5 C6 111.3(11) . . ?
C1 C2 C3 109.6(10) . . ?
C2 C3 I006 110.8(8) . . ?

_olex2_submission_special_instructions 'No special instructions were received'
