# Supplementary material for: Universal machine learning aided synthesis approach of two-dimensional perovskites in a typical laboratory
Source: Nat Commun. 2024 Jan 2;15:138. doi: 10.1038/s41467-023-44236-5 (PMC10761762; doi:10.1038/s41467-023-44236-5)
Supplement: Supplementary file 4 — Supplementary Data 1 [file 41467_2023_44236_MOESM4_ESM.zip › (N2C3H4C2H4NH3)2AgBiI8.cif]

data_cf211011_2_hei_rt_auto
_audit_creation_date               2021-10-12
_audit_creation_method
;
Olex2 1.3
(compiled 2020.11.12 svn.r5f609507 for OlexSys, GUI svn.r6408)
;
_shelx_SHELXL_version_number       '2018/1'
_audit_contact_author_address      ?
_audit_contact_author_email        ?
_audit_contact_author_name         ''
_audit_contact_author_phone        ?
_publ_contact_author_id_orcid      ?
_publ_section_references
;
Dolomanov, O.V., Bourhis, L.J., Gildea, R.J, Howard, J.A.K. & Puschmann, H.
 (2009), J. Appl. Cryst. 42, 339-341.

Sheldrick, G.M. (2015). Acta Cryst. A71, 3-8.

Sheldrick, G.M. (2015). Acta Cryst. C71, 3-8.
;
_chemical_name_common              ?
_chemical_name_systematic          ?
_chemical_formula_moiety           'Ag0.5 Bi0.5 I4, C5 H10 N3'
_chemical_formula_sum              'C5 H10 Ag0.50 Bi0.50 I4 N3'
_chemical_formula_weight           778.18
_chemical_melting_point            ?
_chemical_oxdiff_formula           'C N H IBi '
loop_
  _atom_type_symbol
  _atom_type_description
  _atom_type_scat_dispersion_real
  _atom_type_scat_dispersion_imag
  _atom_type_scat_source
 'C' 'C' 0.0033 0.0016 'International Tables Vol C Tables 4.2.6.8 and 6.1.1.4'
 'H' 'H' 0.0000 0.0000 'International Tables Vol C Tables 4.2.6.8 and 6.1.1.4'
 'Ag' 'Ag' -0.8971 1.1015
 'International Tables Vol C Tables 4.2.6.8 and 6.1.1.4'
 'Bi' 'Bi' -4.1077 10.2566
 'International Tables Vol C Tables 4.2.6.8 and 6.1.1.4'
 'I' 'I' -0.4742 1.8119 'International Tables Vol C Tables 4.2.6.8 and 6.1.1.4'
 'N' 'N' 0.0061 0.0033 'International Tables Vol C Tables 4.2.6.8 and 6.1.1.4'

_shelx_space_group_comment
;
The symmetry employed for this shelxl refinement is uniquely defined
by the following loop, which should always be used as a source of
symmetry information in preference to the above space-group names.
They are only intended as comments.
;
_space_group_crystal_system        'monoclinic'
_space_group_IT_number             15
_space_group_name_H-M_alt          'C 1 2/c 1'
_space_group_name_Hall             '-C 2yc'
loop_
  _space_group_symop_operation_xyz
 'x, y, z'
 '-x, y, -z+1/2'
 'x+1/2, y+1/2, z'
 '-x+1/2, y+1/2, -z+1/2'
 '-x, -y, -z'
 'x, -y, z-1/2'
 '-x+1/2, -y+1/2, -z'
 'x+1/2, -y+1/2, z-1/2'

_cell_length_a                     12.3883(3)
_cell_length_b                     12.9473(3)
_cell_length_c                     19.3481(5)
_cell_angle_alpha                  90
_cell_angle_beta                   94.113(2)
_cell_angle_gamma                  90
_cell_volume                       3095.35(13)
_cell_formula_units_Z              8
_cell_measurement_reflns_used      11264
_cell_measurement_temperature      303.00(10)
_cell_measurement_theta_max        30.9400
_cell_measurement_theta_min        2.2640
_shelx_estimated_absorpt_T_max     ?
_shelx_estimated_absorpt_T_min     ?
_exptl_absorpt_coefficient_mu      14.298
_exptl_absorpt_correction_T_max    1.00000
_exptl_absorpt_correction_T_min    0.16339
_exptl_absorpt_correction_type     multi-scan
_exptl_absorpt_process_details
;
CrysAlisPro 1.171.41.112a (Rigaku Oxford Diffraction, 2021)
Empirical absorption correction using spherical harmonics,
implemented in SCALE3 ABSPACK scaling algorithm.
;
_exptl_absorpt_special_details     ?
_exptl_crystal_colour              ?
_exptl_crystal_density_diffrn      3.340
_exptl_crystal_density_meas        ?
_exptl_crystal_density_method      ?
_exptl_crystal_description         ?
_exptl_crystal_F_000               2704
_exptl_crystal_size_max            ?
_exptl_crystal_size_mid            ?
_exptl_crystal_size_min            ?
_exptl_transmission_factor_max     ?
_exptl_transmission_factor_min     ?
_diffrn_reflns_av_R_equivalents    0.0670
_diffrn_reflns_av_unetI/netI       0.0690
_diffrn_reflns_Laue_measured_fraction_full  1.000
_diffrn_reflns_Laue_measured_fraction_max  0.814
_diffrn_reflns_limit_h_max         16
_diffrn_reflns_limit_h_min         -15
_diffrn_reflns_limit_k_max         18
_diffrn_reflns_limit_k_min         -18
_diffrn_reflns_limit_l_max         24
_diffrn_reflns_limit_l_min         -26
_diffrn_reflns_number              16614
_diffrn_reflns_point_group_measured_fraction_full  1.000
_diffrn_reflns_point_group_measured_fraction_max  0.814
_diffrn_reflns_theta_full          25.242
_diffrn_reflns_theta_max           30.936
_diffrn_reflns_theta_min           2.111
_diffrn_ambient_environment        air
_diffrn_ambient_temperature        303.00(10)
_diffrn_detector                   'Hybrid Pixel Array Detector'
_diffrn_detector_area_resol_mean   10.0000
_diffrn_detector_type              HyPix
_diffrn_measured_fraction_theta_full  1.000
_diffrn_measured_fraction_theta_max  0.814
_diffrn_measurement_details
;
List of Runs (angles in degrees, time in seconds):

  # Type    Start    End  Width  t~exp~   \w     \q     \k     \f   Frames
--------------------------------------------------------------------------
  1  \w    -24.00  21.00   0.50    0.60    --   -5.39  67.00 -74.00   90
  2  \w     31.00  56.00   0.50    0.60    --   -5.39  67.00 -74.00   50
  3  \w    -68.00  14.00   0.50    0.60    --    4.92 -37.00  90.00  164
  4  \w    -17.00  10.00   0.50    0.60    --   -5.39 -99.00   0.00   54
  5  \w     -5.00  27.00   0.50    0.60    --   -5.39 -99.00  30.00   64
  6  \w    -78.00 -14.00   0.50    0.60    --   -5.39 -67.00 151.00  128
  7  \w    -17.00  28.00   0.50    0.60    --   -5.39 -99.00-180.00   90
;
_diffrn_measurement_device         'four-circle diffractometer'
_diffrn_measurement_device_type    'XtaLAB Synergy R, HyPix'
_diffrn_measurement_method         '\w scans'
_diffrn_orient_matrix_type        
 'CrysAlisPro convention (1999,Acta A55,543-557)'
_diffrn_orient_matrix_UB_11        -0.0434994000
_diffrn_orient_matrix_UB_12        -0.0328921000
_diffrn_orient_matrix_UB_13        -0.0113177000
_diffrn_orient_matrix_UB_21        0.0340914000
_diffrn_orient_matrix_UB_22        -0.0260936000
_diffrn_orient_matrix_UB_23        -0.0222071000
_diffrn_orient_matrix_UB_31        0.0153853000
_diffrn_orient_matrix_UB_32        -0.0351960000
_diffrn_orient_matrix_UB_33        0.0270383000
_diffrn_radiation_monochromator    mirror
_diffrn_radiation_probe            x-ray
_diffrn_radiation_type             'Mo K\a'
_diffrn_radiation_wavelength       0.71073
_diffrn_source                     'micro-focus sealed X-ray tube'
_diffrn_source_type                'Mova (Mo) X-ray Source'
_reflns_Friedel_coverage           0.000
_reflns_Friedel_fraction_full      .
_reflns_Friedel_fraction_max       .
_reflns_number_gt                  3580
_reflns_number_total               3989
_reflns_odcompleteness_completeness  99.97
_reflns_odcompleteness_iscentric   1
_reflns_odcompleteness_theta       26.32
_reflns_special_details
;
 Reflections were merged by SHELXL according to the crystal
 class for the calculation of statistics and refinement.
 
 _reflns_Friedel_fraction is defined as the number of unique
 Friedel pairs measured divided by the number that would be
 possible theoretically, ignoring centric projections and
 systematic absences.
;
_reflns_threshold_expression       'I > 2\s(I)'
_computing_cell_refinement         'CrysAlisPro 1.171.41.112a (Rigaku OD, 2021)'
_computing_data_collection         'CrysAlisPro 1.171.41.112a (Rigaku OD, 2021)'
_computing_data_reduction          'CrysAlisPro 1.171.41.112a (Rigaku OD, 2021)'
_computing_molecular_graphics      'Olex2 1.3 (Dolomanov et al., 2009)'
_computing_publication_material    'Olex2 1.3 (Dolomanov et al., 2009)'
_computing_structure_refinement    'SHELXL 2018/1 (Sheldrick, 2015)'
_computing_structure_solution      'SHELXT  (Sheldrick, 2015)'
_refine_diff_density_max           1.857
_refine_diff_density_min           -4.238
_refine_diff_density_rms           0.477
_refine_ls_extinction_coef         .
_refine_ls_extinction_method       none
_refine_ls_goodness_of_fit_ref     1.071
_refine_ls_hydrogen_treatment      constr
_refine_ls_matrix_type             full
_refine_ls_number_parameters       121
_refine_ls_number_reflns           3989
_refine_ls_number_restraints       0
_refine_ls_R_factor_all            0.0557
_refine_ls_R_factor_gt             0.0474
_refine_ls_restrained_S_all        1.071
_refine_ls_shift/su_max            0.000
_refine_ls_shift/su_mean           0.000
_refine_ls_structure_factor_coef   Fsqd
_refine_ls_weighting_details      
 'w=1/[\s^2^(Fo^2^)+(0.0699P)^2^+22.0735P] where P=(Fo^2^+2Fc^2^)/3'
_refine_ls_weighting_scheme        calc
_refine_ls_wR_factor_gt            0.1148
_refine_ls_wR_factor_ref           0.1167
_refine_special_details            ?
_olex2_refinement_description
;
1. Fixed Uiso
 At 1.2 times of:
  All C(H) groups, All C(H,H) groups, All N(H) groups
 At 1.5 times of:
  All N(H,H,H) groups
2.a Secondary CH2 refined with riding coordinates:
 C13(H13A,H13B), C14(H14A,H14B)
2.b Aromatic/amide H refined with riding coordinates:
 C9(H9), C11(H11), N12(H12)
2.c Idealised Me refined as rotating group:
 N15(H15A,H15B,H15C)
;
_atom_sites_solution_hydrogens     geom
_atom_sites_solution_primary       dual
_atom_sites_solution_secondary     ?
loop_
  _atom_site_label
  _atom_site_type_symbol
  _atom_site_fract_x
  _atom_site_fract_y
  _atom_site_fract_z
  _atom_site_U_iso_or_equiv
  _atom_site_adp_type
  _atom_site_occupancy
  _atom_site_site_symmetry_order
  _atom_site_calc_flag
  _atom_site_refinement_flags_posn
  _atom_site_refinement_flags_adp
  _atom_site_refinement_flags_occupancy
  _atom_site_disorder_assembly
  _atom_site_disorder_group
 Ag3 Ag 0.500000 0.63849(9) 0.250000 0.0583(3) Uani 1 2 d S T P . .
 Bi1 Bi 0.500000 0.15357(2) 0.250000 0.02394(11) Uani 1 2 d S T P . .
 I2 I 0.48431(4) 0.67751(4) 0.39062(3) 0.03427(14) Uani 1 1 d . . . . .
 I4 I 0.500000 0.40335(5) 0.250000 0.03787(18) Uani 1 2 d S T P . .
 I5 I 0.25945(4) 0.15074(4) 0.27980(3) 0.03916(15) Uani 1 1 d . . . . .
 I6 I 0.500000 -0.07707(5) 0.250000 0.0480(2) Uani 1 2 d S T P . .
 I7 I 0.56509(5) 0.16927(5) 0.40586(3) 0.04900(17) Uani 1 1 d . . . . .
 C8 C 0.2696(7) 0.4676(6) 0.4951(4) 0.0361(16) Uani 1 1 d . . . . .
 C9 C 0.1963(7) 0.3915(7) 0.4863(5) 0.047(2) Uani 1 1 d . . . . .
 H9 H 0.147756 0.371559 0.518244 0.057 Uiso 1 1 calc R U . . .
 C11 C 0.2816(10) 0.3970(10) 0.3916(6) 0.070(4) Uani 1 1 d . . . . .
 H11 H 0.304651 0.382675 0.347903 0.085 Uiso 1 1 calc R U . . .
 C13 C 0.2995(8) 0.5391(7) 0.5529(6) 0.052(2) Uani 1 1 d . . . . .
 H13A H 0.338038 0.597748 0.535437 0.062 Uiso 1 1 calc R U . . .
 H13B H 0.347759 0.504113 0.586961 0.062 Uiso 1 1 calc R U . . .
 C14 C 0.2016(7) 0.5772(8) 0.5873(5) 0.046(2) Uani 1 1 d . . . . .
 H14A H 0.156919 0.618589 0.554670 0.055 Uiso 1 1 calc R U . . .
 H14B H 0.159007 0.518682 0.600753 0.055 Uiso 1 1 calc R U . . .
 N10 N 0.2051(8) 0.3481(6) 0.4221(5) 0.059(2) Uani 1 1 d . . . . .
 N12 N 0.3200(7) 0.4705(6) 0.4345(4) 0.053(2) Uani 1 1 d . . . . .
 H12 H 0.369628 0.513858 0.425377 0.064 Uiso 1 1 calc R U . . .
 N15 N 0.2344(7) 0.6400(6) 0.6492(4) 0.0446(17) Uani 1 1 d . . . . .
 H15A H 0.274671 0.692950 0.636962 0.067 Uiso 1 1 calc R U . . .
 H15B H 0.272603 0.601098 0.680028 0.067 Uiso 1 1 calc R U . . .
 H15C H 0.175680 0.663660 0.667936 0.067 Uiso 1 1 calc R U . . .

loop_
  _atom_site_aniso_label
  _atom_site_aniso_U_11
  _atom_site_aniso_U_22
  _atom_site_aniso_U_33
  _atom_site_aniso_U_23
  _atom_site_aniso_U_13
  _atom_site_aniso_U_12
 Ag3 0.0710(8) 0.0591(6) 0.0456(6) 0.000 0.0099(5) 0.000
 Bi1 0.0229(2) 0.02351(18) 0.02561(18) 0.000 0.00327(13) 0.000
 I2 0.0309(3) 0.0298(2) 0.0426(3) 0.00044(18) 0.0062(2) -0.00617(17)
 I4 0.0386(4) 0.0202(3) 0.0547(4) 0.000 0.0022(3) 0.000
 I5 0.0207(3) 0.0477(3) 0.0500(3) 0.0052(2) 0.0085(2) 0.00035(17)
 I6 0.0541(5) 0.0204(3) 0.0724(5) 0.000 0.0244(4) 0.000
 I7 0.0507(4) 0.0699(4) 0.0259(3) 0.0062(2) -0.0007(2) -0.0101(3)
 C8 0.039(4) 0.032(3) 0.039(4) -0.002(3) 0.008(3) -0.005(3)
 C9 0.039(5) 0.044(5) 0.061(5) 0.001(4) 0.022(4) -0.013(3)
 C11 0.081(8) 0.083(8) 0.051(6) -0.027(5) 0.030(5) -0.038(6)
 C13 0.038(5) 0.050(5) 0.067(6) -0.024(4) 0.009(4) -0.005(4)
 C14 0.044(5) 0.053(5) 0.040(4) -0.010(4) -0.008(4) 0.003(4)
 N10 0.064(6) 0.052(5) 0.063(5) -0.015(4) 0.013(4) -0.032(4)
 N12 0.054(5) 0.057(5) 0.051(4) -0.011(3) 0.023(4) -0.033(4)
 N15 0.045(4) 0.050(4) 0.039(4) -0.011(3) 0.004(3) 0.004(3)

_geom_special_details
;
 All esds (except the esd in the dihedral angle between two l.s. planes)
 are estimated using the full covariance matrix.  The cell esds are taken
 into account individually in the estimation of esds in distances, angles
 and torsion angles; correlations between esds in cell parameters are only
 used when they are defined by crystal symmetry.  An approximate (isotropic)
 treatment of cell esds is used for estimating esds involving l.s. planes.
;
loop_
  _geom_bond_atom_site_label_1
  _geom_bond_atom_site_label_2
  _geom_bond_distance
  _geom_bond_site_symmetry_2
  _geom_bond_publ_flag
 Ag3 I2 2.7876(6) 2_655 ?
 Ag3 I2 2.7877(6) . ?
 Ag3 I4 3.0444(13) . ?
 Ag3 I5 3.2285(5) 3 ?
 Ag3 I5 3.2285(5) 4 ?
 Bi1 I4 3.2341(7) . ?
 Bi1 I5 3.0758(5) . ?
 Bi1 I5 3.0758(5) 2_655 ?
 Bi1 I6 2.9861(7) . ?
 Bi1 I7 3.0719(5) . ?
 Bi1 I7 3.0719(5) 2_655 ?
 C8 C9 1.342(11) . ?
 C8 C13 1.478(11) . ?
 C8 N12 1.369(10) . ?
 C9 H9 0.9300 . ?
 C9 N10 1.374(13) . ?
 C11 H11 0.9300 . ?
 C11 N10 1.315(13) . ?
 C11 N12 1.328(12) . ?
 C13 H13A 0.9700 . ?
 C13 H13B 0.9700 . ?
 C13 C14 1.507(13) . ?
 C14 H14A 0.9700 . ?
 C14 H14B 0.9700 . ?
 C14 N15 1.481(11) . ?
 N12 H12 0.8600 . ?
 N15 H15A 0.8900 . ?
 N15 H15B 0.8900 . ?
 N15 H15C 0.8900 . ?

loop_
  _geom_angle_atom_site_label_1
  _geom_angle_atom_site_label_2
  _geom_angle_atom_site_label_3
  _geom_angle
  _geom_angle_site_symmetry_1
  _geom_angle_site_symmetry_3
  _geom_angle_publ_flag
 I2 Ag3 I2 159.12(5) 2_655 . ?
 I2 Ag3 I4 100.44(3) 2_655 . ?
 I2 Ag3 I4 100.44(3) . . ?
 I2 Ag3 I5 91.560(16) 2_655 3 ?
 I2 Ag3 I5 87.419(16) 2_655 4 ?
 I2 Ag3 I5 87.420(16) . 3 ?
 I2 Ag3 I5 91.559(16) . 4 ?
 I4 Ag3 I5 92.82(2) . 4 ?
 I4 Ag3 I5 92.82(2) . 3 ?
 I5 Ag3 I5 174.37(5) 3 4 ?
 I5 Bi1 I4 90.681(11) . . ?
 I5 Bi1 I4 90.681(11) 2_655 . ?
 I5 Bi1 I5 178.64(2) 2_655 . ?
 I6 Bi1 I4 180.0 . . ?
 I6 Bi1 I5 89.319(11) . . ?
 I6 Bi1 I5 89.319(11) . 2_655 ?
 I6 Bi1 I7 93.795(13) . . ?
 I6 Bi1 I7 93.796(13) . 2_655 ?
 I7 Bi1 I4 86.204(13) 2_655 . ?
 I7 Bi1 I4 86.205(13) . . ?
 I7 Bi1 I5 90.366(17) 2_655 2_655 ?
 I7 Bi1 I5 89.725(17) . 2_655 ?
 I7 Bi1 I5 90.366(17) . . ?
 I7 Bi1 I5 89.724(17) 2_655 . ?
 I7 Bi1 I7 172.41(3) . 2_655 ?
 Ag3 I4 Bi1 180.0 . . ?
 Bi1 I5 Ag3 158.85(2) . 3_445 ?
 C9 C8 C13 133.4(8) . . ?
 C9 C8 N12 104.9(7) . . ?
 N12 C8 C13 121.8(7) . . ?
 C8 C9 H9 125.7 . . ?
 C8 C9 N10 108.6(7) . . ?
 N10 C9 H9 125.7 . . ?
 N10 C11 H11 126.2 . . ?
 N10 C11 N12 107.6(8) . . ?
 N12 C11 H11 126.2 . . ?
 C8 C13 H13A 109.2 . . ?
 C8 C13 H13B 109.2 . . ?
 C8 C13 C14 111.9(7) . . ?
 H13A C13 H13B 107.9 . . ?
 C14 C13 H13A 109.2 . . ?
 C14 C13 H13B 109.2 . . ?
 C13 C14 H14A 109.5 . . ?
 C13 C14 H14B 109.5 . . ?
 H14A C14 H14B 108.1 . . ?
 N15 C14 C13 110.7(7) . . ?
 N15 C14 H14A 109.5 . . ?
 N15 C14 H14B 109.5 . . ?
 C11 N10 C9 108.4(7) . . ?
 C8 N12 H12 124.7 . . ?
 C11 N12 C8 110.6(7) . . ?
 C11 N12 H12 124.7 . . ?
 C14 N15 H15A 109.5 . . ?
 C14 N15 H15B 109.5 . . ?
 C14 N15 H15C 109.5 . . ?
 H15A N15 H15B 109.5 . . ?
 H15A N15 H15C 109.5 . . ?
 H15B N15 H15C 109.5 . . ?

loop_
  _geom_torsion_atom_site_label_1
  _geom_torsion_atom_site_label_2
  _geom_torsion_atom_site_label_3
  _geom_torsion_atom_site_label_4
  _geom_torsion
  _geom_torsion_site_symmetry_1
  _geom_torsion_site_symmetry_2
  _geom_torsion_site_symmetry_3
  _geom_torsion_site_symmetry_4
  _geom_torsion_publ_flag
 C8 C9 N10 C11 -0.5(14) . . . . ?
 C8 C13 C14 N15 174.2(8) . . . . ?
 C9 C8 C13 C14 -39.8(15) . . . . ?
 C9 C8 N12 C11 -2.1(13) . . . . ?
 C13 C8 C9 N10 -178.6(10) . . . . ?
 C13 C8 N12 C11 178.1(10) . . . . ?
 N10 C11 N12 C8 1.8(15) . . . . ?
 N12 C8 C9 N10 1.6(11) . . . . ?
 N12 C8 C13 C14 139.9(9) . . . . ?
 N12 C11 N10 C9 -0.8(15) . . . . ?

_shelx_res_file
;
TITL cf211011_2_hei_rt_auto_a.res in C2/c
    cf211011_2_hei_rt_auto.res
    created by SHELXL-2018/1 at 21:32:17 on 12-Oct-2021
REM Old TITL CF211011_2_HEI_RT_auto in C2/c
REM SHELXT solution in C2/c
REM R1 0.133, Rweak 0.009, Alpha 0.061, Orientation as input
REM Formula found by SHELXT: C8 N8 I9 Bi
CELL 0.71073 12.3883 12.9473 19.3481 90 94.113 90
ZERR 8 0.0003 0.0003 0.0005 0 0.002 0
LATT 7
SYMM -X,+Y,0.5-Z
SFAC C H Ag Bi I N
UNIT 40 80 4 4 32 24

L.S. 4
PLAN  12
TEMP 30
CONF
MORE -1
BOND $H
fmap 2
acta
REM <olex2.extras>
REM <HklSrc "%.\\CF211011_2_HEI_RT_auto.hkl">
REM </olex2.extras>

WGHT    0.069900   22.073500
FVAR       0.18743
AG3   3    0.500000    0.638494    0.250000    10.50000    0.07100    0.05914 =
         0.04559    0.00000    0.00985    0.00000
BI1   4    0.500000    0.153565    0.250000    10.50000    0.02292    0.02351 =
         0.02561    0.00000    0.00327    0.00000
I2    5    0.484311    0.677512    0.390620    11.00000    0.03092    0.02982 =
         0.04257    0.00044    0.00617   -0.00617
I4    5    0.500000    0.403353    0.250000    10.50000    0.03856    0.02021 =
         0.05468    0.00000    0.00223    0.00000
I5    5    0.259453    0.150741    0.279804    11.00000    0.02068    0.04768 =
         0.04997    0.00521    0.00851    0.00035
I6    5    0.500000   -0.077071    0.250000    10.50000    0.05410    0.02043 =
         0.07238    0.00000    0.02436    0.00000
I7    5    0.565093    0.169269    0.405860    11.00000    0.05067    0.06993 =
         0.02589    0.00616   -0.00073   -0.01007
C8    1    0.269637    0.467615    0.495129    11.00000    0.03871    0.03166 =
         0.03876   -0.00250    0.00811   -0.00465
C9    1    0.196333    0.391547    0.486283    11.00000    0.03875    0.04447 =
         0.06111    0.00137    0.02183   -0.01314
AFIX  43
H9    2    0.147756    0.371559    0.518244    11.00000   -1.20000
AFIX   0
C11   1    0.281596    0.396989    0.391587    11.00000    0.08144    0.08268 =
         0.05081   -0.02706    0.02980   -0.03796
AFIX  43
H11   2    0.304651    0.382675    0.347903    11.00000   -1.20000
AFIX   0
C13   1    0.299504    0.539144    0.552899    11.00000    0.03822    0.04998 =
         0.06742   -0.02352    0.00914   -0.00461
AFIX  23
H13A  2    0.338038    0.597748    0.535437    11.00000   -1.20000
H13B  2    0.347759    0.504113    0.586961    11.00000   -1.20000
AFIX   0
C14   1    0.201612    0.577216    0.587255    11.00000    0.04424    0.05305 =
         0.03973   -0.01024   -0.00777    0.00254
AFIX  23
H14A  2    0.156919    0.618589    0.554670    11.00000   -1.20000
H14B  2    0.159007    0.518682    0.600753    11.00000   -1.20000
AFIX   0
N10   6    0.205058    0.348140    0.422115    11.00000    0.06352    0.05182 =
         0.06328   -0.01451    0.01287   -0.03176
N12   6    0.320007    0.470487    0.434463    11.00000    0.05434    0.05698 =
         0.05052   -0.01110    0.02265   -0.03259
AFIX  43
H12   2    0.369628    0.513858    0.425377    11.00000   -1.20000
AFIX   0
N15   6    0.234414    0.639995    0.649229    11.00000    0.04490    0.04999 =
         0.03914   -0.01050    0.00413    0.00376
AFIX 137
H15A  2    0.274671    0.692950    0.636962    11.00000   -1.50000
H15B  2    0.272603    0.601098    0.680028    11.00000   -1.50000
H15C  2    0.175680    0.663660    0.667936    11.00000   -1.50000
AFIX   0
HKLF 4


REM  cf211011_2_hei_rt_auto_a.res in C2/c
REM R1 =  0.0474 for    3580 Fo > 4sig(Fo)  and  0.0557 for all    3989 data
REM    121 parameters refined using      0 restraints

END

WGHT      0.0699     22.0734

REM Highest difference peak  1.857,  deepest hole -4.238,  1-sigma level  0.477
Q1    1   0.4383  0.1547  0.3060  11.00000  0.05    1.86
Q2    1   0.3957  0.1522  0.2475  11.00000  0.05    1.63
Q3    1   0.5238  0.1531  0.2939  11.00000  0.05    1.60
Q4    1   0.4605  0.6793  0.3469  11.00000  0.05    1.38
Q5    1   0.1553  0.1476  0.2741  11.00000  0.05    1.22
Q6    1   0.6625 -0.0882  0.2765  11.00000  0.05    1.21
Q7    1   0.6752  0.1687  0.4094  11.00000  0.05    1.17
Q8    1   0.4306  0.6774  0.4508  11.00000  0.05    1.13
Q9    1   0.3770  0.6853  0.3894  11.00000  0.05    1.12
Q10   1   0.2914  0.1519  0.3322  11.00000  0.05    1.11
Q11   1   0.3517  0.5986  0.7324  11.00000  0.05    1.05
Q12   1   0.6228  0.3982  0.2621  11.00000  0.05    1.04
;
_shelx_res_checksum                25023
_shelx_hkl_file
;
   0   0   2 16243.7 524.046   1
   0   0   3 7.44114 1.88552   1
   0   0  -3 5.66048 1.92044   1
   0   0  -4 6704.69 214.896   1
   0   0   4 6319.49 214.571   1
   0   0  -5 3.96931 2.65739   1
   0   0   5 6.73748 3.17601   1
   0   0  -6 48211.1 1514.24   1
   0   0   6 45486.0 1515.32   1
   0   0  -7 30.5372 3.79230   4
   0   0   7 32.5147 6.95105   1
   0   0  -7 24.9832 6.61904   1
   0   0  -8 22498.7 723.041   4
   0   0  -8 22097.9 731.065   1
   0   0   8 22405.1 731.385   1
   0   0  -9 2.42493 2.58651   4
   0   0  -9 13.1887 5.46676   1
   0   0   9 1.10044 4.84870   1
   0   0 -10 37.9680 4.69520   4
   0   0  10 35.0458 8.01945   1
   0   0 -10 35.0516 7.45589   1
   0   0 -11 32.6537 5.62987   4
   0   0 -11 57.6279 9.69325   1
   0   0  11 64.4822 10.7503   1
   0   0 -12 7985.87 253.652   4
   0   0  12 7260.74 263.808   1
   0   0 -12 7303.56 263.136   1
   0   0 -13 63.1245 8.34589   4
   0   0  13 89.3467 14.8520   1
   0   0 -14 6981.58 246.112   7
   0   0  14 7455.04 257.079   1
   0   0 -14 7371.16 242.414   4
   0   0  15 0.99219 9.36926   1
   0   0 -15 2.64650 7.77169   1
   0   0 -15 2.84083 7.11634   7
   0   0 -15 1.27344 5.90033   4
   0   0 -16 22.7091 10.1432   1
   0   0 -16 17.9020 8.33447   7
   0   0 -16 45.2566 8.44216   4
   0   0 -17 1.31453 7.60183   7
   0   0 -17 5.12272 9.30979   1
   0   0 -18 259.248 21.8975   7
   0   0 -18 212.375 24.0634   1
   0   0 -19 46.5549 13.9599   7
   0   0 -19 69.9763 9.83167   5
   0   0 -20 2943.29 103.807   5
   0   0 -20 2878.58 113.466   7
   0   0 -21 3.47456 7.01958   5
   0   0 -21 18.7931 12.3810   7
   0   0 -22 375.316 20.8075   5
   0   0 -22 354.209 28.4502   7
   0   0 -23 8.34441 12.8897   7
   0   0 -24 180.831 22.0585   7
   0   0 -25 18.5868 15.7114   7
   0   2   0 5091.37 167.464   5
   0  -2   0 5131.56 167.124   5
   0  -2  -1 12863.7 437.595   5
   0  -2   1 13497.7 437.496   5
   0   2  -1 14381.3 438.131   5
   0  -2   2 157.310 8.09014   5
   0   2  -2 159.001 8.03617   5
   0   2  -2 156.478 7.62432   1
   0   2   2 163.145 7.76130   1
   0   2  -3 17.2095 2.61421   5
   0   2  -3 15.9708 2.87377   1
   0   2  -4 3605.63 123.553   5
   0   2  -4 3757.30 125.122   1
   0   2   4 3814.65 125.532   1
   0  -2  -5 2095.63 71.3692   7
   0   2  -5 2120.16 72.7551   5
   0   2   5 2168.16 75.6523   1
   0   2  -5 2066.16 75.3281   1
   0  -2  -6 2315.44 78.4452   7
   0   2  -6 2359.85 79.6719   5
   0   2   6 2303.09 83.1720   1
   0   2  -6 2188.39 82.5444   1
   0  -2  -7 13060.9 429.010   7
   0   2  -7 13484.0 430.186   5
   0   2   7 13292.0 435.197   1
   0   2  -7 12950.8 434.325   1
   0  -2  -8 631.000 26.2765   7
   0   2  -8 612.900 26.5295   5
   0   2   8 610.496 30.5276   1
   0  -2  -9 520.655 23.1351   7
   0   2   9 514.702 27.7107   1
   0   2  -9 514.561 27.7068   1
   0  -2 -10 2481.00 87.6508   7
   0   2 -10 2499.93 87.4830   5
   0   2  10 2480.42 94.3384   1
   0   2 -10 2420.73 93.8886   1
   0  -2 -11 1783.74 65.8756   7
   0   2  11 1737.16 72.4068   1
   0   2 -11 1676.28 71.6164   1
   0   2 -11 1801.53 66.2271   4
   0   2 -11 1784.89 65.1463   5
   0  -2 -12 16.5662 5.86042   7
   0   2 -12 10.8284 4.96099   4
   0   2 -12 12.5487 4.88384   5
   0   2 -12 11.9609 7.18846   1
   0   2  12 15.8223 8.05330   1
   0  -2 -13 1710.83 65.2220   7
   0   2 -13 1756.26 65.8511   4
   0   2 -13 1667.55 63.6071   5
   0   2  13 1637.26 73.4262   1
   0  -2 -14 510.930 26.1243   7
   0   2 -14 454.625 30.9346   1
   0   2  14 485.471 32.9768   1
   0   2 -14 502.087 26.3225   4
   0   2 -14 472.447 24.3481   5
   0  -2 -15 28.4342 7.91678   7
   0   2 -15 20.5019 7.28080   4
   0   2 -15 19.6893 6.42751   5
   0   2 -15 23.7246 9.73986   1
   0  -2 -16 658.721 33.2304   7
   0   2 -16 669.931 33.5571   4
   0   2 -16 660.019 30.8164   5
   0   2 -16 588.976 38.1763   1
   0   2 -17 1195.47 54.5127   7
   0  -2 -17 1122.65 50.3600   7
   0   2 -17 1039.98 57.3575   1
   0   2 -17 1147.21 47.4528   5
   0   2 -17 1201.40 51.0126   4
   0  -2 -18 57.0612 10.7447   7
   0   2 -18 56.3249 12.8407   7
   0   2 -18 70.9603 11.7076   4
   0   2 -18 48.9657 14.0819   1
   0   2 -18 55.2147 9.18200   5
   0  -2 -19 224.970 25.6136   1
   0   2 -19 225.432 25.3315   1
   0   2 -19 243.384 20.7307   4
   0   2 -19 229.639 16.8178   5
   0  -2 -19 216.457 18.8854   7
   0   2 -19 232.003 22.4020   7
   0   2 -20 146.005 13.8612   5
   0   2 -20 161.714 18.2744   4
   0  -2 -20 160.050 17.4694   7
   0   2 -20 147.274 19.5763   7
   0   2 -21 236.807 18.3870   5
   0  -2 -21 258.778 15.4362   5
   0  -2 -21 276.852 23.1139   7
   0   2 -21 280.464 26.9504   7
   0   2 -22 6.69763 8.43064   5
   0  -2 -22 13.7556 10.8499   7
   0   2 -22 5.07995 12.3884   7
   0   2 -23 13.0039 8.75736   5
   0  -2 -23 5.65179 11.2267   7
   0   2 -23 8.44742 12.1403   7
   0  -2 -24-5.19668 11.5662   7
   0   2 -24 7.92086 15.1109   7
   0  -2 -25 190.069 22.3778   7
   0  -2 -26 64.7383 16.9633   7
   0  -4   0 28955.9 935.082   5
   0  -4  -1 26583.9 886.852   5
   0   4  -1 28961.5 887.976   5
   0  -4   1 27053.9 886.374   5
   0   4  -2 15658.3 457.718   1
   0  -4  -2 12745.7 456.762   1
   0  -4   2 14139.4 459.606   3
   0   4  -2 15972.8 462.894   5
   0  -4  -2 13173.5 459.840   5
   0  -4   2 14836.7 461.023   5
   0  -4   3 61.7069 4.59537   3
   0   4  -3 63.5131 6.52016   5
   0  -4   3 63.6360 6.33057   5
   0  -4  -3 72.2033 5.17280   1
   0   4  -3 65.2827 5.09044   1
   0  -4   3 76.8062 5.84349   1
   0   4   4 6888.65 221.575   4
   0   4  -4 7048.81 225.793   5
   0   4   4 6724.38 224.437   1
   0  -4   4 7223.07 225.102   1
   0  -4  -5 9712.26 313.105   7
   0  -4   5 10078.9 319.009   1
   0   4  -5 9890.05 318.337   1
   0   4   5 9650.74 318.707   1
   0  -4  -5 9282.05 318.043   1
   0   4  -5 9945.68 318.705   5
   0   4   5 9493.81 313.743   4
   0  -4  -6 13414.4 437.619   7
   0   4  -6 12395.3 438.271   3
   0  -4   6 13406.1 443.978   1
   0   4   6 13420.5 443.789   1
   0   4  -6 14159.5 443.490   1
   0  -4  -6 13212.4 443.157   1
   0   4  -6 13871.4 442.614   5
   0   4   6 14290.4 437.016   4
   0  -4  -7 20563.7 677.271   7
   0   4  -7 19551.1 678.981   3
   0  -4   7 21796.3 684.934   1
   0  -4  -7 20520.6 683.310   1
   0   4   7 21041.8 684.161   1
   0   4  -7 22459.6 684.056   1
   0   4  -7 22468.3 682.174   5
   0  -4  -8 8217.15 263.028   7
   0   4  -8 8093.51 264.776   3
   0   4  -8 7970.24 266.874   5
   0  -4   8 7795.47 270.614   1
   0  -4  -8 7816.46 269.383   1
   0   4   8 8209.72 270.966   1
   0   4  -8 7825.96 269.422   1
   0  -4  -9 521.131 22.3949   7
   0   4  -9 531.005 25.2590   5
   0   4   9 519.173 28.6279   1
   0  -4  -9 498.621 27.4540   1
   0  -4   9 516.656 28.7064   1
   0   4  -9 512.302 27.5365   1
   0  -4 -10 863.205 34.5558   7
   0   4 -10 892.720 38.8499   4
   0   4 -10 848.936 37.0888   5
   0   4  10 891.300 42.8134   1
   0  -4  10 827.259 41.6723   1
   0  -4 -11 13.5450 4.58873   7
   0   4 -11 27.0946 6.26133   5
   0   4  11 9.97022 7.22265   1
   0  -4  11 15.7419 8.08344   1
   0   4 -11 12.0948 6.51144   1
   0  -4 -11 14.0775 6.64763   1
   0  -4 -12 2452.19 85.5761   7
   0   4 -12 2385.93 87.7563   5
   0   4 -12 2568.37 91.0700   4
   0  -4  12 2473.15 96.4580   1
   0  -4 -12 2220.00 92.7717   1
   0   4 -12 2167.32 92.0007   1
   0  -4 -13 5884.87 197.295   7
   0   4 -13 5930.45 199.310   5
   0   4 -13 6382.20 202.943   4
   0  -4 -13 5462.98 205.489   1
   0   4 -13 5338.91 205.082   1
   0  -4 -14 1960.23 70.9283   7
   0   4 -14 1988.65 75.9132   4
   0   4 -14 1876.79 72.2522   5
   0  -4 -14 1752.78 78.7099   1
   0   4 -14 1708.26 78.2086   1
   0  -4 -15 940.552 39.6428   7
   0  -4 -15 795.969 46.5090   1
   0   4 -15 817.139 46.8622   1
   0   4 -15 970.535 44.3139   4
   0   4 -15 904.123 40.4170   5
   0  -4 -16 43.8931 8.64909   7
   0   4 -16 42.3312 10.3607   4
   0   4 -16 38.2419 8.46814   5
   0  -4 -16 46.3208 12.2902   1
   0   4 -16 48.4958 12.9801   1
   0  -4 -17 120.611 12.7064   7
   0   4 -17 119.977 15.3679   4
   0   4 -17 123.481 12.8801   5
   0   4 -17 119.163 17.9987   1
   0  -4 -17 99.5686 16.7523   1
   0  -4 -18 312.143 20.9428   7
   0   4 -18 307.183 20.9704   5
   0   4 -18 318.189 24.8349   4
   0  -4 -18 282.152 27.7290   1
   0   4 -18 303.054 28.4664   1
   0  -4 -19 708.341 37.0643   7
   0   4 -19 740.673 41.5848   4
   0   4 -19 815.640 37.8738   5
   0   4 -19 680.450 46.4776   1
   0  -4 -19 734.726 48.5526   1
   0  -4 -20 667.173 36.6341   7
   0   4 -20 781.062 43.5374   4
   0   4 -20 760.694 37.8673   5
   0  -4 -21 742.221 40.5603   7
   0   4 -21 833.858 41.5329   5
   0   4 -22 225.087 26.5189   7
   0  -4 -22 196.385 19.0626   7
   0   4 -22 159.478 17.7989   5
   0  -4 -23 7.31857 10.6018   7
   0   4 -23 10.9285 16.2929   7
   0   4 -23-1.03218 13.2664   4
   0   4 -23 16.3973 11.1484   5
   0  -4 -24 121.283 17.1856   7
   0  -4 -25 253.501 23.4015   7
   0  -4 -26 307.461 26.8237   7
   0  -6   0 14939.9 487.821   5
   0  -6  -1 1650.07 60.3002   5
   0  -6   1 1567.65 59.7277   5
   0   6  -2 96.3794 6.10819   2
   0  -6   2 98.4972 8.52391   3
   0  -6  -2 96.7799 8.86255   5
   0   6  -2 101.512 10.4096   5
   0  -6   2 85.8286 8.57299   5
   0  -6   3 5068.18 174.897   3
   0   6  -3 5472.74 179.431   5
   0  -6   3 5071.04 177.032   5
   0   6   3 5242.18 174.358   4
   0  -6  -3 5324.55 176.752   5
   0  -6   4 2257.09 76.3499   3
   0  -6  -4 2221.08 79.9946   5
   0  -6   4 2144.81 80.9431   5
   0   6   4 2258.43 77.8030   4
   0   6  -4 2376.42 83.4201   5
   0  -6  -4 2168.17 77.3062   1
   0   6  -4 2185.47 77.9195   1
   0  -6   5 3189.78 104.570   3
   0   6  -5 3036.17 109.928   1
   0  -6  -5 2991.78 109.499   1
   0  -6  -5 3268.48 111.622   5
   0   6   5 3241.69 108.205   4
   0  -6  -6 5029.98 183.455   1
   0   6  -6 5299.37 183.850   1
   0  -6  -6 5547.26 184.292   5
   0   6   6 5652.30 180.898   4
   0   6  -6 5754.05 187.700   5
   0  -6  -7 153.399 12.2289   1
   0   6  -7 141.959 11.9713   1
   0   6  -7 163.650 13.5333   5
   0   6   7 168.085 9.69817   4
   0  -6  -8 810.673 36.9720   1
   0   6  -8 791.824 36.7672   1
   0   6  -8 866.860 38.1928   5
   0  -6  -9 666.416 33.6368   1
   0   6  -9 656.693 33.4462   1
   0  -6  -9 752.854 27.3876   7
   0   6  -9 662.598 25.4417   3
   0   6  -9 747.469 35.1846   4
   0   6  -9 738.230 34.4814   5
   0  -6 -10 3378.88 110.688   7
   0   6 -10 3048.71 109.296   3
   0  -6 -10 3150.06 119.071   1
   0   6 -10 3224.66 119.300   1
   0   6 -10 3570.25 120.690   4
   0   6 -10 3544.94 119.281   5
   0  -6 -11 782.705 30.6626   7
   0   6 -11 759.136 30.2690   3
   0  -6 -11 711.244 37.5555   1
   0   6 -11 650.067 36.8236   1
   0   6 -11 780.835 38.3468   4
   0   6 -11 735.934 36.2252   5
   0  -6 -12 34.3296 6.21091   7
   0   6 -12 27.5302 5.56321   3
   0  -6 -12 12.4294 7.50338   1
   0   6 -12 10.1662 8.01574   1
   0   6 -12 21.5377 8.21751   5
   0  -6 -13 13.4820 5.45802   7
   0   6 -13 3.42138 7.15402   4
   0   6 -13 9.86916 5.53144   3
   0   6 -13 11.8080 8.59214   1
   0  -6 -13 16.9361 7.90205   1
   0   6 -13 20.5910 8.15152   5
   0  -6 -14 476.554 23.5134   7
   0   6 -14 458.198 23.9742   3
   0  -6 -14 432.318 30.4535   1
   0   6 -14 428.107 30.1232   1
   0   6 -14 478.703 30.1520   4
   0   6 -14 499.752 28.4092   5
   0  -6 -15 24.0300 7.23261   7
   0   6 -15 26.0970 9.85055   4
   0   6 -15 29.1925 7.51737   3
   0   6 -15 42.6920 12.1597   1
   0  -6 -15 20.8162 10.3520   1
   0   6 -15 22.5186 9.02114   5
   0  -6 -16 772.660 36.1945   7
   0   6 -16 815.353 37.6039   3
   0   6 -16 777.715 46.4729   1
   0  -6 -16 716.792 45.5590   1
   0   6 -16 881.077 41.6311   5
   0   6 -16 857.260 44.6469   4
   0   6 -17 107.094 16.6767   7
   0  -6 -17 112.300 12.5338   7
   0   6 -17 116.000 12.3995   3
   0   6 -17 76.0699 15.9464   1
   0  -6 -17 119.235 18.1178   1
   0   6 -17 133.070 17.6037   4
   0   6 -17 108.369 14.5838   5
   0  -6 -18 146.247 14.3162   7
   0   6 -18 155.850 20.5782   7
   0   6 -18 148.602 14.3689   3
   0  -6 -18 166.446 21.8132   1
   0   6 -18 155.925 21.6713   1
   0   6 -18 164.642 17.8187   5
   0   6 -18 165.956 20.0598   4
   0   6 -19 11.5950 13.4177   7
   0  -6 -19 13.9858 8.53590   7
   0   6 -19 12.0852 7.48631   3
   0   6 -19 5.84959 12.1560   4
   0   6 -19 24.3055 10.8435   5
   0  -6 -19 18.6899 13.5000   1
   0   6 -19 27.2912 13.9963   1
   0   6 -20 424.597 33.6550   7
   0  -6 -20 351.185 23.9833   7
   0   6 -20 400.536 32.5922   4
   0   6 -20 404.987 28.7606   5
   0   6 -21 17.9187 16.3291   7
   0  -6 -21 14.8765 9.32250   7
   0   6 -21 25.0353 13.7182   4
   0   6 -21 22.3256 12.3528   5
   0   6 -22 13.9018 14.8914   7
   0  -6 -22 18.2266 10.4785   7
   0   6 -22 21.3648 16.5043   4
   0   6 -22 7.37516 11.5926   5
   0  -6 -23 34.7112 11.4511   7
   0   6 -23 50.3932 19.0582   4
   0   6 -23 37.4149 14.0253   5
   0  -6 -24-1.35865 10.3290   7
   0   6 -24-5.02935 17.5509   4
   0  -6 -25 66.4379 14.7835   7
   0  -8   0 1620.74 64.5300   5
   0   8   0 1755.71 65.4600   4
   0   8  -1 18369.9 554.076   4
   0  -8  -1 16120.3 551.555   5
   0   8   1 17974.0 552.712   4
   0  -8   1 16446.9 552.670   5
   0  -8   1 15645.0 552.274   3
   0   8   2 689.981 24.7410   7
   0  -8   2 673.217 32.5953   3
   0  -8   2 677.928 32.6868   5
   0   8   2 772.203 32.6442   4
   0  -8  -2 671.394 31.7155   5
   0  -8   3 4683.58 173.920   3
   0  -8   3 4839.24 175.714   5
   0   8  -3 5857.74 182.622   5
   0  -8  -3 4968.40 174.823   5
   0   8   3 5490.07 174.274   4
   0  -8  -4 2647.50 96.7174   2
   0   8  -4 2495.15 97.3469   2
   0  -8  -4 2965.81 103.022   5
   0   8  -4 3244.09 109.055   5
   0  -8   4 2778.70 103.872   5
   0   8   4 3174.06 101.748   4
   0  -8   4 3228.99 100.149   3
   0  -8   5 7259.02 258.101   5
   0  -8  -5 7349.41 255.910   5
   0   8   5 8066.81 254.372   4
   0   8  -5 8277.84 262.087   5
   0  -8   5 7499.31 249.298   3
   0   8  -6 1023.97 46.2100   5
   0   8   6 1027.51 40.3678   4
   0  -8  -6 964.162 42.5025   5
   0   8  -6 923.215 44.7263   4
   0  -8  -7 12388.6 429.139   5
   0   8   7 13626.0 426.907   4
   0   8  -7 13014.3 434.965   5
   0   8  -7 12882.1 434.299   4
   0   8  -8 171.245 16.8739   5
   0  -8  -8 188.634 15.0147   5
   0   8  -9 1875.66 73.2609   5
   0  -8  -9 1826.99 67.6520   5
   0  -8  -9 1802.35 70.6491   1
   0   8  -9 1707.57 69.8433   1
   0   8 -10 1507.33 61.4201   5
   0  -8 -10 1409.86 54.8475   5
   0   8 -10 1366.62 58.8438   1
   0  -8 -10 1501.10 60.2981   1
   0  -8 -11 421.081 23.4779   5
   0   8 -11 486.774 29.4446   5
   0   8 -11 437.796 29.0699   4
   0   8 -11 436.429 27.9591   1
   0  -8 -11 427.158 27.9619   1
   0   8 -12 12.5842 9.69566   4
   0  -8 -12 4.79690 6.65645   5
   0   8 -12 6.68151 8.69299   5
   0   8 -12 3.03686 8.39431   1
   0  -8 -12 3.90960 8.76125   1
   0   8 -13 3461.10 128.007   5
   0   8 -13 3615.51 130.303   4
   0  -8 -13 3543.10 119.864   5
   0  -8 -13 3175.87 128.772   1
   0   8 -13 2972.04 126.511   1
   0  -8 -14 566.226 27.4149   5
   0   8 -14 570.451 35.7106   4
   0   8 -14 526.271 32.9227   5
   0  -8 -14 517.775 35.1094   1
   0   8 -14 477.930 33.6886   1
   0  -8 -15 762.823 32.2134   7
   0   8 -15 760.820 41.5184   5
   0  -8 -15 778.215 33.9328   5
   0   8 -15 730.365 43.0252   4
   0   8 -15 695.690 43.3055   1
   0  -8 -15 699.252 43.5184   1
   0  -8 -16 116.975 11.2334   7
   0   8 -16 122.892 17.9126   7
   0  -8 -16 92.2705 18.0778   1
   0   8 -16 103.587 17.7340   1
   0   8 -16 119.338 16.8125   5
   0   8 -16 114.537 18.4739   4
   0  -8 -16 138.437 11.7843   5
   0  -8 -17 48.5797 16.0837   1
   0   8 -17 31.1383 13.9800   7
   0  -8 -17 49.8031 9.10031   7
   0   8 -17 27.7003 14.7570   4
   0   8 -17 21.3918 3.48143   3
   0   8 -17 15.3767 2.94780   3
   0  -8 -17 46.8870 8.21508   5
   0   8 -17 38.8648 13.3605   5
   0   8 -18 89.2451 17.9471   7
   0  -8 -18 78.3060 11.1650   7
   0   8 -18 92.5171 19.1407   4
   0   8 -18 81.7969 16.3454   5
   0   8 -19 772.714 47.9272   7
   0  -8 -19 699.390 34.7898   7
   0   8 -19 760.540 43.2367   5
   0   8 -19 826.393 49.3506   4
   0   8 -20 84.6407 20.5510   7
   0  -8 -20 67.8417 12.1840   7
   0   8 -20 54.3575 19.0059   4
   0   8 -20 64.3270 16.3380   5
   0   8 -21 562.135 42.4946   7
   0  -8 -21 553.004 30.6315   7
   0   8 -21 526.146 37.0942   5
   0   8 -21 632.441 43.8570   4
   0  -8 -22 13.3623 11.2038   7
   0   8 -22 10.8811 18.7460   4
   0   8 -22 7.07139 14.0455   5
   0   8 -23 118.849 25.7711   4
   0   8 -23 115.939 21.0830   5
   0   8 -24 5.88274 19.4579   4
   0  10   0 2460.65 80.2149   7
   0  10   0 2536.20 89.6790   4
   0  10  -1 145.183 10.3239   7
   0  10   1 135.135 8.15108   7
   0  10   1 128.585 13.5700   4
   0  10  -1 160.000 15.5311   4
   0 -10   1 145.822 14.3017   5
   0 -10  -1 152.746 14.2416   5
   0 -10   1 111.325 13.5233   3
   0  10   2 1386.81 46.8902   7
   0  10   2 1539.43 58.3835   4
   0 -10   2 1295.61 57.5196   5
   0  10  -2 1516.87 60.7381   4
   0 -10  -2 1319.41 56.5764   5
   0 -10   2 1232.05 56.8882   3
   0  10  -3 5271.47 173.921   4
   0 -10   3 4500.62 170.016   5
   0  10   3 5227.82 169.930   4
   0 -10  -3 4572.42 168.457   5
   0 -10   3 4812.75 168.383   3
   0 -10   4 1145.56 43.7789   3
   0  10   4 1165.41 47.1599   4
   0 -10   4 935.463 47.0333   5
   0 -10  -4 996.764 45.7693   5
   0  10  -4 1048.73 49.7775   4
   0 -10  -5 595.317 21.6495   6
   0  10  -5 593.226 22.8445   6
   0 -10  -5 668.287 31.3024   5
   0  10   5 639.154 30.4890   4
   0 -10   5 650.307 24.9829   3
   0 -10   6 823.531 29.0811   3
   0  10   6 899.061 38.6952   4
   0 -10  -6 771.183 37.9869   5
   0  10  -6 769.412 35.5274   2
   0 -10  -6 909.769 34.7529   2
   0  10  -7 522.010 32.2707   5
   0 -10  -7 438.207 25.3665   5
   0  10   7 510.640 25.3904   4
   0  10  -7 402.267 22.7447   2
   0 -10  -7 499.694 24.3799   2
   0  10  -8 184.487 19.1133   5
   0  10   8 188.761 14.9440   4
   0 -10  -8 165.207 14.6763   5
   0 -10  -8 193.680 15.7231   2
   0  10  -8 170.302 14.1312   2
   0 -10  -9 1070.19 42.6979   5
   0  10  -9 1036.47 49.2055   5
   0  10 -10 91.5121 15.6051   5
   0 -10 -10 77.1130 11.1448   5
   0  10 -11 1564.78 62.7180   5
   0 -10 -11 1457.65 52.1121   5
   0  10 -12 77.0386 15.1096   4
   0 -10 -12 66.8690 10.5473   5
   0  10 -12 77.3829 15.5155   5
   0  10 -13 72.4995 14.4347   7
   0  10 -13 135.703 18.2600   5
   0 -10 -13 119.948 12.5667   5
   0  10 -13 119.136 18.0561   4
   0  10 -14 8.00999 10.7380   7
   0  10 -14 22.5626 12.4410   4
   0 -10 -14 10.6001 7.52053   5
   0  10 -14 24.1398 12.1657   5
   0  10 -15 17.2137 12.3659   7
   0  10 -15 28.2286 14.0351   4
   0  10 -15 21.7859 12.7404   5
   0 -10 -15 16.9342 7.93723   5
   0  10 -16 12.0790 13.1939   7
   0  10 -16 9.15301 13.9505   4
   0  10 -16 6.10250 12.1938   5
   0  10 -17 490.508 36.7521   7
   0  10 -17 547.015 40.3847   4
   0  10 -17 504.614 37.2605   5
   0  10 -18 30.1753 16.3283   7
   0  10 -18 30.4587 17.3518   4
   0  10 -18 13.8003 14.5199   5
   0  10 -19 7.07711 15.6078   7
   0  10 -19 22.3352 18.5735   4
   0  10 -19 4.32522 13.9673   5
   0  10 -20 54.0596 21.2058   4
   0  10 -20 58.8144 18.4169   5
   0  12   0 4470.04 144.518   7
   0  12   0 4736.03 157.965   4
   0 -12   0 4194.09 154.871   5
   0  12  -1 1200.01 45.8287   7
   0  12   1 1251.51 42.6294   7
   0 -12  -1 1128.25 53.2666   5
   0  12   1 1288.33 55.9188   4
   0  12  -1 1286.44 57.1097   4
   0 -12   1 1121.62 53.4457   5
   0 -12   1 1041.76 52.9057   3
   0 -12  -1 971.506 53.5356   3
   0  12  -2 932.780 37.6082   7
   0  12   2 1024.92 45.9418   4
   0  12  -2 937.287 46.3921   4
   0 -12   2 820.283 43.1584   5
   0 -12  -2 867.331 42.9319   5
   0 -12   2 877.272 42.0312   3
   0  12  -3 3828.90 136.877   7
   0 -12   3 4087.43 139.749   3
   0 -12   3 3664.04 143.332   5
   0 -12  -3 3681.59 141.665   5
   0  12  -3 4155.81 147.245   4
   0  12   3 4252.00 144.796   4
   0  12  -4 53.9935 9.45609   7
   0  12  -4 72.4824 14.3483   4
   0  12   4 59.5848 12.6205   4
   0 -12   4 51.2530 8.59141   3
   0 -12  -4 48.3367 11.6103   5
   0  12  -5 1902.61 75.8565   7
   0 -12   5 2017.28 69.8670   3
   0 -12  -5 1756.04 77.4200   5
   0  12  -5 1984.29 83.6602   4
   0  12   5 2159.39 80.7488   4
   0  12  -6 2492.82 103.219   4
   0 -12  -6 2431.66 97.1130   5
   0  12  -6 2486.25 96.2466   7
   0  12  -7 147.362 9.42258   6
   0  12  -7 162.028 8.96062   6
   0 -12  -7 174.946 8.55730   6
   0 -12  -7 203.642 10.1859   6
   0 -12  -7 177.475 16.9328   5
   0  12   7 216.293 19.3866   4
   0  12  -7 195.079 17.6622   7
   0  12  -8 1140.49 52.5887   7
   0  12  -8 1105.30 44.4052   6
   0 -12  -8 1150.18 41.7498   6
   0 -12  -8 1109.69 50.7724   5
   0  12  -8 1075.59 48.8369   2
   0  12  -9 808.389 43.2862   7
   0  12  -9 876.534 37.7559   6
   0  12  -9 750.788 39.6802   2
   0  12  -9 827.367 48.3245   4
   0 -12  -9 838.499 40.9647   5
   0  12 -10 24.5425 11.9651   7
   0  12 -10 12.2003 12.8821   4
   0 -12 -10 38.5309 14.1193   2
   0  12 -10 13.4051 8.57549   2
   0 -12 -10 18.6849 9.42194   5
   0  12 -11 793.863 43.2997   7
   0 -12 -11 778.874 38.2401   5
   0  12 -11 812.015 47.5280   4
   0  12 -12 283.210 24.8072   7
   0 -12 -12 384.839 29.4946   2
   0  12 -12 217.016 20.5545   2
   0  12 -12 308.505 28.5867   4
   0 -12 -12 308.881 20.9703   5
   0  12 -13 60.8715 14.8925   7
   0  12 -13 50.5921 17.2131   4
   0 -12 -13 82.3766 20.0169   2
   0 -12 -13 57.0911 10.5587   5
   0  12 -14 677.830 43.1585   7
   0  12 -14 737.663 49.2066   4
   0  12 -15 43.5893 15.4938   7
   0  12 -15 29.3131 17.0931   4
   0  12 -16 6.38861 14.1569   7
   0  12 -16 11.9139 16.6701   4
   0 -12 -16 14.1129 17.5857   2
   0 -12 -17 342.398 35.6981   2
   0  12 -17 213.988 25.4097   7
   0 -14   0 7.16219 10.5304   3
   0  14   0 4.41315 5.04463   7
   0  14   0 19.2109 13.1968   4
   0  14  -1 95.4949 10.0387   7
   0  14   1 86.1521 16.2543   4
   0  14  -1 124.572 18.8789   4
   0 -14  -1 103.999 16.5270   3
   0 -14   1 101.405 14.4412   3
   0  14  -2 1250.35 50.7738   7
   0 -14  -2 1160.87 61.9411   3
   0 -14   2 1313.06 55.9666   3
   0  14   2 1416.67 63.3376   4
   0  14  -2 1363.67 64.4899   4
   0  14  -3 4.89973 7.60199   7
   0  14   3 5.16804 12.3303   4
   0  14  -3 10.9139 13.0693   4
   0 -14  -3 15.8055 12.5617   3
   0 -14   3 17.1423 8.76824   3
   0 -14  -3 16.8606 11.1477   5
   0  14  -4 1747.24 67.8617   7
   0 -14   4 1771.23 64.3918   3
   0  14  -4 1856.87 79.8750   4
   0 -14  -4 1627.65 72.6444   5
   0  14   4 1843.18 76.1193   4
   0  14  -5 11.7390 8.66278   7
   0 -14   5 9.48699 5.51944   3
   0  14  -5 34.4645 14.7700   4
   0  14   5 16.2108 12.9347   4
   0 -14  -5 23.3542 12.5632   3
   0 -14  -5 24.3260 11.8128   5
   0  14  -6 38.1609 10.7028   7
   0  14  -6 40.9097 15.7107   4
   0  14   6 45.0878 14.2903   4
   0 -14  -6 23.9718 13.7573   3
   0 -14  -6 70.0563 14.5193   5
   0  14  -7 49.1084 12.5435   7
   0  14   7 36.3302 13.7953   4
   0  14  -7 42.1857 16.2554   4
   0 -14  -7 36.2657 11.7215   5
   0  14  -8 28.1901 11.2547   7
   0  14  -8 16.1523 14.5504   4
   0 -14  -8 30.6407 11.5885   5
   0 -14  -9 17.2321 10.9399   5
   0  14  -9 27.7799 11.6280   7
   0  14 -10 809.712 41.3218   7
   0 -14 -10 677.481 25.2427   6
   0 -14 -10 794.811 38.5588   5
   0  14 -11 52.9627 14.7997   7
   0  14 -11 57.1908 19.5916   4
   0 -14 -11 49.7939 7.06461   6
   0 -14 -11 39.1908 12.2464   5
   0  14 -12 105.470 17.4638   7
   0 -14 -12 100.620 9.92559   6
   0  14 -12 97.6861 21.9646   4
   0  14 -13 10.4321 13.1860   7
   0  14 -14 15.9719 13.0915   7
   0  14 -15 17.5533 14.5455   7
   0  16   0 581.021 41.0210   4
   0 -16   0 576.894 34.5993   3
   0  16  -1 55.1881 18.3529   4
   0  16   1 54.2562 18.6204   4
   0 -16  -1 50.3095 14.7162   3
   0 -16   1 52.5974 12.6561   3
   0 -16   2 650.672 34.0049   3
   0  16  -2 768.552 48.3630   4
   0  16   2 745.420 46.3803   4
   0 -16  -2 721.194 42.7182   3
   0 -16   3 320.283 20.4924   3
   0  16   3 373.712 32.4234   4
   0  16  -3 345.361 32.6742   4
   0 -16  -3 358.371 31.2629   3
   0  16   4 1139.10 59.4265   4
   0  16  -4 999.185 58.7069   4
   0 -16  -4 973.642 57.5798   3
   0  16  -5 66.1133 19.5848   4
   0  16   5 56.4607 17.8355   4
   0 -16  -5 47.1058 19.5866   3
   0  16   6 380.218 32.5163   4
   0  16  -6 375.470 34.8943   4
   0 -16  -6 288.419 33.7774   3
   0 -16  -7 149.311 26.5273   3
   0 -16  -8 164.780 28.0827   3
   0 -16  -9 36.1023 21.3354   3
   0 -16 -10 370.325 42.3042   3
   0  18   2 57.0652 23.2044   4
   0  18   3 533.540 42.8994   4
   0  18   4 162.482 27.4848   4
   0 -18  -7 11.2332 21.0324   3
   1   1 -25 982.139 56.9861   7
   1  -1 -25 937.679 52.6217   7
   1  -1 -24 128.107 19.4889   7
   1   1 -24 113.623 21.4276   7
   1   1 -23 13.2325 14.0345   7
   1  -1 -23 14.3935 11.4523   7
   1   1 -22 1.99312 7.42307   5
   1   1 -22-1.03264 13.8538   7
   1  -1 -22 1.77393 11.1090   7
   1  -1 -21 160.699 11.1599   5
   1   1 -21 170.209 13.7469   5
   1   1 -21 181.741 22.2499   7
   1  -1 -21 172.681 19.7075   7
   1   1 -20 209.249 15.3538   5
   1  -1 -20 225.480 13.1833   5
   1  -1 -20 263.943 22.5929   7
   1   1 -20 248.544 24.3202   7
   1  -1 -19 1829.15 75.3637   7
   1   1 -19 1816.18 66.6295   5
   1  -1 -19 1758.57 63.1752   5
  -1   1  19 1900.86 88.3870   1
   1   1 -19 1634.60 82.5037   1
   1  -1 -18 553.212 31.7262   7
  -1  -1  18 482.819 38.0345   1
   1   1 -18 475.478 36.1069   1
  -1   1  18 499.275 38.5664   1
   1  -1 -18 530.729 22.3463   5
   1   1 -18 492.552 24.3074   5
   1   1 -17 69.4279 14.3627   1
  -1   1  17 70.6016 15.2097   1
  -1  -1  17 56.4839 14.9680   1
   1   1 -17 60.0963 7.76516   5
   1  -1 -17 85.6423 7.20568   5
   1   1 -16 107.262 16.2045   1
  -1  -1  16 106.972 16.8016   1
  -1   1  16 126.677 17.5957   1
   1  -1 -16 134.976 8.92085   5
   1   1 -16 130.336 10.2230   5
  -1   1  15 183.472 20.1826   1
  -1  -1  15 143.732 18.3227   1
   1   1 -15 141.439 17.7448   1
   1  -1 -15 173.683 10.1190   5
   1   1 -15 167.316 15.0840   4
   1   1 -15 161.629 11.5419   5
   1   1 -14 13.9164 7.32095   4
  -1   1  14 9.13300 10.3021   1
   1   1 -14 8.23638 8.13443   1
  -1  -1  14 7.29104 8.92347   1
   1   1 -14 7.55744 4.14259   5
  -1  -1  13 273.958 23.3419   1
  -1   1  13 273.461 22.8953   1
   1   1 -13 246.215 20.9263   1
   1   1 -13 289.855 18.7689   4
   1   1 -13 263.920 14.3633   5
   1   1 -12 23.5806 4.62198   5
   1   1 -12 16.8830 7.31699   1
  -1  -1  12 6.72718 7.21724   1
  -1   1  12 12.7237 7.41623   1
   1   1 -11 80.2025 8.75946   4
   1   1 -11 62.5306 6.05262   5
   1   1 -11 58.0916 9.69512   1
  -1   1  11 67.1877 10.4399   1
  -1  -1  11 65.8255 10.5740   1
   1   1 -10 489.768 20.9173   5
   1   1 -10 563.931 24.7274   4
  -1   1  10 501.204 28.6222   1
  -1  -1  10 479.199 28.1768   1
   1   1 -10 459.055 27.2140   1
   1   1  -9 1574.66 56.9962   4
   1   1  -9 1534.12 53.8210   5
  -1   1   9 1478.02 61.7632   1
   1   1  -9 1494.74 61.0933   1
  -1  -1   9 1492.56 61.5588   1
   1   1  -8 224.912 11.0751   5
   1   1  -8 245.140 13.5645   4
  -1   1   8 222.048 15.7195   1
  -1  -1   8 223.203 16.1228   1
   1   1  -8 221.913 15.5806   1
   1   1  -7 805.911 30.9275   4
   1   1  -7 736.093 27.7227   5
  -1  -1   7 709.421 33.1662   1
   1   1  -7 734.179 33.0151   1
  -1   1   7 755.912 33.6701   1
   1   1  -6 294.763 14.5884   4
  -1   1   6 319.730 11.9771   4
   1   1  -6 264.295 12.0470   5
   1   1  -6 295.001 16.3828   1
  -1   1   6 253.318 16.2461   1
  -1  -1   6 253.342 16.1799   1
   1   1  -5 338.312 13.7390   5
  -1   1   5 357.183 13.7709   4
   1   1  -5 351.295 15.9095   4
  -1   1   5 319.623 17.4844   1
   1  -1  -5 300.650 16.7951   1
   1   1  -5 334.066 17.2938   1
  -1  -1   5 324.813 17.2711   1
   1   1  -4 712.771 24.3265   5
   1   1  -4 674.562 25.8409   4
  -1  -1   4 604.831 26.8008   1
   1   1  -4 649.293 27.4732   1
  -1   1   4 622.955 26.6304   1
   1  -1  -4 623.219 27.0062   1
   1   1  -3 437.908 17.5937   5
  -1   1   3 474.936 20.2349   1
  -1  -1   3 462.797 20.0520   1
   1   1  -2 201.040 10.1484   4
  -1  -1   2 202.007 9.86032   4
   1  -1  -2 215.790 10.9757   2
   1   1  -2 201.846 10.8274   2
  -1  -1   1 556.519 26.7368   2
  -1   1   1 628.416 27.4721   2
   1  -1  -1 825.963 27.5246   3
  -1   1   1 788.399 27.0031   3
   1  -1  -1 524.800 27.5313   6
   1   1  -1 605.664 28.7265   6
  -1  -1   1 797.470 26.4072   4
   1  -1   0 250.044 10.3140   7
   1  -1   0 266.901 11.1855   6
  -1   1   0 273.894 11.4705   6
  -1  -1   0 249.980 11.0428   6
   1   1   0 294.799 11.5894   6
   1  -1   0 293.842 12.8859   3
  -1   1  -1 172.674 7.79935   7
  -1  -1  -1 164.077 7.62213   6
  -1   1  -1 181.054 7.86847   6
   1  -1   1 184.130 7.85204   7
  -1   1  -1 193.590 9.34613   3
   1  -1   2 187.685 8.55484   7
   1   1   2 169.111 7.86781   7
  -1   1  -2 170.873 8.29114   7
  -1   1  -3 1854.31 63.3639   7
   1  -1   3 1877.78 63.4672   7
   1   1   3 1830.38 62.4973   7
  -1   1  -4 4311.42 145.950   7
   1   1   4 4342.87 145.072   7
  -1   1  -4 4721.83 149.827   1
  -1  -1  -4 4336.56 149.021   1
  -1   1  -5 12985.5 425.693   7
  -1  -1  -5 12667.0 428.772   1
  -1   1  -5 13681.7 429.414   1
  -1   1  -6 3438.46 117.727   7
  -1   1  -6 3655.50 122.231   1
  -1  -1  -6 3297.93 121.129   1
  -1   1  -7 2544.29 91.4474   7
  -1   1  -7 2707.10 95.8395   1
  -1  -1  -8 141.473 10.0978   7
  -1   1  -8 158.326 13.6176   1
  -1  -1  -9 553.530 25.0651   7
  -1   1  -9 527.882 29.6861   1
  -1  -1 -10 791.388 33.3216   7
  -1   1 -10 734.464 37.9820   1
  -1  -1 -11 7002.05 231.977   7
  -1   1 -11 6721.61 239.080   1
  -1  -1 -12 3156.18 114.989   7
  -1   1 -12 2941.19 121.767   1
  -1  -1 -13 2694.48 98.3118   7
  -1   1 -13 2618.83 106.369   1
  -1  -1 -13 2724.54 92.5879   4
  -1   1 -14 25.9420 8.14208   7
  -1  -1 -14 32.5929 7.79895   7
  -1  -1 -14 24.9584 5.31177   4
  -1   1 -14 23.1653 6.35277   4
  -1   1 -14 17.9195 9.24569   1
  -1  -1 -15 555.832 29.3062   7
  -1   1 -15 536.197 30.7079   7
  -1  -1 -15 559.822 24.6342   4
  -1   1 -15 573.491 27.5225   4
  -1   1 -15 517.961 35.4035   1
  -1   1 -16 82.5679 12.2413   7
  -1  -1 -16 71.3431 11.5549   7
  -1  -1 -16 69.8889 8.16687   4
  -1   1 -16 73.7563 9.52152   4
  -1   1 -16 40.5596 12.4456   1
  -1   1 -17 597.332 33.8798   7
  -1  -1 -17 606.693 32.6871   7
  -1  -1 -17 606.316 27.8920   4
  -1   1 -17 687.759 32.6713   4
  -1   1 -17 544.132 38.6398   1
  -1   1 -18 379.298 23.1324   4
  -1   1 -18 381.102 26.2128   7
  -1  -1 -18 362.600 24.8927   7
  -1   1 -19 1561.23 66.3830   7
  -1  -1 -19 1549.38 64.7089   7
  -1   1 -19 1493.27 61.1231   4
  -1   1 -20 52.8575 13.6022   7
  -1  -1 -20 55.6376 12.1046   7
  -1   1 -20 38.3450 10.7662   4
  -1   1 -20 66.3808 11.5228   5
  -1  -1 -21 357.901 26.5017   7
  -1   1 -21 368.424 28.2057   7
  -1   1 -21 379.474 23.5400   5
  -1   1 -21 351.660 24.7522   4
  -1  -1 -22 246.689 23.4470   7
  -1   1 -22 262.778 24.1688   7
  -1  -1 -22 296.539 19.3293   5
  -1   1 -22 272.412 20.2589   5
  -1   1 -23 79.2429 15.4580   7
  -1  -1 -23 87.8411 15.9426   7
  -1   1 -23 78.3407 12.3056   5
  -1   1 -24 54.0948 16.8647   7
  -1  -1 -24 49.1742 15.5182   7
  -1  -1 -25 577.699 38.1363   7
   1  -3 -26 888.808 49.1271   7
   1  -3 -25 3.45633 12.3648   7
   1  -3 -24 264.850 23.6956   7
   1   3 -24 315.913 33.5943   7
   1  -3 -23 23.2527 12.5851   7
   1   3 -23 28.9222 16.8122   7
   1   3 -22 14.1922 14.9858   7
   1  -3 -22 22.0692 11.4067   7
   1   3 -22 27.2173 9.70469   5
   1   3 -21 126.420 20.2407   7
   1  -3 -21 112.403 15.5923   7
   1   3 -21 103.017 13.1415   5
   1   3 -20 1169.94 56.9158   7
   1  -3 -20 1029.11 47.4740   7
   1   3 -20 1120.27 45.2966   5
   1  -3 -19 7.53403 10.0844   7
   1   3 -19 15.8479 11.5009   4
   1  -3 -19 14.9685 4.31243   5
   1   3 -19 10.2170 7.43427   5
   1  -3 -19 9.95543 11.9731   1
   1   3 -19 4.94654 11.0166   1
   1  -3 -18 1068.00 48.6361   7
  -1   3  18 1108.71 61.3184   1
   1  -3 -18 1021.43 57.4342   1
   1   3 -18 977.966 57.0349   1
  -1  -3  18 1110.18 60.8261   1
   1   3 -18 1044.09 45.5979   5
   1  -3 -18 1110.28 38.6968   5
   1   3 -18 1127.05 53.4994   4
   1  -3 -17 26.0100 8.41912   7
   1   3 -17 34.0756 11.1011   4
   1   3 -17 29.1595 8.27970   5
   1  -3 -17 27.6591 11.2382   1
   1   3 -17 40.1533 12.9949   1
  -1   3  17 48.5750 13.9015   1
  -1  -3  17 40.2564 12.9272   1
   1  -3 -16 196.097 15.6942   7
   1   3 -16 187.860 18.2405   4
   1   3 -16 187.429 14.4437   5
  -1  -3  16 163.403 20.5324   1
   1   3 -16 191.869 20.6165   1
   1  -3 -16 191.656 20.9856   1
  -1   3  16 198.411 22.1171   1
   1  -3 -15 79.0801 10.4296   7
   1   3 -15 77.7790 9.71583   5
   1   3 -15 81.3227 11.8915   4
  -1   3  15 80.9558 14.3418   1
   1   3 -15 46.2145 11.7294   1
  -1  -3  15 57.2660 13.5081   1
   1  -3 -15 57.6389 12.2695   1
   1  -3 -14 56.2143 8.87635   7
  -1   3  14 81.1352 13.9256   1
   1   3 -14 61.5758 12.1910   1
  -1  -3  14 82.2579 13.7255   1
   1  -3 -14 59.2970 12.4947   1
   1   3 -14 75.1342 11.8136   4
   1   3 -14 77.8551 9.27924   5
   1   3 -13 31.5786 8.22524   4
  -1   3  13 28.6785 10.3115   1
   1   3 -13 19.6864 8.37983   1
   1  -3 -13 8.69345 8.09757   1
  -1  -3  13 29.2766 9.58479   1
   1   3 -13 27.4694 6.31610   5
  -1   3  12 94.9694 13.4109   1
   1  -3 -12 99.4669 12.9571   1
   1   3 -12 96.3856 12.5077   1
  -1  -3  12 112.582 14.1020   1
   1   3 -12 101.272 9.14672   5
   1   3 -12 98.6771 11.2532   4
   1   3 -11 160.565 15.1619   1
   1  -3 -11 142.592 14.5688   1
  -1   3  11 188.196 16.6933   1
  -1  -3  11 146.328 15.2599   1
   1   3 -11 152.762 11.2345   5
   1   3 -11 172.325 13.6330   4
   1   3 -10 967.330 45.1700   1
   1  -3 -10 977.836 45.4832   1
  -1  -3  10 1010.17 46.3456   1
  -1   3  10 1006.65 46.3362   1
   1   3 -10 1010.95 39.8219   5
   1   3 -10 1051.27 43.1062   4
   1  -3  -9 408.313 23.8346   1
  -1   3   9 427.606 24.4291   1
   1   3  -9 410.777 23.8746   1
  -1  -3   9 392.348 24.1182   1
   1   3  -9 422.846 21.9812   4
   1   3  -9 412.676 19.8434   5
  -1  -3   8 1275.19 53.6669   1
  -1   3   8 1328.89 53.9434   1
   1  -3  -8 1312.55 53.7762   1
   1   3  -8 1340.38 54.2069   1
   1   3  -8 1357.28 49.7400   5
   1   3  -8 1302.66 51.2722   4
   1   3  -7 8.68457 3.77189   4
   1   3  -7 12.6283 3.89626   5
  -1  -3   7 5.89886 3.71747   1
  -1   3   7 1.25199 3.39779   1
   1   3  -7 8.84993 4.09356   1
   1  -3  -7 2.49427 3.93077   1
   1   3  -6 709.147 28.5494   5
  -1  -3   6 697.361 28.5765   5
   1   3  -6 751.442 30.0174   4
   1  -3  -6 672.179 30.2605   1
   1   3  -6 683.983 30.7753   1
  -1   3   6 689.452 30.4255   1
  -1  -3   6 618.877 30.0449   1
   1   3  -5 437.634 20.4345   4
   1   3  -5 461.579 19.8267   5
   1  -3  -5 434.401 16.6095   5
   1   3  -5 411.138 21.2608   1
  -1   3   5 444.298 20.7623   1
   1  -3  -5 435.813 21.2079   1
  -1  -3   5 378.905 20.4498   1
   1  -3  -4 1325.25 45.5953   5
   1   3  -4 1349.90 49.2941   4
   1   3  -4 1313.98 48.4543   5
  -1  -3   4 1299.05 48.7630   1
  -1   3   4 1351.30 49.0186   1
   1  -3  -3 146.204 7.45907   5
   1   3  -3 165.247 9.94696   5
   1   3  -3 160.555 9.78417   4
  -1   3   3 164.567 9.00006   1
  -1  -3   3 153.900 8.89608   1
   1  -3  -2 149.296 7.34823   5
  -1  -3   2 121.588 8.37821   5
   1   3  -2 122.395 8.44883   4
   1  -3  -2 137.725 9.22193   2
   1   3  -2 140.107 9.77898   2
  -1   3   1 36.3107 3.70838   2
  -1  -3   1 40.1434 3.76320   2
   1   3  -1 39.3340 4.86551   6
   1  -3  -1 37.2621 4.23210   6
  -1  -3   1 40.9399 4.77552   5
   1   3  -1 38.3853 4.28242   4
  -1  -3   1 41.1728 4.31677   4
   1  -3  -1 45.0162 3.88515   5
  -1   3   0 477.710 19.8825   6
   1  -3   0 480.973 17.8544   6
  -1  -3   0 469.313 18.8818   6
   1   3   0 498.018 18.1987   6
  -1  -3   0 533.433 20.7629   4
  -1   3   0 515.179 18.1373   7
  -1   3  -1 398.291 17.6358   3
  -1   3  -1 407.051 15.1310   7
  -1   3  -1 369.852 14.4450   6
  -1  -3  -1 353.816 14.0098   6
  -1   3  -1 358.425 16.2960   5
  -1  -3  -1 359.187 15.8429   4
  -1   3  -2 81.3239 5.78769   7
   1  -3   2 89.5766 6.91932   3
  -1   3  -2 99.4140 6.79536   3
  -1   3  -2 82.8593 6.49719   5
  -1  -3  -2 89.0445 5.86362   4
   1   3   3 63.3891 4.22514   7
  -1   3  -3 58.5800 5.30662   7
   1  -3   3 72.2113 5.82246   3
  -1   3  -3 70.3130 5.69530   3
  -1  -3  -3 66.2407 4.75750   4
  -1   3  -3 76.1092 6.41913   5
  -1   3  -4 9190.17 300.667   7
   1   3   4 9150.36 297.899   7
  -1  -3  -4 9234.46 298.147   7
  -1   3  -4 8567.27 300.544   3
   1  -3   4 8834.21 299.799   3
  -1   3  -4 10115.5 302.783   1
  -1  -3  -4 9432.13 302.476   1
  -1  -3  -4 9239.90 297.731   4
   1   3   5 198.601 9.75947   7
  -1  -3  -5 173.122 9.39882   7
  -1   3  -5 208.926 12.1300   3
  -1  -3  -5 176.674 12.3185   1
  -1   3  -5 184.990 12.5989   1
  -1  -3  -5 197.992 8.46984   4
  -1  -3  -6 7711.32 259.773   7
  -1   3  -6 7672.53 263.174   3
  -1   3  -6 8406.28 265.857   1
  -1  -3  -6 8085.19 265.833   1
  -1  -3  -6 7990.57 256.701   4
  -1   3  -7 350.310 20.2870   1
  -1  -3  -7 322.973 19.9490   1
  -1  -3  -7 327.781 16.0427   7
  -1   3  -7 365.810 18.8516   3
  -1  -3  -8 113.332 8.63049   7
  -1   3  -8 96.2194 10.8034   1
  -1  -3  -8 118.384 11.7343   1
  -1  -3  -9 715.777 29.7164   7
  -1  -3  -9 673.016 34.7612   1
  -1   3  -9 704.604 35.0327   1
  -1   3 -10 2858.41 103.265   7
  -1  -3 -10 2898.26 100.181   7
  -1   3 -10 2814.31 107.093   1
  -1  -3 -10 2794.49 107.017   1
  -1  -3 -11 8.28164 4.68088   7
  -1   3 -11 11.9014 6.11809   7
  -1  -3 -11 4.80135 6.48259   1
  -1   3 -11 8.69254 6.02073   1
  -1  -3 -12 8411.42 286.064   7
  -1   3 -12 8979.13 290.757   7
  -1   3 -12 8664.78 295.718   1
  -1  -3 -12 8380.89 295.106   1
  -1  -3 -13 116.111 10.7646   7
  -1   3 -13 98.1176 14.5287   1
  -1  -3 -13 110.412 14.7572   1
  -1   3 -14 10.6884 9.60446   7
  -1   3 -14 49.0336 9.53972   5
  -1  -3 -14 33.3129 11.4595   1
  -1   3 -14 35.1079 10.6716   1
  -1  -3 -15 186.362 15.3729   7
  -1   3 -15 193.149 16.0770   5
  -1   3 -15 197.155 16.6453   4
  -1  -3 -15 180.012 20.4123   1
  -1   3 -15 173.792 19.7152   1
  -1  -3 -16 296.354 19.9780   7
  -1  -3 -16 259.466 25.0532   1
  -1   3 -16 319.935 26.8567   1
  -1   3 -16 268.550 20.3279   4
  -1   3 -16 296.203 20.3440   5
  -1  -3 -17 12.8664 7.48924   7
  -1   3 -17 19.8477 9.24128   4
  -1   3 -17 18.3977 8.27889   5
  -1  -3 -18 1920.60 75.9417   7
  -1   3 -18 1729.76 85.4798   1
  -1  -3 -18 1754.05 86.1417   1
  -1   3 -18 2043.11 77.0128   5
  -1   3 -18 1963.30 77.9311   4
  -1  -3 -19 8.80467 9.07534   7
  -1   3 -19 7.80171 10.2337   4
  -1  -3 -19 5.98878 11.5208   1
  -1   3 -19 2.39780 11.6343   1
  -1   3 -19 15.0370 9.71893   5
  -1  -3 -20 59.2060 12.1840   7
  -1   3 -20 61.3163 14.3970   7
  -1   3 -20 75.4180 13.7566   4
  -1   3 -20 87.2872 12.8307   5
  -1  -3 -21 26.5427 11.1092   7
  -1   3 -21 32.2851 12.9504   7
  -1   3 -21 39.7552 11.9513   4
  -1   3 -21 25.6903 10.6964   5
  -1   3 -22 702.942 43.3768   7
  -1  -3 -22 664.586 38.2278   7
  -1   3 -22 726.525 37.6036   5
  -1   3 -22 726.657 41.2882   4
  -1  -3 -23 6.21397 11.4685   7
  -1   3 -23 2.13191 13.2103   7
  -1   3 -23 0.89889 12.7591   4
  -1   3 -23 7.66966 9.36539   5
  -1  -3 -24 156.876 19.3967   7
  -1  -3 -25 5.07621 13.0469   7
   1  -5 -26 139.572 19.4253   7
   1  -5 -25 673.375 38.5907   7
   1  -5 -24 45.1778 13.6140   7
   1   5 -23 106.907 15.9848   5
   1  -5 -23 75.7861 13.7882   7
   1   5 -22 80.9424 14.5898   5
   1  -5 -22 67.9534 13.0190   7
   1   5 -21 271.226 22.6138   5
   1  -5 -21 292.858 22.1448   7
   1   5 -20 150.266 16.3524   5
   1   5 -20 189.635 22.9729   4
   1  -5 -20 153.150 15.6843   7
   1   5 -19 1474.11 62.3514   4
   1   5 -19 1355.64 52.6778   5
   1  -5 -19 1297.98 49.1960   7
   1  -5 -18 477.214 26.4710   7
   1  -5 -18 464.705 18.8006   5
   1   5 -18 549.967 35.3873   4
   1   5 -18 467.808 28.7305   5
   1   5 -18 499.280 37.3403   1
   1  -5 -18 522.651 39.1007   1
   1  -5 -17 172.610 14.9204   7
   1   5 -17 165.546 21.1818   1
   1  -5 -17 182.408 22.3056   1
   1   5 -17 214.550 17.6688   5
   1   5 -17 194.263 20.7467   4
   1  -5 -16 17.0869 7.05664   7
   1   5 -16 26.5501 10.9572   4
   1  -5 -16 18.5749 10.7891   1
   1   5 -16 20.4889 10.7916   1
  -1  -5  16 14.3276 11.3453   1
  -1   5  16 16.5098 11.1523   1
   1   5 -16 17.8088 7.90406   5
   1  -5 -15 26.3207 6.76890   7
   1   5 -15 31.4441 10.7535   4
  -1   5  15 33.1583 12.1482   1
   1   5 -15 22.5883 10.4457   1
   1  -5 -15 48.4429 11.8078   1
  -1  -5  15 22.9605 11.0745   1
   1   5 -15 28.1252 8.66389   5
   1  -5 -14 14.6571 5.93717   7
   1   5 -14 15.3202 8.78013   4
   1   5 -14 15.2247 7.93875   5
  -1   5  14 25.3223 11.5724   1
  -1  -5  14 9.92120 9.21104   1
   1   5 -14 12.9788 9.44602   1
   1  -5 -14 12.2356 9.60684   1
   1  -5 -13 529.845 24.5167   7
   1   5 -13 522.652 30.8171   4
   1   5 -13 531.570 28.0806   5
   1   5 -13 503.668 32.0755   1
   1  -5 -13 543.564 33.1296   1
  -1   5  13 492.676 32.1665   1
  -1  -5  13 534.512 33.2600   1
   1  -5 -12 921.451 36.6562   7
  -1  -5  12 946.585 46.5368   1
   1  -5 -12 915.452 45.3185   1
  -1   5  12 922.887 45.9231   1
   1   5 -12 814.345 43.9447   1
   1   5 -12 930.472 40.7410   5
   1   5 -12 903.645 43.4709   4
   1  -5 -11 49.9907 6.19314   7
   1   5 -11 36.1780 8.75454   4
  -1  -5  11 42.1784 10.0956   1
   1  -5 -11 39.7323 9.51637   1
  -1   5  11 31.5387 8.99918   1
   1   5 -11 29.0603 8.09957   1
   1   5 -11 30.9668 7.62924   5
   1  -5 -10 182.916 10.9200   7
   1   5 -10 193.767 11.0037   3
  -1   5  10 180.198 16.3292   1
  -1  -5  10 181.496 16.4190   1
   1   5 -10 179.985 15.8997   1
   1  -5 -10 157.729 15.0366   1
   1   5 -10 184.612 15.4767   4
   1  -5 -10 176.419 10.5088   5
   1   5 -10 211.465 15.2361   5
   1  -5  -9 307.729 14.8556   7
  -1   5   9 329.524 21.5221   1
   1  -5  -9 278.790 20.0628   1
   1   5  -9 330.428 21.2504   1
  -1  -5   9 299.952 21.1570   1
   1   5  -9 327.749 20.5105   4
   1  -5  -9 310.105 15.4152   5
   1   5  -9 319.548 19.4457   5
   1  -5  -8 22.0403 3.21951   7
   1   5  -8 15.0901 5.80507   4
   1  -5  -8 13.5694 5.42944   1
   1   5  -8 10.8020 5.67252   1
  -1   5   8 15.0958 5.48111   1
  -1  -5   8 11.8420 5.21716   1
   1   5  -8 18.9062 5.55773   5
  -1   5   8 17.2370 2.28687   4
   1  -5  -8 14.6573 3.40797   5
   1  -5  -7 172.293 8.17010   7
  -1  -5   7 162.002 13.0536   1
  -1   5   7 163.781 12.6696   1
   1   5  -7 154.000 12.5522   5
   1   5  -7 160.499 13.0327   4
   1  -5  -7 172.214 9.94039   5
  -1  -5   7 156.162 12.3383   5
   1  -5  -6 240.587 9.19723   7
   1   5  -6 187.691 13.7259   5
   1  -5  -6 197.672 11.1861   5
   1   5  -6 190.806 14.3398   4
  -1   5   6 194.777 13.5043   1
  -1  -5   6 189.947 13.5340   1
   1  -5  -5 40.1006 4.90693   5
   1   5  -5 46.7137 7.03710   5
   1   5  -5 46.7501 6.66608   4
  -1   5   5 42.3567 5.73373   1
  -1  -5   5 41.1728 5.77608   1
   1   5  -4 656.244 28.0477   2
   1  -5  -4 650.792 27.6205   2
   1   5  -4 703.636 30.2504   5
   1  -5  -4 637.637 25.8205   5
   1   5  -4 623.130 29.0574   4
  -1   5   4 634.695 26.2272   1
  -1  -5   4 625.267 26.2878   1
  -1  -5   3 564.937 21.2586   3
   1  -5  -3 584.806 25.0991   2
   1   5  -3 569.332 25.6899   2
   1   5  -3 557.656 26.1408   4
  -1  -5   3 541.747 25.4505   5
   1  -5  -3 535.971 23.2447   5
  -1  -5   3 589.887 22.9100   1
  -1   5   3 590.446 22.6554   1
  -1  -5   2 1190.00 46.2252   1
  -1   5   2 1446.88 46.5665   1
   1  -5  -2 1331.67 49.9859   6
   1   5  -2 1438.27 52.9983   6
  -1  -5   2 1355.57 51.3611   5
   1  -5  -2 1305.32 48.9387   5
  -1   5   2 1492.21 52.0831   5
  -1   5   1 2106.88 70.2934   7
  -1  -5   1 2094.30 70.6576   1
   1   5  -1 2123.47 70.9246   6
   1  -5  -1 2218.54 70.7152   6
  -1  -5   1 2066.15 76.4848   5
   1  -5  -1 2032.71 74.3147   5
   1  -5   0 9.12677 4.14068   3
  -1  -5   0 5.08038 3.41303   5
   1  -5   0 8.82276 3.44924   5
  -1   5   0 11.8622 2.20315   7
   1  -5   1 1390.12 54.7674   3
  -1   5  -1 1382.57 48.3306   7
  -1   5  -1 1318.30 47.3326   6
  -1  -5  -1 1407.41 46.4976   6
   1  -5   1 1339.75 50.9609   5
   1   5   1 1341.85 50.8190   4
  -1  -5  -1 1386.94 53.1626   5
  -1  -5  -2 72.0726 5.11077   1
  -1   5  -2 62.0163 4.83714   1
  -1  -5  -2 61.1134 4.11007   6
  -1   5  -2 79.6816 6.16449   7
  -1   5  -2 54.3651 4.42479   6
   1  -5   2 64.6829 7.52223   3
   1   5   2 56.7807 6.00387   4
  -1   5  -2 60.5520 6.81453   5
  -1   5  -3 3678.14 121.069   1
  -1  -5  -3 3594.43 121.191   1
  -1   5  -3 3596.41 121.951   7
  -1   5  -3 3672.41 122.059   3
  -1   5  -3 3476.25 124.050   5
   1   5   3 3527.23 122.014   4
   1  -5   3 3634.90 123.833   3
  -1   5  -4 2538.63 90.0475   1
  -1  -5  -4 2512.30 90.0260   1
   1  -5   4 2554.58 89.9209   3
  -1   5  -4 2744.01 90.2486   3
  -1   5  -4 2499.56 92.2439   5
   1   5   4 2738.12 90.7476   4
  -1  -5  -5 9062.72 301.706   1
  -1   5  -5 9543.14 302.002   1
   1   5   5 9180.04 296.534   7
  -1   5  -5 9421.05 299.585   3
  -1   5  -5 9321.53 303.393   5
   1  -5   5 8524.85 298.817   3
  -1   5  -6 602.847 24.8058   3
  -1   5  -6 588.790 28.2170   5
  -1  -5  -6 608.576 28.0503   1
  -1   5  -6 598.634 27.8093   1
  -1   5  -7 5669.74 193.758   3
  -1  -5  -7 5780.09 198.198   1
  -1   5  -7 6098.31 198.529   1
  -1   5  -7 5815.93 197.893   5
  -1  -5  -8 309.255 14.8560   7
  -1   5  -8 339.766 17.1315   3
  -1  -5  -8 268.755 18.6322   1
  -1   5  -8 276.334 18.6025   1
  -1   5  -8 296.973 18.5517   5
  -1  -5  -9 1449.83 51.0719   7
  -1   5  -9 1547.01 54.9887   3
  -1  -5  -9 1254.56 56.2616   1
  -1   5  -9 1324.36 57.0285   1
  -1   5  -9 1257.07 55.0357   5
  -1  -5 -10 826.451 33.5557   7
  -1   5 -10 908.022 37.5554   3
  -1   5 -10 787.475 39.7099   1
  -1  -5 -10 803.840 40.0581   1
  -1   5 -10 789.052 37.5931   5
  -1   5 -11 5842.12 201.755   7
  -1  -5 -11 5796.12 195.553   7
  -1   5 -11 6061.75 200.342   3
  -1  -5 -11 5605.73 204.496   1
  -1   5 -11 5697.20 204.620   1
  -1   5 -11 5947.63 200.925   5
  -1   5 -12 1435.16 60.2561   7
  -1  -5 -12 1410.70 54.5384   7
  -1   5 -12 1495.21 59.2973   3
  -1  -5 -12 1380.74 62.7946   1
  -1   5 -12 1352.47 62.3823   1
  -1   5 -12 1401.38 58.4094   5
  -1  -5 -13 2903.48 101.378   7
  -1   5 -13 3018.09 105.925   3
  -1   5 -13 2836.47 111.005   1
  -1  -5 -13 2837.37 111.360   1
  -1   5 -13 2970.22 106.057   5
  -1  -5 -14 102.350 10.8997   7
  -1   5 -14 114.298 12.9690   3
  -1   5 -14 116.692 14.1520   4
  -1   5 -14 99.5144 12.4476   5
  -1  -5 -14 155.552 17.5741   1
  -1   5 -14 103.623 14.9312   1
  -1   5 -15 299410. 756.369   7
  -1   5 -15 25.2591 9.27075   5
  -1   5 -16 19.1729 10.7038   7
  -1   5 -16 27.2206 8.89525   3
  -1   5 -16 32.3376 10.2959   4
  -1   5 -16 25.0663 10.8148   1
  -1  -5 -16 35.3156 12.4670   1
  -1   5 -16 26.1479 9.02226   5
  -1   5 -17 375.528 28.0095   7
  -1   5 -17 347.972 23.5896   3
  -1   5 -17 334.077 28.9310   1
  -1  -5 -17 352.274 29.8744   1
  -1   5 -17 401.177 27.8215   4
  -1   5 -17 369.846 25.0643   5
  -1   5 -18 865.498 46.1284   7
  -1   5 -18 703.990 38.5710   3
  -1  -5 -18 684.318 45.8063   1
  -1   5 -18 780.116 48.0417   1
  -1   5 -18 845.803 44.2821   4
  -1   5 -18 883.309 41.9138   5
  -1   5 -19 1236.80 58.6751   7
  -1  -5 -19 1085.28 49.2884   7
  -1   5 -19 946.825 49.0907   3
  -1  -5 -19 1061.07 60.6571   1
  -1   5 -19 1059.52 60.4008   1
  -1   5 -19 1282.53 57.5553   4
  -1   5 -19 1192.08 52.3072   5
  -1  -5 -20 22.7101 9.96704   7
  -1   5 -20 27.8108 13.5233   7
  -1   5 -20 15.4433 12.4264   4
  -1   5 -20 16.0403 8.52733   3
  -1   5 -20 23.9355 10.4141   5
  -1  -5 -21 104.979 14.5473   7
  -1   5 -21 113.480 18.4237   4
  -1   5 -21 115.638 15.7646   5
  -1  -5 -22 125.590 16.3488   7
  -1   5 -22 127.646 19.6440   4
  -1   5 -22 135.710 17.5843   5
  -1  -5 -23 38.6331 12.2264   7
  -1   5 -23 60.2799 17.1126   4
  -1   5 -23 40.9787 14.5863   5
  -1  -5 -24 87.7343 15.7327   7
  -1  -5 -25 321.837 25.9660   7
  -1  -5 -26 83.9447 16.8062   7
   1  -7 -24 109.243 15.7128   7
   1  -7 -23 5.36829 10.2851   7
   1   7 -23 8.12449 17.9154   4
   1  -7 -22 117.732 14.7300   7
   1   7 -22 150.503 25.4900   4
   1  -7 -21 12.9974 9.15912   7
   1   7 -21 7.77110 16.1395   7
   1   7 -21-4.93431 16.1688   4
   1   7 -21 18.3527 12.8231   5
   1   7 -20 466.506 31.9790   5
   1   7 -20 517.758 39.5420   4
   1  -7 -20 436.705 26.6587   7
   1   7 -20 544.843 39.8128   7
   1  -7 -19 532.433 28.3395   7
   1   7 -19 622.021 35.6557   5
   1   7 -19 606.110 40.3533   4
   1  -7 -18 99.5085 12.0809   7
   1   7 -18 113.499 9.60427   3
   1   7 -18 101.409 18.2514   4
   1   7 -18 95.2183 10.0685   3
   1  -7 -18 108.800 7.19056   5
   1  -7 -17 61.8867 9.38477   7
   1   7 -17 85.7405 16.0608   4
   1   7 -17 56.1845 6.89349   3
   1   7 -17 48.5517 7.08729   3
   1  -7 -17 60.2661 5.95488   5
   1   7 -17 74.2819 13.5294   5
   1  -7 -16 18.0303 6.81388   7
   1   7 -16 16.8905 4.60798   3
   1   7 -16 20.5804 11.5412   4
   1   7 -16 13.4543 4.49684   3
   1  -7 -16 14.4257 4.80983   5
   1   7 -16 19.8235 9.26829   5
   1  -7 -15 150.799 12.3536   7
   1   7 -15 147.887 8.23276   3
   1   7 -15 133.321 8.36103   3
   1   7 -15 158.639 16.4684   5
   1  -7 -15 172.116 10.4005   5
   1   7 -15 187.293 20.0186   4
   1  -7 -14 67.5088 8.23660   7
   1   7 -14 48.4164 13.0275   4
   1   7 -14 55.3302 11.4523   5
   1  -7 -14 65.6187 7.21003   5
   1  -7 -13 18.2342 5.33677   7
   1   7 -13 25.2276 10.8337   4
  -1  -7  13 22.6519 10.8147   1
   1  -7 -13 16.4934 4.96800   5
   1   7 -13 23.7268 9.16857   5
  -1  -7  12 107.038 15.2926   1
  -1   7  12 119.724 15.6155   1
   1   7 -12 114.508 14.8004   4
   1  -7 -12 122.851 9.53512   5
   1   7 -12 107.409 13.4974   5
   1  -7 -12 138.620 9.20192   7
  -1   7  11 217.516 19.3360   1
  -1  -7  11 208.727 19.2331   1
   1   7 -11 223.224 19.1135   4
   1   7 -11 199.490 17.2091   5
   1  -7 -11 224.035 13.1661   5
   1  -7 -11 220.776 11.3688   7
  -1  -7  10 1032.76 47.3273   1
  -1   7  10 1004.36 47.1630   1
   1  -7 -10 993.069 39.4592   5
   1   7 -10 1017.40 46.2689   5
   1  -7 -10 1043.91 36.2917   7
   1  -7  -9 134.025 10.2555   5
  -1   7   9 137.583 8.42464   4
   1   7  -9 145.558 14.1107   5
   1   7  -9 145.891 14.7267   4
  -1   7   9 135.201 13.2991   1
  -1  -7   9 131.529 13.3174   1
   1   7  -8 195.137 16.4122   4
   1   7  -8 210.054 16.8139   5
   1  -7  -8 177.202 12.0545   5
  -1   7   8 196.291 10.6567   4
  -1  -7   8 178.425 14.7396   1
  -1   7   8 167.938 14.0702   1
   1  -7  -7 443.938 20.9279   5
   1   7  -7 450.391 25.6575   5
   1   7  -7 431.669 25.4981   4
  -1   7   7 414.321 22.4480   1
  -1  -7   7 442.102 23.4510   1
  -1  -7   6 234.688 14.7984   1
  -1   7   6 221.940 13.9007   1
   1  -7  -6 222.787 15.1610   2
   1   7  -6 211.038 14.8720   2
   1   7  -6 202.183 16.3969   4
   1  -7  -6 216.622 13.1643   5
   1   7  -6 228.326 17.3205   5
   1   7  -5 20.3357 6.42872   4
   1  -7  -5 14.9591 4.77767   5
   1   7  -5 20.1309 5.07796   2
  -1   7   5 15.8468 3.96174   1
   1  -7  -5 21.9349 5.07593   2
  -1  -7   5 21.4732 4.98249   1
   1  -7  -4 1367.12 51.7930   2
   1   7  -4 1300.24 53.4586   2
  -1  -7   4 1382.88 48.1180   3
  -1  -7   4 1282.26 54.0055   5
   1  -7  -4 1348.30 51.3418   5
  -1  -7   4 1337.39 49.8102   1
  -1   7   4 1411.58 49.4690   1
  -1  -7   3 144.852 9.84861   3
  -1  -7   3 186.039 9.37206   1
   1   7  -3 172.342 12.2543   6
   1  -7  -3 171.187 10.6834   6
  -1  -7   3 136.110 11.9540   5
   1  -7  -3 150.198 11.1806   5
  -1  -7   2 35.1193 6.63888   5
   1  -7  -2 34.3682 5.93090   5
  -1   7   1 46.1853 3.77181   7
   1  -7  -1 35.4342 6.22016   5
  -1  -7   1 24.4549 6.26594   5
   1   7  -1 46.9571 7.42146   4
   1  -7  -1 38.2442 7.45675   3
  -1   7   0 414.415 17.1875   7
  -1  -7   0 394.573 22.2851   5
   1   7   0 422.754 21.7556   4
   1  -7   0 403.275 21.0567   5
   1  -7   0 395.523 23.9254   3
  -1   7  -1 314.429 14.8511   7
   1  -7   1 291.367 19.8795   3
  -1  -7  -1 291.004 18.5399   5
   1  -7   1 320.025 18.0062   5
   1   7   1 316.133 18.0645   4
   1  -7   2 123.453 12.5489   3
  -1   7  -2 133.861 6.61074   1
  -1  -7  -2 127.408 6.40157   1
  -1   7  -2 138.940 9.49461   7
  -1   7  -2 136.195 7.69569   6
  -1  -7  -2 143.255 6.65230   6
   1  -7   2 137.270 11.5419   5
  -1  -7  -2 128.647 11.5681   5
   1   7   2 134.792 11.0801   4
  -1  -7  -3 269.593 11.3864   6
  -1   7  -3 262.514 12.3012   6
  -1   7  -3 234.879 14.1029   7
   1  -7   3 233.441 16.2052   3
  -1  -7  -3 253.053 11.9456   1
   1   7   3 257.467 15.5532   4
  -1  -7  -3 247.192 17.1151   5
  -1   7  -3 258.454 17.6904   5
  -1   7  -4 1564.31 57.4983   7
   1   7   4 1488.74 51.2920   7
   1  -7   4 1621.30 58.0402   3
  -1  -7  -4 1523.64 54.8205   1
  -1   7  -4 1487.76 54.6153   1
   1   7   4 1526.88 57.6686   4
  -1   7  -4 1528.74 61.3622   5
  -1  -7  -4 1566.70 61.2164   5
  -1   7  -5 2943.88 103.304   7
   1   7   5 2890.12 95.9738   7
  -1   7  -5 2810.00 101.169   1
  -1  -7  -5 2731.17 101.235   1
  -1   7  -5 3155.04 108.237   5
   1   7   5 3230.42 104.543   4
   1  -7   5 2976.73 101.027   3
  -1  -7  -6 2208.31 79.7497   1
  -1   7  -6 2099.80 79.0674   1
  -1   7  -6 2285.86 84.2573   5
   1  -7   6 2196.41 75.5966   3
  -1   7  -7 28.8528 6.58687   1
  -1   7  -7 35.1147 4.77680   3
  -1   7  -7 32.4979 7.72008   5
  -1   7  -8 766.742 37.2590   1
  -1  -7  -8 791.585 37.7881   1
  -1   7  -8 896.106 32.8669   3
  -1   7  -8 825.772 39.4286   5
  -1   7  -8 857.212 38.6822   7
  -1  -7  -9 188.017 15.9446   1
  -1   7  -9 181.621 15.4857   1
  -1   7  -9 216.526 11.7350   3
  -1   7  -9 189.674 16.3122   5
  -1   7  -9 228.293 17.2772   7
  -1  -7 -10 970.561 45.2965   1
  -1   7 -10 1023.92 45.4076   7
  -1   7 -10 970.305 37.0702   3
  -1   7 -10 944.149 44.4990   5
  -1   7 -11 2049.90 78.7999   7
  -1   7 -11 1883.08 68.6207   3
  -1   7 -11 2054.98 78.3316   5
  -1   7 -12 1391.64 58.4053   7
  -1   7 -12 1230.44 47.9359   3
  -1   7 -12 1252.01 57.6811   1
  -1  -7 -12 1315.53 58.5915   1
  -1   7 -12 1356.18 56.8983   5
  -1  -7 -13 383.538 19.9156   7
  -1   7 -13 419.120 27.2867   7
  -1   7 -13 358.525 19.0001   3
  -1   7 -13 346.738 26.0220   1
  -1  -7 -13 377.853 26.9290   1
  -1   7 -13 385.839 26.8295   4
  -1   7 -13 347.777 24.5609   5
  -1  -7 -14 344.009 19.1521   7
  -1   7 -14 358.293 25.8102   7
  -1   7 -14 324.514 18.5469   3
  -1  -7 -14 313.703 25.3132   1
  -1   7 -14 282.782 24.1696   1
  -1   7 -14 361.164 26.4115   4
  -1   7 -14 352.675 24.4576   5
  -1  -7 -15 1032.46 42.3188   7
  -1   7 -15 1057.14 51.0515   7
  -1   7 -15 954.504 41.0877   3
  -1   7 -15 892.919 50.2066   1
  -1  -7 -15 869.003 49.8522   1
  -1   7 -15 1036.96 48.8595   5
  -1   7 -15 1119.23 52.7514   4
  -1  -7 -16 45.1697 8.99807   7
  -1   7 -16 27.2329 11.6952   7
  -1   7 -16 47.9711 12.9912   4
  -1   7 -16 37.1061 7.65886   3
  -1  -7 -16 53.0051 13.6746   1
  -1   7 -16 39.0250 11.9484   1
  -1   7 -16 41.6091 11.6102   5
  -1  -7 -17 168.015 14.9327   7
  -1   7 -17 191.602 21.1868   7
  -1   7 -17 175.330 14.4376   3
  -1   7 -17 161.260 20.9026   1
  -1  -7 -17 166.247 21.8181   1
  -1   7 -17 203.912 21.1133   4
  -1   7 -17 179.174 19.8757   5
  -1  -7 -18 125.193 13.9379   7
  -1   7 -18 131.859 19.4146   7
  -1   7 -18 115.048 12.0359   3
  -1   7 -18 112.998 16.8864   5
  -1   7 -18 128.220 19.0217   4
  -1  -7 -18 115.062 19.3556   1
  -1   7 -18 125.159 20.7991   1
  -1  -7 -19 577.210 31.4727   7
  -1   7 -19 576.620 39.5267   7
  -1   7 -19 592.330 37.0202   5
  -1   7 -19 608.561 39.8686   4
  -1  -7 -20 44.9643 11.6781   7
  -1   7 -20 62.7384 16.7674   7
  -1   7 -20 53.5829 16.4988   4
  -1   7 -20 59.3426 14.5869   5
  -1   7 -21 270.380 28.0254   7
  -1  -7 -21 287.952 22.3043   7
  -1   7 -21 307.311 26.8403   5
  -1   7 -21 328.226 30.3649   4
  -1  -7 -22 8.27644 10.2557   7
  -1   7 -22 24.7953 16.5541   4
  -1   7 -22 2.88447 13.5381   5
  -1  -7 -23 46.3694 13.5796   7
  -1   7 -23 73.0285 19.4823   4
  -1   7 -23 59.2628 16.5984   5
  -1  -7 -24 6.05977 11.7083   7
  -1   7 -24 17.2275 17.2010   4
   1   9 -22 4.49662 19.5478   4
   1   9 -21 349.593 37.0522   4
   1  -9 -20 636.688 30.7423   7
   1   9 -20 604.589 44.9380   7
   1   9 -20 666.252 49.2475   4
   1   9 -19-1.17480 15.3969   7
   1  -9 -19 11.4520 8.33420   7
   1   9 -19 1.26620 16.0265   4
   1  -9 -18 1046.12 42.1157   7
   1   9 -18 1020.00 58.5735   4
   1   9 -17 17.3491 15.0206   4
   1  -9 -16 88.5323 8.82362   5
   1   9 -16 94.1758 16.1203   5
   1   9 -16 110.043 18.6524   4
   1   9 -15 259.241 25.8598   4
   1   9 -15 238.732 23.3107   5
   1  -9 -15 218.089 13.7437   5
   1   9 -14 262.576 25.6639   4
   1  -9 -14 263.245 15.5297   5
   1   9 -14 257.610 23.4770   5
   1  -9 -13 5.95893 5.84094   5
   1   9 -13 14.9906 10.8125   5
   1   9 -13 16.8480 10.8958   4
   1   9 -12 1142.52 55.7378   4
   1   9 -12 1161.41 54.8872   5
   1  -9 -12 1070.80 43.8064   5
   1  -9 -11 182.064 12.9234   5
   1   9 -11 164.056 18.4190   5
   1  -9 -10 340.146 24.2223   2
   1   9 -10 300.447 22.3322   2
   1  -9 -10 315.080 17.9926   5
   1  -9  -9 117.174 13.8010   2
   1   9  -9 91.1904 11.7044   2
  -1   9   9 97.5900 9.35501   4
   1  -9  -9 100.387 9.98270   5
   1  -9  -8 263.210 18.4974   2
   1   9  -8 221.267 17.0861   2
   1  -9  -8 250.851 15.5038   5
  -1   9   8 285.325 15.4471   4
   1   9  -7 11.7485 10.9586   4
  -1   9   7 43.3446 7.07035   4
   1  -9  -7 33.1444 6.90706   5
   1   9  -7 25.4812 7.23638   2
   1  -9  -7 30.9160 7.78407   2
   1  -9  -6 729.180 32.4676   2
  -1   9   6 720.584 31.1276   4
   1  -9  -6 649.124 30.7636   5
   1  -9  -5 41.2210 7.84031   5
  -1  -9   5 41.5839 9.06285   5
   1  -9  -5 46.1765 7.64892   6
   1   9  -5 33.3651 8.02063   6
  -1   9   5 55.1205 8.09286   4
  -1  -9   5 50.3101 3.83071   3
  -1  -9   4 1337.00 46.7093   3
   1  -9  -4 1136.08 48.9009   5
  -1  -9   4 1077.68 51.1382   5
   1  -9  -4 1206.07 43.4436   6
   1   9  -4 1252.09 44.8401   6
  -1  -9   3 87.2165 11.0091   5
   1  -9  -3 117.983 11.2906   5
   1   9  -3 109.387 12.8291   4
  -1  -9   3 100.622 9.63321   3
  -1  -9   2 2111.31 81.1857   5
   1  -9  -2 2184.05 79.6448   5
  -1  -9   2 1938.61 77.2476   3
   1  -9  -2 2003.33 83.7256   3
  -1   9   1 278.048 13.1279   7
   1   9  -1 306.173 20.4086   4
   1  -9  -1 316.995 19.9744   5
  -1  -9   1 285.033 19.1606   5
   1  -9  -1 271.620 21.6827   3
  -1   9   0 1690.98 57.0896   7
   1  -9   0 1590.72 63.3062   5
   1   9   0 1680.95 65.1336   4
  -1  -9   0 1492.92 63.7805   5
   1  -9   0 1433.91 66.2056   3
  -1   9  -1 1494.15 54.0289   7
  -1  -9  -1 1491.98 61.0888   5
   1  -9   1 1454.22 59.6199   5
   1   9   1 1573.69 60.9568   4
   1  -9   1 1368.62 62.7413   3
  -1   9  -2 1826.29 64.6518   7
  -1  -9  -2 1687.23 69.8320   5
   1   9   2 1876.90 69.9265   4
   1  -9   2 1637.92 71.1882   3
  -1   9  -3 87.7176 8.96110   7
   1  -9   3 89.9692 11.2179   3
   1   9   3 82.2379 10.6962   4
  -1  -9  -3 87.4645 11.6189   5
  -1   9  -4 5485.72 186.697   7
   1  -9   4 5894.39 188.897   3
  -1  -9  -4 5599.62 179.769   6
  -1   9  -4 5192.90 181.377   6
  -1  -9  -4 5392.22 191.356   5
  -1   9  -4 5357.82 193.329   5
   1   9   4 5681.55 189.287   4
  -1  -9  -5 508.558 21.1221   6
  -1   9  -5 516.217 26.6293   7
  -1   9  -5 527.291 23.0482   6
   1  -9   5 520.397 24.5844   3
  -1  -9  -5 511.456 29.1390   5
   1   9   5 584.180 29.1210   4
  -1   9  -5 542.948 31.6075   5
  -1   9  -6 4514.37 152.602   6
  -1   9  -6 4512.05 157.237   7
   1  -9   6 4416.34 150.829   3
  -1   9  -6 4810.40 163.773   5
  -1  -9  -6 4253.72 158.908   5
  -1   9  -6 4372.90 153.323   1
  -1  -9  -6 4382.93 153.381   1
  -1   9  -7 2658.12 97.1848   7
  -1   9  -7 2841.56 103.594   5
  -1  -9  -7 2526.62 98.0447   5
  -1  -9  -7 2639.88 94.7334   1
  -1   9  -7 2487.45 93.6902   1
  -1   9  -8 618.381 32.7813   7
  -1  -9  -8 671.746 34.3797   5
  -1   9  -8 705.337 37.7320   5
  -1  -9  -8 632.630 31.3969   1
  -1   9  -8 576.337 30.2221   1
  -1   9  -9 1183.95 51.7238   7
  -1   9  -9 1168.15 54.5007   5
  -1  -9  -9 1209.58 52.0954   5
  -1  -9  -9 1128.77 49.8422   1
  -1   9  -9 1060.93 48.8858   1
  -1   9 -10 2451.96 95.5746   7
  -1   9 -10 2425.92 97.9634   5
  -1  -9 -10 2582.22 95.7454   5
  -1   9 -10 2406.62 94.1171   1
  -1  -9 -10 2454.94 94.7575   1
  -1   9 -11 35.8164 11.5565   7
  -1   9 -11 34.9374 11.3056   5
  -1  -9 -11 27.2358 10.4300   5
  -1   9 -11 5.84142 11.8296   4
  -1   9 -11 18.6438 8.87413   1
  -1  -9 -11 51.0611 11.5979   1
  -1   9 -12 3532.72 132.866   7
  -1   9 -12 3561.36 134.636   5
  -1   9 -12 3776.25 137.021   4
  -1  -9 -12 3804.14 131.480   5
  -1  -9 -12 3427.35 133.260   1
  -1   9 -12 3251.77 131.380   1
  -1   9 -13 517.441 33.5833   7
  -1   9 -13 560.066 34.8675   5
  -1   9 -13 627.608 37.6162   4
  -1  -9 -13 598.300 32.1494   5
  -1  -9 -13 479.058 33.3650   1
  -1   9 -13 476.652 32.5298   1
  -1   9 -14 159.297 19.3858   7
  -1   9 -14 197.826 22.1027   4
  -1  -9 -14 195.863 17.8964   5
  -1   9 -14 194.785 20.9507   5
  -1   9 -14 138.385 18.2237   1
  -1  -9 -14 183.098 20.8282   1
  -1   9 -15 492.085 33.6895   7
  -1   9 -15 448.301 32.7218   1
  -1  -9 -15 458.528 33.7247   1
  -1   9 -15 540.645 36.3526   4
  -1  -9 -15 522.746 29.5034   5
  -1   9 -15 503.224 34.1651   5
  -1   9 -16 31.3449 13.3121   7
  -1   9 -16 48.9861 15.4916   4
  -1   9 -16 31.3923 12.3082   1
  -1  -9 -16 42.2099 14.0966   1
  -1   9 -16 45.2215 14.1684   5
  -1  -9 -16 32.3903 10.6046   5
  -1   9 -17 10.0861 13.0269   7
  -1   9 -17 8.70801 13.1972   4
  -1  -9 -17 11.1474 9.31318   5
  -1   9 -17 2.00797 13.4708   5
  -1   9 -17 6.81515 11.2131   1
  -1  -9 -17-2.28664 12.3812   1
  -1   9 -18 1045.07 57.1429   7
  -1  -9 -18 1073.97 60.4552   1
  -1   9 -18 1152.03 58.6832   5
  -1   9 -18 1228.08 61.8777   4
  -1   9 -19 7.53599 14.2447   7
  -1   9 -19-2.39955 15.7995   4
  -1   9 -19 18.5248 14.1219   5
  -1   9 -20 134.643 22.5969   7
  -1   9 -20 175.640 22.9042   5
  -1   9 -20 178.559 25.0867   4
  -1   9 -21 104.137 23.3609   4
  -1   9 -21 111.935 22.0442   5
  -1   9 -22 57.1285 21.2646   4
  -1   9 -22 53.1699 18.1583   5
  -1   9 -23 13.6596 18.1572   5
   1  11 -18 25.6765 15.3292   7
   1  11 -18 27.8483 18.8792   4
   1 -11 -18 50.5267 21.4973   2
   1  11 -17 31.7108 15.1712   7
   1  11 -17 54.6194 18.2802   4
   1 -11 -17 16.4715 17.2434   2
   1  11 -16 40.8201 17.0284   4
   1 -11 -16 69.7067 19.5235   2
   1  11 -16 43.4913 14.4203   2
   1  11 -15 6.02885 14.6516   4
   1  11 -15 39.8570 12.4215   2
   1 -11 -15 49.7701 17.2750   2
   1  11 -14 131.067 18.8635   2
   1 -11 -14 217.842 25.7624   2
   1 -11 -14 196.905 14.8015   5
   1  11 -14 188.784 24.1478   4
   1  11 -13 55.2720 15.3439   4
   1 -11 -13 47.6236 14.9637   2
   1  11 -13 45.3273 11.7937   2
   1 -11 -13 70.4932 9.76276   5
   1  11 -12 118.866 19.1565   4
   1 -11 -12 136.811 19.0541   2
   1  11 -12 107.936 14.9052   2
   1 -11 -12 117.093 12.2055   5
   1  11 -11 87.8281 16.2538   4
   1 -11 -11 90.1422 10.9745   5
   1  11 -11 53.4453 11.4084   2
   1 -11 -11 111.879 16.8536   2
   1 -11 -10 237.872 21.5289   2
   1  11 -10 146.664 17.1107   2
  -1  11  10 226.450 16.5819   4
   1  11 -10 163.392 20.5503   4
   1 -11 -10 192.471 15.3167   5
   1  11  -9 94.7423 12.9894   2
   1 -11  -9 121.259 14.9160   2
  -1  11   9 91.6515 11.3850   4
   1 -11  -9 89.4601 11.1056   5
   1  11  -9 85.1483 15.3239   4
  -1  11   8 159.953 14.3989   4
   1 -11  -8 129.662 13.2298   5
   1  11  -8 112.486 14.5146   2
   1  11  -7 113.208 12.3979   6
   1 -11  -7 116.788 11.7652   6
  -1  11   7 106.886 12.4764   4
   1 -11  -7 98.7914 11.9143   5
   1  11  -6 56.8342 6.27574   6
   1 -11  -6 63.1518 5.91821   6
  -1 -11   6 45.0510 10.8027   5
   1 -11  -6 49.4528 9.30513   5
  -1  11   6 59.0167 10.1890   4
  -1 -11   5 131.805 14.7372   5
   1  11  -5 142.793 17.0615   4
   1 -11  -5 122.519 12.9723   5
  -1  11   5 128.843 13.5831   4
  -1 -11   5 126.838 7.66495   3
  -1  11   4 246.881 18.5960   4
   1 -11  -4 236.883 17.9822   5
   1  11  -4 271.120 22.2794   4
  -1 -11   4 233.066 19.5355   5
  -1 -11   4 266.842 15.0698   3
   1  11  -3 80.7211 13.7125   4
  -1 -11   3 61.8735 10.9287   5
  -1  11   3 80.9441 11.6942   4
   1 -11  -3 86.7872 11.2794   5
   1 -11  -3 77.4717 13.6446   3
  -1 -11   3 93.2081 10.4599   3
   1  11  -2 15.2423 9.25463   4
   1 -11  -2 19.7401 7.83118   5
  -1 -11   2 19.2449 8.20359   5
  -1  11   2 27.6003 8.91406   4
  -1 -11   2 15.9078 7.17424   3
   1 -11  -2 22.5651 9.74286   3
  -1  11   1 125.836 7.29756   7
  -1  11   1 114.234 13.6394   4
  -1 -11   1 99.3309 13.3125   5
   1 -11  -1 99.8883 12.4861   5
   1  11  -1 112.867 14.7338   4
  -1 -11   1 70.0185 10.6125   3
   1 -11  -1 89.7708 13.9765   3
  -1  11   0 723.897 28.4604   7
   1 -11   0 623.373 37.8598   3
   1  11   0 755.127 38.2007   4
   1 -11   0 691.730 35.7499   5
  -1 -11   0 658.216 35.9271   5
  -1  11   0 757.079 37.6006   4
  -1  11  -1 20.2968 5.51207   7
   1  11   1 30.5526 10.7407   4
  -1 -11  -1 14.4551 8.53360   5
   1 -11   1 19.7752 9.89229   3
  -1  11  -2 411.875 20.5140   7
   1 -11   2 377.715 25.9091   3
   1  11   2 423.676 26.4038   4
  -1 -11  -2 340.586 23.8788   5
  -1  11  -3 212.440 14.7487   7
   1 -11   3 204.036 17.0042   3
   1  11   3 218.605 18.5792   4
  -1 -11  -3 196.799 17.6808   5
  -1  11  -4 27.1707 6.94870   7
   1  11   4 27.5913 9.78585   4
   1 -11   4 37.0580 8.49772   3
  -1 -11  -4 34.0939 10.3320   5
  -1  11  -5 740.234 36.4059   7
   1 -11   5 821.354 34.9136   3
  -1 -11  -5 754.627 40.1584   5
  -1  11  -6 340.689 17.7800   2
  -1  11  -6 337.573 22.2984   7
   1 -11   6 350.903 17.4683   3
  -1 -11  -6 367.168 15.6448   6
  -1  11  -6 317.047 16.8792   6
  -1 -11  -6 353.292 24.8944   5
  -1  11  -6 380.050 28.5978   5
   1  11   6 412.714 26.0725   4
  -1  11  -7 515.954 25.1195   6
  -1 -11  -7 547.827 22.9636   6
  -1  11  -7 495.907 29.3326   7
  -1  11  -7 575.356 36.4364   5
  -1 -11  -7 502.108 30.8145   5
  -1  11  -7 501.304 25.5710   2
  -1  11  -8 1339.28 56.5652   7
  -1  11  -8 1404.42 51.5067   6
  -1 -11  -8 1359.16 47.9433   6
  -1  11  -8 1444.79 63.9176   5
  -1 -11  -8 1405.73 58.1831   5
  -1  11  -9 100.958 11.3319   6
  -1  11  -9 94.5576 14.1385   7
  -1 -11  -9 101.426 14.3776   5
  -1  11  -9 97.3875 16.2586   5
  -1  11 -10 46.2172 12.0342   7
  -1  11 -10 39.5900 12.6672   4
  -1 -11 -10 45.8717 11.2125   5
  -1  11 -10 37.9699 12.7243   5
  -1  11 -11 653.954 38.4122   7
  -1  11 -11 663.579 41.1024   5
  -1  11 -11 741.917 43.4000   4
  -1 -11 -11 719.827 37.8625   5
  -1  11 -12 12.2634 10.7215   7
  -1  11 -12 6.24767 11.5176   4
  -1 -11 -12 8.15496 8.91496   5
  -1  11 -12 32.9253 13.3508   5
  -1  11 -13 371.750 28.6847   7
  -1 -11 -13 362.505 25.0492   5
  -1  11 -13 377.875 31.4204   4
  -1  11 -13 353.857 29.6214   5
  -1  11 -14 579.260 37.8221   7
  -1 -11 -14 634.582 34.5930   5
  -1  11 -14 676.366 43.6030   4
  -1  11 -14 617.724 40.2176   5
  -1  11 -15 6.67741 11.6317   7
  -1  11 -15 4.64957 13.6923   4
  -1 -11 -15 8.03401 10.0170   5
  -1  11 -15 13.5547 13.2662   5
  -1  11 -16 203.275 23.6386   7
  -1  11 -16 222.590 26.6757   4
  -1  11 -16 202.205 24.1129   5
  -1  11 -17 47.3032 16.4274   7
  -1  11 -17 61.1067 18.7242   4
  -1  11 -17 47.1503 17.5674   5
  -1  11 -18 135.041 20.9802   7
  -1  11 -18 161.528 26.0255   4
  -1  11 -18 119.854 22.0566   5
  -1  11 -19 187.578 26.6252   5
   1  13 -16 237.331 26.0369   7
   1  13 -15 12.5906 13.7554   7
   1  13 -14 406.803 32.7353   7
   1  13 -14 489.755 40.2982   4
   1  13 -13 134.344 20.2135   7
   1  13 -13 132.972 23.4511   4
   1  13 -12 189.504 22.3105   7
   1 -13 -12 259.297 19.8622   5
   1  13 -12 263.026 29.5322   4
   1  13 -11 668.863 44.7185   4
   1 -13 -11 611.348 32.9213   5
  -1  13  10 81.5640 14.2829   4
   1 -13 -10 84.9582 13.6641   6
   1 -13 -10 53.5729 11.7279   5
   1 -13  -9 273.000 15.1696   6
  -1  13   9 255.480 21.7628   4
   1 -13  -9 210.508 18.8366   5
   1 -13  -9 229.471 12.0727   6
  -1  13   8 566.450 31.3871   4
   1 -13  -8 476.572 29.3570   5
  -1  13   7 106.491 15.2374   4
   1 -13  -7 145.484 15.5279   5
   1  13  -7 131.015 20.2412   4
   1 -13  -7 99.7451 18.9644   3
  -1  13   6 776.935 39.2669   4
   1  13  -6 722.605 43.7661   4
   1 -13  -6 717.596 37.4587   5
  -1 -13   5 410.103 16.6980   3
   1  13  -5 468.280 33.4344   4
   1 -13  -5 402.970 26.6514   5
  -1  13   5 475.183 29.1082   4
  -1 -13   4 240.961 14.6307   3
   1 -13  -4 223.085 19.9821   5
  -1  13   4 247.162 21.3260   4
   1  13  -4 236.257 24.1485   4
   1 -13  -4 193.257 23.9365   3
  -1  13   3 982.689 47.2522   4
   1 -13  -3 875.565 44.8691   5
  -1 -13   3 821.311 45.8903   5
   1  13  -3 1064.63 52.4622   4
  -1 -13   3 1006.61 41.4103   3
   1 -13  -3 816.170 50.2540   3
   1  13  -2 666.201 31.4202   7
  -1  13   2 735.215 39.2748   4
   1  13  -2 755.726 42.5577   4
  -1 -13   2 655.359 38.1491   5
  -1 -13   2 754.645 35.6747   3
   1  13  -1 196.841 13.8508   7
   1  13  -1 204.932 21.8280   4
  -1  13   1 212.565 20.7170   4
  -1 -13   1 166.106 19.0826   5
   1 -13  -1 155.459 20.0519   3
  -1 -13   1 178.981 17.4459   3
  -1  13   0 2316.72 79.2484   7
   1  13   0 2336.17 80.6233   7
   1 -13   0 2103.28 92.4157   3
  -1 -13   0 2060.14 89.9010   3
   1  13   0 2528.56 96.3729   4
  -1  13   0 2503.11 94.3996   4
  -1 -13   0 2051.82 90.5407   5
  -1  13  -1 60.0081 8.38368   7
   1  13   1 66.9847 6.63965   7
  -1  13  -1 55.7142 13.6163   4
   1  13   1 57.1398 14.2779   4
  -1 -13  -1 59.1544 13.7397   5
   1 -13   1 49.8805 12.7315   3
  -1 -13  -1 43.9197 11.9098   3
  -1  13  -2 1508.00 57.6616   7
   1 -13   2 1470.76 64.6981   3
  -1  13  -2 1559.95 68.6454   4
  -1 -13  -2 1343.25 64.5848   5
   1  13   2 1676.74 69.1965   4
  -1  13  -3 518.500 27.1716   7
   1 -13   3 559.134 30.5667   3
   1  13   3 595.538 36.4701   4
  -1  13  -3 594.381 36.6643   4
  -1 -13  -3 502.837 32.5994   5
  -1  13  -4 1162.99 50.9875   7
   1 -13   4 1223.57 51.0594   3
  -1 -13  -4 1114.22 55.4342   5
  -1  13  -4 1262.18 60.6328   4
  -1  13  -5 751.666 37.2963   7
   1 -13   5 839.741 35.2043   3
  -1  13  -5 785.574 45.4556   4
   1  13   5 900.841 45.4074   4
  -1 -13  -5 681.016 40.4533   5
  -1  13  -6 2371.80 91.0578   7
   1 -13   6 2324.52 82.3978   3
  -1  13  -6 2522.27 101.219   4
  -1 -13  -6 2201.96 93.5817   5
  -1  13  -7 11.9084 10.0326   7
  -1  13  -7 9.99116 13.1600   4
  -1 -13  -7 9.54705 9.58335   5
  -1  13  -8 1858.92 67.5460   7
  -1 -13  -8 1407.38 50.6379   6
  -1 -13  -8 1526.96 52.6203   6
  -1 -13  -8 1868.89 69.2455   5
  -1  13  -9-2.16584 9.82004   7
  -1 -13  -9 4.81826 8.30658   2
  -1 -13  -9 8.60844 5.24962   6
  -1 -13  -9 10.1197 10.3034   5
  -1 -13 -10 901.113 37.8075   6
  -1  13 -10 824.670 47.0358   7
  -1  13 -10 974.000 55.4225   4
  -1 -13 -10 911.579 46.8472   5
  -1 -13 -11 669.813 30.8496   6
  -1  13 -11 641.335 39.6827   7
  -1  13 -11 733.601 46.6977   4
  -1 -13 -11 668.850 38.0925   5
  -1  13 -12 744.217 42.9929   7
  -1 -13 -12 680.978 33.3826   6
  -1  13 -12 800.582 50.0955   4
  -1 -13 -12 710.779 39.5107   5
  -1 -13 -13 114.646 21.7087   2
  -1  13 -13 108.069 18.9324   7
  -1 -13 -13 84.4642 11.9924   6
  -1  13 -13 111.574 21.1751   4
  -1  13 -14 853.143 53.5010   4
  -1  13 -14 797.569 46.7992   7
  -1 -13 -14 806.138 37.9768   6
  -1  13 -15 84.1246 19.1916   7
  -1  13 -16 243.962 26.3595   7
   1  15 -14 3.18422 14.8788   7
   1  15 -13 46.6595 16.0865   7
   1 -15 -12-7.44287 21.2523   3
   1  15 -12-1.94896 12.9536   7
   1 -15 -11 64.8008 22.8780   3
   1  15 -11 66.1793 16.4270   7
   1 -15 -10 5.07472 17.6591   3
   1  15 -10 0.88223 12.5219   7
   1 -15  -9 9.63338 15.7145   3
   1  15  -9 3.33230 12.0666   7
  -1  15   9 9.05503 13.1718   4
   1  15  -9 11.5784 14.9720   4
   1 -15  -8 82.8963 22.2310   3
   1  15  -8 67.3533 14.8035   7
   1  15  -8 70.0597 19.4320   4
  -1  15   8 75.7507 16.3544   4
   1  15  -7 117.899 16.4716   7
   1  15  -7 126.493 22.9106   4
   1 -15  -7 111.006 23.0931   3
  -1  15   7 157.007 20.2328   4
   1 -15  -6 52.6208 18.8560   3
   1  15  -6 83.8720 13.8612   7
  -1  15   6 83.2321 17.0606   4
   1  15  -6 87.5843 19.7550   4
   1 -15  -5 9.27029 13.0727   3
   1  15  -5 6.09517 9.36779   7
  -1  15   5 3.52276 11.9244   4
   1  15  -5 3.45605 13.8089   4
   1 -15  -4 30.3363 14.4182   3
   1  15  -4 42.1482 10.1938   7
  -1 -15   4 32.2227 6.59924   3
   1  15  -4 30.9024 15.6392   4
  -1  15   4 36.2144 13.5623   4
  -1  15   3 42.1228 15.1863   4
   1  15  -3 51.6052 16.9276   4
  -1 -15   3 44.2049 8.88541   3
   1 -15  -3 50.2621 15.7912   3
  -1  15   2 8.42102 13.1779   4
   1  15  -2 6.38544 13.6822   4
  -1 -15   2 21.8445 9.10243   3
   1 -15  -2 7.26584 12.6608   3
   1  15  -1 274.615 28.1364   4
  -1  15   1 231.583 25.4392   4
   1 -15  -1 245.708 24.6332   3
  -1 -15   1 229.564 20.2857   3
  -1  15   0 173.094 22.2085   4
   1  15   0 174.425 23.5731   4
   1 -15   0 157.038 19.1335   3
  -1 -15   0 155.140 18.5626   3
  -1  15  -1 541.263 37.0524   4
   1  15   1 585.015 39.4691   4
  -1 -15  -1 442.249 32.2446   3
   1 -15   1 507.138 32.0896   3
   1 -15   2 111.016 14.7704   3
   1  15   2 144.546 22.2629   4
  -1  15  -2 149.667 21.4283   4
  -1 -15  -2 113.172 17.9688   3
  -1 -15  -3 44.1304 14.6660   3
   1 -15   3 48.0827 11.4903   3
   1  15   3 70.8061 17.3685   4
  -1  15  -3 59.2613 16.2875   4
  -1 -15  -4 7.76072 12.5843   3
   1 -15   4 4.69580 7.34279   3
  -1  15  -4 40.6636 17.0103   4
   1  15   4-3.07258 14.5979   4
  -1  15  -5 138.114 15.1576   7
  -1  15  -5 138.811 21.1049   4
   1 -15   5 134.552 10.9166   3
  -1  15  -6 21.7889 11.4087   7
  -1  15  -6 30.6466 15.8639   4
  -1  15  -7 904.253 45.1240   7
  -1  15  -7 956.066 54.4549   4
  -1  15  -8 128.577 16.5080   7
  -1  15  -8 132.598 23.6606   4
  -1  15  -9 348.988 33.2530   4
  -1  15  -9 300.892 25.4657   7
  -1  15 -10 10.1554 11.6664   7
  -1  15 -11 25.6576 13.5727   7
  -1  15 -12 13.9522 12.6005   7
  -1  15 -13 196.180 23.6031   7
  -1  15 -14 66.3587 17.0356   7
   1 -17  -8 50.5187 22.8858   3
  -1  17   7 597.608 41.3621   4
   1 -17  -7 566.823 48.6275   3
  -1  17   6 100.635 21.1936   4
   1 -17  -6 75.1440 23.3642   3
  -1  17   5 493.639 38.4043   4
   1 -17  -5 417.210 39.8302   3
  -1  17   4 37.0219 18.0764   4
   1 -17  -4 46.3841 19.3199   3
  -1  17   3 451.417 35.7474   4
   1 -17  -3 413.097 34.8711   3
  -1  17   2 15.6002 16.7619   4
   1  17  -2 8.31021 20.6041   4
   1 -17  -2 3.83743 13.7303   3
  -1  17   1 773.335 48.8708   4
   1  17  -1 784.767 52.0368   4
   1 -17  -1 687.419 41.4134   3
  -1  17   0 326.927 32.3361   4
   1  17   0 371.435 36.5382   4
   1  17   1 925.936 57.2491   4
  -1  17  -1 867.410 54.6164   4
  -1 -17  -2 137.792 20.9061   3
  -1  17  -2 128.334 24.4346   4
   1  17   2 106.903 23.9828   4
  -1 -17  -3 518.873 37.6199   3
  -1 -17  -4 13.0208 16.7370   3
  -1 -17  -5 748.087 51.5634   3
  -1 -17  -6 255.987 32.7238   3
  -1 -17  -7 693.504 52.1972   3
  -1 -17  -8 413.190 41.7935   3
  -1 -17  -9 400.430 42.8822   3
   2   0 -25 19.9307 19.2854   7
   2   0 -24 41.1851 17.0244   7
   2   0 -23 8.86676 14.7350   7
   2   0 -22 1999.22 87.6520   7
  -2   0  22 1874.82 97.7842   1
  -2   0  21 53.4086 22.0772   1
  -2   0  20 6836.92 254.921   1
  -2   0  19 92.0839 19.3741   1
  -2   0  18 1248.47 67.5644   1
   2   0 -18 1296.03 47.6285   5
  -2   0  17 11.7595 12.5902   1
   2   0 -17 34.1547 5.62025   5
  -2   0  16 3248.46 124.860   1
   2   0 -16 2935.86 101.590   5
  -2   0  15 2.97211 10.8039   1
   2   0 -15 8.69926 10.6863   1
   2   0 -15 5.91186 4.02428   5
   2   0 -14 25140.0 872.264   1
  -2   0  14 26933.7 874.050   1
   2   0 -14 26673.0 854.231   5
   2   0 -13 5.80523 9.59320   1
  -2   0  13 5.00992 8.58603   1
   2   0 -13 6.61068 3.74607   5
  -2   0  12 7236.65 251.537   1
   2   0 -12 6988.10 250.498   1
   2   0 -12 7233.61 235.081   5
  -2   0  11-0.70512 6.07865   1
   2   0 -11 1.40087 5.24875   1
   2   0 -11 3.52980 2.18609   5
  -2   0  10 808.076 39.8295   1
   2   0 -10 807.066 29.1487   5
  -2   0   9 27.3713 6.80498   1
   2   0  -9 18.5068 2.61049   5
  -2   0   8 25017.5 806.530   1
  -2   0   8 24543.9 798.673   4
  -2   0   7 7.78371 3.16706   4
  -2   0   7 32.2669 6.37225   1
  -2   0   6 21342.6 697.554   4
  -2   0   6 21573.0 692.831   5
  -2   0   6 21641.3 702.684   1
   2   0  -5 0.29225 2.16775   3
   2   0  -5 1.19484 2.99177   2
  -2   0   5 2.17521 3.16946   1
   2   0  -4 607.732 25.9342   3
   2   0  -4 535.805 26.5920   2
   2   0  -3 6.11434 2.86302   3
   2   0  -3 2.96889 2.88691   2
  -2   0   3 3.35723 2.69951   2
  -2   0   2 8306.87 306.225   2
   2   0  -2 8362.79 310.784   6
   2   0  -1 4.78465 2.36254   3
   2   0  -1 9.38083 3.93451   6
  -2   0   1 5.26572 2.90536   6
  -2   0   0 16559.2 476.699   6
   2   0   0 17197.6 477.841   6
  -2   0   0 12385.6 476.165   3
   2   0   0 13067.8 476.999   3
   2   0   1 5.37644 2.02478   6
  -2   0  -1 4.14419 1.63463   6
  -2   0  -1 1.07871 2.05340   3
   2   0   1 3.40885 2.52120   3
   2   0   2 3910.92 127.668   7
  -2   0  -2 3781.06 127.319   7
  -2   0  -2 3795.90 127.473   6
  -2   0  -2 3878.47 130.815   3
  -2   0  -3 4.58091 2.11025   7
   2   0   3 3.78996 2.02712   7
  -2   0  -4 2008.21 71.1273   7
   2   0   4 2087.09 71.2162   7
   2   0   5 24.2731 3.82527   7
   2   0   6 24250.6 785.453   7
  -2   0  -7 5.82562 5.84968   1
  -2   0  -8 12903.1 430.124   1
  -2   0  -9 0.68322 5.11927   1
  -2   0 -10 3633.93 135.773   1
  -2   0 -11 0.78163 6.27246   1
  -2   0 -12 13353.5 440.486   7
  -2   0 -12 13325.8 450.438   1
  -2   0 -13 2.49096 6.49852   7
  -2   0 -13 7.17730 8.31448   1
  -2   0 -14 11826.9 384.550   7
  -2   0 -14 11037.6 394.767   1
  -2   0 -15 3.96112 8.06595   7
  -2   0 -15 6.09090 9.67544   1
  -2   0 -16 3356.76 123.995   7
  -2   0 -16 3537.53 118.821   4
  -2   0 -17 24.1625 14.3428   1
  -2   0 -17 25.5483 10.1634   7
  -2   0 -17 9.11328 6.35719   4
  -2   0 -18 4236.80 151.949   7
  -2   0 -18 3874.56 162.641   1
  -2   0 -18 4259.47 145.216   4
  -2   0 -19 34.1498 17.5490   1
  -2   0 -19 26.8122 13.1809   7
  -2   0 -19 10.3565 8.20220   4
  -2   0 -20 2332.80 90.7002   7
  -2   0 -20 2150.81 82.7976   4
  -2   0 -21 58.3698 14.4428   7
  -2   0 -21 10.7952 9.25795   4
  -2   0 -22 693.407 39.8823   7
  -2   0 -23 5.64394 10.1021   5
  -2   0 -23 17.7231 13.5252   7
  -2   0 -24 916.872 50.1544   7
   2  -2 -26 59.0952 18.4416   7
   2  -2 -25 25.6883 15.7768   7
   2  -2 -24 61.3497 16.6209   7
   2   2 -24 45.5821 20.8506   7
   2  -2 -23 3.66984 11.7309   7
   2   2 -23 3.84786 15.1958   7
   2  -2 -22 47.7504 14.2819   7
   2  -2 -21 2425.54 98.6257   7
  -2   2  21 2471.17 114.134   1
   2  -2 -20 698.007 39.6282   7
  -2   2  20 796.115 51.9662   1
  -2   2  19 1171.94 65.2692   1
   2   2 -19 1201.98 48.2724   5
  -2   2  18 88.6025 17.6909   1
   2   2 -18 135.729 11.5436   5
  -2   2  17 42.3423 12.9685   1
   2   2 -17 35.9170 6.79741   5
  -2   2  16 23.1869 12.1473   1
   2   2 -16 24.5060 5.98859   5
  -2   2  15 3712.23 139.240   1
   2   2 -15 3479.18 121.646   5
  -2   2  14 2072.64 87.4393   1
   2   2 -14 2024.59 73.5601   5
  -2   2  13 7142.17 243.578   1
   2   2 -13 6799.44 228.695   5
   2   2 -12 34.4451 8.39667   4
  -2   2  12 34.9161 9.42718   1
   2   2 -12 38.3877 5.57330   5
  -2   2  11 760.806 39.5295   1
   2   2 -11 733.530 30.4600   5
   2   2 -11 795.686 36.7507   4
  -2   2  10 2741.14 104.212   1
  -2   2  10 2790.01 92.5973   4
   2   2 -10 3011.18 102.469   4
   2   2 -10 2607.79 94.3544   5
   2   2  -9 33.0962 7.10786   4
  -2   2   9 30.2017 3.72753   4
   2   2  -9 41.2201 5.04193   5
  -2   2   9 22.1940 6.40712   1
   2   2  -8 1416.40 53.5242   4
   2   2  -8 1278.21 47.7775   5
  -2  -2   8 1263.69 49.7311   4
  -2   2   8 1355.19 54.9855   1
  -2   2   7 7657.75 254.589   1
  -2  -2   7 7381.29 249.903   4
  -2  -2   7 7466.48 247.785   5
   2   2  -7 7194.07 248.628   3
  -2   2   6 652.663 30.1191   1
  -2  -2   6 588.827 25.0230   5
   2   2  -6 686.312 29.7754   4
   2   2  -6 627.226 26.5812   3
  -2   2   5 3901.92 136.969   1
   2   2  -5 4016.29 132.945   3
   2   2  -5 3746.45 136.922   2
   2   2  -5 4269.30 137.075   4
  -2  -2   5 3851.82 132.135   5
   2   2  -4 7235.75 233.021   3
  -2  -2   4 7519.78 233.103   3
   2   2  -4 6981.55 238.322   2
  -2   2   4 6939.98 229.403   5
  -2   2   3 12672.9 430.288   2
  -2  -2   3 14451.9 425.531   3
   2   2  -3 13840.2 434.309   2
   2  -2  -3 12610.0 429.546   3
  -2  -2   3 14954.6 429.314   4
   2   2  -3 11279.7 424.419   3
  -2   2   2 1786.85 64.6031   3
   2  -2  -2 1754.26 65.5972   3
  -2   2   2 1480.57 65.5124   2
   2   2  -2 1557.28 71.0383   6
  -2  -2   2 1745.81 63.5841   4
   2   2  -2 1888.26 61.6570   3
  -2   2   1 2761.72 106.301   6
   2   2  -1 2884.02 105.284   6
  -2   2   1 3156.45 105.042   3
   2  -2  -1 3146.71 106.464   3
  -2   2   0 3192.04 113.902   6
   2   2   0 3505.88 113.777   6
  -2   2   0 3376.41 115.931   3
  -2   2  -1 92.2665 6.67994   6
   2   2   1 111.358 7.26156   6
  -2   2  -1 100.859 8.14799   3
  -2   2  -2 5913.49 189.630   7
  -2   2  -2 5754.50 189.724   6
  -2   2  -2 5528.74 192.589   3
   2   2   3 17062.3 510.626   7
  -2   2  -3 16942.0 511.337   7
   2   2   4 1945.56 67.8434   7
  -2   2  -4 1999.90 69.2002   7
   2  -2   4 1910.34 69.0223   7
  -2   2  -4 1992.82 72.5931   3
  -2   2  -5 421.272 19.9039   7
  -2  -2  -5 398.510 18.7564   7
   2   2   5 454.197 19.2355   7
  -2   2  -5 488.489 23.4401   3
  -2  -2  -6 1168.03 44.6987   7
  -2   2  -6 1231.34 46.4588   7
   2   2   6 1202.59 44.8528   7
  -2   2  -6 1241.83 48.8250   3
  -2   2  -7 3667.63 127.662   7
   2   2   7 3738.62 126.245   7
  -2  -2  -7 3622.99 125.870   7
  -2   2  -7 3825.90 133.778   1
  -2  -2  -8 13.9099 4.68890   7
  -2   2  -8 4.86027 3.96865   7
  -2   2  -8 4.26160 4.69978   1
  -2  -2  -9 92.6551 8.83677   7
  -2   2  -9 73.0293 8.77145   7
  -2   2  -9 99.9043 12.3197   1
  -2  -2 -10 465.107 22.9530   7
  -2   2 -10 419.865 23.2340   7
  -2   2 -10 451.025 28.3370   1
  -2   2 -11 936.805 42.0380   7
  -2  -2 -11 983.587 41.2460   7
  -2   2 -11 1000.90 48.3205   1
  -2  -2 -12 408.524 22.2567   7
  -2   2 -12 360.379 26.7427   1
  -2  -2 -13 4983.10 167.330   7
  -2   2 -13 4543.58 176.132   1
  -2  -2 -14 353.050 21.4093   7
  -2   2 -14 322.080 26.9450   1
  -2  -2 -15 740.532 35.6845   7
  -2  -2 -15 733.545 28.4012   4
  -2   2 -15 720.098 43.3822   1
  -2  -2 -16 25.4824 8.55459   7
  -2  -2 -16 35.7894 5.35883   4
  -2   2 -16 39.3952 12.1448   1
  -2  -2 -17 800.308 39.4950   7
  -2   2 -17 886.795 39.7072   4
  -2  -2 -17 807.433 31.6890   4
  -2   2 -18 46.1478 15.2397   1
  -2  -2 -18 38.5697 15.1186   1
  -2   2 -18 62.8223 12.3110   7
  -2  -2 -18 69.2020 12.1950   7
  -2   2 -18 67.1120 11.3349   4
  -2  -2 -19 1406.41 61.1225   7
  -2   2 -19 1484.50 63.7917   7
  -2   2 -19 1455.35 59.9770   4
  -2  -2 -19 1235.41 70.5426   1
  -2   2 -19 1289.08 71.2712   1
  -2  -2 -20 92.9774 14.7578   7
  -2   2 -20 103.111 16.2665   7
  -2   2 -20 109.483 14.5610   4
  -2  -2 -21 342.412 25.6205   7
  -2   2 -21 291.572 26.3622   7
  -2   2 -21 321.530 23.7335   4
  -2   2 -21 341.893 25.3390   5
  -2  -2 -22 23.3455 12.1695   7
  -2   2 -22 6.54091 12.4247   7
  -2   2 -22 5.75433 10.1724   4
  -2   2 -22 7.59536 10.7991   5
  -2   2 -23 192.010 19.2895   5
  -2  -2 -23 156.138 19.1275   7
  -2   2 -23 146.025 20.6700   7
  -2   2 -24 43.6253 15.6613   7
  -2  -2 -24 49.4969 15.4321   7
  -2  -2 -25 243.395 24.9839   7
   2  -4 -26 317.213 27.6704   7
   2  -4 -25 44.9567 14.9241   7
   2  -4 -24 140.173 18.5918   7
   2  -4 -23 23.0803 12.0086   7
   2   4 -23 19.8919 17.9959   7
   2  -4 -22 729.515 38.9656   7
   2  -4 -21 2309.06 92.7739   7
  -2  -4  21 2515.64 112.599   1
   2  -4 -20 1923.75 80.3957   7
  -2   4  20 2157.97 99.7473   1
  -2  -4  20 2135.25 98.4815   1
   2  -4 -19 1563.83 65.6148   7
  -2   4  19 1711.22 81.7568   1
  -2  -4  19 1528.48 78.4374   1
   2  -4 -18 1156.16 50.6816   7
  -2  -4  18 1138.78 62.4687   1
  -2   4  18 1138.37 62.7235   1
   2   4 -18 1179.97 49.8469   5
   2  -4 -17 14.0667 7.38979   7
  -2   4  17 23.0460 13.4225   1
  -2  -4  17 20.6612 11.2499   1
   2   4 -17 27.4238 8.05172   5
   2   4 -17 11.3498 10.7783   4
   2   4 -16 2676.27 104.090   4
   2   4 -16 2468.25 94.6471   5
  -2  -4  16 2604.55 109.296   1
  -2   4  16 2707.98 110.545   1
   2   4 -15 6018.81 208.134   4
   2   4 -15 5752.82 198.860   5
  -2  -4  15 5725.50 212.458   1
  -2   4  15 5828.82 213.322   1
   2   4 -14 7036.45 243.738   5
  -2  -4  14 6892.41 255.301   1
  -2   4  14 7243.43 256.450   1
   2   4 -13 9606.85 329.568   5
  -2  -4  13 9577.07 340.510   1
  -2   4  13 9993.49 341.298   1
   2   4 -12 3682.25 130.739   5
   2   4 -12 3994.69 137.639   4
  -2   4  12 3684.77 139.540   1
  -2  -4  12 3614.13 138.954   1
  -2   4  11 74.1129 11.6331   1
  -2  -4  11 84.0268 11.9509   1
   2  -4 -11 85.1563 4.04772   5
   2   4 -11 93.6294 11.8957   4
   2   4 -11 86.1478 9.37231   5
   2   4 -11 65.4008 7.25115   3
  -2  -4  10 1855.06 76.3142   1
  -2   4  10 1938.05 76.8092   1
   2   4 -10 1995.65 74.9268   4
   2   4 -10 1958.81 70.9171   5
   2  -4 -10 1907.75 62.8073   5
   2   4 -10 1788.33 67.9027   3
  -2   4   9 2167.87 84.7188   1
  -2  -4   9 2150.12 84.5002   1
   2  -4  -9 2235.23 72.7349   5
   2   4  -9 2275.92 83.8106   4
  -2  -4   9 2066.87 80.1926   5
   2   4  -9 2271.09 80.2254   5
   2   4  -9 2121.94 76.7206   3
  -2  -4   8 6966.90 235.770   1
  -2   4   8 7113.01 236.171   1
   2   4  -8 6835.78 227.158   3
   2   4  -8 7071.53 234.955   4
   2  -4  -8 6933.93 224.672   5
  -2  -4   8 6787.72 231.625   5
  -2  -4   7 18790.9 578.872   1
  -2   4   7 17707.7 578.179   1
   2  -4  -7 17679.9 568.157   5
   2   4  -7 19486.2 578.242   4
  -2  -4   7 18234.2 574.645   5
   2   4  -7 16533.6 568.558   3
  -2   4   6 5882.07 197.704   1
  -2  -4   6 5936.37 197.993   1
   2   4  -6 5936.05 198.297   4
   2  -4  -6 5863.49 190.316   5
  -2  -4   6 5734.54 195.337   5
   2   4  -6 5819.70 199.598   2
   2  -4  -6 5528.34 198.746   2
  -2  -4   5 773.067 33.0469   1
  -2   4   5 770.968 33.1412   1
   2   4  -5 807.080 34.0696   4
   2   4  -5 718.324 34.0817   2
   2  -4  -5 707.786 33.3636   2
  -2   4   4 533.182 24.3937   1
  -2  -4   4 527.971 24.3106   1
  -2   4   4 545.930 21.4831   5
   2   4  -4 490.957 24.7599   4
   2  -4  -4 451.735 24.7107   2
   2   4  -4 431.257 25.9181   2
  -2  -4   3 411.599 15.4729   3
   2   4  -3 345.128 24.4647   2
   2  -4  -3 345.616 21.9228   2
  -2   4   3 362.717 16.7970   5
  -2  -4   3 346.972 19.0545   4
   2   4  -3 362.684 20.0384   4
  -2  -4   2 2624.93 96.6198   2
  -2   4   2 2541.85 97.3318   2
   2  -4  -2 2758.00 91.7726   7
  -2  -4   2 3126.48 93.7980   3
   2   4  -2 2908.21 103.877   6
   2  -4  -2 2520.81 99.2582   6
   2   4  -2 3042.07 100.026   4
  -2  -4   2 2880.89 98.3564   4
  -2   4   2 2616.72 94.4432   5
  -2  -4   1 12560.4 385.482   2
   2   4  -1 12571.0 383.647   6
  -2  -4   1 12847.4 385.040   4
   2  -4  -1 12410.5 378.658   7
  -2   4   0 4755.15 158.588   3
  -2  -4   0 4722.09 154.476   6
   2   4   0 4719.06 153.563   6
   2  -4   0 4502.10 152.515   6
  -2  -4   0 4894.94 157.262   4
   2  -4   0 4790.63 151.985   7
  -2   4   0 4505.29 151.915   7
   2  -4   1 7756.78 269.655   3
  -2   4  -1 8418.76 268.037   3
  -2   4  -1 7947.77 262.027   7
   2  -4   1 8112.97 262.073   7
   2  -4   1 7911.07 261.257   6
  -2  -4  -1 8644.51 262.488   6
  -2   4  -1 7389.20 263.090   6
  -2  -4  -1 7993.29 265.675   4
  -2   4  -2 740.980 31.2059   3
  -2   4  -2 685.766 27.8866   7
   2  -4   2 712.565 32.8265   3
  -2   4  -2 754.688 28.1938   6
  -2  -4  -2 680.563 26.8155   6
  -2  -4  -2 689.525 29.9429   4
  -2   4  -3 296.032 15.1951   7
  -2   4  -3 303.047 14.7551   6
  -2  -4  -3 311.765 14.1984   6
   2  -4   3 315.717 17.8788   3
  -2   4  -3 291.161 16.3174   3
  -2  -4  -3 330.114 16.5657   4
  -2   4  -4 3421.60 118.341   7
   2   4   4 3396.15 116.202   7
   2  -4   4 3426.64 120.549   3
  -2   4  -4 3482.53 119.823   3
  -2  -4  -4 3610.77 118.805   4
  -2   4  -5 4099.88 139.591   7
   2   4   5 4049.89 136.496   7
  -2   4  -5 4115.11 140.633   3
   2  -4   5 4115.27 140.069   3
  -2  -4  -5 4082.12 137.773   4
  -2   4  -6 7306.74 245.697   7
   2   4   6 7116.27 242.325   7
  -2   4  -6 7184.44 247.796   3
  -2  -4  -6 7778.90 250.287   1
  -2   4  -6 7705.66 249.963   1
  -2  -4  -6 7459.05 242.794   4
   2   4   7 12807.8 424.683   7
  -2   4  -7 13217.2 428.375   7
  -2  -4  -7 13127.9 425.296   7
  -2   4  -7 13952.9 433.470   1
  -2  -4  -7 13140.6 432.505   1
  -2  -4  -7 13357.9 423.626   4
  -2  -4  -8 3885.80 134.813   7
  -2   4  -8 3924.67 138.335   7
   2   4   8 3976.86 135.024   7
  -2   4  -8 4144.47 141.310   3
  -2   4  -8 4081.75 143.473   1
  -2  -4  -8 3930.31 142.889   1
  -2  -4  -8 3964.40 131.873   4
  -2  -4  -9 1311.96 50.2620   7
  -2   4  -9 1275.04 53.3759   7
  -2  -4  -9 1239.76 56.7778   1
  -2   4  -9 1242.53 56.8831   1
  -2  -4  -9 1330.10 45.7890   4
  -2   4 -10 3379.26 122.445   7
  -2  -4 -10 3345.39 118.567   7
  -2  -4 -10 3282.37 126.836   1
  -2   4 -10 3227.13 126.805   1
  -2  -4 -10 3436.03 111.861   4
  -2  -4 -11 2203.03 91.3269   1
  -2   4 -11 2124.90 90.8050   1
  -2  -4 -11 2237.24 82.9107   7
  -2   4 -11 2371.20 87.4398   7
  -2   4 -12 5568.31 205.921   1
  -2  -4 -12 5625.51 206.008   1
  -2  -4 -12 5800.91 196.406   7
  -2   4 -12 6044.22 200.919   7
  -2   4 -12 5757.39 201.861   3
  -2   4 -13 6199.79 226.837   1
  -2  -4 -13 6261.62 227.307   1
  -2   4 -13 6643.30 221.271   7
  -2  -4 -13 6558.86 217.052   7
  -2   4 -13 6110.10 221.325   3
  -2   4 -14 3416.46 140.491   1
  -2  -4 -14 3502.40 141.322   1
  -2  -4 -14 3902.02 132.421   7
  -2   4 -14 3870.79 136.236   7
  -2   4 -14 3711.98 136.550   3
  -2  -4 -15 1749.79 80.1614   1
  -2   4 -15 1666.53 79.5966   1
  -2   4 -15 1882.48 74.5775   7
  -2  -4 -15 1863.39 70.5909   7
  -2   4 -15 1716.46 74.0480   3
  -2  -4 -16 2265.85 85.2804   7
  -2   4 -16 2284.56 89.5831   7
  -2   4 -16 2010.20 87.5670   3
  -2  -4 -16 2146.47 96.2836   1
  -2   4 -16 2053.60 95.1876   1
  -2  -4 -17 970.990 45.1379   7
  -2   4 -17 1053.56 50.0970   7
  -2   4 -17 858.723 46.4977   3
  -2   4 -17 889.191 54.4631   1
  -2  -4 -17 928.697 55.0798   1
  -2   4 -17 1099.06 48.9799   5
  -2   4 -17 1138.42 49.5492   4
  -2  -4 -18 1811.65 72.4086   7
  -2   4 -18 1562.45 73.2399   3
  -2   4 -18 1627.70 83.2296   1
  -2  -4 -18 1682.36 84.2067   1
  -2   4 -18 2030.93 77.6438   4
  -2   4 -18 1965.03 76.2643   5
  -2  -4 -19 1356.09 59.4509   7
  -2   4 -19 1171.45 59.7536   3
  -2  -4 -19 1287.46 70.8266   1
  -2   4 -19 1507.23 63.6572   4
  -2   4 -19 1630.39 64.6251   5
  -2  -4 -20 1081.35 51.2822   7
  -2   4 -20 942.869 51.0236   3
  -2   4 -20 1198.01 55.7623   4
  -2   4 -20 1319.69 56.2057   5
  -2  -4 -21 411.458 27.5475   7
  -2   4 -21 504.531 32.1133   4
  -2   4 -21 486.010 31.0340   5
  -2   4 -22 416.493 28.4369   5
  -2   4 -22 409.562 29.8592   4
  -2   4 -23 295.473 26.4813   4
  -2   4 -23 297.948 25.0579   5
  -2  -4 -23 249.078 22.4855   7
  -2   4 -23 314.277 29.5867   7
  -2   4 -24 396.227 28.5162   5
  -2  -4 -24 357.253 27.3293   7
  -2  -4 -25 195.763 21.6288   7
  -2  -4 -26 177.197 20.5366   7
   2  -6 -25 50.6105 14.7381   7
   2  -6 -24 60.0356 13.0855   7
   2  -6 -23 189.474 18.1679   7
   2  -6 -22 225.914 19.2515   7
   2  -6 -21 116.273 14.4886   7
   2   6 -20 1433.74 61.6903   3
   2  -6 -20 1550.83 61.7439   7
  -2  -6  19 305.879 32.0366   1
   2  -6 -19 293.181 20.0457   7
   2   6 -19 280.535 19.5757   3
   2   6 -19 312.549 29.4949   4
   2  -6 -18 29.3639 8.45580   7
   2   6 -18 23.6040 14.1568   4
   2   6 -18 30.0120 7.92081   3
  -2   6  18 34.5542 15.0101   1
  -2  -6  18 20.3222 14.1641   1
  -2  -6  17 906.012 52.2427   1
  -2   6  17 903.272 52.3660   1
   2  -6 -17 868.314 38.2248   7
   2   6 -17 791.815 36.9497   3
   2   6 -17 980.243 50.7408   4
   2  -6 -16 35.4942 7.49018   7
   2   6 -16 53.5893 14.5593   4
   2   6 -16 36.6369 6.73653   3
  -2  -6  16 49.1535 13.6631   1
  -2   6  15 505.393 33.8522   1
  -2  -6  15 426.583 32.4398   1
   2   6 -15 413.540 21.1047   3
   2   6 -15 485.527 32.6060   4
   2  -6 -15 440.702 22.4822   7
  -2   6  14 5743.49 196.704   1
  -2  -6  14 5581.66 195.573   1
   2  -6 -14 5334.89 179.205   7
   2   6 -14 5637.99 186.639   5
   2   6 -14 5661.67 193.191   4
  -2   6  13 274.498 23.5174   1
  -2  -6  13 264.295 23.2827   1
   2  -6 -13 244.782 14.4798   7
   2   6 -13 259.018 12.7728   3
   2   6 -13 231.529 12.2012   3
   2   6 -13 255.513 21.4119   4
   2  -6 -13 240.785 11.1076   5
   2  -6 -12 104.827 8.63010   7
   2   6 -12 120.535 6.60347   3
   2   6 -12 81.6206 5.47035   3
  -2  -6  12 116.209 14.4566   1
  -2   6  12 139.576 15.9547   1
   2   6 -12 112.636 13.9579   4
   2  -6 -12 112.183 6.86026   5
  -2  -6  11 1564.77 67.4713   1
  -2   6  11 1547.38 66.9129   1
   2   6 -11 1723.05 68.5463   4
   2  -6 -11 1564.72 54.7166   5
   2  -6 -11 1556.33 56.3254   7
  -2   6  10 3102.63 112.899   1
  -2  -6  10 2937.20 112.405   1
   2  -6 -10 2965.75 100.738   5
   2   6 -10 3167.81 113.559   4
   2  -6 -10 2977.96 101.285   7
  -2   6   9 1021.41 44.3395   1
  -2  -6   9 942.570 43.5638   1
   2   6  -9 959.635 44.7533   4
   2  -6  -9 969.333 35.4370   5
  -2  -6   9 862.567 42.3229   5
   2  -6  -9 946.935 34.5981   7
  -2  -6   8 2419.77 92.0312   1
  -2   6   8 2532.32 92.1443   1
   2  -6  -8 2507.29 82.2484   7
   2   6  -8 2304.22 93.3854   2
   2  -6  -8 2452.03 93.8238   2
   2  -6  -8 2460.82 84.2911   5
   2   6  -8 2594.28 94.5597   4
  -2  -6   8 2319.67 90.8202   5
   2  -6  -7 18.3024 2.25268   7
   2   6  -7 19.5892 6.68957   4
  -2  -6   7 12.9742 5.38361   5
   2  -6  -7 13.8557 3.56745   5
  -2  -6   7 15.4375 5.24397   1
   2   6  -7 15.6786 5.75475   2
   2  -6  -7 14.3384 5.95141   2
  -2   6   7 11.5004 5.29618   1
  -2   6   6 558.125 26.1301   1
  -2  -6   6 553.949 26.3092   1
   2   6  -6 473.234 27.6057   2
   2  -6  -6 548.546 28.3371   2
   2   6  -6 541.981 28.9391   4
   2  -6  -6 536.385 22.7781   5
   2   6  -5 24.8388 6.88876   4
   2  -6  -5 30.3739 6.99243   2
  -2  -6   5 30.1044 5.60858   1
   2  -6  -5 37.1745 5.06803   5
  -2  -6   4 10099.6 327.896   3
   2   6  -4 9677.74 344.810   2
   2   6  -4 11019.8 339.643   4
   2  -6  -4 9925.51 332.247   5
  -2   6   4 9977.12 332.805   1
  -2  -6   4 10426.6 333.240   1
   2   6  -3 1233.31 51.5718   6
   2  -6  -3 1162.30 47.0706   6
  -2  -6   3 1196.92 48.4581   5
  -2   6   3 1235.79 46.9107   5
  -2   6   3 1158.58 43.6458   1
  -2  -6   3 1143.02 43.7973   1
   2  -6  -2 1271.31 57.3507   3
   2   6  -2 1358.20 51.6718   6
   2  -6  -2 1341.21 49.7834   6
  -2   6   2 1490.85 53.8475   5
  -2  -6   2 1322.39 54.0505   5
  -2   6   1 116.892 8.32850   2
  -2  -6   1 110.862 7.88825   2
   2  -6  -1 109.921 12.2187   3
   2   6  -1 118.963 7.59844   6
   2  -6  -1 110.604 6.85624   6
  -2  -6   1 93.2932 10.1400   5
  -2   6   1 107.458 10.0251   5
  -2   6   1 109.890 6.52249   7
   2  -6   0 1069.56 37.8402   6
  -2   6   0 1047.73 38.9233   7
   2  -6   0 1154.19 50.4056   3
  -2  -6   0 1062.24 41.4559   2
  -2   6  -1 29.1874 4.32569   7
   2   6   1 43.9633 6.88267   4
  -2   6  -1 25.1562 4.62249   6
  -2  -6  -1 40.2418 4.44353   6
  -2   6  -2 5584.45 185.819   7
   2  -6   2 5313.70 193.586   3
  -2  -6  -2 5809.74 184.168   6
  -2   6  -2 5198.57 185.435   6
   2   6   2 6019.30 191.155   4
  -2   6  -3 578.395 26.5615   3
  -2   6  -3 529.656 23.9806   7
   2  -6   3 542.307 28.5526   3
  -2   6  -3 566.496 23.7146   6
  -2  -6  -3 549.605 22.0278   6
  -2   6  -3 466.930 25.7343   5
  -2   6  -4 3899.74 132.786   1
  -2  -6  -4 3651.29 132.672   1
  -2  -6  -4 3826.98 129.029   6
  -2   6  -4 3884.66 132.066   7
  -2   6  -4 3819.10 130.537   6
   2   6   4 3787.27 128.679   7
   2  -6   4 4042.99 135.446   3
  -2   6  -4 4151.28 134.387   3
  -2   6  -4 3701.81 134.868   5
  -2   6  -5 258.612 15.9736   1
  -2  -6  -5 214.067 14.8208   1
  -2   6  -5 253.263 15.1419   7
   2   6   5 243.888 12.0587   7
   2  -6   5 240.535 15.2587   3
  -2   6  -5 216.900 14.7884   3
  -2   6  -5 231.374 16.2996   5
  -2   6  -6 2094.73 75.7751   1
  -2  -6  -6 1898.92 74.3394   1
  -2   6  -6 1939.96 72.9645   7
   2   6   6 1891.43 68.2022   7
   2  -6   6 2050.75 72.1440   3
  -2   6  -6 2008.25 72.4413   3
  -2   6  -6 1963.59 75.5523   5
  -2  -6  -7 53.5210 8.51420   1
  -2   6  -7 60.6430 8.78926   1
   2   6   7 60.4143 6.09807   7
  -2   6  -7 62.5365 8.67709   7
  -2   6  -7 67.2262 7.63461   3
  -2   6  -7 63.6820 9.14036   5
  -2   6  -8 107.291 11.4336   7
   2   6   8 103.623 8.33241   7
  -2  -6  -8 118.415 12.5033   1
  -2   6  -8 90.7320 11.4223   1
  -2   6  -8 115.825 12.4139   5
  -2   6  -9 798.828 36.4651   7
  -2   6  -9 777.161 33.9538   3
  -2   6  -9 687.784 36.8540   1
  -2  -6  -9 738.194 37.3990   1
  -2   6  -9 732.678 36.4858   5
  -2   6 -10 439.093 25.1948   7
  -2   6 -10 428.515 23.1708   3
  -2  -6 -10 392.818 25.9817   1
  -2   6 -10 421.930 26.3964   1
  -2   6 -10 371.550 24.4601   5
  -2   6 -11 1226.97 52.5192   7
  -2   6 -11 1259.16 50.6577   3
  -2  -6 -11 1089.82 53.6112   1
  -2   6 -11 1124.27 54.0506   1
  -2   6 -11 1205.53 52.9309   5
  -2   6 -12 1286.69 56.5400   7
  -2  -6 -12 1325.88 50.9224   7
  -2   6 -12 1429.81 55.6817   3
  -2   6 -12 1125.49 57.2109   1
  -2  -6 -12 1165.56 57.8556   1
  -2   6 -12 1318.35 56.7242   5
  -2  -6 -13 775.830 34.5828   7
  -2   6 -13 778.194 39.9892   7
  -2   6 -13 791.789 37.6584   3
  -2   6 -13 740.206 42.2944   1
  -2  -6 -13 705.680 41.4603   1
  -2   6 -13 778.948 39.9026   5
  -2   6 -14 1530.82 66.2173   7
  -2  -6 -14 1587.28 60.4022   7
  -2   6 -14 1565.21 64.1692   3
  -2   6 -14 1407.62 68.9373   1
  -2  -6 -14 1408.07 68.9063   1
  -2   6 -14 1563.68 65.9459   5
  -2   6 -15 256.510 21.3409   7
  -2  -6 -15 222.114 16.8171   7
  -2   6 -15 258.450 19.3808   3
  -2   6 -15 202.016 22.1884   1
  -2  -6 -15 215.105 22.7578   1
  -2   6 -15 250.040 21.5093   5
  -2   6 -16 106.993 15.1108   7
  -2  -6 -16 93.6830 12.3015   7
  -2   6 -16 111.994 13.6082   3
  -2   6 -16 112.612 17.4832   1
  -2  -6 -16 101.175 17.1662   1
  -2   6 -16 116.480 15.7020   5
  -2   6 -17 544.355 34.0560   7
  -2  -6 -17 521.904 29.1995   7
  -2   6 -17 529.567 30.6966   3
  -2  -6 -17 437.660 35.2286   1
  -2   6 -17 472.007 36.4175   1
  -2   6 -17 622.351 36.4741   4
  -2   6 -17 558.114 33.6607   5
  -2   6 -18 536.884 34.4983   7
  -2  -6 -18 465.420 28.1560   7
  -2   6 -18 460.940 29.3665   3
  -2   6 -18 399.581 35.1379   1
  -2   6 -18 553.603 33.4577   5
  -2   6 -18 582.693 36.1054   4
  -2   6 -19 469.007 33.5799   7
  -2  -6 -19 431.619 27.3704   7
  -2   6 -19 403.812 27.5076   3
  -2   6 -19 536.713 34.7177   4
  -2   6 -19 492.952 32.2687   5
  -2  -6 -20 288.753 22.8165   7
  -2   6 -20 322.484 28.0138   7
  -2   6 -20 347.069 29.0175   4
  -2   6 -20 356.823 27.6579   5
  -2  -6 -21 97.7668 14.4817   7
  -2   6 -21 105.223 18.4851   7
  -2   6 -21 115.638 18.5886   4
  -2   6 -21 95.9173 16.5352   5
  -2   6 -22 73.4794 18.5455   7
  -2  -6 -22 48.2434 13.6312   7
  -2   6 -22 78.2681 17.8385   4
  -2   6 -22 66.7608 16.3853   5
  -2  -6 -23 47.6743 13.8483   7
  -2   6 -23 69.5627 18.7985   4
  -2   6 -23 53.7941 16.1745   5
  -2  -6 -24 123.978 18.2341   7
  -2   6 -24 166.420 22.8118   5
  -2  -6 -25 41.5381 13.9251   7
   2  -8 -22 6.56297 9.86201   7
   2  -8 -21 1798.59 70.3962   7
   2   8 -21 1836.36 90.1808   4
   2  -8 -20 93.5364 12.6552   7
   2   8 -20 88.4040 22.4968   4
   2   8 -19 1648.99 79.6756   4
   2  -8 -19 1489.98 59.7167   7
   2   8 -18 427.624 36.1590   4
   2  -8 -18 450.130 23.5793   7
   2   8 -17 897.757 53.2828   4
   2  -8 -17 877.808 37.1064   7
   2  -8 -16 321.798 18.0175   7
   2   8 -16 314.493 29.6930   4
  -2  -8  16 316.052 29.7910   1
   2  -8 -15 4244.75 145.276   7
   2   8 -15 4493.29 164.601   4
  -2  -8  15 4352.79 165.035   1
  -2   8  15 4251.56 164.021   1
   2  -8 -14 514.640 22.8425   7
   2  -8 -14 557.227 22.4300   5
   2   8 -14 507.026 35.0126   4
  -2  -8  14 496.700 35.1599   1
  -2   8  14 499.040 34.7739   1
   2   8 -14 484.553 34.1162   2
   2  -8 -14 510.124 35.8335   2
   2  -8 -13 5945.90 190.859   7
  -2  -8  13 5686.78 207.735   1
   2  -8 -13 5731.11 210.021   2
   2   8 -13 5071.07 206.457   2
  -2   8  13 5603.32 206.504   1
   2   8 -13 5784.81 207.998   4
   2  -8 -13 5890.52 191.762   5
   2   8 -12 28.7797 11.3712   4
   2   8 -12 30.8764 10.2241   2
   2  -8 -12 43.6995 12.0645   2
  -2  -8  12 40.0867 11.5872   1
  -2   8  12 43.3185 11.2579   1
   2  -8 -12 34.1814 6.09037   5
   2  -8 -11 1514.46 51.7260   7
   2  -8 -11 1568.02 69.6273   2
   2   8 -11 1344.19 66.2436   2
   2  -8 -11 1549.91 56.3405   5
  -2   8  11 1759.28 54.8488   4
  -2  -8  11 1602.95 67.9281   1
  -2   8  11 1488.82 65.7192   1
   2  -8 -10 1693.52 69.1626   2
   2   8 -10 1373.15 65.7840   2
   2   8 -10 1320.59 68.5691   4
   2  -8 -10 1503.87 56.3853   5
  -2  -8  10 1675.01 66.7169   1
  -2   8  10 1666.34 65.6210   1
   2   8  -9 2789.96 116.015   2
   2  -8  -9 3251.13 118.353   2
   2   8  -9 2807.59 119.869   4
  -2  -8   9 3018.35 115.328   5
   2  -8  -9 3172.03 108.054   5
  -2  -8   9 3393.60 117.190   1
  -2   8   9 3328.40 115.573   1
   2  -8  -8 802.562 39.3393   2
   2   8  -8 641.162 37.1915   2
   2   8  -8 503.104 39.3962   4
   2  -8  -8 839.025 31.8870   5
  -2  -8   8 657.147 35.9498   5
  -2  -8   8 788.557 36.3274   1
  -2   8   8 790.152 35.7154   1
   2   8  -7 6155.11 248.555   2
   2  -8  -7 7407.18 249.682   2
   2  -8  -7 7413.69 241.466   5
   2   8  -7 6621.06 253.101   4
  -2   8   7 7622.17 244.890   1
  -2  -8   7 7844.38 245.781   1
   2  -8  -6 1134.61 47.8793   2
   2   8  -6 893.457 47.8316   2
   2   8  -6 1040.23 47.8567   4
   2  -8  -6 991.845 40.4744   5
  -2   8   6 1002.59 40.9448   1
  -2  -8   6 1018.38 42.1162   1
   2  -8  -5 1837.27 68.1723   6
   2   8  -5 1553.70 70.2584   6
   2  -8  -5 1657.69 62.4188   5
  -2   8   5 1689.23 61.3858   1
  -2  -8   5 1646.99 61.8954   1
   2  -8  -4 1339.57 63.9485   3
  -2  -8   4 1312.15 52.6454   3
   2  -8  -4 1690.79 57.8918   6
   2   8  -4 1763.58 62.2271   6
   2  -8  -4 1578.32 57.8853   5
  -2  -8   4 1344.54 59.9472   5
  -2  -8   4 1574.95 55.3467   1
  -2   8   4 1607.65 54.6351   1
  -2   8   3 192.750 10.4508   1
  -2  -8   3 195.801 10.9236   1
   2   8  -3 208.692 12.6414   6
   2  -8  -3 206.634 11.1406   6
  -2  -8   3 195.762 15.8149   5
   2  -8  -2-0.78387 6.98102   3
  -2   8   2 5.11831 2.21876   1
  -2  -8   2 9.77248 2.74496   1
   2   8  -2-0.56981 6.34375   4
   2  -8  -2 6.03745 2.29303   6
   2   8  -2 6.38387 2.99512   6
  -2  -8   2 2.74301 5.37190   5
  -2   8   2 0.55473 6.57456   5
  -2   8   1 6229.41 205.466   7
  -2  -8   1 6116.77 204.118   1
  -2  -8   1 6073.51 215.868   5
   2   8  -1 6671.04 215.747   4
   2  -8  -1 6169.60 220.471   3
  -2   8   0 3584.34 123.095   7
   2  -8   0 3448.34 136.401   3
  -2   8   0 4096.91 133.639   5
  -2  -8   0 3411.28 131.331   5
   2   8   0 4030.01 133.134   4
  -2   8  -1 3249.45 112.143   7
  -2   8  -1 3201.18 108.539   1
  -2  -8  -1 3467.43 109.663   2
   2  -8   1 3168.29 123.975   3
  -2   8  -1 3180.61 110.588   2
  -2  -8  -1 3144.96 119.434   5
   2  -8   2 108.563 13.4215   3
  -2   8  -2 106.643 6.96947   1
  -2  -8  -2 109.951 7.36909   1
  -2   8  -2 107.349 8.88437   7
  -2  -8  -2 114.517 7.39794   6
  -2   8  -2 122.178 9.50025   6
   2   8   2 88.7997 11.5586   4
  -2  -8  -2 99.3238 12.4586   5
  -2  -8  -3 231.475 12.8969   1
  -2   8  -3 242.892 12.9206   1
  -2   8  -3 286.357 15.7995   7
   2  -8   3 245.183 19.1382   3
  -2  -8  -3 263.547 12.8400   6
  -2   8  -3 263.950 14.5240   6
   2   8   3 296.999 19.4024   4
  -2   8  -4 969.271 40.1654   7
   2   8   4 965.358 36.2052   7
   2  -8   4 1044.52 44.2698   3
  -2   8  -4 969.625 38.6048   6
  -2  -8  -4 1002.53 36.5111   6
  -2  -8  -4 915.873 37.6763   1
  -2   8  -4 925.852 37.5467   1
  -2   8  -5 4740.01 156.029   7
  -2  -8  -5 4482.11 151.087   6
  -2   8  -5 4739.63 153.798   6
   2   8   5 4506.23 149.624   7
   2  -8   5 4538.48 156.294   3
  -2   8  -5 4473.60 153.536   1
  -2  -8  -5 4197.09 153.113   1
  -2   8  -5 4536.94 160.233   5
  -2  -8  -6 663.521 27.2738   6
  -2   8  -6 649.520 29.3330   6
  -2   8  -6 662.060 31.2209   7
   2   8   6 663.158 25.1718   7
   2  -8   6 670.569 29.9770   3
  -2   8  -6 596.552 29.1944   1
  -2  -8  -6 590.785 29.3593   1
  -2   8  -6 643.084 33.8998   5
  -2   8  -7 6094.87 212.988   1
  -2  -8  -7 6020.93 213.093   1
  -2   8  -7 6555.89 214.814   7
   2   8   7 6347.09 206.505   7
   2  -8   7 6097.35 209.542   3
  -2   8  -7 6575.82 211.060   3
  -2   8  -7 6232.90 217.506   5
  -2  -8  -8 145.595 13.5643   1
  -2   8  -8 133.479 13.1167   1
  -2   8  -8 157.012 11.8580   3
  -2   8  -8 138.293 15.1941   5
  -2   8  -8 160.558 14.4742   7
  -2   8  -9 2118.69 83.5087   1
  -2  -8  -9 2080.65 83.4865   1
  -2   8  -9 2213.05 78.4541   3
  -2   8  -9 2093.96 85.2360   5
  -2   8  -9 2252.19 84.2278   7
  -2  -8 -10 717.119 37.4602   1
  -2   8 -10 716.149 37.1573   1
  -2   8 -10 715.413 31.1926   3
  -2   8 -10 714.057 37.9167   5
  -2   8 -10 761.286 37.3295   7
  -2   8 -11 3872.53 144.448   1
  -2  -8 -11 3877.90 144.606   1
  -2   8 -11 3824.18 134.621   3
  -2   8 -11 4036.59 144.665   5
  -2   8 -11 4212.61 144.205   7
  -2   8 -12 41.8969 11.3218   1
  -2  -8 -12 35.2132 11.1804   1
  -2   8 -12 30.8446 6.68179   3
  -2   8 -12 38.0226 11.5243   5
  -2   8 -12 37.4264 10.9293   7
  -2   8 -13 4279.87 159.401   1
  -2  -8 -13 4323.32 160.101   1
  -2   8 -13 4010.50 146.512   3
  -2   8 -13 4622.96 159.352   5
  -2   8 -13 4843.27 159.183   7
  -2  -8 -14 21.8128 10.5926   1
  -2   8 -14 26.1896 12.1375   7
  -2   8 -14 13.4221 5.95793   3
  -2   8 -14 27.5529 11.3257   5
  -2   8 -15 2198.72 83.6208   7
  -2   8 -15 1733.28 69.5789   3
  -2   8 -15 1853.00 83.6076   1
  -2  -8 -15 1909.53 84.0205   1
  -2   8 -15 2189.91 83.1945   5
  -2   8 -16 144.030 18.4553   7
  -2   8 -16 112.136 10.7195   3
  -2   8 -16 148.041 19.0472   1
  -2  -8 -16 102.903 18.1439   1
  -2   8 -16 164.205 20.4799   4
  -2   8 -16 154.357 18.3837   5
  -2   8 -17 1680.51 72.4792   7
  -2   8 -17 1385.33 58.1538   3
  -2  -8 -17 1433.98 72.1644   1
  -2   8 -17 1372.92 71.8636   1
  -2   8 -17 1920.85 77.3577   4
  -2   8 -17 1759.38 72.8495   5
  -2   8 -18 111.152 19.0460   7
  -2   8 -18 112.618 19.6108   4
  -2   8 -18 129.698 19.6712   5
  -2   8 -18 83.7383 17.6831   1
  -2  -8 -18 89.4142 18.4458   1
  -2   8 -19 1702.52 79.8025   7
  -2   8 -19 1816.87 82.6075   4
  -2   8 -19 1702.28 130.295   5
  -2   8 -20 23.5774 16.3164   7
  -2   8 -20 25.7113 15.3216   5
  -2   8 -20 30.5698 17.7198   4
  -2   8 -21 666.395 43.5591   5
  -2   8 -21 656.001 44.9821   4
  -2   8 -22 11.9679 15.5755   5
  -2   8 -22 18.5071 17.3742   4
  -2   8 -23 319.543 31.1642   5
  -2   8 -23 262.092 31.1902   4
   2  10 -20 313.486 35.0777   4
   2  10 -19 4.36451 18.9735   4
   2  10 -18 247.536 29.0781   2
   2 -10 -18 308.306 35.4616   2
   2  10 -18 348.092 34.7668   4
   2 -10 -17 948.163 56.9233   2
   2  10 -17 857.251 53.5935   4
   2 -10 -16 689.206 46.3876   2
   2  10 -16 649.197 44.7755   4
   2  10 -15 40.4270 16.6883   4
   2  10 -15 58.1518 13.8783   2
   2 -10 -15 62.6998 16.9132   2
   2  10 -14 721.211 45.1229   4
   2  10 -14 633.361 41.3388   2
   2  10 -13 196.349 23.0135   4
   2  10 -13 187.807 19.9646   2
   2 -10 -13 240.864 25.0985   2
  -2  10  12 447.191 20.2774   4
   2 -10 -12 414.172 21.2930   5
   2 -10 -12 479.287 34.0313   2
   2 -10 -11 1992.56 70.5351   5
  -2  10  11 2279.24 70.4937   4
   2 -10 -11 2589.02 94.0845   2
   2  10 -11 1671.25 82.3009   2
  -2  10  10 245.739 14.7398   4
   2 -10 -10 208.249 14.7274   5
   2  10 -10 164.381 18.0436   2
   2 -10 -10 289.664 24.2431   2
   2 -10  -9 634.648 29.3048   5
  -2 -10   9 575.872 34.5398   5
   2  10  -9 558.559 35.8975   2
  -2  10   8 365.975 19.3533   4
   2 -10  -8 321.473 18.6808   5
  -2 -10   8 250.327 21.3785   5
   2 -10  -8 398.115 25.8383   2
   2  10  -8 286.551 24.7910   2
   2 -10  -7 857.344 38.8374   5
   2  10  -7 859.171 45.4140   6
   2 -10  -6 15.7637 9.74913   3
   2  10  -6 35.2930 8.35942   6
   2 -10  -6 29.3477 7.28164   6
   2 -10  -5 959.216 54.4354   3
  -2 -10   5 983.200 50.2589   5
   2 -10  -5 1190.19 48.4264   5
   2 -10  -5 1214.84 43.2947   6
   2  10  -5 1223.78 45.8172   6
  -2 -10   4 117.370 9.10447   3
   2 -10  -4 134.313 16.9738   3
   2  10  -4 118.053 15.4321   4
  -2 -10   4 93.4575 12.8049   5
   2  10  -4 114.453 7.07810   6
   2 -10  -4 102.954 6.33489   6
  -2 -10   3 3088.49 118.487   5
   2 -10  -3 3311.64 127.102   3
  -2 -10   3 3004.27 111.578   3
   2  10  -2 25.4656 8.90692   4
  -2 -10   2 15.1535 6.90854   5
   2 -10  -2 15.0608 9.05425   3
  -2 -10   1 87.3160 12.1300   5
   2  10  -1 97.2551 13.1881   4
   2 -10  -1 99.3884 14.5573   3
  -2  10   0 267.347 13.7869   7
   2 -10   0 247.363 22.6677   3
  -2  10   0 272.987 22.2480   5
   2  10   0 258.107 20.6324   4
  -2 -10   0 219.197 19.0062   5
  -2  10  -1 41.0354 6.03118   7
   2  10   1 18.0585 9.48505   4
  -2 -10  -1 14.0902 8.35963   5
  -2  10  -1 14.4576 9.76735   5
   2 -10   1 29.7171 10.2715   3
  -2  10  -2 263.046 15.8129   7
   2 -10   2 250.912 21.9494   3
  -2 -10  -2 263.520 21.5186   5
   2  10   2 299.412 22.0194   4
  -2  10  -2 276.396 22.1606   5
  -2  10  -3 3415.79 122.312   7
   2 -10   3 3544.59 130.830   3
  -2 -10  -3 3286.97 129.598   5
  -2  10  -4 33.7825 4.81255   1
  -2 -10  -4 41.9055 5.27216   1
  -2  10  -4 49.2157 8.65670   7
   2 -10   4 49.3832 9.80735   3
  -2 -10  -4 49.8901 4.92301   6
  -2  10  -4 60.6948 6.76512   6
  -2 -10  -4 36.5030 10.4114   5
  -2 -10  -5 304.962 16.3636   1
  -2  10  -5 293.228 15.9102   1
   2  10   5 336.468 13.7997   7
  -2  10  -5 325.895 20.1061   7
   2 -10   5 329.183 20.5459   3
  -2 -10  -5 332.260 15.7309   6
  -2  10  -5 322.059 17.7919   6
  -2 -10  -5 311.555 23.6577   5
  -2 -10  -6 162.795 12.0057   1
  -2  10  -6 164.607 11.6793   1
   2  10   6 153.146 7.60017   7
  -2  10  -6 161.317 14.4682   7
   2 -10   6 185.351 13.3948   3
  -2  10  -6 177.696 13.0853   6
  -2 -10  -6 182.384 11.0569   6
  -2  10  -6 176.824 18.5522   5
  -2 -10  -6 167.025 17.6618   5
  -2  10  -7 233.646 16.4856   6
  -2 -10  -7 258.016 14.3920   6
  -2  10  -7 249.225 18.4054   7
   2 -10   7 266.186 14.7420   3
  -2  10  -7 245.232 21.9387   5
  -2 -10  -7 248.945 22.0544   5
  -2 -10  -7 217.310 15.4969   1
  -2  10  -7 214.157 15.0032   1
  -2  10  -8 66.7979 11.1815   7
  -2 -10  -8 78.5030 8.35004   6
  -2  10  -8 73.6127 9.81009   6
  -2  10  -8 71.2609 12.7448   5
  -2 -10  -8 66.8770 13.4026   5
  -2  10  -8 53.3200 8.42280   1
  -2 -10  -8 71.4903 9.94785   1
  -2 -10  -9 754.561 32.2082   6
  -2  10  -9 736.617 35.0325   6
  -2  10  -9 766.565 38.0289   7
  -2  10  -9 745.814 41.6067   5
  -2 -10  -9 758.156 41.3246   5
  -2 -10  -9 692.962 35.3281   1
  -2  10  -9 647.507 34.1124   1
  -2  10 -10 387.164 25.7174   7
  -2  10 -10 378.151 28.0267   5
  -2  10 -10 373.924 23.8241   1
  -2 -10 -10 346.023 23.5579   1
  -2  10 -11 490.080 30.0695   7
  -2  10 -11 487.916 32.7479   5
  -2  10 -11 435.231 27.8832   1
  -2 -10 -11 441.704 28.4211   1
  -2  10 -12 907.418 45.5376   7
  -2  10 -12 900.453 47.8633   5
  -2 -10 -12 843.464 44.4791   1
  -2  10 -12 820.422 43.5114   1
  -2  10 -13 28.8978 11.3859   7
  -2  10 -13 33.7773 13.2413   5
  -2 -10 -13 22.4592 11.5743   1
  -2  10 -13 34.3051 11.9134   1
  -2  10 -14 566.450 35.0008   7
  -2  10 -14 553.866 36.6251   5
  -2  10 -14 611.582 39.4653   4
  -2  10 -14 468.755 32.9453   1
  -2 -10 -14 550.880 35.8589   1
  -2  10 -15 11.6419 11.1186   7
  -2  10 -15 48.4939 15.4853   5
  -2 -10 -15 16.0123 12.0832   1
  -2  10 -15 21.7268 11.3003   1
  -2  10 -16 311.993 27.7907   7
  -2  10 -16 251.890 26.3276   1
  -2 -10 -16 300.948 28.6169   1
  -2  10 -16 368.344 30.3669   5
  -2  10 -16 391.791 32.6726   4
  -2  10 -17 107.085 18.0459   7
  -2  10 -17 116.820 21.4950   4
  -2  10 -17 93.2692 20.0354   5
  -2 -10 -17 94.1770 20.1241   1
  -2  10 -17 69.2116 16.9098   1
  -2  10 -18 572.597 39.4880   7
  -2 -10 -18 511.974 40.4415   1
  -2  10 -18 590.812 41.8168   5
  -2  10 -18 654.685 44.3898   4
  -2  10 -19 15.2114 14.5842   7
  -2  10 -19 7.27340 15.4278   5
  -2  10 -19 24.2716 18.5777   4
  -2  10 -20 296.736 31.1262   5
  -2  10 -20 253.478 30.2011   4
   2 -12 -17 1518.10 90.2691   2
   2  12 -16 187.031 28.4399   4
   2 -12 -16 248.402 34.5975   2
   2 -12 -15 856.404 57.4132   2
   2  12 -15 526.861 45.0383   4
   2 -12 -14 2497.05 104.024   2
   2  12 -14 1569.87 86.9270   4
   2 -12 -13 450.151 40.0770   2
   2  12 -13 338.598 32.9134   4
   2  12 -12 315.360 30.2203   2
   2  12 -12 410.268 34.6129   4
  -2  12  11 1997.07 72.8060   4
   2  12 -11 1623.61 82.9052   4
   2  12 -10 21.9223 11.7162   6
   2  12 -10 19.2478 14.0400   4
  -2  12  10 20.4550 9.13068   4
   2 -12  -9 820.274 56.1314   3
  -2  12   9 1154.91 47.6939   4
   2  12  -9 935.875 54.6526   4
   2 -12  -9 1260.00 49.2929   6
   2  12  -9 1024.23 49.9747   6
   2 -12  -8 2082.95 70.2047   6
  -2  12   8 1968.56 74.2838   4
   2  12  -7 14.4090 5.97248   6
   2 -12  -7 18.3296 5.23736   6
  -2  12   7 17.7902 9.22040   4
   2 -12  -7 19.7765 13.4649   3
   2  12  -6 1287.99 61.5986   4
  -2 -12   6 1081.97 56.4437   5
   2 -12  -6 1151.77 63.4286   3
  -2  12   5 379.066 23.9632   4
   2  12  -5 342.584 27.5861   4
  -2 -12   5 271.078 23.4663   5
   2 -12  -5 307.011 29.1283   3
   2  12  -4 6.17186 12.0494   4
  -2 -12   4 6.85588 8.54160   5
  -2 -12   4 16.0470 5.76608   3
   2 -12  -4 7.88100 10.3383   3
  -2 -12   3 992.632 50.6829   5
   2  12  -3 1158.98 55.5915   4
  -2 -12   3 1198.13 46.0536   3
   2 -12  -3 942.213 55.2415   3
  -2 -12   2 418.611 27.8870   5
  -2 -12   2 405.454 23.9592   3
   2 -12  -2 379.772 30.9248   3
   2  12  -1 21.1426 12.0918   4
  -2 -12   1 15.5154 9.78106   5
   2 -12  -1 0.99039 11.1004   3
  -2  12   0 2663.80 87.2408   7
   2 -12   0 2335.62 101.742   3
   2  12   0 2543.30 102.775   4
  -2 -12   0 2221.29 96.9291   5
  -2  12  -1 20.3167 6.05744   7
   2  12   1 3.47759 11.5670   4
   2 -12   1 12.2997 10.2973   3
  -2 -12  -1 14.9617 9.86304   5
  -2  12  -2 122.037 11.1496   7
   2 -12   2 117.133 15.8044   3
  -2 -12  -2 95.7512 14.5681   5
   2  12   2 130.437 17.9740   4
  -2  12  -3 1004.89 43.4207   7
   2 -12   3 1053.44 50.0739   3
  -2 -12  -3 985.289 50.6441   5
   2  12   3 1133.96 53.1846   4
  -2  12  -4 140.898 13.5448   7
   2 -12   4 123.836 14.5133   3
  -2 -12  -4 105.047 16.2381   5
  -2  12  -5 652.295 32.4965   7
   2 -12   5 648.117 32.5203   3
  -2 -12  -5 583.026 36.3887   5
  -2  12  -6 1292.56 49.2572   2
  -2  12  -6 1542.47 59.7566   7
   2 -12   6 1529.50 55.3583   3
  -2 -12  -6 1401.91 48.0636   6
  -2  12  -6 1393.80 49.5618   6
  -2 -12  -6 1415.40 64.4494   5
  -2  12  -7 122.928 14.7664   7
   2 -12   7 138.167 10.6012   3
  -2  12  -7 146.552 12.2960   6
  -2 -12  -7 154.726 9.90035   6
  -2 -12  -7 126.933 17.9266   5
  -2  12  -7 153.463 20.1159   5
  -2 -12  -8 872.444 34.9151   6
  -2  12  -8 911.047 39.5006   6
  -2 -12  -8 900.052 48.3155   5
  -2  12  -8 917.842 50.1906   5
  -2  12  -8 846.546 42.9310   7
  -2 -12  -9 796.517 33.1589   6
  -2  12  -9 777.417 37.3808   6
  -2 -12  -9 857.215 45.8832   5
  -2  12  -9 735.643 45.1217   5
  -2  12  -9 747.294 40.7404   7
  -2 -12 -10 164.399 20.3772   5
  -2  12 -10 149.584 20.7329   5
  -2  12 -10 171.890 21.5327   4
  -2  12 -10 154.351 15.4371   6
  -2  12 -10 139.070 16.9583   7
  -2 -12 -10 140.632 12.5492   6
  -2  12 -11 1882.44 81.7108   4
  -2 -12 -11 1780.58 75.3922   5
  -2  12 -11 1668.34 78.5894   5
  -2 -12 -11 1622.28 63.6456   6
  -2  12 -11 1632.50 68.8315   6
  -2  12 -11 1660.75 72.2981   7
  -2 -12 -12 716.722 40.9393   5
  -2  12 -12 709.348 44.6780   5
  -2 -12 -12 657.543 32.0629   6
  -2  12 -12 680.116 36.7996   6
  -2  12 -12 650.275 39.0204   7
  -2  12 -13 752.328 48.1447   4
  -2 -12 -13 712.654 40.5984   5
  -2  12 -13 721.167 45.2012   5
  -2  12 -13 626.273 36.7681   6
  -2 -12 -13 655.071 32.9709   6
  -2  12 -13 649.489 40.1271   7
  -2  12 -14 737.871 47.8176   4
  -2 -12 -14 636.209 38.0316   5
  -2 -12 -14 597.671 32.8650   6
  -2  12 -14 565.923 36.3400   6
  -2  12 -14 587.372 205.952   7
  -2  12 -15 420.664 36.6515   4
  -2  12 -15 396.474 34.4975   5
  -2  12 -15 359.944 30.4124   7
  -2  12 -16 215.759 27.9725   4
  -2  12 -16 201.642 26.2208   5
  -2  12 -16 189.375 23.6108   7
  -2  12 -17 726.333 45.5320   7
   2  14 -15 83.9224 18.3086   7
   2 -14 -13 39.2763 20.9381   3
   2 -14 -12 267.555 34.7184   3
   2 -14 -11 21.3190 18.6134   3
   2  14 -11 4.12421 16.2891   4
  -2  14  11 6.39819 11.3958   4
   2 -14 -10 835.437 32.0616   6
   2 -14 -10 815.649 57.9740   3
  -2  14   9 13.6896 11.4709   4
   2 -14  -9-1.57511 15.5489   3
   2  14  -8 12.3204 15.5990   4
  -2  14   8 21.0131 11.7784   4
   2 -14  -8 4.55354 14.9883   3
  -2  14   7 13.7523 10.8613   4
   2  14  -7 27.5551 16.3023   4
   2 -14  -7 16.4559 15.8622   3
  -2  14   6 29.8612 11.5636   4
   2  14  -6 20.9638 14.6832   4
   2 -14  -6 16.5010 14.8032   3
   2  14  -5 103.147 20.9734   4
  -2  14   5 141.064 17.8317   4
   2 -14  -5 100.954 18.6658   3
  -2 -14   4 973.073 35.7448   3
  -2 -14   4 959.096 36.8938   3
  -2  14   4 1103.90 50.8584   4
   2  14  -4 1113.02 58.3226   4
   2  14  -3 238.267 26.3004   4
  -2  14   3 201.287 20.9810   4
  -2 -14   3 218.458 15.4146   3
   2 -14  -3 154.598 21.8205   3
   2  14  -2 153.588 23.2747   4
  -2  14   2 157.652 19.3018   4
   2 -14  -2 93.2761 18.2824   3
  -2 -14   2 149.241 14.9136   3
   2  14  -1 33.7261 15.5190   4
  -2  14   1 33.1893 13.4377   4
   2 -14  -1 21.0758 13.4191   3
  -2 -14   1 10.3719 9.26260   3
  -2  14   0 218.694 22.7089   4
   2  14   0 203.840 23.6438   4
   2 -14   0 186.686 21.1539   3
  -2 -14   0 196.812 18.6412   3
   2  14   1 125.727 9.65774   7
   2 -14   1 118.297 17.0142   3
  -2 -14  -1 105.927 15.4085   3
   2  14   1 154.562 21.4016   4
  -2  14  -1 120.314 18.5400   4
   2 -14   2 105.723 16.0160   3
  -2  14  -2 126.605 11.9575   7
   2  14   2 103.801 6.95146   7
   2  14   2 137.579 21.0044   4
  -2  14  -3 229.621 17.2609   7
   2 -14   3 237.153 20.7551   3
  -2  14  -4 908.582 41.0251   7
   2 -14   4 875.637 41.9104   3
   2 -14   5 22.7692 8.28706   3
  -2  14  -6 3.13603 9.04789   7
   2 -14   6 4.86991 6.54026   3
  -2  14  -6 3.25965 13.2463   4
  -2  14  -7 2.70364 9.79124   7
  -2  14  -7 21.6986 15.9432   4
  -2  14  -8 25.2290 11.1546   7
  -2  14  -8 37.8188 16.3833   4
  -2  14  -9 20.4767 11.9934   7
  -2 -14 -10 608.606 25.2670   6
  -2  14 -10 614.016 36.7074   7
  -2 -14 -11 38.9592 8.21543   6
  -2  14 -11 48.0835 14.8696   7
  -2  14 -11 66.0900 20.0518   4
  -2  14 -12 299.549 26.7587   7
  -2  14 -13 87.9145 17.4934   7
  -2  14 -14 46.5454 16.4145   7
  -2  14 -15 29.0530 16.2474   7
   2 -16 -10 526.414 50.3547   3
  -2  16   9 7.07567 13.9236   4
   2 -16  -9 18.2048 21.0565   3
  -2  16   8 297.927 27.1703   4
   2 -16  -8 218.956 31.7672   3
  -2  16   7 277.014 25.4437   4
   2 -16  -7 178.908 28.1443   3
  -2  16   6 111.333 18.7887   4
   2 -16  -6 102.599 23.4235   3
  -2  16   5 5.57794 13.0319   4
   2  16  -5 6.86143 18.3258   4
   2 -16  -5-4.12804 16.8675   3
   2  16  -4 350.782 35.4887   4
  -2  16   4 347.983 29.7754   4
   2 -16  -4 314.117 31.6207   3
  -2  16   3 84.6855 18.1021   4
   2  16  -3 83.2121 22.1029   4
   2 -16  -3 87.0475 18.8269   3
  -2  16   2 378.401 31.3635   4
  -2 -16   2 347.161 21.8046   3
   2 -16  -2 376.883 31.8255   3
  -2  16   1 201.125 24.4074   4
   2  16  -1 252.853 28.7151   4
   2 -16  -1 192.332 22.7834   3
  -2 -16   1 212.424 18.3681   3
  -2  16   0 41.9302 16.7492   4
   2  16   0 43.7665 20.0330   4
   2 -16   0 29.9955 13.9264   3
  -2 -16   0 26.7142 11.8234   3
   2 -16   1 163.055 19.4740   3
  -2  16  -1 183.852 24.2152   4
  -2 -16  -1 156.603 19.7116   3
   2 -16   2 179.839 19.3765   3
  -2  16  -2 214.159 25.5856   4
  -2 -16  -2 166.670 22.7508   3
  -2  16  -3 105.583 21.4119   4
   2 -16   3 69.8684 13.9644   3
  -2 -16  -3 93.8304 18.7129   3
  -2  16  -4 491.923 38.4380   4
  -2 -16  -4 500.268 37.5417   3
  -2  16  -5 18.0450 17.0844   4
   2 -18  -6 2.91444 18.5374   3
  -2  18   5 30.1044 18.9239   4
  -2  18   4 114.920 23.2320   4
  -2  18   3 142.667 24.2000   4
   3   1 -25 30.6384 15.0802   3
   3  -1 -25 59.9004 20.3265   7
   3   1 -24 11.2489 12.1865   3
  -3   1  24 22.5347 19.0050   1
   3  -1 -24 8.33127 15.6767   7
  -3   1  23 53.9260 20.0558   1
   3  -1 -23 46.1374 16.7174   7
  -3   1  22 23.9327 17.0479   1
  -3   1  21 59.7108 19.0693   1
  -3   1  20 135.461 23.6728   1
  -3   1  19 265.076 29.6826   1
  -3  -1  18-3.83182 12.4999   1
  -3   1  18 8.99407 11.4390   1
  -3  -1  17 277.673 28.3829   1
  -3   1  17 278.004 27.5663   1
  -3  -1  16 241.149 25.4674   1
  -3   1  16 315.636 27.8486   1
  -3  -1  15 698.808 43.1478   1
  -3   1  15 733.737 44.2725   1
  -3   1  14 544.476 36.0249   1
  -3  -1  14 543.025 36.1401   1
  -3   1  13 1221.90 57.7352   1
  -3  -1  13 1095.69 55.8623   1
  -3   1  12 562.427 24.7731   4
  -3  -1  12 544.316 34.1989   1
  -3   1  12 566.085 34.6640   1
  -3  -1  11 1633.72 62.5767   4
  -3   1  11 1611.86 60.6401   4
  -3  -1  11 1760.01 72.7635   1
  -3   1  11 1767.48 73.1090   1
  -3   1  10 1688.48 63.1690   4
  -3  -1  10 1821.58 65.5030   4
   3   1 -10 1717.55 67.2755   3
  -3  -1   9 6908.87 237.284   1
  -3   1   9 7287.56 238.174   1
   3   1  -9 6908.69 236.376   2
  -3  -1   9 7050.09 224.896   5
  -3   1   9 6566.48 227.841   4
  -3  -1   9 6730.57 229.180   4
   3   1  -9 6583.70 231.094   3
  -3  -1   8 2072.71 79.2881   1
  -3   1   8 2118.71 79.5160   1
  -3  -1   8 1887.37 71.6610   4
  -3  -1   8 1982.88 67.2567   5
   3   1  -8 1896.10 76.9221   2
   3   1  -8 2002.69 74.2767   3
   3  -1  -8 1753.82 73.6527   3
  -3   1   7 3318.73 116.099   1
  -3  -1   7 3163.34 115.012   1
   3   1  -7 2997.50 109.864   3
   3  -1  -7 2772.17 109.933   3
   3   1  -7 3153.87 114.499   2
  -3  -1   7 2913.04 108.603   4
  -3  -1   7 3234.05 104.021   5
   3   1  -6 465.696 26.1492   2
   3   1  -6 503.356 24.5728   3
   3  -1  -6 456.080 24.9870   3
  -3  -1   6 426.856 22.7421   4
   3   1  -5 207.445 16.8812   2
   3   1  -5 201.589 13.8704   3
   3  -1  -5 202.602 15.0599   3
  -3  -1   5 197.624 13.4221   3
   3  -1  -4 1267.39 50.6122   3
  -3   1   4 1034.09 49.9612   2
  -3  -1   4 1249.07 47.4836   3
   3   1  -4 1278.47 47.4050   3
  -3  -1   4 959.376 48.7793   2
   3   1  -4 1265.29 57.4530   2
   3   1  -3 6416.45 206.218   3
   3  -1  -3 6433.13 209.612   3
  -3   1   3 6655.76 209.186   3
  -3   1   3 5521.29 211.503   2
  -3  -1   3 5820.39 211.138   2
   3  -1  -3 5507.11 219.097   6
   3   1  -3 5790.92 222.233   6
   3   1  -2 3528.16 114.450   3
   3  -1  -2 3412.11 116.672   3
  -3   1   2 3615.21 115.760   3
   3   1  -2 2980.45 123.137   6
  -3   1   2 3071.24 120.785   6
   3  -1  -2 2626.91 119.587   6
  -3  -1   2 3099.00 119.473   6
   3   1  -1 4766.52 149.731   3
   3  -1  -1 4300.63 149.750   3
  -3   1   1 4326.29 147.923   3
   3   1  -1 4202.90 151.060   6
  -3   1   1 4319.94 150.053   6
   3  -1  -1 4084.99 150.165   6
  -3  -1   1 4125.64 148.659   6
  -3  -1   0 94.0219 8.33811   6
  -3   1   0 109.139 8.85297   6
   3  -1   0 94.0061 8.47642   6
   3   1   0 95.7398 8.76422   6
  -3   1   0 97.3639 8.91658   3
   3  -1   0 102.819 9.81362   3
  -3   1  -1 5984.00 194.882   6
   3  -1   1 5744.84 194.912   6
   3   1   1 6238.67 195.962   6
  -3  -1  -1 5671.84 194.148   6
   3  -1   1 5564.97 193.614   7
  -3  -1  -1 5979.26 197.565   3
  -3   1  -1 5559.84 197.620   3
   3   1   1 6216.07 199.910   3
   3  -1   1 5892.89 199.802   3
  -3   1  -2 2372.58 81.1445   6
  -3  -1  -2 2249.84 80.6270   6
   3  -1   2 2365.07 80.9570   7
   3  -1   2 2206.36 80.7660   6
   3   1   2 2410.05 81.6828   6
   3  -1   2 2310.61 86.5628   3
  -3   1  -2 2315.85 85.2814   3
   3   1   3 57.0706 5.94306   7
  -3   1  -3 58.2265 5.82825   7
  -3  -1  -3 51.9498 5.60072   6
  -3   1  -3 59.4635 5.90705   6
   3  -1   3 75.0742 6.42831   7
  -3   1  -3 51.9217 7.45569   3
  -3  -1  -4 405.474 19.3895   6
  -3   1  -4 397.848 19.4636   6
   3   1   4 413.027 19.3265   7
  -3   1  -4 377.854 18.9348   7
   3  -1   4 422.758 19.5107   7
  -3   1  -4 463.659 24.1343   3
  -3   1  -5 4120.89 141.192   7
   3  -1   5 4150.39 141.382   7
   3   1   5 4194.16 141.325   7
  -3   1  -5 4205.87 146.203   3
   3  -1   6 40.8382 5.84266   7
  -3   1  -6 48.9948 6.34528   7
  -3   1  -6 38.1726 7.25519   3
  -3   1  -7 5277.82 176.112   7
   3  -1   7 5221.46 176.214   7
   3   1   7 5074.28 175.062   7
  -3   1  -8 3691.41 126.364   7
   3  -1   8 3521.42 125.767   7
   3   1   8 3610.20 125.413   7
   3   1   9 3477.00 120.429   7
  -3  -1  -9 3392.04 119.945   7
  -3   1  -9 3359.02 129.900   1
  -3   1 -10 68.7799 11.6485   1
  -3  -1 -11 4609.74 157.488   7
  -3   1 -11 4364.98 167.146   1
  -3  -1 -12 255.326 18.1614   7
  -3   1 -12 273.587 24.2473   1
  -3  -1 -13 127.271 13.2011   7
  -3   1 -13 103.228 15.0681   1
  -3  -1 -14 454.416 25.9983   7
  -3   1 -14 405.443 31.6076   1
  -3  -1 -15 1441.52 59.1649   7
  -3   1 -15 1423.09 59.6284   7
  -3  -1 -16 4.34824 8.22389   7
  -3   1 -16 10.3009 8.06932   7
  -3   1 -16 18.6035 11.5773   1
  -3   1 -17 1788.69 73.0139   7
  -3  -1 -17 1804.40 72.6519   7
  -3   1 -17 1628.57 81.9544   1
  -3  -1 -18 867.225 44.3577   7
  -3   1 -18 999.252 46.1964   7
  -3  -1 -18 947.900 37.9164   4
  -3  -1 -19 1838.36 77.6663   7
  -3   1 -19 1778.42 77.7224   7
  -3   1 -19 2016.95 74.5257   4
  -3  -1 -19 1856.53 69.2532   4
  -3   1 -20 23.5823 12.0921   7
  -3  -1 -20 27.1083 11.2453   7
  -3  -1 -20 35.1383 7.59587   4
  -3   1 -20 32.1905 9.35218   4
  -3  -1 -21 72.0667 14.5817   7
  -3   1 -21 61.7842 14.9278   7
  -3   1 -21 97.0313 13.0679   4
  -3   1 -22 12.4504 12.2659   7
  -3   1 -22 18.7165 9.76601   4
  -3   1 -23 267.303 26.1047   7
  -3  -1 -23 278.886 25.1695   7
  -3  -1 -24 269.578 25.9515   7
  -3   1 -24 251.049 26.6918   7
   3  -3 -26 137.338 22.2319   7
   3  -3 -25-6.87902 14.2327   7
   3  -3 -24 36.1474 14.6121   7
   3   3 -23-3.94632 10.4546   3
  -3  -3  23 10.3523 15.6777   1
  -3   3  23 1.77065 17.6246   1
   3  -3 -23 8.96768 12.9354   7
   3   3 -22 6.39243 11.1134   3
  -3  -3  22 71.1991 21.0535   1
  -3   3  22 54.7617 19.5496   1
   3  -3 -22 47.5856 13.8463   7
   3   3 -21 7.73607 9.50759   3
  -3   3  21 10.6092 14.8360   1
  -3  -3  21 7.45072 15.0812   1
   3  -3 -21 16.5819 11.7940   7
  -3  -3  20 200.774 26.9007   1
  -3   3  20 181.390 26.2443   1
   3   3 -20 144.991 17.2657   3
  -3  -3  19-1.37427 12.8568   1
  -3   3  19 6.97656 13.1763   1
   3   3 -19 5.33111 7.76876   3
  -3  -3  18 116.431 19.3437   1
  -3   3  18 91.4933 18.6329   1
   3   3 -18 88.3403 13.0150   3
  -3  -3  17 27.1517 13.3359   1
  -3   3  17 27.5247 13.7783   1
   3   3 -17 23.7576 8.21801   3
  -3   3  16 244.064 24.8373   1
  -3  -3  16 269.748 25.5985   1
   3   3 -16 197.736 17.2269   3
  -3  -3  15 17.3036 9.98379   1
  -3   3  15 22.6648 12.0794   1
   3   3 -15 22.3550 7.32267   3
  -3  -3  14 1530.77 68.2060   1
  -3   3  14 1567.15 68.8593   1
  -3  -3  13 188.350 19.7587   1
  -3   3  13 216.175 21.0019   1
  -3   3  13 194.653 10.5017   4
   3   3 -13 190.489 15.2271   3
  -3  -3  12 830.069 43.6659   1
  -3   3  12 830.544 43.7586   1
   3   3 -12 784.922 36.9051   3
  -3   3  12 808.182 31.3925   4
   3   3 -11 7.22495 5.11862   3
  -3   3  11 12.0409 3.86072   4
  -3   3  11 19.4892 8.14745   1
  -3  -3  11 16.2320 7.24133   1
  -3  -3  10 4019.15 142.946   1
   3   3 -10 3702.89 141.224   2
   3  -3 -10 3839.52 141.583   2
  -3  -3  10 3672.20 132.699   5
   3   3 -10 3898.73 135.363   3
  -3   3   9 266.456 20.1277   1
  -3  -3   9 270.749 20.0531   1
  -3  -3   9 248.551 16.6493   4
  -3  -3   9 239.252 14.5687   5
   3   3  -9 210.680 18.1742   2
   3  -3  -9 279.973 20.2873   2
   3   3  -9 272.043 16.3715   3
  -3   3   8 6289.91 204.007   1
  -3  -3   8 5989.12 203.135   1
  -3  -3   8 5529.06 197.781   4
  -3  -3   8 5773.42 194.743   5
   3  -3  -8 5603.21 202.625   2
   3   3  -8 6005.98 196.743   3
   3   3  -8 5670.49 203.215   2
  -3   3   7 298.189 20.4365   1
  -3  -3   7 301.986 20.4204   1
   3   3  -7 317.556 16.5413   3
   3   3  -7 283.819 20.2383   2
   3  -3  -7 278.429 19.9372   2
  -3  -3   7 291.418 16.1596   5
   3   3  -6 51.9423 5.99349   3
   3   3  -6 39.3608 8.39340   2
   3  -3  -6 43.1817 7.33861   3
   3  -3  -6 60.4186 9.64364   2
  -3   3   6 55.3874 3.93796   5
  -3  -3   6 49.5476 6.30024   5
   3   3  -5 149.720 15.5072   2
  -3  -3   5 175.473 10.8940   3
   3  -3  -5 132.748 14.2474   2
   3  -3  -5 143.187 13.5867   3
  -3   3   5 146.249 7.46447   5
   3   3  -5 152.173 10.1868   3
  -3  -3   4 2152.53 74.4158   3
  -3  -3   4 1992.15 80.1527   2
   3  -3  -4 2086.43 81.9705   3
  -3   3   4 2000.70 81.6526   2
   3   3  -4 2087.33 91.0931   2
   3  -3  -4 2207.02 88.5597   2
  -3  -3   4 1892.48 77.5187   4
   3   3  -4 2338.38 75.9171   3
  -3   3   3 97.7580 12.1934   2
   3  -3  -3 105.404 11.4796   3
  -3  -3   3 96.1527 10.9778   2
   3   3  -3 91.0519 15.1464   6
   3  -3  -3 91.6359 13.1386   6
  -3  -3   3 93.6590 9.95612   4
  -3  -3   3 98.8357 7.68475   3
   3   3  -3 122.828 9.25108   3
  -3   3   2 8652.88 332.669   2
  -3   3   2 10353.8 330.029   3
  -3  -3   2 10516.3 331.118   2
  -3  -3   2 10277.5 322.849   3
   3   3  -2 9894.51 334.464   6
   3  -3  -2 8329.94 328.642   6
  -3  -3   2 10356.5 328.077   4
   3  -3  -1 19.8665 3.56232   7
  -3  -3   1 33.9034 5.11677   3
  -3   3   1 13.7004 5.45891   6
   3  -3  -1 17.9488 4.65276   6
   3   3  -1 22.5781 5.46858   6
  -3  -3   1 22.2182 5.40821   6
  -3   3   1 18.4240 5.32952   3
   3  -3   0 3151.12 106.079   7
  -3  -3   0 3281.51 108.094   3
  -3   3   0 3327.74 112.452   3
  -3  -3   0 3054.41 108.144   6
  -3   3   0 3009.75 109.382   6
   3  -3   0 3024.68 107.712   6
   3   3   0 3075.37 108.917   6
  -3   3  -1 11.0776 3.22466   7
  -3   3  -1 12.8589 3.99688   6
  -3  -3  -1 12.4073 3.68230   6
   3  -3   1 8.16055 3.17175   6
   3   3   1 3.60866 3.29492   6
  -3   3  -1 19.1497 5.02865   3
  -3   3  -2 4439.97 149.229   6
  -3  -3  -2 4376.59 148.236   6
   3  -3   2 4469.49 148.267   6
  -3   3  -2 4387.49 148.066   7
  -3   3  -2 4395.00 152.406   3
  -3   3  -3 114.397 8.50624   7
  -3  -3  -3 112.619 8.30153   6
  -3   3  -3 117.234 8.95818   6
   3  -3   3 115.990 11.3452   3
  -3   3  -4 1663.39 61.6591   6
  -3   3  -4 1605.99 61.2446   7
  -3  -3  -4 1610.27 60.3926   6
   3   3   4 1656.25 60.9123   7
  -3   3  -4 1826.60 66.6113   3
   3  -3   4 1890.59 67.9594   3
   3   3   5 563.913 26.1236   7
  -3   3  -5 619.072 27.6327   7
   3  -3   5 657.285 31.0212   3
  -3   3  -5 716.160 33.0273   3
   3   3   6 146.383 10.5035   7
  -3   3  -6 157.422 11.8759   7
   3   3   7 18.9179 4.88380   7
  -3   3  -7 15.3100 5.25409   7
  -3  -3  -7 27.7559 5.70948   7
  -3   3  -7 14.3424 6.49970   3
  -3  -3  -8 8582.91 279.243   7
   3   3   8 8196.44 278.693   7
  -3   3  -8 8657.45 281.633   7
  -3   3  -8 8173.05 286.526   3
  -3   3  -9 127.927 14.7629   1
  -3  -3  -9 119.357 14.5347   1
   3   3   9 134.496 11.1149   7
  -3  -3  -9 105.222 10.1193   7
  -3   3  -9 127.850 11.9089   7
  -3   3  -9 128.626 14.0471   3
  -3  -3 -10 65.4532 11.9068   1
  -3   3 -10 55.4265 11.2635   1
  -3   3 -10 39.0066 8.15435   7
   3   3  10 54.8788 7.65273   7
  -3  -3 -10 66.4481 8.65168   7
  -3   3 -10 43.6800 9.65017   3
  -3   3 -11 114.059 15.7761   1
  -3  -3 -11 100.961 15.3505   1
  -3  -3 -11 114.310 11.1281   7
  -3   3 -11 114.299 12.0720   7
  -3   3 -12 2060.45 87.9245   1
  -3  -3 -12 2009.18 87.1670   1
  -3   3 -12 2055.12 79.8674   7
  -3  -3 -12 2119.07 77.7978   7
  -3   3 -12 1965.32 81.9441   3
  -3   3 -13 24.6781 10.2662   1
  -3  -3 -13 23.5116 10.2665   1
  -3  -3 -13 28.7915 7.88370   7
  -3   3 -13 44.4554 9.40277   7
  -3   3 -13 19.0030 8.65475   3
  -3   3 -14 1314.01 66.2344   1
  -3  -3 -14 1298.21 66.2476   1
  -3  -3 -14 1443.95 57.5352   7
  -3   3 -14 1448.22 59.8092   7
  -3   3 -14 1316.22 61.4106   3
  -3  -3 -15 41.3910 12.6926   1
  -3   3 -15 30.7360 13.0212   1
  -3   3 -15 47.2365 10.3408   7
  -3  -3 -15 64.3424 10.8958   7
  -3   3 -15 51.6741 11.1755   3
  -3  -3 -16 32.9968 9.88525   7
  -3   3 -16 29.5568 10.4597   3
  -3  -3 -16 20.8156 11.2344   1
  -3   3 -16 24.2807 12.3555   1
  -3  -3 -17 4.95757 8.16493   7
  -3   3 -17-0.84099 8.51420   3
  -3   3 -17 3.63177 11.1131   1
  -3  -3 -17 2.41070 10.1608   1
  -3  -3 -17 14.2970 4.13917   4
  -3   3 -18 3233.99 135.916   1
  -3  -3 -18 3213.47 135.621   1
  -3  -3 -18 3573.15 123.317   7
  -3   3 -18 3035.60 125.388   3
  -3  -3 -19 37.2726 11.6291   7
  -3   3 -19 26.2093 10.8729   3
  -3  -3 -20 115.753 15.7318   7
  -3   3 -20 142.794 18.4978   7
  -3   3 -20 93.7140 15.0603   3
  -3  -3 -21 65.0424 13.9254   7
  -3   3 -21 77.1257 16.1982   7
  -3   3 -21 105.086 15.2518   4
  -3   3 -21 49.2651 12.7564   3
  -3   3 -21 114.022 18.2952   5
  -3  -3 -22 70.5845 14.4080   7
  -3   3 -22 77.3984 16.5334   7
  -3   3 -22 44.6596 12.4767   3
  -3   3 -22 83.8508 15.2536   4
  -3   3 -22 88.9496 16.6951   5
  -3   3 -23 44.4697 14.8902   5
  -3  -3 -23 35.8821 13.6307   7
  -3   3 -23 53.4140 16.9092   7
  -3   3 -24 1324.35 58.1886   5
  -3  -3 -24 938.633 51.9925   7
  -3  -3 -25 28.7275 14.8757   7
   3  -5 -26 64.6679 16.6517   7
   3  -5 -25 22.2977 13.0525   7
   3  -5 -24 11.8468 12.0033   7
   3  -5 -23 7.00875 9.61867   7
  -3  -5  22 14.6654 18.8491   1
  -3   5  22 11.6553 16.9869   1
   3  -5 -22 11.5254 10.0922   7
   3  -5 -21 125.756 15.4551   7
  -3   5  21 143.465 24.3456   1
  -3  -5  21 140.859 24.5038   1
   3   5 -21 149.516 17.1586   3
   3  -5 -20 40.3536 11.5619   7
  -3   5  20 33.9218 16.6749   1
  -3  -5  20 22.3283 14.8199   1
   3   5 -20 25.4924 10.3012   3
   3  -5 -19 221.564 18.7040   7
  -3   5  19 229.608 27.9811   1
  -3  -5  19 248.527 28.4869   1
   3   5 -19 193.064 18.2706   3
   3  -5 -18 101.135 12.6346   7
   3   5 -18 89.3187 11.9795   3
  -3  -5  18 102.696 19.4977   1
  -3   5  18 119.493 20.5516   1
  -3  -5  17 389.749 32.9885   1
  -3   5  17 392.683 33.1219   1
   3   5 -16 60.5139 9.64265   3
  -3   5  16 78.2137 16.3669   1
  -3  -5  16 54.9181 14.0440   1
   3   5 -15 1451.14 59.6304   3
  -3  -5  15 1556.60 72.0138   1
  -3   5  15 1544.86 72.2104   1
   3   5 -14 1.31063 5.14521   3
   3   5 -14 1.74403 9.83273   4
  -3  -5  14-0.95138 9.06652   1
  -3   5  14-1.91876 8.97494   1
  -3   5  13 1526.08 68.1033   1
   3   5 -13 1326.57 65.5215   2
  -3  -5  13 1440.19 66.7942   1
   3  -5 -13 1357.73 66.0910   2
   3   5 -13 1393.93 55.9756   3
   3   5 -13 1611.15 67.9250   4
  -3   5  13 1486.62 49.5560   4
   3   5 -12 62.0193 7.20995   3
   3   5 -12 67.1784 13.3629   4
  -3   5  12 72.6201 13.4463   1
   3  -5 -12 55.3322 11.2303   2
  -3  -5  12 67.4868 12.4023   1
   3   5 -12 70.0393 12.3429   2
   3   5 -11 2759.29 91.4415   3
  -3   5  11 3083.40 105.659   1
  -3  -5  11 2871.34 103.836   1
   3  -5 -11 2840.53 105.094   2
   3   5 -11 2607.33 103.900   2
   3   5 -11 3228.34 106.730   4
   3   5 -10 835.664 32.0809   3
  -3  -5  10 859.097 42.1084   1
  -3   5  10 913.307 42.7892   1
   3  -5 -10 891.296 43.6361   2
   3   5 -10 923.117 44.2000   2
   3   5 -10 896.833 43.0040   4
   3   5  -9 6472.22 218.853   3
  -3   5   9 7149.80 232.496   1
  -3  -5   9 7015.02 231.760   1
   3  -5  -9 6542.06 231.967   2
   3   5  -9 6262.77 231.761   2
   3   5  -9 7711.06 234.469   4
  -3  -5   9 6369.71 225.425   5
   3   5  -8 442.126 17.0336   3
  -3  -5   8 373.318 23.5997   1
   3   5  -8 414.203 25.7601   4
  -3  -5   8 356.851 20.9463   5
   3   5  -8 323.048 24.0641   2
   3  -5  -8 355.996 24.2493   2
  -3  -5   7 5200.56 181.161   1
  -3   5   7 5237.81 181.179   1
  -3  -5   7 4777.94 177.810   5
   3   5  -7 5632.90 184.775   4
   3   5  -7 5391.33 189.470   2
   3  -5  -7 5393.87 186.294   2
  -3   5   6 134.221 12.4226   1
  -3  -5   6 122.899 12.1034   1
   3   5  -6 141.523 15.8776   2
   3  -5  -6 126.352 14.4600   2
  -3  -5   6 122.009 11.3238   5
   3   5  -6 137.927 13.9521   4
  -3  -5   5 1697.48 57.9512   3
   3  -5  -5 1668.09 72.3903   2
   3   5  -5 1471.02 73.7427   2
  -3  -5   5 1536.27 64.5910   4
  -3   5   5 1716.71 60.3454   5
   3   5  -5 1644.69 67.2255   4
  -3  -5   4 878.330 31.5271   3
   3  -5  -4 847.082 43.4960   6
   3   5  -4 803.979 47.0950   6
  -3   5   4 794.681 32.9977   5
  -3  -5   4 773.577 36.9827   4
   3   5  -4 820.534 39.3183   4
  -3  -5   3 5898.85 187.646   2
  -3   5   3 5308.68 187.991   2
   3  -5  -3 5353.66 179.137   7
  -3  -5   3 5692.57 180.880   3
   3   5  -3 5879.03 197.494   6
   3  -5  -3 5386.40 190.106   6
  -3   5   3 5165.67 181.897   5
  -3  -5   3 5309.61 187.256   4
  -3   5   2 2389.27 91.6158   2
  -3  -5   2 2470.38 88.8631   2
   3  -5  -2 2434.00 82.7191   7
  -3  -5   2 2650.41 85.3530   3
   3   5  -2 2469.98 92.4177   6
   3  -5  -2 2344.86 88.5803   6
  -3  -5   2 2274.07 89.6083   4
  -3   5   2 2412.11 85.8847   5
   3  -5  -1 4467.81 153.134   3
   3  -5  -1 4175.94 137.291   7
   3  -5  -1 3982.33 140.069   6
  -3  -5   1 4305.20 144.683   6
   3   5  -1 4249.45 142.675   6
  -3  -5   1 4095.72 145.069   4
  -3   5   1 4159.36 140.901   5
   3  -5   0 3.87893 2.76345   7
  -3  -5   0 6.69909 5.08375   4
   3  -5   0 73.9698 6.25770   6
   3   5   0 5.70664 3.63959   6
  -3   5   0 2.97339 3.99378   6
  -3  -5   0 17.2676 4.47503   6
   3  -5   0 0.74931 6.02428   3
  -3   5   0 65.1579 8.91900   3
  -3   5  -1 924.593 39.0882   3
  -3   5  -1 777.526 31.7758   7
   3   5   1 850.759 33.6436   6
   3  -5   1 808.257 32.0688   7
   3  -5   1 801.448 31.8742   6
   3  -5   1 808.771 41.3892   3
  -3  -5  -1 821.200 33.0704   6
  -3   5  -1 816.375 35.3609   6
  -3  -5  -1 785.221 36.7448   4
  -3   5  -2 418.498 23.4266   3
  -3   5  -2 385.745 18.7311   7
   3  -5   2 398.248 18.9062   7
   3  -5   2 387.834 25.3546   3
  -3   5  -2 377.799 19.6903   6
  -3  -5  -2 408.465 18.7757   6
  -3  -5  -2 414.527 22.5205   4
  -3   5  -3 86.2022 9.67508   3
  -3   5  -3 79.8076 7.79675   7
   3  -5   3 99.5879 11.8314   3
  -3   5  -3 82.3381 8.06199   6
  -3  -5  -3 95.4283 7.52757   6
  -3  -5  -3 60.6264 8.41257   4
  -3   5  -4 4464.54 150.250   6
   3   5   4 4301.56 149.142   7
  -3   5  -4 4520.24 150.613   7
  -3  -5  -4 4387.11 148.371   6
   3  -5   4 4226.67 155.217   3
  -3   5  -4 4483.80 153.046   3
  -3  -5  -4 4437.93 152.546   4
  -3   5  -5 3310.77 116.163   7
   3   5   5 3285.46 113.757   7
  -3   5  -5 3261.92 115.467   6
  -3  -5  -5 3285.32 113.865   6
   3  -5   5 3502.84 121.006   3
  -3   5  -5 3242.37 117.343   3
  -3  -5  -5 3381.93 116.896   4
   3   5   6 642.501 28.2812   7
  -3   5  -6 654.096 30.9843   7
  -3   5  -6 649.261 32.0098   3
   3  -5   6 700.339 32.4969   3
  -3  -5  -6 736.217 31.2562   4
   3   5   7 2817.18 103.043   7
  -3   5  -7 2999.42 107.464   7
  -3   5  -7 3117.06 109.476   3
  -3   5  -7 3070.52 112.978   1
  -3  -5  -7 3054.76 105.446   4
  -3   5  -8 1144.04 48.4256   7
   3   5   8 1115.50 44.8497   7
  -3   5  -8 1236.22 51.2034   3
  -3   5  -8 1094.96 51.9686   1
  -3  -5  -8 1119.36 52.4250   1
  -3  -5  -8 1221.18 45.6969   4
   3   5   9 1001.41 41.5581   7
  -3   5  -9 1009.51 44.8804   7
  -3   5  -9 975.434 49.4541   1
  -3  -5  -9 975.823 48.9203   1
  -3  -5  -9 1054.30 40.0776   4
   3   5  10 805.542 35.6377   7
  -3   5 -10 831.541 39.2186   7
  -3   5 -10 795.753 43.9508   1
  -3  -5 -10 794.640 43.7108   1
  -3  -5 -10 847.397 32.7756   4
  -3   5 -11 2662.59 97.8132   7
  -3  -5 -11 2500.79 93.6943   7
  -3   5 -11 2746.25 101.685   3
  -3   5 -11 2403.79 102.626   1
  -3  -5 -11 2490.13 102.988   1
  -3  -5 -11 2623.43 87.6399   4
  -3  -5 -12 2301.61 82.0617   7
  -3   5 -12 2377.85 86.3175   7
  -3   5 -12 2371.90 89.2603   3
  -3  -5 -12 2065.00 90.3857   1
  -3   5 -12 2058.90 90.9567   1
  -3  -5 -12 2134.19 72.8257   4
  -3  -5 -13 88.1840 15.5525   1
  -3   5 -13 108.377 16.4904   1
  -3  -5 -13 115.365 12.1528   7
  -3   5 -13 132.497 14.5776   7
  -3   5 -13 129.997 15.6285   3
  -3   5 -14 265.869 25.3575   1
  -3  -5 -14 302.876 26.5256   1
  -3  -5 -14 321.484 20.7105   7
  -3   5 -14 318.908 22.9564   7
  -3   5 -14 324.566 24.4403   3
  -3  -5 -15 351.996 29.3423   1
  -3   5 -15 328.090 28.8434   1
  -3  -5 -15 354.726 22.5579   7
  -3   5 -15 338.924 24.8066   7
  -3   5 -15 352.232 25.8438   3
  -3   5 -16 15.9601 9.42192   7
  -3  -5 -16 4.66519 7.75601   7
  -3   5 -16 3.25611 8.81813   3
  -3   5 -16 2.23596 10.0599   1
  -3  -5 -16 13.4025 12.2652   1
  -3   5 -16 17.4934 11.1962   5
  -3  -5 -17 1422.15 60.9184   7
  -3   5 -17 1507.93 65.8948   7
  -3   5 -17 1386.61 65.3046   3
  -3   5 -17 1268.16 70.4462   1
  -3  -5 -17 1351.75 71.6095   1
  -3  -5 -18 1035.60 49.6276   7
  -3   5 -18 1125.31 54.5420   7
  -3   5 -18 1087.75 54.2567   3
  -3   5 -18 898.312 57.9184   1
  -3  -5 -18 1010.27 60.2443   1
  -3   5 -18 1274.61 56.1069   5
  -3  -5 -19 1209.71 56.3594   7
  -3   5 -19 1231.90 61.1715   7
  -3   5 -19 1241.01 60.8967   3
  -3   5 -19 1431.39 62.7030   5
  -3   5 -20 15.2168 11.9749   7
  -3  -5 -20 5.61083 10.6645   7
  -3   5 -20 0.90343 9.43220   3
  -3   5 -20-2.69996 11.8512   5
  -3   5 -20 5.37219 11.0364   4
  -3   5 -21 18.9503 14.1247   7
  -3  -5 -21 26.1910 12.6765   7
  -3   5 -21 38.2413 14.1154   4
  -3   5 -21 24.8092 14.8200   5
  -3  -5 -22 69.2154 14.3603   7
  -3   5 -22 69.3690 15.8053   4
  -3   5 -22 78.0553 17.6620   5
  -3   5 -23 398.874 31.3023   4
  -3   5 -23 373.349 29.8894   5
  -3   5 -24 241.373 24.9027   5
  -3  -5 -24 179.881 21.0344   7
  -3  -5 -25 655.469 38.8213   7
   3  -7 -23 23.3891 10.9724   7
   3  -7 -22 34.7968 11.3664   7
  -3  -7  21 20.2089 16.8499   1
   3  -7 -21 25.8755 10.4169   7
  -3   7  20 54.4279 19.9886   1
  -3  -7  20 58.1090 19.5644   1
   3  -7 -20 51.7665 10.3015   7
  -3  -7  19 71.6476 19.3675   1
  -3   7  19 87.2846 20.4164   1
   3  -7 -19 74.2168 10.6177   7
   3   7 -18 12.1714 3.81809   3
   3  -7 -18 31.7840 15.8801   2
  -3  -7  18 7.46765 12.6020   1
   3   7 -18 17.6480 12.5561   2
  -3   7  18 29.6993 14.3192   1
   3  -7 -18 18.6924 7.67673   7
   3  -7 -17 21.3111 13.5873   2
   3   7 -17 17.9374 12.2121   2
  -3  -7  17 16.6173 13.1349   1
  -3   7  17 21.1943 12.4919   1
   3  -7 -17 19.0076 6.98767   7
  -3   7  16 225.662 25.0592   1
  -3  -7  16 213.849 24.2354   1
   3  -7 -16 214.981 14.5698   7
   3  -7 -16 221.209 25.3744   2
   3   7 -16 184.446 21.7773   2
   3   7 -16 259.272 25.9757   4
   3  -7 -15 28.1393 6.70898   7
   3   7 -15 33.0504 13.6465   4
  -3  -7  15 32.6189 12.9309   1
  -3   7  15 30.4398 13.4003   1
   3  -7 -15 65.8264 15.0107   2
   3   7 -15 49.3472 13.1986   2
  -3  -7  14 696.743 42.1496   1
  -3   7  14 789.598 44.0701   1
   3  -7 -14 718.388 30.3614   7
   3  -7 -14 740.398 44.5908   2
   3   7 -14 800.623 45.2373   4
   3  -7 -13 62.6321 7.23355   7
   3   7 -13 56.1222 14.5552   4
   3  -7 -13 76.7473 14.6898   2
  -3  -7  13 63.4544 13.5966   1
   3   7 -13 50.5262 12.4658   2
  -3   7  13 79.9529 13.8862   1
  -3  -7  12 676.116 37.7534   1
  -3   7  12 656.957 37.4118   1
   3  -7 -12 601.080 37.7343   2
   3   7 -12 533.485 35.8570   2
   3   7 -12 736.168 40.6624   4
   3  -7 -12 614.385 25.6645   7
  -3  -7  11 157.634 16.7138   1
  -3   7  11 152.559 16.0991   1
   3   7 -11 164.044 18.2573   4
  -3  -7  11 126.837 14.1786   5
   3  -7 -11 155.379 17.3449   2
   3   7 -11 127.644 15.6598   2
  -3   7  10 1046.17 46.0925   1
  -3  -7  10 999.261 45.5975   1
   3   7 -10 732.216 50.4929   4
  -3  -7  10 861.867 41.9114   5
   3  -7 -10 1005.42 48.3889   2
   3   7 -10 807.923 45.3963   2
  -3  -7   9 1053.62 49.3083   1
  -3   7   9 1143.76 50.4811   1
   3   7  -9 1129.13 55.7943   4
  -3  -7   9 1043.59 48.3343   5
   3   7  -9 1107.46 56.2214   2
  -3   7   8 1826.66 69.6790   1
  -3  -7   8 1768.38 69.6386   1
   3   7  -8 1537.99 73.7446   2
   3  -7  -8 1827.13 75.1472   2
   3   7  -8 1959.31 75.6211   4
  -3  -7   8 1539.92 67.4890   5
   3  -7  -7 43.0531 3.14111   7
   3   7  -7 37.1575 9.72090   4
  -3  -7   7 24.8742 6.87444   5
  -3  -7   7 44.2261 8.06608   1
   3   7  -7 26.1377 9.63763   2
   3  -7  -7 37.0229 10.4347   2
  -3   7   7 37.3027 7.47739   1
   3  -7  -6 615.410 37.7257   3
  -3   7   6 824.360 34.8039   1
  -3  -7   6 723.702 33.9501   1
   3   7  -6 652.657 42.8394   6
   3   7  -6 861.951 40.9575   4
   3  -7  -5 208.656 19.4446   3
  -3  -7   5 228.378 9.73177   3
  -3  -7   5 197.030 14.4247   1
  -3   7   5 198.997 14.2845   1
   3   7  -5 244.541 22.5943   6
   3  -7  -5 253.110 20.2360   6
   3   7  -5 218.022 18.3814   4
   3  -7  -4 501.317 32.9136   3
  -3  -7   4 577.549 22.4367   3
  -3  -7   4 517.755 26.2244   1
  -3   7   4 539.561 26.2068   1
   3   7  -4 594.500 33.5235   6
   3  -7  -4 571.902 29.6263   6
  -3   7   4 581.069 27.6741   5
   3  -7  -3 2286.25 98.3094   3
   3   7  -3 2398.53 92.5837   6
   3  -7  -3 2400.44 89.2906   6
  -3   7   3 2869.62 92.8251   5
  -3  -7   3 2062.07 90.6279   5
  -3  -7   3 2686.01 85.9484   3
  -3   7   2 695.724 30.2387   2
   3  -7  -2 649.679 38.0075   3
  -3  -7   2 698.051 29.5120   2
   3   7  -2 618.453 29.4395   6
   3  -7  -2 659.397 27.7924   6
  -3   7   2 687.266 31.5578   5
  -3  -7   2 572.099 32.2005   5
   3  -7  -1 445.621 30.3359   3
  -3   7   1 416.330 22.6445   2
  -3  -7   1 424.598 20.9839   2
   3  -7  -1 364.024 17.9017   6
  -3   7   1 443.089 23.1111   5
   3   7  -1 499.345 27.4852   4
   3   7  -1 364.612 19.4839   6
  -3   7   0 23.9340 6.09322   5
   3   7   0 31.9762 4.90531   6
   3  -7   0 28.9011 4.21246   6
  -3   7   0 36.6785 5.07505   7
   3  -7   1 3143.11 125.645   3
  -3   7  -1 3393.80 112.024   7
  -3   7  -1 3152.73 116.800   6
  -3  -7  -1 3277.97 112.970   6
  -3  -7  -1 3299.18 117.540   4
  -3   7  -1 3172.96 116.377   5
  -3   7  -2 602.323 27.0860   7
   3  -7   2 570.454 35.5257   3
  -3  -7  -2 648.247 27.0948   6
  -3   7  -2 639.478 29.7837   6
  -3  -7  -2 665.764 31.2512   4
  -3   7  -3 223.505 16.4536   3
  -3   7  -3 211.857 13.7165   7
   3  -7   3 221.003 18.9454   3
  -3   7  -3 237.720 15.1383   6
  -3  -7  -3 215.144 12.6384   6
  -3  -7  -3 224.475 15.5782   4
  -3   7  -4 395.139 22.7941   3
  -3   7  -4 322.718 18.6251   7
   3  -7   4 346.334 23.0911   3
  -3  -7  -4 319.881 16.8398   6
  -3   7  -4 351.778 19.1411   6
  -3  -7  -4 321.487 19.3724   4
  -3  -7  -5 1466.91 53.3225   6
  -3   7  -5 1492.75 55.9326   6
   3   7   5 1402.97 52.9638   7
  -3   7  -5 1352.30 55.8198   7
   3  -7   5 1422.64 59.3920   3
  -3   7  -5 1499.23 58.2190   3
  -3   7  -5 1329.22 58.3309   5
  -3  -7  -5 1379.90 55.0283   4
  -3  -7  -6 131.586 13.0582   1
  -3   7  -6 137.330 13.3937   1
  -3   7  -6 145.612 11.8594   6
   3   7   6 124.597 9.61126   7
  -3   7  -6 144.881 12.5013   7
  -3  -7  -6 110.263 9.70026   6
   3  -7   6 147.517 13.5581   3
  -3   7  -6 138.038 12.6108   3
  -3   7  -6 137.803 13.7616   5
  -3  -7  -7 1729.63 71.6057   1
  -3   7  -7 1846.64 73.3762   1
  -3  -7  -7 1824.42 67.0184   6
  -3   7  -7 1773.08 69.0294   6
  -3   7  -7 1918.96 70.9762   7
   3   7   7 1747.24 65.0681   7
   3  -7   7 1870.96 69.9282   3
  -3   7  -7 1816.09 69.8561   3
  -3   7  -7 1798.05 72.8551   5
  -3   7  -8 729.638 37.8932   1
  -3  -7  -8 677.190 36.4344   1
  -3   7  -8 693.003 32.8254   3
  -3   7  -8 705.776 36.4769   5
  -3   7  -8 758.140 35.3731   7
   3   7   8 701.173 29.9536   7
  -3   7  -9 898.378 45.8186   1
  -3  -7  -9 917.444 45.8888   1
   3   7   9 1002.27 39.3243   7
  -3   7  -9 1044.91 44.9765   7
  -3   7  -9 929.216 41.4289   3
  -3   7  -9 979.614 45.9304   5
  -3   7 -10 207.481 17.1693   7
  -3   7 -10 198.230 15.1430   3
  -3   7 -10 190.946 18.6087   1
  -3  -7 -10 175.897 17.5808   1
  -3   7 -10 185.329 17.6250   5
  -3   7 -11 2158.92 81.1422   7
  -3   7 -11 1925.96 76.4517   3
  -3  -7 -11 1952.58 83.0766   1
  -3   7 -11 1975.41 83.6932   1
  -3   7 -11 2094.93 82.7537   5
  -3  -7 -12 52.8882 11.9716   1
  -3   7 -12 33.4488 11.6531   1
  -3   7 -12 55.3342 9.68309   3
  -3   7 -12 61.2102 12.6520   5
  -3   7 -12 55.1376 11.9740   7
  -3   7 -13 4.66438 9.44644   1
  -3  -7 -13 27.2047 10.8128   1
  -3   7 -13 10.5494 8.29141   7
  -3   7 -13 11.5875 7.13572   3
  -3   7 -13 8.50412 9.84171   5
  -3   7 -14 14.8938 9.71878   7
  -3   7 -14 10.7609 8.31761   3
  -3   7 -14 5.84971 9.46573   1
  -3  -7 -14 10.5951 9.35174   1
  -3   7 -14 16.9375 10.6265   5
  -3   7 -15 869.890 44.1567   7
  -3   7 -15 792.933 39.0893   3
  -3  -7 -15 739.997 45.8896   1
  -3   7 -15 740.092 46.3376   1
  -3   7 -15 878.328 45.2885   5
  -3   7 -16 57.1751 13.4509   7
  -3   7 -16 56.3834 11.1149   3
  -3  -7 -16 44.3450 13.7708   1
  -3   7 -16 49.6728 14.2633   1
  -3   7 -16 57.0763 14.0287   5
  -3   7 -17 610.843 36.5264   7
  -3   7 -17 527.282 30.7806   3
  -3   7 -17 468.248 37.7244   1
  -3  -7 -17 479.480 37.5618   1
  -3   7 -17 573.856 36.7073   5
  -3   7 -18 526.693 35.5070   7
  -3   7 -18 443.584 28.4670   3
  -3   7 -18 536.440 35.4916   5
  -3   7 -18 493.768 38.1205   1
  -3  -7 -18 450.948 37.1300   1
  -3   7 -19 687.612 42.2773   7
  -3   7 -19 706.785 43.6752   4
  -3   7 -19 632.904 41.0480   5
  -3   7 -20 208.562 24.3329   7
  -3   7 -20 242.842 26.1317   4
  -3   7 -20 223.693 25.3964   5
  -3   7 -21 253.719 26.3257   7
  -3   7 -21 215.404 25.1305   5
  -3   7 -21 270.441 27.1027   4
  -3   7 -22 142.398 22.8979   4
  -3   7 -22 94.9097 19.8299   5
  -3   7 -23 53.2705 19.4779   4
  -3   7 -23 53.4671 17.3024   5
  -3   7 -24 313.339 31.2033   5
   3  -9 -20 211.339 15.9953   7
   3  -9 -19 21.4511 8.11998   7
  -3  -9  18 248.432 28.8713   1
   3  -9 -18 256.196 15.4097   7
   3  -9 -18 267.223 31.5516   2
   3   9 -18 220.521 26.4289   2
   3   9 -18 263.394 30.5949   4
   3  -9 -17 23.9992 6.79460   7
   3   9 -17 18.0020 16.2938   4
   3  -9 -17 38.9385 15.2897   2
   3   9 -17 33.1994 13.3385   2
  -3  -9  17 16.1981 13.9818   1
  -3   9  17 25.3770 14.0849   1
   3  -9 -16 584.675 24.0020   7
  -3  -9  16 519.894 38.5927   1
  -3   9  16 587.097 39.5984   1
   3  -9 -16 647.438 44.1072   2
   3   9 -16 628.011 43.1512   4
   3  -9 -15 462.676 18.8550   7
  -3   9  15 421.769 32.1322   1
  -3  -9  15 420.737 32.7674   1
   3   9 -15 336.483 30.7474   2
   3  -9 -15 426.359 35.2735   2
   3   9 -15 470.795 36.9193   4
   3  -9 -14 860.928 30.3166   7
   3  -9 -14 975.182 54.4997   2
   3   9 -14 841.252 50.1346   4
  -3   9  14 831.453 46.4217   1
  -3  -9  14 831.254 47.6052   1
   3  -9 -13 983.089 54.9475   2
   3   9 -13 920.641 51.3536   4
  -3   9  13 918.704 32.8324   4
  -3  -9  13 903.254 48.8195   1
  -3   9  13 816.048 46.1868   1
   3  -9 -12 1083.42 57.8199   2
  -3   9  12 1055.39 38.8035   4
   3   9 -12 1072.29 56.3642   4
  -3  -9  12 1016.91 51.5340   1
  -3   9  12 969.157 50.1175   1
   3  -9 -11 217.144 22.7576   2
   3   9 -11 121.398 17.2338   2
   3   9 -11 88.4109 22.6807   4
  -3  -9  11 161.861 17.3965   5
  -3  -9  11 180.905 18.6330   1
  -3   9  11 220.544 19.3191   1
   3  -9 -10 3456.08 120.954   2
   3   9 -10 2429.74 113.675   2
   3   9 -10 2132.28 119.397   4
  -3  -9  10 2672.37 108.116   5
  -3   9  10 3215.37 109.825   1
  -3  -9  10 3157.10 110.542   1
   3   9  -9 652.772 43.7099   2
   3  -9  -9 921.702 47.8003   2
   3  -9  -9 596.849 41.0575   3
  -3  -9   9 692.576 38.1533   5
  -3   9   9 805.905 37.9020   1
  -3  -9   9 807.331 39.3584   1
   3  -9  -8 2785.59 121.012   3
   3   9  -8 2869.53 124.888   6
   3   9  -8 2649.76 124.563   4
  -3  -9   8 2938.07 114.702   5
  -3  -9   8 3417.71 114.279   1
  -3   9   8 3407.47 113.231   1
   3  -9  -7 1700.13 82.3409   3
   3  -9  -7 2547.78 86.5830   6
   3   9  -7 2054.64 87.7386   6
   3   9  -7 1569.46 86.4778   4
  -3  -9   7 1618.80 76.0279   5
  -3   9   7 2064.86 74.5582   1
  -3  -9   7 2179.74 76.3996   1
  -3   9   6 842.247 36.8821   1
  -3  -9   6 856.852 37.8888   1
   3   9  -6 911.257 46.3049   6
   3  -9  -6 991.200 42.9654   6
   3  -9  -6 735.757 45.3823   3
  -3  -9   5 895.603 29.8014   3
  -3  -9   5 786.694 35.8481   1
  -3   9   5 850.439 35.2963   1
   3  -9  -5 930.748 37.7627   6
   3   9  -5 902.400 41.4570   6
  -3  -9   5 810.731 30.3681   3
   3  -9  -5 706.363 45.1407   3
   3  -9  -4 2788.51 122.905   3
  -3  -9   4 3438.27 107.502   3
   3  -9  -4 3103.30 109.679   6
   3   9  -4 3223.88 114.009   6
  -3  -9   4 2763.49 116.322   5
  -3  -9   4 3220.07 110.679   1
  -3   9   4 3165.96 109.349   1
   3  -9  -3 26.7245 10.6805   3
  -3   9   3 39.0495 5.32990   1
  -3  -9   3 25.2796 5.12986   1
   3   9  -3 42.6470 6.56116   6
   3  -9  -3 30.3939 4.93439   6
  -3  -9   3 26.3844 8.22104   5
  -3   9   3 54.5106 11.3962   5
   3  -9  -2 5789.79 190.971   6
   3   9  -2 5907.00 193.226   6
  -3  -9   2 5857.24 193.293   1
  -3   9   2 5764.04 192.266   1
  -3  -9   2 5142.13 202.280   5
  -3   9   2 6516.03 203.929   5
   3   9  -2 6073.11 206.651   4
   3  -9  -2 5538.97 210.463   3
  -3  -9   1 328.631 23.4608   5
   3   9  -1 362.874 25.9449   4
   3  -9  -1 308.075 26.7267   3
  -3   9   0 514.814 29.8637   5
   3   9   0 519.204 30.9658   4
  -3   9   0 499.728 22.0464   2
   3  -9   0 532.347 35.4090   3
  -3  -9   0 571.891 22.7598   2
  -3   9  -1 476.462 22.6213   7
  -3  -9  -1 510.452 21.8393   2
  -3   9  -1 509.749 23.5825   2
   3  -9   1 425.058 32.7963   3
  -3   9  -1 477.662 28.5287   5
  -3  -9  -1 429.889 28.7377   5
   3  -9   2 56.7861 12.6552   3
  -3   9  -2 33.7800 6.39416   7
  -3   9  -2 36.5168 5.62800   1
  -3  -9  -2 27.9845 5.12736   6
  -3   9  -2 50.6939 8.21697   6
  -3  -9  -2 35.5634 10.9157   5
  -3   9  -2 34.2909 9.39158   5
  -3  -9  -3 47.9322 6.83550   1
  -3   9  -3 41.3311 6.40751   1
  -3   9  -3 48.3755 7.70371   7
  -3  -9  -3 54.1866 6.28358   6
  -3   9  -3 56.5900 8.16149   6
   3  -9   3 45.5870 10.9611   3
  -3   9  -4 4427.42 156.082   7
   3  -9   4 4616.13 163.009   3
  -3   9  -4 4429.26 155.609   6
  -3  -9  -4 4769.51 152.431   6
  -3   9  -4 4599.51 154.565   1
  -3  -9  -4 4191.43 153.687   1
   3   9   5 682.166 28.5653   7
  -3   9  -5 680.616 32.4379   7
   3  -9   5 624.784 33.9053   3
  -3  -9  -5 682.100 28.6975   6
  -3   9  -5 684.901 32.0413   6
  -3  -9  -5 643.108 30.6368   1
  -3   9  -5 607.974 29.9305   1
  -3  -9  -6 679.345 33.3425   1
  -3   9  -6 701.558 33.4839   1
  -3   9  -6 791.271 35.5256   7
   3  -9   6 731.581 35.2248   3
  -3   9  -6 743.027 34.2494   6
  -3  -9  -6 749.000 31.1611   6
  -3   9  -6 645.619 36.9952   5
  -3  -9  -7 55.2648 9.43459   1
  -3   9  -7 64.6127 9.60786   1
   3   9   7 53.4787 6.73281   7
  -3   9  -7 67.8397 10.0026   6
  -3  -9  -7 66.3912 8.33415   6
  -3   9  -7 69.5420 10.7399   7
   3  -9   7 57.0742 9.05253   3
  -3   9  -7 57.9565 8.70578   3
  -3   9  -7 58.5142 11.4068   5
  -3   9  -8 336.806 21.3289   6
   3   9   8 349.535 17.1192   7
  -3  -9  -8 350.794 19.0351   6
  -3   9  -8 360.537 22.9748   7
  -3   9  -8 316.096 21.7813   1
  -3  -9  -8 325.600 21.9414   1
  -3   9  -8 387.485 21.2611   3
  -3   9  -8 294.524 23.3492   5
  -3   9  -9 8.17031 6.54991   3
  -3   9  -9 16.1693 8.90915   7
  -3  -9  -9 8.96595 7.46443   1
  -3   9  -9 5.69516 7.24009   1
  -3  -9  -9 20.0728 6.97681   6
  -3   9  -9 18.9249 7.64884   6
  -3   9  -9 20.2120 9.28655   5
  -3   9 -10 1027.00 49.4070   1
  -3  -9 -10 1025.34 50.0189   1
  -3   9 -10 1103.24 45.5381   3
  -3   9 -10 984.832 51.3155   5
  -3   9 -10 1084.06 48.7053   6
  -3  -9 -10 1183.08 46.5046   6
  -3   9 -10 1110.04 50.4791   7
  -3   9 -11 243.819 21.1921   1
  -3  -9 -11 237.633 20.7248   1
  -3   9 -11 252.506 16.9899   3
  -3   9 -11 261.696 22.7273   5
  -3   9 -11 284.001 22.1737   7
  -3   9 -12 1978.55 85.2274   1
  -3  -9 -12 2014.37 85.4419   1
  -3   9 -12 2024.46 76.5702   3
  -3   9 -12 2096.69 86.2483   5
  -3   9 -12 2198.36 85.1133   7
  -3  -9 -13 19.6389 10.5259   1
  -3   9 -13 12.8371 10.1489   1
  -3   9 -13 17.0260 6.60930   3
  -3   9 -13 18.8681 11.9827   5
  -3   9 -13 12.3474 9.57704   7
  -3  -9 -14 11.6117 10.3517   1
  -3   9 -14 13.8066 10.3959   1
  -3   9 -14 18.7004 6.87517   3
  -3   9 -14 34.6210 12.2523   5
  -3   9 -14 42.2909 12.2962   7
  -3   9 -15 255.172 24.6307   1
  -3  -9 -15 244.000 24.8677   1
  -3   9 -15 207.984 15.0512   3
  -3   9 -15 278.367 24.8385   5
  -3   9 -15 275.604 23.9220   7
  -3   9 -16 178.607 21.6815   5
  -3   9 -16 181.794 21.4296   7
  -3   9 -17 16.3368 12.8973   7
  -3   9 -17 13.8647 13.7697   5
  -3  -9 -17 3.36231 12.5603   1
  -3   9 -17 11.5679 11.8971   1
  -3   9 -18 1730.81 81.4209   7
  -3   9 -18 1744.20 82.0149   5
  -3   9 -19 19.8995 14.2618   7
  -3   9 -19 25.8324 17.0403   4
  -3   9 -19 23.7641 15.5979   5
  -3   9 -20 192.000 26.6557   5
  -3   9 -20 197.219 26.0431   4
  -3   9 -21 259.236 29.4837   5
  -3   9 -21 214.572 28.2680   4
   3  11 -18 4.53263 19.0271   4
   3 -11 -18 27.7849 23.2377   2
   3  11 -17 34.7930 17.9068   4
   3 -11 -17 39.9147 23.2268   2
   3  11 -16 75.0608 21.0253   4
   3 -11 -16 110.247 28.2242   2
   3  11 -16 54.1013 15.6994   2
   3  11 -15 201.351 26.9232   4
   3 -11 -15 283.254 35.0716   2
   3  11 -14 279.467 30.6062   4
   3 -11 -14 243.382 28.5829   3
   3  11 -14 198.605 25.2600   2
   3  11 -13 121.300 20.8801   2
  -3  11  13 209.032 13.1083   4
   3  11 -13 171.534 24.2863   4
   3 -11 -13 92.4741 19.3952   3
   3  11 -12 194.798 24.6707   4
  -3  11  12 226.079 14.8931   4
   3 -11 -12 166.177 23.3672   3
   3  11 -12 187.229 24.7455   2
  -3 -11  11 323.261 25.7358   1
  -3  11  11 333.679 19.0012   4
   3  11 -11 345.321 31.3250   4
   3  11 -10 12.4385 12.5062   4
   3 -11 -10 10.0335 11.2888   3
   3  11 -10 6.08171 11.0596   6
   3 -11 -10 14.0923 14.1430   6
  -3  11  10 11.2512 7.43098   4
  -3 -11  10 18.6910 10.4506   5
  -3 -11  10 17.4848 10.3484   1
   3 -11  -9 397.343 34.1531   3
   3 -11  -9 584.354 33.9546   6
   3  11  -9 443.564 32.6721   6
   3  11  -9 511.445 35.8166   4
  -3 -11   9 356.771 27.4556   5
  -3 -11   9 464.884 27.5773   1
   3 -11  -8 233.371 25.3357   3
   3  11  -8 250.222 21.8892   6
  -3 -11   8 199.693 19.7609   5
  -3 -11   8 232.205 18.1479   1
   3 -11  -7 591.127 26.9828   6
   3  11  -7 533.016 29.5861   6
   3 -11  -7 439.259 36.1310   3
  -3 -11   7 494.188 26.5725   1
   3 -11  -6 1161.00 43.2759   6
   3  11  -6 1136.45 46.2850   6
  -3 -11   6 1054.07 44.3894   1
   3 -11  -5 82.1321 16.1521   3
  -3 -11   5 77.8365 8.02997   1
   3  11  -5 90.7900 8.65918   6
   3 -11  -5 75.2875 6.71718   6
  -3 -11   5 66.4064 11.8173   5
   3  11  -5 113.324 17.2044   4
   3 -11  -4 32.9003 3.67908   6
  -3 -11   4 34.6028 4.99447   3
   3  11  -4 41.5333 12.4839   4
  -3 -11   4 23.5075 8.88642   5
   3 -11  -4 38.6500 12.6537   3
  -3 -11   4 25.7226 5.67464   3
  -3 -11   3 259.568 21.8088   5
   3  11  -3 340.794 26.8124   4
   3 -11  -3 290.059 27.3043   3
  -3 -11   2 99.6991 14.1386   5
   3  11  -2 124.178 17.7785   4
   3 -11  -2 127.799 18.0875   3
  -3 -11   1 136.765 16.1721   5
  -3  11   1 134.702 17.7128   5
   3  11  -1 167.404 19.2306   4
   3 -11  -1 130.110 18.9841   3
  -3 -11   0 770.231 43.5203   5
   3  11   0 957.313 47.9007   4
  -3  11   0 1040.33 48.9125   5
   3 -11   0 785.864 47.9392   3
  -3  11  -1 181.199 12.6331   7
   3 -11   1 164.777 20.1866   3
  -3 -11  -1 162.390 18.5672   5
  -3  11  -1 176.595 18.8773   5
  -3  11  -2 163.395 12.7639   7
   3 -11   2 159.013 19.1684   3
  -3 -11  -2 154.961 18.1933   5
  -3  11  -2 168.537 18.6595   5
  -3  11  -3 104.084 5.98374   1
  -3 -11  -3 106.915 6.32318   1
  -3  11  -3 79.5668 10.5886   7
   3 -11   3 130.648 16.9260   3
  -3 -11  -3 154.049 7.40656   2
  -3  11  -3 118.054 6.88314   2
  -3  11  -3 131.366 17.4734   5
  -3 -11  -3 106.410 16.2460   5
   3  11   4 854.554 33.2448   7
  -3  11  -4 799.385 36.4169   7
   3 -11   4 876.036 42.8992   3
  -3  11  -4 831.907 34.4744   6
  -3 -11  -4 818.556 30.9282   6
  -3 -11  -4 780.416 42.9404   5
  -3 -11  -5 70.9207 7.97651   1
  -3  11  -5 56.6211 6.81115   1
   3  11   5 68.9446 7.32275   7
  -3  11  -5 63.4845 10.0835   7
   3 -11   5 84.1214 12.5510   3
  -3  11  -5 84.4700 9.83531   6
  -3 -11  -5 65.0113 6.97350   6
  -3 -11  -5 69.6388 14.0318   5
  -3 -11  -6 11.3996 5.30910   1
  -3  11  -6 6.59408 5.10950   1
   3  11   6 9.64967 4.46761   7
  -3  11  -6 10.0754 7.91532   7
   3 -11   6 8.52522 7.71940   3
  -3  11  -6 7.86084 6.94836   6
  -3 -11  -6 2.33837 4.98819   6
  -3 -11  -6-5.63788 11.8942   5
  -3  11  -7 333.504 20.4393   1
  -3 -11  -7 363.749 21.9917   1
   3  11   7 396.656 17.1969   7
  -3  11  -7 407.899 25.5156   7
   3 -11   7 399.642 22.5812   3
  -3  11  -7 414.285 24.0905   6
  -3 -11  -7 442.353 20.9877   6
  -3  11  -7 436.545 30.6931   5
  -3 -11  -7 423.409 31.2505   5
  -3  11  -8 701.602 36.7154   7
  -3  11  -8 639.205 32.4847   1
  -3 -11  -8 683.732 34.0511   1
  -3  11  -8 724.889 35.5466   6
  -3 -11  -8 731.084 31.2753   6
  -3 -11  -8 730.288 43.1999   5
  -3  11  -8 682.972 40.8335   5
  -3  11  -9 190.103 18.3406   7
  -3  11  -9 187.975 15.8917   1
  -3 -11  -9 198.412 14.6731   6
  -3  11  -9 198.312 17.6160   6
  -3  11  -9 243.265 23.0056   5
  -3 -11  -9 206.001 23.8664   5
  -3 -11 -10 179.146 14.1592   6
  -3  11 -10 197.011 18.0489   6
  -3  11 -10 172.719 18.1927   7
  -3  11 -10 149.927 14.9523   1
  -3 -11 -10 151.183 15.9726   1
  -3  11 -10 166.698 20.4938   5
  -3 -11 -11 179.449 14.6287   6
  -3  11 -11 172.783 17.2091   6
  -3  11 -11 177.327 18.8941   7
  -3  11 -11 119.076 14.7003   1
  -3 -11 -11 167.781 17.4098   1
  -3  11 -11 174.011 21.2487   5
  -3 -11 -12 271.841 19.0899   6
  -3  11 -12 260.071 21.8415   6
  -3  11 -12 297.718 24.4254   7
  -3 -11 -12 253.186 21.9760   1
  -3  11 -12 245.995 20.8298   1
  -3  11 -12 284.318 26.7824   5
  -3  11 -13 37.0623 13.9196   7
  -3  11 -13 14.1230 9.45193   1
  -3 -11 -13 9.26481 10.4587   1
  -3  11 -13 35.2148 11.7414   6
  -3 -11 -13 17.8291 9.56784   6
  -3  11 -13 26.3380 14.2142   5
  -3 -11 -14 447.352 26.8618   6
  -3  11 -14 438.297 30.1047   6
  -3  11 -14 463.291 32.4834   7
  -3  11 -14 420.863 30.4090   1
  -3 -11 -14 395.220 30.2147   1
  -3  11 -14 463.299 35.2553   5
  -3  11 -15 25.1340 13.8074   7
  -3  11 -15 19.2330 10.9757   1
  -3 -11 -15 10.1903 10.9710   1
  -3  11 -15 16.2000 10.8617   6
  -3  11 -15 26.6003 15.4819   5
  -3 -11 -16 67.4676 16.9075   1
  -3  11 -16 118.907 22.1751   4
  -3  11 -16 85.7595 20.2937   5
  -3  11 -16 97.9081 18.1965   7
  -3 -11 -17 216.714 25.9006   1
  -3  11 -17 248.614 28.0567   5
  -3  11 -17 253.175 26.6078   7
   3 -13 -14 884.122 62.6710   3
   3  13 -14 1127.70 65.3380   4
   3 -13 -13 2.73856 20.5212   6
   3 -13 -13 6.60952 15.7493   3
  -3  13  13 7.69873 9.49160   4
   3  13 -13 21.4023 19.3187   4
  -3  13  12 843.465 39.0362   4
   3  13 -12 792.628 54.0625   4
   3 -13 -11 163.650 27.0574   3
   3  13 -11 187.045 27.3489   4
  -3  13  11 205.842 17.2465   4
   3 -13 -11 245.897 22.5175   6
  -3  13  10 1086.48 47.6805   4
   3 -13 -10 1192.80 47.8317   6
  -3  13   9 385.540 24.6802   4
   3 -13  -9 420.060 21.4632   6
   3 -13  -8 1855.60 97.8445   3
   3 -13  -8 2057.72 73.2428   6
   3  13  -7 22.3156 16.2590   4
  -3  13   7 8.85813 10.3227   4
   3 -13  -7 6.79306 14.8181   3
   3  13  -6 2025.61 85.9119   4
   3 -13  -6 1504.10 82.3673   3
   3  13  -5 58.3914 17.6599   4
   3 -13  -5 27.9294 14.2792   3
  -3 -13   4 1292.74 45.9887   3
   3  13  -4 1311.55 66.1331   4
  -3 -13   4 1327.30 47.4130   3
  -3 -13   3 1234.65 46.6042   3
  -3 -13   3 1285.37 50.0506   3
   3  13  -3 1350.89 65.2364   4
   3 -13  -2 1107.13 62.5683   3
  -3 -13   2 1225.91 51.1538   3
   3 -13  -1 361.855 31.5854   3
   3  13  -1 453.752 34.0087   4
   3 -13   0 1216.72 60.7573   3
  -3 -13   0 1053.94 54.2918   5
   3 -13   1 34.9931 13.7988   3
  -3 -13  -1 44.1272 13.1409   5
  -3  13  -2 640.750 29.7995   7
   3 -13   2 630.092 38.5240   3
  -3 -13  -2 580.663 37.8706   5
   3  13   3 915.780 36.6891   7
  -3  13  -3 857.069 39.5899   7
   3 -13   3 917.209 47.1200   3
  -3 -13  -3 812.834 47.5328   5
  -3  13  -3 950.290 51.9453   5
   3  13   4 230.291 12.5060   7
  -3  13  -4 237.517 18.2765   7
   3 -13   4 251.573 21.6450   3
  -3 -13  -4 198.935 23.0223   5
  -3  13  -4 261.277 26.2108   5
  -3  13  -5 1301.82 56.1698   7
   3 -13   5 1293.73 57.3962   3
  -3 -13  -5 1324.31 64.6202   5
  -3  13  -5 1486.49 69.5774   5
  -3  13  -6 307.240 22.4646   7
  -3 -13  -6 313.486 27.8780   5
   3 -13   6 303.979 20.6548   3
   3 -13   7 2.86790 6.66002   3
  -3 -13  -7 6.62312 4.88050   6
  -3  13  -7-0.62584 5.84164   6
  -3 -13  -7-1.05542 14.7949   5
  -3 -13  -8 418.139 20.1709   6
  -3 -13  -8 441.967 34.0049   5
  -3  13  -8 416.621 33.7563   5
  -3  13  -8 431.524 28.5637   7
  -3 -13  -9 68.8606 9.36774   6
  -3  13  -9 57.4340 17.2961   5
  -3 -13  -9 47.9393 16.1904   5
  -3  13  -9 57.5294 13.2062   7
  -3 -13 -10 108.028 11.5329   6
  -3 -13 -10 142.275 21.2407   5
  -3  13 -10 133.645 21.8980   5
  -3  13 -10 127.000 17.4824   7
  -3 -13 -11 1015.15 43.3539   6
  -3 -13 -11 1110.51 57.3607   5
  -3  13 -11 1062.35 58.8549   5
  -3  13 -11 1006.41 52.5994   7
  -3 -13 -12 205.077 16.5963   6
  -3  13 -12 262.103 29.0875   4
  -3  13 -12 227.928 27.4473   5
  -3  13 -12 218.053 22.7829   7
  -3 -13 -13 58.8239 11.8281   6
  -3  13 -13 78.9721 22.0357   4
  -3  13 -13 86.9725 19.9386   5
  -3  13 -13 74.6576 16.9793   7
  -3  13 -14 277.570 27.8317   7
  -3 -13 -14 313.587 21.4357   6
  -3  13 -15 38.8432 17.2103   7
  -3 -13 -15 31.5829 10.7979   6
  -3 -13 -16 258.325 20.8763   6
  -3  13 -16 288.459 28.6414   7
   3 -15 -11 45.6390 20.7862   3
  -3  15  10-0.69670 12.1770   4
   3 -15 -10 8.91732 18.3342   3
  -3  15   9 151.411 17.9487   4
   3 -15  -9 119.381 26.1406   3
   3  15  -8 22.2295 17.9533   4
  -3  15   8 18.1401 12.1863   4
   3 -15  -8 20.9483 17.8238   3
  -3  15   7 823.453 43.0291   4
   3  15  -7 856.428 53.8582   4
   3  15  -6 121.625 23.9037   4
  -3  15   6 113.506 17.1377   4
   3 -15  -6 74.5405 20.5829   3
  -3  15   5 339.506 26.6534   4
   3  15  -5 299.813 31.3786   4
   3 -15  -5 236.417 29.2032   3
   3  15  -4 37.2188 18.0699   4
  -3 -15   4 12.5348 3.00803   3
  -3  15   4 8.65561 11.4037   4
   3 -15  -4 16.8567 14.3386   3
  -3 -15   4 10.6170 3.24692   3
  -3 -15   3 8.11088 5.92459   3
  -3  15   3 21.0007 13.6360   4
  -3 -15   3 12.2721 7.34060   3
   3 -15  -3-1.22885 13.0249   3
  -3  15   2-3.71339 12.4548   4
   3 -15  -2 1.14378 13.6302   3
  -3 -15   2 6.06393 8.49831   3
  -3  15   1 213.331 22.9501   4
  -3 -15   1 215.432 19.2380   3
   3 -15  -1 199.567 23.8317   3
   3 -15   0 171.464 21.7449   3
  -3  15   0 179.086 22.2120   4
  -3 -15   0 187.589 18.4255   3
   3 -15   1 370.327 29.2643   3
  -3  15  -1 355.890 30.3635   4
   3 -15   2 155.764 19.3905   3
  -3  15  -2 127.549 20.5037   4
   3 -15   3 35.0144 12.6210   3
  -3  15  -3 37.4479 15.1052   4
   3 -15   4 3.44032 9.92559   3
  -3  15  -4 5.52225 13.6871   4
   3 -15   5 49.2259 11.4831   3
  -3  15  -5 44.4859 17.0993   4
   3 -15   6 23.2735 8.98951   3
  -3  15  -6 34.1772 15.9049   4
  -3  15  -7 141.095 22.9385   4
  -3  15  -8 241.780 22.2068   7
  -3  15  -9 36.1048 13.0518   7
  -3  15 -10 1.69893 12.5412   7
  -3  15 -11 51.8880 16.0159   7
  -3  15 -13 40.2728 16.6997   7
  -3  15 -14 51.2141 17.0375   7
   3 -17  -8 157.981 31.4356   3
  -3  17   7 694.473 42.2534   4
   3 -17  -7 555.954 48.1632   3
  -3  17   6 382.717 31.3315   4
   3 -17  -6 359.763 36.9208   3
  -3  17   5 525.507 37.6235   4
   3 -17  -5 498.420 42.1932   3
  -3  17   4 24.3999 16.7968   4
   3 -17  -4 20.5098 18.1336   3
  -3  17   3 577.833 39.9962   4
   3 -17  -3 543.719 40.8820   3
  -3  17   2 3.20076 15.8715   4
   3 -17  -2 8.65794 15.9182   3
  -3  17   1 644.887 44.0527   4
   3 -17  -1 675.948 42.4873   3
  -3  17   0 271.261 29.0108   4
   3 -17   0 258.591 26.0198   3
  -3 -17  -3 427.319 33.4755   3
  -3 -17  -4 96.6095 21.8258   3
   4   0 -26 285.934 32.5439   3
   4   0 -25-2.69552 14.2816   3
   4   0 -24 8.73939 11.7925   3
  -4   0  23 15.8750 16.9745   1
   4   0 -23 23.3599 12.9279   3
  -4   0  22 1499.69 78.8163   1
   4   0 -22 1066.09 60.4300   3
  -4   0  21 1.66643 15.8836   1
   4   0 -21 14.7211 13.2423   3
  -4   0  20 2477.56 106.187   1
   4   0 -20 1907.46 89.3315   3
   4   0 -19 12.3898 14.0611   2
  -4   0  19 1.41544 12.7320   1
   4   0 -19-1.88626 8.90600   3
   4   0 -18 251.855 25.5864   2
  -4   0  18 287.194 29.0194   1
   4   0 -18 211.067 21.1522   3
   4   0 -17 2.20202 9.17047   2
  -4   0  17-1.25358 11.1616   1
   4   0 -17 15.1645 9.37691   3
   4   0 -16 696.192 42.3400   2
  -4   0  16 796.541 46.7011   1
  -4   0  15 1.07590 10.7980   1
   4   0 -15 5.88825 9.35243   2
   4   0 -15-1.53101 7.55587   3
   4   0 -14 8591.06 267.610   2
   4   0 -14 7992.85 260.770   3
   4   0 -13 25.9405 8.47739   3
  -4   0  13 5.34972 5.64827   4
   4   0 -13 13.4089 8.45918   2
   4   0 -12 1361.24 61.5304   3
   4   0 -12 1518.96 66.7807   2
  -4   0  12 1451.25 56.5435   4
   4   0 -11 10.6007 6.37578   3
  -4   0  11 4.15298 4.20913   4
  -4   0  11 16.9063 8.48727   1
   4   0 -11 7.34281 6.63510   2
   4   0 -10 1087.14 48.1000   3
   4   0 -10 929.867 47.2315   2
  -4   0  10 909.059 41.6243   4
  -4   0  10 1114.44 51.9298   1
   4   0  -9 2.47433 5.17073   3
   4   0  -9 2.92125 5.07341   2
  -4   0   9 4.09244 7.45045   1
   4   0  -8 27393.7 989.244   3
   4   0  -8 26017.7 993.337   2
   4   0  -7 8.56326 6.63130   3
   4   0  -7 12.6640 7.19966   2
   4   0  -6 20682.4 707.362   2
   4   0  -6 20601.2 698.092   3
  -4   0   6 20238.4 702.246   2
   4   0  -5-0.58704 4.52607   3
   4   0  -5-1.19735 8.97148   2
  -4   0   5 1.47179 4.12191   2
  -4   0   4 9197.42 320.114   2
   4   0  -4 9391.20 316.270   3
   4   0  -4 9807.93 338.039   6
  -4   0   3 21.4680 7.13654   2
   4   0  -3 13.9165 6.09192   3
   4   0  -3 12.9439 9.08742   6
   4   0  -2 27754.1 933.125   6
   4   0  -2 27069.3 925.503   3
  -4   0   1 30.6403 6.77021   6
   4   0  -1 23.9461 7.26057   6
   4   0  -1 9.68206 6.02582   3
   4   0   0 43509.6 1271.37   6
  -4   0   0 46103.8 1269.90   6
  -4   0   0 33651.8 1267.98   3
   4   0   0 34442.0 1271.14   3
   4   0   1 8.86346 4.70837   6
  -4   0  -1 16.1439 5.07368   6
   4   0   1 36.1293 7.70377   3
  -4   0  -1 42.0104 7.83694   3
  -4   0  -2 14234.2 450.595   6
   4   0   2 14342.7 451.093   7
   4   0   2 14354.7 451.744   6
   4   0   2 12870.2 457.443   3
  -4   0  -2 12357.5 453.793   3
  -4   0  -3 1.01323 3.13353   6
   4   0   3 5.30668 3.46572   7
  -4   0  -4 14780.5 476.281   6
   4   0   4 15142.7 476.679   7
  -4   0  -5 68.9253 7.51879   6
   4   0   5 12.6038 4.87354   7
  -4   0  -5 2.78235 3.84193   7
  -4   0  -5 73.2321 10.0244   3
   4   0   6 17755.9 549.547   7
  -4   0  -6 15546.5 552.809   3
   4   0   7 10.7841 4.93115   7
  -4   0  -7 5.85796 6.25931   3
   4   0   8 6627.65 223.826   7
   4   0   9 7.05378 5.50985   7
   4   0  10 3669.07 130.656   7
  -4   0 -11 4.02965 8.68490   1
  -4   0 -12 2459.50 91.0705   7
  -4   0 -12 2285.32 99.8286   1
  -4   0 -13 4.61390 7.44841   7
  -4   0 -13-8.83580 10.0359   1
  -4   0 -14 514.700 29.1455   7
  -4   0 -14 456.409 35.7490   1
  -4   0 -15 5.72760 7.84863   7
  -4   0 -15 13.0827 9.90833   1
  -4   0 -16 1294.61 56.1438   7
  -4   0 -16 1164.92 65.4115   1
  -4   0 -17 1.39107 8.33821   7
  -4   0 -17 12.9162 11.6194   1
  -4   0 -18 937.775 45.8479   7
  -4   0 -18 838.844 53.9654   1
  -4   0 -19-0.75287 10.3294   7
  -4   0 -20 126.197 17.4652   7
  -4   0 -21 16.5338 11.9758   7
  -4   0 -21 6.96160 8.06349   4
  -4   0 -22 711.761 41.2091   7
  -4   0 -23 4.41935 14.0495   7
   4  -2 -25 11.4398 14.8210   3
   4  -2 -25 17.5767 17.7516   7
   4  -2 -24 99.1938 20.3042   3
   4   2 -24 108.384 19.9836   3
  -4   2  23 8.68497 17.0059   1
   4  -2 -23 21.9470 13.8885   3
   4   2 -23 13.8252 12.5718   3
   4   2 -22 75.2459 15.7428   3
   4  -2 -22 54.3236 15.6125   3
   4  -2 -21 612.954 42.2027   3
   4   2 -21 617.200 40.4159   3
  -4   2  20 166.337 25.7106   1
   4   2 -20 123.182 17.4729   3
  -4   2  19 95.0906 20.2551   1
   4   2 -19 82.2497 16.9509   2
   4  -2 -19 105.308 19.2650   2
   4   2 -19 76.8536 14.2932   3
   4  -2 -18 658.955 42.8643   2
  -4   2  18 712.276 46.6182   1
   4   2 -18 580.729 40.5158   2
   4   2 -18 531.552 34.8702   3
   4   2 -17 1162.02 56.4494   3
   4   2 -17 1110.17 60.9987   2
  -4   2  16 123.501 19.1008   1
   4   2 -16 75.2018 12.7359   3
   4   2 -16 95.0580 16.3800   2
  -4   2  15 951.758 52.1890   1
  -4   2  15 932.317 36.7949   4
   4   2 -15 869.612 44.3781   3
  -4   2  14 713.198 42.4284   1
  -4   2  14 626.127 27.9108   4
   4   2 -14 581.791 37.7234   2
   4   2 -14 646.916 35.2811   3
  -4   2  13 394.553 22.1203   4
   4  -2 -13 349.294 26.9522   3
   4   2 -13 403.706 27.0536   3
   4   2 -13 421.599 30.4752   2
  -4   2  12 382.569 19.9600   4
   4   2 -12 364.704 23.4833   3
   4   2 -12 408.167 27.7526   2
   4  -2 -12 349.456 24.4221   3
  -4  -2  11 2005.03 66.9297   5
   4   2 -11 1922.86 79.5852   2
   4  -2 -11 1814.57 75.8119   3
   4   2 -11 2017.95 74.9753   3
  -4  -2  10 637.672 32.9374   4
  -4  -2  10 721.194 29.6267   5
   4   2 -10 703.150 38.5363   2
   4  -2 -10 654.860 36.4059   3
   4   2 -10 769.351 36.3679   3
  -4   2   9 916.637 44.6600   1
  -4  -2   9 849.844 33.3558   5
  -4  -2   9 682.703 35.7780   4
   4  -2  -9 801.219 41.0477   3
   4   2  -9 890.472 39.3984   3
   4   2  -9 763.275 41.3190   2
  -4   2   8 783.484 41.4303   1
   4   2  -8 786.392 42.2942   2
   4  -2  -8 672.795 37.3859   3
   4   2  -8 726.703 34.7525   3
  -4  -2   8 725.679 30.1153   5
  -4  -2   8 624.005 32.8369   4
   4  -2  -7 8144.85 270.555   3
   4   2  -7 8556.71 267.194   3
   4   2  -7 7889.13 275.643   2
   4  -2  -6 811.074 40.7428   3
  -4  -2   6 848.057 37.9469   3
   4   2  -6 830.527 47.1521   2
   4   2  -6 802.425 37.1235   3
  -4  -2   5 969.125 41.3689   3
   4  -2  -5 915.428 44.6410   3
  -4   2   5 854.599 45.4396   2
   4   2  -5 862.548 53.8621   6
   4   2  -5 957.431 40.9174   3
   4   2  -4 1112.89 46.9820   3
  -4   2   4 1249.68 51.4060   3
  -4   2   4 1066.51 53.5780   2
  -4  -2   4 1105.33 45.3923   3
   4  -2  -4 1156.97 51.7499   3
   4   2  -4 958.041 61.3045   6
   4   2  -3 1546.81 60.7099   3
  -4  -2   3 1505.46 58.0039   3
  -4   2   3 1455.78 67.3191   2
  -4   2   3 1668.34 64.1241   3
   4  -2  -3 1471.80 64.9269   3
   4   2  -3 1432.20 73.9363   6
   4   2  -2 438.071 23.9876   3
  -4  -2   2 394.690 21.2580   3
   4  -2  -2 395.209 25.6576   3
  -4   2   2 407.275 23.9642   3
   4   2  -2 346.086 26.2706   6
  -4   2   2 385.390 26.7826   6
   4   2  -1 12738.0 410.911   3
   4  -2  -1 12318.3 413.729   3
  -4   2   1 11493.9 408.641   3
   4   2  -1 13065.6 413.474   6
  -4   2   1 12364.2 411.426   6
   4   2   0 2336.04 83.0481   3
   4  -2   0 2264.57 85.3008   3
  -4   2   0 2077.20 79.9005   3
  -4   2   0 1986.54 78.6331   6
   4   2   0 2033.78 80.2210   6
  -4   2  -1 3726.24 131.162   3
   4   2   1 3705.72 129.153   6
  -4   2  -1 3589.78 127.812   6
  -4   2  -2 13.9049 4.27302   6
   4   2   2 9.74608 4.20660   6
  -4   2  -2 9.57481 4.94211   3
  -4   2  -3 1488.25 56.5735   6
  -4   2  -3 1430.00 55.2214   7
  -4   2  -3 1571.00 62.0128   3
   4   2   4 258.716 16.3869   7
  -4   2  -4 289.892 16.3135   7
  -4   2  -4 297.843 16.8414   6
   4  -2   5 2648.72 98.3882   7
  -4   2  -5 2860.64 98.7844   7
  -4   2  -5 2752.70 98.8746   6
   4   2   5 2767.40 98.4501   7
  -4   2  -5 2944.46 106.207   3
  -4   2  -6 363.237 20.2543   6
  -4   2  -6 349.825 19.4447   7
   4  -2   6 350.472 19.7321   7
  -4   2  -6 396.385 24.5698   3
  -4  -2  -7 792.982 35.1683   7
  -4   2  -7 825.921 35.9528   7
   4  -2   7 791.581 35.9090   7
   4   2   7 804.706 35.4001   7
  -4   2  -7 915.668 42.8915   3
  -4   2  -8 18.7419 6.08071   7
   4   2   8 6.53280 4.72791   7
  -4  -2  -8 5.68882 4.28054   7
   4  -2   8 3.24727 4.50671   7
  -4   2  -8 8.63781 6.98735   3
  -4  -2  -9 47.7701 7.79254   7
   4   2   9 44.1292 7.14240   7
  -4   2  -9 56.2197 8.61643   7
   4  -2   9 52.8941 8.18838   7
  -4   2  -9 46.8649 9.52579   3
  -4   2 -10 86.0264 10.7946   7
  -4  -2 -10 91.3413 10.7357   7
   4   2  10 92.4768 10.3952   7
  -4   2 -10 101.860 12.9796   3
  -4   2 -11 41.5111 11.3211   1
  -4  -2 -11 24.0393 7.47146   7
   4   2  11 23.8633 6.77203   7
  -4   2 -11 26.1094 7.83444   7
  -4   2 -11 27.7696 9.04805   3
  -4   2 -12 49.5178 12.1496   1
  -4  -2 -12 65.8155 9.97452   7
  -4   2 -12 60.4218 10.6478   7
  -4   2 -12 84.8341 12.8212   3
  -4   2 -13 101.467 16.3558   1
  -4  -2 -13 112.526 12.3680   7
  -4   2 -13 112.993 15.0620   3
  -4   2 -14 30.2739 11.5424   1
  -4  -2 -14 39.8863 9.33916   7
  -4   2 -14 27.8615 10.2651   3
  -4   2 -15 32.1424 12.5585   1
  -4  -2 -15 32.6729 9.66527   7
  -4   2 -15 25.3153 10.7229   3
  -4   2 -16 1.25042 11.3621   1
  -4  -2 -16 1.25837 8.44145   7
  -4   2 -16 5.30909 8.19971   3
  -4   2 -17 64.3664 16.0924   1
  -4  -2 -17 84.2231 13.2369   7
  -4   2 -17 102.549 16.1715   3
  -4  -2 -18 8.14910 11.9659   1
  -4   2 -18 4.09300 11.8915   1
  -4  -2 -18 4.80096 10.1650   7
  -4   2 -18 1.55913 10.3147   7
  -4   2 -18 5.56905 10.2611   3
  -4  -2 -19 18.5550 10.1831   7
  -4   2 -19 10.6217 10.7190   7
  -4   2 -19 17.9820 11.0912   3
  -4  -2 -20 50.3337 12.8690   7
  -4   2 -20 62.2420 13.9151   7
  -4   2 -20 42.4070 13.1480   3
  -4  -2 -20 52.3619 7.27105   4
  -4  -2 -21 46.3787 14.0549   7
  -4   2 -21 57.7894 15.0021   7
  -4   2 -21 28.2459 11.9876   3
  -4  -2 -22 47.4531 14.2239   7
  -4   2 -22 49.3319 14.7030   7
  -4   2 -22 52.5651 12.6086   4
  -4   2 -23 414.492 32.0404   7
  -4  -2 -23 417.335 30.5103   7
  -4  -2 -24 98.8967 17.6645   7
   4  -4 -26 139.656 22.0150   7
   4  -4 -25-4.79691 15.4478   7
   4  -4 -24 20.9092 15.9675   3
   4  -4 -24 35.6811 16.0162   7
   4  -4 -23 12.4967 13.3801   3
  -4  -4  23 45.0775 19.6816   1
  -4   4  23 29.2182 17.8270   1
   4  -4 -23 32.2686 13.8438   7
   4   4 -22 460.426 33.1125   3
  -4  -4  22 481.531 42.9477   1
  -4   4  22 485.768 43.5761   1
   4  -4 -22 555.650 33.8023   7
  -4   4  21 1879.01 92.7253   1
  -4  -4  21 1848.64 91.3031   1
   4   4 -21 1597.74 74.3368   3
  -4  -4  20 558.304 44.7687   1
  -4   4  20 532.872 45.1835   1
   4   4 -20 444.438 30.9187   3
  -4  -4  19 102.949 20.9538   1
  -4   4  19 125.836 22.9013   1
   4   4 -19 110.021 15.5325   3
  -4  -4  18 11.6732 13.4421   1
  -4   4  18 3.99850 13.7064   1
   4  -4 -18 26.2446 13.6316   2
   4   4 -18 17.2671 12.5849   2
   4   4 -18 6.72906 8.16059   3
  -4  -4  17 287.975 28.7133   1
  -4   4  17 338.640 31.3300   1
   4  -4 -17 298.521 28.5278   2
   4   4 -17 305.364 22.6894   3
   4   4 -17 262.805 26.7993   2
  -4  -4  16 513.635 38.0099   1
  -4   4  16 575.603 39.6500   1
   4  -4 -16 569.323 38.9283   2
   4   4 -16 520.140 30.6035   3
   4   4 -16 518.438 37.3923   2
  -4  -4  15 2999.02 121.944   1
  -4   4  15 3152.80 123.385   1
  -4   4  15 3054.64 101.243   4
   4   4 -15 2751.70 119.050   2
   4   4 -15 2847.52 110.836   3
   4  -4 -15 2867.46 120.182   2
  -4  -4  14 1852.13 81.4497   1
  -4   4  14 1990.88 83.2905   1
  -4   4  14 1843.02 64.8886   4
   4   4 -14 1664.76 79.7783   2
   4  -4 -14 1838.30 81.5237   2
   4   4 -14 1702.93 72.0294   3
  -4  -4  13 4106.37 147.636   1
  -4   4  13 4313.74 149.633   1
  -4   4  13 3603.40 130.161   4
   4   4 -13 3894.61 137.095   3
   4   4 -13 3678.50 145.494   2
   4  -4 -13 3925.72 146.749   2
  -4  -4  12 845.671 43.7168   1
  -4   4  12 912.799 45.3396   1
   4  -4 -12 658.514 38.6229   3
   4  -4 -12 778.732 42.4082   2
   4   4 -12 703.587 40.8591   2
   4   4 -12 796.133 35.3296   3
  -4  -4  12 540.296 33.7580   5
   4  -4 -11 241.801 20.5134   3
   4   4 -11 254.563 21.4992   2
   4   4 -11 278.667 17.3734   3
   4  -4 -11 274.425 22.1219   2
  -4  -4  11 268.231 18.3285   4
   4   4 -10 2293.32 80.9351   3
  -4  -4  10 2341.88 89.3547   1
  -4   4  10 2553.31 91.6524   1
   4  -4 -10 2126.32 89.7043   2
   4  -4 -10 1947.90 86.6962   3
   4   4 -10 1957.02 88.7894   2
  -4  -4  10 2165.53 83.9288   4
  -4  -4  10 2127.23 80.1818   5
   4   4  -9 3867.05 132.602   3
  -4  -4   9 3892.89 141.055   1
  -4   4   9 4209.32 143.331   1
   4  -4  -9 4231.54 148.172   2
   4  -4  -9 3488.37 139.220   3
   4   4  -9 3953.95 147.635   2
  -4  -4   9 3721.15 132.164   5
  -4  -4   9 3462.24 135.011   4
   4   4  -8 8740.98 284.980   3
  -4  -4   8 8945.64 294.021   1
  -4   4   8 9214.32 295.587   1
   4  -4  -8 7782.72 292.685   3
   4   4  -8 8135.45 297.390   2
   4  -4  -8 8248.97 296.390   2
  -4  -4   8 8608.61 285.565   5
   4  -4  -7 15278.8 582.261   3
   4  -4  -7 16698.9 587.301   2
   4   4  -7 16564.5 589.614   2
  -4  -4   7 16526.6 573.524   5
   4   4  -7 16924.3 573.455   3
   4  -4  -6 7086.89 271.467   3
   4  -4  -6 8488.23 284.097   2
   4   4  -6 8102.73 287.874   2
  -4  -4   6 8253.58 264.167   3
  -4   4   6 7960.10 258.743   5
  -4  -4   6 7451.26 265.323   5
   4   4  -6 8164.04 264.308   3
  -4  -4   5 3120.28 116.192   2
  -4   4   5 3216.23 118.544   2
  -4  -4   5 3212.62 108.979   3
   4  -4  -5 2913.04 117.749   3
   4   4  -5 2812.69 130.224   6
   4  -4  -5 2960.56 126.840   6
  -4  -4   5 2840.58 113.170   4
  -4   4   5 3078.10 105.252   5
   4  -4  -4 7181.10 266.461   3
  -4   4   4 7190.95 264.929   2
  -4  -4   4 7975.18 263.576   2
   4   4  -4 7658.30 280.665   6
   4  -4  -4 7754.42 272.490   6
  -4  -4   4 6974.79 260.868   4
  -4  -4   4 8176.72 255.923   3
   4   4  -4 8199.89 259.269   3
  -4  -4   3 4634.51 159.107   2
  -4   4   3 4870.78 160.689   3
  -4   4   3 4286.25 162.359   2
   4   4  -3 4622.87 168.541   6
   4  -4  -3 4159.46 161.157   6
  -4  -4   3 4231.89 157.412   4
  -4  -4   3 4433.48 151.473   3
  -4   4   2 15495.4 525.685   3
  -4  -4   2 15713.6 517.050   3
   4  -4  -2 14528.4 522.182   6
  -4  -4   2 17380.7 526.159   6
   4   4  -2 16494.7 528.572   6
  -4  -4   2 15961.0 523.790   4
  -4   4   1 19168.4 667.932   3
   4  -4  -1 20659.2 658.766   7
  -4  -4   1 20071.8 661.075   3
  -4   4   1 17977.0 667.629   6
   4  -4  -1 19058.2 663.241   6
   4   4  -1 22007.5 668.077   6
  -4  -4   1 22102.1 665.615   6
  -4  -4   1 21370.8 667.763   4
   4  -4   0 16745.5 534.540   7
  -4  -4   0 15970.7 536.909   3
  -4   4   0 15256.7 540.385   6
   4  -4   0 15898.0 537.002   6
  -4  -4   0 17971.6 538.882   6
   4   4   0 17004.9 540.024   6
  -4   4   0 15954.8 542.257   3
   4  -4   1 11459.8 365.104   7
   4   4   1 11331.7 368.183   6
   4  -4   1 11260.4 366.195   6
  -4  -4  -1 10857.9 367.000   3
  -4  -4  -1 11685.2 366.614   6
  -4   4  -1 10426.7 368.199   6
  -4   4  -1 10467.6 370.876   3
   4   4   2 8838.79 296.743   6
   4  -4   2 9158.63 294.750   7
   4  -4   2 9062.23 295.071   6
  -4   4  -2 8810.50 294.390   7
   4  -4   2 8289.01 304.893   3
  -4  -4  -2 9383.90 295.513   6
  -4   4  -2 8877.77 297.061   6
  -4   4  -2 8468.22 299.957   3
  -4   4  -3 3203.80 111.553   6
  -4  -4  -3 3242.34 110.081   6
   4  -4   3 3080.00 109.724   7
  -4   4  -3 3069.95 109.494   7
   4  -4   3 3151.05 119.377   3
  -4   4  -3 3196.01 114.730   3
  -4  -4  -4 7478.54 240.166   6
  -4   4  -4 7244.60 241.752   6
   4   4   4 7228.34 241.370   7
   4  -4   4 7213.36 240.668   7
  -4   4  -4 7227.32 240.717   7
   4  -4   4 6725.75 247.815   3
  -4   4  -4 6997.53 245.579   3
  -4  -4  -5 7901.95 267.564   6
  -4   4  -5 8022.45 268.922   7
   4  -4   5 8346.14 269.625   7
  -4   4  -5 7973.01 269.410   6
   4   4   5 8092.10 269.104   7
  -4   4  -5 8119.00 274.986   3
   4  -4   5 8007.92 275.936   3
  -4   4  -6 7854.34 256.576   7
   4   4   6 7540.31 254.946   7
  -4  -4  -6 7425.17 254.628   6
  -4   4  -6 7764.38 256.629   6
   4  -4   6 7406.71 261.183   3
  -4   4  -6 7915.98 262.916   3
  -4  -4  -7 4906.16 168.326   6
   4   4   7 4835.94 167.689   7
  -4   4  -7 4671.18 169.527   6
  -4   4  -7 4949.00 169.567   7
  -4   4  -8 2411.21 88.5063   7
   4   4   8 2244.77 85.4163   7
  -4   4  -8 2529.76 95.2044   3
  -4   4  -9 1321.85 56.1077   7
   4   4   9 1282.39 53.2351   7
  -4  -4 -10 1710.43 79.0900   1
  -4   4 -10 1680.17 79.1313   1
  -4   4 -10 1923.55 73.2221   7
   4   4  10 1792.51 69.8240   7
  -4   4 -10 2012.72 79.1796   3
  -4  -4 -11 899.233 51.1238   1
  -4   4 -11 970.582 52.6739   1
  -4   4 -11 1086.07 47.3620   7
   4   4  11 1015.89 44.4264   7
  -4  -4 -11 1046.18 44.8207   7
  -4   4 -11 1112.32 52.2583   3
  -4   4 -12 1141.47 61.0577   1
  -4  -4 -12 1127.46 60.1748   1
  -4   4 -12 1289.02 54.6125   7
  -4  -4 -12 1191.35 51.0024   7
  -4   4 -12 1293.45 59.3027   3
  -4   4 -13 339.891 30.3068   1
  -4  -4 -13 371.284 30.5895   1
  -4   4 -13 406.021 26.3286   7
  -4  -4 -13 376.849 23.3342   7
  -4   4 -13 369.175 28.1679   3
  -4   4 -14 226.452 24.4904   1
  -4  -4 -14 257.442 26.2641   1
  -4   4 -14 265.705 21.4566   7
  -4  -4 -14 270.671 20.0035   7
  -4   4 -14 295.324 24.9443   3
  -4   4 -15 438.097 35.0114   1
  -4  -4 -15 463.724 35.7041   1
  -4   4 -15 532.309 31.6233   7
  -4  -4 -15 473.478 28.0809   7
  -4   4 -15 511.849 34.3558   3
  -4  -4 -16 220.253 24.6607   1
  -4   4 -16 201.514 24.4988   1
  -4   4 -16 245.216 21.5661   7
  -4  -4 -16 248.464 19.7009   7
  -4   4 -16 278.472 25.1153   3
  -4   4 -17 569.022 42.4368   1
  -4  -4 -17 609.578 43.3065   1
  -4   4 -17 625.467 37.1239   7
  -4  -4 -17 622.388 34.8527   7
  -4   4 -17 695.853 40.4704   3
  -4   4 -18 590.887 36.2818   7
  -4  -4 -18 565.658 33.6323   7
  -4   4 -18 560.396 37.1725   3
  -4  -4 -19 30.5252 11.6064   7
  -4   4 -19 40.9858 13.4941   3
  -4  -4 -20 124.392 17.0729   7
  -4   4 -20 97.7763 17.4132   3
  -4  -4 -21 121.463 18.2496   7
  -4   4 -21 73.1908 16.9132   3
  -4   4 -21 170.216 23.2688   5
  -4   4 -21 230.592 21.9509   4
  -4   4 -22 328.498 26.8978   4
  -4   4 -22 321.734 28.3994   5
  -4   4 -23 730.064 42.8485   5
  -4  -4 -23 549.718 36.2198   7
  -4   4 -24 420.385 33.2951   5
  -4  -4 -24 320.812 27.4628   7
   4  -6 -24 185.806 19.8289   7
  -4   6  23 100.477 24.9472   1
  -4  -6  23 69.2126 21.7373   1
   4  -6 -23 78.9426 13.7623   7
   4  -6 -22 244.870 20.1135   7
  -4  -6  22 238.531 29.8661   1
  -4   6  22 238.316 31.6696   1
   4  -6 -22 147.207 24.1840   3
  -4  -6  21 16.5640 15.2437   1
  -4   6  21 30.5284 17.6597   1
   4  -6 -21 9.79021 9.80107   7
  -4  -6  20 266.600 31.7171   1
  -4   6  20 294.028 33.1146   1
   4  -6 -20 250.802 20.2781   7
   4  -6 -19 10.1828 8.41137   7
   4   6 -19 9.01329 7.05461   3
  -4  -6  19 1.39545 13.6594   1
  -4   6  19 14.1881 14.1252   1
   4  -6 -18 1167.66 62.7370   2
   4   6 -18 957.378 58.0201   2
   4   6 -18 967.742 43.5960   3
  -4  -6  18 1146.88 61.6685   1
  -4   6  18 1172.39 63.8196   1
   4  -6 -17 251.557 27.2048   2
   4   6 -17 184.004 23.4484   2
   4   6 -17 231.087 15.6055   3
  -4  -6  17 274.623 27.7243   1
  -4   6  17 273.664 28.1205   1
   4   6 -16 110.527 18.4785   2
   4  -6 -16 146.793 20.3898   2
   4   6 -16 132.437 11.0077   3
  -4  -6  16 148.607 20.8011   1
  -4   6  16 137.761 20.2488   1
   4   6 -15 8.25067 4.87619   3
  -4   6  15 5.02898 2.51617   4
  -4  -6  15 12.5558 11.0888   1
  -4   6  15 6.40796 10.7203   1
   4   6 -15 5.23793 9.61537   2
   4  -6 -15 7.49482 9.73054   2
   4   6 -14 825.521 49.3003   2
   4  -6 -14 970.519 52.2507   2
   4   6 -14 912.091 36.6275   3
  -4   6  14 1008.80 52.3783   1
  -4  -6  14 1011.08 52.1682   1
   4   6 -13 11.2863 4.30721   3
  -4  -6  13 4.59039 9.58849   1
  -4   6  13 2.79212 9.93856   1
   4  -6 -13 9.77311 9.40229   2
   4   6 -13 7.77461 7.60159   2
   4   6 -12 631.690 22.5184   3
  -4  -6  12 604.631 35.2110   1
  -4   6  12 654.879 36.6797   1
   4   6 -12 523.900 34.7706   2
   4  -6 -12 651.542 38.4361   2
   4  -6 -12 505.905 33.6067   3
   4   6 -11 630.624 22.1300   3
  -4  -6  11 564.986 33.4095   1
  -4   6  11 586.525 34.1834   1
   4   6 -11 534.302 36.7052   2
   4  -6 -11 446.235 31.7685   3
   4  -6 -11 695.357 41.2588   2
   4   6 -10 1112.69 35.8918   3
   4  -6 -10 912.705 49.6343   2
   4   6 -10 803.486 48.1896   2
   4  -6 -10 771.653 46.9897   3
  -4  -6  10 846.041 42.1039   5
  -4  -6  10 948.269 47.3172   1
  -4   6  10 1016.32 48.2683   1
   4  -6  -9 1331.02 60.3032   2
   4   6  -9 1061.16 57.6608   2
   4  -6  -9 1002.35 53.1521   3
  -4  -6   9 1022.34 47.0299   5
  -4  -6   9 1139.67 51.6758   1
  -4   6   9 1304.99 53.6232   1
   4   6  -8 2094.53 96.8924   2
  -4  -6   8 2089.44 83.7092   5
  -4  -6   8 2233.65 87.6256   1
  -4   6   8 2287.80 88.8696   1
   4   6  -7 260.765 27.5324   2
  -4  -6   7 238.889 19.2036   4
  -4  -6   7 236.431 17.9942   5
  -4   6   7 301.433 16.2085   5
  -4   6   7 272.716 20.3112   1
  -4  -6   7 264.362 19.6961   1
  -4  -6   6 1526.56 50.9064   3
  -4  -6   6 1248.55 57.5618   4
  -4   6   6 1442.09 52.7741   5
  -4  -6   6 1139.23 54.7359   5
   4  -6  -6 1432.09 68.4868   6
   4   6  -6 1251.68 70.7672   6
  -4  -6   5 2503.37 81.4001   3
   4  -6  -5 2515.23 97.6279   6
   4   6  -5 2420.04 104.178   6
  -4   6   5 2432.67 83.9885   5
  -4  -6   5 2139.16 88.9384   4
  -4   6   4 408.332 24.9810   2
  -4  -6   4 389.513 23.1131   2
   4  -6  -4 394.783 17.3943   7
  -4  -6   4 378.892 17.9943   3
   4  -6  -4 393.132 25.9651   6
   4   6  -4 388.538 29.2692   6
  -4  -6   4 319.160 22.7051   4
  -4   6   4 349.963 18.9119   5
  -4  -6   3 4729.75 149.265   2
   4  -6  -3 4173.39 158.272   3
  -4   6   3 4215.90 150.984   2
   4  -6  -3 3959.16 140.553   7
  -4  -6   3 4351.09 143.305   3
   4   6  -3 4471.84 155.916   6
   4  -6  -3 4042.68 148.873   6
  -4  -6   3 3883.82 149.659   4
  -4   6   3 4337.95 144.401   5
  -4  -6   2 2054.54 75.6294   2
   4  -6  -2 2039.38 85.9845   3
  -4   6   2 1882.67 79.1624   2
   4  -6  -2 1893.18 68.2179   7
  -4  -6   2 2061.07 71.3243   3
   4  -6  -2 1932.80 73.7689   6
   4   6  -2 1870.86 76.7292   6
  -4  -6   2 1813.95 76.6924   4
  -4   6   2 1945.02 71.8966   5
  -4   6   1 2307.02 83.5827   3
   4  -6  -1 2151.27 90.6106   3
   4  -6  -1 2075.81 73.1287   7
  -4  -6   1 2129.86 75.2958   3
   4   6  -1 1992.92 78.6807   6
  -4  -6   1 2075.50 80.1873   6
  -4   6   1 1893.79 84.9893   6
   4  -6  -1 2001.47 75.6634   6
  -4   6   1 2071.39 76.7436   5
  -4  -6   1 2134.97 82.2029   4
  -4   6   0 5693.70 188.379   3
   4  -6   0 5051.79 179.209   6
   4   6   0 5316.27 182.449   6
   4  -6   0 5420.58 178.088   7
   4  -6   0 5697.36 197.121   3
  -4  -6   0 5225.55 182.343   6
  -4   6   0 4782.02 186.416   6
  -4  -6   0 5453.29 187.073   4
  -4   6   0 5540.30 182.304   5
  -4   6  -1 828.082 40.5319   3
   4   6   1 804.540 34.5044   6
   4  -6   1 763.015 32.1182   7
   4  -6   1 760.076 31.9207   6
   4  -6   1 709.662 43.5873   3
  -4  -6  -1 744.389 33.1069   6
  -4   6  -1 694.494 35.6392   6
  -4  -6  -1 818.403 39.5085   4
   4  -6   2 64.4147 12.3533   3
  -4   6  -2 59.4701 10.1197   3
   4  -6   2 53.5190 7.21520   7
  -4   6  -2 48.8799 6.75571   7
  -4   6  -2 52.1761 8.56242   6
  -4  -6  -2 49.9123 7.30615   6
  -4  -6  -2 77.5286 10.8440   4
  -4   6  -3 3947.98 133.823   3
  -4   6  -3 3466.53 126.462   7
   4  -6   3 3653.91 126.962   7
   4  -6   3 3423.19 137.514   3
  -4   6  -3 3556.23 128.803   6
  -4  -6  -3 3778.62 126.452   6
  -4  -6  -3 3833.10 133.170   4
  -4   6  -4 54.2459 7.83722   7
   4  -6   4 49.9274 10.4931   3
  -4  -6  -4 58.2134 9.75217   4
  -4   6  -4 58.7649 8.55411   6
  -4  -6  -4 58.6688 7.41967   6
  -4   6  -4 60.0119 9.66947   3
  -4   6  -5 1789.08 70.5314   3
   4   6   5 1622.50 66.0433   7
  -4   6  -5 1711.12 67.2932   7
   4  -6   5 1732.75 73.3116   3
  -4   6  -5 1852.10 68.6858   6
  -4  -6  -5 1835.39 65.9054   6
  -4  -6  -5 1850.71 70.1553   4
  -4   6  -6 565.163 29.3149   6
  -4   6  -6 597.321 29.7968   7
   4   6   6 582.084 28.1070   7
  -4  -6  -6 594.599 27.8415   6
   4  -6   6 649.299 34.4457   3
  -4   6  -6 614.430 31.7267   3
  -4  -6  -6 664.483 31.5200   4
  -4   6  -7 130.214 12.7871   7
  -4  -6  -7 133.838 11.3818   6
  -4   6  -7 99.6823 11.5193   6
  -4   6  -7 127.093 13.2938   3
   4  -6   7 129.626 13.4470   3
  -4  -6  -7 131.783 12.4510   4
   4   6   8 22.8665 6.03360   7
  -4   6  -8 19.3858 7.07150   7
  -4  -6  -8 40.7594 7.72544   4
  -4   6  -8 22.2142 6.91677   6
  -4  -6  -8 25.4322 6.76680   6
  -4   6  -8 29.6349 8.76295   3
  -4   6  -9 104.064 12.1690   7
   4   6   9 81.2757 9.22293   7
  -4   6  -9 82.6005 12.4948   3
  -4   6  -9 82.1350 13.4856   1
  -4  -6  -9 78.6468 13.5889   1
  -4  -6  -9 92.7863 9.97168   4
  -4   6 -10 127.686 14.5460   7
  -4   6 -10 150.019 15.9070   3
  -4   6 -10 119.927 16.6714   1
  -4  -6 -10 124.490 16.2245   1
  -4  -6 -10 160.209 12.0799   4
  -4   6 -11 367.785 24.5747   7
   4   6  11 342.715 20.8683   7
  -4   6 -11 416.597 26.6381   3
  -4   6 -11 325.196 27.5304   1
  -4  -6 -11 338.523 27.6434   1
  -4  -6 -11 368.398 18.4740   4
  -4   6 -12 71.8729 12.4511   7
  -4   6 -12 76.6106 12.8928   3
  -4  -6 -12 70.3411 14.7258   1
  -4   6 -12 54.8181 12.8253   1
  -4  -6 -12 64.6101 6.58789   4
  -4   6 -13 9.82252 8.80860   7
  -4   6 -13 31.9874 10.4973   3
  -4   6 -13 13.9024 10.4834   1
  -4  -6 -13 17.3099 11.0419   1
  -4  -6 -13 19.9372 3.82830   4
  -4   6 -14 175.604 21.5848   1
  -4  -6 -14 160.312 20.3528   1
  -4   6 -14 161.258 17.5633   7
  -4   6 -14 188.437 19.3599   3
  -4  -6 -15 11.2531 10.4304   1
  -4   6 -15 3.53165 10.2628   1
  -4   6 -15 12.3725 10.0877   7
  -4   6 -15 5.83119 9.27364   3
  -4   6 -16 21.1177 10.7543   7
  -4   6 -16 13.3667 10.0225   3
  -4   6 -16 6.16988 10.7632   1
  -4  -6 -16 16.6475 12.0393   1
  -4   6 -16 10.8821 10.7522   5
  -4   6 -17 26.6087 12.2467   7
  -4   6 -17 13.3260 11.0864   3
  -4   6 -17 19.3954 12.2240   1
  -4  -6 -17 12.3235 11.9702   1
  -4   6 -17 21.5723 12.4226   5
  -4   6 -18 20.9497 12.4454   7
  -4   6 -18 0.85257 10.5690   3
  -4   6 -18 11.4615 13.6149   5
  -4   6 -19 42.0770 14.0818   7
  -4   6 -19 42.4616 12.8969   3
  -4   6 -19 48.1692 14.8527   5
  -4   6 -20 23.8597 13.8626   7
  -4   6 -20 50.2984 16.7736   5
  -4   6 -21 20.6642 13.7436   7
  -4   6 -21 23.1527 14.8144   4
  -4   6 -21 6.35208 14.2777   5
  -4   6 -22 133.637 22.2489   5
  -4   6 -22 140.738 21.7051   4
  -4   6 -23 13.0953 16.4200   5
  -4   6 -23 15.8980 15.5355   4
  -4   6 -24 269.622 29.3514   5
  -4  -8  22 34.2912 19.2626   1
   4  -8 -21 884.723 39.7696   7
  -4   8  21 834.400 57.3399   1
  -4  -8  21 827.519 56.3716   1
   4  -8 -20 133.686 24.1035   3
   4  -8 -20 179.644 15.3097   7
  -4   8  20 186.654 26.5918   1
   4  -8 -19 113.731 21.0559   3
   4  -8 -19 135.258 13.1931   7
  -4  -8  19 113.120 21.4641   1
  -4   8  19 121.997 22.0247   1
   4  -8 -18 199.669 26.0621   3
   4  -8 -18 293.050 32.1592   2
   4   8 -18 221.127 27.0581   2
   4  -8 -18 277.981 17.1021   7
  -4  -8  18 265.583 29.4814   1
  -4   8  18 297.700 30.4813   1
   4  -8 -17 9.10127 12.6360   3
   4  -8 -17 28.2571 7.66429   7
  -4  -8  17 19.7385 14.1986   1
   4   8 -17 5.21468 11.8692   2
   4  -8 -17 19.9747 16.0006   2
   4  -8 -16 56.0849 15.3350   3
   4  -8 -16 75.6988 8.71095   7
  -4   8  16 80.6563 18.0252   1
   4  -8 -16 56.8591 19.5280   2
   4   8 -16 46.1713 14.7029   2
  -4  -8  16 51.2779 15.8395   1
   4  -8 -15 2286.75 98.4905   2
   4   8 -15 1754.02 89.3643   2
   4  -8 -15 1555.58 84.4573   3
   4  -8 -15 1997.45 69.5396   7
  -4  -8  15 1962.95 86.6970   1
  -4   8  15 1971.36 87.0328   1
   4  -8 -14 1026.97 57.9857   2
   4   8 -14 773.537 51.0731   2
   4  -8 -14 713.219 48.0728   3
   4  -8 -14 894.500 34.7053   7
  -4   8  14 947.885 50.2001   1
  -4  -8  14 901.208 49.6322   1
   4  -8 -13 1663.89 76.3326   2
   4   8 -13 1208.51 68.3126   2
   4  -8 -13 1224.72 69.2940   3
   4  -8 -13 1556.90 53.7705   7
  -4   8  13 1573.13 69.4928   1
  -4  -8  13 1556.40 69.5170   1
  -4  -8  12 105.276 13.9426   5
   4  -8 -12 111.815 19.3125   2
   4   8 -12 99.6946 17.0077   2
  -4   8  12 107.034 16.0141   1
  -4  -8  12 79.5932 14.4816   1
  -4  -8  11 322.091 25.0419   1
  -4   8  11 357.583 25.6523   1
  -4  -8  11 317.646 23.0947   5
   4   8 -11 287.616 28.1837   2
  -4  -8  10 1144.47 52.2724   1
  -4   8  10 1175.24 52.1455   1
  -4  -8  10 962.262 48.3318   5
   4  -8 -10 1312.71 64.1441   2
   4   8 -10 934.345 58.1530   2
  -4  -8   9 4019.88 139.666   1
  -4   8   9 4067.52 139.696   1
   4   8  -9 3358.20 151.589   2
  -4  -8   9 3197.20 134.814   5
   4  -8  -8 297.133 27.5463   3
   4  -8  -8 392.592 14.6010   7
  -4  -8   8 335.400 23.4387   1
  -4   8   8 383.628 24.4771   1
   4   8  -8 353.587 33.4962   6
   4  -8  -8 401.314 33.1391   6
  -4  -8   8 322.401 22.8077   5
   4  -8  -7 8561.80 321.171   3
   4  -8  -7 9052.90 297.753   7
  -4  -8   7 9709.51 310.771   1
  -4   8   7 9364.62 310.209   1
   4   8  -7 9530.67 329.962   6
  -4  -8   7 8702.23 311.262   5
  -4  -8   6 256.869 10.8011   3
   4  -8  -6 222.635 22.7080   3
  -4  -8   6 264.934 18.4088   1
  -4   8   6 236.819 17.8214   1
   4  -8  -6 219.701 10.0187   7
   4   8  -6 249.030 25.6320   6
   4  -8  -6 273.969 22.7931   6
  -4  -8   6 198.088 17.7642   5
   4  -8  -5 3854.80 166.629   3
  -4   8   5 4317.17 157.198   1
  -4  -8   5 4356.88 157.121   1
   4  -8  -5 4358.68 147.719   7
  -4  -8   5 4892.79 150.107   3
   4   8  -5 4514.57 166.583   6
   4  -8  -5 4703.55 160.901   6
  -4   8   5 4825.21 158.146   5
   4  -8  -4 1769.78 84.7247   3
   4  -8  -4 1913.07 66.2637   7
   4   8  -4 1938.37 79.4708   6
   4  -8  -4 1885.78 74.2569   6
  -4  -8   4 1972.73 68.7999   3
   4  -8  -3 8265.98 289.639   3
   4  -8  -3 7649.40 272.322   6
   4   8  -3 7976.16 276.777   6
  -4   8   3 9434.11 277.486   5
  -4  -8   3 7131.34 277.627   5
  -4  -8   3 8627.57 271.074   3
  -4   8   2 274.854 19.1770   2
  -4  -8   2 319.573 18.7682   2
   4  -8  -2 286.244 26.3461   3
  -4  -8   2 286.176 16.0310   3
   4   8  -2 265.957 18.1936   6
   4  -8  -2 260.882 16.0387   6
  -4   8   2 297.012 19.7320   5
  -4  -8   2 251.987 20.6199   5
   4  -8  -1 14012.9 464.463   6
   4   8  -1 14172.1 467.957   6
  -4   8   1 12665.7 469.512   2
   4  -8  -1 14429.7 486.515   3
  -4  -8   1 15789.5 468.321   2
  -4  -8   1 13487.1 474.316   4
  -4   8   1 15184.4 471.278   5
  -4   8   0 325.271 24.8697   2
  -4  -8   0 346.383 21.4472   2
  -4  -8   0 380.830 24.9629   4
  -4   8   0 383.766 23.1464   5
   4  -8   1 8697.43 312.387   3
  -4  -8  -1 9050.37 294.116   6
  -4   8  -1 9493.67 298.591   5
  -4   8  -2 330.026 18.7396   7
   4  -8   2 318.433 29.0202   3
  -4  -8  -2 348.086 19.3546   6
  -4   8  -2 311.966 22.1444   6
  -4  -8  -2 355.492 23.4231   4
  -4   8  -2 381.355 22.8902   5
  -4   8  -3 6298.67 202.285   3
  -4   8  -3 5640.12 195.094   7
   4  -8   3 5705.44 209.128   3
  -4   8  -3 5489.18 198.445   6
  -4  -8  -3 5936.72 194.512   6
  -4  -8  -3 5513.59 199.522   4
  -4   8  -4 767.377 38.1200   3
  -4   8  -4 703.332 32.9677   7
   4  -8   4 716.294 40.7517   3
  -4  -8  -4 723.075 31.7835   6
  -4   8  -4 692.239 34.8593   6
  -4  -8  -4 686.667 35.2541   4
   4   8   5 7559.98 263.290   7
  -4   8  -5 7766.23 265.132   7
   4  -8   5 7702.98 272.598   3
  -4   8  -5 7692.80 266.318   6
  -4  -8  -5 8552.98 263.327   6
  -4   8  -5 7842.96 269.506   3
  -4   8  -6 30.9108 9.13908   3
  -4   8  -6 32.9489 8.85852   7
   4   8   6 33.8256 7.37468   7
   4  -8   6 37.7621 10.2361   3
  -4  -8  -6 39.3927 7.94170   6
  -4   8  -6 29.0092 8.27306   6
  -4   8  -6 38.6419 10.0829   5
  -4  -8  -6 37.8067 8.22989   4
  -4   8  -7 3754.53 129.033   3
  -4   8  -7 3408.95 130.409   1
  -4  -8  -7 3302.14 129.397   1
   4   8   7 3528.08 123.148   7
  -4   8  -7 3597.74 127.661   7
  -4  -8  -7 3606.95 124.044   6
   4  -8   7 3629.02 129.457   3
  -4   8  -7 3434.18 127.418   6
  -4   8  -7 3543.14 131.097   5
  -4  -8  -7 3470.46 124.700   4
  -4   8  -8 28.5730 8.44176   3
  -4   8  -8 24.2092 8.95329   1
  -4  -8  -8 31.9605 9.57316   1
   4   8   8 24.4609 6.55639   7
  -4   8  -8 28.3259 9.69175   7
   4  -8   8 26.3448 8.00890   3
  -4   8  -8 23.3990 7.70694   6
  -4  -8  -8 37.7008 7.95573   6
  -4   8  -8 23.6932 9.53946   5
  -4   8  -9 1404.01 65.5932   1
  -4  -8  -9 1423.13 65.1424   1
  -4   8  -9 1502.40 60.9325   3
  -4   8  -9 1428.69 64.5201   5
  -4   8  -9 1590.07 63.3487   7
   4   8   9 1468.69 56.9066   7
  -4  -8  -9 1526.31 58.9554   6
  -4   8  -9 1428.95 61.2312   6
  -4   8 -10 100.986 14.9189   1
  -4  -8 -10 59.9396 12.5654   1
  -4   8 -10 87.5965 11.3956   3
  -4   8 -10 96.8439 14.1624   5
  -4   8 -10 94.5457 13.8855   7
   4   8  10 81.6026 9.96909   7
  -4  -8 -10 77.0183 10.5928   6
  -4   8 -10 89.1613 12.4007   6
  -4  -8 -11 1231.38 60.3272   1
  -4   8 -11 1183.60 60.9645   1
  -4   8 -11 1250.17 54.3736   3
  -4   8 -11 1361.49 61.1900   5
  -4   8 -11 1416.60 59.5389   7
  -4  -8 -11 1391.35 55.3106   6
  -4   8 -11 1315.80 57.4963   6
   4   8  11 1259.11 51.9808   7
  -4   8 -12 47.9516 12.2674   1
  -4  -8 -12 42.6983 12.4823   1
  -4   8 -12 42.3905 11.6396   7
  -4   8 -12 89.9829 11.2418   3
  -4   8 -12 48.0021 13.1521   5
  -4   8 -13 631.728 36.4875   7
  -4   8 -13 572.897 30.5565   3
  -4   8 -13 571.118 37.9322   1
  -4  -8 -13 561.522 37.0377   1
  -4   8 -13 637.897 37.7381   5
  -4  -8 -14 9.22146 11.0972   1
  -4   8 -14 7.56534 11.1134   1
  -4   8 -14 7.23798 10.2338   7
  -4   8 -14 8.59349 7.89899   3
  -4   8 -14 8.16796 11.7810   5
  -4   8 -15 339.299 26.7349   7
  -4   8 -15 326.703 21.9790   3
  -4  -8 -15 285.576 27.5497   1
  -4   8 -15 343.296 29.8367   1
  -4   8 -15 390.505 29.4336   5
  -4   8 -16 59.0072 16.8908   1
  -4  -8 -16 54.5908 15.8455   1
  -4   8 -16 49.9053 10.6237   3
  -4   8 -16 75.8596 16.1564   5
  -4   8 -16 54.8971 14.8597   7
  -4   8 -17 588.454 37.9420   7
  -4   8 -17 619.942 40.0176   5
  -4   8 -17 531.651 40.8322   1
  -4  -8 -17 489.044 38.9289   1
  -4   8 -18 21.6606 13.6073   7
  -4   8 -18 48.9105 16.8409   5
  -4   8 -19 223.732 25.3629   7
  -4   8 -19 234.519 26.4897   5
  -4   8 -20 71.7120 19.1220   4
  -4   8 -20 75.4310 18.7346   5
  -4   8 -21 220.540 27.7018   4
  -4   8 -21 204.029 26.9102   5
  -4   8 -22 15.5771 16.5194   4
  -4 -10  19 65.7869 20.2418   1
   4 -10 -18 22.2647 16.9823   3
  -4  10  18 14.1760 14.7271   1
  -4 -10  18 10.6920 15.4644   1
  -4 -10  17 628.496 43.7966   1
  -4  10  17 727.176 45.9011   1
  -4  10  16 29.8322 13.2403   1
   4  10 -16 27.0139 15.3391   2
   4 -10 -16 44.2145 23.5755   2
  -4 -10  16 30.8840 14.8052   1
   4  10 -15 17.7943 14.2804   2
   4 -10 -15 53.0834 22.2915   2
  -4 -10  15 25.0404 13.1467   1
  -4  10  15 20.0499 11.4761   1
  -4  10  14 15.4452 5.08959   4
  -4 -10  14 16.6087 12.5916   1
  -4  10  14 18.3708 11.7295   1
   4 -10 -14 5.17001 18.7957   2
   4  10 -14 2.99188 12.1656   2
   4 -10 -13 30.2080 14.1597   3
  -4 -10  13 27.7374 12.1222   1
  -4  10  13 35.8236 12.5983   1
   4  10 -13 28.7367 12.0269   2
   4 -10 -13 58.2339 20.8655   2
   4 -10 -12 11.5569 12.7919   3
  -4 -10  12 31.8600 11.2704   5
  -4  10  12 10.7547 10.0422   1
   4 -10 -12 36.2066 18.6569   2
   4  10 -12 7.88100 11.9937   2
  -4 -10  12 10.4978 11.2533   1
   4 -10 -11 1623.22 81.9475   3
   4  10 -11 1495.53 84.2729   6
  -4 -10  11 1401.36 70.2025   5
   4  10 -11 1852.21 82.1084   4
  -4 -10  11 1790.27 74.4826   1
  -4  10  11 1834.98 73.5598   1
   4 -10 -10 359.040 31.9768   3
   4  10 -10 307.108 32.5638   6
   4 -10 -10 496.706 38.1949   6
   4  10 -10 431.231 33.5102   4
  -4 -10  10 294.543 24.4327   5
  -4 -10  10 383.764 26.2180   1
  -4  10  10 426.397 26.3078   1
   4 -10  -9 277.458 28.7167   3
   4  10  -9 278.037 27.8645   6
  -4 -10   9 278.703 22.6670   5
  -4 -10   9 315.949 22.3222   1
  -4  10   9 319.527 21.7614   1
   4 -10  -8 533.767 39.6879   3
   4 -10  -8 783.794 38.8533   6
   4  10  -8 610.803 39.7817   6
   4  10  -8 317.984 38.0859   4
  -4 -10   8 471.009 30.5799   5
  -4 -10   8 540.869 30.4675   1
  -4  10   8 581.128 29.6695   1
   4 -10  -7 166.963 22.3896   3
   4  10  -7 213.273 20.7333   6
  -4 -10   7 157.516 16.6302   5
  -4 -10   7 200.425 15.8769   1
  -4  10   7 186.849 15.0149   1
  -4 -10   6 352.408 21.4467   1
  -4  10   6 336.637 20.3192   1
   4  10  -6 381.258 26.1977   6
   4 -10  -6 384.100 22.6000   6
   4 -10  -6 336.390 29.8881   3
  -4 -10   5 1097.73 37.4957   3
  -4 -10   5 967.283 43.2386   1
  -4  10   5 1004.46 42.6534   1
   4  10  -5 1116.81 48.2087   6
   4 -10  -5 1037.38 43.3801   6
   4 -10  -5 870.237 54.2581   3
   4 -10  -4 1271.55 67.7210   3
  -4 -10   4 1264.84 52.5192   1
  -4 -10   4 1370.77 49.8095   3
   4  10  -4 1396.10 55.5977   6
   4 -10  -4 1347.67 51.5854   6
  -4 -10   3 1782.38 68.4140   1
  -4  10   3 1764.24 67.4033   1
   4  10  -3 1878.26 70.0105   6
   4 -10  -3 1914.18 66.6527   6
  -4 -10   3 1936.19 67.4550   3
   4 -10  -3 1760.31 84.8614   3
  -4 -10   3 1684.10 76.7402   5
  -4  10   2 2275.34 82.0095   1
   4 -10  -2 2325.75 79.9806   6
   4 -10  -2 2218.49 100.672   3
  -4 -10   2 2058.01 91.0720   5
  -4 -10   2 2334.50 82.8228   3
  -4  10   1 34.9470 11.3998   5
  -4 -10   1 52.9216 11.3966   5
   4 -10  -1 22.3737 12.3518   3
  -4  10   0 1363.56 59.3964   5
  -4 -10   0 1132.17 59.2385   5
  -4  10   0 1313.87 51.4946   2
   4 -10   0 1219.68 66.6333   3
  -4 -10   0 1474.14 51.5757   2
  -4  10  -1 53.8237 8.33945   2
   4 -10   1 36.5422 13.4768   3
  -4 -10  -1 55.4955 7.43183   2
  -4  10  -1 48.4777 11.5575   5
  -4 -10  -1 46.1276 11.6129   5
  -4  10  -2 731.723 33.6374   7
   4 -10   2 728.196 46.2318   3
  -4 -10  -2 762.635 33.3239   6
  -4  10  -2 847.159 41.8051   5
  -4  10  -3 1422.47 56.7534   1
  -4  10  -3 1424.72 57.3084   7
   4 -10   3 1485.33 69.6984   3
  -4 -10  -3 1406.53 55.1292   6
  -4  10  -3 1508.96 61.4536   6
  -4  10  -3 1496.37 64.1233   5
  -4  10  -4 1194.05 48.8784   7
   4 -10   4 1277.25 58.9725   3
  -4  10  -4 1183.26 50.8057   6
  -4 -10  -4 1178.51 45.4813   6
  -4 -10  -4 1031.57 46.3451   1
  -4  10  -4 1107.76 47.1019   1
  -4  10  -5 376.612 22.7553   7
   4  10   5 369.057 20.8446   7
   4 -10   5 400.584 27.8814   3
  -4 -10  -5 374.772 20.0706   6
  -4  10  -5 386.692 23.9960   6
  -4 -10  -5 328.137 20.9460   1
  -4  10  -5 362.460 22.1049   1
  -4  10  -6 345.497 22.8277   7
   4  10   6 405.595 20.6570   7
   4 -10   6 378.868 25.6944   3
  -4 -10  -6 403.753 21.0376   6
  -4  10  -6 367.358 24.2912   6
  -4  10  -6 332.946 22.0632   1
  -4 -10  -6 323.793 21.9310   1
  -4 -10  -7 6.85972 6.90104   1
  -4  10  -7 11.8671 7.63386   1
  -4  10  -7 25.4833 9.11439   7
   4  10   7 14.1483 6.38584   7
   4 -10   7 15.2974 8.52010   3
  -4 -10  -7 12.5543 6.18578   6
  -4  10  -7 6.25577 8.00720   6
  -4  10  -7 3.93520 8.53004   5
  -4  10  -8 16.1546 8.01938   3
  -4  10  -8 16.0019 7.99079   1
  -4 -10  -8 15.2506 7.80610   1
   4  10   8 20.4482 6.45653   7
  -4  10  -8 25.3136 9.35695   7
   4 -10   8 12.3580 7.35723   3
  -4  10  -8 16.1545 8.80239   6
  -4 -10  -8 13.1523 6.74088   6
  -4  10  -8 8.91861 9.15654   5
  -4  10  -9 146.340 14.2801   3
  -4  10  -9 139.642 15.9396   7
   4  10   9 123.890 10.9944   7
  -4  10  -9 112.721 14.7983   1
  -4 -10  -9 117.176 14.5861   1
  -4 -10  -9 141.435 12.9126   6
  -4  10  -9 107.767 13.7992   6
  -4  10  -9 127.608 16.8579   5
  -4  10 -10 43.5087 9.70512   3
  -4  10 -10 63.7517 12.6204   7
  -4  10 -10 39.6362 11.0225   1
  -4 -10 -10 40.8044 10.9027   1
  -4 -10 -10 61.7838 9.89661   6
  -4  10 -10 55.0839 12.0758   6
  -4  10 -10 45.3361 12.3754   5
  -4  10 -11 339.134 25.2424   7
  -4 -10 -11 342.842 21.5931   6
  -4  10 -11 323.576 23.9674   6
  -4  10 -11 262.553 23.0926   1
  -4 -10 -11 312.256 24.3745   1
  -4  10 -11 325.100 21.1871   3
  -4  10 -11 311.382 26.2546   5
  -4  10 -12 62.9491 10.3235   3
  -4  10 -12 76.5380 14.6411   7
  -4  10 -12 61.6146 13.0011   1
  -4 -10 -12 56.3348 12.5022   1
  -4  10 -12 66.0556 12.6844   6
  -4 -10 -12 72.8376 11.6064   6
  -4  10 -12 67.0145 14.7429   5
  -4  10 -13 74.0980 10.5174   3
  -4  10 -13 102.721 16.6976   7
  -4  10 -13 65.9083 14.1373   1
  -4 -10 -13 83.8604 14.9792   1
  -4  10 -13 91.5207 14.2237   6
  -4 -10 -13 83.5723 12.7959   6
  -4  10 -13 93.2116 16.9664   5
  -4  10 -14 61.3778 14.5315   7
  -4 -10 -14 56.0739 14.7773   1
  -4  10 -14 59.4818 15.6585   1
  -4 -10 -14 53.7741 11.6314   6
  -4  10 -14 66.9790 13.3458   6
  -4  10 -14 103.324 17.2291   5
  -4  10 -15-0.91830 11.9181   7
  -4  10 -15 2.22865 11.0921   1
  -4 -10 -15 6.33990 12.2959   1
  -4  10 -15 9.47956 10.3888   6
  -4 -10 -15-0.66557 10.2637   6
  -4  10 -15 6.13361 11.8958   5
  -4  10 -16 17.3042 14.3009   7
  -4  10 -16 1.16157 12.9275   1
  -4 -10 -16 7.70516 12.0031   1
  -4 -10 -16-0.70606 10.4647   6
  -4  10 -16 8.13468 12.0713   6
  -4  10 -16 4.25077 12.7382   5
  -4  10 -17 4.74767 11.8928   6
  -4  10 -17 1.09706 14.7855   5
  -4  10 -17 1.00393 14.6524   7
  -4  10 -18 79.5944 19.7204   5
  -4  10 -18 54.6288 16.9904   7
   4 -12 -15 56.4427 34.3740   6
   4 -12 -15 105.102 23.2912   3
   4 -12 -14 810.304 58.6680   3
  -4  12  14 883.960 36.6752   4
  -4 -12  13 19.0438 13.9397   1
   4 -12 -13 26.6855 23.1870   6
   4 -12 -13 6.48450 16.1431   3
  -4  12  13 14.5518 7.96551   4
  -4 -12  12 52.7313 14.5790   1
   4 -12 -12 74.6365 21.9587   6
   4 -12 -12 52.3880 18.1195   3
  -4  12  12 62.8600 9.80569   4
  -4 -12  11 864.455 46.0251   1
   4 -12 -11 748.200 55.7448   3
   4  12 -11 751.434 49.5413   6
  -4 -12  10 90.0748 13.6420   1
  -4  12  10 42.8195 10.9045   1
   4 -12 -10 48.1033 18.5179   3
   4 -12 -10 69.6804 15.0669   6
   4  12 -10 41.8897 13.6068   6
  -4  12   9 1018.15 45.6306   1
  -4 -12   9 985.126 48.0167   1
   4 -12  -9 902.177 59.5951   3
   4  12  -9 1001.44 50.6273   6
  -4  12   8 1450.90 60.0368   1
  -4 -12   8 1554.34 63.4305   1
   4 -12  -8 1303.92 76.0291   3
   4  12  -8 1559.02 65.2421   6
   4 -12  -8 1750.20 62.3294   6
  -4 -12   7 285.881 19.8826   1
  -4  12   7 285.922 17.4361   1
   4 -12  -7 253.789 28.5223   3
   4  12  -7 340.168 21.0236   6
   4 -12  -7 339.850 18.4716   6
  -4 -12   6 1440.72 54.8417   1
  -4  12   6 1256.23 50.9057   1
   4 -12  -6 1415.24 50.9772   6
   4  12  -6 1474.69 54.8559   6
   4 -12  -6 1192.09 69.7662   3
   4 -12  -5 1308.78 45.5926   6
   4  12  -5 1391.41 48.6986   6
  -4 -12   5 1307.92 43.3487   3
   4 -12  -5 1341.89 69.8937   3
  -4 -12   5 1426.35 49.7284   1
  -4 -12   4 140.837 10.0222   1
   4 -12  -4 150.352 22.1087   3
  -4 -12   4 116.739 16.1008   5
  -4 -12   4 139.956 9.45172   3
  -4 -12   3 3187.98 109.297   1
  -4 -12   3 3089.55 125.530   5
   4 -12  -3 3261.77 136.330   3
  -4 -12   2 1386.94 51.6793   3
  -4 -12   2 1241.59 61.4280   5
   4 -12  -2 1262.53 68.5677   3
  -4 -12   1 1358.36 67.2683   5
   4 -12  -1 1416.49 74.4592   3
   4 -12   0 2120.21 100.193   3
  -4 -12   0 2132.34 94.3222   5
   4 -12   1 838.396 51.7795   3
  -4 -12  -1 825.968 46.6772   5
  -4  12  -1 876.382 47.0417   5
   4 -12   2 627.819 42.2879   3
  -4 -12  -2 608.390 39.6216   5
  -4  12  -2 670.879 40.3022   5
  -4 -12  -3 2130.14 79.2676   1
  -4  12  -3 2311.65 86.9471   7
   4 -12   3 2592.27 101.929   3
  -4  12  -3 2068.95 78.8209   2
  -4 -12  -3 2812.08 80.3235   2
  -4  12  -3 2783.24 101.440   5
  -4 -12  -3 2472.84 99.4404   5
  -4  12  -4 383.706 18.6718   1
  -4 -12  -4 405.542 19.8064   1
   4  12   4 504.431 24.7533   7
  -4  12  -4 426.441 25.3898   7
   4 -12   4 431.378 31.3504   3
  -4  12  -4 459.979 23.1663   2
  -4 -12  -4 446.490 20.2301   2
  -4  12  -4 454.888 32.8016   5
  -4 -12  -4 437.041 32.4307   5
  -4  12  -5 1588.80 64.6446   1
  -4 -12  -5 1734.40 66.1248   1
   4  12   5 1912.05 67.7467   7
  -4  12  -5 1825.25 72.1684   7
   4 -12   5 1919.57 77.9498   3
  -4  12  -5 1905.17 71.5479   6
  -4 -12  -5 1816.37 65.6075   6
  -4  12  -5 1980.84 82.3330   5
  -4 -12  -5 2014.46 84.2601   5
  -4  12  -6 953.591 41.1618   1
  -4 -12  -6 955.396 42.3136   1
   4  12   6 1060.83 41.0523   7
  -4  12  -6 1006.45 46.8268   7
   4 -12   6 1001.47 48.0482   3
  -4  12  -6 1144.88 47.5160   6
  -4 -12  -6 1029.17 40.8473   6
  -4 -12  -6 1062.87 57.1690   5
  -4  12  -7 196.237 14.6426   1
  -4 -12  -7 184.987 15.5021   1
  -4  12  -7 175.941 17.7577   7
   4  12   7 181.376 12.0054   7
   4 -12   7 194.210 17.6208   3
  -4 -12  -7 188.794 14.0815   6
  -4  12  -7 191.679 17.8114   6
  -4 -12  -7 197.206 24.9684   5
  -4  12  -8 347.747 21.8162   1
  -4 -12  -8 357.219 23.4679   1
   4  12   8 370.395 17.9392   7
  -4  12  -8 384.302 26.8098   7
   4 -12   8 351.439 22.7232   3
  -4 -12  -8 420.107 22.0548   6
  -4  12  -8 398.703 26.0814   6
  -4  12  -8 383.694 31.1004   5
  -4 -12  -8 435.147 34.3455   5
  -4  12  -9 257.297 22.3780   7
  -4  12  -9 236.317 18.6508   1
  -4 -12  -9 261.861 20.6266   1
  -4  12  -9 283.482 22.4670   6
  -4 -12  -9 270.043 17.7600   6
  -4  12  -9 268.159 26.0392   5
  -4 -12  -9 331.228 30.6539   5
  -4  12 -10 190.395 19.5754   7
  -4 -12 -10 140.167 16.5546   1
  -4  12 -10 162.132 22.1525   5
  -4 -12 -10 189.939 15.1338   6
  -4  12 -10 182.257 18.8075   6
  -4  12 -11 588.727 35.6678   7
  -4 -12 -11 551.546 29.3841   6
  -4  12 -11 572.490 35.0109   6
  -4  12 -11 591.276 40.4282   5
  -4  12 -12 133.546 18.9582   7
  -4 -12 -12 120.207 16.8874   1
  -4  12 -12 138.197 18.6757   6
  -4 -12 -12 137.430 14.5981   6
  -4  12 -12 149.673 21.9583   5
  -4  12 -13 146.490 20.2309   7
  -4 -12 -13 172.974 16.5476   6
  -4 -12 -13 154.103 19.2553   1
  -4  12 -13 148.677 19.1797   6
  -4  12 -13 165.605 23.0286   5
  -4  12 -14 113.369 18.9379   7
  -4 -12 -14 108.033 14.5151   6
  -4 -12 -14 86.1039 16.4291   1
  -4  12 -14 107.567 17.9912   6
  -4  12 -14 98.5040 20.5545   5
  -4 -12 -15 24.7853 10.8194   6
  -4  12 -15 17.7507 15.1121   7
  -4 -12 -15 12.0361 11.2517   1
  -4 -12 -16 123.154 16.2768   6
  -4  12 -16 145.113 21.6130   7
  -4 -12 -17 103.048 15.8202   6
  -4 -12 -18 73.5717 15.3676   6
  -4 -12 -19 159.903 19.9689   6
   4 -14 -12 146.041 27.1176   3
  -4  14  12 143.954 15.4964   4
   4 -14 -11 64.2053 22.3661   3
  -4  14  11 51.2958 12.2035   4
   4 -14 -10 864.878 61.6148   3
  -4  14  10 1047.88 47.1664   4
   4 -14  -9 16.1906 15.0113   3
  -4  14   9 15.7930 10.7081   4
   4 -14  -8 22.2097 17.1869   3
   4 -14  -8 16.2799 2.77139   6
   4 -14  -7 6.06679 15.0978   3
   4 -14  -6 98.2542 21.7973   3
   4 -14  -5 18.0995 15.2968   3
  -4 -14   4 1398.09 49.4772   3
   4 -14  -4 1309.50 72.8145   3
  -4 -14   4 1433.34 50.8319   3
  -4 -14   3 100.088 9.86631   3
  -4 -14   3 82.3811 10.9665   3
  -4 -14   2 996.249 40.7799   3
   4 -14  -2 1056.49 59.5772   3
   4 -14  -1 94.5791 19.1334   3
   4 -14   0 90.1880 19.5484   3
   4 -14   1 21.0349 15.1378   3
   4 -14   2 583.150 39.1819   3
   4 -14   3 10.3001 13.0285   3
  -4  14  -3 30.3157 15.6840   5
  -4  14  -4 1001.15 46.3114   7
   4 -14   4 1009.47 52.3489   3
  -4  14  -5 39.8350 10.9630   7
   4 -14   5 39.5934 12.7671   3
  -4  14  -5 46.9813 17.4722   5
  -4  14  -6 123.412 16.2891   7
   4 -14   6 154.433 16.1682   3
  -4  14  -6 152.192 22.6630   5
  -4  14  -7 23.9546 11.2600   7
   4 -14   7 22.9262 9.52204   3
  -4  14  -8 8.20607 11.1821   7
  -4 -14  -8 7.60576 5.99011   6
  -4  14  -9 25.4972 12.4183   7
  -4 -14  -9 18.9680 7.33200   6
  -4  14 -10 206.585 21.9331   7
  -4  14 -10 185.851 25.8650   5
  -4  14 -11 4.34797 12.2416   7
  -4  14 -12 131.720 20.2881   7
  -4  14 -13 9.65032 14.3582   7
  -4  14 -14 2.00023 14.7654   7
  -4  16   9 11.7083 13.8673   4
   4 -16  -9 12.9976 19.8234   3
  -4  16   8 319.114 25.5160   4
   4 -16  -8 249.873 33.7429   3
  -4  16   7 105.376 17.9649   4
   4 -16  -7 98.2043 25.0435   3
  -4  16   6 212.472 22.8234   4
   4 -16  -6 189.258 29.3897   3
  -4  16   5 29.1721 15.0920   4
   4 -16  -5 48.3399 19.9544   3
  -4  16   4 899.617 50.0454   4
   4 -16  -4 871.083 55.5880   3
   4 -16  -3 183.609 27.0281   3
  -4  16   2 950.520 52.9024   4
   4 -16  -2 936.523 55.5897   3
  -4  16   1 24.7241 16.8571   4
   4 -16  -1 9.32393 15.6449   3
   4 -16   0 384.393 32.5588   3
  -4  16   0 402.414 33.7835   4
  -4 -16   0 427.314 27.4330   3
   4 -16   1-5.16136 14.2258   3
   4 -16   2 416.113 32.2568   3
   4 -16   3 124.270 18.5866   3
  -4  18   5 120.038 23.2435   4
   5  -1 -26 50.3112 19.7546   3
   5   1 -25 117.439 22.1909   3
   5  -1 -25 107.695 23.0990   3
   5  -1 -24 70.5498 20.3468   3
   5   1 -24 46.3002 16.7301   3
   5  -1 -23 276.866 30.5360   3
   5   1 -23 276.062 28.2055   3
  -5   1  22 182.554 28.5629   1
   5  -1 -22 150.028 22.8336   3
   5   1 -22 127.330 20.2117   3
  -5   1  21 386.791 37.9662   1
   5   1 -21 301.446 28.0985   3
   5  -1 -21 304.714 29.9006   3
  -5   1  20 18.6998 15.5273   1
   5  -1 -20 21.7192 12.9095   3
   5   1 -20 25.0987 12.2638   3
  -5   1  19 16.2618 14.7209   1
   5  -1 -19 10.8599 10.4515   3
   5   1 -19 13.9796 10.2737   3
   5   1 -18 60.0957 15.2301   2
  -5  -1  18 51.5968 16.8025   1
  -5   1  18 73.2497 18.1828   1
   5  -1 -18 47.7071 13.6994   3
   5   1 -18 45.9251 12.7745   3
  -5  -1  17 255.245 28.1638   1
  -5   1  17 286.570 28.3610   1
   5   1 -17 209.519 21.3993   3
   5  -1 -17 212.062 22.4866   3
   5   1 -17 215.397 23.5306   2
  -5  -1  16 148.339 21.8656   1
  -5   1  16 181.493 23.2404   1
  -5   1  16 148.675 12.9710   4
   5   1 -16 128.720 16.7704   3
   5   1 -16 124.749 18.3452   2
   5  -1 -16 148.606 18.5262   3
  -5  -1  15 452.624 35.0635   1
  -5   1  15 436.359 34.6241   1
   5   1 -15 444.356 29.7398   3
   5   1 -15 400.827 30.6633   2
   5  -1 -15 460.118 31.4700   3
  -5  -1  15 364.161 23.4685   4
  -5   1  15 398.034 22.5133   4
   5  -1 -14 48.5426 11.7163   3
   5   1 -14 40.7924 10.1978   3
  -5   1  14 49.6815 8.12147   4
  -5  -1  14 17.0071 8.31054   4
   5   1 -14 37.3215 11.1432   2
  -5  -1  14 43.5158 13.0421   1
  -5   1  14 42.8395 12.3541   1
  -5  -1  13 1253.70 59.4115   1
  -5   1  13 1373.76 61.4681   1
  -5   1  13 798.612 47.1423   4
  -5  -1  13 988.292 48.6398   4
   5   1 -13 1099.17 55.2369   2
   5  -1 -13 1205.33 55.5458   3
   5   1 -13 1298.68 54.8493   3
  -5  -1  12 629.027 38.3942   1
  -5   1  12 632.946 38.9225   1
  -5  -1  12 284.664 28.6459   4
  -5  -1  12 670.074 23.5982   5
  -5   1  12 339.688 27.5345   4
   5   1 -12 654.713 34.5675   3
   5  -1 -12 611.267 34.9499   3
   5   1 -12 588.775 36.5126   2
  -5  -1  11 195.400 21.1673   1
  -5   1  11 190.881 20.9447   1
   5  -1 -11 171.716 17.2448   3
   5   1 -11 189.666 20.8198   2
   5   1 -11 178.346 17.3582   3
  -5  -1  11 173.629 10.1588   5
   5   1 -10 74.5613 12.9970   2
  -5  -1  10 102.847 15.5168   1
  -5   1  10 98.5071 15.0058   1
  -5  -1  10 93.7260 7.50482   5
  -5   1  10 81.9704 4.58644   5
   5   1 -10 107.253 13.0249   3
   5  -1 -10 83.2379 12.5019   3
  -5  -1   9 1246.15 47.0162   5
   5  -1  -9 1316.86 58.8619   3
   5   1  -9 1216.29 62.2010   2
   5   1  -9 1215.15 56.4729   3
   5   1  -8 33.9004 11.5056   2
   5   1  -8 40.6502 8.95457   3
   5  -1  -8 38.5628 9.34959   3
  -5  -1   7 2298.80 103.827   2
  -5   1   7 2361.77 104.841   2
   5  -1  -7 2616.83 103.117   3
   5   1  -7 3000.98 119.968   2
   5   1  -7 2559.94 100.138   3
  -5  -1   7 2935.61 100.844   3
   5  -1  -6 2335.72 110.977   6
   5   1  -6 2455.47 113.414   6
   5  -1  -6 2306.78 94.6242   3
  -5  -1   6 2608.27 93.3260   3
  -5   1   6 2301.55 97.5373   2
  -5  -1   6 2250.14 96.3374   2
   5   1  -6 2344.47 92.4813   3
   5   1  -5 3548.21 148.668   6
   5  -1  -5 3243.43 143.688   6
  -5  -1   5 3706.93 134.214   2
   5  -1  -5 3075.93 125.544   3
  -5  -1   5 3348.76 122.789   3
  -5   1   5 3761.12 136.267   2
   5   1  -5 3141.52 123.589   3
  -5  -1   4 48.3006 10.5845   2
  -5   1   4 57.5275 11.6762   2
   5   1  -4 50.1302 9.19483   3
  -5  -1   4 50.5261 8.33650   3
   5  -1  -4 49.3345 9.99208   3
   5  -1  -4 54.6788 14.4165   6
   5   1  -4 53.1137 14.4296   6
   5  -1  -3 8767.97 287.317   3
   5   1  -3 9021.89 285.670   3
  -5  -1   3 8198.95 279.204   3
  -5   1   3 8821.26 291.993   6
  -5  -1   3 8490.86 289.261   6
   5   1  -2 2815.10 104.381   3
   5  -1  -2 2934.39 106.938   3
  -5   1   2 2767.63 101.806   3
  -5  -1   2 2591.06 103.944   6
  -5   1   2 2761.30 106.128   6
   5  -1  -2 2412.84 107.653   6
   5   1  -2 2631.20 110.852   6
   5  -1  -1 1759.04 77.0588   6
  -5  -1   1 1723.27 73.1169   6
  -5   1   1 1824.10 74.5690   6
   5   1  -1 1850.33 78.6709   6
   5  -1  -1 2022.46 79.5463   3
  -5   1   1 1867.08 73.3103   3
   5   1  -1 2071.55 78.3376   3
   5   1   0 209.687 17.5899   6
   5  -1   0 186.625 16.4741   6
  -5  -1   0 195.406 15.0025   6
  -5   1   0 210.497 15.7919   6
  -5   1   0 204.847 16.4163   3
   5  -1   0 239.547 19.9116   3
   5  -1   1 2387.06 95.1175   6
   5   1   1 2589.15 96.5268   6
  -5   1  -1 2577.32 93.9895   6
  -5  -1  -1 2362.55 92.6810   6
   5  -1   1 2804.55 102.230   3
   5   1   1 2828.02 102.585   3
  -5   1  -1 2608.98 97.1052   3
  -5   1  -2 212.654 15.3932   6
  -5  -1  -2 221.979 15.4287   6
   5   1   2 233.956 17.4058   6
   5  -1   2 216.582 16.1833   6
   5  -1   2 231.032 15.9428   7
  -5   1  -2 254.282 19.4019   3
  -5  -1  -2 258.381 18.4320   3
   5  -1   2 274.836 21.5338   3
  -5  -1  -3 8168.56 277.692   6
  -5   1  -3 8452.39 278.500   6
   5   1   3 8505.29 280.157   6
   5  -1   3 7772.36 278.392   6
   5   1   3 8436.14 279.291   7
   5  -1   3 8807.36 279.471   7
  -5  -1  -3 8550.54 282.897   3
   5  -1   3 7647.53 286.470   3
  -5   1  -3 8474.34 285.172   3
  -5   1  -4 6288.45 208.869   6
  -5  -1  -4 5997.23 207.858   6
   5  -1   4 6231.62 208.624   7
   5   1   4 6219.61 209.249   7
  -5   1  -4 6117.69 215.064   3
  -5  -1  -4 5937.63 214.233   3
   5  -1   5 13390.8 432.679   7
  -5  -1  -5 12849.4 431.827   6
  -5   1  -5 13725.5 432.982   6
   5   1   5 13622.6 432.770   7
  -5   1  -5 12023.7 437.455   3
  -5  -1  -5 12627.0 436.210   3
   5  -1   6 1024.13 43.9822   7
   5   1   6 1027.22 43.9478   7
  -5  -1  -6 941.685 42.7382   6
  -5   1  -6 1020.04 43.8034   6
  -5   1  -6 1005.94 43.3326   7
  -5  -1  -6 1100.73 47.7698   3
  -5  -1  -7 35.8959 7.10385   6
  -5   1  -7 33.1448 6.96773   6
   5  -1   7 29.6206 6.46528   7
   5   1   7 44.2768 7.62081   7
  -5   1  -7 33.6593 7.47570   7
  -5  -1  -7 42.9070 8.81670   3
  -5  -1  -8 29.1727 7.26725   6
  -5   1  -8 28.4346 7.16425   6
   5  -1   8 36.9887 7.25140   7
   5   1   8 23.2992 6.48055   7
  -5   1  -8 31.1963 7.24112   7
  -5  -1  -8 42.8886 9.08746   3
  -5   1  -8 36.1020 9.52076   3
  -5  -1  -9 1134.65 49.8465   7
   5  -1   9 1186.27 50.9789   7
  -5   1  -9 1196.04 50.8413   7
   5   1   9 1195.32 50.6082   7
  -5   1  -9 1353.25 57.9278   3
  -5  -1 -10 1718.60 67.2232   7
   5  -1  10 1698.90 68.0839   7
   5   1  10 1608.03 66.6739   7
  -5   1 -10 1739.07 72.7242   3
   5   1  11 8059.24 274.192   7
   5  -1  11 8144.51 274.788   7
  -5  -1 -11 8334.10 274.188   7
  -5   1 -11 7680.29 278.818   3
   5   1  12 1482.74 61.9431   7
  -5  -1 -12 1575.64 62.7480   7
  -5   1 -12 1543.74 67.1550   3
  -5  -1 -13 86.1152 12.2968   7
  -5   1 -13 84.9066 13.5481   3
  -5   1 -13 80.9726 16.3050   1
  -5  -1 -14 195.245 17.7390   7
  -5   1 -14 231.278 21.1168   3
  -5   1 -14 159.272 21.8838   1
  -5   1 -15 156.048 16.3927   7
  -5  -1 -15 149.899 16.2851   7
  -5   1 -15 142.433 17.5381   3
  -5   1 -15 129.044 20.6390   1
  -5   1 -16 15.6629 9.68467   7
  -5  -1 -16 1.39925 9.12696   7
  -5   1 -16 4.60866 10.0529   3
  -5   1 -16 8.00114 11.9973   1
  -5   1 -17 1398.97 60.3760   7
  -5  -1 -17 1399.59 60.1168   7
  -5   1 -17 1239.84 62.4169   3
  -5   1 -18 309.958 24.7706   7
  -5  -1 -18 330.333 24.6870   7
  -5   1 -18 301.287 26.2798   3
  -5   1 -19 178.097 19.2426   7
  -5  -1 -19 183.092 19.3337   7
  -5   1 -19 126.689 18.7204   3
  -5  -1 -20 91.4783 15.7637   7
  -5   1 -20 110.763 16.5316   7
  -5   1 -21 259.016 23.4724   7
  -5  -1 -21 244.224 23.2594   7
  -5   1 -22 34.3025 12.7326   7
  -5  -1 -22 32.8430 14.0896   7
  -5  -1 -23 95.3671 18.4977   7
   5  -3 -26 178.100 28.1373   7
   5  -3 -25-7.27987 18.6457   7
   5  -3 -24 195.884 27.6909   3
  -5  -3  23 21.5916 18.3618   1
  -5   3  23 11.1164 18.4513   1
   5  -3 -23 23.0216 16.3406   3
  -5  -3  22 510.281 44.8235   1
  -5   3  22 583.760 47.4503   1
   5   3 -22 435.771 34.0317   3
   5  -3 -22 369.089 35.5509   3
  -5  -3  21 29.8344 17.1435   1
  -5   3  21 54.8891 19.2579   1
   5  -3 -21 10.1411 13.1619   3
   5   3 -21 29.8943 12.7706   3
  -5  -3  20 71.4382 20.4090   1
  -5   3  20 103.087 22.7184   1
   5  -3 -20 60.2112 16.1476   3
   5   3 -20 54.2796 14.3240   3
  -5  -3  19 2.84139 13.7830   1
  -5   3  19-2.92028 14.6543   1
   5  -3 -19-1.14603 10.2029   3
   5   3 -19 3.65546 9.89500   3
   5  -3 -18 37.9582 13.7718   2
   5   3 -18 33.0067 12.8212   2
  -5  -3  18 48.8468 15.9308   1
  -5   3  18 50.1602 17.0288   1
   5   3 -18 42.2228 11.3119   3
   5  -3 -18 26.2458 11.2195   3
  -5  -3  17 38.2360 14.8677   1
  -5   3  17 28.8928 14.2586   1
   5  -3 -17 32.0219 11.7115   2
   5   3 -17 31.9167 11.8557   2
  -5   3  17 37.2284 6.84049   4
   5  -3 -17 35.5897 12.5178   3
   5   3 -17 21.7716 9.85893   3
  -5  -3  16 854.656 50.8101   1
  -5   3  16 935.686 52.5847   1
   5   3 -16 693.828 44.9251   2
   5  -3 -16 774.455 46.9107   2
   5  -3 -16 683.825 43.6493   3
   5   3 -16 791.115 42.1930   3
  -5   3  16 803.525 33.8422   4
   5  -3 -15 9.81631 9.69108   3
   5   3 -15 6.08551 7.94370   3
  -5   3  15 8.13519 5.47948   4
   5  -3 -15 1.03594 9.03076   2
  -5  -3  15 9.32773 9.82687   1
  -5   3  15 1.19670 10.6558   1
   5   3 -15 5.19986 8.76546   2
  -5  -3  14 460.336 33.2931   1
  -5   3  14 453.456 33.9161   1
   5  -3 -14 380.457 29.0245   3
   5  -3 -14 407.178 30.7320   2
   5   3 -14 367.798 29.5301   2
   5   3 -14 421.051 27.5609   3
  -5  -3  14 337.164 23.2673   4
  -5   3  14 373.736 21.4012   4
  -5  -3  13 5.83319 7.08392   4
   5  -3 -13 15.3473 9.84773   2
   5   3 -13 19.7042 9.71084   2
  -5  -3  13 2.25206 6.30272   5
   5  -3 -13 29.7980 10.0913   3
   5   3 -13 26.6097 9.05299   3
  -5   3  12 2100.42 81.8288   1
  -5  -3  12 1930.73 79.8323   1
  -5  -3  12 1783.42 65.1730   5
   5  -3 -12 2051.95 85.1318   2
   5   3 -12 1911.86 83.4835   2
   5  -3 -12 1748.97 76.7624   3
   5   3 -12 1867.43 72.5382   3
  -5  -3  11 95.5163 15.2514   1
  -5   3  11 108.866 15.6967   1
   5  -3 -11 92.3509 15.1023   2
   5   3 -11 92.7709 14.7652   2
   5  -3 -11 78.0224 13.0733   3
   5   3 -11 92.0320 11.9372   3
  -5  -3  11 87.0235 11.1934   4
  -5  -3  11 83.2622 8.54960   5
   5   3 -10 386.912 23.7081   3
  -5  -3  10 381.864 28.2809   1
  -5   3  10 447.563 30.4324   1
  -5  -3  10 340.252 19.4389   5
  -5  -3  10 325.552 22.1460   4
   5  -3 -10 365.255 26.8679   3
   5  -3 -10 352.089 28.5437   2
   5   3 -10 367.293 29.2726   2
   5   3  -9 456.726 25.5067   3
   5  -3  -9 386.638 27.5584   3
   5   3  -9 409.969 32.1982   2
   5  -3  -9 395.547 31.2213   2
  -5  -3   9 369.908 23.8808   4
  -5  -3   9 373.251 20.7544   5
   5   3  -8 40.3522 8.35909   3
   5  -3  -8 36.1436 9.15465   3
  -5  -3   8 20.0455 7.05115   4
   5  -3  -8 26.8777 11.8936   2
   5   3  -8 36.9371 11.5395   2
   5  -3  -7 29.0156 8.69956   3
  -5  -3   7 30.8698 7.60406   3
   5   3  -7 48.0109 15.0625   6
   5  -3  -7 41.6594 12.9111   6
   5   3  -7 31.5423 7.55381   3
   5   3  -6 7526.02 280.769   6
   5  -3  -6 7585.64 276.498   6
  -5  -3   6 7640.66 252.544   3
   5  -3  -6 7040.74 259.275   3
  -5  -3   6 7641.74 260.167   2
  -5   3   6 7327.95 261.935   2
   5   3  -6 7307.64 253.089   3
  -5   3   5 1.80295 6.04365   2
  -5  -3   5 16.9855 7.50991   2
   5   3  -5 22.8047 6.48646   3
  -5   3   5 4.41754 6.97350   3
   5  -3  -5 10.5870 7.70822   3
   5   3  -5 15.2790 10.7009   6
   5  -3  -5 4.15790 9.27012   6
   5   3  -4 151.733 13.9278   3
  -5  -3   4 139.618 11.5713   3
   5  -3  -4 151.808 16.9784   3
  -5  -3   4 156.911 16.0421   2
  -5   3   4 130.919 16.0145   3
  -5   3   4 116.982 15.5780   2
   5   3  -4 140.671 21.4936   6
   5  -3  -4 120.418 17.8997   6
   5   3  -3 173.397 15.9704   3
  -5  -3   3 160.880 13.0037   3
  -5   3   3 128.977 16.2299   3
  -5   3   3 155.997 18.1545   2
  -5  -3   3 176.791 17.5366   2
   5  -3  -3 166.174 18.1189   3
   5   3  -3 164.424 19.8351   6
   5  -3  -3 129.133 16.3103   6
   5   3  -2 6809.17 215.768   3
  -5  -3   2 6527.67 209.665   3
   5  -3  -2 6026.70 221.005   3
  -5   3   2 6172.38 215.598   3
  -5   3   2 5977.63 219.260   6
   5   3  -2 5809.29 219.872   6
   5  -3  -2 5577.70 215.023   6
  -5  -3   2 5992.35 214.754   6
   5   3  -1 7.16829 7.14413   3
  -5  -3   1 8.82835 5.35259   3
  -5  -3   1 10.9323 5.87963   6
   5  -3  -1 7.77655 6.67169   6
  -5   3   1 18.0969 7.27515   6
   5   3  -1 6.87459 7.01888   6
  -5   3   1 23.2434 7.52157   3
   5  -3   0 513.822 25.9385   7
  -5  -3   0 617.597 28.9493   3
  -5   3   0 529.657 28.9001   6
   5  -3   0 510.792 28.2488   6
   5   3   0 523.922 29.8296   6
  -5  -3   0 526.929 27.3125   6
  -5   3   0 601.683 31.0569   3
   5  -3   1 437.981 23.2733   7
  -5  -3  -1 520.161 26.6706   3
   5   3   1 430.038 25.8015   6
   5  -3   1 453.195 24.9826   6
  -5  -3  -1 452.233 23.9361   6
  -5   3  -1 461.291 25.6039   6
  -5   3  -1 478.207 27.2829   3
  -5   3  -2 76.7255 9.59702   6
  -5  -3  -2 95.4268 9.58657   6
   5   3   2 74.9317 10.8356   6
   5  -3   2 73.5172 9.57628   6
   5  -3   2 84.1605 10.2198   7
  -5   3  -2 70.8580 10.6818   3
  -5  -3  -3 111.724 10.3017   6
  -5   3  -3 86.9124 10.1263   6
   5   3   3 83.9014 10.1738   6
   5  -3   3 96.2643 9.97203   6
  -5   3  -3 110.899 13.0600   3
  -5  -3  -4 19148.6 597.835   6
  -5   3  -4 18603.4 599.266   6
   5   3   4 18808.4 600.191   7
  -5   3  -4 18668.3 597.465   7
  -5   3  -4 16645.6 604.361   3
   5  -3   4 16502.3 607.663   3
  -5  -3  -5 76.0125 9.44287   6
  -5   3  -5 76.5516 9.79947   6
  -5   3  -5 98.0520 10.0604   7
   5   3   5 82.6249 10.2326   7
  -5   3  -5 112.335 13.9380   3
   5  -3   5 83.6091 12.9849   3
  -5   3  -6 2320.87 86.2501   6
   5   3   6 2163.02 84.8080   7
  -5   3  -6 2235.54 85.2046   7
  -5  -3  -6 2233.88 84.4076   6
   5  -3   6 2541.35 95.3269   3
  -5   3  -6 2513.42 94.3486   3
  -5   3  -7 510.532 27.4801   6
   5   3   7 494.460 26.6676   7
  -5   3  -7 521.251 27.6607   7
  -5  -3  -7 512.685 26.7187   6
  -5   3  -7 601.155 33.9212   3
   5   3   8 701.227 34.3718   7
  -5  -3  -8 701.966 34.1744   6
  -5   3  -8 722.408 35.2713   6
  -5   3  -8 741.610 35.2694   7
  -5   3  -8 803.614 42.0695   3
  -5  -3  -9 644.532 31.4353   6
  -5   3  -9 602.364 31.5619   6
  -5   3  -9 571.317 30.5261   7
   5   3   9 553.861 29.5991   7
  -5   3  -9 640.067 36.7494   3
  -5   3 -10 7103.08 235.153   7
   5   3  10 6672.79 232.783   7
  -5   3 -10 6777.04 242.106   3
  -5  -3 -11 27.9224 8.56435   7
  -5   3 -11 10.2666 8.67060   7
   5   3  11 23.2381 8.59063   7
  -5   3 -11 30.2761 11.3498   3
   5   3  12 3652.64 127.788   7
  -5  -3 -12 4026.77 128.973   7
  -5   3 -12 4089.78 139.125   3
  -5   3 -12 3351.85 139.253   1
  -5  -3 -12 3454.34 140.160   1
  -5   3 -13 12.7635 9.98065   7
   5   3  13 40.3177 9.84493   7
  -5  -3 -13 43.2099 9.66617   7
  -5   3 -13 52.4447 13.7000   3
  -5   3 -13 37.8166 12.2832   1
  -5  -3 -13 29.7340 12.2583   1
  -5  -3 -14 829.122 39.5904   7
  -5   3 -14 885.691 47.7918   3
  -5  -3 -14 795.631 49.5708   1
  -5   3 -14 751.651 48.5794   1
  -5  -3 -15 246.278 20.0371   7
  -5   3 -15 257.817 21.2737   7
  -5   3 -15 242.882 23.8136   3
  -5   3 -15 231.639 26.3141   1
  -5  -3 -15 203.526 25.2011   1
  -5  -3 -16 144.375 16.2201   7
  -5   3 -16 143.007 19.1504   3
  -5   3 -16 135.169 21.5102   1
  -5  -3 -16 166.066 22.8886   1
  -5  -3 -17 9.95899 10.1398   7
  -5   3 -17-1.02730 11.9556   3
  -5   3 -17 12.4843 12.4791   1
  -5  -3 -17 5.49688 13.2161   1
  -5  -3 -18 1073.65 51.3274   7
  -5   3 -18 1028.07 55.5367   3
  -5  -3 -19-6.91143 10.4900   7
  -5   3 -19 3.06500 10.7462   3
  -5  -3 -20 161.121 19.2287   7
  -5   3 -20 166.388 20.7758   3
  -5   3 -21 29.4182 13.8050   7
  -5  -3 -21 20.4417 11.8740   7
  -5   3 -21 35.8203 14.0318   3
  -5   3 -22 31.4554 14.6995   7
  -5  -3 -22 45.3838 14.2178   7
  -5  -3 -23 6.09407 13.2852   7
   5  -5 -25 192.138 23.5281   7
   5  -5 -24 9.60971 14.9804   7
   5  -5 -23 517.910 33.1785   7
  -5   5  23 502.015 46.3546   1
   5  -5 -22 34.9588 18.4734   3
  -5  -5  22 33.2972 20.1044   1
  -5   5  22 45.1032 21.7598   1
  -5  -5  21 418.434 39.5625   1
  -5   5  21 492.763 42.3660   1
   5   5 -20 2.27996 8.73523   3
   5  -5 -20 2.62051 12.5998   3
  -5  -5  20 4.35901 14.9371   1
  -5   5  20 1.52775 15.8277   1
   5   5 -19 56.9710 11.6458   3
   5  -5 -19 56.2211 16.3441   3
  -5   5  19 108.806 21.1913   1
  -5  -5  19 58.9945 18.5217   1
   5  -5 -18 20.2936 12.0120   3
   5   5 -18 22.1274 9.52681   3
  -5  -5  18 38.0260 15.5587   1
  -5   5  18 35.3023 16.2971   1
   5  -5 -18 41.8534 15.1386   2
   5   5 -18 21.0837 12.3751   2
   5   5 -17 316.590 22.7569   3
   5  -5 -17 343.674 31.2155   2
   5  -5 -17 294.096 28.2661   3
   5   5 -17 276.990 28.2164   2
  -5  -5  17 392.024 33.3734   1
  -5   5  17 412.636 34.5201   1
   5   5 -16 256.654 19.4535   3
  -5   5  16 326.000 30.1379   1
  -5  -5  16 284.690 28.0933   1
   5   5 -16 240.692 25.6914   2
   5  -5 -16 226.617 24.7612   3
   5  -5 -16 284.742 28.1984   2
  -5   5  16 292.896 15.2818   4
   5   5 -15 396.183 24.1074   3
  -5  -5  15 406.845 32.0882   1
  -5   5  15 420.950 33.4754   1
  -5   5  15 376.404 19.9544   4
   5  -5 -15 462.920 35.3844   2
   5   5 -15 360.930 31.6940   2
   5  -5 -15 388.599 30.9672   3
   5  -5 -14 27.2209 11.8239   3
   5   5 -14 18.4410 7.16385   3
  -5  -5  14 19.1997 11.7295   1
  -5   5  14 23.1754 12.2171   1
   5  -5 -14 15.5227 12.2328   2
   5   5 -14 24.6244 12.7005   2
   5   5 -13 265.646 17.6194   3
  -5  -5  13 259.794 24.2359   1
  -5   5  13 319.965 26.6526   1
   5  -5 -13 275.042 26.7314   2
   5   5 -13 247.010 25.3336   2
   5  -5 -13 213.169 22.4009   3
   5   5 -12 144.254 12.2021   3
  -5  -5  12 128.631 17.1704   1
   5   5 -12 112.899 17.1278   2
   5  -5 -12 109.337 16.0583   3
   5  -5 -12 125.277 17.8445   2
  -5  -5  12 111.770 13.0119   4
  -5  -5  12 89.3164 10.9325   5
   5   5 -11 96.7231 10.0564   3
  -5  -5  11 67.9415 11.2824   4
  -5   5  11 78.9460 13.6445   1
   5  -5 -11 74.7024 15.7001   2
   5   5 -11 62.4055 14.6173   2
  -5  -5  11 87.8315 14.0585   1
   5  -5 -11 51.9600 12.3984   3
  -5  -5  11 58.1482 9.23086   5
   5   5 -10 1211.37 46.6306   3
  -5  -5  10 1181.58 55.2034   1
  -5   5  10 1230.64 56.5458   1
   5  -5 -10 964.724 54.8109   3
   5   5 -10 1084.57 60.6208   2
   5  -5 -10 1223.78 62.4557   2
  -5  -5  10 970.927 46.0987   5
  -5  -5  10 996.218 48.9394   4
   5   5  -9 1227.08 46.9611   3
  -5  -5   9 1105.19 53.7780   1
  -5   5   9 1186.95 55.4556   1
   5  -5  -9 946.018 53.4222   3
   5  -5  -9 1168.15 62.7441   2
   5   5  -9 1111.91 64.1010   2
  -5  -5   9 988.170 46.3347   5
   5  -5  -8 378.722 29.1384   3
   5  -5  -8 408.171 35.2748   6
   5   5  -8 353.917 34.7592   6
  -5   5   8 468.662 19.2199   5
  -5  -5   8 343.034 22.4042   5
   5   5  -8 446.312 23.2831   3
   5  -5  -7 737.090 44.0103   3
  -5  -5   7 937.361 37.2422   3
   5  -5  -7 936.532 55.0205   6
   5   5  -7 793.195 56.0233   6
  -5  -5   7 682.065 36.4008   5
  -5   5   7 803.950 31.8359   5
   5   5  -7 918.851 38.2460   3
   5  -5  -6 900.234 48.9443   3
  -5  -5   6 983.173 39.2034   3
   5   5  -6 849.070 57.9915   6
   5  -5  -6 948.271 55.4313   6
  -5   5   6 935.179 35.7409   5
   5   5  -6 970.213 40.9699   3
  -5  -5   5 814.264 39.8799   2
  -5   5   5 701.143 40.4270   2
   5  -5  -5 784.894 46.3249   6
   5   5  -5 737.836 50.6226   6
  -5  -5   5 615.722 36.3117   4
  -5   5   5 732.747 30.3944   5
  -5  -5   5 758.398 32.0680   3
  -5   5   4 650.484 38.7522   2
  -5  -5   4 708.861 36.5876   2
   5  -5  -4 608.009 37.5625   6
   5   5  -4 660.201 43.0177   6
  -5  -5   4 537.483 32.4544   4
  -5  -5   4 643.350 28.9295   3
  -5  -5   3 7240.93 236.501   2
  -5   5   3 6277.40 239.663   2
  -5   5   3 6416.63 239.647   3
  -5  -5   3 7343.68 228.852   3
   5   5  -3 7036.68 244.648   6
   5  -5  -3 6320.46 236.104   6
  -5  -5   3 6438.34 235.456   4
  -5   5   2 4694.90 158.346   3
   5  -5  -2 3993.28 144.039   7
  -5  -5   2 4552.47 146.895   3
   5  -5  -2 4136.65 151.131   6
   5   5  -2 4433.17 157.671   6
  -5   5   2 3815.15 157.777   6
  -5  -5   2 4332.71 153.483   6
  -5  -5   2 3945.30 152.108   4
  -5   5   1 2434.86 90.9964   3
   5  -5  -1 2167.43 80.4349   7
  -5  -5   1 2392.18 83.3825   3
  -5  -5   1 2164.80 86.3577   6
   5   5  -1 2285.75 88.7525   6
   5  -5  -1 2186.50 85.1044   6
  -5   5   1 2190.60 91.7914   6
  -5  -5   1 2117.36 88.0366   4
  -5   5   0 984.985 45.3335   3
   5  -5   0 882.770 37.2449   7
   5  -5   0 959.071 52.4954   3
  -5  -5   0 896.124 39.1143   3
  -5   5   0 847.739 43.3098   6
  -5  -5   0 851.638 39.8946   6
   5   5   0 840.470 41.7408   6
   5  -5   0 847.012 39.3862   6
  -5  -5   0 876.202 43.4714   4
   5  -5   1 150.153 12.7384   6
   5  -5   1 205.819 13.7933   7
   5   5   1 188.619 15.7071   6
   5  -5   1 190.378 21.7958   3
  -5  -5  -1 152.478 12.9840   3
  -5  -5  -1 111.104 11.2818   6
  -5   5  -1 106.388 13.0828   6
  -5   5  -1 139.733 15.6974   3
   5  -5   2 26.0529 6.39745   7
   5  -5   2 39.7667 7.40968   6
  -5  -5  -2 11.8655 5.80777   3
   5  -5   2 9.28023 8.70196   3
  -5  -5  -2 6.02874 5.24238   6
  -5   5  -2 5.51432 6.23640   6
   5   5   2 27.3232 6.79734   6
  -5   5  -2 4.65313 6.41015   3
   5  -5   3 8676.08 289.314   7
  -5   5  -3 8633.94 289.281   7
   5  -5   3 7869.88 300.970   3
  -5  -5  -3 9130.11 290.023   6
  -5   5  -3 8776.60 292.630   6
  -5   5  -3 8595.46 295.733   3
  -5   5  -4 3872.72 139.746   7
   5  -5   4 4061.71 140.435   7
   5  -5   4 3879.42 150.581   3
  -5  -5  -4 4038.38 139.504   6
  -5   5  -4 4087.21 142.479   6
  -5   5  -4 4195.10 146.438   3
  -5   5  -5 9716.43 326.868   6
  -5  -5  -5 9981.94 324.587   6
   5   5   5 9751.30 326.031   7
   5  -5   5 9953.09 325.959   7
  -5   5  -5 9908.06 325.541   7
  -5   5  -5 9435.69 330.532   3
   5  -5   5 9128.60 335.980   3
  -5   5  -6 195.112 15.9901   6
  -5  -5  -6 214.394 15.1726   6
   5  -5   6 186.113 15.5406   7
  -5   5  -6 214.191 16.2272   7
   5   5   6 196.177 15.6971   7
  -5   5  -6 208.502 18.8266   3
   5  -5   6 195.196 19.2172   3
  -5   5  -7 837.686 39.4776   6
   5   5   7 822.247 38.0523   7
   5  -5   7 836.255 39.2981   7
  -5   5  -7 815.062 38.7392   7
  -5  -5  -7 837.011 37.7135   6
   5  -5   7 874.335 44.2866   3
  -5   5  -7 968.905 45.4874   3
  -5  -5  -8 590.295 29.7135   6
  -5   5  -8 572.329 31.0417   6
   5   5   8 612.822 30.3249   7
  -5   5  -8 594.093 31.0048   7
  -5   5  -8 678.250 37.3832   3
  -5   5  -9 1739.68 69.9998   7
  -5  -5  -9 1723.58 68.2695   6
  -5   5  -9 1679.59 69.7986   6
   5   5   9 1701.49 67.7506   7
  -5   5  -9 1870.97 76.4639   3
  -5  -5 -10 1269.03 54.7543   6
  -5   5 -10 1282.14 56.2904   6
  -5   5 -10 1315.96 56.6027   7
   5   5  10 1239.33 53.3796   7
  -5   5 -10 1451.27 63.3250   3
  -5   5 -11 5598.18 215.887   1
  -5  -5 -11 5421.48 215.380   1
  -5   5 -11 6353.69 207.660   7
   5   5  11 5779.87 202.666   7
  -5   5 -11 6297.96 214.674   3
  -5  -5 -12 673.562 44.1613   1
  -5   5 -12 686.789 44.9370   1
  -5   5 -12 838.883 40.7808   7
   5   5  12 775.891 37.8777   7
  -5   5 -12 892.507 46.4762   3
  -5   5 -13 262.629 27.1816   1
  -5  -5 -13 260.304 27.1710   1
  -5   5 -13 307.042 23.1981   7
   5   5  13 284.323 20.5546   7
  -5   5 -14 239.824 23.4445   3
  -5   5 -14 187.926 24.5107   1
  -5  -5 -14 239.588 25.8879   1
  -5   5 -15 16.7403 11.5426   3
  -5   5 -15 26.7870 12.7096   1
  -5  -5 -15 12.4403 11.2050   1
  -5   5 -16 34.1301 13.2042   3
  -5  -5 -16 39.9991 6.30779   4
  -5   5 -16 25.4086 13.9015   1
  -5  -5 -16 25.8405 13.9377   1
  -5  -5 -17 767.792 28.3578   4
  -5   5 -17 733.285 50.4109   1
  -5  -5 -17 848.658 52.1062   1
  -5   5 -18 500.209 34.9745   3
  -5   5 -19 167.281 20.9445   7
  -5   5 -19 146.797 19.6349   3
  -5   5 -20 0.94786 11.5551   7
  -5   5 -20 1.91300 10.2835   3
  -5   5 -21 206.599 25.0174   5
  -5   5 -21 153.145 20.6001   7
  -5   5 -22 4.45540 15.2828   5
  -5   5 -23 153.158 23.9821   5
  -5   5 -24 112.477 22.1708   5
   5  -7 -23 70.0172 14.0229   7
  -5  -7  22 262.490 32.8602   1
  -5   7  22 246.248 32.0347   1
   5  -7 -22 246.375 20.6001   7
   5  -7 -21 58.7544 12.7425   7
  -5  -7  21 44.7809 18.6860   1
  -5   7  21 64.5018 21.7943   1
   5  -7 -21 35.4055 16.5128   3
   5  -7 -20 101.662 13.7824   7
   5  -7 -20 74.9698 19.2535   3
  -5  -7  20 111.255 23.3331   1
  -5   7  20 124.952 24.9756   1
   5  -7 -19 2.81216 13.2775   3
  -5  -7  19 4.12291 15.1917   1
  -5   7  19-1.42043 14.4876   1
   5  -7 -18 29.6591 14.2995   3
  -5  -7  18 11.7267 14.5139   1
  -5   7  18 18.7087 14.6855   1
   5  -7 -17 297.577 31.4595   2
   5   7 -17 206.128 26.2493   2
   5  -7 -17 235.773 26.7120   3
   5   7 -17 192.501 10.1057   3
  -5  -7  17 225.066 25.7013   1
  -5   7  17 215.028 26.3714   1
   5   7 -16 33.9270 3.92289   3
   5  -7 -16 57.4019 15.7673   3
  -5   7  16 54.9331 5.81913   4
  -5  -7  16 50.7817 16.2328   1
  -5   7  16 42.2449 15.0623   1
   5  -7 -16 46.4054 16.1280   2
   5   7 -16 43.8010 14.5334   2
   5  -7 -15 78.1426 16.3229   3
   5  -7 -15 131.457 21.2936   2
   5   7 -15 52.3452 14.9427   2
  -5  -7  15 106.233 17.6255   1
  -5   7  15 103.282 18.4643   1
   5  -7 -14 28.6782 12.5285   3
  -5  -7  14 39.0592 9.31393   5
   5  -7 -14 43.2203 16.2301   2
  -5  -7  14 32.4409 12.3447   1
  -5   7  14 43.8669 13.6046   1
   5   7 -14 31.7587 13.2227   2
   5  -7 -13 567.598 40.2680   3
   5  -7 -13 770.059 48.5939   2
   5   7 -13 576.134 42.8296   2
  -5  -7  13 564.355 32.8417   5
  -5  -7  13 714.571 41.3271   1
  -5   7  13 734.370 42.4689   1
   5  -7 -12 381.107 31.9801   3
   5  -7 -12 553.443 40.6608   2
   5   7 -12 402.317 36.1276   2
  -5  -7  12 390.972 25.8133   5
  -5  -7  12 483.164 32.6025   1
  -5   7  12 523.429 33.7106   1
   5  -7 -11 15.8452 10.3939   3
  -5  -7  11 14.3946 6.99051   5
   5  -7 -11 18.2214 15.6033   2
   5   7 -11 1.48161 12.3449   2
  -5   7  11 11.3205 9.16799   1
  -5  -7  11 12.7001 10.0974   1
   5  -7 -10 144.627 23.4828   2
   5  -7 -10 112.280 17.4289   3
  -5  -7  10 87.1188 11.6936   5
  -5  -7  10 127.890 15.4541   1
  -5   7  10 138.700 16.1766   1
   5   7 -10 129.699 21.7297   2
   5  -7  -9 1088.32 61.8138   6
   5   7  -9 825.557 58.0227   6
  -5  -7   9 798.423 41.6696   5
  -5  -7   9 954.921 46.8817   1
  -5   7   9 1007.66 47.9295   1
   5   7  -8 166.065 24.3889   6
   5  -7  -8 185.456 24.5149   6
  -5  -7   8 151.763 15.0048   5
  -5  -7   8 198.579 18.4280   1
  -5   7   8 170.079 17.1811   1
  -5  -7   7 1407.80 48.6492   3
  -5   7   7 1301.53 59.4542   1
  -5  -7   7 1335.82 58.8055   1
   5   7  -7 1225.47 70.4383   6
   5  -7  -7 1343.08 66.9420   6
  -5  -7   7 1063.88 55.8346   4
  -5  -7   7 1035.95 53.0943   5
  -5   7   7 1410.71 51.4107   5
  -5  -7   6 804.683 31.1627   3
   5  -7  -6 734.014 30.1409   7
   5   7  -6 750.723 49.2194   6
   5  -7  -6 843.633 45.5932   6
  -5   7   6 811.377 33.5531   5
  -5  -7   6 660.682 37.9918   4
  -5  -7   6 574.920 34.5427   5
   5  -7  -5 1068.09 58.5822   3
   5  -7  -5 1169.08 43.6422   7
  -5  -7   5 1195.15 44.3630   3
   5   7  -5 1214.89 61.3762   6
   5  -7  -5 1255.10 55.8481   6
  -5  -7   5 1018.37 52.1360   4
  -5  -7   5 1000.77 49.9237   5
  -5   7   5 1209.61 46.7705   5
  -5   7   4 75.2470 11.8267   2
  -5  -7   4 99.4045 12.1065   2
   5  -7  -4 118.654 17.2758   3
   5  -7  -4 71.6265 7.11639   7
  -5  -7   4 58.3012 11.1832   4
  -5  -7   4 90.2059 8.45967   3
   5   7  -4 71.2042 13.5989   6
   5  -7  -4 65.0996 11.2492   6
  -5   7   4 69.6535 8.72620   5
  -5   7   3 3130.35 117.549   2
   5  -7  -3 3114.60 126.362   3
   5  -7  -3 2916.64 104.668   7
  -5  -7   3 3124.97 107.147   3
   5  -7  -3 2880.60 111.708   6
   5   7  -3 3007.71 118.101   6
  -5  -7   3 2745.76 114.360   4
  -5   7   3 3120.71 109.036   5
   5  -7  -2 266.701 26.3377   3
  -5   7   2 254.013 21.5511   2
  -5  -7   2 261.688 18.9247   2
   5  -7  -2 239.138 13.9336   7
  -5  -7   2 227.436 15.1881   3
   5   7  -2 215.170 18.5249   6
   5  -7  -2 217.231 16.8081   6
  -5  -7   2 220.692 19.7025   4
  -5   7   2 257.666 16.9447   5
  -5  -7   1 145.718 15.1705   2
   5  -7  -1 236.332 26.6015   3
   5  -7  -1 158.833 12.1292   7
  -5  -7   1 151.431 13.0456   3
   5  -7  -1 148.148 13.1996   6
   5   7  -1 164.319 16.2422   6
  -5   7   1 268.943 17.7070   5
  -5  -7   1 235.128 19.7199   4
  -5   7   0 160.009 16.6291   3
   5   7   0 121.840 12.8405   6
   5  -7   0 116.546 10.0291   7
   5  -7   0 116.813 10.7870   6
   5  -7   0 138.809 20.4426   3
  -5  -7   0 119.251 11.1533   3
  -5   7   0 111.556 15.3074   6
  -5  -7   0 107.429 12.4480   6
  -5   7   0 119.978 12.2263   5
  -5  -7   0 127.028 14.8389   4
  -5   7  -1 2948.05 104.791   3
   5  -7   1 2524.41 92.5906   7
   5   7   1 2581.73 96.8092   6
   5  -7   1 2618.11 93.1193   6
   5  -7   1 2489.08 112.162   3
  -5  -7  -1 2550.16 95.4881   6
  -5   7  -1 2448.08 100.774   6
  -5   7  -1 2660.06 97.0354   5
  -5  -7  -1 2640.71 101.859   4
  -5   7  -2 910.623 43.3790   3
   5  -7   2 799.032 35.5294   7
   5  -7   2 782.002 49.2345   3
  -5  -7  -2 798.574 36.3146   6
  -5   7  -2 777.046 40.0389   6
  -5  -7  -2 829.722 42.1722   4
  -5   7  -3 1447.44 60.3519   3
  -5   7  -3 1249.01 52.6317   7
   5  -7   3 1354.17 53.1397   7
   5  -7   3 1315.11 66.3661   3
  -5   7  -3 1296.21 56.4910   6
  -5  -7  -3 1264.77 53.0279   6
  -5  -7  -3 1377.37 59.5835   4
  -5   7  -4 2918.82 108.863   3
  -5   7  -4 2635.42 101.806   7
   5  -7   4 2702.47 113.286   3
  -5   7  -4 2824.07 105.911   6
  -5  -7  -4 2861.11 101.805   6
  -5  -7  -4 3032.20 109.171   4
  -5   7  -5 4295.74 155.836   3
   5   7   5 4283.70 152.476   7
  -5   7  -5 4144.50 151.549   7
   5  -7   5 4290.52 161.733   3
  -5   7  -5 4412.98 154.505   6
  -5  -7  -5 4192.58 149.926   6
  -5  -7  -5 4798.72 157.593   4
  -5   7  -6 1047.44 49.2502   3
  -5   7  -6 1022.42 46.2659   7
   5   7   6 1015.57 45.9950   7
   5  -7   6 1158.59 55.6496   3
  -5  -7  -6 1040.55 44.4525   6
  -5   7  -6 1042.30 47.7235   6
  -5  -7  -6 1126.09 49.6329   4
  -5   7  -7 1499.10 64.3360   3
   5   7   7 1401.21 59.5976   7
  -5   7  -7 1413.04 61.1981   7
   5  -7   7 1550.66 67.4840   3
  -5   7  -7 1492.43 63.0158   6
  -5  -7  -7 1560.55 60.0973   6
  -5  -7  -7 1693.50 64.5249   4
  -5   7  -8 683.279 36.0573   6
  -5  -7  -8 730.443 33.6558   6
   5   7   8 632.017 32.7626   7
  -5   7  -8 667.596 35.0103   7
   5  -7   8 740.646 38.6702   3
  -5   7  -8 647.159 35.9226   3
  -5  -7  -8 741.513 35.3695   4
  -5   7  -9 16.0273 11.1503   1
  -5   7  -9 7.49400 8.22694   7
   5   7   9 8.86490 6.48983   7
  -5  -7  -9 4.70190 6.61670   4
  -5  -7  -9 5.53000 6.87184   6
  -5   7  -9 9.55646 7.09445   6
  -5   7  -9 8.64801 8.02298   3
  -5   7 -10 1641.86 69.9252   6
  -5   7 -10 1758.43 71.1041   7
   5   7  10 1643.04 66.6157   7
  -5  -7 -10 1682.72 67.5100   6
  -5   7 -10 1717.32 71.3624   3
  -5   7 -10 1534.77 75.9679   1
  -5  -7 -10 1587.54 75.2782   1
  -5  -7 -10 1868.26 66.9215   4
  -5   7 -11 2544.25 94.9286   7
  -5  -7 -11 2524.15 92.1786   6
   5   7  11 2322.95 89.6996   7
  -5   7 -11 2358.35 94.2817   6
  -5   7 -11 2403.62 94.8592   3
  -5   7 -11 2222.73 100.828   1
  -5  -7 -11 2129.07 98.0698   1
  -5  -7 -11 2509.41 87.7238   4
  -5   7 -12 672.507 37.0089   7
  -5  -7 -12 676.916 35.1962   6
  -5   7 -12 653.688 36.5205   6
   5   7  12 674.413 33.7985   7
  -5   7 -12 672.719 37.6212   3
  -5   7 -12 637.462 42.5835   1
  -5  -7 -12 638.989 41.3680   1
  -5  -7 -12 676.134 29.6811   4
  -5  -7 -13 34.4363 13.4876   1
  -5   7 -13 22.2006 12.5848   1
  -5  -7 -13 18.4148 5.37108   4
  -5   7 -13 22.1179 10.3065   6
  -5  -7 -13 27.3366 10.6062   6
  -5   7 -13 35.7034 10.6756   3
  -5   7 -14 49.1249 12.9104   7
  -5   7 -14 46.8321 12.4807   3
  -5   7 -14 37.9026 14.7175   1
  -5  -7 -14 32.8417 14.1744   1
  -5   7 -15 555.940 34.4282   7
  -5   7 -15 522.218 33.2471   3
  -5   7 -15 461.854 37.6207   1
  -5  -7 -15 450.123 36.2766   1
  -5   7 -15 588.461 37.4865   5
  -5   7 -16 194.681 20.9749   7
  -5   7 -16 166.018 19.0195   3
  -5  -7 -16 133.176 21.1555   1
  -5   7 -16 149.802 22.7106   1
  -5   7 -16 183.497 21.9805   5
  -5   7 -17 481.554 33.1413   7
  -5   7 -17 403.789 29.1564   3
  -5   7 -17 498.206 35.4301   5
  -5   7 -18 112.485 17.7905   7
  -5   7 -18 87.4420 18.3462   5
  -5   7 -19 34.1371 15.9215   5
  -5   7 -20 11.4570 15.2333   5
  -5   7 -21 186.268 25.6442   5
  -5   7 -22 16.8800 17.0574   4
  -5   7 -23 14.0935 17.9896   4
  -5   9  22 321.091 37.2989   1
  -5  -9  21 155.959 26.2557   1
  -5   9  21 142.359 25.6728   1
  -5  -9  20 124.933 23.6154   1
  -5   9  20 110.830 23.8967   1
   5  -9 -19 31.0625 18.8536   3
   5  -9 -19 54.6945 9.29626   7
  -5  -9  19 29.3281 17.8326   1
  -5   9  19 60.2082 20.0307   1
   5  -9 -18 199.836 29.5658   3
   5  -9 -18 297.487 16.6283   7
  -5  -9  18 221.501 28.5411   1
  -5   9  18 311.039 31.2032   1
   5  -9 -17-4.55294 15.2318   3
   5  -9 -17 6.46442 6.51203   7
  -5   9  17 7.69542 14.1780   1
   5   9 -17-4.90666 15.1559   2
   5  -9 -17-1.90715 19.9098   2
  -5  -9  17 8.58931 13.1926   1
   5   9 -16 591.635 49.5651   2
   5  -9 -16 718.419 50.4473   3
   5  -9 -16 757.773 30.3437   7
  -5  -9  16 717.400 46.2074   1
  -5   9  16 746.075 47.0482   1
   5  -9 -15 15.5198 13.4605   3
   5  -9 -15 22.4632 5.89540   7
  -5  -9  15 10.8623 12.3436   1
   5  -9 -15 31.3887 19.2856   2
   5   9 -15 4.92634 13.3606   2
  -5   9  15 30.1800 13.9340   1
   5  -9 -14 114.160 8.32517   7
  -5  -9  14 115.300 18.0582   1
   5   9 -14 80.7754 20.3192   2
   5  -9 -14 158.821 28.6647   2
  -5   9  14 115.604 18.9314   1
  -5  -9  14 56.0510 12.7607   5
   5  -9 -13 51.8406 5.79170   7
   5  -9 -13 50.8202 22.6663   2
   5   9 -13 33.4115 17.8612   2
  -5  -9  13 54.2476 14.0311   1
  -5   9  13 55.5298 13.8250   1
  -5  -9  13 34.7777 10.8704   5
  -5   9  12 5.23850 9.59082   1
  -5  -9  12 14.9790 11.4394   1
  -5  -9  12 9.52189 8.88490   5
   5  -9 -12-5.22365 22.3769   6
   5   9 -12 24.9321 14.8340   6
   5  -9 -11 49.6024 5.27614   7
  -5  -9  11 33.3955 11.8268   1
  -5   9  11 26.7498 11.2002   1
  -5  -9  11 26.4740 10.2002   5
   5  -9 -11 44.1648 18.6109   6
   5   9 -11 40.1533 14.2499   6
   5  -9 -10 1080.66 66.0758   3
   5  -9 -10 1466.07 47.2747   7
  -5  -9  10 1345.11 62.0912   1
  -5   9  10 1457.71 63.0057   1
   5   9 -10 1272.24 75.4494   6
   5  -9 -10 1855.24 82.0302   6
  -5  -9  10 1016.30 56.7459   5
   5  -9  -9 318.837 30.0037   3
   5  -9  -9 359.096 13.7756   7
  -5  -9   9 351.063 24.8794   1
  -5   9   9 351.251 24.6889   1
   5   9  -9 336.159 33.2245   6
   5  -9  -9 461.882 34.7477   6
  -5  -9   9 232.972 20.9357   5
   5  -9  -8 614.820 41.6569   3
   5  -9  -8 604.920 22.8559   7
  -5  -9   8 649.093 34.1961   1
  -5   9   8 641.066 34.2819   1
   5   9  -8 692.725 45.8697   6
  -5  -9   8 568.849 33.5665   5
   5  -9  -7 67.4811 15.7299   3
   5  -9  -7 62.7308 5.03075   7
  -5   9   7 61.8700 11.0655   1
  -5  -9   7 63.8134 11.4737   1
   5  -9  -7 77.4025 13.8782   6
  -5  -9   7 59.0131 11.0025   5
  -5  -9   6 111.327 7.68832   3
   5  -9  -6 75.9179 16.1344   3
  -5  -9   6 96.7468 12.2516   1
  -5   9   6 73.4152 11.5410   1
   5  -9  -6 91.2031 6.35876   7
   5  -9  -6 109.091 14.2765   6
   5   9  -6 111.684 16.4666   6
  -5   9   6 109.035 13.4012   5
  -5  -9   6 74.0583 12.6614   5
   5  -9  -5 148.179 21.2473   3
  -5   9   5 154.911 15.0198   1
   5  -9  -5 139.255 8.48103   7
  -5  -9   5 142.013 10.0965   3
   5  -9  -5 146.748 14.6185   6
   5   9  -5 156.309 18.0999   6
  -5   9   5 183.535 15.8158   5
   5  -9  -4 1533.44 77.5972   3
   5  -9  -4 1523.86 55.8598   7
   5   9  -4 1545.92 67.6217   6
   5  -9  -4 1451.30 62.0607   6
  -5  -9   4 1692.26 59.2925   3
   5  -9  -3 122.602 19.9051   3
  -5  -9   3 105.367 9.72440   3
   5  -9  -3 98.9149 10.7205   6
   5   9  -3 96.4248 13.1711   6
  -5   9   3 107.792 13.2794   5
   5  -9  -2 5407.52 191.821   6
   5   9  -2 5411.41 196.801   6
  -5  -9   2 5693.93 192.631   3
  -5   9   2 6000.20 197.976   5
  -5  -9   2 5271.53 201.530   4
  -5   9   2 5468.74 196.836   2
   5  -9  -2 5688.87 215.306   3
   5   9  -1 219.400 17.9150   6
   5  -9  -1 216.437 14.9149   6
  -5   9   1 220.104 19.0753   2
  -5  -9   1 254.265 17.5817   2
   5  -9  -1 307.725 31.2843   3
  -5  -9   1 312.385 24.3548   4
  -5   9   1 318.044 20.6635   5
  -5  -9   0 110.607 11.7046   3
  -5   9   0 97.0273 14.0897   2
  -5  -9   0 102.453 11.9501   2
   5  -9   0 119.741 20.8570   3
  -5   9   0 128.607 13.8809   5
   5  -9   1 1768.96 88.0546   3
  -5  -9  -1 1903.61 77.9176   4
  -5   9  -1 1925.71 74.5542   5
  -5  -9  -1 1744.36 70.8797   6
  -5   9  -1 1824.73 78.9136   6
   5  -9   2 927.305 57.3082   3
  -5  -9  -2 982.476 43.6216   6
  -5   9  -2 1002.85 50.2821   6
  -5  -9  -2 1107.52 50.7178   4
  -5   9  -2 1068.63 48.0457   5
  -5   9  -3 300.625 22.6104   3
  -5   9  -3 218.954 16.9927   7
   5  -9   3 246.700 26.4603   3
  -5   9  -3 269.766 21.4656   6
  -5  -9  -3 231.270 16.6109   6
  -5  -9  -3 244.991 20.7422   4
  -5   9  -3 258.339 20.7057   5
  -5   9  -4 8147.19 271.305   3
  -5   9  -4 7489.22 264.814   7
   5  -9   4 8176.15 282.563   3
  -5  -9  -4 8391.03 264.507   6
  -5   9  -4 7877.54 270.753   6
  -5  -9  -4 7353.18 269.128   4
  -5   9  -4 7608.56 269.437   5
  -5   9  -5 365.692 26.1276   3
   5   9   5 351.286 22.8213   7
  -5   9  -5 371.530 22.9877   7
   5  -9   5 314.389 27.7920   3
  -5   9  -5 344.457 24.3538   6
  -5  -9  -5 360.672 21.1921   6
  -5  -9  -5 312.658 23.4682   4
  -5   9  -6 2034.82 81.5446   7
   5   9   6 2163.02 81.3103   7
   5  -9   6 2192.83 89.4203   3
  -5   9  -6 2064.73 83.6592   6
  -5  -9  -6 2059.44 79.1038   6
  -5   9  -6 2193.12 85.9412   3
  -5   9  -7 1567.24 66.1228   3
  -5   9  -7 1438.23 67.5997   1
   5   9   7 1562.07 61.6733   7
  -5   9  -7 1503.95 63.6548   7
   5  -9   7 1565.56 68.2286   3
  -5   9  -7 1573.46 65.4457   6
  -5  -9  -7 1609.38 60.9303   6
  -5  -9  -7 1521.43 62.9124   4
  -5   9  -7 1422.13 66.3833   5
  -5   9  -8 74.8571 12.5056   3
  -5  -9  -8 44.0063 10.9705   1
  -5   9  -8 48.1004 11.7585   1
   5   9   8 70.5515 10.4207   7
  -5   9  -8 85.8372 12.7428   7
   5  -9   8 65.3711 11.8367   3
  -5   9  -8 65.1091 12.3091   6
  -5  -9  -8 57.0015 9.87395   6
  -5   9  -8 78.2787 13.7708   5
  -5   9  -9 965.726 46.3311   3
  -5   9  -9 1014.33 47.1173   7
   5   9   9 995.064 42.6172   7
  -5   9  -9 899.661 49.7134   1
  -5  -9  -9 820.403 46.8487   1
  -5  -9  -9 992.828 43.5451   6
  -5   9  -9 989.615 47.5653   6
  -5   9  -9 1003.56 49.6547   5
  -5  -9 -10 3309.01 115.192   6
  -5   9 -10 3294.43 119.389   7
  -5   9 -10 3143.70 119.581   6
   5   9  10 3107.89 112.770   7
  -5   9 -10 2988.22 124.292   1
  -5  -9 -10 2889.07 120.774   1
  -5   9 -10 3052.52 116.481   3
  -5   9 -10 3240.71 122.582   5
  -5   9 -11 11.3208 9.14138   3
  -5   9 -11 28.3723 11.3386   7
   5   9  11 27.6890 8.88104   7
  -5   9 -11 18.8447 11.1384   1
  -5  -9 -11 22.8363 11.1630   1
  -5  -9 -11 30.5240 10.1473   6
  -5   9 -11 28.7103 10.9260   6
  -5   9 -11 31.1365 11.9058   5
   5   9  12 1754.60 70.1493   7
  -5   9 -12 1925.79 77.7667   7
  -5  -9 -12 1898.88 73.1623   6
  -5   9 -12 1852.77 77.0195   6
  -5  -9 -12 1648.67 79.0421   1
  -5   9 -12 1664.21 80.9017   1
  -5   9 -12 1696.39 72.0704   3
  -5   9 -12 2049.48 82.1983   5
  -5   9 -13 153.304 18.3054   6
  -5   9 -13 145.880 18.2413   7
  -5  -9 -13 128.602 15.8324   6
  -5   9 -13 161.345 21.4683   1
  -5  -9 -13 153.441 19.6264   1
  -5   9 -13 140.510 14.5433   3
  -5   9 -13 136.484 19.8749   5
  -5   9 -14 27.2327 9.51665   3
  -5   9 -14 8.21838 11.3024   1
  -5  -9 -14 20.1057 13.4029   1
  -5   9 -14 15.2441 11.4779   6
  -5  -9 -14 5.36342 9.45235   6
  -5   9 -14 23.8730 13.4773   5
  -5   9 -14 20.4079 11.7806   7
  -5   9 -15 251.394 27.4017   1
  -5  -9 -15 242.593 25.8883   1
  -5   9 -15 257.572 25.9840   5
  -5  -9 -15 282.105 22.2427   6
  -5   9 -15 264.633 23.8803   6
  -5   9 -16 261.416 27.6457   1
  -5  -9 -16 210.974 24.5301   1
  -5   9 -16 261.289 26.5169   5
  -5  -9 -16 219.756 20.7005   6
  -5   9 -16 245.139 23.9614   6
  -5  -9 -17 1.54711 11.6361   6
  -5   9 -17 6.62931 11.9869   6
  -5   9 -17 11.1688 14.4958   5
  -5   9 -18 713.368 45.9590   5
  -5   9 -18 691.008 43.3188   7
  -5  -9 -18 663.461 39.2847   6
  -5   9 -18 651.547 41.9735   6
  -5   9 -19 18.9494 16.8803   5
  -5   9 -19 3.08981 13.9459   6
  -5  -9 -19 5.89074 12.1409   6
  -5  -9 -20-6.09837 12.6656   6
  -5   9 -20 10.7109 14.9511   6
  -5 -11  19 15.4601 18.5129   1
  -5 -11  18-2.58811 16.5455   1
  -5  11  18-2.52061 14.4854   1
  -5  11  17 53.1345 17.9355   1
  -5 -11  17 54.9985 17.5040   1
  -5 -11  16 56.2691 17.0938   1
  -5  11  16 26.7896 14.2384   1
   5 -11 -16 64.7785 34.7086   6
  -5  11  15 38.1546 6.92095   4
   5 -11 -15 31.9158 18.3482   3
   5 -11 -15 49.9590 31.3050   6
  -5 -11  15 20.2328 14.1205   1
  -5  11  15 29.1682 13.0928   1
   5 -11 -14 36.7750 18.4655   3
   5  11 -14 30.0855 17.6831   6
  -5 -11  14 69.5076 16.3751   1
  -5  11  14 64.3394 15.0883   1
   5  11 -13 71.7353 20.9162   6
   5 -11 -13 95.9769 20.8935   3
  -5  11  13 69.8829 15.1332   1
  -5 -11  13 83.3314 16.4112   1
   5  11 -12 27.5856 15.7657   6
   5 -11 -12 37.1392 20.4906   6
   5 -11 -12 28.0447 16.0047   3
  -5  11  12 25.3380 10.9987   1
  -5 -11  12 23.4202 11.6064   1
   5  11 -11 90.8054 19.6556   6
   5 -11 -11 66.8981 17.7517   3
  -5 -11  11 83.5736 14.9430   1
  -5  11  11 73.9530 13.1112   1
   5  11 -10 361.965 32.5315   6
   5 -11 -10 316.325 33.0716   3
  -5 -11  10 398.974 27.4202   1
  -5  11  10 358.805 25.2803   1
   5 -11  -9 35.1998 15.6214   3
   5  11  -9 50.5925 14.6385   6
   5 -11  -9 63.8740 14.2368   6
  -5 -11   9 35.7130 11.1502   5
  -5 -11   9 32.8267 10.3259   1
  -5  11   9 48.5483 10.4042   1
   5 -11  -8 10.8484 12.3309   3
   5  11  -8 21.5896 11.5675   6
   5 -11  -8 26.1585 10.8083   6
  -5 -11   8 13.5816 9.89947   5
  -5 -11   8 13.6671 8.11595   1
  -5  11   8 10.2530 7.55125   1
   5 -11  -7 369.297 33.4894   3
   5 -11  -7 421.083 24.7671   6
   5  11  -7 425.066 28.3698   6
  -5 -11   7 303.921 25.0134   5
  -5 -11   7 378.035 24.2547   1
  -5  11   7 378.685 22.9607   1
  -5 -11   6 681.714 33.7184   1
  -5  11   6 636.081 31.8304   1
   5  11  -6 656.274 36.0143   6
   5 -11  -6 701.567 32.4917   6
   5 -11  -6 604.929 44.9477   3
  -5 -11   5 203.293 15.8754   1
  -5  11   5 195.118 14.8758   1
  -5 -11   5 242.866 12.0162   3
   5  11  -5 234.818 18.4568   6
   5 -11  -5 234.658 15.5540   6
   5 -11  -5 209.213 25.8674   3
  -5 -11   4 82.9778 10.0877   1
  -5  11   4 87.3251 9.39157   1
   5  11  -4 82.2826 11.4294   6
   5 -11  -4 74.8646 8.69852   6
  -5 -11   4 86.2398 8.17038   3
   5 -11  -4 71.9766 18.3216   3
  -5  11   4 98.1710 15.7835   5
  -5 -11   3 402.945 21.1181   1
  -5  11   3 343.156 19.4649   1
   5  11  -3 365.350 21.6164   6
   5 -11  -3 332.766 17.6621   6
  -5 -11   3 329.998 18.3695   3
  -5 -11   3 303.202 25.1551   5
  -5  11   3 371.299 25.9953   5
   5 -11  -3 362.649 33.5488   3
  -5 -11   2 348.840 19.9144   3
  -5  11   2 399.870 27.7348   5
  -5 -11   2 349.882 26.7747   5
   5 -11  -2 330.938 32.3167   3
  -5 -11   1 45.9567 8.54929   3
  -5  11   1 45.0262 12.7456   5
  -5 -11   1 50.9985 12.6211   5
   5 -11  -1 52.6155 17.3177   3
   5 -11   0 1242.24 70.8873   3
  -5  11   0 1397.48 61.4986   5
  -5 -11   0 1160.87 61.3107   5
  -5 -11   0 1515.92 53.1102   2
  -5  11   0 1213.49 51.9847   2
  -5  11  -1 54.3400 9.61399   2
  -5 -11  -1 60.7891 9.73887   2
   5 -11   1 62.4703 17.3829   3
  -5  11  -1 52.8028 13.0394   5
  -5 -11  -1 39.8567 12.8911   5
  -5  11  -2 1019.86 48.7879   2
  -5 -11  -2 1091.81 44.8527   2
  -5  11  -2 1201.83 54.6767   5
   5 -11   2 1038.92 60.9999   3
   5 -11   3 1046.22 57.2438   3
  -5  11  -3 981.489 48.7463   6
  -5 -11  -3 974.430 42.2997   6
  -5  11  -3 1055.36 50.7071   5
  -5  11  -4 208.024 16.8258   1
  -5 -11  -4 204.423 16.8445   1
  -5  11  -4 207.110 17.4259   7
  -5  11  -4 261.546 21.5689   6
  -5 -11  -4 226.969 16.0074   6
  -5  11  -4 252.141 22.1971   5
  -5  11  -5 767.877 38.0285   1
  -5 -11  -5 680.710 35.9167   1
  -5  11  -5 749.742 38.1707   7
   5  11   5 851.901 38.7344   7
   5 -11   5 891.371 47.2739   3
  -5  11  -5 916.889 43.6746   6
  -5 -11  -5 767.352 34.9815   6
  -5  11  -5 800.403 43.1386   5
   5  11   6 354.453 21.8857   7
  -5  11  -6 322.544 23.4133   7
   5 -11   6 357.820 27.3214   3
  -5 -11  -6 366.198 21.3201   6
  -5  11  -6 397.534 26.7810   6
  -5  11  -6 326.910 23.0758   1
  -5 -11  -6 290.924 21.3741   1
  -5  11  -7 45.3958 11.5495   7
   5  11   7 53.7137 10.2144   7
   5 -11   7 48.1715 12.6820   3
  -5 -11  -7 45.5174 9.29436   6
  -5  11  -7 59.0542 11.1351   1
  -5 -11  -7 51.6749 11.0055   1
  -5  11  -8 1686.99 70.6012   7
   5  11   8 1762.00 64.9392   7
   5 -11   8 1604.57 68.7844   3
  -5  11  -8 1742.58 73.0203   6
  -5 -11  -8 1781.06 65.8844   6
  -5 -11  -8 1425.69 67.5030   1
  -5  11  -8 1562.80 69.3785   1
  -5  11  -9 354.886 25.1923   7
   5  11   9 315.519 19.8440   7
  -5  11  -9 290.310 23.5583   1
  -5 -11  -9 314.517 23.8502   1
  -5  11  -9 395.185 27.6604   6
  -5 -11  -9 355.556 22.0351   6
  -5  11  -9 379.529 28.6934   5
  -5  11 -10 1.80766 8.69302   3
  -5  11 -10 3.78280 9.47722   7
   5  11  10 4.32381 7.22499   7
  -5  11 -10 4.94791 8.80405   1
  -5 -11 -10 5.43853 8.70522   1
  -5 -11 -10 2.62914 8.13822   6
  -5  11 -10 11.2749 10.6058   6
  -5  11 -10 16.0151 11.5492   5
  -5  11 -11 661.912 33.8625   3
  -5  11 -11 541.632 35.8882   1
  -5 -11 -11 567.422 36.0382   1
  -5  11 -11 629.307 38.0239   6
  -5 -11 -11 721.535 34.5994   6
  -5  11 -11 635.136 40.1701   5
  -5  11 -11 686.525 38.3917   7
  -5  11 -12 14.6737 10.4122   1
  -5 -11 -12 7.00445 9.14498   1
  -5  11 -12 9.69690 11.3316   6
  -5 -11 -12 3.53203 9.45253   6
  -5  11 -12 18.9922 12.9758   5
  -5  11 -12 5.84473 11.4091   7
  -5  11 -13 33.6555 13.4115   1
  -5 -11 -13 39.8655 13.5770   1
  -5  11 -13 27.7371 12.9542   6
  -5 -11 -13 36.3906 11.9019   6
  -5  11 -13 40.3552 14.7290   5
  -5  11 -13 32.3493 13.2928   7
  -5 -11 -14 443.861 34.4401   1
  -5  11 -14 546.605 38.3268   5
  -5 -11 -14 523.053 31.4658   6
  -5  11 -14 591.251 36.9979   7
  -5  11 -14 537.901 35.6377   6
  -5 -11 -15 6.37995 11.4332   1
  -5  11 -15 9.52696 12.3044   6
  -5 -11 -15 6.87218 10.1472   6
  -5  11 -15-4.44932 13.9326   5
  -5  11 -15 8.57937 13.4197   7
  -5  11 -16 53.5691 15.4358   7
  -5 -11 -16 69.3735 17.1977   1
  -5  11 -16 58.6597 15.6762   6
  -5 -11 -16 76.4155 15.1927   6
  -5  11 -17 146.301 20.3185   6
  -5 -11 -17 151.272 18.5788   6
  -5 -11 -18 40.4305 13.7239   6
  -5 -11 -19 14.5935 12.3358   6
  -5 -11 -20 23.6124 14.4774   6
  -5  13  13 0.88711 8.81155   4
   5 -13 -13 8.77825 16.7310   3
  -5 -13  13-6.99232 15.8252   1
   5 -13 -12 197.104 29.3392   3
  -5  13  12 213.369 17.6950   4
  -5 -13  12 228.119 23.3712   1
  -5 -13  11 344.111 26.7138   1
   5 -13 -11 428.419 28.8154   6
  -5 -13  10 83.3930 14.7486   1
   5 -13 -10 80.7067 22.2742   3
   5 -13 -10 124.455 15.6729   6
  -5 -13   9 762.700 40.7918   1
   5 -13  -9 725.573 54.1017   3
  -5 -13   8 268.379 20.4307   1
   5 -13  -8 227.076 30.0183   3
   5 -13  -8 278.802 17.7509   6
  -5 -13   7 7.63140 8.27154   1
   5 -13  -7 7.60676 6.74424   6
   5 -13  -7-4.48928 15.1422   3
   5 -13  -6 621.685 25.8970   6
   5 -13  -6 555.847 44.7851   3
  -5 -13   6 632.156 30.0891   1
   5 -13  -5 21.6382 16.7977   3
  -5 -13   5 23.3372 3.46621   3
  -5 -13   5 15.8588 2.79394   3
  -5  13   5 22.6567 4.98603   1
  -5 -13   5 25.8717 7.88721   1
   5 -13  -4 363.707 35.6985   3
  -5 -13   4 372.179 18.5051   1
  -5 -13   4 406.440 18.3921   3
   5 -13  -3 1253.27 69.2668   3
  -5 -13   3 1355.82 47.5005   3
   5 -13  -2 485.873 41.8118   3
  -5 -13   2 675.058 30.0553   3
  -5  13   1 263.345 25.8497   5
   5 -13  -1 168.976 25.1620   3
  -5 -13   0 1560.59 64.3475   3
   5 -13   0 1608.86 82.8636   3
   5 -13   1 93.6298 20.8173   3
  -5  13  -1 108.997 18.6805   5
   5 -13   2 1442.17 66.6523   3
  -5  13  -2 1662.54 64.7276   5
   5 -13   3 613.288 40.6236   3
  -5 -13  -3 517.289 22.6303   1
  -5  13  -3 650.574 40.4399   5
  -5 -13  -4 1028.30 45.1829   1
   5  13   4 1329.05 53.7164   7
   5 -13   4 1294.54 63.6072   3
  -5 -13  -4 1456.73 47.0258   2
  -5  13  -4 1108.88 45.7725   2
  -5  13  -4 1311.10 64.0988   5
  -5 -13  -5 711.599 32.5314   1
  -5  13  -5 715.070 38.2450   7
   5 -13   5 776.503 44.4166   3
  -5 -13  -5 791.769 33.1839   2
  -5  13  -5 859.365 48.2227   5
  -5 -13  -6 1196.87 50.7495   1
  -5  13  -6 1263.66 57.1327   7
   5 -13   6 1330.98 60.3446   3
  -5 -13  -6 1277.00 50.3719   6
  -5  13  -7 108.519 15.3262   7
   5 -13   7 121.638 15.8961   3
  -5 -13  -7 86.0827 11.1312   6
  -5 -13  -7 104.955 12.8004   1
  -5  13  -8 1210.22 56.3535   7
   5 -13   8 1223.84 52.9553   3
  -5 -13  -8 1176.56 48.6268   6
  -5 -13  -8 1163.41 51.4779   1
  -5 -13  -9 15.9429 9.07714   6
  -5 -13  -9 13.5033 10.0264   1
  -5  13  -9 6.29995 11.7211   7
  -5 -13 -10 757.845 41.4726   1
  -5  13 -10 859.766 45.5806   7
  -5  13 -10 888.234 51.7886   5
  -5 -13 -10 868.998 38.9903   6
  -5  13 -11 673.150 39.7510   7
  -5  13 -11 702.074 45.4313   5
  -5 -13 -11 635.590 32.9859   6
  -5 -13 -12 375.794 24.3789   6
  -5  13 -12 353.343 28.8906   7
  -5 -13 -13 5.08289 9.84621   6
  -5  13 -13 8.25806 13.2889   7
  -5 -13 -14 290.654 22.1799   6
  -5  13 -14 314.926 28.0855   7
  -5  13 -15 37.2261 16.3459   7
  -5  15  10 8.19953 11.5185   4
   5 -15 -10 9.11832 18.8951   3
  -5  15   9 38.6852 13.3343   4
   5 -15  -9 38.5044 19.2554   3
   5 -15  -8 21.6882 18.8246   3
   5 -15  -7 76.2613 21.9052   3
   5 -15  -6 218.919 29.9525   3
   5 -15  -5 64.7052 19.7337   3
   5 -15  -4 19.1282 17.3398   3
   5 -15  -3 41.2970 18.5142   3
  -5 -15   3 33.0532 8.98335   3
   5 -15  -2 17.5446 15.9043   3
  -5 -15   1 101.418 12.0036   3
   5 -15  -1 112.021 23.0519   3
   5 -15   0 346.075 32.8914   3
  -5 -15   0 269.482 18.8207   3
   5 -15   1 743.314 47.8206   3
  -5 -15  -1 705.488 35.3502   3
   5 -15   2 70.0639 17.8674   3
  -5  15  -3 152.549 24.4427   5
   5 -15   3 118.840 20.7124   3
  -5  15  -4 74.4510 19.5676   5
   5 -15   4 55.6751 15.8296   3
  -5  15  -5 67.6032 20.0330   5
   5 -15   5 44.6774 13.7167   3
   5 -15   6 54.0361 14.7545   3
  -5  17   6 188.601 24.1128   4
   5 -17  -6 153.087 29.1589   3
  -5  17   5 416.104 33.3843   4
   5 -17  -5 346.140 37.5765   3
  -5  17   4 15.2823 16.4066   4
   5 -17  -4 1.41519 18.4582   3
  -5  17   3 402.242 34.3200   4
   5 -17  -3 461.238 39.4477   3
   5 -17  -2 1.29524 17.5354   3
   5 -17  -1 504.765 41.8900   3
   6   0 -25-1.41869 15.4689   3
   6   0 -24 64.6458 18.7544   3
   6   0 -23 1.28142 12.9656   3
   6   0 -22 2611.15 117.127   3
  -6   0  22 3057.08 133.303   1
   6   0 -21 14.1393 14.4483   3
  -6   0  21 8.38997 17.1186   1
   6   0 -20 2611.58 118.104   3
  -6   0  20 3461.81 136.199   1
   6   0 -19 3.27247 11.1258   3
  -6   0  19-9.15057 16.2789   1
   6   0 -18 819.605 49.0604   3
  -6   0  18 1008.41 59.7847   1
   6   0 -17-2.03993 9.98261   3
  -6   0  17 4.42601 6.96700   4
  -6   0  17 4.24923 12.4787   1
   6   0 -17 13.1121 11.6741   2
   6   0 -16 5066.41 190.570   3
   6   0 -16 5484.64 200.871   2
  -6   0  16 4829.66 178.820   4
   6   0 -15 9.59593 10.3926   3
  -6   0  15 5.55530 7.69182   4
   6   0 -15 7.35737 11.1442   2
  -6   0  14 10736.4 346.987   1
   6   0 -14 9219.86 340.294   2
   6   0 -14 10545.3 338.886   3
  -6   0  14 9166.78 326.502   4
   6   0 -13 5.52402 10.0441   3
  -6   0  13 4.71854 7.39463   4
  -6   0  13 36.9973 13.3737   1
   6   0 -13 10.3297 10.1165   2
   6   0 -12 2924.97 111.760   3
  -6   0  12 3149.80 93.9067   5
  -6   0  12 3145.46 119.993   1
   6   0 -11 0.89740 7.47405   3
  -6   0  11 6.35138 3.60565   5
  -6   0  11 2.37677 9.77862   1
   6   0 -11-6.13270 10.0926   2
   6   0 -10 3436.60 129.071   3
   6   0 -10 3153.27 137.443   2
   6   0  -9 4.39639 8.38028   3
   6   0  -9 3.07358 10.6352   2
   6   0  -8 8640.97 312.486   6
  -6   0   8 8533.95 295.361   2
   6   0  -8 8005.34 289.287   3
  -6   0   7-1.07237 8.93549   2
  -6   0   7 6.98959 8.23482   3
   6   0  -7 14.7793 8.13844   3
  -6   0   6 7532.40 259.178   3
  -6   0   6 8186.84 268.007   2
   6   0  -6 8543.63 292.333   6
  -6   0   5 66.4053 12.2929   2
   6   0  -5 53.5566 16.2774   6
   6   0  -5 6.29149 7.85013   3
  -6   0   5 4.26011 6.14209   3
   6   0  -4 1112.82 68.2662   6
  -6   0   4 1323.46 61.9762   2
   6   0  -4 1179.35 58.0563   3
  -6   0   3-1.91139 8.60106   6
   6   0  -3 10.6258 8.53849   6
   6   0  -2 2602.49 115.119   6
  -6   0   2 2799.48 110.594   6
  -6   0   1 21.5832 7.69575   6
   6   0  -1 14.4029 7.62684   3
  -6   0   0 4525.72 165.205   6
   6   0   0 4544.96 169.385   6
  -6   0  -1 7.10967 5.72675   6
  -6   0  -1 2.67115 5.89983   3
  -6   0  -2 4909.04 174.884   6
   6   0   2 4861.84 177.013   6
  -6   0  -2 5217.26 180.124   3
   6   0   2 5228.80 186.914   3
  -6   0  -3 12.8105 6.32174   6
   6   0   3 13.2918 5.96971   6
   6   0   3 2.73203 5.26149   7
  -6   0  -3 5.67979 7.18886   3
   6   0   3 10.6532 8.35280   3
  -6   0  -4 6162.53 201.263   6
   6   0   4 6318.11 203.405   7
  -6   0  -5-1.03562 4.98115   6
  -6   0  -5-0.73430 6.33121   3
  -6   0  -6 4387.46 149.231   6
   6   0   6 4280.18 149.441   7
  -6   0  -7 3.24874 5.94552   6
   6   0   7 5.13751 5.72986   7
  -6   0  -7-0.81395 7.68661   3
  -6   0  -8 8131.05 259.868   6
   6   0   8 8384.46 260.874   7
  -6   0  -9 3.56817 6.96367   6
   6   0   9 5.25647 6.96154   7
  -6   0  -9 5.65007 9.50720   3
   6   0  10 9799.75 335.466   7
  -6   0 -10 10037.4 335.973   6
  -6   0 -10 10065.0 341.685   3
  -6   0 -11 3.29305 7.37835   6
   6   0  11 1.30291 7.20157   7
   6   0  12 2842.24 107.305   7
  -6   0 -12 2787.03 111.382   3
  -6   0 -13 14.7440 9.23860   7
   6   0  13 1.38918 7.78514   7
  -6   0 -13 10.4022 9.96627   3
  -6   0 -14 3796.07 133.262   7
  -6   0 -14 3735.00 138.289   3
  -6   0 -15 10.3348 11.4264   7
  -6   0 -15 13.1334 12.1782   3
  -6   0 -15 3.99562 12.4632   1
  -6   0 -16 6244.70 228.262   3
  -6   0 -16 5572.50 235.783   1
  -6   0 -17 19.8980 11.9426   7
  -6   0 -17 17.8231 12.0188   3
  -6   0 -18 1326.41 59.8703   7
  -6   0 -18 1154.34 61.4230   3
  -6   0 -19 0.84150 10.4839   7
  -6   0 -20 135.293 18.6535   7
  -6   0 -21-1.80348 12.2631   7
  -6   0 -22 1491.98 69.5376   7
   6  -2 -25 16.7554 16.0305   3
   6  -2 -24 12.9713 15.8291   3
   6  -2 -23 260.582 29.7521   3
   6   2 -23 260.708 28.0163   3
  -6   2  22 239.031 32.5557   1
   6   2 -22 200.978 23.4368   3
   6  -2 -22 143.560 23.1762   3
   6  -2 -21 1552.28 80.6067   3
   6   2 -21 1651.60 78.6815   3
  -6   2  20 215.127 29.4227   1
   6  -2 -20 177.420 23.3114   3
   6   2 -20 181.813 22.1322   3
  -6   2  19 225.454 28.6548   1
   6  -2 -19 225.272 24.6765   3
   6   2 -19 183.364 22.0148   3
  -6   2  18 75.6908 18.2987   1
  -6   2  18 122.228 12.3046   4
   6   2 -18 78.4657 15.5174   3
   6  -2 -18 84.4382 15.9485   3
  -6   2  17 205.896 25.6709   1
   6  -2 -17 170.284 21.5792   3
   6  -2 -17 212.423 26.0692   2
   6   2 -17 133.236 22.3225   2
   6   2 -17 162.367 18.7645   3
  -6   2  17 172.995 14.4479   4
   6   2 -16 59.5095 12.9198   3
   6  -2 -16 51.1608 13.4517   3
  -6   2  16 43.4643 8.83560   4
  -6  -2  16 59.8468 10.3516   4
   6  -2 -16 51.0081 15.4607   2
   6   2 -16 60.1528 16.1986   2
  -6   2  16 41.2154 15.0711   1
  -6  -2  15 2746.25 105.453   4
  -6   2  15 2731.30 102.724   4
   6   2 -15 2667.40 117.936   2
   6  -2 -15 2961.47 116.182   3
   6   2 -15 3079.05 114.047   3
  -6   2  14 824.783 48.5799   1
  -6  -2  14 689.839 36.4497   4
  -6   2  14 673.211 34.7786   4
   6   2 -14 675.821 44.4040   2
   6  -2 -14 747.648 43.2968   3
   6   2 -14 860.185 43.7291   3
  -6   2  13 986.971 53.5974   1
   6  -2 -13 860.642 47.0750   3
   6   2 -13 967.213 47.0203   3
   6   2 -13 830.816 50.5546   2
  -6  -2  13 967.080 35.5438   5
   6   2 -12 40.4453 12.0202   2
  -6   2  12 78.1459 15.0881   1
  -6  -2  12 61.4632 7.11626   5
   6   2 -12 79.1535 13.1482   3
   6  -2 -12 73.5166 13.4458   3
  -6   2  11 115.832 17.9273   1
   6   2 -11 125.004 15.5377   3
   6  -2 -11 113.743 15.9245   3
   6   2 -11 125.508 19.3562   2
  -6  -2  11 116.496 10.3859   5
   6   2 -10 420.761 36.1337   2
   6  -2 -10 469.856 31.2662   3
  -6  -2  10 419.474 21.4160   5
   6   2 -10 426.975 28.4127   3
   6   2  -9 540.911 41.3489   2
   6  -2  -9 455.960 30.7515   3
   6   2  -9 491.163 29.5650   3
   6   2  -8 352.708 36.6736   6
   6  -2  -8 335.756 27.5457   3
   6   2  -8 349.550 25.5015   3
  -6   2   7 116.860 17.0929   2
  -6  -2   7 121.128 13.9408   3
   6  -2  -7 86.9488 14.0280   3
   6   2  -7 114.365 22.6802   6
   6   2  -7 104.911 13.5364   3
   6   2  -6 223.048 19.6456   3
  -6  -2   6 227.814 18.5639   3
   6  -2  -6 226.629 22.0466   3
  -6   2   6 245.596 23.6669   2
   6   2  -6 231.012 29.8473   6
   6   2  -5 2764.86 107.206   3
  -6   2   5 2817.22 112.643   2
   6  -2  -5 2466.10 109.997   3
  -6  -2   5 2824.56 103.071   3
   6   2  -5 2842.11 130.410   6
   6  -2  -4 1049.18 57.1296   3
   6   2  -4 1173.55 53.9361   3
  -6  -2   4 1153.97 49.5055   3
  -6   2   4 1170.59 59.7679   2
   6   2  -4 1078.17 65.6848   6
   6   2  -3 999.791 48.2624   3
   6  -2  -3 950.976 52.1398   3
  -6  -2   3 969.660 43.4841   3
  -6   2   3 920.260 47.4577   3
  -6   2   3 943.485 52.4242   6
   6   2  -3 953.937 57.5237   6
   6   2  -2 374.165 26.2750   3
   6  -2  -2 302.024 26.4684   3
  -6  -2   2 323.575 21.5888   3
  -6   2   2 320.987 23.3020   3
  -6   2   2 325.345 25.7718   6
  -6  -2   1 716.291 35.3997   3
   6   2  -1 770.986 41.4767   3
  -6   2   1 684.446 36.8293   3
  -6   2   1 646.591 37.0882   6
   6   2  -1 659.878 39.9843   6
   6   2   0 220.644 19.7977   6
  -6   2   0 192.027 16.6775   6
  -6   2   0 227.021 18.5937   3
   6   2   0 282.861 22.6541   3
   6  -2   0 256.732 23.5580   3
  -6   2  -1 540.789 30.4957   6
   6   2   1 562.131 33.4970   6
   6  -2   1 579.823 37.7238   3
  -6   2  -1 612.263 33.5374   3
  -6   2  -2 156.878 14.0250   6
   6   2   2 120.212 13.4234   6
  -6   2  -2 158.024 16.3223   3
  -6   2  -3 132.228 12.9010   6
   6   2   3 142.841 14.1883   6
  -6   2  -3 172.268 17.1845   3
  -6   2  -4 69.5368 9.36101   6
   6   2   4 64.7270 9.49720   7
  -6   2  -4 87.9293 12.7172   3
  -6   2  -5 71.7675 9.67584   6
   6   2   5 83.5226 10.6937   7
  -6   2  -5 82.8004 13.2013   3
  -6  -2  -5 59.4777 11.5419   3
  -6   2  -6 194.378 15.6038   6
   6   2   6 171.995 15.0852   7
   6  -2   6 166.195 14.8125   7
  -6   2  -6 206.408 19.7508   3
  -6  -2  -6 199.971 17.4084   3
   6   2   7 189.746 16.2754   7
  -6   2  -7 216.334 16.6148   7
   6  -2   7 199.219 16.4030   7
  -6   2  -7 201.224 16.7274   6
  -6  -2  -7 228.560 18.8270   3
  -6   2  -7 248.337 21.9251   3
   6   2   8 211.568 17.0798   7
  -6   2  -8 204.769 16.7174   7
  -6   2  -8 205.283 16.7419   6
   6  -2   8 209.976 17.1331   7
  -6  -2  -8 233.780 19.3029   3
  -6   2  -8 225.462 21.3400   3
  -6   2  -9 2562.18 97.2128   7
   6  -2   9 2498.22 96.9214   7
  -6   2  -9 2498.25 97.3733   6
   6   2   9 2543.97 97.1307   7
  -6  -2  -9 2694.11 102.080   3
  -6   2  -9 2711.18 105.128   3
   6  -2  10 260.024 19.7398   7
   6   2  10 244.690 18.7565   7
  -6   2 -10 283.344 20.4015   6
  -6   2 -10 311.193 25.0305   3
  -6   2 -11 1216.08 52.8542   6
   6   2  11 1174.57 51.0073   7
   6  -2  11 1267.14 52.9825   7
  -6   2 -11 1233.48 58.4362   3
  -6   2 -12 18.4327 9.11857   6
  -6  -2 -12 15.6983 8.73681   7
  -6   2 -12 8.10829 9.07352   7
   6   2  12 10.5619 8.01211   7
  -6   2 -12 8.04403 10.2631   3
   6   2  13 175.319 17.0451   7
  -6  -2 -13 209.252 18.6153   7
  -6   2 -13 188.962 21.7656   3
  -6  -2 -14 33.9508 10.7783   7
  -6   2 -14 48.6301 13.4079   3
  -6   2 -14 23.2384 12.4640   1
  -6  -2 -15 1851.79 73.1611   7
  -6   2 -15 1814.39 80.9871   3
  -6  -2 -16 645.109 35.9101   7
  -6   2 -16 649.774 41.1747   3
  -6   2 -16 496.322 41.5197   1
  -6  -2 -16 514.022 42.2430   1
  -6  -2 -17 1545.84 67.7772   7
  -6   2 -17 1509.96 72.7803   3
  -6   2 -18 12.4864 11.4713   7
  -6  -2 -18-0.79332 10.5945   7
  -6   2 -18-1.07182 12.2419   3
  -6   2 -19 16.3422 11.6017   7
  -6  -2 -19 15.5892 11.7026   7
  -6   2 -19 11.9255 12.6241   3
  -6   2 -20 29.2639 13.6707   7
  -6  -2 -20 39.7269 14.4918   7
  -6  -2 -21 147.645 19.8252   7
  -6   2 -21 243.479 23.9240   7
  -6  -2 -22 145.055 20.3456   7
   6  -4 -26 136.606 26.3997   7
   6  -4 -23 218.866 30.3248   3
  -6  -4  22 935.908 62.0020   1
  -6   4  22 917.321 62.2529   1
   6  -4 -22 841.137 57.0152   3
  -6  -4  21 2079.72 102.137   1
  -6   4  21 2262.05 106.092   1
   6   4 -21 2054.42 88.5978   3
  -6  -4  20 922.199 59.3266   1
  -6   4  20 1001.87 62.1944   1
   6  -4 -20 876.964 55.6560   3
   6   4 -20 883.389 49.0269   3
  -6  -4  19 397.363 37.1130   1
  -6   4  19 410.084 38.1543   1
   6  -4 -19 375.398 33.7970   3
   6   4 -19 367.145 28.3258   3
  -6  -4  18 1105.21 63.4365   1
  -6   4  18 1159.62 65.1172   1
  -6   4  18 1086.64 43.0041   4
   6  -4 -18 929.058 57.7859   3
   6   4 -18 1021.60 52.7905   3
  -6  -4  17 389.089 34.3718   1
  -6   4  17 368.045 34.0537   1
   6  -4 -17 368.463 33.6304   2
   6   4 -17 306.426 30.5241   2
   6   4 -17 339.303 26.3687   3
   6  -4 -17 334.939 30.6790   3
  -6   4  17 354.962 20.2348   4
   6   4 -16 2227.05 90.5233   3
  -6  -4  16 2468.10 103.279   1
  -6   4  16 2475.95 104.989   1
   6  -4 -16 2008.22 95.8587   3
   6  -4 -16 2191.25 99.1996   2
   6   4 -16 1968.99 96.7384   2
  -6   4  16 2256.78 82.8454   4
   6   4 -15 4190.84 147.837   3
  -6  -4  15 4620.24 161.366   1
  -6   4  15 4749.92 164.571   1
   6  -4 -15 4157.58 160.225   2
   6   4 -15 3832.85 157.888   2
   6  -4 -15 3764.86 153.716   3
  -6  -4  15 3947.07 145.105   4
  -6   4  15 3560.89 138.571   4
   6   4 -14 3159.74 116.127   3
  -6  -4  14 3069.63 123.745   1
  -6   4  14 3484.14 128.726   1
   6  -4 -14 2809.47 120.038   3
   6  -4 -14 3079.82 127.115   2
   6   4 -14 2698.49 124.063   2
  -6  -4  14 2895.78 112.668   4
  -6  -4  14 2923.86 107.396   5
   6   4 -13 2817.40 100.104   3
  -6  -4  13 2766.40 108.190   1
  -6   4  13 2909.80 111.082   1
   6  -4 -13 2669.03 112.592   2
   6  -4 -13 2355.30 104.450   3
   6   4 -13 2281.85 109.187   2
  -6  -4  13 2421.04 97.0529   4
  -6  -4  13 2308.67 91.4180   5
   6   4 -12 1562.34 63.2484   3
  -6  -4  12 1573.24 70.8957   1
  -6   4  12 1672.70 73.5524   1
   6  -4 -12 1349.70 67.2246   3
   6  -4 -12 1563.05 76.4283   2
   6   4 -12 1424.38 74.8249   2
  -6  -4  12 1278.11 59.6724   4
  -6  -4  12 1271.62 55.4031   5
   6   4 -11 586.569 31.9220   3
  -6  -4  11 588.259 37.8318   1
  -6   4  11 619.174 39.7969   1
   6   4 -11 554.318 43.6033   2
   6  -4 -11 504.385 35.5931   3
   6  -4 -11 660.106 45.8058   2
  -6  -4  11 499.794 27.3190   5
  -6  -4  11 516.332 31.1468   4
   6   4 -10 1976.41 79.7120   3
  -6  -4  10 2182.83 90.2441   1
  -6   4  10 2162.02 92.4174   1
   6  -4 -10 1787.02 85.6537   3
   6  -4 -10 2277.96 101.972   2
   6   4 -10 2063.77 101.008   2
  -6   4  10 2090.05 66.6087   5
  -6  -4  10 1773.58 74.6456   5
  -6  -4  10 1586.11 77.2774   4
   6  -4  -9 2137.72 100.750   3
   6  -4  -9 2584.36 117.969   6
   6   4  -9 2394.60 117.643   6
  -6  -4   9 1957.92 92.9661   4
  -6  -4   9 2283.12 90.6353   5
  -6   4   9 2707.98 83.4165   5
   6   4  -9 2586.23 96.3259   3
   6  -4  -8 3553.24 146.681   6
   6   4  -8 3197.07 147.929   6
  -6  -4   8 3620.82 122.501   3
   6  -4  -8 2985.40 128.713   3
   6   4  -8 3186.22 122.157   3
   6  -4  -7 5059.12 195.280   6
   6   4  -7 4238.72 194.201   6
  -6  -4   7 5151.47 167.679   3
  -6  -4   7 5110.89 176.512   2
  -6   4   7 4616.40 177.847   2
   6  -4  -7 4143.91 175.349   3
   6   4  -7 4601.62 168.657   3
   6  -4  -6 1442.95 73.6838   6
   6   4  -6 1253.59 76.2345   6
  -6   4   6 1178.12 61.1903   2
  -6  -4   6 1251.57 59.2560   2
  -6  -4   6 1318.20 53.3479   3
   6  -4  -6 1206.54 62.2963   3
   6   4  -6 1203.44 55.4317   3
  -6   4   5 1444.07 68.2913   2
  -6  -4   5 1529.20 63.5533   2
  -6  -4   5 1400.56 52.9712   3
   6  -4  -5 1212.73 63.3294   3
  -6   4   5 977.779 61.7604   3
   6  -4  -5 1425.78 70.6403   6
   6   4  -5 1189.60 71.7021   6
  -6  -4   5 909.978 52.8042   4
   6   4  -5 1503.71 60.0724   3
  -6  -4   4 1239.94 53.9127   3
   6   4  -4 1284.60 59.9426   3
  -6  -4   4 1232.25 60.6468   2
   6  -4  -4 1124.72 65.2067   3
  -6   4   4 1164.23 64.3106   2
   6   4  -4 1160.48 69.8413   6
   6  -4  -4 1075.51 63.7424   6
   6  -4  -3 446.381 34.5974   3
  -6  -4   3 466.053 24.9706   3
   6   4  -3 520.872 30.7678   3
  -6   4   3 359.655 32.1993   3
  -6   4   3 465.939 34.5064   2
  -6  -4   3 457.997 30.7930   2
   6   4  -3 487.040 36.5388   6
   6  -4  -3 401.374 30.8088   6
  -6  -4   2 1294.07 50.4702   3
  -6  -4   2 1155.94 54.0400   6
   6  -4  -2 1121.59 55.3612   6
  -6   4   2 1159.92 58.9950   6
   6   4  -2 1181.10 60.1311   6
   6  -4  -1 1887.83 74.8617   7
  -6  -4   1 2204.83 77.7696   3
  -6  -4   1 2054.97 80.2140   6
   6   4  -1 2104.30 86.1916   6
   6  -4  -1 1973.61 81.2466   6
  -6   4   1 2127.66 85.1572   6
   6  -4   0 718.487 34.8395   7
  -6  -4   0 804.432 37.0750   3
  -6  -4   0 712.900 36.6609   6
   6   4   0 771.685 41.2069   6
  -6   4   0 794.985 40.4374   6
   6  -4   0 746.266 38.2877   6
  -6   4   0 851.959 41.9160   3
   6  -4   1 2980.01 112.753   6
   6   4   1 3011.28 115.865   6
   6  -4   1 2945.72 109.711   7
  -6  -4  -1 3185.68 112.629   3
  -6   4  -1 3025.67 114.455   6
  -6  -4  -1 3096.05 111.476   6
  -6   4  -1 3123.14 116.577   3
   6   4   2 1495.57 63.7516   6
   6  -4   2 1493.09 61.3291   6
   6  -4   2 1478.56 59.9991   7
   6  -4   2 1480.02 72.7054   3
  -6  -4  -2 1672.10 64.0113   3
  -6   4  -2 1436.28 62.5750   6
  -6  -4  -2 1438.82 60.2488   6
  -6   4  -2 1557.38 66.1693   3
  -6  -4  -3 1995.39 74.6240   6
  -6   4  -3 1924.95 76.7520   6
   6   4   3 1865.32 77.4097   6
   6  -4   3 1862.11 74.0638   7
   6  -4   3 1904.24 74.9553   6
  -6   4  -3 1979.00 80.3743   3
   6  -4   3 1780.62 85.0318   3
  -6  -4  -3 2101.67 77.7172   3
  -6  -4  -4 3770.40 130.642   6
  -6   4  -4 3785.15 133.409   6
   6  -4   4 3511.55 130.234   7
   6  -4   4 3492.33 142.608   3
  -6   4  -4 3764.23 138.000   3
  -6  -4  -4 3642.73 132.721   3
  -6  -4  -5 1239.76 50.3933   6
  -6   4  -5 1222.02 52.0580   6
  -6   4  -5 1089.47 49.1613   7
   6   4   5 1122.26 51.6329   7
   6  -4   5 1191.22 50.4795   7
  -6   4  -5 1306.74 58.4620   3
   6  -4   5 1180.49 60.0737   3
  -6   4  -6 1727.53 69.7942   6
  -6  -4  -6 1720.66 67.9158   6
  -6   4  -6 1665.76 67.7373   7
   6   4   6 1688.11 69.5318   7
   6  -4   6 1691.07 68.3479   7
  -6   4  -6 1864.82 76.7306   3
   6  -4   6 1699.70 77.1708   3
  -6   4  -7 2558.72 95.0914   6
  -6  -4  -7 2554.97 93.0110   6
  -6   4  -7 2457.65 93.1403   7
   6   4   7 2353.86 93.2179   7
   6  -4   7 2272.69 92.5123   7
   6   4   8 3161.27 121.108   7
  -6  -4  -8 3382.00 121.018   6
  -6   4  -8 3323.86 122.667   6
  -6   4  -8 3269.15 121.512   7
  -6   4  -8 3660.55 132.203   3
   6   4   9 5201.25 179.636   7
  -6  -4  -9 5474.40 179.442   6
  -6   4  -9 5224.09 180.558   6
   6   4  10 3537.85 129.401   7
  -6  -4 -10 3745.89 129.467   6
  -6   4 -10 3783.94 131.575   6
  -6  -4 -11 1785.25 68.9814   6
  -6   4 -11 1777.32 70.3833   6
   6   4  11 1673.60 67.3120   7
  -6   4 -11 1812.37 77.3804   3
  -6  -4 -12 2418.43 89.2988   6
  -6   4 -12 2333.99 90.0413   6
   6   4  12 2245.55 87.2971   7
  -6   4 -12 2573.62 99.0042   3
  -6  -4 -13 559.998 31.9643   6
  -6   4 -13 581.736 33.3952   6
   6   4  13 533.408 30.6102   7
  -6   4 -13 594.199 38.2024   3
  -6  -4 -13 511.935 38.8436   1
  -6   4 -14 1230.52 65.6610   7
  -6  -4 -14 1401.28 73.3348   1
  -6   4 -14 1213.86 69.9652   1
  -6   4 -15 1569.93 87.3415   7
  -6   4 -15 2533.54 94.3535   3
  -6   4 -15 1973.97 95.0238   1
  -6  -4 -15 2110.95 96.9267   1
  -6   4 -16 2462.52 93.8149   7
  -6   4 -16 2318.66 99.1405   3
  -6  -4 -16 2216.29 105.125   1
  -6   4 -17 1648.51 71.4826   7
  -6   4 -17 1521.18 74.7392   3
  -6   4 -18 803.405 43.6480   7
  -6   4 -18 745.055 46.2481   3
  -6   4 -19 25.7046 12.7130   7
  -6   4 -19 28.7265 13.2132   3
  -6   4 -20 216.814 23.8584   3
   6  -6 -24 31.1421 17.1075   7
  -6  -6  22 669.117 51.4749   1
  -6   6  22 679.530 53.0039   1
   6  -6 -21 55.9544 18.9200   3
  -6  -6  21 68.7848 20.3081   1
  -6   6  21 49.9124 20.0389   1
   6  -6 -20 536.200 43.8324   3
  -6  -6  20 515.771 43.0242   1
  -6   6  20 540.866 44.1825   1
   6  -6 -19 181.058 26.0528   3
  -6  -6  19 215.442 27.3876   1
  -6   6  19 211.244 27.6265   1
   6  -6 -18 19.8654 15.6190   3
   6   6 -18 34.9994 9.49430   3
  -6   6  18 37.4804 6.24217   4
  -6  -6  18 30.8272 15.1546   1
  -6   6  18 37.9588 16.8876   1
   6   6 -17 778.349 36.0873   3
  -6  -6  17 817.140 50.3150   1
  -6   6  17 895.458 53.2900   1
   6  -6 -17 669.795 47.8076   3
   6  -6 -17 817.065 54.0149   2
   6   6 -17 686.649 50.3276   2
  -6   6  17 729.666 31.8145   4
   6  -6 -16 538.927 41.0617   3
   6  -6 -16 646.973 47.0310   2
   6   6 -16 508.993 42.5224   2
   6   6 -16 597.594 30.0741   3
  -6  -6  16 565.405 41.0505   1
  -6   6  16 617.554 42.9347   1
   6   6 -15 359.636 21.5933   3
  -6  -6  15 338.054 30.4751   1
  -6   6  15 346.617 31.6433   1
   6  -6 -15 308.830 29.1263   3
   6   6 -15 302.513 32.0036   2
  -6  -6  15 280.533 21.2650   5
   6   6 -14 1764.14 64.5956   3
  -6  -6  14 1747.11 79.2059   1
  -6   6  14 2020.66 83.5953   1
   6  -6 -14 1479.91 76.7461   3
   6  -6 -14 1934.17 89.9147   2
   6   6 -14 1466.41 82.4877   2
  -6  -6  14 1388.00 65.1458   5
   6   6 -13 55.4737 8.90627   3
   6   6 -13 23.6794 13.8159   2
   6  -6 -13 43.5363 16.8827   2
  -6  -6  13 37.9015 12.0583   1
   6  -6 -13 49.1327 13.9089   3
  -6  -6  13 27.6698 8.11099   5
   6   6 -12 57.3996 8.98251   3
  -6  -6  12 52.4397 13.4046   1
   6  -6 -12 32.7671 16.7865   2
   6   6 -12 65.3085 18.2815   2
  -6   6  12 59.7154 13.6102   1
   6  -6 -12 47.3660 13.2198   3
  -6  -6  12 39.0855 9.01779   5
   6  -6 -11 991.342 56.7119   3
   6   6 -11 1374.87 49.4939   3
  -6  -6  11 1168.93 57.1888   1
  -6   6  11 1256.15 59.8960   1
   6  -6 -11 1268.07 71.2199   6
   6   6 -11 942.081 65.2527   6
  -6  -6  11 943.940 47.3283   5
  -6  -6  11 1025.75 51.8853   4
   6  -6 -10 204.608 22.8735   3
   6   6 -10 284.853 18.0085   3
  -6  -6  10 277.824 24.2306   1
  -6   6  10 250.168 23.9893   1
   6   6 -10 222.422 30.9244   6
  -6  -6  10 210.333 17.7680   5
  -6  -6  10 259.127 21.2842   4
   6  -6  -9 262.311 26.5806   3
   6   6  -9 359.359 21.3290   3
   6   6  -9 339.524 37.3119   6
   6  -6  -9 435.443 39.1786   6
  -6   6   9 409.764 18.4540   5
  -6  -6   9 288.246 21.3380   5
  -6  -6   9 370.578 28.3800   1
  -6   6   9 391.247 30.5678   1
  -6  -6   8 401.104 21.5620   3
   6  -6  -8 316.467 28.7103   3
   6   6  -8 339.604 37.0407   6
   6  -6  -8 407.059 36.3246   6
  -6   6   8 340.491 17.7604   5
  -6  -6   8 293.539 21.4788   5
  -6  -6   7 49.7135 8.41319   3
   6  -6  -7 29.9156 14.1495   6
   6   6  -7 23.3183 15.3463   6
  -6   6   7 40.4891 6.33012   5
  -6  -6   7 44.3807 10.2566   4
  -6  -6   6 275.440 22.3766   2
  -6  -6   6 256.339 16.3111   3
  -6   6   6 262.708 23.4586   2
   6   6  -6 258.841 29.6806   6
   6  -6  -6 266.871 26.7564   6
  -6   6   6 246.592 15.0834   5
  -6  -6   6 194.504 19.3006   4
  -6  -6   5 11.3228 5.68839   3
  -6   6   5 9.04027 8.46526   2
  -6  -6   5 13.5996 7.36744   2
  -6  -6   5 3.89247 7.15367   4
   6   6  -5 6.99159 10.6367   6
   6  -6  -5 8.06383 10.0398   6
  -6   6   5 18.8997 5.64301   5
  -6   6   4 2504.58 102.489   2
   6  -6  -4 2332.24 86.5532   7
  -6  -6   4 2547.36 87.6485   3
   6  -6  -4 2347.95 97.6468   6
   6   6  -4 2480.43 106.062   6
  -6   6   3 274.986 25.4964   2
  -6   6   3 355.558 26.2353   3
  -6  -6   3 327.794 23.4160   2
   6  -6  -3 301.894 17.9379   7
  -6  -6   3 332.523 19.3599   3
   6   6  -3 311.428 27.4930   6
   6  -6  -3 276.939 22.9853   6
  -6  -6   3 258.808 22.1585   4
  -6   6   2 692.843 42.9838   2
  -6  -6   2 707.108 38.1903   2
  -6   6   2 789.809 42.0130   3
   6  -6  -2 675.405 31.4932   7
   6  -6  -2 737.561 47.9962   3
  -6  -6   2 769.508 33.9062   3
   6  -6  -2 657.541 36.3800   6
   6   6  -2 652.000 40.0559   6
  -6  -6   2 678.104 39.3487   4
  -6   6   1 4.52037 8.85008   3
   6  -6  -1 16.8284 12.3560   3
   6  -6  -1 3.26453 5.32600   7
  -6  -6   1 6.26040 5.46939   3
  -6  -6   1 10.0701 8.42484   4
  -6  -6   1-0.68059 6.77766   6
   6   6  -1 13.1539 7.39801   6
   6  -6  -1 9.52276 6.53791   6
  -6   6   1 8.12043 9.22557   6
  -6   6   0 635.398 36.5698   3
   6  -6   0 542.041 28.1206   7
   6  -6   0 578.515 43.4861   3
  -6  -6   0 701.174 31.9725   3
  -6   6   0 531.260 35.1427   6
   6  -6   0 561.040 30.3425   6
  -6  -6   0 553.738 31.1965   6
   6   6   0 606.532 34.4576   6
  -6  -6   0 560.752 34.6730   4
   6  -6   1 28.7790 6.95343   7
  -6  -6  -1 31.4515 7.51401   3
  -6  -6  -1 28.3163 9.91782   4
  -6  -6  -1 32.2143 7.95213   6
   6   6   1 14.6060 7.44368   6
  -6   6  -1 38.7824 9.71975   6
   6  -6   1 39.8846 7.93481   6
  -6   6  -1 42.3511 11.4411   3
  -6   6  -2 403.979 27.4976   3
   6   6   2 385.809 25.0929   6
   6  -6   2 344.553 21.4513   6
   6  -6   2 344.194 20.9811   7
  -6  -6  -2 372.883 22.7174   3
   6  -6   2 348.048 32.0483   3
  -6  -6  -2 362.824 22.5063   6
  -6   6  -2 340.976 24.6406   6
  -6  -6  -2 315.851 25.3280   4
   6  -6   3 40.1187 8.29706   7
   6  -6   3 46.4921 13.1567   3
  -6  -6  -3 55.6826 11.1546   4
  -6  -6  -3 60.6705 9.52238   3
  -6  -6  -3 47.6635 8.39508   6
  -6   6  -3 49.9585 10.1685   6
  -6   6  -3 52.6088 11.2291   3
   6  -6   4 129.928 12.9011   7
   6  -6   4 159.849 20.2486   3
  -6  -6  -4 157.323 13.9571   6
  -6   6  -4 161.555 16.0866   6
  -6   6  -4 169.147 17.2881   3
  -6   6  -5 525.537 29.0330   7
   6   6   5 558.384 31.6666   7
   6  -6   5 546.502 29.7144   7
   6  -6   5 565.577 38.2411   3
  -6  -6  -5 600.141 29.8972   6
  -6   6  -5 578.512 32.3331   6
  -6   6  -5 594.428 34.6406   3
   6  -6   6 74.0687 10.7648   7
   6   6   6 52.9477 10.7735   7
  -6   6  -6 57.8223 10.3666   7
   6  -6   6 76.2413 14.0804   3
  -6  -6  -6 50.0725 9.14799   6
  -6   6  -6 66.4242 10.9815   6
  -6   6  -6 62.1917 12.1880   3
  -6  -6  -7 114.455 12.4953   6
  -6   6  -7 107.105 13.9272   6
   6  -6   7 102.944 12.7131   7
   6   6   7 91.4527 12.0019   7
  -6   6  -7 105.685 12.6244   7
  -6   6  -7 114.759 15.3006   3
   6  -6   7 134.354 17.0682   3
  -6   6  -8 346.789 24.2214   6
  -6  -6  -8 339.283 22.1311   6
   6   6   8 354.524 23.0414   7
  -6   6  -8 356.231 23.8409   7
  -6   6  -8 340.392 26.3096   3
   6   6   9 280.965 20.7480   7
  -6  -6  -9 320.399 21.4023   6
  -6   6  -9 300.312 22.8253   6
  -6   6  -9 298.827 21.9675   7
  -6   6  -9 275.973 24.4443   3
  -6   6 -10 1142.15 53.6288   7
  -6  -6 -10 1180.94 51.8724   6
   6   6  10 1124.55 51.2650   7
  -6   6 -10 1160.89 53.8154   6
  -6   6 -10 1314.07 59.9524   3
  -6  -6 -11 833.947 40.0867   6
  -6   6 -11 759.743 40.9839   6
  -6   6 -11 802.586 41.4577   7
   6   6  11 751.051 38.5989   7
  -6   6 -11 871.392 46.0589   3
   6   6  12 24.9272 9.53582   7
  -6   6 -12 15.3210 10.4221   7
  -6   6 -12 13.6684 10.8160   3
  -6   6 -12 35.5368 11.6001   6
  -6  -6 -12 26.8112 9.86160   6
  -6  -6 -12 21.6096 12.9269   1
  -6   6 -12 18.3693 11.9023   1
  -6  -6 -13 491.492 37.1515   1
   6   6  13 558.415 30.8084   7
  -6  -6 -13 572.148 31.9956   6
  -6   6 -13 574.002 33.4654   6
  -6   6 -13 589.286 36.6414   3
  -6  -6 -14 336.985 24.0500   6
  -6   6 -14 309.456 24.8453   6
   6   6  14 282.731 22.1680   7
  -6   6 -14 309.838 26.7468   3
  -6   6 -14 273.942 28.6563   1
  -6  -6 -14 312.176 30.1207   1
  -6  -6 -14 326.249 19.3103   4
  -6  -6 -15 113.467 15.8458   6
  -6   6 -15 128.189 17.5057   6
  -6   6 -15 143.786 17.8925   7
  -6   6 -15 148.770 19.4838   3
  -6   6 -15 111.688 20.6048   1
  -6  -6 -15 98.9663 20.9787   1
  -6  -6 -15 122.476 11.3875   4
  -6  -6 -16 1502.16 64.9678   6
  -6   6 -16 1454.07 66.8529   6
  -6   6 -16 1555.56 66.8744   7
  -6   6 -16 1540.25 70.0581   3
  -6   6 -16 1236.21 72.2431   1
  -6  -6 -16 1335.81 73.2120   1
  -6  -6 -16 1358.51 52.1219   4
  -6  -6 -17 207.542 21.7257   6
  -6   6 -17 210.066 21.6431   6
  -6   6 -17 215.132 22.7805   7
  -6   6 -17 206.390 23.2433   3
  -6   6 -18 76.6755 16.3285   6
  -6   6 -18 118.391 17.9306   7
  -6   6 -18 105.068 18.2311   3
  -6   6 -19 310.448 27.7824   7
  -6   6 -21 50.3804 18.1793   5
  -6  -8  21 1377.28 77.9254   1
  -6   8  21 1431.61 79.3965   1
   6  -8 -20 29.5327 11.1212   7
  -6   8  20 63.1136 20.1095   1
  -6  -8  20 34.6375 15.4497   1
   6  -8 -19 652.893 50.9346   3
  -6  -8  19 732.001 49.5492   1
  -6   8  19 706.308 49.7887   1
   6  -8 -18 319.990 34.7225   3
  -6  -8  18 423.580 36.3180   1
  -6   8  18 401.798 36.6864   1
   6  -8 -17 1120.11 67.8919   3
  -6   8  17 1174.13 45.2644   4
  -6  -8  17 1263.91 66.6508   1
  -6   8  17 1337.37 68.4171   1
   6  -8 -16 52.3609 17.8032   3
   6  -8 -16 104.206 28.4094   2
   6   8 -16 50.7720 20.1138   2
  -6  -8  16 38.8257 16.3689   1
  -6   8  16 48.7561 17.2393   1
   6  -8 -15 2604.64 119.011   3
   6   8 -15 2728.53 130.600   2
  -6  -8  15 3106.92 117.940   1
  -6   8  15 3038.51 118.427   1
   6  -8 -14 192.093 25.2112   3
   6   8 -14 237.090 32.7021   2
  -6  -8  14 173.462 18.0627   5
  -6  -8  14 236.234 24.8028   1
  -6   8  14 215.506 24.1615   1
   6  -8 -13 2041.75 96.8958   3
   6   8 -13 2015.16 108.939   6
   6  -8 -13 2931.67 123.416   6
  -6  -8  13 1826.70 84.4279   5
  -6  -8  13 2353.58 95.7736   1
  -6   8  13 2533.35 97.9814   1
   6  -8 -12 26.1250 12.9165   3
  -6  -8  12 24.7502 9.37619   5
   6   8 -12 19.6667 16.2043   6
   6  -8 -12 16.8700 19.4380   6
  -6  -8  12 20.4927 11.2609   1
  -6   8  12 50.3851 13.7583   1
  -6  -8  11 1223.33 56.4118   1
  -6   8  11 1130.35 56.2252   1
  -6  -8  11 955.926 49.0107   5
   6   8 -11 1044.86 69.8115   6
  -6  -8  10 292.925 24.2698   1
  -6   8  10 315.055 25.1138   1
  -6  -8  10 243.255 20.5939   5
   6  -8 -10 349.458 36.3468   6
   6   8 -10 228.532 31.8490   6
  -6  -8   9 3583.37 126.540   1
  -6   8   9 3238.62 125.727   1
   6   8  -9 3128.95 142.926   6
  -6  -8   8 231.554 13.6260   3
   6  -8  -8 249.515 14.9705   7
  -6  -8   8 264.128 22.3619   1
  -6   8   8 231.304 21.9116   1
   6   8  -8 232.460 29.5382   6
   6  -8  -8 284.703 28.8137   6
  -6  -8   8 185.409 18.5982   5
  -6   8   8 332.905 18.9006   5
   6  -8  -7 1616.07 86.7852   3
  -6  -8   7 2312.07 72.7083   3
   6   8  -7 1768.27 91.9333   6
   6  -8  -7 2237.36 90.2717   6
  -6  -8   7 1682.71 80.8568   4
  -6   8   7 2177.79 75.9224   5
  -6  -8   7 1538.27 76.1567   5
   6  -8  -7 1997.57 70.8648   7
  -6  -8   6 378.976 18.7564   3
   6  -8  -6 334.540 30.8065   3
   6  -8  -6 344.831 18.0202   7
   6  -8  -6 385.420 28.6790   6
   6   8  -6 367.857 32.7088   6
  -6   8   6 392.360 21.8301   5
  -6  -8   6 302.533 25.0732   4
  -6  -8   6 269.865 22.2243   5
   6  -8  -5 952.872 57.8069   3
   6  -8  -5 1020.60 40.6373   7
  -6  -8   5 1051.06 41.3575   3
   6   8  -5 1039.98 56.1496   6
   6  -8  -5 1078.28 50.6404   6
  -6  -8   5 968.403 50.8278   4
  -6   8   5 1059.47 44.2242   5
   6  -8  -4 100.030 18.4684   3
  -6  -8   4 112.323 14.1541   2
  -6   8   4 81.8035 14.7718   2
   6  -8  -4 96.3240 9.34441   7
  -6  -8   4 95.7586 9.70159   3
   6  -8  -4 90.6399 13.1402   6
   6   8  -4 91.3325 16.1176   6
  -6  -8   4 87.6415 14.5859   4
  -6   8   4 91.7596 11.0571   5
  -6  -8   3 1434.57 57.4579   2
  -6   8   3 1314.91 60.4849   2
   6  -8  -3 1348.52 71.6943   3
   6  -8  -3 1225.33 48.7794   7
  -6  -8   3 1247.20 50.5374   3
   6   8  -3 1271.54 60.1586   6
   6  -8  -3 1188.79 54.2499   6
  -6  -8   3 1175.20 58.6308   4
  -6   8   3 1327.05 53.4500   5
   6  -8  -2 1.45360 11.9611   3
  -6   8   2 6.31942 8.75942   2
  -6  -8   2 17.8465 8.33263   2
   6  -8  -2 6.75339 5.42532   7
  -6  -8   2 1.74637 5.80494   3
  -6  -8   2 9.49804 9.86284   4
   6  -8  -2-0.54354 6.36470   6
   6   8  -2 9.75218 8.29002   6
  -6   8   2-4.20678 7.43418   5
   6   8  -1 1370.45 62.7270   6
   6  -8  -1 1356.65 54.7835   7
   6  -8  -1 1440.32 58.2400   6
   6  -8  -1 1418.91 78.0289   3
  -6  -8   1 1492.66 57.9809   3
  -6   8   1 1355.72 68.1594   2
  -6  -8   1 1356.83 60.7798   2
  -6   8   1 1530.59 60.0214   5
  -6  -8   1 1504.33 66.4510   4
  -6   8   0 514.365 32.6430   3
   6  -8   0 467.788 23.5453   7
   6  -8   0 434.278 24.4499   6
   6   8   0 475.166 28.9873   6
   6  -8   0 468.540 40.1718   3
  -6  -8   0 455.366 25.3303   3
  -6   8   0 378.710 31.6842   6
  -6  -8   0 419.303 26.9540   6
  -6   8   0 464.827 26.6874   5
  -6  -8   0 528.682 32.6365   4
  -6   8  -1 1589.49 67.8941   3
   6  -8   1 1424.14 57.1821   7
   6  -8   1 1456.07 78.6463   3
  -6  -8  -1 1377.63 58.5659   3
  -6   8  -1 1377.51 66.8006   6
  -6  -8  -1 1352.48 59.4762   6
  -6   8  -1 1524.94 61.3404   5
  -6  -8  -1 1518.61 66.9416   4
  -6   8  -2 115.406 16.6133   3
   6  -8   2 143.521 12.5897   7
   6  -8   2 109.021 19.8195   3
  -6  -8  -2 126.608 13.5393   3
  -6  -8  -2 104.090 12.7556   6
  -6   8  -2 98.2158 15.5102   6
  -6   8  -2 132.227 14.6515   5
  -6  -8  -2 157.068 18.2641   4
  -6   8  -3 2738.07 102.305   3
   6  -8   3 2346.88 92.0609   7
  -6   8  -3 2440.05 99.2551   6
  -6  -8  -3 2464.02 93.2830   6
  -6   8  -3 2595.31 97.0317   5
  -6  -8  -3 2629.08 101.024   4
   6  -8   3 2382.26 110.891   3
  -6   8  -4 211.421 20.4548   3
   6  -8   4 193.256 24.1202   3
  -6  -8  -4 201.084 16.4439   6
  -6   8  -4 174.019 18.8414   6
  -6  -8  -4 233.712 21.5144   4
  -6   8  -5 1696.80 73.7727   3
  -6   8  -5 1592.82 67.1976   7
   6   8   5 1662.59 70.5058   7
   6  -8   5 1640.01 79.2838   3
  -6  -8  -5 1696.42 67.4297   6
  -6   8  -5 1740.63 72.6263   6
  -6  -8  -5 1794.36 73.7034   4
   6   8   6 58.6290 11.7819   7
  -6   8  -6 70.9778 11.6035   7
   6  -8   6 93.2115 17.1329   3
  -6  -8  -6 69.3972 12.7296   4
  -6  -8  -6 58.0574 10.2716   6
  -6   8  -6 69.6284 12.8990   6
  -6   8  -6 78.4911 13.4466   3
  -6   8  -7 2720.72 106.529   3
   6   8   7 2568.64 102.300   7
  -6   8  -7 2634.44 102.996   7
   6  -8   7 2679.82 110.777   3
  -6   8  -7 2722.58 106.105   6
  -6  -8  -7 2790.00 100.900   6
  -6  -8  -7 2984.93 106.520   4
  -6   8  -8 135.677 16.3724   3
   6   8   8 127.633 14.3444   7
  -6   8  -8 157.302 16.7568   7
   6  -8   8 164.386 19.2628   3
  -6  -8  -8 152.536 14.7430   6
  -6   8  -8 159.388 17.5522   6
  -6  -8  -8 170.329 16.7021   4
  -6   8  -9 4100.60 150.331   3
   6   8   9 3945.79 146.425   7
  -6   8  -9 4076.98 149.134   7
  -6   8  -9 4025.96 150.486   6
  -6  -8  -9 4181.98 146.383   6
  -6  -8  -9 4187.94 147.100   4
  -6  -8 -10 11.5181 12.4112   1
  -6   8 -10 1.13811 11.0483   1
   6   8  10 7.19816 8.83082   7
  -6   8 -10 6.49739 10.9834   7
  -6  -8 -10 30.1761 9.74827   4
  -6   8 -10 17.8616 10.9840   6
  -6  -8 -10 17.1614 9.50569   6
  -6   8 -10 5.26081 9.11902   3
  -6  -8 -11 2262.27 104.965   1
  -6   8 -11 2253.49 107.072   1
  -6   8 -11 2714.26 103.856   6
  -6   8 -11 2827.83 103.173   7
  -6  -8 -11 2768.19 100.110   6
   6   8  11 2560.45 97.7434   7
  -6   8 -11 2509.23 101.381   3
  -6  -8 -11 2642.93 95.6238   4
  -6  -8 -12 488.286 30.0724   6
  -6   8 -12 479.811 32.5266   6
  -6   8 -12 553.803 33.0300   7
   6   8  12 507.673 29.3852   7
  -6   8 -12 488.778 30.9203   3
  -6   8 -12 444.110 36.7051   1
  -6  -8 -12 474.501 35.9870   1
  -6  -8 -12 500.207 25.5755   4
  -6   8 -13 1426.17 62.9451   7
   6   8  13 1313.23 58.5146   7
  -6   8 -13 1380.98 63.5521   6
  -6  -8 -13 1311.53 59.2781   6
  -6   8 -13 1351.02 60.9932   3
  -6   8 -13 1301.69 70.7851   1
  -6  -8 -13 1311.09 68.3332   1
  -6  -8 -13 1333.33 52.3713   4
  -6   8 -13 1581.71 68.4227   5
  -6   8 -14 20.8669 10.7536   3
  -6   8 -14 6.53013 13.0091   1
  -6  -8 -14 23.7647 14.8120   1
  -6   8 -14 13.4783 11.7192   7
  -6   8 -14 13.7178 10.4636   6
  -6  -8 -14 17.6244 10.8064   6
  -6   8 -14 11.9951 13.2959   5
  -6   8 -15 2117.34 84.8136   7
  -6  -8 -15 1989.68 80.7106   6
  -6   8 -15 1875.13 83.0306   6
  -6   8 -15 1845.45 79.9412   3
  -6  -8 -15 1787.83 88.5435   1
  -6   8 -15 1673.25 89.2863   1
  -6   8 -15 2221.80 89.3197   5
  -6   8 -16 30.4698 11.9496   3
  -6   8 -16 27.2537 13.6500   7
  -6   8 -16 41.5558 16.0570   5
  -6   8 -16 33.7238 14.0732   6
  -6  -8 -16 25.8628 12.8959   6
  -6   8 -17 1811.22 79.6570   5
  -6   8 -17 1613.16 74.0501   7
  -6  -8 -17 1559.16 71.4279   6
  -6   8 -17 1576.77 74.7199   6
  -6   8 -18 173.101 23.3616   5
  -6   8 -18 154.388 20.8879   7
  -6  -8 -18 126.077 18.7590   6
  -6   8 -18 159.175 21.5793   6
  -6   8 -19 381.876 33.6664   5
  -6  -8 -19 305.761 26.9804   6
  -6   8 -19 293.284 28.3391   6
  -6   8 -20 90.1587 19.7088   6
  -6  -8 -20 86.3334 18.4530   6
  -6  10  21 91.9815 22.5505   1
  -6 -10  20 133.249 25.5380   1
  -6  10  20 111.121 23.5517   1
  -6 -10  19 85.8823 21.8191   1
  -6  10  19 81.1460 21.0593   1
  -6 -10  18 282.995 31.1352   1
  -6  10  18 304.810 31.9215   1
  -6 -10  17 320.380 30.9810   1
  -6  10  17 311.234 30.7444   1
   6 -10 -17 292.537 33.1114   3
   6  10 -16 668.190 59.1428   6
   6 -10 -16 787.623 29.4126   7
  -6  10  16 736.866 47.5638   1
  -6 -10  16 754.930 48.1841   1
   6 -10 -15 84.9072 6.42352   7
  -6 -10  15 94.4718 17.8175   1
  -6  10  15 97.0148 18.5837   1
   6  10 -15 78.8524 25.6972   6
   6 -10 -15 149.928 38.5250   6
   6 -10 -14 223.084 10.4048   7
   6 -10 -14 251.572 11.0724   7
  -6 -10  14 303.453 26.8551   1
  -6  10  14 281.201 25.8885   1
   6  10 -14 195.473 33.0821   6
   6 -10 -13 1.07998 2.42499   7
   6 -10 -13 2.64617 2.20475   7
   6  10 -13 1.93579 16.5003   6
   6 -10 -13-1.98737 22.5544   6
  -6 -10  13 2.38066 10.1974   5
  -6 -10  13 13.5300 11.5167   1
  -6  10  13 0.97074 11.2268   1
   6 -10 -12 116.103 21.6150   3
   6  10 -12 118.041 23.9490   6
  -6 -10  12 110.264 16.0208   5
  -6 -10  12 147.414 18.7893   1
  -6  10  12 137.535 17.8787   1
   6 -10 -11 635.146 46.5160   3
   6  10 -11 664.751 50.7937   6
  -6 -10  11 542.875 35.5994   5
  -6 -10  11 700.407 40.2571   1
  -6  10  11 709.929 40.1096   1
   6 -10 -10 312.088 32.0402   3
  -6 -10  10 369.577 27.2153   1
  -6  10  10 341.071 25.8555   1
   6  10 -10 340.654 34.2970   6
  -6 -10  10 253.342 22.4056   5
   6 -10  -9 193.617 24.9019   3
   6 -10  -9 192.643 8.51300   7
   6  10  -9 219.140 25.6486   6
  -6 -10   9 184.770 18.6293   5
   6 -10  -8 53.0214 15.8599   3
   6 -10  -8 65.2342 5.05352   7
  -6 -10   8 68.4830 12.4913   1
  -6  10   8 76.8905 12.1873   1
   6  10  -8 50.9309 14.6036   6
   6 -10  -8 76.3774 15.3248   6
  -6 -10   8 55.3375 12.7030   5
   6 -10  -7 21.3949 14.3075   3
  -6 -10   7 27.5519 4.70901   3
   6 -10  -7 38.4972 4.69026   7
  -6 -10   7 31.3364 10.2192   1
  -6  10   7 30.4226 9.11481   1
   6  10  -7 15.9558 11.8001   6
   6 -10  -7 30.8264 11.6361   6
  -6 -10   7 26.4374 9.99529   5
  -6 -10   6 98.4905 8.41283   3
   6 -10  -6 99.0565 18.9094   3
  -6 -10   6 140.612 15.1919   1
  -6  10   6 98.1977 13.1834   1
   6 -10  -6 97.8551 7.45561   7
   6  10  -6 122.372 17.8876   6
   6 -10  -6 120.385 14.8856   6
  -6 -10   6 91.5793 14.6188   5
  -6  10   6 100.846 13.7334   5
   6 -10  -5 325.851 32.6511   3
   6  10  -5 370.795 27.6960   6
   6 -10  -5 347.217 22.8950   6
  -6  10   5 374.665 24.7366   5
  -6 -10   5 270.882 23.6178   5
  -6 -10   5 344.130 17.6132   3
   6 -10  -4 73.3805 19.1667   3
  -6 -10   4 67.7973 8.12783   3
   6  10  -4 60.9947 12.7880   6
   6 -10  -4 83.6019 11.2809   6
  -6  10   4 64.6392 12.1482   5
   6 -10  -3 1085.73 64.8682   3
   6  10  -3 1022.49 50.3424   6
  -6 -10   3 1014.86 43.0747   3
   6 -10  -3 1023.57 44.7891   6
   6 -10  -2 21.4902 14.9031   3
  -6  10   2 10.0111 8.29053   2
  -6 -10   2 14.3623 7.78477   2
  -6 -10   2 26.4861 7.60831   3
   6  10  -2 19.2064 8.87697   6
   6 -10  -2 11.7914 6.19666   6
  -6 -10   2 13.1359 11.5788   4
  -6  10   2 36.5025 9.92576   5
   6 -10  -1 154.927 13.2736   6
  -6 -10   1 165.742 14.6213   3
  -6 -10   1 143.740 19.0023   4
  -6  10   1 164.431 16.6123   5
  -6  10   1 177.556 18.5745   2
  -6 -10   1 211.610 16.9123   2
   6 -10  -1 149.559 25.1195   3
   6 -10   0 294.125 33.3450   3
  -6 -10   0 290.305 19.7714   3
  -6 -10   0 272.575 19.6708   2
  -6  10   0 280.537 23.1737   2
  -6 -10   0 303.957 25.8540   4
  -6  10   0 318.994 22.8923   5
  -6 -10  -1 31.3685 8.52999   3
  -6 -10  -1 13.2140 8.11276   2
   6 -10   1 16.0696 15.8741   3
  -6  10  -1 16.6990 9.60961   5
  -6 -10  -2 109.169 12.8714   6
  -6  10  -2 97.2630 16.4375   6
  -6  10  -2 77.5253 13.2824   5
   6 -10   2 77.3807 18.9945   3
  -6 -10  -2 93.7690 12.5768   3
  -6 -10  -3 328.965 21.8237   6
  -6  10  -3 336.214 27.5386   6
  -6  10  -3 342.893 25.1583   5
   6 -10   3 348.205 33.8484   3
  -6  10  -4 221.985 20.6921   3
   6 -10   4 214.745 25.9584   3
  -6 -10  -4 213.253 16.9929   6
  -6  10  -4 213.930 21.1878   6
  -6  10  -4 267.851 21.7300   5
  -6  10  -5 452.354 30.2229   3
   6  10   5 456.785 28.8825   7
  -6  10  -5 411.368 26.4772   7
   6 -10   5 422.907 33.8909   3
  -6 -10  -5 428.198 25.3598   6
  -6  10  -5 481.697 31.5262   6
  -6  10  -5 449.313 29.9092   5
  -6  10  -6 117.810 16.2984   3
  -6  10  -6 132.954 15.0366   7
   6  10   6 117.728 15.2163   7
   6 -10   6 134.446 19.4804   3
  -6  10  -6 104.422 15.5971   6
  -6 -10  -6 125.172 13.5744   6
  -6 -10  -6 114.206 14.5820   4
  -6  10  -7 34.9915 11.5269   3
  -6  10  -7 18.9803 11.0237   1
   6  10   7 33.1728 9.93688   7
  -6  10  -7 38.2701 10.7561   7
   6 -10   7 29.9276 13.3001   3
  -6 -10  -7 28.9055 9.26073   6
  -6  10  -7 28.5590 11.7090   6
  -6 -10  -7 43.3283 10.5414   4
  -6  10  -8 60.4804 14.1013   1
  -6 -10  -8 79.4968 14.0775   1
  -6  10  -8 71.2327 13.1615   7
   6  10   8 60.0462 11.6290   7
   6 -10   8 72.6516 14.3919   3
  -6  10  -8 80.6843 14.4974   6
  -6 -10  -8 82.1866 11.6319   6
  -6  10  -8 92.0748 14.4832   3
  -6  10  -9 28.9282 10.8404   3
   6  10   9 31.7335 10.2303   7
  -6  10  -9 29.9759 12.0210   7
  -6  10  -9 12.9854 11.1504   1
  -6 -10  -9 36.7279 11.4924   1
  -6 -10  -9 30.9471 9.64175   6
  -6  10  -9 17.3507 11.2928   6
  -6  10  -9 28.7733 12.5817   5
  -6  10 -10 655.252 36.8142   3
  -6  10 -10 673.870 37.9291   7
   6  10  10 649.518 33.6217   7
  -6  10 -10 594.029 40.1248   1
  -6 -10 -10 566.887 37.8166   1
  -6  10 -10 625.624 38.2584   6
  -6 -10 -10 696.105 34.8361   6
  -6  10 -10 716.839 41.1787   5
  -6  10 -11 155.686 16.7361   3
  -6  10 -11 155.232 18.8774   7
   6  10  11 139.929 15.0746   7
  -6 -10 -11 119.026 17.9952   1
  -6  10 -11 144.609 19.5077   1
  -6 -10 -11 128.311 15.4516   6
  -6  10 -11 120.498 17.4655   6
  -6  10 -11 156.916 20.1749   5
  -6  10 -12 503.112 30.2710   3
   6  10  12 474.200 28.0664   7
  -6  10 -12 527.158 33.9242   7
  -6  10 -12 412.915 34.6976   1
  -6 -10 -12 416.952 32.5587   1
  -6 -10 -12 492.992 29.6337   6
  -6  10 -12 520.545 34.2848   6
  -6  10 -12 538.088 36.0975   5
  -6  10 -13 203.414 21.5303   7
  -6  10 -13 155.619 22.0285   1
  -6 -10 -13 170.142 21.4481   1
  -6  10 -13 206.663 22.0224   6
  -6 -10 -13 186.264 18.3167   6
  -6  10 -13 191.473 22.6525   5
  -6  10 -14 326.230 27.5933   7
  -6 -10 -14 352.791 25.1203   6
  -6  10 -14 256.673 27.9837   1
  -6 -10 -14 275.851 27.1751   1
  -6  10 -14 322.150 27.7492   6
  -6  10 -14 343.552 30.0322   5
  -6  10 -15 120.028 19.0226   7
  -6  10 -15 81.8451 18.7062   1
  -6 -10 -15 53.4007 16.6689   1
  -6  10 -15 86.5642 18.8390   5
  -6 -10 -15 88.0024 15.4162   6
  -6  10 -15 77.8885 17.4216   6
  -6  10 -16 356.999 31.9244   5
  -6 -10 -16 353.050 27.1305   6
  -6  10 -16 360.274 29.2658   7
  -6  10 -16 310.303 28.5743   6
  -6 -10 -17 12.0127 11.6038   6
  -6  10 -17 12.4454 13.2659   6
  -6 -10 -18 262.191 24.1697   6
  -6  10 -18 250.788 26.1531   6
  -6 -10 -19 199.985 22.7740   6
  -6  10 -19 168.249 22.8110   6
  -6 -12  19 267.264 32.0273   1
  -6 -12  18 22.7095 17.0960   1
  -6 -12  17 889.682 54.1051   1
  -6 -12  16 327.314 31.4505   1
  -6 -12  15 357.476 32.9765   1
   6 -12 -15 702.682 60.2666   6
  -6 -12  14 880.119 51.6478   1
   6 -12 -14 710.190 56.4098   3
  -6 -12  13 154.201 21.0027   1
  -6  12  13 157.193 19.7460   1
   6 -12 -13 103.786 23.8886   3
  -6  12  12 222.635 21.2674   1
  -6 -12  12 226.768 23.0857   1
   6 -12 -12 164.765 27.2227   3
  -6 -12  11 913.424 48.7416   1
  -6  12  11 835.248 46.2827   1
   6 -12 -11 830.952 58.3675   3
  -6 -12  10 156.023 18.4481   1
  -6  12  10 157.504 17.3123   1
   6 -12 -10 150.381 26.0179   3
   6 -12 -10 217.685 23.8113   6
  -6 -12   9 702.017 37.7103   1
  -6  12   9 583.886 34.2988   1
   6 -12  -9 631.672 48.6368   3
  -6 -12   8 922.531 44.6934   1
  -6  12   8 823.637 41.7888   1
   6 -12  -8 738.994 54.5239   3
   6 -12  -8 1014.89 44.9069   6
   6  12  -8 1018.55 50.1386   6
  -6 -12   7 10.6972 9.84443   1
  -6  12   7 19.9150 8.53907   1
   6 -12  -7 3.02729 14.6898   3
   6  12  -7 10.4270 10.9145   6
   6 -12  -7 9.08735 8.96443   6
  -6 -12   6 414.476 25.6133   1
  -6  12   6 416.512 24.2308   1
   6 -12  -6 426.416 23.8403   6
   6  12  -6 416.255 28.0230   6
   6 -12  -6 406.036 38.4515   3
   6  12  -5 118.269 15.1901   6
   6 -12  -5 111.744 11.5908   6
  -6 -12   5 106.904 8.43928   3
   6 -12  -5 121.552 23.0852   3
  -6 -12   5 104.176 12.6281   1
  -6 -12   4 216.118 16.6901   1
  -6  12   4 164.351 14.1143   1
   6  12  -4 231.728 18.6012   6
   6 -12  -4 190.755 13.9429   6
   6 -12  -4 229.226 28.7083   3
  -6  12   4 231.741 22.5502   5
  -6 -12   4 203.406 13.1822   3
  -6 -12   3 687.376 31.4593   1
  -6  12   3 574.594 29.3057   1
   6 -12  -3 533.955 45.1704   3
  -6  12   3 704.705 38.2731   5
  -6 -12   3 575.126 27.8368   3
  -6 -12   2 301.820 19.3184   3
   6 -12  -2 302.596 33.8361   3
   6 -12  -1 79.6612 21.5984   3
  -6  12   1 109.316 17.2335   5
  -6 -12   1 83.7469 11.4636   3
  -6  12   0 550.888 29.4413   2
  -6 -12   0 694.695 30.7906   2
  -6  12   0 625.318 37.6290   5
   6 -12   0 587.143 47.5224   3
  -6 -12   0 584.262 30.7858   3
  -6  12  -1 16.7218 7.43963   2
  -6 -12  -1 20.0996 7.44123   2
  -6 -12  -1 8.67623 8.34645   3
  -6  12  -1 17.3547 11.9671   5
   6 -12   1 3.10648 15.2080   3
   6 -12   2 538.162 43.8320   3
  -6 -12  -2 558.981 31.3878   3
  -6  12  -2 576.903 37.1498   5
  -6  12  -2 561.112 30.9767   2
  -6 -12  -2 600.658 28.6924   2
   6 -12   3 421.657 37.8375   3
  -6  12  -3 460.902 30.5774   2
  -6 -12  -3 454.641 25.5073   2
  -6  12  -3 492.294 33.4563   5
  -6  12  -4 208.591 18.3800   1
   6  12   4 286.635 23.6476   7
   6 -12   4 264.793 28.4294   3
  -6  12  -4 266.798 24.3043   6
  -6 -12  -4 270.261 18.7850   6
  -6  12  -4 280.885 25.2849   5
  -6  12  -5 755.558 39.2205   1
  -6 -12  -5 684.678 37.1445   1
   6  12   5 936.316 43.6939   7
   6 -12   5 860.979 49.6409   3
  -6 -12  -5 792.204 37.7307   6
  -6  12  -5 854.779 46.4220   6
  -6  12  -5 926.451 47.6256   5
  -6  12  -6 252.680 20.5610   1
  -6 -12  -6 220.348 19.2291   1
  -6  12  -6 274.633 21.9054   7
   6  12   6 317.823 22.7167   7
   6 -12   6 257.901 25.7900   3
  -6 -12  -6 246.239 18.2472   6
  -6  12  -6 273.464 24.9445   6
  -6  12  -6 274.595 25.0449   5
  -6  12  -7 262.087 22.2484   7
   6 -12   7 296.574 26.4143   3
  -6 -12  -7 331.848 20.7174   6
  -6  12  -7 310.552 26.2581   6
  -6  12  -7 244.290 21.3732   1
  -6 -12  -7 239.287 20.8391   1
  -6  12  -8 756.038 41.8199   7
   6 -12   8 772.767 41.9259   3
  -6 -12  -8 823.575 37.8571   6
  -6  12  -8 824.822 45.6836   6
  -6 -12  -8 682.284 38.6182   1
  -6 -12  -9 373.368 24.3249   6
  -6  12  -9 425.399 31.5814   6
  -6  12  -9 404.919 28.9733   7
  -6 -12  -9 344.099 26.0590   1
  -6  12 -10 444.206 32.1635   7
  -6 -12 -10 403.140 29.3766   1
  -6 -12 -10 504.308 28.8825   6
  -6  12 -10 481.378 34.8319   6
  -6  12 -10 504.087 35.6593   5
  -6  12 -11 1193.65 56.7493   7
  -6 -12 -11 1131.75 50.2985   6
  -6  12 -11 1136.80 57.3172   6
  -6  12 -11 1204.60 60.3030   5
  -6  12 -12 109.863 18.4907   7
  -6 -12 -12 88.0960 16.6314   1
  -6  12 -12 109.742 20.5947   6
  -6 -12 -12 117.867 16.1602   6
  -6  12 -12 132.307 20.4335   5
  -6 -12 -13 657.642 35.0447   6
  -6  12 -13 688.669 41.3780   7
  -6 -12 -14 233.814 20.7282   6
  -6  12 -14 210.076 25.1285   7
  -6 -12 -15 212.225 20.6779   6
  -6  12 -15 222.561 25.0797   7
  -6 -12 -16 388.961 28.5515   6
  -6 -12 -17 349.193 27.6584   6
  -6 -12 -18 48.1550 15.7728   6
   6 -14 -10 460.756 43.8936   3
   6 -14  -9 29.0263 18.7690   3
   6 -14  -8 31.6409 19.0524   3
  -6 -14   8 35.6001 11.1963   1
   6 -14  -7 8.22239 17.8104   3
  -6 -14   7 13.7885 9.15713   1
   6 -14  -6 11.2131 17.1002   3
  -6 -14   6 6.99331 8.05543   1
   6 -14  -5 67.1016 21.3846   3
  -6 -14   5 80.8369 10.2307   1
   6 -14  -4 267.616 32.7157   3
  -6 -14   4 197.250 12.5265   1
  -6 -14   4 249.717 13.0597   3
   6 -14  -3 41.5783 18.9963   3
  -6 -14   3 19.3952 4.00607   1
  -6 -14   3 42.0605 8.02779   3
   6 -14  -2 171.116 27.1564   3
  -6 -14   2 165.947 13.6120   3
   6 -14  -1 32.3899 18.4204   3
  -6  14   1 35.1171 16.9368   5
  -6 -14   1 40.6742 9.91273   3
   6 -14   0 38.4172 18.5452   3
  -6  14   0 30.9132 15.4105   5
  -6 -14   0 23.7517 9.47462   3
  -6  14  -1 110.956 19.9356   5
   6 -14   1 94.0836 22.2962   3
  -6 -14  -2 7.70141 9.79582   3
   6 -14   2 2.73144 15.4106   3
  -6 -14  -3 6.40406 4.65189   1
  -6  14  -3 22.6923 16.0159   5
   6 -14   3 21.0714 15.9675   3
  -6 -14  -4 496.538 22.0239   2
  -6  14  -4 428.457 34.7897   5
  -6 -14  -5 9.76291 7.21528   2
  -6  14  -5 5.69008 15.0595   5
   6 -14   5 16.6560 13.3139   3
   6 -14   6 178.042 21.2815   3
  -6  14  -6 188.400 23.9118   5
  -6 -14  -6 159.650 13.5555   2
   6 -14   7 6.62609 11.2156   3
  -6  14  -7 8.03537 15.7510   5
  -6  14  -8 5.67980 11.9839   7
   6 -14   8 14.3613 10.5664   3
  -6  14  -9 37.8173 14.3777   7
  -6  14 -10 150.953 20.9232   7
  -6  14 -11 34.9149 15.4348   7
  -6  14 -12 470.606 34.7530   7
  -6  14 -13 23.1082 15.2392   7
   6 -16  -6 49.4323 23.8462   3
   6 -16  -5 25.8853 20.8057   3
   6 -16  -4 172.163 29.5401   3
   6 -16  -3 12.5362 18.6779   3
   6 -16  -2 336.710 36.4630   3
   6 -16  -1 30.8086 19.7968   3
   6 -16   0 45.5911 20.8307   3
   6 -16   1 113.613 22.8573   3
   6 -16   2 97.9799 21.6705   3
   6 -16   3-3.34045 14.3087   3
   7  -1 -25 7.42438 16.0794   3
   7   1 -24 36.3946 18.2585   3
   7  -1 -24 7.19247 15.5867   3
   7   1 -23 192.709 25.9502   3
   7  -1 -23 163.302 25.9727   3
  -7   1  22 91.3337 24.2299   1
   7   1 -22 67.2559 17.9788   3
   7  -1 -22 30.5770 15.3796   3
  -7   1  21 8.79905 16.6223   1
   7   1 -21 14.4633 13.7716   3
   7  -1 -21 12.8112 14.6375   3
  -7   1  20 16.6865 17.3013   1
   7   1 -20 26.9489 13.8168   3
   7  -1 -20 19.8382 13.1568   3
  -7   1  19 30.8448 17.6077   1
   7   1 -19 54.8394 15.3618   3
   7  -1 -19 20.4944 12.8158   3
  -7   1  19 30.3322 8.80146   4
  -7  -1  18 79.0929 12.0762   4
  -7   1  18 86.2568 19.8778   1
  -7   1  18 72.8268 11.0589   4
   7   1 -18 77.8574 15.9197   3
   7  -1 -18 41.0410 15.3151   3
  -7  -1  17 1606.64 84.1921   1
  -7  -1  17 1540.89 66.6851   4
  -7   1  17 1580.31 66.1390   4
   7   1 -17 1803.27 78.6457   3
   7   1 -17 1557.27 81.4197   2
   7  -1 -17 1597.82 77.5520   3
  -7  -1  16 928.671 56.5169   1
  -7   1  16 1061.83 59.7753   1
  -7   1  16 795.770 41.0043   4
  -7  -1  16 846.052 42.3805   4
   7   1 -16 994.408 52.2467   3
   7   1 -16 864.486 54.8100   2
   7  -1 -16 936.607 52.3317   3
  -7  -1  15 1187.03 63.3693   1
  -7   1  15 1204.75 64.0963   1
  -7   1  15 989.546 48.1570   4
  -7  -1  15 958.439 48.1477   4
   7   1 -15 968.290 60.3776   2
   7   1 -15 1306.01 60.2896   3
   7  -1 -15 1177.86 59.2045   3
  -7  -1  14 144.853 21.7447   1
  -7   1  14 165.371 22.9027   1
   7   1 -14 138.946 22.0829   2
   7   1 -14 189.019 20.7210   3
   7  -1 -14 151.800 19.3928   3
  -7   1  14 84.2221 12.7010   4
  -7  -1  14 120.942 13.9105   4
  -7  -1  14 165.135 10.4005   5
  -7  -1  13 65.8336 11.1672   4
  -7  -1  13 56.8031 15.1721   1
  -7   1  13 81.7781 17.1662   1
   7   1 -13 40.3435 14.7768   2
  -7  -1  13 69.2396 7.07664   5
   7   1 -13 65.0278 13.4840   3
   7  -1 -13 80.2981 15.4475   3
  -7  -1  12 229.564 26.1506   1
  -7   1  12 228.290 25.9416   1
   7   1 -12 231.314 29.6168   2
   7   1 -12 201.776 21.8069   3
   7  -1 -12 206.754 22.4351   3
  -7  -1  12 155.067 16.1845   4
  -7   1  12 210.096 10.3705   5
  -7  -1  12 193.871 12.9528   5
   7   1 -11 3657.54 150.923   2
   7   1 -11 3206.09 131.771   3
   7  -1 -11 3428.61 134.716   3
   7   1 -10 3672.77 155.074   6
   7  -1 -10 3482.42 135.493   3
   7   1 -10 3218.51 132.249   3
   7   1  -9 10571.1 360.150   6
   7  -1  -9 8942.53 331.706   3
  -7  -1   9 10447.7 328.006   3
   7   1  -9 8616.77 329.499   3
   7   1  -8 1560.38 87.8028   6
  -7  -1   8 1547.41 72.4861   2
   7  -1  -8 1169.87 65.0810   3
  -7  -1   8 1527.57 65.6046   3
  -7   1   8 1422.33 65.3308   3
  -7   1   8 1540.80 72.8203   2
   7   1  -8 1202.18 64.4727   3
  -7   1   7 32.1231 12.0291   2
  -7  -1   7 32.5821 11.8871   2
   7   1  -7 21.5715 17.1122   6
   7   1  -7 24.0719 9.60273   3
  -7   1   7 23.4737 9.75014   3
   7  -1  -7 43.0140 12.0611   3
  -7  -1   7 27.1061 9.70854   3
  -7   1   6 58.4470 14.0521   2
  -7  -1   6 70.4089 15.5962   2
   7   1  -6 76.9767 14.0190   3
  -7  -1   6 55.8236 10.9222   3
   7  -1  -6 39.0476 11.3486   3
  -7   1   6 58.8886 11.9733   3
   7   1  -6 57.2773 19.7442   6
   7  -1  -5 161.453 20.1937   3
   7   1  -5 141.771 18.0796   3
  -7   1   5 160.633 19.8755   2
  -7  -1   5 153.365 19.2181   2
  -7  -1   5 132.732 15.4158   3
   7   1  -5 146.931 24.5464   6
   7  -1  -4 2038.97 90.9694   3
   7   1  -4 2097.92 90.3344   3
  -7   1   4 2097.27 91.8039   2
  -7  -1   4 1921.37 89.2513   2
  -7  -1   4 2079.23 81.7166   3
   7   1  -4 1891.07 100.805   6
   7  -1  -3 9408.45 316.274   3
   7   1  -3 9374.13 313.260   3
  -7  -1   3 9249.69 303.841   3
  -7   1   3 9034.03 314.255   6
  -7  -1   3 8373.43 310.146   6
   7   1  -2 1322.11 73.9438   6
  -7  -1   2 1421.60 67.3985   6
  -7   1   2 1465.59 68.9919   6
   7   1  -2 1632.87 72.2857   3
  -7  -1   2 1588.23 65.0458   3
   7  -1  -2 1696.07 76.5689   3
  -7   1   1 97.1020 14.3766   6
  -7  -1   1 75.1219 12.9811   6
   7   1  -1 233.747 23.3574   3
  -7   1   1 204.367 18.2233   3
   7  -1  -1 255.078 25.4473   3
  -7   1   0 1113.77 54.8555   6
   7   1   0 1308.65 61.9759   6
  -7  -1   0 1091.00 53.9119   6
   7  -1   0 1522.75 68.6241   3
  -7   1   0 1359.68 58.6335   3
   7   1   0 1380.89 65.7206   3
  -7   1  -1 3706.25 137.494   6
   7   1   1 3664.48 141.735   6
  -7  -1  -1 3470.57 135.472   6
   7  -1   1 3923.85 148.893   3
   7   1   1 4090.79 149.971   3
  -7   1  -1 3888.02 140.931   3
  -7  -1  -2 321.284 22.5598   6
  -7   1  -2 320.075 22.6709   6
   7   1   2 361.526 26.2653   6
  -7   1  -2 372.116 26.6901   3
   7  -1   2 446.571 34.1802   3
   7   1   2 451.121 32.5282   3
  -7  -1  -3 1227.24 54.5920   6
  -7   1  -3 1299.38 55.7443   6
   7   1   3 1139.95 55.1095   7
   7   1   3 1281.41 58.1245   6
   7  -1   3 1145.64 54.2584   7
  -7   1  -3 1391.40 61.0743   3
  -7  -1  -3 1390.31 59.6417   3
   7  -1   3 1411.51 68.0716   3
  -7  -1  -4 482.601 28.5518   6
  -7   1  -4 510.529 29.3992   6
   7   1   4 532.832 30.6059   7
   7  -1   4 499.074 29.4383   7
  -7  -1  -4 523.820 33.5878   3
  -7   1  -4 609.844 35.5499   3
  -7  -1  -5 538.716 30.2166   6
  -7   1  -5 611.705 31.5294   6
   7  -1   5 585.823 31.9601   7
   7   1   5 545.908 32.0194   7
  -7  -1  -5 555.928 35.3744   3
  -7  -1  -6 741.181 37.9176   6
  -7   1  -6 807.818 38.9695   6
   7   1   6 766.341 38.9693   7
  -7  -1  -6 704.430 43.0895   3
  -7  -1  -7 3280.41 113.847   6
  -7   1  -7 3596.79 115.846   6
   7  -1   7 3601.54 116.738   7
   7   1   7 3481.52 116.093   7
  -7   1  -8 759.703 38.2048   6
   7   1   8 761.141 38.3856   7
   7  -1   8 769.195 38.3173   7
  -7   1  -8 796.230 43.2424   3
  -7   1  -9 27.9988 9.41596   6
   7  -1   9 20.8488 7.91152   7
   7   1   9 28.8082 9.30455   7
  -7  -1  -9 21.4924 9.78736   3
  -7   1  -9 22.3845 11.1415   3
  -7   1 -10 115.975 16.8816   7
  -7   1 -10 180.574 16.9956   6
   7  -1  10 192.403 17.7576   7
   7   1  10 184.899 17.4329   7
  -7   1 -10 199.252 21.2712   3
  -7  -1 -10 118.808 19.3463   3
  -7   1 -11 1723.62 73.5037   6
   7  -1  11 1770.82 73.9505   7
   7   1  11 1703.11 72.9952   7
  -7   1 -11 1808.12 79.7379   3
  -7  -1 -11 1867.55 78.9837   3
  -7   1 -12 9.72718 8.65744   6
   7   1  12 7.34868 8.01701   7
   7  -1  12 1.51695 7.86222   7
  -7  -1 -12 7.22228 9.84711   3
  -7   1 -12 21.8842 11.1265   3
  -7   1 -13 24.1272 10.4439   6
   7  -1  13 36.1898 10.7954   7
   7   1  13 29.9308 9.96393   7
  -7   1 -13 43.6551 14.3866   3
  -7  -1 -14 84.6019 14.6006   7
  -7   1 -14 89.4515 14.7872   6
   7   1  14 84.9972 14.4418   7
  -7   1 -14 91.3105 17.1866   3
  -7  -1 -15 33.7610 12.2467   7
  -7  -1 -15 20.3097 12.0636   3
  -7   1 -15 19.7927 12.8088   3
  -7   1 -15 12.5571 10.3909   6
  -7   1 -15 8.54910 12.1595   1
  -7   1 -16 244.535 22.7424   7
  -7   1 -16 246.281 22.7156   6
  -7  -1 -16 236.507 23.0538   7
  -7  -1 -16 238.599 24.0459   3
  -7   1 -16 257.632 26.0447   3
  -7   1 -17 1252.76 59.1877   7
  -7   1 -17 1234.41 60.2847   6
  -7  -1 -17 1212.16 58.9235   7
  -7   1 -17 1276.15 65.1893   3
  -7   1 -18 107.149 17.2769   6
  -7  -1 -18 119.113 17.3735   7
  -7   1 -18 105.698 17.0355   7
  -7   1 -19 242.606 23.9224   7
  -7  -1 -19 283.978 25.5731   7
  -7   1 -20 13.7547 13.1285   7
  -7  -1 -20 13.5079 13.0481   7
  -7   1 -21 117.558 18.9131   7
  -7  -1 -21 95.0908 18.5016   7
   7  -3 -23 2.94407 14.1555   3
   7  -3 -22 160.913 25.1974   3
  -7  -3  22 212.730 30.7401   1
  -7   3  22 202.009 30.2838   1
   7   3 -21 5.65997 12.2572   3
   7  -3 -21 12.2180 14.5955   3
  -7  -3  21-3.34071 16.3469   1
  -7   3  21-5.22472 16.2926   1
   7   3 -20 141.228 20.5828   3
   7  -3 -20 120.472 21.5441   3
  -7  -3  20 142.786 26.2442   1
  -7   3  20 156.048 27.3442   1
   7  -3 -19 15.2279 12.8495   3
   7   3 -19 15.1571 12.3754   3
  -7   3  19 15.3024 7.49220   4
  -7  -3  19 15.1638 14.7197   1
  -7   3  19 18.9983 17.5077   1
  -7  -3  18 168.864 25.1451   1
  -7   3  18 188.809 26.3618   1
   7  -3 -18 164.037 23.3857   3
   7   3 -18 197.083 22.3272   3
  -7   3  18 187.562 15.4787   4
  -7   3  17 11.4861 6.75365   4
   7  -3 -17 8.80142 13.7283   2
  -7  -3  17-2.85522 13.9764   1
  -7   3  17 28.3587 14.3579   1
  -7  -3  17 14.0353 8.22471   4
   7  -3 -17 19.2956 12.8785   3
   7   3 -17 9.14678 11.0111   3
   7   3 -16 2421.66 96.5839   3
   7  -3 -16 2360.39 100.193   3
   7  -3 -16 2501.28 107.851   2
   7   3 -16 2083.93 102.761   2
  -7  -3  16 2305.77 89.3127   4
  -7   3  16 2012.63 84.3106   4
  -7  -3  15 7.59719 9.01104   4
   7  -3 -15 16.2617 13.9622   2
   7   3 -15 1.49947 12.3406   2
  -7  -3  15 6.24891 10.6562   1
  -7   3  15 3.95533 11.8624   1
   7  -3 -15 7.91061 11.3449   3
   7   3 -15 2.85620 9.07701   3
  -7  -3  15 14.0711 6.33895   5
   7   3 -14 157.957 19.7005   3
   7   3 -14 147.182 23.4473   2
  -7  -3  14 165.173 22.3410   1
  -7   3  14 179.386 23.6058   1
   7  -3 -14 182.031 25.4900   2
   7  -3 -14 159.021 20.9945   3
  -7  -3  14 149.636 16.2530   4
  -7  -3  14 161.871 13.1143   5
   7   3 -13 181.489 19.7005   3
   7  -3 -13 156.366 25.3232   2
   7   3 -13 151.155 24.2549   2
  -7  -3  13 187.439 22.7687   1
  -7   3  13 182.608 23.9917   1
   7  -3 -13 138.465 19.0883   3
  -7  -3  13 142.075 15.8724   4
  -7  -3  13 132.629 11.9269   5
   7   3 -12 118.985 16.2739   3
  -7  -3  12 65.5325 11.5414   4
  -7   3  12 99.3068 18.2920   1
   7  -3 -12 117.185 21.8076   2
   7   3 -12 65.3658 18.9616   2
  -7  -3  12 111.392 18.4883   1
   7  -3 -12 84.6870 15.3460   3
  -7  -3  12 81.7552 9.58783   5
   7  -3 -11 122.254 18.3919   3
   7   3 -11 114.962 23.5179   6
   7  -3 -11 117.427 22.5854   6
  -7   3  11 120.187 5.77608   5
  -7  -3  11 110.513 11.0630   5
  -7  -3  11 82.0550 12.3783   4
   7   3 -11 106.728 15.4997   3
   7  -3 -10 8925.01 306.149   3
   7  -3 -10 10712.0 333.488   6
   7   3 -10 10153.5 334.154   6
   7   3 -10 9498.48 302.092   3
  -7  -3   9 24.4646 9.78789   3
   7  -3  -9 21.1461 11.1968   3
   7   3  -9 35.4782 18.2051   6
   7  -3  -9 24.5501 18.6559   6
  -7  -3   9 7.95651 7.59095   4
   7  -3  -8 3381.02 140.759   6
   7   3  -8 3141.47 142.753   6
  -7  -3   8 3097.94 119.503   2
  -7  -3   8 3122.98 112.286   3
  -7   3   8 2701.93 119.269   2
   7  -3  -8 2449.02 115.538   3
   7   3  -8 2703.77 112.607   3
   7   3  -7 247.321 34.2923   6
   7  -3  -7 241.679 32.1131   6
  -7  -3   7 271.355 21.0535   3
  -7   3   7 241.615 24.8398   2
  -7  -3   7 296.331 25.2812   2
   7  -3  -7 210.028 23.3959   3
   7   3  -7 241.354 21.9095   3
   7   3  -6 1063.58 71.4508   6
   7  -3  -6 1176.07 69.5029   6
   7  -3  -6 1081.44 59.3405   3
  -7  -3   6 1185.11 57.8768   2
  -7  -3   6 1085.61 49.5488   3
  -7   3   6 1127.43 60.3185   2
   7   3  -6 987.923 52.5408   3
   7   3  -5 189.521 27.4405   6
   7  -3  -5 227.411 27.5032   6
  -7   3   5 197.212 23.6995   3
  -7  -3   5 251.923 18.4887   3
  -7   3   5 202.501 22.5930   2
  -7  -3   5 236.843 22.2182   2
   7  -3  -5 201.631 23.2519   3
   7   3  -5 205.061 20.3106   3
   7   3  -4 4423.26 185.808   6
   7  -3  -4 4480.07 179.729   6
  -7   3   4 4253.33 168.993   3
  -7  -3   4 4688.79 170.363   2
  -7   3   4 4670.87 175.274   2
   7   3  -4 4577.94 169.090   3
  -7  -3   4 4687.02 160.159   3
   7  -3  -4 4292.08 175.297   3
   7  -3  -3 54.8291 14.3690   3
  -7  -3   3 51.0632 9.35445   3
  -7   3   3 25.2358 11.5759   3
   7   3  -3 37.6490 14.3871   6
   7  -3  -3 42.3669 13.0253   6
  -7  -3   3 45.8381 12.0734   6
   7   3  -3 66.1881 13.0500   3
   7  -3  -2 5990.01 222.295   3
  -7  -3   2 6195.90 205.443   3
   7   3  -2 6462.71 216.892   3
  -7   3   2 5838.08 210.588   3
   7   3  -2 5756.96 220.363   6
  -7  -3   2 5764.61 209.913   6
   7  -3  -2 5352.91 213.489   6
  -7   3   2 5747.55 214.214   6
   7   3  -1 17.2958 9.53268   3
   7  -3  -1 18.1785 11.4513   3
  -7  -3   1 11.0299 6.70273   3
  -7  -3   1 17.2881 7.81779   6
  -7   3   1 20.0256 8.68278   6
   7  -3  -1 26.6880 9.97868   6
   7   3  -1 18.8551 10.7735   6
  -7   3   1 12.2973 7.97143   3
   7  -3   0 5445.56 204.758   7
   7   3   0 6051.24 215.800   6
   7  -3   0 5825.95 211.540   6
  -7  -3   0 5910.66 207.326   6
  -7   3   0 5775.61 210.198   6
  -7   3   0 6062.62 211.679   3
   7  -3   1 151.433 14.1273   7
  -7  -3  -1 121.874 13.9431   3
  -7  -3  -1 85.2826 11.3259   6
   7  -3   1 98.2742 13.5845   6
   7   3   1 91.2393 14.4427   6
  -7   3  -1 92.7954 12.9748   6
  -7   3  -1 130.475 15.4226   3
  -7  -3  -2 756.150 37.4792   6
  -7   3  -2 740.821 38.9758   6
   7   3   2 799.840 43.1777   6
   7  -3   2 736.241 39.6819   6
   7  -3   2 784.531 38.5750   7
  -7  -3  -2 799.637 39.8178   3
  -7   3  -2 806.188 42.7651   3
   7  -3   3 93.9029 11.5663   7
   7   3   3 73.7268 12.4106   6
   7  -3   3 65.1829 10.7211   6
  -7  -3  -3 66.5720 10.3202   6
  -7   3  -3 45.7284 9.62808   6
  -7   3  -3 66.4940 12.4424   3
  -7  -3  -4 2064.02 80.9904   6
  -7   3  -4 2137.27 83.0930   6
   7   3   4 1966.13 83.8920   7
  -7   3  -4 2278.31 90.4847   3
  -7   3  -5 158.694 15.6879   6
  -7  -3  -5 165.117 14.7675   6
   7   3   5 141.673 15.6393   7
  -7   3  -5 186.066 20.2482   3
   7  -3   5 133.335 18.9938   3
  -7  -3  -6 1472.73 62.1604   6
  -7   3  -6 1493.23 63.7373   6
   7   3   6 1458.39 64.5599   7
  -7   3  -6 1653.20 71.6590   3
   7  -3   6 1530.84 74.5776   3
  -7  -3  -7 7.82172 6.91878   6
  -7   3  -7 8.72673 7.52326   6
   7   3   7 6.16494 7.31498   7
  -7   3  -7 3.00255 10.1291   3
  -7   3  -8 2469.09 92.5894   6
  -7  -3  -8 2533.95 91.3282   6
   7   3   8 2316.15 91.8036   7
  -7   3  -8 2744.58 102.717   3
  -7  -3  -8 2519.17 94.7941   3
  -7   3  -9-2.12870 6.88553   6
  -7  -3  -9 11.6808 7.68946   6
   7   3   9 3.49066 7.71863   7
  -7   3  -9 5.21769 8.25564   7
  -7  -3  -9 6.33163 8.26368   3
  -7   3  -9 6.25588 10.0273   3
  -7  -3 -10 849.839 40.5312   6
  -7   3 -10 785.279 40.6695   6
   7   3  10 747.276 39.5583   7
  -7   3 -10 856.390 47.4486   3
  -7  -3 -10 842.881 43.0606   3
  -7  -3 -11 7.43796 7.78404   6
  -7   3 -11 2.17797 7.76173   6
   7   3  11 4.86366 7.26673   7
   7  -3  11 8.27213 7.86288   7
  -7  -3 -11 3.38866 8.92150   3
  -7   3 -11 13.9267 10.4024   3
  -7  -3 -12 147.490 16.2734   6
  -7   3 -12 129.845 15.7759   6
  -7   3 -12 82.7242 16.2612   7
   7  -3  12 119.682 15.3056   7
   7   3  12 118.143 14.8845   7
  -7   3 -12 167.969 20.6760   3
  -7  -3 -12 183.695 19.4578   3
  -7  -3 -13 24.8145 10.4246   6
  -7   3 -13 35.9665 11.4987   6
  -7   3 -13-2.27762 9.47797   7
   7   3  13 15.1390 9.09275   7
  -7  -3 -13 32.8943 11.8155   3
  -7   3 -13 18.4165 11.9903   3
   7   3  14 185.807 19.0545   7
  -7  -3 -14 194.943 19.6005   6
  -7   3 -14 201.510 20.1695   6
  -7   3 -14 105.660 19.9784   7
  -7   3 -14 188.571 22.7424   3
  -7   3 -14 157.851 23.4461   1
  -7  -3 -14 179.347 24.3445   1
  -7   3 -15 35.5370 12.5038   7
   7   3  15 39.4856 11.8248   7
  -7   3 -15 56.7645 15.9841   3
  -7   3 -15 53.0933 13.3197   6
  -7  -3 -15 42.9744 12.7478   6
  -7   3 -15 45.6810 14.9440   1
  -7  -3 -15 25.8055 14.8000   1
  -7  -3 -16 636.655 37.2319   6
  -7   3 -16 620.675 38.1758   6
  -7   3 -16 599.356 37.3450   7
  -7   3 -16 562.083 39.9609   3
  -7  -3 -17 48.8745 13.8521   6
  -7   3 -17 36.9146 12.9035   6
  -7   3 -17 46.5471 14.8001   3
  -7  -3 -18 833.184 45.7025   6
  -7   3 -18 822.592 46.4423   6
  -7   3 -18 743.278 47.8470   3
  -7  -3 -19 34.5936 13.6665   6
  -7   3 -19 13.9113 12.7909   6
  -7  -3 -20 56.0415 15.4510   6
  -7   3 -20 49.3645 15.9486   6
   7  -5 -21 14.5185 15.0538   3
  -7  -5  21 23.7314 18.7534   1
  -7   5  21 21.9480 18.4189   1
   7  -5 -20 57.4089 17.4425   3
  -7  -5  20 38.4152 19.3274   1
  -7   5  20 73.4549 21.4646   1
   7  -5 -19 27.0900 14.4738   3
   7   5 -19 21.6514 10.4022   3
  -7   5  19 25.9101 7.31009   4
  -7  -5  19 4.37124 13.5186   1
  -7   5  19 12.3665 16.8684   1
   7   5 -18 20.1519 9.84721   3
   7  -5 -18 26.1474 14.2670   3
  -7   5  18 14.9171 7.13298   4
  -7  -5  18 18.2766 15.6563   1
  -7   5  18 19.4367 13.5978   1
   7   5 -17 1656.57 70.3562   3
  -7  -5  17 1770.58 83.5664   1
  -7   5  17 1718.88 84.6310   1
  -7   5  17 1540.61 63.2253   4
   7   5 -16 565.521 33.2659   3
  -7  -5  16 559.499 41.3799   1
  -7   5  16 585.136 43.1802   1
  -7  -5  16 482.102 28.1653   5
   7  -5 -16 481.294 37.7531   3
   7  -5 -16 616.535 47.7388   2
   7   5 -16 478.613 43.3257   2
   7   5 -15 1466.81 61.1823   3
   7  -5 -15 1259.75 67.5475   3
   7  -5 -15 1582.90 82.5008   2
   7   5 -15 1356.10 77.7085   2
  -7  -5  15 1198.71 54.5682   5
   7   5 -14 111.406 15.1343   3
  -7  -5  14 135.173 19.4061   1
  -7   5  14 128.663 20.6475   1
   7   5 -14 120.376 24.0424   2
   7  -5 -14 143.363 26.9461   2
   7  -5 -14 112.479 18.9120   3
  -7  -5  14 98.9067 14.2629   4
  -7  -5  14 91.2542 11.4369   5
   7   5 -13 203.290 18.1940   3
  -7  -5  13 199.904 22.5323   1
  -7   5  13 157.339 21.7503   1
   7  -5 -13 157.642 20.9608   3
   7   5 -13 209.185 29.4985   2
  -7  -5  13 140.738 16.0128   4
  -7  -5  13 121.267 12.8703   5
   7   5 -12 59.1740 11.4362   3
  -7  -5  12 53.2551 11.3880   4
  -7  -5  12 72.3669 15.8388   1
  -7   5  12 64.0648 16.3212   1
   7  -5 -12 48.0108 13.9883   3
   7   5 -12 47.3680 18.8940   6
  -7  -5  12 57.4871 9.67082   5
   7  -5 -12 35.3395 19.4996   6
   7  -5 -11 3878.42 158.542   3
   7   5 -11 4386.12 151.096   3
  -7  -5  11 5072.22 165.211   1
  -7   5  11 4720.73 166.138   1
   7  -5 -11 4940.25 183.565   6
   7   5 -11 4337.04 180.923   6
  -7  -5  11 3830.70 145.627   5
  -7  -5  11 3368.17 148.100   4
   7  -5 -10 1295.77 70.7198   3
   7   5 -10 1667.02 93.0766   6
   7  -5 -10 1905.80 93.7848   6
  -7  -5  10 1269.49 60.2691   5
  -7  -5  10 1190.89 63.0993   4
  -7   5  10 1710.80 53.9443   5
   7   5 -10 1591.40 65.5326   3
  -7  -5   9 9614.26 285.898   3
   7  -5  -9 7022.78 294.337   3
   7  -5  -9 9522.37 319.800   6
   7   5  -9 8278.62 320.327   6
  -7   5   9 8276.49 274.700   5
   7   5  -9 8000.39 286.493   3
   7   5  -8 345.484 40.3095   6
   7  -5  -8 445.074 41.1804   6
  -7  -5   8 431.535 25.7624   3
   7  -5  -8 329.285 30.2027   3
   7   5  -8 398.955 27.7754   3
   7   5  -7 603.681 51.6380   6
   7  -5  -7 687.478 49.0777   6
  -7  -5   7 690.713 40.0488   2
  -7   5   7 643.440 41.9417   2
   7  -5  -7 493.927 38.9155   3
  -7  -5   7 644.789 32.4555   3
   7   5  -7 557.797 34.2240   3
  -7   5   6 1092.72 58.5145   2
  -7  -5   6 1291.95 57.3873   2
   7  -5  -6 1136.37 62.6756   3
  -7  -5   6 1255.03 49.2748   3
   7  -5  -6 1348.53 68.4577   6
   7   5  -6 1127.33 70.5159   6
  -7   5   5 1329.60 66.1883   2
  -7  -5   5 1496.64 63.5873   2
   7  -5  -5 1210.40 67.5853   3
  -7   5   5 1374.47 63.1036   3
   7  -5  -5 1361.81 68.5935   6
   7   5  -5 1260.86 73.6345   6
  -7  -5   5 1310.96 52.1549   3
   7   5  -5 1335.07 59.4874   3
  -7   5   4 955.641 58.4123   3
  -7   5   4 1097.40 58.1816   2
  -7  -5   4 1258.72 55.4645   2
   7   5  -4 1071.13 62.9717   6
   7  -5  -4 1094.34 58.0464   6
  -7  -5   4 800.042 47.9473   4
  -7  -5   4 1183.83 46.7473   3
  -7  -5   3 7266.41 231.224   3
   7   5  -3 7069.99 252.106   6
  -7   5   3 7070.32 249.152   2
  -7  -5   3 7474.45 242.372   2
   7  -5  -2 2065.36 79.6172   7
  -7  -5   2 2361.78 82.2803   3
   7  -5  -2 1888.18 85.8122   6
  -7  -5   2 2267.51 88.1730   6
  -7   5   2 2144.57 95.0213   6
   7   5  -2 2124.36 93.6637   6
   7  -5  -1 167.042 15.1925   7
  -7  -5   1 163.217 14.7497   3
   7   5  -1 141.081 18.7313   6
  -7  -5   1 143.441 16.1302   6
   7  -5  -1 135.706 16.1778   6
  -7   5   1 139.621 18.8713   6
  -7   5   1 156.027 18.2497   3
   7  -5   0 444.866 25.5545   7
   7  -5   0 519.937 40.7777   3
  -7  -5   0 508.799 28.1411   3
  -7  -5   0 465.354 28.3836   6
  -7   5   0 485.618 32.5025   6
   7  -5   0 426.901 28.0522   6
   7   5   0 455.406 32.3092   6
  -7   5   0 396.308 32.4505   3
   7   5   1 778.226 43.2842   6
   7  -5   1 729.637 36.5943   7
   7  -5   1 757.911 39.6221   6
  -7  -5  -1 815.814 39.2221   3
   7  -5   1 907.785 55.5522   3
  -7   5  -1 755.600 41.7130   6
  -7  -5  -1 719.053 37.6037   6
  -7   5  -1 867.803 45.0157   3
   7  -5   2 40.9956 9.32874   7
  -7  -5  -2 29.3127 8.70868   3
   7  -5   2 36.7885 14.4618   3
  -7  -5  -2 32.7198 8.75512   6
  -7   5  -2 20.3606 9.10463   6
   7   5   2 27.7760 10.2463   6
   7  -5   2 30.6198 9.17569   6
  -7   5  -2 17.1901 9.92272   3
   7  -5   3 958.089 44.4633   7
   7  -5   3 1005.07 59.1616   3
  -7  -5  -3 990.004 46.8459   3
  -7  -5  -3 904.397 43.9712   6
  -7   5  -3 976.748 47.6214   6
  -7   5  -3 1026.64 50.9744   3
   7  -5   4 2934.64 114.381   7
  -7  -5  -4 3150.47 117.709   3
   7  -5   4 3035.43 130.514   3
  -7  -5  -4 3194.85 115.571   6
  -7   5  -4 3215.47 119.497   6
  -7   5  -4 3269.62 122.754   3
  -7   5  -5 230.637 20.0446   6
  -7  -5  -5 282.217 19.6436   6
   7   5   5 251.348 21.5587   7
   7  -5   5 222.563 18.4047   7
   7  -5   5 288.600 28.5427   3
  -7   5  -5 280.944 23.8397   3
   7  -5   6 23.6120 8.47541   7
   7   5   6 9.83644 8.72106   7
  -7  -5  -6 18.3622 8.82303   3
   7  -5   6 25.6219 12.7538   3
  -7  -5  -6 27.6871 8.17647   6
  -7   5  -6 13.1568 8.13301   6
  -7   5  -6 31.4011 11.0889   3
  -7  -5  -7 1999.12 77.6060   6
  -7   5  -7 1964.44 80.1874   6
   7   5   7 1915.77 79.9902   7
   7  -5   7 1876.86 78.0236   7
  -7   5  -7 1866.93 77.7274   7
  -7   5  -7 2241.64 88.5942   3
  -7  -5  -7 1912.65 80.0308   3
   7  -5   7 2019.45 89.8396   3
  -7   5  -8 303.680 23.4525   6
  -7  -5  -8 298.990 21.4763   6
   7   5   8 265.575 21.7692   7
  -7   5  -8 275.641 21.3550   7
   7  -5   8 293.224 22.2246   7
  -7   5  -8 334.792 27.8427   3
   7   5   9 77.2633 12.7964   7
   7  -5   9 74.9945 12.3744   7
  -7   5  -9 62.9577 12.2268   7
  -7  -5  -9 75.7685 11.8603   6
  -7   5  -9 77.0323 13.4371   6
  -7   5  -9 83.6765 15.9698   3
  -7   5 -10 883.703 44.2743   7
  -7  -5 -10 885.861 43.2677   6
   7  -5  10 885.474 44.4588   7
  -7   5 -10 890.011 45.3854   6
   7   5  10 768.212 42.2124   7
  -7  -5 -11 884.961 44.6379   6
  -7   5 -11 879.366 46.4547   6
   7   5  11 894.579 44.8455   7
  -7   5 -11 948.596 46.5648   7
  -7   5 -11 1024.42 53.3763   3
   7   5  12 444.056 27.9775   7
  -7  -5 -12 460.543 28.2568   6
  -7   5 -12 405.701 28.5855   6
  -7   5 -12 494.769 34.8068   3
  -7   5 -13 2.42716 10.3068   7
   7   5  13 14.9426 9.85342   7
  -7   5 -13 30.5772 13.7400   3
  -7   5 -13 18.7348 10.4294   6
  -7  -5 -13 46.7126 11.3850   6
  -7   5 -13 2.71663 12.9564   1
  -7   5 -14 55.7660 13.5306   7
   7   5  14 35.3364 11.5634   7
  -7   5 -14 25.0438 14.5955   3
  -7   5 -14 38.2036 12.5814   6
  -7  -5 -14 62.8336 13.6164   6
  -7   5 -14 4.07552 11.8901   1
  -7  -5 -14 22.2216 14.8648   1
   7   5  15 115.023 16.2086   7
  -7   5 -15 119.778 17.7093   7
  -7  -5 -15 112.719 16.3653   6
  -7   5 -15 127.978 17.6627   6
  -7   5 -15 118.172 20.2649   3
  -7   5 -15 66.0009 16.9934   1
  -7  -5 -15 98.5290 19.4525   1
  -7   5 -16 85.6912 16.5932   6
  -7  -5 -16 101.044 15.8363   6
  -7   5 -16 100.332 17.0340   7
  -7   5 -16 84.2653 18.5464   3
  -7  -5 -17 977.069 50.4524   6
  -7   5 -17 871.636 50.2505   6
  -7   5 -17 1008.66 52.0750   7
  -7   5 -17 1007.76 56.4135   3
  -7  -5 -18 220.812 22.3902   6
  -7   5 -18 200.344 22.6839   6
  -7   5 -18 237.415 24.0099   7
  -7   5 -18 162.757 23.0312   3
  -7  -5 -19 198.144 21.7234   6
  -7   5 -19 156.546 21.7246   6
  -7   5 -19 217.422 23.4550   7
  -7  -5 -20 15.0469 13.3015   6
  -7   5 -20 14.6293 13.5696   6
  -7  -7  21 21.5259 17.3466   1
  -7   7  21 13.1474 18.5397   1
  -7  -7  20 13.1058 16.5289   1
  -7   7  20 6.20420 15.5696   1
  -7  -7  19 106.645 22.3573   1
  -7   7  19 85.4194 21.8206   1
   7  -7 -19 88.0926 20.7960   3
  -7  -7  18 88.0411 20.2800   1
  -7   7  18 104.298 22.5297   1
  -7   7  18 92.2112 10.2427   4
   7  -7 -18 86.9999 18.9223   3
   7  -7 -17 425.597 37.5091   3
  -7  -7  17 509.476 38.7939   1
  -7   7  17 512.034 39.8537   1
   7   7 -16 400.275 20.8953   3
  -7  -7  16 448.974 35.8025   1
  -7   7  16 418.524 35.1801   1
   7  -7 -16 331.686 32.8235   3
   7   7 -16 380.204 42.0411   2
  -7  -7  16 313.908 23.9815   5
   7  -7 -15 239.035 27.3777   3
   7   7 -15 263.574 16.1078   3
   7  -7 -15 291.883 38.6999   6
   7   7 -15 187.149 30.5919   6
  -7  -7  15 190.507 18.5704   5
  -7  -7  15 292.164 28.3347   1
  -7   7  15 295.758 29.4598   1
   7  -7 -14 261.664 27.7388   3
  -7   7  14 299.342 28.8651   1
   7   7 -14 264.527 36.5520   6
   7  -7 -14 357.954 41.9237   6
  -7  -7  14 252.785 20.5457   5
   7  -7 -13 359.201 32.9811   3
   7   7 -13 451.053 22.7334   3
   7   7 -13 409.804 43.9946   6
  -7  -7  13 364.924 24.8316   5
  -7  -7  13 404.648 28.6443   4
  -7  -7  13 443.201 33.0173   1
  -7   7  13 417.312 33.5373   1
   7  -7 -12 540.366 40.9044   3
   7   7 -12 620.258 53.6548   6
  -7  -7  12 527.277 31.7502   5
  -7  -7  12 714.442 42.3634   1
  -7   7  12 698.494 43.1233   1
   7  -7 -11 424.139 36.1004   3
   7   7 -11 420.838 46.2380   6
   7  -7 -11 630.529 51.3571   6
  -7  -7  11 480.782 29.1421   5
  -7  -7  11 492.032 32.3108   4
  -7  -7  11 591.981 37.5294   1
  -7   7  11 572.599 38.0410   1
   7  -7 -10 1260.53 72.0391   3
   7  -7 -10 1867.40 91.1020   6
   7   7 -10 1485.97 88.1235   6
  -7  -7  10 1246.24 62.1992   5
  -7   7  10 1712.47 57.8683   5
  -7  -7  10 1649.14 72.7169   1
  -7   7  10 1486.19 72.7886   1
  -7  -7   9 3077.45 99.8155   3
   7  -7  -9 2027.89 110.227   3
  -7   7   9 3180.18 97.8607   5
  -7  -7   9 2106.93 100.388   5
   7   7  -9 2499.40 128.335   6
   7  -7  -9 3276.02 130.562   6
  -7  -7   8 1083.41 39.1431   3
  -7  -7   8 562.292 38.5722   4
  -7  -7   8 633.282 37.3813   5
  -7   7   8 801.573 33.6748   5
   7   7  -8 770.302 57.1261   6
   7  -7  -8 1015.81 57.3548   6
  -7  -7   7 727.863 31.8252   3
   7   7  -7 529.398 46.0029   6
   7  -7  -7 748.387 46.4715   6
  -7  -7   7 501.150 35.0808   4
  -7   7   7 678.611 29.8987   5
  -7  -7   6 415.064 28.5461   2
  -7   7   6 337.589 28.4941   2
  -7  -7   6 375.934 20.7348   3
   7  -7  -6 388.783 21.7094   7
   7  -7  -6 408.287 31.9536   6
   7   7  -6 383.876 36.3631   6
  -7   7   6 333.295 19.7065   5
  -7   7   5 131.559 17.3373   2
  -7  -7   5 158.871 16.9825   2
   7  -7  -5 123.638 12.2663   7
  -7  -7   5 88.6101 14.6023   4
  -7  -7   5 141.829 12.3172   3
   7   7  -5 122.809 21.1415   6
   7  -7  -5 137.723 18.8783   6
  -7   7   5 115.160 11.5100   5
  -7   7   4 947.661 51.7733   2
  -7  -7   4 1077.43 50.0262   2
   7  -7  -4 917.693 57.7647   3
   7  -7  -4 873.116 39.3938   7
  -7  -7   4 875.790 38.8208   3
   7   7  -4 916.741 53.8979   6
   7  -7  -4 848.056 47.2087   6
  -7  -7   4 744.788 44.9502   4
  -7   7   4 934.730 39.9205   5
  -7   7   3 3690.92 132.391   3
  -7  -7   3 3574.94 126.670   2
  -7   7   3 3190.74 132.191   2
   7  -7  -3 3267.04 118.189   7
   7  -7  -3 3563.70 146.477   3
  -7  -7   3 3460.25 119.543   3
   7  -7  -3 3139.43 126.031   6
   7   7  -3 3230.05 133.831   6
  -7  -7   3 2987.35 126.041   4
  -7   7   2 186.987 23.2829   2
  -7  -7   2 221.879 20.5783   2
  -7   7   2 275.463 24.1818   3
   7  -7  -2 226.745 16.2526   7
  -7  -7   2 243.706 17.5130   3
   7  -7  -2 228.393 29.2024   3
   7   7  -2 226.676 23.1775   6
   7  -7  -2 229.525 20.2277   6
  -7  -7   2 225.253 21.1911   4
  -7   7   1 50.1809 14.7262   3
   7  -7  -1 69.7048 11.6869   7
  -7  -7   1 49.2372 10.2202   3
   7  -7  -1 141.106 30.6203   3
   7  -7  -1 27.7811 10.4329   6
   7   7  -1 88.0517 16.9858   6
  -7  -7   1 22.1889 10.0140   6
  -7   7   1 22.8614 14.1797   6
  -7  -7   1 185.286 21.3829   4
  -7   7   0 346.929 27.7139   3
   7  -7   0 321.779 20.1674   7
   7   7   0 285.112 24.6207   6
   7  -7   0 296.360 21.7200   6
  -7  -7   0 292.830 20.8115   3
   7  -7   0 335.141 35.0970   3
  -7  -7   0 305.391 22.9408   6
  -7   7   0 314.828 28.9140   6
  -7  -7   0 298.145 25.3085   4
  -7   7  -1 3203.51 118.032   3
   7   7   1 2920.96 113.838   6
   7  -7   1 2709.03 106.987   6
   7  -7   1 2682.43 104.911   7
   7  -7   1 2820.53 129.612   3
  -7  -7  -1 3225.29 110.415   3
  -7  -7  -1 2815.03 108.947   6
  -7   7  -1 2866.99 116.688   6
  -7  -7  -1 2971.74 115.950   4
   7  -7   2 128.114 12.8106   7
   7  -7   2 85.8488 20.0870   3
  -7  -7  -2 85.9859 12.1241   3
  -7  -7  -2 80.9588 14.6881   4
  -7  -7  -2 84.9492 11.8028   6
  -7   7  -2 102.034 15.2159   6
  -7   7  -2 90.7891 15.0408   3
   7  -7   3 672.135 35.1843   7
   7  -7   3 736.635 50.7867   3
  -7  -7  -3 745.897 38.1948   3
  -7  -7  -3 716.873 36.7535   6
  -7   7  -3 757.011 41.7551   6
  -7  -7  -3 709.938 41.6735   4
   7  -7   4 25.2500 8.49335   7
   7  -7   4 12.5846 11.5443   3
  -7  -7  -4 39.2697 10.1760   3
  -7  -7  -4 23.0070 10.9477   4
  -7  -7  -4 27.4139 8.97853   6
  -7   7  -4 58.3749 11.8251   6
  -7   7  -4 26.3738 10.6398   3
  -7   7  -5 282.581 24.5672   3
   7  -7   5 257.429 20.2353   7
   7  -7   5 277.233 28.7312   3
  -7  -7  -5 275.529 21.7996   3
  -7  -7  -5 288.704 21.1009   6
  -7   7  -5 329.091 25.0422   6
  -7  -7  -5 294.652 24.5150   4
  -7   7  -6 423.690 29.9150   3
   7  -7   6 388.091 25.8779   7
   7   7   6 407.329 28.6965   7
  -7  -7  -6 439.311 28.2648   3
   7  -7   6 429.579 35.3757   3
  -7  -7  -6 432.031 25.6559   6
  -7   7  -6 432.857 28.9522   6
  -7  -7  -6 383.522 28.3578   4
  -7   7  -7 1439.54 65.5354   3
  -7   7  -7 1348.27 59.9769   7
   7  -7   7 1334.98 59.9012   7
   7   7   7 1325.43 61.6723   7
   7  -7   7 1414.84 70.9264   3
  -7  -7  -7 1421.80 59.4205   6
  -7   7  -7 1403.81 63.3751   6
  -7  -7  -7 1457.99 63.7415   4
  -7   7  -8 146.620 18.0767   3
  -7   7  -8 128.266 15.1952   7
   7   7   8 148.670 16.8083   7
   7  -7   8 149.349 20.4074   3
  -7  -7  -8 141.611 15.1926   6
  -7   7  -8 135.709 17.0164   6
  -7  -7  -8 141.075 16.7125   4
  -7   7  -9 64.8433 13.1527   7
   7   7   9 54.1141 11.7624   7
  -7  -7  -9 64.6854 12.5495   4
  -7  -7  -9 72.1568 12.0159   6
  -7   7  -9 58.9779 13.0429   6
  -7   7  -9 66.2933 13.2559   3
   7   7  10 44.6172 11.9714   7
  -7   7 -10 62.6053 12.8332   7
  -7  -7 -10 63.8839 12.2041   4
  -7   7 -10 82.5387 14.5970   6
  -7  -7 -10 56.3417 11.8868   6
  -7   7 -10 88.0628 15.1876   3
   7   7  11 724.851 38.6978   7
  -7   7 -11 747.198 41.0127   7
  -7   7 -11 763.496 43.3346   3
  -7  -7 -11 727.671 38.5130   6
  -7   7 -11 672.927 40.5234   6
  -7  -7 -11 784.669 39.3803   4
  -7   7 -12 9.26313 12.0268   1
  -7  -7 -12 9.04419 13.0754   1
   7   7  12 3.57220 8.71328   7
  -7   7 -12 18.0740 10.6650   7
  -7  -7 -12-1.24061 8.47717   4
  -7  -7 -12 9.33644 9.68260   6
  -7   7 -12 10.4531 11.1405   6
  -7   7 -12 15.0460 11.0119   3
  -7   7 -13 64.9571 16.4508   1
  -7  -7 -13 54.7463 16.0459   1
  -7   7 -13 90.6442 16.0710   7
   7   7  13 76.8401 14.1942   7
  -7  -7 -13 60.0290 11.2109   4
  -7  -7 -13 84.7462 13.8704   6
  -7   7 -13 86.0563 15.9815   6
  -7   7 -13 102.875 17.1568   3
  -7   7 -14 22.1678 12.8705   1
  -7  -7 -14 35.6731 15.5870   1
  -7   7 -14 23.7027 12.8447   7
   7   7  14 21.3718 11.0035   7
  -7  -7 -14 33.3703 8.80775   4
  -7   7 -14 37.6304 14.2561   3
  -7   7 -14 25.3994 13.0120   6
  -7  -7 -14 28.5152 11.6272   6
  -7   7 -15 46.2161 15.0010   7
  -7   7 -15 24.9220 12.9344   6
  -7  -7 -15 32.7116 11.5112   6
  -7   7 -15 42.2201 13.7526   3
  -7  -7 -16 402.858 29.2696   6
  -7   7 -16 368.297 30.3714   6
  -7   7 -16 422.307 31.2894   7
  -7   7 -16 390.463 30.7358   3
  -7  -7 -17 222.042 22.7915   6
  -7   7 -17 264.000 25.7667   6
  -7   7 -17 226.093 24.3154   7
  -7   7 -17 254.297 24.7008   3
  -7   7 -18 225.027 24.6336   6
  -7   7 -18 243.419 25.7568   7
  -7  -7 -18 239.021 24.0285   6
  -7  -7 -19 54.5118 15.2955   6
  -7   7 -19 38.8976 15.3571   6
  -7  -9  20 2.80027 16.6864   1
  -7   9  20 12.0356 17.0752   1
  -7  -9  19 107.918 22.0902   1
  -7   9  19 93.4868 21.1560   1
  -7  -9  18 278.954 29.2664   1
  -7   9  18 208.961 27.0552   1
   7  -9 -17 50.4372 18.5035   3
  -7  -9  17 59.3194 18.0482   1
  -7   9  17 50.6215 17.5771   1
   7  -9 -16 1137.29 69.2979   3
  -7  -9  16 1350.66 67.5227   1
  -7   9  16 1291.03 67.6066   1
   7  -9 -15 145.827 24.2086   3
   7   9 -15 151.421 31.0503   6
  -7  -9  15 148.231 17.4810   5
  -7  -9  15 207.449 23.6877   1
  -7   9  15 197.404 23.6563   1
   7  -9 -14 85.8125 20.0250   3
  -7  -9  14 162.510 22.3323   1
  -7   9  14 155.475 21.6130   1
  -7  -9  14 109.014 16.1754   5
   7   9 -14 112.057 26.8004   6
  -7  -9  13 981.743 51.1622   1
  -7   9  13 911.096 50.9525   1
   7   9 -13 856.090 63.6403   6
  -7   9  12 398.812 31.1415   1
  -7  -9  12 303.899 24.0309   5
   7   9 -12 365.739 40.6309   6
  -7  -9  11 517.228 33.7168   1
  -7   9  11 474.563 33.3402   1
   7   9 -11 471.094 45.7809   6
  -7  -9  11 404.862 28.4546   5
   7  -9 -10 5213.94 158.579   7
  -7  -9  10 4856.92 172.351   1
  -7   9  10 4168.14 170.440   1
   7   9 -10 3998.06 185.852   6
   7  -9 -10 5919.80 193.418   6
  -7  -9  10 3736.56 164.152   5
   7  -9  -9 201.419 25.8059   3
   7  -9  -9 291.973 17.1431   7
  -7  -9   9 280.152 24.6244   1
  -7   9   9 259.826 24.9641   1
   7  -9  -9 355.421 32.0992   6
   7   9  -9 317.946 33.6407   6
  -7  -9   9 247.734 23.6489   4
  -7  -9   9 208.428 20.3626   5
  -7  -9   8 2239.33 72.9857   3
   7  -9  -8 1656.40 90.4128   3
   7  -9  -8 1983.73 72.0566   7
  -7  -9   8 2201.91 86.2016   1
  -7   9   8 1864.75 84.6042   1
   7  -9  -8 2284.51 92.6988   6
   7   9  -8 1788.69 93.8836   6
  -7  -9   8 1494.00 77.6275   5
  -7   9   8 2108.47 76.5684   5
   7  -9  -7 1106.49 66.9967   3
  -7  -9   7 1438.94 49.4956   3
   7  -9  -7 1238.49 48.2005   7
   7   9  -7 1133.18 66.9372   6
   7  -9  -7 1486.65 64.8701   6
  -7  -9   7 1134.85 59.8045   4
  -7   9   7 1417.62 54.2621   5
  -7  -9   7 876.894 52.2662   5
   7  -9  -6 21.6745 14.4075   3
  -7  -9   6 28.8309 7.06545   3
   7  -9  -6 29.1708 7.64669   7
  -7  -9   6 25.3720 11.8616   4
   7  -9  -6 17.0888 10.6788   6
  -7   9   6 18.7481 8.74784   5
  -7  -9   6 22.7012 9.95241   5
   7  -9  -5 1287.81 71.1305   3
   7  -9  -5 1205.38 46.8372   7
  -7  -9   5 1157.22 46.5782   3
   7   9  -5 1147.76 60.9203   6
   7  -9  -5 1164.96 55.3258   6
  -7  -9   5 1136.63 58.1665   4
  -7   9   5 1300.58 51.4637   5
  -7  -9   5 1025.41 53.9009   5
   7  -9  -4 3971.94 162.959   3
  -7   9   4 3792.73 146.524   2
   7  -9  -4 3730.60 133.314   7
  -7  -9   4 3874.97 134.640   3
   7   9  -4 3592.86 147.594   6
   7  -9  -4 3589.52 140.754   6
  -7  -9   4 3615.51 146.468   4
  -7   9   4 4072.31 138.642   5
   7  -9  -3 37.8601 19.0605   3
  -7   9   3 22.1257 11.2405   2
  -7  -9   3 34.1605 10.3214   2
   7  -9  -3 17.6672 7.11202   7
  -7  -9   3 32.0478 8.22372   3
  -7  -9   3 44.0809 13.2961   4
   7   9  -3 37.3331 13.2743   6
   7  -9  -3 18.5459 10.3401   6
  -7   9   3 46.4394 10.2321   5
  -7  -9   2 3467.14 122.348   2
  -7   9   2 3262.06 128.986   2
   7   9  -2 3305.39 128.639   6
   7  -9  -2 3153.28 115.888   7
  -7  -9   2 3283.74 118.044   3
   7  -9  -2 3668.25 150.942   3
   7  -9  -2 3161.63 120.361   6
  -7  -9   2 3238.74 128.881   4
  -7   9   2 3468.22 121.849   5
   7  -9  -1 31.2107 17.3461   3
  -7   9   1 7.38993 11.0364   2
  -7  -9   1 5.38974 8.72009   2
   7  -9  -1 25.7287 8.37714   7
  -7  -9   1 36.0002 13.9988   4
  -7  -9   1 9.16446 7.65208   3
   7   9  -1 26.7244 10.9259   6
   7  -9  -1 13.1155 8.24015   6
  -7   9   1 39.9439 10.7460   5
   7  -9   0 66.6850 20.2665   3
   7  -9   0 95.5048 11.9145   6
   7  -9   0 104.943 11.7775   7
  -7  -9   0 75.4003 14.6982   4
  -7  -9   0 87.9259 12.0863   3
   7   9   0 82.8138 14.6790   6
  -7   9   0 77.5558 16.6586   6
  -7   9   0 103.812 13.8972   5
  -7  -9   0 94.9120 13.7875   6
  -7   9  -1 525.585 34.8117   3
   7  -9   1 466.293 26.4125   7
   7  -9   1 513.533 46.0846   3
  -7  -9  -1 520.822 29.0948   3
  -7  -9  -1 447.458 29.1334   6
  -7   9  -1 476.643 36.4702   6
  -7   9  -1 518.564 30.0046   5
  -7  -9  -1 486.659 33.8985   4
  -7   9  -2 302.361 26.2658   3
   7  -9   2 237.064 19.0306   7
  -7  -9  -2 252.821 20.0524   3
   7  -9   2 240.312 32.3260   3
  -7  -9  -2 227.405 19.3329   6
  -7   9  -2 233.982 24.7050   6
  -7   9  -2 239.841 20.8338   5
  -7  -9  -2 310.114 26.4510   4
  -7   9  -3 46.8970 14.0147   3
   7  -9   3 46.1209 9.80420   7
  -7  -9  -3 53.8710 10.7888   6
  -7   9  -3 52.6762 14.1963   6
  -7   9  -3 58.7818 12.4609   5
  -7  -9  -3 39.2990 10.6023   3
  -7  -9  -3 51.5797 14.5830   4
   7  -9   3 59.7337 19.7220   3
  -7   9  -4 2830.80 113.402   3
   7  -9   4 2867.34 126.354   3
  -7  -9  -4 2696.35 106.402   3
  -7   9  -4 2690.08 112.415   6
  -7  -9  -4 2822.46 105.036   6
  -7   9  -4 2864.62 109.301   5
  -7  -9  -4 2977.22 113.368   4
  -7   9  -5 728.239 42.3808   3
   7   9   5 761.351 42.4394   7
   7  -9   5 634.581 47.0745   3
  -7  -9  -5 717.834 37.0701   6
  -7   9  -5 731.291 43.0163   6
  -7   9  -5 715.552 39.9833   5
  -7  -9  -5 770.367 42.2730   4
   7   9   6 17.2885 11.3540   7
   7  -9   6 28.0606 14.3733   3
  -7  -9  -6 10.6943 11.0965   4
  -7   9  -6 11.7552 10.6596   6
  -7  -9  -6 7.82277 8.30512   6
  -7   9  -6 24.1742 12.2928   3
   7   9   7 39.1731 12.1232   7
  -7   9  -7 36.8249 11.5630   7
  -7  -9  -7 62.0723 12.6508   4
   7  -9   7 41.0886 13.8173   3
  -7   9  -7 49.1571 13.6636   6
  -7  -9  -7 47.1526 11.1686   6
  -7   9  -7 37.8279 12.0482   3
   7   9   8 31.5246 11.2407   7
  -7   9  -8 23.2830 10.6961   7
   7  -9   8 23.1128 11.9550   3
  -7  -9  -8 33.7758 10.5008   4
  -7   9  -8 28.1382 11.9367   6
  -7  -9  -8 26.1874 9.46415   6
  -7   9  -8 24.3598 12.1241   3
  -7   9  -9 22.6648 11.1755   3
   7   9   9 17.6437 10.7891   7
  -7   9  -9 29.7421 11.8169   7
  -7  -9  -9 29.1339 10.9961   4
  -7  -9  -9 7.73206 9.49726   6
  -7   9  -9 8.24255 10.8681   6
  -7   9  -9 29.3000 12.3568   5
  -7   9 -10 1118.57 55.2774   3
  -7   9 -10 1140.75 54.9738   7
   7   9  10 1181.47 53.6612   7
  -7   9 -10 1112.59 56.1261   6
  -7  -9 -10 1181.00 52.5027   6
  -7  -9 -10 1150.43 51.0240   4
  -7   9 -10 1294.72 59.4161   5
  -7   9 -11 92.9670 15.3624   3
   7   9  11 103.224 14.5396   7
  -7   9 -11 114.996 17.4898   7
  -7   9 -11 68.8140 16.8566   1
  -7  -9 -11 93.5671 17.9422   1
  -7   9 -11 100.027 16.7200   6
  -7  -9 -11 108.925 14.7888   6
  -7  -9 -11 90.7859 12.4495   4
  -7   9 -11 107.565 17.5793   5
  -7   9 -12 393.351 28.2012   3
   7   9  12 408.540 27.2778   7
  -7   9 -12 482.103 32.3492   7
  -7   9 -12 293.724 31.5447   1
  -7  -9 -12 378.786 31.8237   1
  -7   9 -12 465.046 33.0024   6
  -7  -9 -12 452.924 28.6993   6
  -7  -9 -12 422.872 23.9872   4
  -7   9 -12 502.311 34.0476   5
  -7   9 -13 0.79155 10.5269   3
  -7   9 -13 12.6308 12.4910   7
   7   9  13 5.84906 9.81463   7
  -7   9 -13 19.0924 14.1325   1
  -7  -9 -13 6.01807 12.4741   1
  -7   9 -13 16.5056 11.7087   6
  -7  -9 -13 12.5076 10.1882   6
  -7   9 -13 24.2740 13.6353   5
  -7   9 -14 17.1306 11.2490   3
  -7   9 -14 7.40911 12.4975   7
   7   9  14 22.7267 11.4778   7
  -7  -9 -14 32.5681 15.7834   1
  -7   9 -14 9.71440 13.2401   1
  -7   9 -14 35.6051 15.6478   5
  -7   9 -14 16.6898 13.4251   6
  -7  -9 -14 22.8784 11.1047   6
  -7   9 -15 161.568 21.3204   7
  -7  -9 -15 159.676 19.7484   6
  -7   9 -15 173.036 23.0639   5
  -7   9 -15 144.064 20.6653   6
  -7   9 -16 476.794 36.0278   5
  -7  -9 -16 458.301 32.1592   6
  -7   9 -16 416.540 33.3208   7
  -7   9 -16 409.882 33.6177   6
  -7  -9 -17 11.0857 12.5600   6
  -7   9 -17 38.3015 16.4766   6
  -7  -9 -18 440.846 32.2848   6
  -7   9 -18 447.895 35.2230   6
  -7  -9 -19 11.8616 13.8326   6
  -7   9 -19 21.1730 16.0179   6
  -7 -11  19 27.2806 18.5703   1
  -7 -11  18-6.41947 16.2500   1
  -7 -11  17 201.042 25.9950   1
  -7  11  17 197.346 26.1779   1
  -7 -11  16 31.4114 16.2600   1
  -7  11  16 20.8512 14.6078   1
  -7 -11  15 134.707 21.6091   1
  -7  11  15 118.162 20.1706   1
   7 -11 -14 377.277 38.6134   3
  -7 -11  14 376.953 31.2088   1
  -7  11  14 367.100 30.7725   1
   7 -11 -13 64.3676 25.4066   6
   7 -11 -13 26.6581 18.0464   3
  -7 -11  13 27.4214 13.5265   1
  -7  11  13 21.4489 12.9311   1
   7  11 -12 496.225 44.9032   6
   7 -11 -12 460.181 41.4135   3
  -7 -11  12 584.753 37.4260   1
  -7  11  12 518.566 35.6882   1
   7  11 -11 545.883 44.0845   6
   7 -11 -11 463.791 41.4064   3
  -7 -11  11 541.266 36.4372   1
  -7  11  11 532.712 35.3312   1
   7  11 -10 105.624 21.1107   6
   7 -11 -10 134.580 20.9537   6
   7 -11 -10 113.089 22.3610   3
  -7 -11  10 75.4346 14.8734   1
  -7  11  10 95.5112 15.7977   1
   7  11  -9 551.141 41.4011   6
   7 -11  -9 505.848 44.0645   3
  -7 -11   9 617.394 36.4300   1
   7 -11  -8 139.580 18.9691   6
   7  11  -8 129.303 21.0231   6
   7 -11  -8 103.793 21.7389   3
  -7 -11   8 141.909 16.9216   1
  -7  11   8 118.873 15.2572   1
   7 -11  -7 35.1736 16.9752   3
  -7 -11   7 50.0406 6.63319   3
   7 -11  -7 49.6899 12.9485   6
   7  11  -7 34.4683 13.9694   6
  -7  11   7 53.5758 12.2670   5
  -7 -11   7 53.3556 12.5906   1
  -7  11   7 47.3898 11.6157   1
   7 -11  -6 1298.41 77.1099   3
  -7 -11   6 1527.36 54.2421   3
  -7 -11   6 1609.85 65.2371   1
  -7  11   6 1279.43 62.4993   1
   7  11  -6 1372.87 67.6956   6
   7 -11  -6 1514.17 63.2902   6
  -7  11   6 1562.68 64.1394   5
   7 -11  -5 132.509 24.4794   3
   7  11  -5 125.393 18.3947   6
   7 -11  -5 107.533 14.2571   6
  -7  11   5 135.212 16.6155   5
  -7 -11   5 127.582 10.7487   3
   7 -11  -4 34.8065 17.6929   3
  -7 -11   4 5.09210 6.32604   3
   7 -11  -4 3.81992 7.81133   6
   7  11  -4-0.88679 10.8724   6
  -7  11   4 15.6286 10.6477   5
   7  11  -3 451.637 30.0667   6
   7 -11  -3 397.336 23.9270   6
   7 -11  -3 483.375 43.3071   3
  -7 -11   3 433.474 23.6707   3
  -7  11   3 491.572 30.1728   5
   7  11  -2 235.122 21.6193   6
   7 -11  -2 210.309 16.7113   6
  -7 -11   2 240.638 17.5896   3
   7 -11  -2 238.003 32.7669   3
  -7 -11   2 294.846 20.8226   2
  -7  11   2 252.693 20.9328   2
  -7  11   2 224.679 20.9147   5
  -7 -11   1 14.6467 8.08242   3
  -7  11   1 33.6656 9.88677   2
  -7 -11   1 17.3274 8.74480   2
   7 -11  -1 16.9327 18.2652   3
  -7  11   1 25.4120 11.0206   5
  -7 -11   0 728.645 36.0041   2
  -7  11   0 725.226 40.6845   2
  -7 -11   0 807.303 46.0020   4
  -7  11   0 754.715 40.3611   5
   7 -11   0 720.307 55.5580   3
  -7 -11   0 737.376 37.4987   3
  -7  11  -1 194.663 21.7891   2
  -7 -11  -1 202.015 17.6966   2
  -7 -11  -1 251.300 24.1139   4
  -7  11  -1 220.243 20.3612   5
   7 -11   1 211.023 30.4283   3
  -7 -11  -1 180.635 17.0551   3
  -7 -11  -2 128.907 18.8273   4
  -7 -11  -2 85.9302 13.3378   6
  -7  11  -2 62.5651 15.6060   6
  -7 -11  -2 94.1859 13.3657   3
   7 -11   2 94.2507 23.2125   3
  -7 -11  -3 27.8990 10.4490   3
   7 -11   3 27.6868 17.5497   3
  -7  11  -3 38.0838 12.0229   5
  -7 -11  -3 60.3789 14.3243   4
  -7  11  -3 39.3682 14.3587   6
  -7 -11  -3 36.7880 9.88619   6
   7 -11   4 566.459 43.6473   3
  -7 -11  -4 533.304 31.8679   3
  -7  11  -4 520.076 37.3475   6
  -7 -11  -4 522.692 30.0286   6
  -7 -11  -4 585.481 36.1669   4
  -7  11  -4 502.819 33.5135   5
  -7  11  -5 22.3860 12.0850   3
   7  11   5 26.3657 12.6414   7
   7 -11   5 1.35882 12.7267   3
  -7 -11  -5 19.6022 8.95549   6
  -7  11  -5 11.5844 11.8137   6
  -7 -11  -5 36.3996 12.1771   4
  -7  11  -5 16.2054 12.0219   5
  -7  11  -6 6.87980 10.1906   3
   7  11   6 15.2453 12.0232   7
   7 -11   6 1.25032 13.4441   3
  -7  11  -6 13.0785 12.8647   6
  -7 -11  -6 8.17352 7.97795   6
  -7  11  -6-1.77810 11.7085   5
  -7  11  -7 290.668 24.5950   3
  -7  11  -7 227.573 24.0416   1
   7  11   7 277.831 23.7052   7
   7 -11   7 272.624 28.0276   3
  -7 -11  -7 293.412 21.9105   6
  -7  11  -7 346.011 28.7216   6
  -7  11  -7 378.328 28.5280   5
  -7  11  -8 313.792 26.9139   1
  -7 -11  -8 279.425 24.3121   1
   7  11   8 322.500 24.5049   7
  -7  11  -8 334.842 25.5933   7
   7 -11   8 305.295 27.4256   3
  -7 -11  -8 317.745 22.9156   6
  -7  11  -8 328.832 28.0550   6
  -7  11  -8 317.618 26.0714   3
   7  11   9 14.1691 11.1550   7
  -7  11  -9 16.1175 12.3882   7
  -7  11  -9 15.8915 10.8110   1
  -7 -11  -9 13.3020 10.1982   1
  -7 -11  -9 8.41334 9.45176   6
  -7  11  -9 4.12428 13.0536   6
  -7  11  -9 4.32775 10.4984   3
  -7  11 -10 48.9024 13.0705   3
  -7  11 -10 29.4261 13.0337   7
  -7  11 -10 41.9257 14.8384   1
  -7 -11 -10 34.6685 12.4474   1
  -7 -11 -10 45.3630 12.2868   6
  -7  11 -10 37.5886 14.8197   6
  -7  11 -10 60.5505 15.7831   5
  -7  11 -11 115.930 18.5030   7
  -7 -11 -11 91.3576 16.9661   1
  -7  11 -11 82.2515 17.7428   1
  -7 -11 -11 121.769 15.9497   6
  -7  11 -11 100.687 17.6582   6
  -7  11 -11 113.769 19.2427   5
  -7  11 -12 44.2389 14.5716   7
  -7 -11 -12 23.0406 11.7003   1
  -7 -11 -12 31.5097 11.9457   6
  -7  11 -12 23.3821 14.4242   6
  -7  11 -12 41.2956 15.6059   5
  -7  11 -13 10.4683 12.4120   7
  -7 -11 -13 10.6236 12.2872   1
  -7 -11 -13 1.41765 10.7398   6
  -7  11 -13 1.02917 12.3363   6
  -7  11 -13 2.19137 13.7240   5
  -7  11 -14 160.147 21.8586   6
  -7 -11 -14 193.048 20.3134   6
  -7 -11 -14 129.616 20.6214   1
  -7  11 -14 201.407 23.7375   7
  -7  11 -15 53.9736 16.6690   6
  -7 -11 -15 59.6584 15.3748   6
  -7  11 -15 58.0467 17.7495   7
  -7 -11 -16 75.7656 16.8922   6
  -7  11 -16 51.0315 18.1426   6
  -7 -11 -17 224.444 23.5223   6
  -7 -11 -18-3.49915 14.9978   6
  -7 -13  14 601.300 41.2290   1
  -7 -13  13 73.2656 17.4133   1
  -7 -13  12 925.317 50.6131   1
   7 -13 -11 145.475 28.7977   3
  -7 -13  11 189.035 20.9647   1
   7 -13 -10 812.022 59.4311   3
  -7 -13  10 974.943 48.5522   1
  -7 -13   9 539.287 33.4993   1
   7 -13  -9 448.830 44.4236   3
  -7 -13   8 973.446 47.0266   1
   7 -13  -8 1042.42 45.4507   6
  -7 -13   7 65.9818 13.2391   1
   7 -13  -7 83.4416 13.1113   6
   7 -13  -7 61.5848 21.1937   3
  -7 -13   6 1449.20 49.5374   1
   7 -13  -6 1262.47 70.3620   3
   7 -13  -6 1305.59 43.8718   6
  -7 -13   5 4.34763 9.32162   1
   7 -13  -5 2.85440 7.90009   6
  -7 -13   5 8.40826 5.99843   3
  -7 -13   4 1047.39 42.7314   3
   7 -13  -4 987.374 66.6365   3
  -7 -13   4 1148.24 48.9875   1
   7 -13  -3 1345.48 80.1338   3
  -7 -13   3 1255.62 53.1040   3
  -7 -13   3 1552.06 58.2423   1
  -7  13   3 1475.98 65.7346   5
  -7  13   2 447.932 32.1498   5
  -7 -13   2 377.551 22.2683   3
   7 -13  -2 389.177 40.2658   3
  -7 -13   1 114.021 12.9381   3
  -7  13   1 120.868 19.7287   5
   7 -13  -1 117.748 26.1652   3
   7 -13   0 406.251 41.3632   3
  -7 -13   0 397.362 25.0952   3
  -7  13   0 488.490 33.9235   5
  -7 -13  -1 48.1267 12.0297   3
   7 -13   1 70.5787 23.1740   3
  -7 -13  -1 74.9835 11.6463   2
  -7  13  -1 47.8758 15.3313   5
  -7 -13  -2 551.403 32.8525   3
   7 -13   2 576.555 48.1129   3
  -7  13  -2 623.271 40.0347   5
  -7 -13  -2 681.867 31.1640   2
   7 -13   3 678.631 50.1104   3
  -7 -13  -3 667.446 36.3937   3
  -7 -13  -3 677.288 33.1943   2
  -7  13  -3 767.885 44.4383   5
  -7 -13  -4 100.507 13.3385   2
  -7 -13  -4 92.3353 13.3354   1
  -7  13  -4 111.875 18.9114   5
  -7 -13  -4 88.0014 15.0709   3
   7 -13   4 98.4683 21.6878   3
  -7 -13  -5 631.007 32.9568   6
  -7  13  -5 704.409 42.2808   5
   7 -13   5 630.134 44.0238   3
  -7 -13  -5 707.665 37.7603   3
  -7 -13  -6 41.8490 11.2827   1
  -7 -13  -6 34.3269 10.4297   6
  -7  13  -6 50.6907 16.4166   5
   7 -13   6 70.9589 18.5216   3
  -7 -13  -7 0.70258 8.98375   1
  -7 -13  -7 4.53418 8.83112   6
  -7  13  -7 7.11480 12.9301   5
   7 -13   7 6.30384 12.7372   3
  -7 -13  -8 255.271 22.1573   1
   7 -13   8 293.318 26.3884   3
  -7 -13  -8 309.773 21.5745   6
  -7  13  -8 346.780 29.6760   5
  -7  13  -9 77.5546 16.3548   7
  -7 -13  -9 65.9807 12.7561   6
  -7  13 -10 202.589 22.9742   7
  -7 -13 -10 182.879 18.2414   6
  -7  13 -11 443.016 33.1536   7
  -7 -13 -11 474.835 28.6807   6
  -7  13 -12 33.3462 15.6858   7
  -7 -13 -12 46.1182 12.8787   6
  -7  13 -13 27.8132 15.7621   7
   7 -15  -7 471.934 46.0877   3
   7 -15  -6 199.697 31.8413   3
   7 -15  -5 391.999 40.9995   3
   7 -15  -4 1.76781 19.2755   3
   7 -15  -3 12.0902 19.2247   3
   7 -15  -2-3.50465 20.7603   3
  -7  15   1 50.9314 19.1409   5
   7 -15  -1 30.1985 22.5484   3
  -7  15   0 296.731 30.6480   5
   7 -15   0 279.624 36.0354   3
  -7  15  -1 337.188 31.7254   5
   7 -15   1 346.509 36.3684   3
  -7  15  -2 24.9183 17.2126   5
   7 -15   2 64.0909 21.3398   3
   7 -15   3 6.77709 15.2850   3
   7 -15   4 27.3617 16.7085   3
   7 -15   5 70.9495 18.2124   3
   7 -15   6 56.8237 16.8593   3
   7 -17  -2 30.0635 23.0237   3
   8   0 -24 45.3918 19.2592   3
   8   0 -23 8.22192 15.2518   3
   8   0 -22 726.796 49.4970   3
  -8   0  21 24.2447 17.1018   1
   8   0 -21 11.6467 14.8834   3
  -8   0  20 341.769 37.6428   1
   8   0 -20 354.475 32.2667   3
  -8   0  20 322.218 23.3789   4
   8   0 -19-2.48882 14.1249   3
  -8   0  19 19.4966 9.34026   4
  -8   0  19-5.07046 17.7792   1
   8   0 -18 38.0209 15.2172   3
  -8   0  18 16.2421 9.36405   4
  -8   0  18 28.5001 16.1665   1
   8   0 -17 15.3837 12.7225   3
  -8   0  17-1.98606 7.70355   4
  -8   0  17-1.51705 13.9216   1
  -8   0  16 800.772 52.3083   1
   8   0 -16 841.326 56.9824   2
   8   0 -16 843.842 49.1292   3
  -8   0  16 662.861 37.0575   4
   8   0 -15 8.21982 11.6881   3
  -8   0  15-2.83060 8.08236   4
  -8   0  15-1.44754 12.7521   1
   8   0 -15-5.26525 14.9599   2
   8   0 -14 2338.25 109.892   2
   8   0 -14 2333.08 97.6291   3
  -8   0  14 2334.12 73.8646   5
  -8   0  14 2367.14 103.578   1
   8   0 -13 36.4389 13.7639   3
   8   0 -13-3.78414 15.9458   6
  -8   0  13 9.15833 4.75209   5
  -8   0  13-4.37438 13.2522   1
   8   0 -12 2082.32 94.2093   3
   8   0 -12 2141.73 109.833   6
   8   0 -11 11.6248 10.6704   3
   8   0 -11-2.02435 15.8248   6
   8   0 -10 5755.37 216.435   6
   8   0 -10 4636.13 188.341   3
  -8   0   9 19.1169 14.2878   2
  -8   0   9 11.1837 11.1199   3
   8   0  -9 10.9105 11.8767   3
   8   0  -9 54.2063 20.6705   6
  -8   0   8 11064.3 364.328   2
  -8   0   8 10244.3 355.690   3
  -8   0   7 11.7345 12.5259   2
   8   0  -7 2.48210 11.2771   3
  -8   0   7 2.73850 10.4264   3
   8   0  -7-4.50938 16.6440   6
   8   0  -6 14330.8 477.826   6
  -8   0   6 13605.1 447.975   2
  -8   0   6 13069.7 441.791   3
   8   0  -5 13.4884 11.9000   3
  -8   0   5 3.37093 10.2142   2
   8   0  -5 9.99028 14.0660   6
  -8   0   5 12.5599 10.3246   3
   8   0  -4 16467.9 618.216   6
  -8   0   4 18825.0 606.151   2
  -8   0   4 18213.0 596.753   3
   8   0  -4 17636.1 607.401   3
  -8   0   3 4.64671 8.56130   3
   8   0  -3 14.9323 12.6920   3
  -8   0   3 1.05128 12.4550   6
   8   0  -3-7.92629 15.9102   6
   8   0  -2 12025.1 427.602   6
  -8   0   2 11827.4 415.417   6
   8   0  -2 12934.9 427.108   3
   8   0  -1 5.05921 11.6069   6
  -8   0   1-5.88427 10.3609   6
   8   0  -1 11.1644 11.9288   3
   8   0   0 11989.6 416.788   6
  -8   0   0 11838.1 408.283   6
   8   0   0 12657.6 422.340   3
   8   0   1 3.07279 10.1974   6
  -8   0  -1 2.85590 8.70656   6
   8   0   1 24.2616 13.9657   3
  -8   0  -2 19864.2 649.156   6
   8   0   2 20190.7 656.224   6
  -8   0  -2 19100.6 652.741   3
   8   0   2 19373.1 665.039   3
   8   0   3 6.24325 9.03259   6
  -8   0  -3 4.72227 9.14130   6
   8   0   3 7.69297 8.56984   7
   8   0   3 39.6937 14.3315   3
  -8   0  -3 22.9967 11.3153   3
  -8   0  -4 4965.16 176.744   6
   8   0   4 5017.52 180.994   6
   8   0   4 4498.77 177.430   7
  -8   0  -5 4.67947 7.29033   6
   8   0   5 3.08668 7.80909   7
  -8   0  -5 5.43620 8.79103   3
  -8   0  -6 909.729 44.3037   6
   8   0   6 841.013 45.2701   7
  -8   0  -7 11.0935 8.55170   6
  -8   0  -7 8.60376 9.75562   3
  -8   0  -8 7001.02 240.514   6
   8   0   8 6775.35 241.627   7
  -8   0  -8 6950.95 246.451   3
  -8   0  -9 3.65645 8.61310   6
   8   0   9 3.06229 8.57676   7
  -8   0  -9 1.92444 9.89207   3
  -8   0 -10 2670.53 103.757   6
   8   0  10 2535.07 103.413   7
  -8   0 -10 2754.63 109.767   3
  -8   0 -11-0.79223 8.81681   6
   8   0  11 3.96995 8.59757   7
  -8   0 -11 7.01447 10.5404   3
  -8   0 -12 176.802 19.1128   6
   8   0  12 164.167 17.9796   7
  -8   0 -12 200.022 22.4622   3
  -8   0 -13 8.99283 9.91351   6
   8   0  13 4.29289 8.89806   7
  -8   0 -13 11.3078 12.8353   3
  -8   0 -14 431.857 30.6653   6
   8   0  14 441.508 30.7714   7
  -8   0 -14 502.706 36.3405   3
  -8   0 -15 5.22358 10.4381   6
  -8   0 -15 13.6886 13.9086   3
  -8   0 -16 2306.20 95.7172   6
  -8   0 -17 1.87883 11.6420   6
  -8   0 -17 6.18482 11.4109   7
  -8   0 -18 18.3926 12.7532   6
  -8   0 -18 8.20343 12.0092   7
  -8   0 -19-3.98601 12.2159   6
  -8   0 -19-3.77554 13.1760   7
  -8   0 -20 32.9143 16.7230   7
   8  -2 -23 41.2227 17.6646   3
   8  -2 -22 37.4279 16.4906   3
   8   2 -22 58.0357 18.3941   3
   8  -2 -21 57.3466 17.6659   3
   8   2 -21 74.2983 19.0101   3
  -8   2  21 48.0803 19.7785   1
   8  -2 -20 5.19998 15.7595   3
   8   2 -20-7.46135 12.2743   3
  -8   2  20 4.59581 7.41890   4
  -8   2  20-5.24485 18.1123   1
  -8   2  19 127.155 24.9522   1
  -8  -2  19 109.061 14.7280   4
  -8   2  19 92.7298 12.5215   4
   8  -2 -19 115.745 20.4709   3
   8   2 -19 78.8613 17.4483   3
  -8   2  18 98.8157 21.4771   1
   8  -2 -18 124.911 20.7161   3
  -8  -2  18 119.411 15.0879   4
  -8   2  18 104.467 13.2370   4
   8  -2 -17 35.6667 13.7424   3
   8   2 -17 54.6640 15.6523   3
  -8  -2  17 43.7274 10.7943   4
  -8   2  17 29.1705 8.95518   4
  -8   2  17 44.4884 16.3026   1
   8  -2 -16 5.97195 11.5887   3
   8   2 -16 2.27714 10.8517   3
  -8   2  16 1.97209 7.69758   4
  -8  -2  16 9.33060 8.65356   4
   8  -2 -16 14.2246 17.0989   2
   8   2 -16 7.18878 14.9676   2
  -8   2  16 2.89531 12.8892   1
  -8  -2  15 20.8926 9.76729   4
  -8   2  15 41.1208 15.4834   1
   8  -2 -15 45.7253 18.6657   2
   8   2 -15 33.9485 17.5179   2
   8  -2 -15 27.4146 12.4883   3
   8   2 -15 26.6411 11.9546   3
  -8  -2  15 39.9300 7.09887   5
  -8  -2  14-0.69084 7.63656   4
  -8   2  14 2.88890 12.1714   1
   8  -2 -14 8.26842 9.71897   3
   8   2 -14-4.67969 11.0473   3
  -8  -2  14 0.35103 5.02300   5
   8   2 -14-1.85827 17.2193   6
  -8  -2  13 29.7581 9.68464   4
  -8   2  13 55.0609 16.7256   1
   8  -2 -13 52.9067 14.2569   3
   8   2 -13 54.6012 14.3312   3
  -8  -2  13 59.2706 8.27692   5
   8   2 -13 35.2773 18.0517   6
   8  -2 -12 1.18215 10.1930   3
   8   2 -12 11.4146 10.8806   3
   8   2 -12 12.1643 16.0613   6
  -8  -2  12 10.3729 5.98962   5
  -8  -2  12 3.72985 8.02359   4
   8  -2 -11 91.1628 16.5696   3
   8   2 -11 117.866 25.9638   6
   8   2 -11 112.127 17.8204   3
  -8  -2  11 74.4774 12.3764   4
   8   2 -10 13.1914 16.9596   6
   8   2 -10 18.8738 10.7844   3
   8  -2 -10 16.1038 11.7097   3
   8   2  -9 402.510 44.4762   6
  -8   2   9 409.288 34.4532   2
   8  -2  -9 310.507 30.3717   3
   8   2  -9 364.207 30.9705   3
  -8   2   8 2.54642 10.4841   2
   8   2  -8 16.3798 10.6020   3
  -8   2   8 11.9688 10.6542   3
  -8  -2   8 16.7782 11.1585   3
   8  -2  -8 16.6268 11.1543   3
   8   2  -8 21.2368 18.9402   6
   8   2  -7 1869.31 86.8532   3
   8  -2  -7 1747.12 89.8826   3
  -8  -2   7 2142.07 83.6892   3
  -8   2   7 1862.47 85.4310   3
  -8   2   7 1984.36 90.1903   2
   8   2  -7 2206.06 113.378   6
   8  -2  -6 501.990 39.7356   3
   8   2  -6 485.636 35.4181   3
  -8   2   6 517.865 36.7608   2
  -8  -2   6 535.176 32.2968   3
   8   2  -6 571.467 50.5645   6
   8   2  -5 4851.43 186.438   3
   8  -2  -5 4516.65 191.253   3
  -8   2   5 5269.32 190.865   2
  -8  -2   5 5193.02 178.808   3
   8   2  -5 4833.48 207.011   6
   8   2  -4 220.250 23.4408   3
   8  -2  -4 226.742 26.6870   3
  -8   2   4 224.561 24.6930   2
  -8  -2   4 234.140 19.9025   3
   8   2  -4 241.308 31.4963   6
   8   2  -3 1959.15 87.6012   3
   8  -2  -3 1967.34 92.8129   3
  -8  -2   3 1980.18 78.4540   3
   8   2  -3 1669.72 93.1976   6
  -8   2   3 1927.66 88.1689   6
   8  -2  -2 67.9505 17.1116   3
   8   2  -2 49.9791 14.6255   3
  -8   2   2 61.5379 13.4265   3
  -8  -2   2 48.8742 11.1431   3
   8   2  -2 38.3048 14.3394   6
  -8   2   2 56.8465 13.5997   6
  -8  -2   1 1239.16 55.9846   3
   8  -2  -1 1424.95 72.3431   3
   8   2  -1 1324.93 66.1501   3
  -8   2   1 1252.42 58.9904   3
  -8   2   1 1062.08 57.3387   6
   8   2  -1 1169.09 65.2590   6
  -8   2   0 178.830 18.8859   6
   8   2   0 172.071 21.8602   6
  -8  -2   0 229.957 19.6973   3
   8  -2   0 264.010 28.2667   3
  -8   2   0 200.092 20.2694   3
   8   2   0 273.218 26.4158   3
  -8   2  -1 3943.17 156.641   6
   8   2   1 4273.80 164.931   6
   8  -2   1 4491.64 172.719   3
  -8   2  -1 4218.68 160.589   3
   8   2   1 4761.32 172.940   3
  -8  -2  -1 4510.48 159.081   3
  -8   2  -2 800.928 41.5530   6
   8   2   2 705.991 43.5235   6
   8  -2   2 799.071 51.5950   3
  -8   2  -2 774.593 43.3583   3
  -8   2  -3 2581.04 101.250   6
   8   2   3 2496.43 105.272   6
  -8   2  -3 2745.29 107.446   3
  -8   2  -4 58.0358 11.2862   6
   8   2   4 36.4923 10.4823   7
  -8   2  -5 95.9295 13.1390   6
   8   2   5 103.114 14.3299   7
  -8   2  -5 110.912 16.9090   3
  -8   2  -6 290.356 22.1126   6
   8   2   6 293.216 23.3976   7
  -8   2  -6 333.896 27.3729   3
  -8   2  -7 25.9508 8.96396   6
   8   2   7 24.5362 9.88893   7
  -8  -2  -7 1.71982 10.0338   3
  -8   2  -8 258.730 20.7471   6
   8   2   8 203.516 19.8446   7
   8  -2   8 206.055 19.7294   7
  -8   2  -8 258.861 25.5040   3
  -8  -2  -8 238.885 23.2566   3
  -8   2  -9 1026.07 50.0580   6
   8   2   9 1034.04 50.9887   7
   8  -2   9 931.018 48.8908   7
  -8   2  -9 1094.12 56.5739   3
  -8  -2  -9 1118.08 54.5674   3
  -8   2 -10 61.9022 12.4824   6
   8  -2  10 54.8284 11.2389   7
   8   2  10 34.3751 11.2333   7
  -8   2 -10 56.4839 14.5323   3
  -8  -2 -10 54.5223 13.0585   3
  -8   2 -11 403.534 28.3746   6
   8  -2  11 380.299 27.7472   7
   8   2  11 400.442 28.2402   7
  -8   2 -11 439.611 33.2853   3
  -8  -2 -11 387.054 29.8244   3
   8  -2  12 650.969 38.6283   7
  -8   2 -12 678.183 38.6551   6
   8   2  12 611.419 37.0773   7
  -8   2 -12 723.877 44.7793   3
  -8  -2 -12 685.573 41.5531   3
   8  -2  13 572.315 35.7282   7
   8   2  13 593.349 35.4412   7
  -8   2 -13 610.833 36.0582   6
  -8   2 -13 649.566 41.0767   3
  -8  -2 -13 603.282 38.4224   3
  -8   2 -14 0.85431 9.88014   6
   8   2  14-3.47749 10.1777   7
  -8   2 -14-3.40466 11.6667   3
  -8  -2 -14 2.06240 10.6008   3
  -8   2 -15 438.894 30.7690   6
   8   2  15 415.303 30.0851   7
  -8   2 -15 390.241 33.1903   3
  -8   2 -16 222.431 22.5313   6
  -8   2 -16 185.382 23.5206   3
  -8   2 -17 82.8960 16.5050   6
  -8   2 -18 79.0642 16.6549   6
  -8   2 -19 281.246 26.3767   7
  -8   2 -19 287.127 26.9572   6
   8  -4 -22 204.456 28.0336   3
   8  -4 -21 361.298 35.7220   3
  -8  -4  21 430.411 40.7026   1
  -8   4  21 459.773 43.3449   1
   8   4 -20 54.0860 16.0862   3
   8  -4 -20 50.5369 18.0316   3
  -8   4  20 52.3782 10.0164   4
  -8  -4  20 69.7106 21.0318   1
  -8   4  20 49.6156 20.6771   1
   8   4 -19 17.9271 12.0665   3
   8  -4 -19 16.2653 14.1674   3
  -8   4  19 24.9364 8.94294   4
  -8  -4  19 29.1806 16.8765   1
  -8   4  19 19.6402 16.3060   1
   8  -4 -18 55.8164 17.2208   3
   8   4 -18 116.464 18.8240   3
  -8   4  18 53.8463 10.6867   4
  -8  -4  18 83.4041 21.5495   1
  -8   4  18 77.6780 20.4955   1
   8  -4 -17 54.0434 16.0150   3
   8   4 -17 65.4759 15.6758   3
  -8  -4  17 52.9492 12.4438   4
  -8   4  17 37.1292 9.97440   4
  -8  -4  17 51.0237 18.2735   1
  -8   4  17 30.3205 15.4115   1
   8   4 -16 514.907 34.8714   3
  -8  -4  16 545.384 40.7533   1
  -8   4  16 521.792 40.8798   1
   8  -4 -16 404.068 34.7164   3
  -8  -4  16 401.312 28.4172   4
  -8  -4  16 445.827 24.6841   5
   8  -4 -15 703.838 47.2434   3
   8   4 -15 890.061 47.5323   3
  -8  -4  15 861.055 52.3949   1
  -8   4  15 819.663 53.2653   1
   8   4 -15 783.512 59.6166   6
   8  -4 -15 893.603 63.3384   6
  -8  -4  15 682.820 39.5847   4
[truncated: 181,897 more chars]
