# Supplementary material for: Universal machine learning aided synthesis approach of two-dimensional perovskites in a typical laboratory
Source: Nat Commun. 2024 Jan 2;15:138. doi: 10.1038/s41467-023-44236-5 (PMC10761762; doi:10.1038/s41467-023-44236-5)
Supplement: Supplementary file 4 — Supplementary Data 1 [file 41467_2023_44236_MOESM4_ESM.zip › (NH2C4H6F2)4AgBiI8·H2O.cif]

data_cf201014_17_rt
_audit_creation_date               2020-12-09
_audit_creation_method
;
Olex2 1.3
(compiled 2020.11.12 svn.r5f609507 for OlexSys, GUI svn.r6226)
;
_shelx_SHELXL_version_number       '2018/1'
_audit_contact_author_address      ?
_audit_contact_author_email        ?
_audit_contact_author_name         ''
_audit_contact_author_phone        ?
_publ_contact_author_id_orcid      ?
_publ_section_references
;
Dolomanov, O.V., Bourhis, L.J., Gildea, R.J, Howard, J.A.K. & Puschmann, H.
 (2009), J. Appl. Cryst. 42, 339-341.

Sheldrick, G.M. (2015). Acta Cryst. A71, 3-8.

Sheldrick, G.M. (2015). Acta Cryst. C71, 3-8.
;
_chemical_name_common              ?
_chemical_name_systematic          ?
_chemical_formula_moiety          
 'Ag Bi I8, 0.5(H4 O2), 2(C4 H6.982 F2 N), 2(C4 H4.985 F1.582 N), 0.837(F)'
_chemical_formula_sum             
 'C46.75 H42.50 Ag4.25 Bi4.25 F4.25 I4.25 N4.25 O0.25'
_chemical_formula_weight           2634.53
_chemical_melting_point            ?
loop_
  _atom_type_symbol
  _atom_type_description
  _atom_type_scat_dispersion_real
  _atom_type_scat_dispersion_imag
  _atom_type_scat_source
 'C' 'C' 0.0033 0.0016 'International Tables Vol C Tables 4.2.6.8 and 6.1.1.4'
 'H' 'H' 0.0000 0.0000 'International Tables Vol C Tables 4.2.6.8 and 6.1.1.4'
 'N' 'N' 0.0061 0.0033 'International Tables Vol C Tables 4.2.6.8 and 6.1.1.4'
 'Bi' 'Bi' -4.1077 10.2566
 'International Tables Vol C Tables 4.2.6.8 and 6.1.1.4'
 'Ag' 'Ag' -0.8971 1.1015
 'International Tables Vol C Tables 4.2.6.8 and 6.1.1.4'
 'I' 'I' -0.4742 1.8119 'International Tables Vol C Tables 4.2.6.8 and 6.1.1.4'
 'F' 'F' 0.0171 0.0103 'International Tables Vol C Tables 4.2.6.8 and 6.1.1.4'
 'O' 'O' 0.0106 0.0060 'International Tables Vol C Tables 4.2.6.8 and 6.1.1.4'

_shelx_space_group_comment
;
The symmetry employed for this shelxl refinement is uniquely defined
by the following loop, which should always be used as a source of
symmetry information in preference to the above space-group names.
They are only intended as comments.
;
_space_group_crystal_system        'orthorhombic'
_space_group_IT_number             57
_space_group_name_H-M_alt          'P b c m'
_space_group_name_Hall             '-P 2c 2b'
loop_
  _space_group_symop_operation_xyz
 'x, y, z'
 '-x, -y, z+1/2'
 '-x, y+1/2, -z+1/2'
 'x, -y+1/2, -z'
 '-x, -y, -z'
 'x, y, -z-1/2'
 'x, -y-1/2, z-1/2'
 '-x, y-1/2, z'

_cell_length_a                     8.4045(3)
_cell_length_b                     20.3323(6)
_cell_length_c                     23.2457(7)
_cell_angle_alpha                  90
_cell_angle_beta                   90
_cell_angle_gamma                  90
_cell_volume                       3972.3(2)
_cell_formula_units_Z              4
_cell_measurement_reflns_used      9488
_cell_measurement_temperature      302.65(10)
_cell_measurement_theta_max        31.6330
_cell_measurement_theta_min        2.1780
_shelx_estimated_absorpt_T_max     ?
_shelx_estimated_absorpt_T_min     ?
_exptl_absorpt_coefficient_mu      24.178
_exptl_absorpt_correction_T_max    1.00000
_exptl_absorpt_correction_T_min    0.00265
_exptl_absorpt_correction_type     multi-scan
_exptl_absorpt_process_details
;
CrysAlisPro 1.171.40.39a (Rigaku Oxford Diffraction, 2019)
Empirical absorption correction using spherical harmonics,
 implemented in SCALE3 ABSPACK scaling algorithm.
;
_exptl_absorpt_special_details     ?
_exptl_crystal_colour              ?
_exptl_crystal_density_diffrn      4.405
_exptl_crystal_density_meas        ?
_exptl_crystal_density_method      ?
_exptl_crystal_description         ?
_exptl_crystal_F_000               4683
_exptl_crystal_size_max            ?
_exptl_crystal_size_mid            ?
_exptl_crystal_size_min            ?
_exptl_transmission_factor_max     ?
_exptl_transmission_factor_min     ?
_diffrn_reflns_av_R_equivalents    0.0699
_diffrn_reflns_av_unetI/netI       0.0615
_diffrn_reflns_Laue_measured_fraction_full  0.999
_diffrn_reflns_Laue_measured_fraction_max  0.847
_diffrn_reflns_limit_h_max         11
_diffrn_reflns_limit_h_min         -10
_diffrn_reflns_limit_k_max         29
_diffrn_reflns_limit_k_min         -28
_diffrn_reflns_limit_l_max         32
_diffrn_reflns_limit_l_min         -33
_diffrn_reflns_number              24554
_diffrn_reflns_point_group_measured_fraction_full  0.999
_diffrn_reflns_point_group_measured_fraction_max  0.847
_diffrn_reflns_theta_full          25.242
_diffrn_reflns_theta_max           31.498
_diffrn_reflns_theta_min           2.003
_diffrn_ambient_environment        air
_diffrn_ambient_temperature        302.65(10)
_diffrn_detector                   'CCD plate'
_diffrn_detector_area_resol_mean   10.0000
_diffrn_detector_type              HyPix
_diffrn_measured_fraction_theta_full  0.999
_diffrn_measured_fraction_theta_max  0.847
_diffrn_measurement_details
;
List of Runs (angles in degrees, time in seconds):

  # Type    Start    End  Width  t~exp~   \w     \q     \k     \f   Frames
--------------------------------------------------------------------------
  1  \w    -29.00  -1.00   0.50    0.40    --   -8.54 -24.00 -68.00   56
  2  \w    -18.00  34.00   0.50    0.40    --    8.15 -99.00-150.00  104
  3  \w    -18.00  16.00   0.50    0.40    --    8.15 -99.00  30.00   68
  4  \w    -35.00   5.00   0.50    0.40    --   -8.54 -37.00  90.00   80
  5  \w    -75.00 -38.00   0.50    0.40    --   -8.54 -37.00  90.00   74
;
_diffrn_measurement_device         'four-circle diffractometer'
_diffrn_measurement_device_type    'XtaLAB Synergy R, HyPix'
_diffrn_measurement_method         '\w scans'
_diffrn_orient_matrix_type        
 'CrysAlisPro convention (1999,Acta A55,543-557)'
_diffrn_orient_matrix_UB_11        0.0259655000
_diffrn_orient_matrix_UB_12        0.0199228000
_diffrn_orient_matrix_UB_13        -0.0232259000
_diffrn_orient_matrix_UB_21        0.0062724000
_diffrn_orient_matrix_UB_22        -0.0283133000
_diffrn_orient_matrix_UB_23        -0.0176741000
_diffrn_orient_matrix_UB_31        -0.0800813000
_diffrn_orient_matrix_UB_32        0.0042396000
_diffrn_orient_matrix_UB_33        -0.0088912000
_diffrn_radiation_monochromator    mirror
_diffrn_radiation_probe            x-ray
_diffrn_radiation_type             'Mo K\a'
_diffrn_radiation_wavelength       0.71073
_diffrn_source                     'micro-focus sealed X-ray tube'
_diffrn_source_type                'Mova (Mo) X-ray Source'
_reflns_Friedel_coverage           0.000
_reflns_Friedel_fraction_full      .
_reflns_Friedel_fraction_max       .
_reflns_number_gt                  4276
_reflns_number_total               5731
_reflns_odcompleteness_completeness  99.88
_reflns_odcompleteness_iscentric   1
_reflns_odcompleteness_theta       27.50
_reflns_special_details
;
 Reflections were merged by SHELXL according to the crystal
 class for the calculation of statistics and refinement.
 
 _reflns_Friedel_fraction is defined as the number of unique
 Friedel pairs measured divided by the number that would be
 possible theoretically, ignoring centric projections and
 systematic absences.
;
_reflns_threshold_expression       'I > 2\s(I)'
_computing_cell_refinement         'CrysAlisPro 1.171.40.39a (Rigaku OD, 2019)'
_computing_data_collection         'CrysAlisPro 1.171.40.39a (Rigaku OD, 2019)'
_computing_data_reduction          'CrysAlisPro 1.171.40.39a (Rigaku OD, 2019)'
_computing_molecular_graphics      'Olex2 1.3 (Dolomanov et al., 2009)'
_computing_publication_material    'Olex2 1.3 (Dolomanov et al., 2009)'
_computing_structure_refinement    'SHELXL 2018/1 (Sheldrick, 2015)'
_computing_structure_solution      'SHELXT 2014/5 (Sheldrick, 2014)'
_refine_diff_density_max           5.987
_refine_diff_density_min           -13.529
_refine_diff_density_rms           0.950
_refine_ls_extinction_coef         .
_refine_ls_extinction_method       none
_refine_ls_goodness_of_fit_ref     3.808
_refine_ls_hydrogen_treatment      constr
_refine_ls_matrix_type             full
_refine_ls_number_parameters       230
_refine_ls_number_reflns           5731
_refine_ls_number_restraints       137
_refine_ls_R_factor_all            0.1968
_refine_ls_R_factor_gt             0.1753
_refine_ls_restrained_S_all        3.771
_refine_ls_shift/su_max            0.641
_refine_ls_shift/su_mean           0.040
_refine_ls_structure_factor_coef   Fsqd
_refine_ls_weighting_details      
 'w=1/[\s^2^(Fo^2^)+(0.1000P)^2^] where P=(Fo^2^+2Fc^2^)/3'
_refine_ls_weighting_scheme        calc
_refine_ls_wR_factor_gt            0.5354
_refine_ls_wR_factor_ref           0.5406
_refine_special_details            ?
_olex2_refinement_description
;
1. Fixed Uiso
 At 1.2 times of:
  All C(H) groups, All C(H,H) groups, All N(H,H) groups
 At 1.5 times of:
  All O(H,H) groups
2. Restrained distances
 C6-C29 \\sim C6-C15 \\sim N12-C15 \\sim N12-C23 \\sim C29-C23
 with sigma of 0.02
 C8-C7 \\sim C7-C3 \\sim C5-C3 \\sim N2-C5 \\sim N2-C8
 with sigma of 0.02
3. Rigid body (RIGU) restrains
 C23, C6, C15, F17, F19, C29, N12, F10, F27, C8, N2, C5, C3, C7, F22, F21, F28,
  F14
 with sigma for 1-2 distances of 0.004 and sigma for 1-3 distances of 0.004
4. Others
 Sof(H7)=Sof(F22)=1-FVAR(1)
 Sof(F21)=FVAR(1)
 Sof(F14)=1-FVAR(2)
 Sof(H3)=Sof(F28)=FVAR(2)
 Sof(F17)=1-FVAR(3)
 Sof(F10)=Sof(H29)=FVAR(3)
 Sof(F19)=1-FVAR(4)
 Sof(F27)=Sof(H29A)=FVAR(4)
 Fixed Sof: H00A(0.5) H00B(0.5)
5.a Free rotating group:
 O00A(H00A,H00B)
5.b Ternary CH refined with riding coordinates:
 C3(H3), C7(H7), C29(H29), C29(H29A)
5.c Secondary CH2 refined with riding coordinates:
 N2(H2A,H2B), C5(H5A,H5B), C8(H8A,H8B), N12(H12A,H12B), C15(H15A,H15B)
;
_atom_sites_solution_hydrogens     mixed
_atom_sites_solution_primary       dual
_atom_sites_solution_secondary     ?
loop_
  _atom_site_label
  _atom_site_type_symbol
  _atom_site_fract_x
  _atom_site_fract_y
  _atom_site_fract_z
  _atom_site_U_iso_or_equiv
  _atom_site_adp_type
  _atom_site_occupancy
  _atom_site_site_symmetry_order
  _atom_site_calc_flag
  _atom_site_refinement_flags_posn
  _atom_site_refinement_flags_adp
  _atom_site_refinement_flags_occupancy
  _atom_site_disorder_assembly
  _atom_site_disorder_group
 Bi01 Bi 0.50279(15) 0.87548(6) 0.250000 0.0314(5) Uani 1 2 d S T P . .
 I002 I 0.7217(3) 0.99674(12) 0.250000 0.0368(7) Uani 1 2 d S T P . .
 I003 I 0.2823(3) 0.75493(13) 0.250000 0.0508(9) Uani 1 2 d S T P . .
 I004 I 0.2073(3) 0.96521(12) 0.250000 0.0382(7) Uani 1 2 d S T P . .
 I005 I -0.0014(3) 0.62521(8) 0.13753(13) 0.0541(8) Uani 1 1 d . . . . .
 I006 I 0.5027(3) 0.87503(9) 0.38134(11) 0.0592(9) Uani 1 1 d . . . . .
 I007 I 0.7984(4) 0.78667(16) 0.250000 0.107(2) Uani 1 2 d S T P . .
 Ag08 Ag 0.0411(7) 0.6290(3) 0.250000 0.133(4) Uani 1 2 d S T P . .
 O00A O 0.616(5) 0.6300(16) 0.250000 0.059(9) Uani 1 2 d GS T P . .
 H00A H 0.601357 0.664400 0.270117 0.089 Uiso 0.5 1 d G U P . .
 H00B H 0.556080 0.601530 0.264666 0.089 Uiso 0.5 1 d G U P . .
 N2 N 0.442(5) 0.6301(9) 0.1459(18) 0.085(11) Uani 1 1 d D . . . .
 H2A H 0.487566 0.633839 0.180381 0.102 Uiso 1 1 calc R U . . .
 H2B H 0.337666 0.627600 0.151098 0.102 Uiso 1 1 calc R U . . .
 C3 C 0.512(5) 0.5948(14) 0.0595(16) 0.076(9) Uani 1 1 d D . . . .
 H3 H 0.418453 0.579774 0.038084 0.091 Uiso 0.62(3) 1 calc R U P A 4
 C5 C 0.498(3) 0.5690(13) 0.1187(11) 0.051(6) Uani 1 1 d D . . . .
 H5A H 0.420429 0.533839 0.121521 0.062 Uiso 1 1 calc R U . . .
 H5B H 0.599435 0.554425 0.133950 0.062 Uiso 1 1 calc R U . . .
 C6 C 0.036(6) 0.8914(18) 0.0569(19) 0.086(9) Uani 1 1 d D . . . .
 C7 C 0.520(5) 0.6671(13) 0.0534(18) 0.081(9) Uani 1 1 d D . . . .
 H7 H 0.614847 0.685944 0.035045 0.097 Uiso 0.36(4) 1 calc R U P A 1
 C8 C 0.479(5) 0.6901(16) 0.1117(16) 0.079(9) Uani 1 1 d D . . . .
 H8A H 0.387245 0.719041 0.110345 0.094 Uiso 1 1 calc R U . . .
 H8B H 0.567429 0.713883 0.128576 0.094 Uiso 1 1 calc R U . . .
 F10 F -0.103(5) 0.818(2) 0.038(2) 0.103(15) Uani 0.58(4) 1 d . . P B 6
 N12 N -0.045(4) 0.8894(15) 0.1467(14) 0.082(8) Uani 1 1 d D . . . .
 H12A H -0.006540 0.903818 0.180068 0.098 Uiso 1 1 calc R U . . .
 H12B H -0.149540 0.882928 0.149750 0.098 Uiso 1 1 calc R U . . .
 F14 F 0.614(6) 0.696(2) 0.044(2) 0.060(11) Uani 0.38(3) 1 d . . P A 3
 C15 C -0.008(5) 0.930(2) 0.1021(14) 0.084(9) Uani 1 1 d D . . . .
 H15A H 0.079322 0.958933 0.112885 0.101 Uiso 1 1 calc R U . . .
 H15B H -0.098670 0.956859 0.091834 0.101 Uiso 1 1 calc R U . . .
 F17 F -0.143(7) 0.945(3) 0.016(3) 0.12(3) Uani 0.42(4) 1 d . . P B 5
 F19 F 0.091(5) 0.9505(18) 0.0080(16) 0.098(14) Uani 0.60(4) 1 d . . P C 7
 F21 F 0.355(12) 0.560(3) 0.009(3) 0.31(7) Uani 0.64(4) 1 d . . P A 2
 F22 F 0.383(8) 0.693(2) 0.041(3) 0.089(13) Uani 0.36(4) 1 d . . P A 1
 C23 C 0.032(6) 0.835(2) 0.1277(16) 0.115(13) Uani 1 1 d D . . . .
 F27 F 0.168(6) 0.804(3) 0.050(3) 0.087(14) Uani 0.40(4) 1 d . . P B 8
 F28 F 0.672(7) 0.566(3) 0.026(2) 0.16(3) Uani 0.62(3) 1 d . . P A 4
 C29 C 0.028(5) 0.826(2) 0.0696(15) 0.073(7) Uani 1 1 d D . . . .
 H29 H 0.119377 0.800704 0.055049 0.087 Uiso 0.58(4) 1 calc R U P B 6
 H29A H -0.065558 0.802506 0.054842 0.087 Uiso 0.40(4) 1 calc R U P B 8

loop_
  _atom_site_aniso_label
  _atom_site_aniso_U_11
  _atom_site_aniso_U_22
  _atom_site_aniso_U_33
  _atom_site_aniso_U_23
  _atom_site_aniso_U_13
  _atom_site_aniso_U_12
 Bi01 0.0370(10) 0.0270(8) 0.0303(9) 0.000 0.000 0.0039(5)
 I002 0.0439(14) 0.0293(13) 0.0371(13) 0.000 0.000 -0.0128(9)
 I003 0.0383(15) 0.0281(13) 0.086(2) 0.000 0.000 0.0009(9)
 I004 0.0317(12) 0.0340(13) 0.0489(15) 0.000 0.000 0.0100(9)
 I005 0.0667(17) 0.0458(14) 0.0499(16) 0.0220(8) -0.0158(9) -0.0039(8)
 I006 0.091(2) 0.0493(15) 0.0369(14) 0.0228(8) -0.0190(10) -0.0180(10)
 I007 0.0370(17) 0.0365(17) 0.247(7) 0.000 0.000 0.0092(12)
 Ag08 0.062(3) 0.297(12) 0.040(3) 0.000 0.000 -0.001(3)
 O00A 0.06(2) 0.042(19) 0.07(2) 0.000 0.000 -0.004(13)
 N2 0.12(3) 0.028(11) 0.109(19) 0.035(11) 0.03(2) 0.020(12)
 C3 0.10(2) 0.034(11) 0.092(16) 0.030(11) -0.002(16) 0.000(11)
 C5 0.063(16) 0.027(9) 0.064(14) 0.002(9) -0.049(11) -0.018(9)
 C6 0.10(3) 0.085(14) 0.069(14) -0.016(11) 0.013(16) -0.025(15)
 C7 0.10(2) 0.035(12) 0.104(18) 0.022(11) 0.016(15) -0.001(10)
 C8 0.09(2) 0.038(11) 0.105(18) 0.034(11) 0.036(16) 0.009(14)
 F10 0.09(2) 0.10(2) 0.13(3) -0.08(2) -0.03(2) 0.014(17)
 N12 0.075(19) 0.12(2) 0.050(12) -0.033(12) -0.021(12) -0.030(15)
 F14 0.10(2) 0.025(17) 0.05(2) -0.002(18) 0.012(18) -0.002(15)
 C15 0.09(2) 0.102(16) 0.059(14) -0.033(12) -0.018(14) -0.028(16)
 F17 0.10(4) 0.07(3) 0.18(7) 0.06(4) -0.09(4) 0.03(3)
 F19 0.15(4) 0.08(2) 0.059(17) -0.012(14) -0.029(18) -0.05(2)
 F21 0.54(15) 0.20(7) 0.18(7) 0.16(6) -0.24(9) -0.22(9)
 F22 0.11(2) 0.015(18) 0.14(3) -0.01(2) -0.01(2) -0.005(17)
 C23 0.16(3) 0.14(2) 0.047(13) -0.007(13) 0.006(14) 0.02(2)
 F27 0.07(2) 0.09(3) 0.10(3) -0.03(3) 0.01(2) -0.032(18)
 F28 0.23(5) 0.14(4) 0.10(4) 0.01(3) 0.04(3) 0.11(4)
 C29 0.076(15) 0.086(14) 0.056(14) -0.016(12) 0.008(12) -0.026(14)

_geom_special_details
;
 All esds (except the esd in the dihedral angle between two l.s. planes)
 are estimated using the full covariance matrix.  The cell esds are taken
 into account individually in the estimation of esds in distances, angles
 and torsion angles; correlations between esds in cell parameters are only
 used when they are defined by crystal symmetry.  An approximate (isotropic)
 treatment of cell esds is used for estimating esds involving l.s. planes.
;
loop_
  _geom_bond_atom_site_label_1
  _geom_bond_atom_site_label_2
  _geom_bond_distance
  _geom_bond_site_symmetry_2
  _geom_bond_publ_flag
 Bi01 I002 3.076(2) . ?
 Bi01 I003 3.072(3) . ?
 Bi01 I004 3.081(2) . ?
 Bi01 I006 3.053(3) . ?
 Bi01 I006 3.053(3) 6_556 ?
 Bi01 I007 3.072(3) . ?
 I003 Ag08 3.267(7) . ?
 I005 Ag08 2.640(3) . ?
 O00A H00A 0.9(7) 6_556 ?
 O00A H00A 0.8500 . ?
 O00A H00B 0.8398 . ?
 O00A H00B 0.8(4) 6_556 ?
 N2 H2A 0.8900 . ?
 N2 H2B 0.8900 . ?
 N2 C5 1.47(3) . ?
 N2 C8 1.49(3) . ?
 C3 H3 0.9800 . ?
 C3 C5 1.48(3) . ?
 C3 C7 1.48(3) . ?
 C3 F28 1.66(6) . ?
 C5 H5A 0.9700 . ?
 C5 H5B 0.9700 . ?
 C6 C15 1.36(3) . ?
 C6 F19 1.72(6) . ?
 C6 C23 2.00(7) . ?
 C6 C29 1.37(3) . ?
 C7 H7 0.9800 . ?
 C7 C8 1.47(3) . ?
 C7 F14 1.01(6) . ?
 C7 F22 1.30(7) . ?
 C8 H8A 0.9700 . ?
 C8 H8B 0.9700 . ?
 F10 C29 1.34(5) . ?
 N12 H12A 0.8900 . ?
 N12 H12B 0.8900 . ?
 N12 C15 1.36(3) . ?
 N12 C23 1.36(3) . ?
 C15 H15A 0.9700 . ?
 C15 H15B 0.9700 . ?
 C23 C29 1.36(3) . ?
 F27 C29 1.33(6) . ?
 C29 H29 0.9800 . ?
 C29 H29A 0.9800 . ?

loop_
  _geom_angle_atom_site_label_1
  _geom_angle_atom_site_label_2
  _geom_angle_atom_site_label_3
  _geom_angle
  _geom_angle_site_symmetry_1
  _geom_angle_site_symmetry_3
  _geom_angle_publ_flag
 I002 Bi01 I004 90.43(7) . . ?
 I003 Bi01 I002 179.65(7) . . ?
 I003 Bi01 I004 89.22(7) . . ?
 I006 Bi01 I002 90.15(4) . . ?
 I006 Bi01 I002 90.15(4) 6_556 . ?
 I006 Bi01 I003 89.85(4) 6_556 . ?
 I006 Bi01 I003 89.85(4) . . ?
 I006 Bi01 I004 90.08(5) . . ?
 I006 Bi01 I004 90.08(5) 6_556 . ?
 I006 Bi01 I006 179.66(8) . 6_556 ?
 I006 Bi01 I007 89.92(5) . . ?
 I006 Bi01 I007 89.92(5) 6_556 . ?
 I007 Bi01 I002 89.27(8) . . ?
 I007 Bi01 I003 91.08(9) . . ?
 I007 Bi01 I004 179.70(9) . . ?
 Bi01 I003 Ag08 178.72(15) . . ?
 I005 Ag08 I003 96.12(16) 6_556 . ?
 I005 Ag08 I003 96.12(16) . . ?
 I005 Ag08 I005 164.1(3) . 6_556 ?
 H00A O00A H00A 66.8 . 6_556 ?
 H00A O00A H00B 134.7 . 6_556 ?
 H00A O00A H00B 104.9 . . ?
 H00A O00A H00B 104.9 6_556 6_556 ?
 H00B O00A H00A 134.7 . 6_556 ?
 H00B O00A H00B 47.9 . 6_556 ?
 H2A N2 H2B 107.7 . . ?
 C5 N2 H2A 108.9 . . ?
 C5 N2 H2B 108.8 . . ?
 C5 N2 C8 113(3) . . ?
 C8 N2 H2A 109.0 . . ?
 C8 N2 H2B 108.8 . . ?
 C5 C3 H3 107.3 . . ?
 C5 C3 C7 117(3) . . ?
 C5 C3 F28 112(3) . . ?
 C7 C3 H3 107.2 . . ?
 C7 C3 F28 106(3) . . ?
 F28 C3 H3 107.5 . . ?
 N2 C5 C3 97(3) . . ?
 N2 C5 H5A 112.4 . . ?
 N2 C5 H5B 112.2 . . ?
 C3 C5 H5A 112.3 . . ?
 C3 C5 H5B 112.3 . . ?
 H5A C5 H5B 109.9 . . ?
 C15 C6 F19 100(3) . . ?
 C15 C6 C23 72(3) . . ?
 C15 C6 C29 113(3) . . ?
 F19 C6 C23 161(4) . . ?
 C29 C6 F19 147(3) . . ?
 C29 C6 C23 42.7(17) . . ?
 C3 C7 H7 117.9 . . ?
 C8 C7 C3 102(3) . . ?
 C8 C7 H7 117.9 . . ?
 F14 C7 C3 129(5) . . ?
 F14 C7 C8 102(4) . . ?
 F22 C7 C3 112(4) . . ?
 F22 C7 H7 117.7 . . ?
 F22 C7 C8 83(4) . . ?
 N2 C8 H8A 110.5 . . ?
 N2 C8 H8B 110.4 . . ?
 C7 C8 N2 106(3) . . ?
 C7 C8 H8A 110.5 . . ?
 C7 C8 H8B 110.5 . . ?
 H8A C8 H8B 108.7 . . ?
 H12A N12 H12B 109.8 . . ?
 C15 N12 H12A 112.2 . . ?
 C15 N12 H12B 112.2 . . ?
 C23 N12 H12A 112.2 . . ?
 C23 N12 H12B 112.2 . . ?
 C23 N12 C15 98(4) . . ?
 C6 C15 H15A 110.2 . . ?
 C6 C15 H15B 110.2 . . ?
 N12 C15 C6 107(3) . . ?
 N12 C15 H15A 110.2 . . ?
 N12 C15 H15B 110.2 . . ?
 H15A C15 H15B 108.5 . . ?
 N12 C23 C6 79(3) . . ?
 N12 C23 C29 115(3) . . ?
 C29 C23 C6 42.9(17) . . ?
 C6 C29 H29 113.2 . . ?
 C6 C29 H29A 115.6 . . ?
 F10 C29 C6 92(4) . . ?
 F10 C29 C23 126(4) . . ?
 F10 C29 H29 113.2 . . ?
 C23 C29 C6 94(3) . . ?
 C23 C29 H29 113.2 . . ?
 C23 C29 H29A 115.6 . . ?
 F27 C29 C6 102(4) . . ?
 F27 C29 C23 111(4) . . ?
 F27 C29 H29A 115.8 . . ?

loop_
  _geom_torsion_atom_site_label_1
  _geom_torsion_atom_site_label_2
  _geom_torsion_atom_site_label_3
  _geom_torsion_atom_site_label_4
  _geom_torsion
  _geom_torsion_site_symmetry_1
  _geom_torsion_site_symmetry_2
  _geom_torsion_site_symmetry_3
  _geom_torsion_site_symmetry_4
  _geom_torsion_publ_flag
 C3 C7 C8 N2 -3(5) . . . . ?
 C5 N2 C8 C7 16(5) . . . . ?
 C5 C3 C7 C8 -11(5) . . . . ?
 C5 C3 C7 F14 106(6) . . . . ?
 C5 C3 C7 F22 -98(5) . . . . ?
 C6 C23 C29 F10 -95(5) . . . . ?
 C6 C23 C29 F27 104(5) . . . . ?
 C7 C3 C5 N2 19(4) . . . . ?
 C8 N2 C5 C3 -20(4) . . . . ?
 N12 C23 C29 C6 36(6) . . . . ?
 N12 C23 C29 F10 -59(7) . . . . ?
 N12 C23 C29 F27 140(5) . . . . ?
 F14 C7 C8 N2 -138(5) . . . . ?
 C15 C6 C29 F10 107(4) . . . . ?
 C15 C6 C29 C23 -20(5) . . . . ?
 C15 C6 C29 F27 -132(5) . . . . ?
 C15 N12 C23 C6 -13(3) . . . . ?
 C15 N12 C23 C29 -37(5) . . . . ?
 F19 C6 C15 N12 -176(3) . . . . ?
 F19 C6 C29 C23 154(7) . . . . ?
 F22 C7 C8 N2 108(4) . . . . ?
 C23 C6 C15 N12 -14(3) . . . . ?
 C23 C6 C29 F10 126(4) . . . . ?
 C23 C6 C29 F27 -113(5) . . . . ?
 C23 N12 C15 C6 20(4) . . . . ?
 F28 C3 C5 N2 141(4) . . . . ?
 F28 C3 C7 C8 -136(4) . . . . ?
 C29 C6 C15 N12 0(6) . . . . ?

_shelx_res_file
;
TITL cf201014_17_rt_a.res in Pbcm
    cf201014_17_rt.res
    created by SHELXL-2018/1 at 19:33:57 on 09-Dec-2020
REM Old TITL cf201014_17_rt_a.res in Pbcm
REM SHELXT solution in Pbcm
REM R1 0.339, Rweak 0.015, Alpha 0.096, Orientation as input
REM Formula found by SHELXT: C3 N6 Bi Ag I8 F3
CELL 0.71073 8.4045 20.3323 23.2457 90 90 90
ZERR 4 0.0003 0.0006 0.0007 0 0 0
LATT 1
SYMM -X,-Y,0.5+Z
SYMM -X,0.5+Y,0.5-Z
SYMM +X,0.5-Y,-Z
SFAC C H N Bi Ag I F O
UNIT 187 170 17 17 17 17 17 1
RIGU C23 C6 C15 F17 F19 C29 N12 F10 F27 C8 N2 C5 C3 C7 F22 F21 F28 F14
SADI C6 C29 C6 C15 N12 C15 N12 C23 C29 C23
SADI C8 C7 C7 C3 C5 C3 N2 C5 N2 C8

L.S. 4
PLAN  12
CONF
FREE F22 C8
FREE C23 C15
BOND $H
list 4
MORE -1
fmap 2
acta
REM <olex2.extras>
REM <HklSrc "%.\\CF201014_17_RT.hkl">
REM </olex2.extras>

WGHT    0.100000
FVAR       0.10015   0.63844   0.62070   0.58169   0.40346
BI01  4    0.502794    0.875480    0.250000    10.50000    0.03698    0.02698 =
         0.03027    0.00000    0.00000    0.00393
I002  6    0.721726    0.996739    0.250000    10.50000    0.04390    0.02934 =
         0.03706    0.00000    0.00000   -0.01281
I003  6    0.282343    0.754934    0.250000    10.50000    0.03830    0.02809 =
         0.08614    0.00000    0.00000    0.00087
I004  6    0.207345    0.965206    0.250000    10.50000    0.03169    0.03405 =
         0.04894    0.00000    0.00000    0.01002
I005  6   -0.001402    0.625205    0.137525    11.00000    0.06670    0.04580 =
         0.04986    0.02198   -0.01585   -0.00385
I006  6    0.502658    0.875034    0.381337    11.00000    0.09123    0.04933 =
         0.03689    0.02281   -0.01899   -0.01800
I007  6    0.798445    0.786671    0.250000    10.50000    0.03699    0.03653 =
         0.24691    0.00000    0.00000    0.00920
AG08  5    0.041079    0.628968    0.250000    10.50000    0.06228    0.29671 =
         0.04006    0.00000    0.00000   -0.00122
AFIX   6
O00A  8    0.615988    0.630015    0.250000    10.50000    0.06191    0.04217 =
         0.07320    0.00000    0.00000   -0.00359
H00A  2    0.601357    0.664400    0.270117    10.50000   -1.50000
H00B  2    0.556080    0.601530    0.264666    10.50000   -1.50000
AFIX   0

N2    3    0.442405    0.630125    0.145904    11.00000    0.11799    0.02798 =
         0.10873    0.03460    0.02646    0.02017
AFIX  23
H2A   2    0.487566    0.633839    0.180381    11.00000   -1.20000
H2B   2    0.337666    0.627600    0.151098    11.00000   -1.20000
AFIX   0
C3    1    0.512072    0.594800    0.059506    11.00000    0.10053    0.03447 =
         0.09185    0.02990   -0.00192   -0.00044
PART 4
AFIX  13
H3    2    0.418453    0.579774    0.038084    31.00000   -1.20000
AFIX   0
PART 0
C5    1    0.498013    0.569007    0.118656    11.00000    0.06329    0.02700 =
         0.06352    0.00158   -0.04909   -0.01773
AFIX  23
H5A   2    0.420429    0.533839    0.121521    11.00000   -1.20000
H5B   2    0.599435    0.554425    0.133950    11.00000   -1.20000
AFIX   0

C6    1    0.036005    0.891401    0.056885    11.00000    0.10467    0.08505 =
         0.06857   -0.01634    0.01339   -0.02452
C7    1    0.520217    0.667147    0.053387    11.00000    0.10358    0.03467 =
         0.10431    0.02202    0.01559   -0.00087
PART 1
AFIX  13
H7    2    0.614847    0.685944    0.035045   -21.00000   -1.20000
AFIX   0
PART 0
C8    1    0.478954    0.690116    0.111669    11.00000    0.09262    0.03773 =
         0.10534    0.03422    0.03608    0.00909
AFIX  23
H8A   2    0.387245    0.719041    0.110345    11.00000   -1.20000
H8B   2    0.567429    0.713883    0.128576    11.00000   -1.20000
AFIX   0

PART 6
F10   7   -0.102651    0.818459    0.037529    41.00000    0.08630    0.09654 =
         0.12721   -0.08310   -0.02532    0.01394
PART 0
N12   3   -0.045141    0.889393    0.146723    11.00000    0.07526    0.12067 =
         0.04957   -0.03317   -0.02092   -0.03018
AFIX  23
H12A  2   -0.006540    0.903818    0.180068    11.00000   -1.20000
H12B  2   -0.149540    0.882928    0.149750    11.00000   -1.20000
AFIX   0

PART 3
F14   7    0.614209    0.695684    0.043577   -31.00000    0.10201    0.02489 =
         0.05275   -0.00191    0.01167   -0.00238

PART 0
C15   1   -0.007567    0.930039    0.102131    11.00000    0.09007    0.10238 =
         0.05909   -0.03304   -0.01774   -0.02810
AFIX  23
H15A  2    0.079322    0.958933    0.112885    11.00000   -1.20000
H15B  2   -0.098670    0.956859    0.091834    11.00000   -1.20000
AFIX   0
PART 5
F17   7   -0.142581    0.944705    0.016175   -41.00000    0.10099    0.06964 =
         0.17952    0.06159   -0.08572    0.02590
PART 7
F19   7    0.090722    0.950474    0.008010   -51.00000    0.15402    0.08161 =
         0.05862   -0.01215   -0.02903   -0.05239

PART 2
F21   7    0.355180    0.560442    0.009279    21.00000    0.54002    0.20472 =
         0.18332    0.16003   -0.23913   -0.21939

PART 1
F22   7    0.382949    0.692584    0.040718   -21.00000    0.10948    0.01494 =
         0.14330   -0.00888   -0.01228   -0.00500

PART 0
C23   1    0.032176    0.835094    0.127676    11.00000    0.15817    0.14035 =
         0.04706   -0.00660    0.00621    0.02073
PART 8
F27   7    0.167663    0.804302    0.050242    51.00000    0.07353    0.09240 =
         0.09532   -0.02887    0.01485   -0.03229

PART 4
F28   7    0.671670    0.565573    0.025968    31.00000    0.22927    0.13830 =
         0.10282    0.01376    0.03975    0.11325

PART 0
C29   1    0.028159    0.825717    0.069575    11.00000    0.07649    0.08598 =
         0.05591   -0.01559    0.00774   -0.02587
PART 6
AFIX  13
H29   2    0.119377    0.800704    0.055049    41.00000   -1.20000
AFIX  13
PART 8
H29A  2   -0.065558    0.802506    0.054842    51.00000   -1.20000
AFIX   0
HKLF 4


REM  cf201014_17_rt_a.res in Pbcm
REM R1 =  0.1753 for    4276 Fo > 4sig(Fo)  and  0.1968 for all    5731 data
REM    230 parameters refined using    137 restraints

END

WGHT      0.1449    719.6146

REM Highest difference peak  5.987,  deepest hole-13.529,  1-sigma level  0.950
Q1    1   0.7925  0.9595  0.2500  10.50000  0.05    5.99
Q2    1   0.7040  0.5776  0.2500  10.50000  0.05    3.39
Q3    1   0.2908  0.6724  0.2500  10.50000  0.05    3.21
Q4    1   0.2907  0.9217  0.2500  10.50000  0.05    3.04
Q5    1   0.0008  0.5884  0.2500  10.50000  0.05    2.94
Q6    1   0.2041  0.7984  0.2158  11.00000  0.05    2.79
Q7    1  -0.0166  0.9101  0.0385  11.00000  0.05    2.59
Q8    1   0.5804  0.9239  0.2500  10.50000  0.05    2.43
Q9    1   0.7931  1.0432  0.2500  10.50000  0.05    2.41
Q10   1   0.5550  0.7917  0.2500  10.50000  0.05    2.32
Q11   1   0.6371  0.9522  0.2500  10.50000  0.05    2.29
Q12   1   0.6933  0.7604  0.2024  11.00000  0.05    2.27
;
_shelx_res_checksum                12583
_shelx_hkl_file
;
   0   0  -3    0.12    0.29
   0   0  -4 1403.55   98.43
   0   0  -5   -0.11    0.57
   0   0  -6 4587.53  320.71
   0   0  -7    2.95    1.12
   0   0  -8 8869.84  619.58
   0   0  -9    4.78    1.65
   0   0 -10 5627.92  393.99
   0   0 -11    2.61    1.50
   0   0 -12  476.64   35.23
   0   0 -13    3.09    1.98
   0   0 -14 3224.85  227.18
   0   0 -15    7.82    2.91
   0   0 -16 4097.53  288.39
   0   0 -17   12.29    3.50
   0   0 -18 2235.22  158.82
   0   0 -19    4.36    2.89
   0   0 -20  608.73   45.61
   0   0 -21   12.26    3.60
   0   0 -22  828.86   61.23
   0   0 -23   12.44    4.51
   0   0 -24  658.78   49.48
   0   0 -25    6.72    3.93
   0   0 -26  301.93   24.80
   0   0 -27    7.03    3.93
   0   0 -28  239.94   20.63
   0   0 -29    8.37    4.10
   0   0 -30  287.91   24.14
   0  -1   2    0.05    0.23
   0  -1  -3    0.55    0.21
   0  -1  -4    0.87    0.33
   0  -1  -5    0.36    0.37
   0  -1  -6    0.92    0.60
   0  -1  -7    0.23    0.65
   0   1  -7   -0.62    1.03
   0   1  -8    0.23    1.32
   0  -1  -8    1.35    0.86
   0  -1  -9    0.63    1.01
   0   1  -9    1.81    1.25
   0   1 -10   -0.58    1.42
   0  -1 -10    2.70    1.22
   0  -1 -11   -0.41    1.00
   0   1 -11   -0.96    1.60
   0  -1 -12    0.45    1.09
   0   1 -12   -0.70    1.87
   0   1 -13    0.38    1.77
   0  -1 -13    1.98    1.52
   0  -1 -14    2.15    1.59
   0   1 -14    1.22    2.22
   0  -1 -15    1.16    1.79
   0   1 -15   -1.29    2.39
   0   1 -16    2.71    2.78
   0  -1 -16    2.49    2.24
   0  -1 -17    1.00    2.11
   0   1 -17    2.36    3.05
   0  -1 -18    3.16    2.49
   0   1 -18    0.99    2.62
   0  -1 -19    2.97    2.45
   0   1 -19   -1.02    2.56
   0  -1 -20    2.71    2.29
   0   1 -20    0.53    2.49
   0   1 -21   -1.09    2.88
   0  -1 -21    2.81    2.62
   0   1 -22    2.79    3.38
   0  -1 -22    2.06    3.01
   0  -1 -23    3.00    3.23
   0   1 -23    0.57    3.48
   0  -1 -24    0.44    2.75
   0   1 -24    3.52    3.82
   0  -1 -25    2.74    2.91
   0   1 -25    3.56    3.45
   0   1 -26    1.79    3.56
   0  -1 -26    0.47    3.10
   0   1 -27    5.45    4.30
   0  -1 -27    1.92    3.27
   0  -1 -28    2.92    3.07
   0   1  28    1.74    2.12
   0   1 -28    1.85    3.83
   0   1 -29    2.50    4.31
   0   1 -30    3.80    4.45
   0   1 -31    1.27    4.46
   0   2   0    1.24    0.29
   0  -2   1  446.75   30.77
   0  -2  -1  394.87   30.90
   0   2   1  449.54   30.95
   0   2  -1  452.91   30.79
   0  -2   2   24.10    1.92
   0   2  -2   20.14    1.88
   0   2   2   19.76    1.75
   0  -2  -2   17.35    1.72
   0   2  -3  320.25   21.72
   0  -2   3  312.75   21.62
   0  -2  -3  279.86   21.51
   0  -2  -4  339.84   24.05
   0  -2   4  347.66   24.56
   0  -2  -5 1273.23   89.09
   0  -2  -6   36.18    3.06
   0  -2  -7 1756.59  123.52
   0   2   7 1771.35  123.56
   0  -2  -8  801.56   57.89
   0   2   8  840.40   57.95
   0   2  -9   41.03    4.95
   0  -2  -9   44.00    3.84
   0   2 -10    7.59    2.51
   0  -2 -10   10.78    1.75
   0  -2 -11  121.55    9.17
   0   2 -11  101.55   10.25
   0  -2 -12  481.07   33.91
   0   2 -12  439.67   35.31
   0   2 -13 1041.43   76.95
   0  -2 -13 1068.29   75.32
   0  -2 -14  298.10   22.19
   0   2 -14  288.94   23.79
   0   2 -15 1681.21  123.79
   0  -2 -15 1748.28  122.05
   0   2 -16  236.21   20.54
   0  -2 -16  246.95   18.83
   0  -2 -17   23.29    3.37
   0   2 -17   18.30    4.48
   0   2 -18  140.97   13.32
   0  -2 -18  131.60   11.40
   0   2 -19  234.01   20.03
   0  -2 -19  226.26   18.08
   0   2 -20  178.19   15.85
   0  -2 -20  159.47   13.84
   0  -2 -21  263.52   21.54
   0   2 -21  300.36   23.69
   0  -2 -22  136.20   12.19
   0   2 -22  143.06   14.03
   0  -2 -23  876.79   65.00
   0   2 -23  924.91   67.05
   0  -2 -24   55.03    6.87
   0   2 -24   77.34    8.96
   0   2 -25    8.77    3.81
   0  -2 -25   19.25    3.98
   0  -2 -26   55.85    6.40
   0   2  26   41.57    4.50
   0   2 -26   57.23    7.93
   0   2 -27  103.85   11.19
   0   2  27   84.51    7.37
   0   2  28   23.77    3.23
   0   2 -28   37.76    6.71
   0  -2  29   48.88    7.52
   0   2 -29   87.10    9.92
   0  -2  30   13.15    4.86
   0   2 -30   28.90    6.41
   0   2 -31  207.10   19.52
   0   2 -32   12.14    5.54
   0   3   0    0.67    0.33
   0  -3   0    0.79    0.37
   0  -3  -1    1.46    0.42
   0  -3   1    0.45    0.31
   0  -3  -2    1.26    0.55
   0  -3   2    0.33    0.29
   0   3   2    0.38    0.42
   0   3  -2    0.76    0.49
   0  -3   3    0.10    0.43
   0   3   3    1.76    0.55
   0  -3  -3    0.85    0.47
   0   3  -3    0.46    0.60
   0  -3   4    0.34    0.52
   0   3  -4    0.13    0.62
   0  -3  -4    0.49    0.58
   0   3   5    1.60    0.40
   0  -3  -5    0.80    0.70
   0  -3   5    1.15    0.72
   0   3   6    0.10    0.20
   0   3   6    0.46    0.41
   0  -3   6   -0.29    0.82
   0   3   7   -0.15    0.52
   0   3   7    0.43    0.32
   0  -3   7   -0.17    0.76
   0  -3   8    0.93    0.95
   0   3   8   -0.18    0.66
   0   3   9   -0.52    0.76
   0  -3  -9    2.13    0.73
   0   3 -10   -0.82    2.07
   0  -3 -10    2.51    0.93
   0  -3 -11    1.13    0.87
   0   3 -11   -1.76    2.16
   0  -3 -12    1.01    0.95
   0   3 -12    1.86    2.10
   0   3 -13    1.00    2.36
   0  -3 -13    4.36    1.38
   0  -3 -14    1.43    1.22
   0   3 -14    1.07    2.35
   0   3 -15   -2.28    3.11
   0  -3 -15    0.79    1.40
   0   3 -16   -1.80    3.06
   0  -3 -16    2.16    1.44
   0   3 -17   -0.63    3.14
   0  -3 -17    0.23    1.64
   0   3 -18   -0.66    3.16
   0  -3 -18    4.53    2.12
   0   3 -19   -1.35    3.11
   0  -3 -19    5.37    2.17
   0   3 -20   -0.69    3.26
   0  -3 -20    3.15    2.14
   0   3 -21   -0.71    3.75
   0  -3 -21    3.61    2.23
   0  -3 -22    1.26    2.16
   0   3 -22    4.34    3.76
   0  -3 -23    4.94    2.53
   0   3  23    0.28    1.73
   0   3  24   -0.43    1.62
   0   3 -24    4.48    4.02
   0   3 -25    0.75    4.38
   0   3  25   -0.43    1.65
   0  -3  26   -3.40    3.61
   0   3  26   -0.86    1.62
   0   3  27    1.88    1.75
   0  -3  27    0.50    3.69
   0   3 -27    3.87    4.56
   0   3 -28    5.42    4.82
   0  -3  28    5.10    4.21
   0  -3  29    3.15    3.94
   0   3 -29    6.94    5.04
   0  -3  30    0.54    4.05
   0   3 -30    1.56    5.47
   0   3 -31    3.16    5.09
   0   3 -32    0.80    4.88
   0  -4   0 3157.35  220.57
   0  -4   1    8.36    1.06
   0   4   1    9.54    1.27
   0  -4  -1   11.18    1.27
   0  -4  -2  174.45   14.36
   0  -4   2  215.85   14.23
   0   4   2  198.30   14.49
   0   4   3   18.83    2.01
   0  -4  -3   19.41    2.06
   0   4  -3   21.86    2.33
   0   4  -4 5294.36  331.61
   0   4   4 4877.90  331.22
   0  -4   4 5348.35  331.41
   0  -4   5   64.40    5.45
   0  -4  -5   60.39    5.31
   0   4  -5   67.03    5.68
   0  -4  -6  337.49   24.88
   0  -4   6  344.55   25.03
   0   4   6  343.71   24.22
   0  -4   7   71.13    5.76
   0   4   7   68.59    4.96
   0   4   7   62.08    4.60
   0   4   8 1670.83  118.46
   0   4   8 1764.33  118.87
   0  -4   8 1743.67  119.75
   0  -4   9   25.62    3.08
   0   4   9   24.67    2.32
   0   4   9   23.03    1.89
   0  -4  10  123.59   10.01
   0   4  10  124.05    9.08
   0   4  10  115.00    8.53
   0  -4  11  102.56    9.53
   0   4  11  114.16    8.20
   0   4 -12 1269.44  107.68
   0   4  12 1546.53  104.94
   0  -4  12 1434.06  106.43
   0   4 -13  137.68   14.27
   0   4  13  156.59   11.50
   0  -4  13  176.17   13.31
   0  -4 -13  156.30   11.95
   0   4 -14   89.59   10.38
   0  -4 -14  108.34    8.18
   0   4  14  105.40    7.67
   0  -4  14   80.06    8.86
   0   4  15   48.84    4.30
   0  -4  15   50.84    5.88
   0   4 -15   52.02    7.34
   0  -4 -15   61.21    5.03
   0   4 -16  528.14   40.73
   0   4  16  500.92   36.72
   0  -4 -16  546.29   37.46
   0   4 -17    8.34    4.14
   0   4  17   11.62    1.78
   0   4 -18   41.20    6.98
   0  -4 -18   37.68    4.43
   0   4  18   46.28    3.93
   0   4 -19   81.24   10.07
   0  -4  19   67.14    8.00
   0   4  19   76.96    6.15
   0   4 -20   36.22    6.55
   0   4  20   28.36    2.94
   0  -4  20   24.59    4.74
   0   4 -21   59.10    8.60
   0   4  21   55.19    4.80
   0  -4  21   51.69    6.69
   0   4  22    9.19    1.95
   0  -4 -22   16.33    5.16
   0   4 -22   12.84    5.16
   0  -4  22   12.16    3.93
   0  -4 -23    6.50    4.54
   0  -4  23    9.71    4.16
   0   4  23   10.94    2.06
   0  -4  24   60.94    7.51
   0   4  24   54.25    5.08
   0   4 -25    8.40    5.16
   0  -4  25    2.94    3.38
   0   4  25    4.63    1.74
   0   4 -26   15.24    5.60
   0   4  26   13.68    2.39
   0  -4  26   14.57    4.78
   0   4 -27   13.69    6.01
   0  -4  27   11.81    4.43
   0  -4  28   28.93    5.72
   0   4 -28   19.93    6.60
   0   4 -29   13.87    6.03
   0  -4  29   12.84    4.73
   0   4 -30   69.75   10.70
   0   4 -31    0.87    5.13
   0  -5   0    0.65    0.62
   0  -5  -1    0.27    0.57
   0  -5   1    2.58    0.72
   0   5   2    0.12    0.61
   0  -5   2    0.19    0.49
   0  -5  -2    1.21    0.63
   0   5  -3    1.16    0.90
   0   5   3    0.89    0.71
   0  -5   3    0.48    0.47
   0  -5  -3    0.11    0.63
   0   5   4    1.86    0.96
   0   5  -4    1.09    0.94
   0  -5  -4    1.96    0.87
   0   5  -5    1.00    0.49
   0   5  -5    0.39    0.87
   0  -5   5    1.69    0.87
   0  -5  -5   -0.14    0.79
   0  -5   6    0.17    0.80
   0   5  -6    1.52    0.96
   0  -5  -6    0.16    0.83
   0   5   6    0.61    0.35
   0  -5  -7    1.56    1.05
   0   5  -7   -0.23    1.16
   0  -5   7   -0.18    0.99
   0   5   7    0.05    0.42
   0   5   8    0.55    0.52
   0  -5   8    0.79    1.01
   0   5   8    0.60    0.25
   0   5   9    0.75    0.29
   0  -5   9   -0.65    1.26
   0   5   9    0.09    0.67
   0   5  10    0.60    0.83
   0  -5  10    0.24    1.37
   0   5  10    0.43    0.35
   0   5  11    0.53    0.41
   0  -5  11    0.26    1.55
   0   5  11   -0.23    0.94
   0   5  12    0.56    0.51
   0  -5  12   -0.57    1.89
   0   5  13   -0.05    0.59
   0  -5  13   -0.31    1.76
   0  -5 -13   -0.92    1.94
   0  -5 -14    0.99    2.09
   0   5  14    0.18    0.64
   0   5 -14   -4.49    3.51
   0  -5  14   -1.32    2.00
   0   5  15    0.47    0.76
   0  -5  15   -1.06    2.22
   0  -5 -15   -1.44    2.65
   0   5 -15   -1.34    2.88
   0   5 -16   -2.14    3.29
   0  -5 -16   -0.78    2.97
   0  -5  16    0.37    2.64
   0   5  16    0.90    0.87
   0   5 -17   -0.75    3.61
   0   5  17   -0.08    0.88
   0  -5 -17   -0.42    2.88
   0  -5  17   -1.57    2.75
   0  -5  18   -4.10    3.04
   0  -5 -18   -1.37    2.97
   0   5 -18   -2.36    4.08
   0   5  18    1.15    1.04
   0   5 -19   -2.44    4.08
   0   5  19    0.57    1.05
   0  -5  19   -0.85    2.90
   0  -5 -19   -1.97    3.31
   0  -5  20   -3.09    2.98
   0  -5 -20   -0.53    3.66
   0   5 -20   -0.85    3.80
   0   5  20    0.40    1.15
   0  -5 -21   -2.25    3.99
   0   5  21    0.72    1.18
   0   5 -21   -0.87    4.26
   0  -5  21    0.46    2.91
   0   5 -22   -2.64    4.97
   0  -5 -22   -1.82    4.64
   0   5  22    1.38    1.26
   0  -5  22    1.88    3.03
   0  -5  23    0.97    3.58
   0   5 -23    2.69    4.98
   0   5  23   -0.87    1.38
   0  -5  24   -1.48    3.47
   0   5 -24    2.74    4.58
   0   5  24    0.99    1.42
   0   5  25    1.22    1.44
   0   5 -25    0.92    4.60
   0  -5  25    2.53    3.30
   0   5  26    0.33    1.45
   0   5 -26    0.93    5.43
   0  -5  26   -1.54    3.88
   0   5 -27    0.94    4.72
   0  -5  27    3.64    3.69
   0   5 -28    7.61    5.85
   0  -5  28    6.37    4.23
   0  -5  29    4.33    3.92
   0   5 -29    2.89    5.35
   0   5 -30    3.85    5.28
   0   5 -31    1.92    6.52
   0  -6   0    0.58    0.69
   0  -6   1  588.48   41.67
   0  -6   2  168.38   11.80
   0  -6  -2  149.31   11.97
   0  -6  -3  682.11   53.66
   0  -6   3  800.31   53.47
   0   6   3  785.31   53.95
   0  -6   4    2.55    0.70
   0  -6  -4    3.00    1.05
   0   6  -4    2.38    0.71
   0   6   4    5.44    1.20
   0   6  -4    1.90    1.09
   0   6  -5  112.26    8.38
   0  -6  -5   85.33    7.63
   0   6  -5   93.58    7.15
   0   6   5   95.24    7.71
   0  -6   6    3.99    1.20
   0   6  -6    3.34    1.46
   0   6  -6    6.09    0.94
   0  -6  -6    3.06    1.32
   0   6  -7   31.50    2.89
   0  -6   7   33.97    3.61
   0  -6  -7   37.20    3.71
   0   6  -7   35.62    4.02
   0   6   7   31.38    2.65
   0  -6   8    4.60    1.73
   0   6   8    7.22    1.02
   0   6  -8    5.26    1.99
   0  -6  -8    4.89    1.72
   0  -6   9  532.56   40.51
   0   6   9  567.81   39.50
   0  -6  10  319.65   25.18
   0   6  10  344.04   24.20
   0  -6  11 1066.70   80.47
   0   6  11 1184.52   79.48
   0   6  11 1122.47   78.84
   0   6  12   19.36    1.61
   0  -6  12   19.80    3.21
   0   6  12   21.82    2.40
   0   6  13   65.10    4.79
   0  -6  13   62.74    6.57
   0   6  14    8.42    0.96
   0  -6 -14    4.73    2.48
   0  -6 -15  562.84   42.59
   0   6 -15  519.89   44.56
   0  -6  15  595.95   42.62
   0   6  15  575.46   40.31
   0  -6 -16   26.88    4.86
   0  -6  16   29.01    4.81
   0   6 -16   18.86    5.57
   0   6  16   32.62    2.64
   0  -6 -17  134.51   11.86
   0   6  17  123.46    9.13
   0  -6  17  117.72   11.51
   0   6 -17  132.03   13.85
   0   6  18   91.16    6.82
   0  -6  18   85.11    9.23
   0  -6 -18   89.00    9.61
   0   6 -18   88.84   11.23
   0  -6 -19  482.39   36.50
   0  -6  19  461.65   35.96
   0   6  19  469.70   33.38
   0   6 -19  483.68   38.96
   0  -6  20   18.07    4.20
   0   6 -20   10.83    5.01
   0   6  20   11.55    1.58
   0  -6 -20   15.46    4.62
   0  -6 -21   88.33   10.37
   0   6 -21   83.20   11.75
   0  -6  21  103.70    9.87
   0   6  21   88.86    6.92
   0   6  22   11.00    1.71
   0  -6  22   21.17    4.78
   0   6 -22   16.22    6.27
   0   6  23  457.72   33.04
   0  -6  23  456.52   35.89
   0   6  24   21.64    2.43
   0  -6  24   23.86    5.07
   0   6 -24   24.70    7.17
   0   6  25    3.34    1.35
   0   6 -25    9.03    5.92
   0  -6  25    7.22    4.00
   0  -6  26   10.96    4.37
   0   6 -26    8.11    6.10
   0   6 -27  119.63   14.20
   0  -6  27   87.23   10.16
   0   6 -28    7.27    6.12
   0  -6  28   -1.07    3.98
   0  -6  29   31.82    6.03
   0   6 -29   53.65   10.14
   0   6 -30    4.26    6.55
   0  -7   0    2.03    0.98
   0  -7   1    1.48    0.91
   0  -7   2    1.20    0.83
   0  -7  -2    0.13    0.80
   0  -7   3    0.10    0.66
   0  -7  -3    0.98    0.89
   0   7  -3   -0.18    0.59
   0  -7  -4    1.24    0.97
   0   7   4    1.97    1.07
   0  -7   4    0.09    0.63
   0   7  -4    0.43    0.62
   0  -7  -5    0.68    0.92
   0   7   5   -0.18    1.04
   0   7  -5    1.04    0.65
   0   7  -5    0.52    1.19
   0   7  -6   -0.27    1.27
   0   7  -6    0.55    0.81
   0  -7  -6   24.08    2.75
   0  -7  -6   12.42    0.82
   0   7   6   16.26    2.64
   0   7  -7    6.71    1.06
   0  -7  -7    2.28    0.43
   0  -7   7    4.90    1.45
   0  -7  -7    3.59    1.47
   0   7  -7    3.50    1.85
   0  -7   8    0.86    1.29
   0   7  -8    1.24    1.50
   0   7   8    0.52    0.53
   0   7  -8    0.51    0.88
   0   7  -9   -0.32    1.74
   0  -7   9    0.47    1.43
   0   7   9    0.82    0.65
   0   7  -9   -0.77    1.12
   0  -7  10   -0.75    1.59
   0   7  10    0.50    0.79
   0  -7  11   -0.53    1.61
   0   7  11    0.10    0.92
   0   7  12   -0.11    0.98
   0  -7  12    0.29    1.60
   0   7  13    0.13    1.02
   0  -7  13   -0.31    1.71
   0  -7  14   -0.98    2.11
   0   7  14    0.54    0.47
   0   7 -14    0.75    3.74
   0   7 -15   -2.32    4.44
   0   7  15    0.83    0.53
   0  -7 -15   -0.75    2.69
   0  -7  15    0.69    2.38
   0  -7 -16    1.62    3.06
   0  -7  16    2.97    2.75
   0   7 -16   -1.60    4.38
   0   7  16    0.33    0.60
   0  -7  17   -3.55    3.10
   0   7  17    1.01    0.66
   0   7 -17   -4.17    4.41
   0  -7 -17   -2.19    2.85
   0  -7  18   -2.47    3.16
   0   7 -18   -1.76    4.33
   0   7  18    1.42    0.76
   0  -7 -18   -0.94    3.37
   0  -7 -19   -2.53    3.69
   0  -7  19   -0.43    2.93
   0   7  19   -0.32    0.73
   0   7 -19   -1.84    4.34
   0   7 -20    0.96    4.42
   0  -7 -20   -0.54    3.63
   0   7  20    0.51    0.79
   0  -7  20   -2.68    2.95
   0  -7 -21    0.59    3.64
   0  -7  21    1.39    3.01
   0   7  21    0.61    0.88
   0   7  22    0.38    0.96
   0  -7  22    3.33    3.50
   0   7 -22   -4.09    5.51
   0   7 -23   -2.09    5.52
   0   7  23    0.65    1.10
   0  -7  23    0.49    3.48
   0   7 -24   -1.06    5.52
   0  -7  24   -1.01    3.66
   0   7  24    0.20    1.06
   0   7 -25    2.16    5.21
   0  -7  25    1.03    3.75
   0  -7  26    1.05    3.97
   0   7 -26    2.20    5.72
   0  -7  27   -3.75    4.18
   0   7 -27    2.22    5.46
   0   7 -28   -1.13    5.77
   0  -7  28    4.31    4.14
   0   7 -29    2.29    5.73
   0  -7  29    1.09    4.06
   0   7 -30    3.49    7.15
   0  -8   0 4910.03  343.19
   0  -8  -1   15.68    2.11
   0  -8   1   13.52    1.99
   0  -8   2 4168.52  287.93
   0  -8  -2 4058.44  288.10
   0  -8   3   31.30    3.02
   0  -8  -3   36.66    3.44
   0   8  -3   26.27    2.85
   0  -8   4   63.72    4.97
   0   8  -4   58.04    4.90
   0   8  -4   65.46    6.22
   0  -8  -4   55.61    5.27
   0   8  -5    7.40    2.03
   0  -8  -5    9.00    1.84
   0   8  -5    8.94    1.39
   0   8   5   10.80    2.03
   0  -8  -6 1307.19   95.31
   0   8   6 1486.01   95.61
   0   8  -6 1381.91   96.21
   0   8  -6 1299.84   94.63
   0   8  -7  129.99   10.16
   0  -8  -7  147.13   11.08
   0   8  -7  140.99   11.72
   0  -8  -7  134.98    9.66
   0  -8  -8 4702.09  368.86
   0   8  -8 5050.62  369.72
   0   8  -8 5772.13  368.41
   0   8  -9  182.79   15.32
   0  -8   9  195.63   14.65
   0   8  -9  174.32   13.62
   0  -8  -9  178.06   14.57
   0   8   9  188.12   13.30
   0   8  10 2258.48  154.63
   0   8 -10 2167.87  154.95
   0  -8 -10 2059.14  155.89
   0  -8  10 2298.74  156.00
   0   8 -11   50.75    4.64
   0   8  11   53.80    4.37
   0  -8  11   52.11    5.49
   0  -8  12  123.91   11.00
   0   8  12  132.48    9.87
   0   8  13   47.03    4.00
   0  -8  13   36.81    4.88
   0   8  14  448.91   31.55
   0  -8  14  413.51   32.77
   0   8 -15  109.37   13.56
   0  -8 -15  126.69   11.50
   0  -8  15  130.47   11.28
   0  -8 -16 1980.57  137.41
   0   8 -16 1645.43  139.55
   0  -8  16 2029.02  137.17
   0  -8 -17  207.84   17.20
   0  -8  17  221.00   17.04
   0  -8 -18  825.39   56.88
   0   8 -18  696.94   59.03
   0  -8  18  743.38   56.05
   0   8 -19   23.10    6.87
   0  -8  19   27.16    4.69
   0  -8 -19   28.34    5.27
   0  -8  20  231.23   18.92
   0   8 -20  195.79   21.55
   0  -8 -20  231.67   19.56
   0   8 -21   11.47    5.56
   0   8  21   10.10    1.10
   0  -8  21    9.43    3.63
   0  -8  22  240.99   18.28
   0   8  22  202.66   14.66
   0   8 -22  276.85   22.94
   0  -8  23   44.07    6.44
   0   8  23   37.65    2.99
   0   8 -24  438.25   33.38
   0  -8  24  317.72   27.66
   0   8 -25   68.08   11.24
   0  -8  25   53.12    7.69
   0  -8  26  127.02   13.40
   0   8 -26  178.38   18.31
   0   8 -27    7.19    6.69
   0  -8  27    9.25    4.57
   0   8 -28  162.29   18.12
   0  -8  28  121.41   12.89
   0   8 -29    9.94    7.25
   0  -9   0    0.28    1.11
   0  -9  -1    1.15    1.16
   0  -9   1    0.27    0.99
   0   9  -1    0.80    1.20
   0  -9   2    0.93    1.08
   0   9  -3    2.41    1.06
   0  -9  -3   -0.65    1.08
   0  -9   3    0.25    0.96
   0  -9   4    0.24    0.95
   0   9  -4    0.12    0.84
   0  -9  -4    0.71    1.27
   0  -9   5    0.45    0.90
   0  -9  -5    1.31    1.24
   0   9  -5   -0.11    0.86
   0   9  -5   -0.66    1.89
   0   9  -6    1.46    1.00
   0   9  -6    0.35    1.78
   0  -9  -6    2.68    1.57
   0   9   6    1.42    1.65
   0  -9  -7   -0.22    1.57
   0  -9  -7    0.66    0.53
   0   9   7    3.45    1.88
   0   9  -7    0.35    0.88
   0   9  -7   -1.08    2.15
   0   9  -8    1.14    1.00
   0  -9  -8    0.72    0.45
   0   9  -8    0.37    2.03
   0  -9  -8    1.20    1.70
   0   9   9    1.03    0.70
   0  -9  -9    0.26    1.59
   0   9  -9    1.95    1.79
   0   9  -9   -0.13    1.17
   0  -9 -10    2.27    1.87
   0   9 -10   -0.14    1.26
   0   9  10    0.73    0.77
   0   9  11    1.54    0.93
   0  -9  11    0.27    1.54
   0   9 -11    0.14    1.00
   0  -9 -11    0.89    2.09
   0   9 -12    0.46    1.09
   0   9  12    0.20    0.93
   0  -9  12    0.29    1.62
   0  -9  13   -0.62    1.89
   0   9 -13    0.83    1.37
   0   9  13    1.25    1.14
   0   9  14    0.88    1.24
   0  -9  14   -0.66    2.46
   0  -9  15    0.35    2.38
   0   9 -15   -5.18    4.72
   0   9 -16    0.89    4.02
   0  -9  16    0.37    2.81
   0  -9 -16    3.01    3.30
   0  -9 -17   -0.92    3.30
   0  -9  17   -1.98    2.86
   0   9 -17   -3.67    4.50
   0  -9  18    0.42    2.95
   0  -9 -18    1.01    3.20
   0   9 -18   -0.95    4.38
   0  -9 -19    0.54    3.59
   0  -9  19    2.18    2.87
   0   9 -19   -1.00    4.62
   0   9 -20   -3.13    5.02
   0  -9  20    0.46    3.09
   0   9 -21   -1.09    5.13
   0  -9  21   -3.81    3.57
   0   9 -22   -3.38    6.36
   0  -9  22    2.98    3.62
   0   9 -23   -2.34    6.08
   0  -9  23   -3.06    3.89
   0   9 -24   -2.40    6.01
   0  -9  24    1.05    3.92
   0  -9  25   -2.14    3.94
   0   9 -25    1.22    5.89
   0  -9  26    0.55    4.01
   0   9 -26    5.01    6.50
   0   9 -27    2.58    6.94
   0  -9  27    6.06    4.13
   0  -9  28   -2.23    3.99
   0   9 -28   -2.61    7.37
   0   9 -29   -4.02    7.21
   0  10   0    1.77    1.41
   0 -10   0    0.62    1.32
   0  10  -1 1376.57   97.26
   0 -10  -1 1381.02   97.11
   0 -10   1 1371.65   97.05
   0 -10  -2   36.66    3.71
   0  10  -2   26.18    3.40
   0 -10   2   38.87    3.69
   0 -10   3 1121.59   79.18
   0 -10   4   56.82    4.64
   0 -10  -4   47.87    4.72
   0  10  -4   43.42    4.29
   0 -10  -5 2148.68  142.84
   0 -10   5 2079.01  142.24
   0  10  -5 1963.73  142.18
   0  10  -5 1870.66  143.77
   0  10  -6  182.07   14.61
   0 -10  -6  195.13   13.36
   0  10  -6  184.42   12.55
   0  10   7 2294.70  150.94
   0  10  -7 2058.88  149.70
   0  10  -7 2045.24  151.60
   0 -10  -7 2210.55  150.57
   0 -10  -8   87.43    7.39
   0  10  -8   78.46    6.44
   0  10  -8   83.89    8.21
   0 -10  -8   77.10    5.79
   0 -10  -9  474.79   33.64
   0  10  -9  390.72   34.19
   0 -10  -9  465.21   31.74
   0  10  -9  408.80   32.41
   0  10 -10    1.83    1.13
   0  10  10    2.54    0.81
   0  10 -10    0.45    1.97
   0 -10 -10    2.90    1.96
   0  10 -11   88.38    7.33
   0  10  11   90.10    6.74
   0 -10 -11   88.56    8.32
   0  10 -11   74.72    8.62
   0  10 -12   32.64    3.54
   0  10  12   33.97    3.08
   0 -10 -12   34.31    4.66
   0 -10  13 1153.66   88.65
   0  10  13 1324.23   87.41
   0  10 -13 1176.33   87.75
   0 -10  14   11.71    3.20
   0  10  14   19.83    2.41
   0  10 -14   15.48    2.79
   0  10 -15 1814.43  122.86
   0 -10  15 1628.33  123.64
   0 -10  16    0.74    2.71
   0  10 -16    1.95    1.87
   0  10 -16   -4.66    4.85
   0  10 -17   86.00   12.20
   0 -10 -17  121.70   10.67
   0  10 -17  102.17    8.80
   0 -10  17   88.01    9.49
   0 -10 -18   15.94    4.15
   0  10 -18    5.95    4.94
   0 -10  18   11.68    3.50
   0 -10  19   15.33    4.03
   0  10 -19   18.54    6.18
   0 -10  20   -2.29    3.31
   0  10 -20   -1.08    4.63
   0 -10  21  338.76   27.95
   0  10 -21  392.78   32.74
   0 -10  22    4.44    4.16
   0  10 -22    9.39    6.83
   0  10 -23  771.14   55.44
   0 -10  23  621.33   49.45
   0  10 -24    5.03    6.88
   0 -10  24   -2.63    4.17
   0  10 -25   18.01    8.19
   0 -10  25   17.77    5.17
   0 -10  26    3.29    4.41
   0  10 -26   -1.32    6.88
   0 -10  27   10.52    4.62
   0  10 -27   29.90    9.95
   0  10 -28   12.51    8.20
   0 -10  28    1.12    4.24
   0 -11   0    1.34    1.43
   0  11   0    2.00    1.71
   0 -11  -1   -0.17    1.34
   0 -11   1   -0.17    1.32
   0  11   1    0.48    1.57
   0  11  -1    0.20    1.22
   0  11  -2    3.89    1.55
   0 -11   2    1.32    1.29
   0 -11  -2    0.87    1.46
   0 -11   3    0.31    1.12
   0 -11  -4    0.19    1.37
   0 -11   4    2.96    1.49
   0  11  -4   -0.45    1.11
   0 -11  -5   -0.21    1.52
   0 -11   5    1.14    1.11
   0  11  -5    0.42    1.77
   0  11  -5   -0.29    1.23
   0  11  -6    1.77    1.68
   0 -11  -6    2.95    1.70
   0  11  -6    0.14    1.03
   0 -11  -7   -0.24    1.63
   0  11   7    1.47    2.17
   0  11  -7    1.35    2.02
   0  11  -7   -0.28    1.02
   0  11  -8    2.75    2.25
   0  11  -8   -0.56    1.28
   0 -11  -8    1.28    1.84
   0 -11  -8    0.32    0.61
   0 -11  -9    0.88    0.51
   0 -11  -9    3.31    2.05
   0  11  -9    0.58    1.19
   0  11  -9    1.38    1.92
   0 -11 -10   -0.59    1.97
   0  11 -10    1.94    2.14
   0  11  10    4.45    0.94
   0  11 -10    0.75    1.35
   0  11 -11    0.92    1.18
   0  11 -11   -1.00    2.36
   0  11  11    0.08    0.81
   0 -11 -11    1.60    2.13
   0  11  12    0.27    0.92
   0  11 -12    3.58    2.51
   0  11 -12    0.17    1.63
   0 -11 -12    0.68    2.38
   0  11 -13    1.79    1.80
   0  11  13    0.72    1.12
   0  11 -14   -0.62    1.96
   0  11  14    2.27    1.29
   0 -11  15   -1.42    2.51
   0  11  15    2.23    1.52
   0  11 -15    0.62    1.95
   0 -11  16    0.36    2.52
   0  11 -16    0.97    4.47
   0  11 -16   -1.77    2.12
   0 -11  17   -1.15    2.66
   0  11 -17   -1.00    4.26
   0 -11 -17    0.95    3.28
   0  11 -17    3.57    2.43
   0  11 -18    0.52    2.43
   0  11 -18   -5.12    5.42
   0 -11  18   -1.21    2.69
   0 -11  19    0.85    2.84
   0  11 -19   -2.26    2.79
   0  11 -19   -2.12    5.30
   0  11 -20   -3.35    5.59
   0 -11  20    0.45    3.48
   0  11 -20   -0.30    2.52
   0  11 -21   -1.29    2.81
   0 -11  21   -2.36    3.65
   0  11 -21   -2.33    5.60
   0  11 -22    3.09    3.34
   0 -11  22   -0.99    3.60
   0  11 -22   -2.43    6.19
   0  11 -23    1.81    3.28
   0 -11  23   -1.02    3.81
   0  11 -23    2.51    6.29
   0 -11  24   -0.52    4.28
   0  11 -24   -0.38    3.80
   0  11 -24    1.31    6.80
   0  11 -25   -1.18    3.89
   0  11 -25   -5.38    7.35
   0 -11  25    0.54    3.97
   0 -11  26   -4.96    4.23
   0  11 -26    1.39    7.33
   0  11 -26   -2.43    3.92
   0  11 -27   -3.31    4.20
   0 -11  27    3.89    4.13
   0  11 -27   -4.27    8.04
   0  11 -28   -3.35    4.22
   0  11 -29    3.80    4.37
   0  11 -30   -0.85    4.19
   0 -12   0 2768.75  198.25
   0  12   0 2906.61  198.78
   0  12   1    9.66    2.50
   0  12  -1    9.10    2.32
   0 -12  -1   10.97    2.20
   0 -12   1    8.33    2.14
   0 -12  -2  460.70   33.23
   0  12   2  473.84   33.96
   0  12  -2  446.99   33.38
   0 -12   2  452.58   33.19
   0 -12   3    7.27    1.77
   0 -12  -3   11.22    2.20
   0  12  -3    8.74    1.94
   0 -12   4  508.05   36.96
   0  12  -5   28.07    4.61
   0  12  -5   29.47    3.30
   0 -12   5   26.84    3.29
   0 -12  -6   62.14    5.55
   0 -12   6   55.69    4.89
   0  12  -6   46.35    4.74
   0  12  -6   47.95    6.41
   0  12  -7    7.73    1.80
   0 -12  -7    7.79    2.41
   0  12  -7   10.58    3.26
   0  12  -8 1683.74  137.02
   0  12  -8 1874.48  134.85
   0 -12  -8 2158.09  135.89
   0  12  -9    8.07    1.79
   0 -12  -9    6.60    0.97
   0  12  -9    6.67    3.02
   0 -12  -9    4.17    2.31
   0  12 -10  288.31   21.34
   0  12 -10  249.48   23.36
   0 -12 -10  287.62   20.38
   0  12 -11   31.14    5.26
   0 -12 -11   36.52    4.68
   0  12 -11   34.21    3.67
   0  12  11   34.71    3.01
   0  12 -12   87.97    7.62
   0 -12 -12  104.39    9.03
   0  12  12   93.83    7.01
   0  12 -13   49.20    5.14
   0  12  13   57.49    4.69
   0  12 -14   24.72    3.22
   0  12  14   21.83    2.51
   0  12 -15    7.67    2.47
   0  12  15    5.31    1.52
   0  12 -16  292.51   32.98
   0  12 -16  437.38   29.84
   0  12 -17    3.10    4.43
   0  12 -17    5.92    2.79
   0 -12  18  130.88   13.52
   0  12 -18  161.38   17.44
   0  12 -18  180.58   13.29
   0  12 -19   16.36    6.67
   0 -12  19    9.78    3.50
   0  12 -19   16.46    3.50
   0  12 -20    7.68    3.08
   0 -12  20    2.64    3.41
   0  12 -20    1.15    5.04
   0  12 -21   60.88    6.17
   0  12 -21   59.74   10.79
   0  12 -22   40.30    5.27
   0  12 -22   37.46    9.44
   0 -12  22   22.02    5.06
   0 -12  23   -2.48    3.93
   0  12 -23    2.59    6.49
   0  12 -23    0.37    3.55
   0 -12  24   30.13    6.11
   0  12 -24   60.58   12.06
   0  12 -24   56.39    6.81
   0 -12  25    6.28    4.25
   0  12 -25    6.98    7.26
   0  12 -25    0.80    3.79
   0  12 -26    2.06    4.05
   0 -12  26    8.05    4.46
   0  12 -26   15.84    8.73
   0  12 -27    2.53    4.04
   0 -12  27    2.73    3.98
   0  12 -27    5.94    8.26
   0  12 -28   23.47    5.29
   0  12 -29   14.52    4.80
   0 -13   0    0.58    1.59
   0  13   0    2.64    1.92
   0 -13  -1    0.78    1.49
   0  13   1   -1.12    1.91
   0 -13   1    1.17    1.60
   0  13  -1    0.49    1.81
   0  13  -2    0.46    1.71
   0 -13  -2   -0.20    1.62
   0 -13   2    2.12    1.71
   0  13   2    0.60    1.94
   0 -13  -3    0.40    1.55
   0  13   3    2.76    2.47
   0  13  -3   -1.07    1.54
   0 -13   3   -0.18    1.56
   0 -13   4    1.36    1.96
   0  13  -4    1.98    1.46
   0 -13   5   -0.35    1.40
   0  13  -5    4.32    2.43
   0 -13   6    0.17    1.43
   0  13  -6    1.62    1.83
   0 -13  -6   -0.95    1.88
   0  13  -6   -0.35    1.47
   0 -13  -7   -0.25    1.82
   0  13  -7    1.37    1.55
   0  13  -7   -0.56    2.58
   0 -13  -8    3.28    2.33
   0  13  -8    2.55    1.48
   0  13  -8    2.28    2.69
   0 -13  -9    0.86    2.26
   0  13  -9    0.85    1.45
   0 -13  -9    0.48    0.71
   0  13  -9    1.69    2.48
   0 -13 -10   -0.91    2.12
   0  13 -10   -0.17    1.52
   0 -13 -10    0.95    0.58
   0  13 -10    0.58    2.59
   0  13 -11   -0.90    1.69
   0 -13 -11   -1.30    2.74
   0  13  11   -0.31    0.83
   0  13 -11    1.78    2.54
   0 -13 -12    1.05    2.47
   0  13  12    1.16    1.04
   0  13 -12   -0.56    1.68
   0  13 -12    1.21    2.45
   0  13  13    0.46    1.06
   0  13 -13   -0.60    1.84
   0  13 -13    3.68    2.70
   0 -13 -13    0.37    2.57
   0  13  14    0.72    1.27
   0  13 -14    1.46    1.92
   0 -13 -14    3.97    2.97
   0  13  15    0.65    1.30
   0  13 -15    0.65    2.03
   0  13 -16   -1.63    2.31
   0  13 -17   -1.54    2.53
   0  13 -18    4.09    2.67
   0  13 -18    2.17    5.22
   0  13 -19   -1.12    5.17
   0  13 -19   -0.33    2.96
   0  13 -20    1.17    5.65
   0  13 -20   -1.96    3.86
   0  13 -21   -1.22    5.89
   0  13 -21    2.35    3.69
   0  13 -22    2.55    6.51
   0 -13  22   -1.98    4.02
   0  13 -22    1.97    3.84
   0 -13  23   -2.05    3.93
   0  13 -23   -0.40    3.94
   0  13 -23   -2.66    7.72
   0  13 -24   -1.38    7.55
   0 -13  24   -0.52    3.94
   0  13 -24   -0.41    3.95
   0  13 -25   -2.57    3.99
   0  13 -25   -5.75    8.47
   0 -13  25    1.07    3.94
   0  13 -26   -1.48    8.49
   0 -13  26   -4.33    4.48
   0  13 -26   -1.31    4.63
   0  13 -27   -2.66    4.53
   0  13 -28   -1.36    4.59
   0  14   0    2.58    2.31
   0 -14   0    1.02    1.78
   0 -14  -1   55.34    5.17
   0 -14   1   43.18    4.93
   0  14  -1   48.62    5.55
   0  14   1   60.24    5.95
   0 -14   2   47.54    5.24
   0  14   2   58.25    6.12
   0  14  -2   54.35    5.62
   0 -14  -2   57.63    5.50
   0 -14  -3   46.51    4.70
   0  14   3   47.04    5.48
   0 -14   3   37.12    4.50
   0  14  -3   35.37    4.54
   0 -14  -4    1.52    2.05
   0  14   4    0.68    2.49
   0  14  -4    4.87    2.10
   0 -14   4    2.21    2.12
   0  14  -5  292.19   21.05
   0 -14   5  304.77   20.99
   0  14  -6  117.13   12.65
   0 -14   6  136.01   10.59
   0  14  -7  322.07   23.50
   0 -14  -7  348.43   24.17
   0  14  -8    8.16    2.11
   0  14  -8    3.74    2.84
   0 -14  -8    6.07    2.44
   0  14  -9    8.05    2.17
   0 -14  -9    9.50    1.31
   0  14 -10    1.32    1.73
   0 -14 -10    1.24    0.70
   0 -14 -10    6.63    2.95
   0  14 -10    6.31    3.04
   0  14  11   24.98    2.37
   0  14 -11   23.21    3.17
   0 -14 -11   29.80    4.35
   0  14  12    6.36    1.35
   0 -14 -12    9.77    3.47
   0  14 -12   10.19    2.31
   0  14 -12   13.26    3.67
   0  14  13  272.59   18.92
   0 -14 -13  289.05   21.18
   0  14 -13  260.10   19.81
   0  14  14   51.40    4.34
   0 -14 -14   55.98    6.59
   0  14 -14   44.57    5.23
   0  14  15  485.07   35.06
   0  14 -15  511.10   36.13
   0  14 -16   23.81    3.85
   0  14 -17    3.44    2.46
   0  14 -18   -0.84    2.75
   0  14 -19   86.53    8.47
   0  14 -20    1.20    5.89
   0  14 -20    2.29    3.31
   0  14 -21  155.85   13.34
   0  14 -21  138.32   18.01
   0  14 -22   13.01    9.10
   0  14 -22   15.26    4.44
   0  14 -23  357.57   28.29
   0  14 -23  377.82   34.59
   0  14 -24    7.92    4.74
   0  14 -24   15.49    9.30
   0  14 -25    9.84    5.14
   0  14 -25    2.94    8.92
   0  14 -26   -1.45    4.73
   0  14 -27   27.97    6.05
   0  15   0    2.77    2.83
   0 -15   0   -0.22    1.93
   0 -15  -1    1.51    2.05
   0  15  -1    0.58    2.40
   0  15   1    1.64    2.39
   0 -15   1    0.22    2.14
   0 -15   2    2.59    1.99
   0  15  -2    3.78    2.36
   0  15   2    2.34    2.81
   0 -15  -2    0.88    2.09
   0 -15   3    1.09    1.82
   0 -15  -3   -0.90    2.01
   0  15   3   -0.35    2.74
   0  15  -3    0.77    2.32
   0 -15  -4   -0.46    2.06
   0 -15   4    0.26    2.26
   0  15   4   -2.52    2.96
   0  15  -4   -0.74    2.21
   0 -15  -5    0.70    2.16
   0  15   5   -0.37    2.73
   0  15  -5    0.23    2.10
   0  15  -5   -0.63    2.70
   0 -15   5   -0.21    1.90
   0  15  -6    0.63    2.71
   0 -15   6   -0.20    1.59
   0  15  -6    0.89    1.88
   0  15  -7   -1.35    2.74
   0 -15  -8    1.40    2.35
   0  15  -8    0.69    2.70
   0  15  -8    1.41    1.83
   0  15  -9    0.70    3.63
   0  15  -9   -1.02    1.83
   0 -15  -9   -0.62    1.05
   0 -15  -9    3.29    2.61
   0 -15 -10    0.18    0.74
   0 -15 -10    5.67    2.87
   0  15 -10    6.25    3.05
   0  15 -10    0.21    1.77
   0 -15 -11   -0.03    0.53
   0  15 -11    1.05    1.83
   0 -15 -11   -0.34    2.81
   0  15 -11    2.13    3.05
   0  15  12   -0.40    1.04
   0 -15 -12    1.80    2.74
   0  15 -12   -0.43    1.98
   0  15 -12    3.60    3.17
   0  15 -13    0.22    1.96
   0  15  13   -0.17    1.19
   0  15 -13    2.91    3.28
   0 -15 -13   -0.38    3.15
   0  15  14   -0.46    1.26
   0  15 -14    0.23    2.28
   0  15 -15    1.25    2.62
   0  15  15    1.18    1.31
   0  15 -16   -0.53    2.63
   0  15 -17    0.28    2.67
   0  15 -18   -3.34    3.33
   0  15 -19   -3.27    3.41
   0  15 -20   -1.38    3.63
   0  15 -21   -2.53    7.56
   0  15 -21   -0.37    3.72
   0  15 -22   -1.32    7.78
   0  15 -22   -1.54    4.03
   0  15 -23    0.40    4.22
   0  15 -23   -2.75    8.21
   0  15 -24   -0.85    4.38
   0  15 -24   -1.43    8.42
   0  15 -25   -4.81    4.82
   0  15 -26   -6.78    5.76
   0  15 -27   -5.52    6.15
   0  16   0 2373.87  155.03
   0 -16   0 2070.36  154.06
   0 -16  -1    6.63    2.75
   0  16  -1   13.32    3.39
   0 -16   1    8.78    2.85
   0  16   1   10.47    3.47
   0  16   2  323.89   23.82
   0 -16  -2  309.02   22.79
   0 -16   2  273.27   22.59
   0  16  -2  316.39   23.33
   0 -16   3    8.64    2.51
   0 -16  -3    6.10    2.60
   0  16  -3   10.25    3.09
   0  16   3   10.04    3.48
   0 -16   4  179.42   14.23
   0  16  -4  173.62   14.20
   0  16   4  172.72   14.99
   0 -16  -4  174.43   14.02
   0  16  -5    6.88    2.58
   0 -16  -5    4.93    2.46
   0  16   5    3.89    3.25
   0  16  -5    4.01    2.64
   0 -16   5    2.86    2.02
   0  16  -6  163.38   12.11
   0  16   6  153.63   13.24
   0 -16  -6  160.47   12.14
   0 -16   6  145.61   11.77
   0  16  -7   12.33    4.53
   0  16  -7   12.30    3.02
   0  16  -8 1123.29   83.49
   0  16  -9   12.04    2.78
   0 -16  -9    9.66    3.13
   0  16  -9    6.87    3.88
   0 -16 -10  200.86   15.46
   0  16 -10  240.31   16.79
   0  16 -10  183.44   19.24
   0  16 -11   19.73    3.16
   0  16 -11   12.42    4.66
   0 -16 -11   16.06    1.59
   0  16 -12    3.29    2.37
   0  16  12    3.89    1.19
   0  16 -13   45.06    4.79
   0  16  13   34.50    3.23
   0  16  14  126.81    9.60
   0  16 -14  133.58   10.96
   0  16  15    1.88    1.29
   0  16 -15    3.68    2.78
   0  16 -16  524.36   39.40
   0  16 -16  586.97   45.63
   0  16 -17   12.83    3.82
   0  16 -17   20.37    7.76
   0  16 -18  263.12   20.84
   0  16 -19    7.61    3.98
   0  16 -20   35.53    5.74
   0  16 -21   39.05    6.24
   0  16 -22  173.15   15.32
   0  16 -23   12.48   10.02
   0  16 -23    4.85    4.62
   0  16 -24  145.38   19.07
   0  16 -24  133.12   13.29
   0  16 -25    8.22    5.19
   0  16 -26   53.49    8.39
   0  17   0    1.06    3.19
   0 -17   0   -0.24    2.49
   0  17  -1    1.99    2.69
   0 -17   1    0.24    2.28
   0 -17  -1   -0.72    2.21
   0  17   1   -0.72    2.84
   0  17  -2    3.49    2.80
   0 -17   2   -2.58    2.30
   0 -17  -2    5.01    2.47
   0  17   2   -0.38    3.15
   0  17  -3    0.30    2.57
   0 -17  -3    2.20    2.49
   0 -17   3    0.75    2.34
   0  17   3    1.19    3.39
   0 -17  -4    3.00    2.40
   0 -17   4    2.08    2.73
   0  17  -4    3.71    2.54
   0 -17  -5   -0.76    2.45
   0 -17   5   -0.93    2.34
   0  17  -5    9.81    3.58
   0  17  -5    1.68    2.75
   0  17   5    0.82    3.49
   0  17   6   -2.08    3.34
   0  17  -6    0.72    2.82
   0 -17   6    0.46    2.19
   0 -17  -6    0.79    2.52
   0  17  -6    3.22    2.66
   0  17  -7   -0.51    2.29
   0 -17  -7    3.76    2.78
   0  17   7   -0.85    3.40
   0  17  -7    0.77    3.04
   0  17  -8    2.54    2.35
   0  17  -8    6.42    3.95
   0  17  -9   -4.12    4.14
   0 -17 -10   -0.17    0.98
   0  17 -11    2.21    2.44
   0 -17 -11   -0.65    0.83
   0  17 -12    0.50    2.38
   0  17  12   -0.85    1.21
   0  17  13   -0.38    1.24
   0  17 -13    0.26    2.50
   0  17 -14    0.82    2.86
   0  17  14    1.69    1.30
   0  17  15    0.35    1.27
   0  17 -15   -0.86    2.96
   0  17 -16    0.60    3.05
   0  17 -16    3.37    6.71
   0  17 -17    3.82    3.31
   0  17 -17    8.00    6.55
   0  17 -18    2.33    6.95
   0  17 -18    0.34    3.43
   0  17 -19    2.40    6.56
   0  17 -19   -1.10    3.69
   0  17 -20    0.39    3.86
   0  17 -21    4.61    4.41
   0  17 -22    2.67    4.92
   0  17 -23   -0.47    5.18
   0  17 -24   13.41    5.95
   0  17 -25   -6.17    6.18
   0 -18   0    0.76    2.42
   0  18   0    4.48    3.37
   0 -18  -1   50.28    5.45
   0 -18   1   39.16    5.18
   0  18   1   56.84    6.51
   0  18  -1   55.50    6.40
   0 -18   2   66.52    6.68
   0  18  -2   65.94    7.45
   0  18   2   85.90    8.17
   0 -18  -2   65.02    6.75
   0  18  -3   53.80    6.14
   0  18   3   51.56    6.84
   0 -18  -3   53.08    5.71
   0 -18   3   48.45    5.64
   0 -18   4    0.53    2.66
   0  18   4    2.07    3.55
   0 -18  -4    1.81    2.48
   0  18  -4    0.62    2.72
   0 -18  -5  224.92   15.69
   0 -18   5  190.56   15.23
   0  18  -5  203.69   15.74
   0  18   5  239.48   17.20
   0 -18   6   32.46    4.65
   0 -18  -6   55.82    5.41
   0  18   6   37.81    6.11
   0  18  -6   51.97    5.62
   0  18  -6   20.99    5.85
   0 -18  -7  233.44   18.63
   0  18  -7  235.08   18.62
   0  18   7  244.98   20.00
   0  18  -8    5.26    2.91
   0  18   8   -1.85    3.88
   0  18  -9   10.91    3.14
   0 -18 -10   56.39    4.69
   0 -18 -11    2.53    1.02
   0  18  12   -0.68    1.11
   0  18 -12    4.05    2.95
   0  18  13  205.60   15.29
   0  18 -13  240.35   17.14
   0  18  14    7.36    1.64
   0  18 -14   14.39    3.57
   0  18 -15  422.65   31.79
   0  18 -16   10.20    7.81
   0  18 -16    6.26    3.58
   0  18 -17   24.21    8.86
   0  18 -17   24.36    4.91
   0  18 -18    8.21    6.95
   0  18 -18   10.35    4.26
   0  18 -19   13.81    5.06
   0  18 -19   19.25    8.90
   0  18 -20    1.25    7.49
   0  18 -20   -1.26    4.24
   0  18 -21  196.49   16.76
   0  18 -21  162.38   21.24
   0  18 -22   14.21    6.04
   0  18 -23  363.48   29.24
   0  18 -24   -1.58    6.08
   0 -19   0    0.26    2.72
   0  19   0   -0.77    3.24
   0 -19   1   -1.55    2.79
   0  19  -1   -1.14    3.27
   0 -19  -1    4.75    2.85
   0  19   1   -0.40    3.21
   0  19  -2    1.45    3.16
   0 -19  -2   -1.05    2.69
   0  19   2   -0.83    3.70
   0 -19   2    2.59    2.72
   0 -19  -3   -0.52    2.55
   0 -19   3    1.17    2.74
   0  19  -3   -3.12    3.36
   0  19   3   -2.52    3.91
   0 -19  -4    0.81    2.74
   0  19  -4   -0.34    3.18
   0  19   4    1.29    3.77
   0 -19   4   -0.27    2.59
   0 -19  -5    2.20    2.78
   0 -19   5   -0.26    2.57
   0  19   5   -0.88    3.96
   0  19  -5    3.22    3.16
   0 -19   6    0.76    2.60
   0  19   6    4.08    4.08
   0  19  -6    0.31    3.20
   0  19  -7   -0.31    2.82
   0  19   7   -1.40    4.01
   0  19  -8    0.91    3.18
   0  19  -9    0.90    2.95
   0 -19 -10   -0.63    1.20
   0  19 -10    0.30    3.03
   0  19 -11   -1.21    3.07
   0 -19 -11    0.35    1.06
   0  19  12    0.44    1.22
   0  19  13   -1.44    1.31
   0  19  14    1.59    1.15
   0  19 -14   -0.63    3.26
   0  19 -15    2.35    3.52
   0  19 -15   10.03    8.12
   0  19 -16    6.82    7.24
   0  19 -16    2.47    3.65
   0  19 -17    5.76    7.43
   0  19 -17    2.24    3.84
   0  19 -18   -1.18    7.14
   0  19 -18    2.40    4.14
   0  19 -19   -1.73    4.55
   0  19 -19   -1.21    7.26
   0  19 -20   -1.26    8.01
   0  19 -20    0.92    5.09
   0  19 -21   -6.49    8.93
   0  19 -21    5.87    5.56
   0  19 -22   -1.56    5.34
   0  19 -23    0.55    5.99
   0 -20   0  401.25   32.52
   0  20   0  511.44   34.11
   0  20  -1    5.90    3.71
   0 -20  -1    2.46    2.85
   0 -20   1    2.90    2.78
   0  20   1   -0.83    3.82
   0 -20  -2   23.18    3.97
   0  20  -2   21.48    4.73
   0  20   2   18.55    5.07
   0 -20   2   20.48    3.94
   0  20   3    1.74    3.68
   0 -20   3    1.34    3.49
   0  20  -3    1.84    3.79
   0  20  -4  314.97   22.84
   0 -20   4  250.19   21.74
   0  20   4  324.46   23.64
   0 -20   5    1.59    2.58
   0  20  -5    1.04    3.35
   0  20   5    5.04    4.64
   0  20   6    0.94    4.15
   0 -20   6    1.58    2.79
   0  20  -6    6.06    3.73
   0  20   7   22.84    5.70
   0  20  -7   25.60    4.71
   0  20  -8  327.09   25.27
   0  20  -9   49.41    6.37
   0 -20 -10   14.25    2.08
   0  20 -10   22.12    4.29
   0 -20 -11    0.54    1.12
   0  20 -11    0.33    3.46
   0  20  12   56.89    4.66
   0  20 -12   73.26    7.25
   0  20  13    0.74    1.14
   0  20 -15   43.61   10.46
   0  20 -16  174.79   19.99
   0  20 -17   79.49   13.82
   0  20 -17   75.48    8.85
   0  20 -18    9.45    9.14
   0  20 -18   20.40    5.45
   0  20 -19    0.92    5.11
   0  20 -19   -1.21    8.16
   0  20 -20    1.26    8.56
   0  20 -20    7.88    5.47
   0  20 -21   12.15    6.70
   0  20 -22   23.11    7.76
   0  21   0    1.26    4.12
   0  21   1    3.53    4.32
   0  21  -1    1.62    3.72
   0  21   2    6.17    4.31
   0  21  -2   -0.41    3.52
   0  21   3    3.17    4.12
   0 -21   3   -1.61    3.30
   0  21  -3   -1.18    3.73
   0  21   4   -1.85    4.04
   0 -21   4   -0.28    2.91
   0  21  -4    3.78    3.64
   0 -21   5   -1.10    3.01
   0  21  -5    4.06    3.97
   0  21   5   -1.42    3.97
   0  21   6   -2.42    4.54
   0 -21   6    1.63    2.88
   0  21  -6    0.73    3.55
   0  21  -7    2.51    3.61
   0  21   7    2.51    4.55
   0  21  -8    1.39    3.31
   0  21  -9    0.35    3.73
   0 -21 -10    0.35    1.36
   0  21 -10    0.72    3.79
   0  21 -11    3.24    4.16
   0 -21 -11    0.16    1.18
   0  21 -12   -0.36    3.91
   0  21  12    1.24    1.16
   0  21 -13    2.23    3.90
   0  21  13    1.21    0.90
   0  21 -14   -0.77    4.43
   0  21 -14    1.09    7.93
   0  21 -15    2.03    4.42
   0  21 -15    6.67    8.02
   0  21 -16   -1.13    8.42
   0  21 -17    5.75    8.90
   0  21 -18    1.17    8.30
   0  21 -19   -3.65    8.70
   0  21 -20    7.34    6.02
   0  21 -21    2.25    6.53
   0  22   0    4.84    4.47
   0  22   1  154.90   13.93
   0  22  -1  141.96   13.53
   0  22  -2   60.05    7.64
   0  22   2   64.29    8.40
   0  22  -3  141.56   13.26
   0  22   3  141.11   13.59
   0  22  -4    6.50    4.59
   0  22   4   10.97    5.08
   0  22   5  234.96   20.95
   0  22  -5  261.10   20.56
   0  22  -6   30.25    5.56
   0  22   6   22.09    6.06
   0  22  -7  262.85   21.11
   0  22   7  254.59   21.89
   0  22  -8   11.11    4.46
   0  22  -9   52.74    6.97
   0  22 -10   63.75    7.19
   0 -22 -10   42.25    4.09
   0  22 -11   19.73    5.13
   0  22 -12   18.93    5.34
   0  22 -13  193.68   16.64
   0  22 -14    5.45    4.76
   0  22 -14   15.11    9.73
   0  22 -15  347.12   30.90
   0  22 -15  307.60   25.52
   0  22 -16    9.65    5.84
   0  22 -16   28.98   10.72
   0  22 -17    9.13    8.45
   0  22 -17   17.46    6.76
   0  22 -18   41.58    8.04
   0  23   0    5.49    4.40
   0  23   1    3.21    4.83
   0  23  -1    3.99    4.86
   0  23   2    0.47    4.92
   0  23  -2    0.87    4.53
   0  23  -3    2.97    4.75
   0  23   3    8.16    5.35
   0  23   4    1.47    4.57
   0  23  -4    0.43    4.44
   0  23   5    4.50    4.91
   0  23  -5   -2.10    4.38
   0  23  -6    2.87    4.25
   0  23   6    6.24    5.51
   0  23  -7    1.22    4.19
   0  23  -8   -0.81    4.20
   0  23  -9    2.45    4.31
   0  23 -10   -0.41    4.10
   0  23 -11    0.41    4.54
   0  23 -12    0.84    4.73
   0  23 -13   -5.26    4.73
   0  23 -13    3.11    8.89
   0  23 -14   -0.46    5.59
   0  23 -14    2.12    8.64
   0  23 -15    3.82    5.75
   0  23 -15    5.39    9.53
   0  23 -16    2.51    6.07
   0  23 -16   16.56   10.96
   0  23 -17    0.53    6.18
   0  23 -18   -2.78    6.70
   0  23 -19    2.37    7.36
   0  24   0 1028.27   75.16
   0  24  -1   11.64    5.96
   0  24   1   15.20    6.24
   0  24   2  445.18   34.97
   0  24  -2  451.69   34.79
   0  24  -3    8.89    5.16
   0  24   3    1.97    5.45
   0  24   4   97.71   11.34
   0  24  -4  110.17   11.03
   0  24   5    2.07    5.36
   0  24  -5    7.11    4.87
   0  24   6  289.35   25.44
   0  24  -6  329.69   25.26
   0  24  -7   14.33    5.74
   0  24  -8  708.89   52.73
   0  24  -9   16.49    5.61
   0  24 -10  464.60   35.76
   0  24 -11   27.39    6.97
   0  24 -12   76.43    9.96
   0  24 -12  132.40   15.94
   0  24 -13   43.55   11.67
   0  24 -13   30.26    7.03
   0  24 -14  193.35   18.11
   0  24 -14  226.58   22.61
   0  24 -15    8.49    8.98
   0  24 -15    9.68    6.76
   0  24 -16  403.48   32.41
   0  24 -17    9.80    7.21
   0  25   0    6.71    5.43
   0  25  -1    5.67    5.67
   0  25   1    2.93    4.90
   0  25  -2    3.80    5.33
   0  25   2    2.48    5.23
   0  25   3    2.03    5.01
   0  25  -3    5.57    5.17
   0  25   4   -2.06    5.38
   0  25  -4   -3.21    4.99
   0  25   5    0.53    5.60
   0  25  -5    0.45    5.18
   0  25  -6    4.13    5.15
   0  25  -7    2.32    5.13
   0  25  -8    1.85    5.15
   0  25  -9    1.85    5.08
   0  25 -10    2.69    8.67
   0  25 -10    2.84    5.20
   0  25 -11    9.32    9.11
   0  25 -11   -2.39    5.54
   0  25 -12   -3.93    5.89
   0  25 -12    6.72    9.52
   0  25 -13   -1.52    5.99
   0  25 -13    3.94    9.02
   0  25 -14   10.51    6.76
   0  25 -14    9.11   10.07
   0  25 -15   -4.87    7.04
   0  25 -16   -0.57    7.18
   0  26   0   15.35    6.15
   0  26  -1   62.89    8.12
   0  26   1   45.15    8.07
   0  26   2   24.88    6.44
   0  26  -2   14.95    6.04
   0  26   3   56.29    8.26
   0  26  -3   48.70    8.24
   0  26  -4    2.90    5.29
   0  26   4    2.67    5.70
   0  26  -5   98.32   10.96
   0  26  -6   53.22    8.14
   0  26  -7  127.73   12.95
   0  26  -8   34.51    7.29
   0  26  -9   34.81   10.07
   0  26  -9   54.93    8.40
   0  26 -10    2.01    5.66
   0  26 -10    7.80    8.98
   0  26 -11   16.20    8.96
   0  26 -11   16.81    6.44
   0  26 -12   13.69    6.98
   0  26 -12   10.20    9.41
   0  26 -13  135.05   14.44
   0  26 -14   77.27   11.01
   0  27   0   -3.05    5.54
   0  27  -1   -3.02    6.10
   0  27   1    1.54    5.40
   0  27  -2   -1.00    5.69
   0  27   2   -4.68    5.85
   0  27   3    3.19    5.71
   0  27  -3    3.96    5.41
   0  27  -4    1.00    5.81
   0  27   4   -2.73    6.10
   0  27  -5   -1.00    5.45
   0  27  -6   -6.03    7.25
   0  27  -6    2.49    5.79
   0  27  -7   -0.50    5.59
   0  27  -7   -0.72    7.44
   0  27  -8    6.82    8.23
   0  27  -8    2.52    5.93
   0  27  -9   -6.38    8.61
   0  27  -9    2.58    5.91
   0  27 -10    6.98    6.64
   0  27 -10   -2.49    8.45
   0  27 -11    4.40    7.02
   0  27 -11   -0.87    8.56
   0  27 -12   -2.79    7.07
   0  27 -13    1.73    7.06
   0  28   0    9.88    5.80
   0  28  -1    0.52    5.72
   0  28  -2    8.23    5.94
   0  28  -2   19.29    6.21
   0  28  -3    2.05    6.07
   0  28  -3   -3.53    5.78
   0  28  -4   74.71   10.25
   0  28  -4   92.61   11.07
   0  28  -5   -0.60    7.03
   0  28  -5    3.60    5.92
   0  28  -6   30.73    8.57
   0  28  -6   33.70    7.72
   0  28  -7   -2.12    6.69
   0  28  -7   -5.45    7.86
   0  28  -8    4.34    8.00
   0  28  -8    1.60    6.72
   0  28  -9    2.30    8.27
   0  28  -9    7.03    6.81
   0  28 -10    5.50    6.51
   0  28 -11    2.27    7.52
   0  29  -6    1.83    7.65
   0  29  -7   -1.31    8.00
   0  29  -8    0.70    7.92
   1   0   0  144.55   10.02
  -1   0   0  136.72   10.01
   1   0  -1    0.24    0.21
  -1   0   1    0.26    0.21
   1   0  -2   36.22    2.87
  -1   0   2   38.50    2.87
  -1   0   3    0.04    0.26
   1   0   3   -0.03    0.22
   1   0  -3    0.05    0.30
   1   0   4   71.99    5.59
  -1   0   4   76.41    5.55
  -1   0  -5    0.16    0.43
   1   0   5    0.57    0.44
  -1   0  -6 1064.43   74.87
  -1   0  -7    0.33    0.73
  -1   0  -8  241.92   17.78
  -1   0  -9    1.06    0.88
  -1   0 -10  272.09   20.23
   1   0  11   -0.31    1.16
  -1   0 -11    1.57    1.11
  -1   0 -12    6.59    1.70
   1   0  12    9.80    1.83
   1   0 -13   -1.20    2.63
  -1   0 -13    3.42    1.54
   1   0 -14 1482.64  107.75
  -1   0 -14 1518.84  106.78
   1   0 -15   -1.73    2.76
  -1   0 -15    1.46    1.86
  -1   0 -16  422.17   31.69
   1   0 -16  421.18   32.64
  -1   0 -17    1.02    2.17
   1   0 -17   -0.47    2.58
  -1   0 -18  415.13   31.02
   1   0 -18  395.23   31.60
  -1   0 -19    2.35    2.41
   1   0 -19   -0.50    2.45
   1   0 -20    9.60    3.43
  -1   0 -20   14.60    3.36
  -1   0 -21   10.58    3.58
   1   0 -21    4.09    2.97
   1   0 -22  890.75   67.00
  -1   0 -22  925.23   66.70
   1   0 -23    3.13    3.61
  -1   0 -23    7.76    3.59
  -1   0 -24  242.74   19.41
   1   0 -24  209.35   19.23
   1   0 -25    3.74    3.11
  -1   0 -25    6.73    3.98
  -1   0 -25   -0.78    5.78
  -1   0 -26   72.87   11.30
  -1   0  26   78.24    7.28
   1   0 -27    2.72    2.98
  -1   0  27    0.78    2.05
   1   0 -28    7.63    3.84
  -1   0  28    3.33    2.17
  -1   0  29    2.14    2.06
   1   0 -29    4.39    4.08
   1   0 -30  224.99   19.68
   1   0 -31    0.57    3.89
   1   0 -32   62.16    8.42
   1   1   0   45.34    3.65
  -1  -1   0   52.19    3.66
   1  -1   0   52.35    3.71
   1   1   0   47.93    3.65
  -1  -1   1   50.65    3.91
   1   1   1   54.53    3.87
  -1   1   1   58.40    3.93
   1   1   1   49.20    3.89
   1   1  -1   49.98    3.92
   1  -1  -1   53.61    3.93
   1   1   2   27.02    2.44
   1   1   2   32.33    2.37
   1  -1   2   29.51    2.49
  -1  -1   2   30.63    2.46
   1  -1   2   32.32    2.47
  -1   1   2   30.54    2.40
   1  -1  -2   34.01    2.45
   1   1   3   18.91    1.86
  -1   1   3   22.54    1.78
   1  -1   3   21.51    1.88
  -1   1  -3   23.85    1.94
   1   1   4   18.66    1.82
  -1   1   4   19.70    1.73
  -1   1  -4   19.81    1.92
  -1   1  -5   48.40    4.12
   1  -1   5   49.51    4.08
  -1   1   5   51.65    3.86
  -1   1   6   87.84    6.66
  -1   1  -6   93.74    7.09
   1  -1   6   89.57    6.95
  -1   1  -7   64.63    5.44
  -1  -1  -7   60.89    5.29
  -1   1   7   67.37    5.03
  -1  -1  -8   42.97    4.26
  -1   1  -8   53.49    4.55
  -1  -1  -8   51.87    4.24
  -1  -1  -9   43.50    3.99
  -1   1  -9   45.36    4.32
  -1   1 -10   24.47    3.12
   1   1  10   26.13    2.80
  -1  -1 -10   32.18    3.03
   1   1  11   39.59    3.91
  -1  -1 -11   43.61    4.08
  -1   1 -11   41.90    4.36
   1  -1 -11   43.18    4.81
   1   1  12   48.96    4.58
  -1   1 -12   43.62    4.93
   1  -1 -12   54.45    5.53
  -1  -1 -12   54.23    4.79
   1  -1 -13   52.30    5.85
  -1   1 -13   57.11    5.76
   1   1  13   50.38    5.04
  -1  -1 -13   63.93    5.45
   1   1 -14   37.32    5.94
  -1  -1 -14   51.62    5.02
  -1   1 -14   48.08    5.36
   1  -1 -14   52.78    5.61
   1   1 -15   32.12    5.30
   1  -1 -15   36.76    4.83
  -1   1 -15   40.52    4.83
  -1  -1 -15   38.07    4.38
   1  -1 -16   39.95    5.15
  -1   1 -16   33.13    4.80
   1   1 -16   35.21    5.72
  -1  -1 -16   39.11    4.58
  -1  -1 -17   33.06    4.19
  -1   1 -17   24.04    4.15
   1   1 -17   25.04    4.97
   1  -1 -17   25.73    4.27
  -1  -1 -18   33.39    4.44
  -1   1 -18   34.91    4.80
   1   1 -18   24.23    4.97
   1  -1 -18   28.39    4.53
   1   1 -19   22.60    4.93
  -1   1 -19   20.32    4.20
   1  -1 -19   20.75    4.00
  -1  -1 -19   34.38    4.26
   1   1 -20   16.63    4.47
   1  -1 -20   17.06    3.66
  -1  -1 -20   16.20    3.40
  -1   1 -20   25.50    4.37
  -1  -1 -21   30.26    4.44
   1  -1 -21   26.73    4.46
   1   1 -21   31.19    5.53
  -1   1 -21   25.84    4.89
  -1   1 -22   19.82    4.72
   1  -1 -22   18.97    4.12
  -1  -1 -22   18.50    5.59
   1   1 -22   17.54    5.02
  -1  -1 -22   15.88    4.15
   1   1 -23    7.93    4.22
  -1  -1 -23    8.08    5.29
   1  -1 -23   17.44    4.07
  -1   1  23   12.69    2.57
  -1  -1 -23   15.81    4.07
  -1   1 -23   23.95    5.22
  -1  -1 -24   -0.73    5.83
  -1   1  24    9.03    2.40
   1  -1 -24   12.30    3.68
  -1   1 -24   10.19    4.31
   1   1 -24    8.57    4.08
   1   1 -25    1.23    3.34
  -1  -1 -25    1.57    5.29
   1  -1 -25    8.37    3.23
  -1   1  25    7.86    2.34
  -1   1 -25    8.80    3.89
  -1   1  26    6.44    2.26
   1   1 -26    9.26    4.29
  -1   1 -26   12.01    4.61
   1  -1 -26   11.23    3.64
   1   1 -27    4.98    3.88
  -1   1 -27    6.12    4.00
   1  -1 -27    7.06    3.45
  -1   1  27    4.79    2.20
  -1  -1  28    3.11    2.18
   1   1 -28    2.51    3.66
  -1   1  28    4.07    2.27
   1  -1 -28    6.24    3.54
  -1   1  29    6.43    2.23
   1   1 -29    8.76    4.53
   1  -1 -29    1.47    2.94
  -1  -1  29    5.18    2.41
  -1  -1  30    2.91    2.34
   1  -1 -30    3.49    3.47
   1   1 -30    3.12    4.91
   1  -1 -31    6.52    4.16
   1   1 -31    0.63    4.31
   1   1 -32    1.92    4.40
   1   1 -33    3.87    4.26
  -1  -2   0    1.81    0.42
   1   2   0    1.42    0.38
   1  -2   0    1.83    0.32
   1   2  -1 2799.71  198.67
   1  -2   1 2890.54  198.63
   1  -2  -1 3081.01  198.66
   1   2   1 2890.57  198.54
   1   2   1 2590.85  198.65
  -1  -2  -1 2792.15  198.68
  -1   2   2    4.40    0.52
  -1   2  -2    2.80    0.53
   1   2   2    3.69    0.43
   1   2   2    3.22    0.63
   1  -2   2    3.69    0.59
   1   2  -2    3.01    0.62
   1  -2   2    3.07    0.61
   1  -2   3  397.44   27.48
   1   2   3  397.99   27.05
  -1   2  -3  378.59   27.42
   1   2   3  315.63   27.34
   1  -2   3  400.63   27.41
   1   2  -3  370.97   27.51
  -1   2   3  404.23   27.16
   1   2   4    0.41    0.48
   1  -2   4    1.19    0.56
  -1   2  -4    0.85    0.54
  -1   2   4    0.55    0.33
   1  -2   4    0.51    0.51
  -1   2  -5  503.94   35.57
   1   2   5  482.90   35.36
  -1   2   5  500.25   35.05
   1  -2   5  507.31   35.47
  -1   2  -6    5.46    1.13
  -1   2   6    3.26    0.65
   1  -2   6    4.99    1.03
  -1   2   7 4090.66  283.89
   1  -2   7 4299.76  284.45
  -1   2  -7 3738.10  284.58
  -1   2  -8   10.14    1.72
  -1  -2  -8    7.14    1.48
   1   2   8    9.08    1.33
   1  -2   8    9.06    1.58
  -1   2   8   11.40    1.22
  -1   2  -9 2359.30  169.48
  -1  -2  -9 2216.71  169.06
   1  -2  -9 2381.69  169.26
   1   2   9 2379.64  168.75
  -1   2   9 2560.67  168.52
  -1  -2 -10    2.78    1.37
   1   2  10    3.62    1.06
  -1   2  10    2.20    0.83
  -1   2 -10    2.46    1.38
   1  -2 -10    5.42    1.44
  -1   2 -11  130.67   10.98
  -1  -2 -11  115.43   10.45
   1  -2 -11  131.29   10.63
   1   2  11  132.23   10.14
  -1   2  11  137.16    9.83
   1  -2 -12    0.48    1.36
   1   2  12    0.91    1.08
  -1   2 -12    1.52    1.31
  -1  -2 -12    0.47    1.45
  -1   2  12    2.19    0.91
  -1  -2 -12    2.48    1.08
  -1  -2 -13   15.04    2.73
  -1   2 -13   17.38    2.92
   1  -2 -13   12.21    2.33
   1   2  13    7.33    1.77
  -1   2  13    3.30    1.25
  -1  -2 -13   17.24    2.13
  -1   2 -14    7.32    2.49
  -1  -2 -14    5.07    1.71
   1   2  14    3.58    1.64
  -1   2  14    5.39    1.37
   1  -2 -14    6.93    2.02
  -1  -2 -15 1132.58   79.96
   1  -2 -15 1153.48   80.49
   1   2 -15 1001.89   82.06
  -1   2 -15 1162.34   81.27
   1  -2 -16    4.59    2.32
   1   2 -16    0.59    3.10
  -1   2  16    5.09    1.60
  -1   2 -16    6.84    2.81
  -1  -2 -16    8.01    2.24
  -1   2  17 1175.57   85.26
   1   2 -17 1130.01   88.31
  -1  -2 -17 1153.68   87.06
  -1  -2 -17 1278.65   86.26
  -1   2 -17 1338.70   87.87
   1  -2 -17 1209.06   86.55
  -1   2  18    3.73    1.63
   1   2 -18    6.36    3.82
  -1  -2 -18    7.67    2.36
   1  -2 -18    6.28    2.50
  -1   2 -18   12.70    3.48
   1  -2 -19   94.47    8.96
  -1   2 -19  101.77   10.11
  -1  -2 -19  100.89   10.08
  -1   2  19   95.05    7.82
   1   2 -19   86.01   10.39
  -1  -2 -20   -1.57    3.92
   1  -2 -20    2.47    2.25
  -1   2  20    1.43    1.70
  -1   2 -20    6.02    3.14
   1   2 -20    0.67    3.57
   1  -2 -21   88.79    7.98
  -1  -2 -21   88.80    9.68
   1   2 -21   83.89    9.81
  -1   2  21   64.96    6.45
  -1   2 -21   87.68    9.26
  -1   2 -22    2.95    3.75
   1  -2 -22    1.50    2.62
   1   2 -22   -1.40    4.17
  -1  -2 -22    0.62    3.94
  -1   2  22    2.33    1.86
   1   2 -23  352.85   28.36
  -1   2 -23  421.28   28.54
  -1  -2 -23  360.14   28.55
   1  -2 -23  343.53   26.12
  -1   2  23  304.97   24.53
  -1   2  24    5.62    2.23
   1  -2 -24    4.68    2.94
   1   2 -24    4.92    3.80
  -1  -2 -24    1.47    5.23
  -1   2 -24    8.83    4.61
   1   2 -25  132.72   13.87
  -1  -2 -25  146.11   15.59
  -1   2 -25  165.36   14.48
  -1   2  25  124.20   10.61
   1  -2 -25  139.13   12.16
  -1   2 -26    6.70    4.88
  -1   2  26    2.60    2.06
   1  -2 -26    3.24    2.79
   1   2 -26    2.82    4.21
  -1   2 -27   75.59    9.26
   1   2 -27   62.97    8.58
  -1   2  27   45.43    5.14
   1  -2 -27   69.06    7.08
   1  -2 -28    0.43    2.82
   1   2 -28    5.67    4.29
  -1   2 -28    3.48    4.78
  -1   2  28    1.87    1.93
  -1   2 -29  132.40   12.91
   1   2 -29  113.66   12.44
   1  -2  29   86.12   10.88
   1  -2 -29  113.36   10.63
   1  -2  30    0.53    3.97
   1   2 -30   -2.14    4.26
  -1  -2  30    3.08    2.63
   1   2 -31   69.96    9.58
   1   2 -32   -1.43    4.43
   1  -3   0   22.97    1.77
   1   3   0   19.92    1.84
   1  -3   0   21.20    1.80
  -1  -3   0   19.69    1.84
   1  -3  -1   49.48    3.53
   1   3  -1   50.57    3.78
  -1  -3  -1   49.61    3.81
   1   3   1   46.13    3.78
   1  -3   1   50.36    3.75
   1  -3   1   44.52    3.58
  -1  -3   1   45.30    3.70
  -1  -3  -2   48.46    3.95
   1   3  -2   52.66    4.12
   1  -3   2   54.16    3.97
   1   3  -2   48.48    3.86
   1   3   2   42.92    3.93
   1   3  -3   42.24    3.66
   1  -3   3   41.51    3.48
   1   3   3   41.54    3.04
   1  -3   3   45.61    3.60
   1   3   3   36.93    3.51
  -1   3   4   21.11    1.64
   1  -3   4   23.57    2.18
  -1   3  -4   17.04    2.01
   1   3  -4   21.44    2.21
   1  -3   4   18.68    1.98
   1   3   4   20.60    2.02
  -1   3  -4   17.26    1.45
   1  -3  -5   20.30    1.85
  -1   3   5   22.76    1.81
  -1   3  -5   20.07    2.36
   1   3   5   21.42    2.20
   1  -3   5   22.51    2.29
   1  -3   5   21.67    2.32
   1  -3  -6   35.94    2.96
  -1   3  -6   39.60    3.74
   1  -3   6   34.72    3.48
  -1   3   6   36.72    2.86
   1   3   6   37.49    3.35
   1  -3  -6   36.23    3.05
  -1   3   7   31.15    2.50
  -1   3  -7   32.04    3.40
   1  -3  -7   28.59    2.70
   1  -3   7   33.80    3.29
   1   3   7   28.98    2.66
  -1   3  -8   15.34    2.41
   1   3   8   16.33    1.71
  -1   3   8   15.15    1.46
   1  -3   8   16.08    2.23
  -1  -3  -8   14.40    2.11
   1  -3  -8   13.46    1.73
   1  -3  -9   19.18    2.14
  -1   3  -9   17.84    2.76
  -1   3   9   17.67    1.72
   1   3   9   18.84    2.00
  -1  -3  -9   19.88    2.55
  -1   3  10    4.59    0.90
  -1   3 -10    3.82    1.61
   1   3  10    3.21    1.08
  -1  -3 -10    5.77    1.69
   1  -3 -10    5.67    1.22
  -1   3  11    4.87    0.95
  -1  -3 -11    4.42    1.66
   1  -3 -11    5.91    1.33
  -1   3 -11    4.23    1.67
   1   3  11    5.09    1.24
  -1   3 -12    3.58    1.70
  -1   3  12    6.02    1.07
   1   3  12    8.10    1.57
  -1  -3 -12    6.35    1.90
   1  -3 -12    4.51    1.28
   1  -3 -13   12.37    2.08
  -1   3 -13    8.62    2.62
  -1   3  13   11.44    1.59
   1   3  13    9.10    1.83
  -1  -3 -14    7.17    2.28
  -1   3 -14    6.83    2.59
  -1   3  14    5.76    1.31
   1  -3 -14    7.42    1.80
   1   3  14    5.56    1.70
  -1   3 -15    0.46    2.03
  -1  -3 -15    1.65    2.36
   1  -3 -15    2.27    1.62
  -1   3  15    4.25    1.28
   1   3  15    4.98    1.87
  -1   3 -16    4.90    2.73
  -1  -3 -16    1.81    2.58
   1  -3 -16    4.57    1.77
   1   3 -16    4.02    3.74
  -1   3  16    3.81    1.39
   1  -3 -17    2.04    1.76
  -1   3  17   -1.56    1.59
  -1  -3 -17   -3.19    3.15
   1   3 -17   -0.69    3.63
  -1   3 -17    0.52    2.81
  -1   3  18    1.23    1.50
  -1  -3 -18    1.75    3.13
   1   3 -18   -1.40    4.25
   1  -3 -18    3.75    2.06
  -1   3 -18    3.33    2.93
   1  -3 -19    5.34    2.21
   1   3 -19    3.65    3.30
  -1   3  19    2.00    1.48
  -1  -3 -19    2.88    3.03
  -1   3 -19    8.77    3.50
  -1   3 -20    7.36    3.48
  -1  -3 -20   11.04    4.37
   1   3 -20    1.51    3.79
  -1   3  20    4.86    1.68
   1  -3 -20    7.95    2.30
  -1  -3 -21    7.46    4.17
  -1   3  21    6.83    1.92
   1   3 -21    4.63    4.05
  -1   3 -21   14.14    4.32
   1  -3 -21    8.23    2.42
  -1   3 -22   12.71    4.58
   1   3 -22    3.93    4.73
  -1   3  22    6.19    2.00
  -1  -3 -22    9.40    4.80
   1  -3 -22    8.48    2.84
   1   3 -23    2.39    4.56
  -1  -3 -23   -0.69    5.13
   1  -3 -23    0.97    2.11
  -1   3 -23    4.81    4.53
  -1   3  23    0.31    1.71
  -1  -3 -24    2.24    5.35
   1  -3 -24    9.39    2.80
  -1   3  24    0.79    1.65
   1   3 -24    1.60    4.30
  -1   3 -24    0.70    4.38
   1  -3 -25    4.85    2.99
  -1   3  25    0.63    1.71
  -1   3 -25    0.72    4.00
   1   3 -25    1.60    4.52
   1  -3  26    7.35    4.09
   1   3 -26    1.61    4.61
   1  -3 -26    3.95    2.53
  -1   3  26    2.22    1.77
  -1   3 -26    2.95    4.17
  -1   3  27    0.32    1.83
  -1   3 -27    1.51    4.13
   1   3 -27    4.80    4.79
   1  -3 -27    6.95    2.99
   1  -3  27    3.50    3.96
   1  -3  28   -1.03    4.00
   1   3 -28    1.61    4.10
  -1   3 -28    7.72    5.36
  -1   3 -29    7.04    5.22
   1  -3  29   -0.53    3.91
   1   3 -29    9.65    5.75
   1  -3  30    3.77    4.41
  -1   3 -30   14.16    6.63
   1   3 -30   16.19    6.14
   1   3 -31    2.42    5.55
  -1  -3  31   -0.23    2.61
  -1   3 -31    3.18    4.75
   1   3 -32   -0.80    5.20
  -1  -4   0  226.39   15.49
   1   4   0  205.60   15.42
   1  -4   0  212.56   15.39
  -1  -4  -1   75.04    5.11
  -1  -4   1   71.18    5.01
   1  -4  -1   64.12    4.97
   1  -4   1   57.25    4.77
   1   4   1   58.34    4.98
   1   4  -1   61.96    4.90
   1  -4  -2   66.23    4.86
   1  -4   2   60.22    4.49
   1   4  -2   66.45    4.82
   1   4   2   55.46    4.85
  -1  -4  -2   57.18    4.80
  -1  -4   2   56.45    4.63
   1  -4   3  265.32   17.32
   1   4   3  221.75   17.84
  -1  -4  -3  241.06   17.24
   1   4  -3  224.05   17.56
   1   4  -3  257.53   18.12
   1   4   4  185.55   14.22
   1  -4  -4  203.58   13.69
   1   4  -4  203.92   14.47
   1  -4   4  209.36   14.29
  -1   4  -4  178.91   13.53
   1   4  -5  109.59    8.07
   1  -4   5   97.79    7.73
  -1   4  -5   91.63    7.89
  -1   4  -5   89.47    6.93
   1   4   5   94.04    7.66
   1  -4  -5  101.90    7.11
  -1   4   5  100.24    7.04
   1  -4  -6 1116.57   78.64
   1   4   6 1097.73   79.19
   1  -4  -6 1124.94   78.45
   1  -4   6 1121.08   79.37
  -1   4  -6 1014.38   79.60
  -1   4   6 1156.11   78.55
   1  -4   7   18.43    2.40
  -1   4  -7   13.83    2.41
   1  -4  -7   17.25    1.47
  -1   4   7   14.71    1.44
   1   4   7   17.21    2.14
   1  -4  -7   14.27    1.57
  -1   4   8  203.07   15.39
   1  -4  -8  236.53   15.55
  -1   4  -8  211.57   16.93
   1   4   8  210.75   15.66
   1  -4   8  229.17   16.53
   1   4   9   17.53    2.03
  -1   4   9   15.79    1.62
  -1  -4  -9   17.96    2.92
   1  -4   9   22.60    3.04
   1  -4  -9   14.65    1.74
  -1   4  -9   21.02    3.26
   1   4  10  201.94   14.81
  -1   4 -10  195.15   16.33
   1  -4  10  193.75   15.71
  -1   4  10  194.36   14.45
   1  -4 -10  221.90   14.79
  -1  -4 -10  193.81   15.54
   1  -4  11    2.38    1.77
  -1   4  11    3.51    0.83
   1  -4 -11    2.28    0.89
   1   4  11    2.31    1.19
  -1   4 -11    4.20    2.10
  -1  -4 -11    1.17    1.51
   1  -4  12   34.65    4.46
  -1   4  12   34.95    3.18
   1  -4 -12   36.02    3.52
   1   4  12   50.70    3.93
  -1  -4 -12   47.14    4.73
  -1   4 -12   32.56    4.78
   1   4  13   34.88    3.32
  -1  -4 -13   26.27    3.82
   1  -4 -13   27.16    3.01
   1  -4  13   30.22    4.09
  -1   4 -13   25.74    4.29
  -1   4  13   30.33    2.71
   1  -4  14 1336.41   92.87
  -1   4  14 1279.35   91.06
   1   4  14 1361.99   91.66
  -1  -4 -14 1230.35   92.55
  -1   4 -14 1251.82   93.77
   1  -4 -14 1300.08   91.56
  -1  -4 -15    2.38    2.36
   1   4  15    0.70    1.54
   1  -4 -15    3.01    1.48
  -1   4  15    2.86    1.17
   1  -4  15    2.46    2.39
  -1   4 -15    2.61    2.36
   1  -4 -16  350.51   24.24
   1  -4  16  323.25   25.42
  -1  -4 -16  311.67   25.35
  -1   4 -16  347.23   26.81
  -1   4  16  309.56   23.52
   1   4  16  338.61   24.23
  -1   4 -17    5.32    3.57
   1  -4  17    4.26    3.06
   1   4 -17    2.28    3.84
  -1   4  17    7.73    1.54
   1  -4 -17    7.84    1.86
  -1  -4 -17    6.53    3.36
  -1   4 -18  344.83   25.99
  -1  -4 -18  308.90   24.55
   1  -4 -18  325.06   22.98
  -1   4  18  293.18   22.13
   1  -4  18  295.09   24.16
   1   4 -18  291.59   26.22
  -1   4  19    4.30    1.50
   1  -4  19    2.93    2.89
   1  -4 -19    1.61    1.72
  -1  -4 -19    1.95    3.33
  -1   4 -19    1.96    3.34
   1   4 -19   -1.59    3.41
   1  -4  20    7.80    3.42
  -1   4 -20   11.62    4.18
  -1   4  20    5.27    1.65
   1  -4 -20   11.47    2.34
  -1  -4 -20   10.14    4.03
   1   4 -20   11.59    4.98
  -1   4 -21    7.82    4.14
  -1   4  21   10.62    1.99
  -1  -4 -21    8.75    4.50
   1  -4  21    7.57    3.52
   1   4 -21    5.96    4.49
   1  -4 -21   15.17    2.69
   1   4 -22  696.12   53.30
   1  -4 -22  681.52   49.05
  -1  -4 -22  748.05   52.20
   1  -4  22  675.93   50.44
  -1   4 -22  831.59   53.32
  -1   4  22  633.33   48.06
   1   4 -23   -1.78    4.71
  -1   4 -23    4.59    4.51
   1  -4 -23    3.68    2.50
   1  -4  23    0.47    3.49
  -1  -4 -23   -2.78    4.74
  -1   4  23    0.43    1.71
   1  -4 -24  166.30   13.38
   1   4 -24  193.07   17.85
   1  -4  24  146.16   14.51
  -1   4 -24  206.11   17.40
  -1   4  24  153.59   12.33
   1   4 -25    0.90    4.78
  -1   4  25    2.04    1.67
   1  -4 -25    3.03    2.33
   1  -4  25   -2.97    3.93
   1   4  25    3.52    1.53
  -1   4 -25    2.40    4.65
   1   4 -26  101.46   11.67
   1   4  26   70.15    6.09
  -1   4  26   71.33    6.30
   1  -4  26   79.58    9.10
  -1   4 -26  106.59   11.43
   1  -4  27    3.63    4.14
   1   4 -27    1.82    5.13
  -1   4  27    1.16    1.75
  -1   4 -27   -0.83    4.59
   1  -4  28    5.81    4.44
   1   4 -28    9.06    5.51
  -1   4 -28   10.94    5.99
  -1   4 -29    3.42    5.58
   1   4 -29    2.73    5.79
   1  -4  29    1.61    4.10
   1   4 -30  242.00   23.59
  -1   4 -30  265.09   23.91
   1   4 -31   -0.92    5.55
  -1   4 -31    1.74    5.81
  -1   5   0  319.53   22.86
   1   5   0  314.33   22.94
  -1  -5   0  348.94   23.04
   1  -5   0  305.00   22.85
   1   5  -1  298.19   21.90
   1  -5  -1  294.08   21.95
  -1  -5  -1  310.90   22.04
   1  -5   1  288.40   21.80
   1   5   1  296.61   22.02
  -1  -5   1  334.06   22.01
  -1   5   1  320.11   21.72
   1  -5   2  430.26   28.94
  -1   5  -2  379.82   28.99
  -1  -5   2  434.05   29.10
   1  -5  -2  404.10   29.22
   1   5  -2  390.78   29.05
   1   5   2  410.89   29.36
  -1  -5  -2  413.51   29.27
  -1   5  -3  382.01   27.34
   1   5   3  363.40   27.84
   1   5  -3  388.09   28.11
   1  -5  -3  370.36   27.72
   1  -5   3  404.75   27.27
   1   5   4  353.29   26.86
   1  -5  -4  348.60   26.71
  -1  -5  -4  388.40   26.01
   1   5  -4  379.17   27.19
  -1  -5  -4  328.86   26.66
   1  -5   4  360.66   26.12
  -1   5  -4  354.36   26.15
   1  -5  -4  403.00   26.29
   1  -5   5  352.81   23.08
   1   5  -5  324.38   23.30
  -1   5  -5  299.84   22.17
   1   5   5  315.70   22.97
   1  -5  -5  315.73   22.25
   1   5  -6  331.56   24.18
   1  -5  -6  345.17   23.02
   1   5   6  327.22   23.75
   1  -5   6  347.46   23.89
  -1   5  -6  300.97   22.92
  -1   5   7  265.54   18.55
   1  -5  -7  264.49   18.65
  -1   5  -7  219.09   19.88
   1   5   7  267.76   19.41
   1  -5   7  260.92   19.53
   1  -5  -8  264.75   18.59
  -1   5  -8  230.12   20.07
  -1   5   8  259.92   18.45
   1  -5   8  265.16   19.55
   1  -5   9  186.03   14.51
  -1   5  -9  178.15   15.34
   1   5   9  183.71   13.62
  -1   5   9  183.07   13.31
   1  -5  -9  191.65   13.36
  -1   5 -10  171.15   15.74
   1   5  10  195.99   14.07
  -1   5  10  188.95   13.67
   1  -5  10  190.43   15.01
  -1  -5 -10  182.30   14.88
   1  -5 -10  196.29   13.81
  -1  -5 -11  147.02   12.43
  -1   5 -11  162.82   13.69
   1   5  11  146.72   11.51
  -1   5  11  153.06   11.12
   1  -5  11  159.04   12.63
   1  -5 -11  157.71   11.31
  -1   5 -12  150.54   13.83
  -1  -5 -12  153.70   12.76
   1  -5  12  155.72   12.88
  -1   5  12  149.40   11.26
   1   5  12  167.55   11.81
   1  -5 -12  156.51   11.53
  -1  -5 -13  101.43    9.47
   1  -5  13  103.64    9.64
  -1   5 -13  108.98   10.84
   1   5  13  109.79    8.60
  -1   5  13  105.30    8.03
   1  -5 -13  114.65    8.38
   1  -5  14   97.49    9.47
  -1   5  14  102.19    7.71
  -1  -5 -14  102.18    9.38
   1  -5 -14   98.70    8.06
  -1   5 -14  115.90   10.95
   1   5  14  106.59    8.36
  -1  -5 -15   61.81    7.43
  -1   5 -15   68.64    8.67
   1  -5 -15   73.72    6.35
   1  -5  15   84.78    8.04
   1   5  15   76.38    6.58
  -1   5  15   81.90    6.02
  -1   5  16   85.21    6.63
   1  -5  16   77.78    8.44
   1   5  16   85.42    7.34
  -1  -5 -16   79.42    8.47
   1  -5 -16   85.64    7.12
   1  -5  17   56.89    6.87
  -1   5  17   58.14    4.82
   1   5  17   53.32    5.55
   1  -5 -17   58.39    5.35
  -1  -5 -17   68.65    7.18
  -1   5 -17   63.18    8.29
  -1  -5 -18   52.40    6.38
  -1   5 -18   47.13    7.21
   1  -5 -18   40.28    4.30
   1   5 -18   27.29    6.79
   1  -5  18   39.20    5.76
  -1   5  18   45.15    3.85
  -1  -5 -19   18.89    4.77
   1  -5  19   25.86    4.91
  -1   5  19   30.22    2.92
   1  -5 -19   30.98    3.49
   1   5 -19   23.40    6.56
  -1   5 -19   28.26    6.07
   1  -5  20   30.85    5.27
  -1   5  20   30.40    3.10
   1  -5 -20   38.11    3.90
  -1  -5 -20   30.28    5.58
  -1   5 -20   33.78    6.34
   1   5 -20   23.14    6.15
   1  -5 -21   24.06    3.08
   1  -5  21   16.84    4.44
  -1   5 -21   18.79    5.27
  -1   5  21   19.04    2.35
   1   5  21   18.04    2.18
  -1  -5 -21   26.58    5.63
   1   5 -22   22.06    6.87
   1   5  22   18.27    2.26
   1  -5  22   22.08    4.99
  -1  -5 -22   21.20    5.95
  -1   5 -22   24.20    6.04
  -1   5  22   21.81    2.61
   1  -5  23   17.72    4.75
  -1   5 -23   17.45    6.31
   1   5  23    9.34    1.77
   1   5 -23   16.72    6.59
  -1  -5 -23    7.72    5.39
  -1   5  23   11.04    2.01
   1   5 -24   19.02    6.64
  -1   5  24   10.57    2.09
  -1   5 -24   15.43    5.57
   1  -5  24    3.52    3.67
   1   5  24   10.77    1.76
   1   5  25    6.34    1.55
  -1   5  25    7.12    1.81
   1  -5  25    7.14    4.04
   1   5 -25    4.06    4.49
   1  -5  26    2.06    3.84
  -1   5  26    3.99    1.79
  -1   5 -26   14.26    5.61
   1   5 -26    5.09    5.11
   1  -5  27    1.58    3.80
   1   5 -27    6.14    5.51
  -1   5 -27    4.48    5.36
   1  -5  28    3.22    4.34
   1   5 -28   -2.05    5.24
  -1   5 -28    5.48    5.74
   1  -5  29   -1.64    4.13
  -1   5 -29    8.35    6.11
   1   5 -29    5.13    6.21
  -1   5 -30    5.65    6.01
   1   5 -30    7.19    6.56
   1   5 -31    1.03    5.82
   1   6   0   11.44    1.61
  -1  -6   0   14.61    1.81
   1  -6   0   12.44    1.59
   1   6  -1 4167.98  308.80
  -1   6  -1 4347.95  308.95
  -1  -6  -1 4668.48  309.03
  -1  -6   1 4855.39  308.93
   1  -6  -1 4167.98  308.86
   1   6   2   12.36    1.78
   1  -6   2    8.30    1.21
  -1  -6   2    9.87    1.43
  -1   6  -2    9.48    1.49
  -1  -6  -2    8.84    1.64
   1  -6  -2    6.27    1.41
   1   6   3   62.23    5.70
  -1  -6   3   61.47    5.29
  -1   6  -3   58.31    5.20
   1  -6  -3   62.33    5.55
   1  -6   4    5.30    0.88
   1   6   4    6.04    1.58
   1   6  -4    3.58    1.51
  -1  -6  -4    8.03    1.51
  -1   6  -4    5.34    0.92
   1   6   5   32.14    3.78
  -1   6  -5   29.35    2.99
   1  -6  -5   38.39    3.80
   1   6  -5   28.86    3.91
  -1  -6  -5   40.62    3.85
   1   6  -6    6.20    1.87
  -1   6  -6    7.43    0.98
   1  -6   6    7.90    1.80
   1  -6  -6    9.76    1.83
   1   6   6    7.55    1.82
   1  -6  -6    6.57    0.99
   1   6  -7 3127.45  229.03
  -1   6  -7 3509.55  227.79
   1   6   7 3213.75  228.54
   1  -6   7 3414.67  228.64
   1  -6  -7 3218.79  227.63
   1  -6  -7 2851.94  228.42
   1   6   8   16.56    2.51
   1  -6  -8   12.84    1.45
  -1   6  -8   11.28    1.41
   1  -6   8   12.11    2.31
  -1   6  -8   12.32    2.91
   1  -6   9 3653.70  239.27
  -1   6  -9 2877.67  239.97
   1   6   9 3288.01  238.16
  -1   6   9 3458.56  237.86
   1  -6  -9 3466.17  238.03
   1   6  10   11.70    1.67
  -1   6  10   10.43    1.17
  -1   6 -10    5.76    2.74
   1  -6  10    7.84    2.34
   1  -6  11   18.93    3.07
  -1  -6 -11   11.49    2.82
   1   6  11   19.57    2.17
  -1   6 -11    9.22    3.28
  -1   6  11   18.31    1.69
   1  -6  12    3.43    1.96
  -1   6 -12    3.17    2.57
   1   6  12    5.74    1.33
  -1   6  12    5.16    0.87
  -1  -6 -13   73.04    7.18
  -1   6 -13   73.98    8.56
   1   6  13   80.80    6.11
   1  -6  13   68.89    7.08
  -1   6  13   67.58    5.39
  -1   6 -14    0.61    2.94
  -1   6  14    3.29    0.97
   1   6  14    3.20    1.53
   1  -6  14    3.00    2.25
  -1  -6 -14    2.35    2.55
   1   6  14    1.54    0.49
   1  -6  15 1054.39   78.73
  -1   6  15 1073.88   76.71
   1   6  15 1095.42   76.45
  -1   6 -15 1111.46   80.96
   1   6  15 1169.49   77.49
  -1  -6 -15 1043.68   78.79
   1   6  16   14.94    2.50
  -1   6 -16   13.10    4.56
   1  -6  16   13.17    3.68
   1   6  16   11.10    1.27
  -1   6  16   11.51    1.58
  -1  -6 -16   10.91    3.73
  -1   6 -17 1069.91   77.63
  -1  -6 -17 1066.34   75.63
   1   6  17 1094.86   73.82
  -1   6  17 1025.55   72.94
   1  -6  17 1019.20   75.32
   1   6  17 1028.24   72.69
  -1   6  18    7.78    1.46
  -1   6 -18   13.58    4.60
   1   6  18    7.63    1.20
   1  -6  18   13.76    4.05
  -1  -6 -18   10.40    3.79
  -1  -6 -19   87.90    9.35
   1  -6  19   80.64    8.75
   1   6 -19   58.78   10.13
  -1   6  19   78.95    6.15
   1   6  19   75.53    5.86
  -1   6 -19   87.56   10.55
  -1   6  20    1.19    1.13
   1  -6  20    0.46    3.13
   1   6 -20    2.90    4.46
  -1   6 -20    0.82    3.60
  -1  -6 -20    0.56    3.43
   1   6  20    1.35    0.93
  -1   6 -21   91.18   10.87
   1   6 -21   80.94   11.72
  -1   6  21   75.15    6.21
   1  -6  21   81.08    8.92
  -1  -6 -21   99.51   10.44
   1   6  21   76.32    5.96
   1   6  22    2.66    1.09
   1  -6  22    6.42    4.26
  -1  -6 -22    8.70    5.27
   1   6 -22    4.17    5.52
  -1   6  22    4.49    1.49
  -1   6 -22    6.11    5.08
   1   6  23  266.96   19.19
  -1   6  23  257.36   19.45
   1   6 -23  290.68   26.33
   1  -6  23  274.81   22.44
  -1   6  24    8.58    1.78
  -1   6 -24    7.37    5.15
   1   6 -24    8.80    6.04
   1   6  24    7.14    1.41
   1  -6  24   11.32    4.23
   1   6 -25  114.99   14.04
   1  -6  25   93.96   10.47
  -1   6  25   90.56    7.47
   1   6 -26    5.69    5.59
   1  -6  26    0.53    4.00
  -1   6 -26    4.83    5.12
   1   6 -27   50.42   10.15
  -1   6 -27   54.77    9.79
   1  -6  27   46.51    7.26
  -1   6 -28    4.94    5.74
   1   6 -28    1.15    6.00
   1  -6  28    1.61    4.38
  -1   6 -29  115.87   14.04
   1   6 -29  135.42   15.41
   1   6 -30    5.82    6.86
  -1   6 -30    2.03    6.68
   1   7   0   18.70    2.05
   1  -7   0   14.70    1.86
  -1  -7   0   17.24    2.01
  -1   7   0   15.54    2.04
  -1   7  -1   29.42    2.91
  -1  -7   1   27.31    2.75
   1   7   1   26.47    2.89
   1  -7  -1   26.02    2.75
  -1  -7  -1   34.59    3.01
  -1   7  -2   26.31    2.93
   1   7   2   29.58    3.26
  -1  -7  -2   30.77    3.16
   1  -7  -2   29.90    3.08
   1  -7   2   33.63    2.89
   1   7   3   15.71    2.20
  -1  -7  -3   15.97    2.09
   1  -7   3   17.49    1.79
  -1   7  -3   18.18    1.92
  -1  -7   3   15.74    1.86
   1  -7  -3   15.08    2.02
   1   7   4   20.61    2.66
   1  -7   4   22.18    2.03
   1  -7  -4   16.88    2.32
   1   7  -4   16.97    2.68
   1   7  -5   26.35    3.59
   1   7   5   31.81    3.47
   1  -7   5   30.94    2.56
   1  -7  -5   26.57    3.16
   1  -7  -5   31.47    2.62
  -1  -7  -5   30.83    3.21
  -1   7  -5   26.98    2.55
   1  -7  -6   17.23    1.66
  -1   7  -6   15.25    1.64
   1   7   6   17.81    2.57
   1  -7  -6   15.43    2.34
  -1  -7  -6   17.45    2.48
   1   7  -6   15.54    2.69
   1   7  -7   33.65    3.94
   1   7  -7   31.11    2.96
   1   7   7   28.48    3.41
   1  -7  -7   33.82    3.60
  -1   7  -7   24.47    2.49
   1  -7  -7   31.14    2.53
  -1   7  -8   33.28    2.91
   1  -7  -8   31.98    2.81
   1   7  -8   35.81    4.45
   1  -7   8   30.95    3.69
   1  -7  -8   29.01    3.70
   1   7  -8   35.96    3.34
   1   7   8   44.48    4.04
   1  -7   9   80.15    7.01
   1  -7  -9   79.10    5.84
  -1   7  -9   73.17    5.86
   1  -7  -9   71.75    6.89
   1  -7 -10   94.01    9.02
  -1   7 -10  105.85    8.02
   1   7  10  108.48    8.13
   1  -7  10  116.43    9.30
  -1   7 -10  100.80   10.32
   1  -7 -11   64.89    6.38
   1  -7  11   59.07    6.19
  -1  -7 -11   68.65    6.44
  -1   7 -11   52.93    7.14
   1   7  11   65.49    5.23
  -1   7  12   43.03    3.42
  -1  -7 -12   48.98    5.21
  -1   7 -12   32.34    5.95
   1   7  12   45.67    3.95
   1  -7  12   42.96    4.94
   1  -7 -12   40.10    4.90
   1   7  13   43.27    3.60
  -1  -7 -13   34.24    4.56
   1  -7  13   30.30    4.36
  -1   7 -13   38.50    6.17
  -1   7  13   33.47    2.89
  -1  -7 -14   44.94    5.35
  -1   7  14   38.30    3.22
  -1   7 -14   37.86    6.49
   1  -7  14   38.81    5.00
   1   7  14   42.08    3.93
  -1   7  15   61.67    4.82
  -1  -7 -15   65.49    6.96
   1   7  15   62.87    5.59
   1  -7  15   60.11    6.86
  -1   7 -15   62.82    8.66
   1   7  16   60.79    5.35
   1  -7  16   47.24    6.31
  -1   7  16   55.28    4.42
  -1  -7 -16   63.84    6.91
  -1   7 -16   55.35    8.26
   1  -7  17   55.44    6.87
  -1   7  17   57.33    4.75
   1   7  17   69.06    5.79
  -1   7 -17   62.73    9.01
  -1  -7 -17   68.98    7.59
   1  -7  18   59.56    7.16
  -1   7  18   58.75    4.75
   1  -7 -18   58.09    7.26
  -1  -7 -18   70.82    7.76
  -1   7 -18   57.10    8.85
   1   7  18   60.27    5.70
  -1  -7 -19   41.72    6.20
   1   7  19   32.59    2.55
  -1   7  19   35.00    3.00
   1  -7  19   28.43    5.14
  -1   7 -19   45.81    7.67
   1  -7 -19   38.51    5.52
   1   7 -19   30.55    7.51
  -1   7  20   27.12    2.55
   1   7  20   25.19    2.07
  -1  -7 -20   31.87    5.88
   1   7 -20   23.92    6.93
   1  -7 -20   22.73    5.04
  -1   7 -20   33.38    6.81
   1  -7  20   25.30    4.78
   1   7  21   20.08    1.73
  -1   7  21   19.79    2.17
   1  -7  21   10.94    4.15
  -1  -7 -21   34.03    6.35
   1   7 -21   13.97    6.40
  -1   7 -21   25.55    6.67
   1   7  22   18.08    1.74
  -1   7  22   21.11    2.19
  -1   7 -22   27.00    7.21
   1  -7  22   21.07    5.00
   1   7 -22   28.11    8.30
  -1   7  23   26.65    2.57
   1   7 -23   31.47    8.58
   1   7  23   22.49    2.06
  -1   7 -23   32.61    7.89
   1  -7  23   25.64    5.31
  -1   7  24   21.34    2.40
   1  -7  24   21.08    5.48
   1   7 -24   26.47    8.49
  -1   7 -24   23.58    6.99
  -1   7 -25   23.12    6.89
   1  -7  25   17.37    5.05
  -1   7  25   17.79    2.16
   1   7 -25   33.34    8.59
   1   7 -26   18.96    7.51
   1  -7  26   10.17    4.83
  -1   7 -26   17.51    6.71
   1  -7  27    8.09    4.47
  -1   7 -27   15.77    6.80
   1   7 -27    1.28    6.66
   1   7 -28    5.16    6.71
   1  -7  28    1.08    4.23
  -1   7 -28    6.38    5.81
   1  -7  29   -2.73    4.35
  -1   7 -29   11.73    7.10
   1   7 -29   13.10    8.34
   1   7 -30    3.93    7.51
  -1   8   0  653.10   46.55
   1  -8   0  641.96   46.20
  -1  -8   0  659.71   46.39
  -1  -8   1  132.83    9.51
   1  -8  -1  106.39    9.32
  -1   8   1  141.49    9.87
  -1  -8  -1  120.53    9.50
   1  -8   1  116.90    9.23
  -1   8  -1  126.75    9.60
   1   8   1  114.33    9.54
   1   8   2  356.41   27.54
  -1  -8   2  438.50   27.45
  -1   8  -2  348.84   27.26
  -1  -8  -2  363.87   27.34
   1  -8   2  378.40   27.07
   1  -8  -2  381.58   27.33
  -1   8  -3   16.68    2.25
   1   8   3   11.00    2.41
  -1  -8   3   21.53    2.45
   1  -8   3   16.68    2.02
  -1  -8  -3   16.81    2.39
   1  -8  -3   15.92    2.28
  -1   8  -4  617.98   43.87
  -1  -8   4  628.28   43.96
   1  -8  -4  605.46   44.30
   1  -8   4  653.37   43.79
   1   8   4  589.40   44.60
   1   8  -4  557.51   44.95
   1   8   5   23.81    3.23
   1  -8  -5   19.59    2.68
   1   8  -5   20.51    3.22
  -1   8  -5   20.47    2.19
  -1  -8  -5   21.98    2.81
   1  -8   5   20.08    2.09
  -1   8  -6 1349.32   98.65
   1  -8  -6 1360.10   99.46
   1   8  -6 1368.19  100.22
   1  -8  -6 1463.60   98.64
  -1  -8  -6 1385.01   98.26
   1   8   6 1537.75   99.91
  -1  -8  -6 1472.84   99.53
   1   8  -6 1447.51   99.06
  -1   8  -7  101.60    8.06
   1  -8  -7  111.33    7.98
   1  -8  -7   85.30    8.74
   1   8  -7  117.95    8.58
   1   8  -7  100.87    9.64
   1   8   7  131.26    9.57
   1   8  -8  529.59   38.06
   1  -8  -8  543.18   37.53
   1   8  -8  517.75   39.38
   1  -8  -8  502.32   38.66
  -1   8  -8  516.52   37.64
   1   8   8  582.21   38.92
   1   8  -9    2.12    1.90
   1  -8  -9    2.23    1.86
   1   8  -9    2.11    1.43
   1  -8   9    1.45    1.64
   1  -8  -9    1.08    0.82
   1   8   9    5.98    2.06
  -1   8  -9    1.12    0.91
   1  -8  10    9.01    2.41
   1   8 -10   13.60    2.15
  -1   8 -10   13.72    1.86
   1  -8 -10   14.19    1.64
   1  -8 -11   13.81    2.97
   1  -8  11   16.01    2.91
  -1   8 -11   17.89    1.99
   1   8  11   17.21    2.03
  -1  -8 -12  231.56   17.52
  -1   8 -12  208.61   15.93
  -1   8 -12  192.03   18.93
   1  -8 -12  207.79   17.25
   1  -8  12  207.74   17.13
   1   8  12  233.58   16.03
  -1  -8 -13   42.18    5.18
   1  -8  13   32.32    4.53
   1  -8 -13   34.64    4.88
   1   8  13   40.05    3.72
  -1   8 -13   36.90    6.38
   1   8  14 1509.77  101.85
  -1   8 -14 1329.61  105.48
   1  -8  14 1354.70  103.07
  -1  -8 -14 1456.51  103.47
  -1   8 -15   18.17    5.47
  -1  -8 -15   22.72    4.21
   1   8  15   20.31    2.89
   1  -8  15   26.84    4.33
  -1   8  16  420.00   30.64
  -1  -8 -16  462.27   33.45
   1   8  16  471.25   31.56
  -1   8 -16  465.15   36.09
   1  -8  16  410.42   32.85
  -1  -8 -17    7.15    3.60
  -1   8  17    6.65    1.12
  -1   8 -17    5.87    4.38
   1   8  17    6.83    2.15
   1  -8  17    5.29    3.05
   1   8  18   67.22    5.81
  -1   8 -18   77.72   10.03
  -1  -8 -18   81.92    8.15
   1  -8 -18   51.82    7.23
   1  -8  18   59.23    7.22
  -1   8  18   56.49    4.66
  -1  -8 -19    1.56    3.50
   1  -8  19    1.80    2.96
  -1   8  19    0.66    0.94
  -1   8 -19   -0.90    3.87
   1  -8 -19   -2.46    3.49
   1   8 -20   16.81    6.23
  -1   8  20   16.49    1.78
  -1  -8 -20   13.49    4.82
   1  -8  20   10.32    4.05
   1   8 -21    1.15    5.99
  -1   8  21    6.09    1.26
  -1   8 -21    8.66    5.44
   1  -8  21    6.32    3.69
  -1   8  22  625.75   45.00
   1  -8  22  634.08   48.20
   1   8 -22  741.96   53.72
  -1   8 -22  769.91   52.54
   1  -8  23    3.61    4.05
   1   8 -23    6.25    6.63
  -1   8  23    7.40    1.41
  -1   8 -23    7.08    5.98
   1  -8  24  225.18   19.01
  -1   8 -24  318.08   24.13
   1   8 -24  305.71   25.76
  -1   8  24  206.67   15.56
   1  -8  25    0.54    3.92
   1   8 -25   -5.39    7.12
  -1   8 -25   13.82    6.44
   1  -8  26   27.84    5.90
   1   8 -26   52.65   10.88
  -1   8 -26   35.78    8.58
   1   8 -27    5.68    6.98
  -1   8 -27    3.33    5.99
   1  -8  27    4.98    4.53
  -1   8 -28    5.67    5.90
   1  -8  28   -0.56    4.44
   1   8 -29   -1.46    7.33
  -1   8 -29   -1.15    6.36
  -1  -9   0  655.71   46.53
  -1   9   0  646.65   46.73
  -1  -9  -1  623.46   47.06
   1  -9  -1  659.38   47.00
  -1   9  -1  643.35   47.21
  -1   9   1  696.42   47.46
  -1  -9   1  686.51   47.08
   1  -9   1  657.63   46.88
  -1   9   2  811.94   52.94
  -1   9  -2  714.46   52.48
   1   9   2  653.20   52.76
   1  -9   2  735.27   52.24
  -1  -9   2  807.39   52.55
   1  -9  -2  735.64   52.46
  -1  -9  -2  709.67   52.52
  -1  -9  -3  560.30   39.50
   1  -9  -3  544.22   39.46
   1  -9   3  609.25   39.18
  -1   9  -3  553.49   39.29
  -1  -9   3  583.56   39.34
   1   9   4  578.25   41.35
  -1  -9  -4  569.65   40.87
  -1  -9   4  573.34   40.58
   1  -9   4  589.75   40.40
   1  -9  -4  527.10   40.86
  -1   9  -4  562.55   40.54
   1   9  -5  399.45   31.99
   1   9  -5  398.87   30.66
   1  -9  -5  420.74   31.16
   1   9   5  480.16   31.79
   1  -9   5  442.10   30.48
  -1  -9  -6  543.28   36.25
  -1   9  -6  497.76   35.41
   1   9   6  565.25   36.73
   1  -9  -6  519.95   35.34
   1  -9  -6  459.71   36.06
   1   9  -6  448.41   35.55
   1   9  -6  466.40   36.99
  -1   9  -7  428.32   31.88
   1  -9  -7  425.88   32.77
   1  -9  -7  469.38   31.84
  -1  -9  -7  473.36   32.89
   1   9  -7  431.80   32.24
   1   9  -7  401.98   33.50
   1   9   7  508.88   33.31
  -1   9  -8  391.18   29.21
   1  -9  -8  385.16   30.22
   1   9  -8  370.20   30.90
   1  -9  -8  398.06   29.05
   1   9  -8  492.85   30.15
   1   9   8  479.25   30.75
   1   9  -9  325.05   24.73
   1   9   9  393.12   25.87
  -1   9  -9  332.99   24.33
   1   9  -9  306.51   26.13
   1  -9  -9  346.76   24.13
   1  -9  -9  327.80   25.44
   1   9 -10  330.96   24.54
  -1   9 -10  329.83   24.08
   1  -9 -10  346.71   23.91
   1  -9 -10  327.16   25.30
   1   9 -10  318.17   26.01
  -1   9 -11  267.97   18.86
   1   9  11  262.46   18.80
   1  -9  11  232.56   19.79
   1   9 -11  262.01   19.31
   1  -9 -11  246.28   20.04
   1  -9 -12  234.97   18.91
   1   9 -12  243.30   18.07
  -1   9 -12  249.19   17.64
   1  -9  12  213.08   18.53
   1   9  12  240.16   17.50
  -1  -9 -13  173.08   13.48
   1  -9 -13  143.19   13.01
   1   9  13  155.30   11.70
  -1   9 -13  158.35   11.73
  -1   9 -13  143.00   15.16
   1  -9  13  144.28   12.86
   1  -9 -14  141.61   12.89
   1   9  14  153.05   11.41
  -1   9 -14  150.69   15.20
  -1  -9 -14  165.56   13.28
  -1   9 -14  146.06   11.41
   1  -9  14  138.96   12.64
  -1  -9 -15  133.48   11.49
   1   9  15  126.73    9.66
   1  -9  15  108.50   10.84
  -1   9 -15  120.58   13.59
  -1   9 -15  118.87    9.61
   1   9  16  114.59    9.12
  -1  -9 -16  122.69   11.06
   1  -9  16  104.24   10.40
  -1   9 -16  103.26   12.82
  -1  -9 -17  102.61   10.00
   1  -9  17   77.68    8.98
   1   9  17   95.78    7.81
  -1   9 -17   95.51   11.88
   1  -9  18   67.61    8.13
   1   9  18   81.20    6.92
  -1  -9 -18   88.86    9.12
  -1   9 -18   72.06   10.59
  -1  -9 -19   63.41    7.56
  -1   9 -19   53.55    8.83
   1  -9  19   42.97    6.31
   1   9  19   50.59    5.17
  -1  -9 -20   50.60    7.32
  -1   9 -20   42.30    8.04
   1  -9  20   43.44    6.33
   1   9 -20   39.17    8.80
   1  -9  21   25.94    5.39
   1   9 -21   23.17    7.72
  -1   9 -21   34.32    7.79
   1  -9  22   23.27    5.16
  -1   9 -22   23.91    7.10
   1   9 -22   17.70    8.20
   1   9 -23   22.72    8.87
   1  -9  23   16.27    5.08
  -1   9 -23    9.59    6.79
  -1   9 -24   16.31    6.92
   1  -9  24   13.97    5.01
   1   9 -24   16.77    8.53
   1   9 -25    5.82    7.45
   1  -9  25    3.29    4.21
  -1   9 -26   14.79    7.28
   1  -9  26    8.31    4.70
   1   9 -26   10.56    7.87
   1  -9  27    7.30    4.71
   1   9 -27   12.49    9.72
  -1   9 -27    5.81    6.06
  -1   9 -28    4.77    6.52
   1   9 -28    7.98    9.53
   1  -9  28   -2.27    4.42
   1   9 -29    8.16   10.02
  -1  10   0   10.96    2.49
   1 -10   0    9.54    1.95
  -1 -10   0   11.14    2.25
   1 -10  -1 2389.44  168.00
  -1  10   1 2542.29  168.56
  -1  10  -1 2440.17  168.34
  -1 -10  -1 2283.71  168.07
  -1 -10   1 2450.56  168.09
   1 -10   1 2325.13  167.88
  -1  10  -2    6.16    2.12
  -1 -10   2    4.20    2.02
   1 -10   2    4.28    1.62
   1 -10  -2    6.65    1.81
  -1  10   2   11.61    2.60
  -1 -10  -2    7.32    2.03
   1 -10   3  394.39   25.84
  -1  10  -3  357.83   25.99
   1 -10  -3  378.49   26.16
  -1  10   3  405.68   26.69
  -1 -10  -3  366.14   26.15
  -1 -10   3  389.15   26.10
  -1 -10   4   10.26    2.04
   1  10   4   12.64    2.82
   1 -10   4   10.68    1.84
   1 -10  -4    6.96    1.94
  -1  10  -4   11.54    2.00
  -1 -10  -4    9.70    2.18
   1  10  -4    7.66    1.67
   1 -10   5   51.74    4.89
   1  10   5   53.18    5.91
   1  10  -5   51.71    5.07
   1 -10  -5   66.97    5.70
   1  10  -5   58.56    6.45
   1 -10  -6    8.18    2.24
   1 -10   6   10.93    1.76
   1  10   6    8.44    2.74
   1  10  -6   17.13    3.46
   1  10  -6   10.82    1.88
  -1 -10  -6   13.37    2.60
   1 -10  -7 1349.90   95.49
   1 -10  -7 1352.34   94.41
   1  10   7 1547.27   96.12
  -1 -10  -7 1493.03   95.57
  -1  10  -7 1312.84   94.55
   1  10  -7 1225.97   96.37
   1  10  -7 1249.49   94.74
   1  10   8   11.92    3.10
   1 -10  -8    6.78    2.25
  -1 -10  -8    8.03    2.44
  -1  10  -8    3.50    1.40
   1 -10  -8    5.26    1.16
   1  10  -8    8.54    1.84
   1  10  -8    8.89    2.67
  -1  10  -9 1436.52  102.28
   1  10  -9 1481.88  102.79
   1 -10  -9 1439.29  103.45
   1  10   9 1715.53  104.00
   1 -10  -9 1431.98  102.00
   1  10  -9 1330.42  104.35
   1 -10 -10    2.35    0.92
   1  10 -10    5.74    2.71
  -1  10 -10    1.48    1.14
   1  10 -10    2.26    1.64
   1 -10 -10    1.46    2.03
  -1  10 -11   18.63    2.36
   1  10 -11   16.97    2.79
   1  10 -11   17.58    3.64
   1 -10 -11   21.41    2.17
   1  10  12   48.59    4.31
   1  10 -12   51.60    4.91
  -1  10 -12   46.26    4.30
   1 -10 -12   46.42    5.58
   1  10  13   20.20    2.31
   1 -10  13    9.17    2.98
   1  10 -13   19.31    2.80
   1 -10 -13   16.30    3.56
  -1  10 -13   19.69    2.52
   1  10  14   17.41    2.49
   1 -10 -14   16.21    3.54
   1  10 -14   22.68    3.19
  -1  10 -14   19.48    2.81
  -1 -10 -14   17.40    3.78
   1 -10  14   14.31    3.33
   1 -10  15  518.89   46.04
  -1  10 -15  581.42   49.49
   1 -10 -15  581.53   46.66
   1  10 -15  670.43   45.81
  -1  10 -15  653.48   45.19
   1  10  15  646.59   45.07
  -1 -10 -15  713.30   47.20
   1 -10  16    5.60    2.90
  -1  10 -16    6.24    4.67
  -1  10 -16    6.94    2.14
   1  10  16    8.86    2.10
   1 -10  17  426.06   36.25
   1  10  17  495.53   34.96
  -1  10 -17  499.66   40.19
  -1  10 -17  478.25   35.05
  -1 -10 -17  529.19   37.26
  -1  10 -18    3.86    4.74
  -1 -10 -18    2.97    3.61
  -1  10 -18   -1.05    2.08
   1  10  18    1.26    1.86
   1 -10  18    2.54    2.85
   1 -10  19   23.24    4.52
  -1 -10 -19   23.92    5.79
   1  10  19   25.12    3.30
  -1  10 -19   13.02    5.76
  -1  10 -19   17.55    3.32
  -1  10 -20   30.63    4.00
   1 -10  20   25.78    5.08
   1  10 -20   14.95    7.14
  -1  10 -20   16.45    6.31
  -1  10 -21   45.40    8.66
   1 -10  21   25.87    5.34
   1  10 -21   39.99    9.24
   1  10 -22    8.03    7.36
   1 -10  22   12.67    4.42
  -1  10 -22   12.99    6.16
   1 -10  23  125.41   13.54
  -1  10 -23  155.80   17.36
   1  10 -24    1.49    7.15
   1 -10  24    4.82    4.08
  -1  10 -24   -1.13    6.30
   1 -10  25   63.54    8.86
  -1  10 -25   91.44   12.94
   1  10 -25   90.58   15.36
  -1  10 -26   -1.19    5.85
   1 -10  26    2.23    4.21
   1  10 -26    1.63    7.83
   1  10 -27   32.32   11.23
  -1  10 -27   18.18    8.36
   1 -10  27   28.81    6.23
  -1  10 -28    4.97    7.12
   1 -10  28   -0.57    4.39
  -1 -11   0  205.18   16.10
  -1  11   0  224.31   16.52
   1 -11   0  210.87   15.92
  -1 -11   1  231.31   17.72
  -1 -11  -1  229.98   17.74
  -1  11  -1  236.25   18.02
  -1  11   1  249.80   18.26
   1 -11   1  236.09   17.56
  -1 -11   2  240.04   17.66
  -1  11   2  248.78   18.19
   1 -11   2  223.86   17.37
  -1 -11  -2  221.96   17.62
   1 -11  -2  237.16   17.60
  -1  11  -2  241.51   17.85
  -1  11   3  282.52   20.43
   1 -11   3  271.71   19.59
  -1 -11  -3  270.95   19.91
  -1 -11   3  315.11   20.08
  -1  11  -3  267.58   19.88
   1 -11  -3  284.17   19.94
   1  11  -4  220.23   18.08
   1 -11   4  248.17   18.05
   1 -11  -4  250.82   18.49
  -1 -11   4  246.21   18.24
  -1  11   4  249.26   18.99
  -1  11  -4  247.67   18.30
   1  11   4  248.30   19.09
  -1 -11  -4  255.69   18.53
   1  11   5  268.11   19.74
   1  11  -5  193.77   19.79
   1  11  -5  220.62   18.46
  -1  11  -5  268.53   18.67
  -1 -11  -5  271.95   19.03
   1 -11   5  276.35   18.58
  -1 -11   5  240.18   18.60
   1 -11  -5  257.40   19.07
   1 -11  -6  221.54   16.75
   1  11  -6  199.64   16.11
   1  11   6  246.85   17.52
   1 -11   6  224.90   15.99
   1  11  -6  189.24   17.72
   1 -11  -7  190.12   14.12
   1 -11  -7  190.66   15.17
   1  11  -7  160.47   15.93
   1  11   7  227.98   15.93
  -1  11  -7  185.02   14.28
  -1 -11  -7  215.33   15.27
   1  11  -7  186.05   14.49
  -1 -11  -8  176.44   12.58
   1  11   8  206.73   14.95
  -1 -11  -8  195.39   14.35
   1  11  -8  172.28   13.57
  -1  11  -8  175.08   13.30
   1 -11  -8  188.11   14.37
   1  11  -8  164.17   15.23
   1 -11  -8  172.42   13.02
   1  11   9  213.66   14.86
   1 -11  -9  168.43   12.66
  -1  11  -9  152.64   15.98
   1  11  -9  162.19   13.25
   1 -11  -9  181.02   14.20
   1  11  -9  150.43   14.78
  -1 -11  -9  198.56   14.29
  -1  11  -9  175.95   13.02
   1  11 -10  135.10   11.03
   1  11 -10  108.29   12.27
   1 -11 -10  145.13   10.34
  -1  11 -10  128.06   13.84
   1 -11 -10  152.63   12.11
  -1  11 -10  136.87   10.65
   1  11  10  158.75   12.41
   1 -11 -11  165.67   13.37
   1 -11 -11  160.06   11.58
   1  11 -11  131.33   13.75
   1  11 -11  166.79   12.60
  -1  11 -11  154.42   11.95
  -1  11 -12  140.64   11.19
   1 -11 -12  143.81   12.57
   1  11  12  141.59   11.06
   1  11 -12  169.97   12.12
  -1  11 -13  150.90   11.85
   1  11 -13  161.39   12.47
   1 -11 -13  156.93   13.38
   1  11  13  154.67   11.72
  -1 -11 -14  173.61   12.91
   1  11  14  141.45   10.73
   1  11 -14  144.49   11.49
  -1  11 -14  127.90   10.75
   1 -11 -14  130.01   12.29
   1  11  15  101.29    8.10
   1  11 -15   98.66    8.80
   1 -11  15   87.10    9.25
  -1 -11 -15  122.61   10.27
  -1  11 -15   97.39    8.24
   1 -11 -15  101.41    9.94
   1 -11 -16   72.08    8.55
  -1  11 -16   85.66    7.35
   1  11 -16   73.53    7.48
  -1 -11 -16   93.65    9.02
   1 -11  16   76.20    8.12
   1  11  16   86.00    6.96
   1  11  17   78.70    6.59
  -1  11 -17   79.64   11.09
  -1  11 -17   78.38    6.98
   1  11 -17   72.23    7.36
   1 -11  17   61.37    7.60
  -1 -11 -17   81.13    8.68
  -1  11 -18   56.28   10.02
  -1  11 -18   66.41    6.51
   1  11  18   69.92    6.24
   1 -11  18   59.80    7.45
   1  11 -18   75.58    7.32
   1 -11  19   61.53    7.87
   1  11  19   76.21    6.66
  -1  11 -19   76.61    7.06
  -1  11 -19   88.39   11.79
   1  11 -19   72.19    7.65
   1 -11  20   50.51    7.07
   1  11 -20   51.78   11.16
   1  11 -20   54.01    6.92
  -1  11 -20   72.72    6.41
  -1  11 -20   68.61   10.74
   1 -11  21   43.69    6.59
   1  11 -21   33.61    9.78
  -1  11 -21   51.50    9.71
  -1  11 -21   58.05    5.91
   1  11 -22   46.17   11.67
   1 -11  22   24.62    5.72
  -1  11 -22   37.05    8.99
  -1  11 -22   55.87    5.72
  -1  11 -23   26.42    8.08
   1 -11  23   16.59    5.01
   1  11 -23   26.49    9.63
  -1  11 -23   29.44    4.69
  -1  11 -24   25.86    8.30
   1  11 -24   32.83   11.39
  -1  11 -24   25.94    4.57
   1 -11  24   12.92    5.13
  -1  11 -25    7.19    6.50
   1  11 -25   19.82   10.04
   1 -11  25    9.91    4.76
  -1  11 -25   14.84    4.36
   1  11 -26   20.89   10.75
   1 -11  26   12.90    4.99
  -1  11 -26   14.75    7.54
  -1  11 -26   22.24    4.50
  -1  11 -27   17.40    4.53
  -1  11 -27    6.29    6.93
   1  11 -27   10.96    9.69
   1 -11  27    6.83    4.54
  -1  11 -28   15.47    4.43
   1  11 -31   -2.93    5.04
   1 -12   0   77.99    6.81
  -1  12   0   77.58    7.36
  -1 -12   0   84.65    7.12
  -1 -12  -1  167.06   13.74
   1 -12  -1  168.50   13.54
  -1  12  -1  172.39   14.07
  -1 -12   1  180.99   13.80
  -1  12   1  196.56   14.46
   1 -12   1  184.02   13.60
   1 -12   2   21.40    3.00
  -1  12   2   40.69    4.29
  -1  12  -2   34.65    3.76
  -1 -12   2   30.44    3.45
  -1 -12  -2   27.90    3.45
  -1  12   3   38.12    4.48
   1 -12  -3   36.45    3.77
  -1 -12   3   42.06    4.22
  -1  12  -3   28.56    3.71
   1  12  -3   29.19    3.47
  -1 -12  -3   32.35    3.82
   1 -12   3   28.81    3.45
  -1  12  -4   70.77    6.22
  -1 -12   4   69.16    6.12
   1 -12   4   63.69    5.85
  -1 -12  -4   76.36    6.41
  -1  12   4   76.45    6.98
   1  12  -4   56.90    5.81
   1 -12  -4   73.39    6.34
   1  12  -5    8.11    2.76
   1 -12  -5   10.41    2.23
  -1 -12  -5   13.21    2.49
  -1 -12   5    8.85    2.17
   1  12  -5   12.25    2.06
   1  12   5   11.24    2.85
   1 -12   5    8.91    1.97
  -1  12  -5   16.66    2.31
  -1  12  -6  393.57   27.41
   1  12  -6  317.63   29.12
   1  12   6  431.75   28.87
   1 -12  -6  393.12   27.98
   1  12  -6  340.21   27.31
   1 -12   6  381.32   27.22
   1  12  -7   95.12    8.01
   1  12   7  110.33    9.32
   1  12  -7   81.91    9.56
   1 -12  -7   98.79    8.59
   1 -12  -8  133.84   11.92
  -1 -12  -8  167.65   12.22
   1  12  -8  134.06   11.30
  -1  12  -8  163.24   11.26
   1 -12  -8  141.05   10.84
   1  12  -8  105.83   12.64
   1  12   8  166.36   12.89
  -1 -12  -9   29.98    3.83
   1 -12  -9   19.50    2.23
   1  12  -9   23.94    4.22
   1 -12  -9   23.09    3.62
   1  12   9   26.20    4.16
   1  12  -9   24.09    3.02
  -1  12  -9   23.69    2.76
  -1 -12 -10  102.14    8.23
   1 -12 -10   93.63    8.17
   1  12 -10   82.60    9.01
   1  12 -10   71.15    6.96
   1 -12 -10   76.65    6.27
  -1  12 -10   87.28    6.82
  -1  12 -10   78.28    9.98
   1  12  10   88.91    8.42
   1  12 -11   58.33    7.99
   1 -12 -11   75.45    5.80
  -1  12 -11   61.62    9.27
   1 -12 -11   85.35    7.70
  -1  12 -11   77.03    6.26
   1  12 -11   71.68    6.58
   1  12 -12   15.72    2.86
   1 -12 -12   20.31    2.09
   1  12 -12   22.36    4.44
   1 -12 -12   18.01    3.72
  -1  12 -12   17.96    2.45
  -1  12 -12   12.18    5.33
   1 -12 -13   20.47    3.99
   1  12  13   21.43    2.70
  -1  12 -13   23.38    2.91
   1  12 -13   27.95    3.64
   1  12  14  698.60   51.62
   1 -12 -14  710.57   53.46
   1  12 -14  850.11   53.22
  -1  12 -14  714.19   51.90
  -1 -12 -15   12.54    3.96
   1  12  15    8.95    2.09
   1  12 -15   18.88    3.46
  -1  12 -15   13.34    2.50
   1 -12 -15   14.28    4.03
   1 -12 -16  182.69   16.28
   1  12 -16  186.96   15.24
  -1 -12 -16  226.82   16.89
   1  12  16  191.17   14.40
  -1  12 -16  180.91   14.56
  -1  12 -17    2.23    2.24
   1  12 -17    4.64    2.76
   1  12  17    6.41    1.98
   1  12  18   96.00    8.28
  -1  12 -18  117.33    8.98
  -1  12 -18   99.31   13.04
   1  12 -18  104.10    9.34
   1 -12  18   77.61    9.38
   1  12  19    8.31    2.48
  -1  12 -19    9.70    6.02
   1 -12  19    7.89    3.71
  -1  12 -19   13.03    3.14
   1  12 -19    9.63    3.53
   1 -12  20    0.45    3.34
  -1  12 -20    3.33    5.00
   1  12 -20    1.43    3.31
  -1  12 -20    0.61    2.88
  -1  12 -21    5.15    3.65
   1 -12  21   -1.88    3.57
   1  12 -21    5.57    6.56
   1  12 -21    2.31    3.60
  -1  12 -21    2.27    5.46
  -1  12 -22  471.98   40.06
  -1  12 -22  528.36   34.68
   1  12 -22  504.31   42.44
   1  12 -22  512.46   35.29
  -1  12 -23    1.18    6.27
   1  12 -23    1.52    7.61
   1 -12  23   -2.03    3.76
   1  12 -23   -2.14    4.08
  -1  12 -23    3.26    3.62
  -1  12 -24  166.59   19.24
   1  12 -24  170.33   14.68
  -1  12 -24  182.36   13.96
   1  12 -24  198.68   22.49
   1 -12  25    1.61    4.09
   1  12 -25   -4.18    4.47
  -1  12 -25   -3.71    6.65
   1  12 -25   -3.46    8.98
  -1  12 -25    1.05    3.66
  -1  12 -26   60.64   11.57
   1 -12  26   21.91    5.88
   1  12 -26   41.15    6.78
  -1  12 -26   52.05    6.15
   1  12 -26   49.53   13.65
  -1  12 -27   -0.74    3.72
   1  12 -27   -3.42    4.99
   1 -12  27   -2.22    4.27
   1  12 -27   -1.94   10.26
   1  12 -28    8.42    5.00
   1  12 -29   -1.00    5.09
   1  12 -30  166.12   15.52
  -1 -13   0  329.50   26.22
  -1  13   0  366.53   26.78
   1 -13   0  371.55   26.13
  -1 -13   1  257.29   20.17
  -1  13   1  271.36   20.84
   1 -13   1  267.06   20.02
   1  13  -1  241.28   20.21
   1 -13  -1  269.55   20.08
  -1 -13  -1  257.13   20.22
  -1 -13  -2  283.92   22.51
  -1  13   2  317.56   23.33
  -1  13  -2  314.03   22.93
  -1 -13   2  304.80   22.58
   1 -13   2  298.90   22.34
   1 -13   3  244.87   19.93
   1 -13  -3  268.63   20.15
  -1 -13  -3  267.99   20.26
  -1  13  -3  259.26   20.30
  -1 -13   3  293.24   20.56
  -1  13   3  294.93   21.05
  -1 -13   4  295.01   21.68
   1  13  -4  261.89   21.50
   1 -13  -4  299.12   21.82
  -1  13  -4  297.38   21.80
  -1 -13  -4  311.95   21.96
  -1  13   4  303.77   22.55
   1 -13   4  279.14   21.43
  -1 -13  -5  292.10   19.97
   1  13  -5  235.19   19.37
   1 -13   5  305.01   19.74
  -1  13  -5  255.96   19.56
   1 -13  -5  266.67   19.84
  -1 -13   5  259.80   19.53
   1  13   6  316.82   22.94
   1  13  -6  258.68   21.40
   1 -13   6  295.73   21.33
  -1  13  -6  303.22   21.59
   1 -13  -6  316.10   22.08
  -1 -13  -6  322.89   22.09
   1  13  -7  192.05   15.13
   1 -13  -7  215.43   15.84
   1  13   7  229.37   16.77
  -1  13  -7  204.22   15.15
   1  13  -8  212.81   16.05
   1 -13  -8  200.04   15.48
   1  13  -8  188.46   18.08
   1 -13  -8  219.47   16.78
   1  13   8  251.34   17.73
   1  13  -9  137.96   11.51
   1 -13  -9  132.14   10.82
   1  13   9  199.57   13.54
  -1  13  -9  143.50   11.28
   1  13  -9  118.99   13.27
   1 -13  -9  154.28   12.37
  -1 -13  -9  185.61   12.59
  -1  13 -10  149.56   15.31
   1  13  10  170.66   13.30
   1 -13 -10  137.94   10.78
  -1 -13 -10  177.61   12.68
   1  13 -10  103.96   13.03
  -1  13 -10  152.41   11.37
   1 -13 -10  169.88   12.74
   1  13 -10  135.23   11.54
   1 -13 -11  119.83    8.98
  -1  13 -11  120.07    9.54
   1  13 -11   91.59   11.33
   1 -13 -11  133.86   10.98
  -1 -13 -11  157.34   11.22
  -1  13 -11  103.17   12.92
   1  13 -11  111.21    9.82
   1  13 -12  110.09   11.91
   1  13 -12  117.31    9.91
   1 -13 -12  118.71   10.88
  -1  13 -12  132.04    9.67
  -1  13 -12  128.49   13.93
   1 -13 -12  115.58    8.97
   1  13 -13   77.64   10.41
  -1  13 -13  107.37   13.02
   1  13 -13  102.08    9.11
  -1  13 -13  112.96    8.84
   1  13  13  112.04    8.50
   1 -13 -13  120.05   10.45
   1  13  14  113.12    9.36
   1 -13 -14  135.08   11.65
   1  13 -14  114.60   10.17
  -1  13 -14  132.22    9.87
   1 -13 -15   84.94    8.72
   1  13  15   82.15    6.71
   1  13 -15   81.65    7.70
  -1  13 -15   75.61    7.03
   1  13  16   71.87    6.46
   1  13 -16   85.97    7.93
  -1  13 -16   76.67    7.00
   1  13  17   50.61    4.82
  -1  13 -17   47.95    5.26
   1  13 -17   51.62    6.53
   1  13  18   43.87    4.61
   1  13 -18   48.11    6.14
  -1  13 -18   48.58    5.19
   1  13  19   45.44    4.47
  -1  13 -19   35.42    4.83
   1  13 -19   43.86    5.78
  -1  13 -20   41.18    5.21
  -1  13 -20   40.14    9.27
   1  13 -20   43.56    5.96
  -1  13 -21   29.30    8.56
  -1  13 -21   36.12    4.87
   1  13 -21   34.88    5.61
   1  13 -21   28.47    9.98
  -1  13 -22   19.09    7.41
  -1  13 -22   27.85    4.77
   1  13 -22   39.98   11.07
   1  13 -22   34.32    5.67
   1  13 -23   15.61    9.55
  -1  13 -23   22.18    4.45
   1 -13  23   15.24    4.97
  -1  13 -23   20.72    8.57
   1  13 -23   20.01    5.02
  -1  13 -24   16.85    4.53
   1  13 -24   16.79    9.93
  -1  13 -24   12.44    7.59
   1  13 -24   15.45    4.81
   1 -13  24    7.04    4.38
   1  13 -25    2.36    4.71
  -1  13 -25    2.54    7.29
   1  13 -25    7.14   10.23
  -1  13 -25   11.03    4.70
   1 -13  25    1.65    4.12
  -1  13 -26   16.84    7.66
   1  13 -26    5.72   10.61
  -1  13 -26   12.05    4.29
   1  13 -26    2.91    4.75
   1 -13  26    6.17    4.48
   1  13 -27    4.46    4.76
  -1  13 -27    9.42    4.70
   1  13 -28    3.01    4.73
   1  13 -29   10.09    5.41
   1  13 -30    4.55    4.90
   1 -14   0   15.42    2.74
  -1  14   0   10.16    3.03
   1  14   0   12.33    3.09
  -1 -14   0   11.13    2.85
  -1  14   1 1258.24   85.21
  -1 -14   1 1121.63   84.36
  -1 -14  -1 1131.19   84.42
   1 -14   1 1174.63   84.20
   1 -14  -1 1253.19   84.32
   1  14  -1 1135.28   84.61
  -1  14  -1 1294.42   85.05
  -1  14  -2   11.87    2.84
  -1 -14  -2    4.88    2.21
  -1 -14   2   12.07    3.06
   1 -14  -2    9.12    2.55
  -1  14   2   14.04    3.49
   1 -14   2   10.96    2.43
   1  14  -2    3.51    2.19
   1 -14   3   48.47    5.38
  -1 -14   3   71.03    6.34
  -1  14  -3   69.46    6.17
  -1 -14  -3   49.96    5.65
  -1  14   3   70.49    6.72
  -1 -14  -4    6.68    2.46
  -1 -14   4    4.83    2.33
   1 -14  -4    3.30    2.09
  -1  14   4    4.28    2.72
  -1  14  -4    1.40    2.09
   1 -14   4    1.42    1.82
  -1  14   5   56.26    6.06
   1 -14  -5   51.20    5.17
   1 -14   5   58.94    5.21
   1  14  -5   39.21    4.68
  -1  14  -5   47.03    4.99
   1  14  -5   37.11    6.22
  -1 -14  -5   51.98    5.25
  -1 -14   5   47.09    4.92
   1  14  -6    2.38    2.42
  -1  14  -6    2.91    2.13
   1 -14   6    2.85    1.69
  -1 -14  -6    5.13    2.45
   1 -14  -6    6.28    2.59
   1  14  -6    3.19    1.80
   1  14   7  807.61   55.10
  -1 -14  -7  814.88   54.15
   1 -14  -7  795.16   54.22
   1  14  -7  692.68   53.54
  -1  14  -7  770.51   53.63
   1 -14  -8   37.47    3.78
   1  14   8   47.53    6.06
   1 -14  -8   44.00    5.05
   1  14  -8   38.94    4.40
  -1  14  -8   39.67    4.28
   1  14  -8   31.10    5.96
   1  14  -9  618.52   56.93
   1  14   9  930.50   56.77
   1 -14  -9  823.45   55.68
   1 -14  -9  718.67   54.12
  -1 -14  -9  778.36   53.67
   1  14  -9  746.97   54.78
   1  14 -10   21.08    4.58
   1 -14 -10   21.87    2.47
  -1 -14 -10   31.78    4.27
   1  14  10   11.60    5.23
   1  14 -10   29.53    3.52
  -1  14 -10   22.48    5.97
   1 -14 -10   23.36    3.93
  -1  14 -10   26.37    3.09
  -1  14 -11   11.39    2.29
   1 -14 -11   11.84    3.15
   1  14 -11   11.60    3.67
  -1  14 -11    4.35    4.60
  -1 -14 -11   12.33    3.26
   1 -14 -11   10.97    1.62
   1  14 -11   16.31    2.77
  -1 -14 -12   10.35    3.52
  -1  14 -12   11.70    5.55
   1 -14 -12    7.22    1.41
   1  14 -12    9.81    3.57
   1  14 -12    6.72    2.30
   1 -14 -12   12.59    3.31
  -1  14 -12    8.93    2.27
   1  14  13   36.37    3.54
  -1  14 -13   24.32    6.96
   1 -14 -13   46.00    5.67
   1  14 -13   39.21    4.51
  -1  14 -13   37.86    4.05
   1  14 -13   21.62    5.23
   1 -14 -14    2.46    3.29
   1  14  14    0.91    1.51
   1  14 -14    1.01    2.32
  -1  14 -14    0.97    5.33
  -1  14 -14    1.33    2.02
   1  14 -15  390.69   30.66
  -1  14 -15  411.78   35.75
  -1  14 -15  431.91   30.34
   1  14  15  412.70   29.79
   1  14  16   62.08    5.43
   1  14 -16   58.25    6.36
  -1  14 -16   58.48    5.95
   1  14  17  287.35   21.36
   1  14 -17  291.32   22.54
  -1  14 -17  291.39   21.92
   1  14 -18   23.30    4.43
   1  14  18   25.40    3.29
  -1  14 -18   22.16    3.73
  -1  14 -19   18.67    3.95
   1  14  19   27.38    3.36
   1  14 -19   21.88    4.78
  -1  14 -20    3.15    2.90
   1  14 -20    1.26    4.04
   1  14 -21   31.71   10.33
   1  14 -21   26.75    5.96
  -1  14 -21   32.57    4.93
   1  14 -22    3.01    7.68
  -1  14 -22    3.67    6.58
  -1  14 -22   -0.97    3.62
   1  14 -22   -0.53    5.09
  -1  14 -23   81.04   14.55
   1  14 -23  127.26   17.81
  -1  14 -23  100.68   10.02
   1  14 -23  108.95   11.30
  -1  14 -24   38.13   10.32
   1  14 -24   28.99   11.28
   1  14 -24   24.65    6.25
  -1  14 -24   26.91    5.44
   1  14 -25   73.47    9.74
  -1  14 -25   75.80    8.52
  -1  14 -25   73.07   13.55
  -1  14 -26    3.76    4.32
   1  14 -26    9.55    5.53
   1  14 -27   17.86    6.12
   1  14 -28   -5.09    5.86
   1  14 -29   60.79    9.25
  -1  15   0  426.61   29.80
  -1 -15   0  363.36   28.96
   1  15   0  388.03   29.38
   1 -15   0  399.55   28.83
  -1  15  -1  552.96   37.34
  -1  15   1  564.00   37.58
  -1 -15  -1  477.89   36.66
  -1 -15   1  453.84   36.49
   1 -15   1  490.85   36.43
   1  15  -1  498.43   36.98
   1 -15  -1  506.42   36.49
   1  15   1  517.47   37.31
  -1 -15   2  387.20   29.05
  -1 -15  -2  359.90   28.86
  -1  15   2  424.14   29.88
  -1  15  -2  430.79   29.61
   1  15  -2  377.31   29.08
   1 -15   2  373.70   28.74
   1 -15  -2  410.79   28.86
   1  15  -3  397.54   31.95
  -1 -15  -3  414.46   31.95
  -1  15   3  429.21   32.80
  -1 -15   3  477.10   32.45
  -1  15  -3  485.82   32.50
   1 -15   3  416.81   31.73
   1 -15  -3  445.94   31.89
   1 -15   4  286.58   22.19
  -1 -15  -4  313.47   22.64
  -1 -15   4  281.12   22.34
  -1  15   4  303.06   23.38
  -1  15  -4  314.41   22.75
  -1 -15   5  373.87   28.14
   1 -15  -5  383.90   28.28
  -1  15   5  383.18   29.20
  -1  15  -5  428.36   28.48
   1 -15   5  398.37   28.24
  -1 -15  -5  403.04   28.46
   1 -15   6  283.63   21.27
   1 -15  -6  299.62   21.89
  -1 -15  -6  311.06   21.96
  -1  15  -6  307.98   21.73
   1  15  -6  281.65   21.49
  -1 -15  -7  430.29   28.99
   1  15  -7  353.43   28.31
   1 -15  -7  418.90   28.98
  -1  15  -7  405.54   28.55
   1  15  -8  237.24   18.96
  -1  15  -8  276.77   19.12
   1  15  -8  198.09   21.21
   1 -15  -8  277.34   19.72
   1  15   8  155.67   20.61
  -1 -15  -8  302.65   19.80
   1 -15  -9  242.75   18.06
   1  15  -9  264.34   18.84
   1 -15  -9  292.50   19.69
  -1  15  -9  270.48   18.74
   1 -15 -10  220.71   14.56
  -1  15 -10  198.03   18.08
   1  15 -10  181.53   13.42
   1 -15 -10  158.98   12.39
   1  15  10  105.16   15.59
   1  15 -10  147.36   15.66
   1  15 -11  152.36   17.57
   1 -15 -11  184.11   14.57
   1  15 -11  197.07   15.63
   1 -15 -11  236.83   16.84
  -1 -15 -11  270.45   17.07
  -1  15 -11  243.27   20.83
   1 -15 -12  135.86   10.92
  -1 -15 -12  190.05   13.46
   1 -15 -12  165.23   13.26
   1  15 -12  156.98   12.19
  -1  15 -12  174.41   17.19
  -1  15 -12  153.46   11.86
   1  15 -12  111.66   14.07
  -1  15 -13  174.56   12.58
   1  15 -13  152.47   12.76
  -1  15 -13  187.96   18.25
   1  15  13  158.03   11.89
   1  15  14   99.99    8.38
   1  15 -14  110.07    9.56
  -1  15 -14  107.89    9.05
  -1  15 -15  160.61   12.25
   1  15 -15  146.38   12.59
   1  15  15  142.72   11.45
  -1  15 -15  174.41   18.03
   1  15 -16  108.22    9.45
  -1  15 -16  102.98    8.79
   1  15  16   89.76    7.96
   1  15  17   92.35    7.78
  -1  15 -17   91.95   13.42
  -1  15 -17   97.25    8.54
   1  15 -17   93.91    9.02
  -1  15 -18   61.24    6.12
   1  15 -18   46.02    6.13
   1  15  18   55.71    5.14
  -1  15 -19   64.72    6.36
   1  15 -19   49.17    6.47
   1  15  19   54.14    5.21
  -1  15 -20   46.94    5.74
   1  15 -20   36.89    6.00
   1  15 -21   41.49    6.47
  -1  15 -21   53.51    6.40
   1  15 -21   62.29   12.71
   1  15 -22   33.15    5.95
  -1  15 -22   24.45    5.52
  -1  15 -23   43.98    6.44
   1  15 -23   43.22   13.02
   1  15 -23   40.79    7.01
   1  15 -24   26.35    6.58
   1  15 -24   30.93   12.29
  -1  15 -24   18.12    9.15
  -1  15 -24   23.95    5.95
   1  15 -25   22.58    6.12
  -1  15 -25   19.18    5.46
   1  15 -26   16.61    6.00
   1  15 -27    3.95    5.82
   1  15 -28    1.71    5.87
  -1 -16   0  469.72   36.87
   1 -16   0  499.45   36.68
  -1  16   0  586.25   37.99
   1  16   0  491.99   37.36
   1 -16  -1   71.22    6.31
  -1  16  -1   69.16    7.03
  -1  16   1   64.93    7.09
  -1 -16   1   53.60    6.17
   1 -16   1   59.39    6.12
  -1 -16  -1   63.19    6.45
   1  16  -1   63.82    6.65
   1  16   1   70.77    7.08
   1  16   2  415.80   28.33
   1 -16  -2  375.99   27.12
  -1  16  -2  413.44   27.99
   1  16  -2  349.51   27.46
  -1 -16  -2  336.72   27.16
   1 -16   2  340.62   26.95
  -1 -16   2  343.82   27.26
  -1  16   2  394.77   28.25
  -1  16   3   90.07    9.08
   1  16  -3   74.84    8.07
  -1  16  -3  103.50    8.73
  -1 -16  -3   81.76    8.07
   1 -16   3   84.35    7.86
  -1 -16   3  108.37    8.69
   1 -16  -3   99.61    8.19
  -1 -16   4  408.58   30.82
   1  16  -4  389.54   30.84
  -1  16   4  430.63   31.86
  -1 -16  -4  429.24   31.00
  -1  16  -4  466.95   31.33
   1 -16   4  397.71   30.58
  -1 -16   5   39.79    4.96
  -1  16   5   44.83    6.10
   1 -16   5   41.51    4.81
  -1  16  -5   58.06    5.57
   1  16  -5   27.47    5.93
  -1 -16  -5   55.92    5.44
  -1 -16  -6  810.94   53.38
   1 -16  -6  801.13   53.30
  -1  16  -6  796.44   53.21
   1 -16   6  733.40   52.68
   1  16  -7   43.04    4.64
  -1  16  -7   35.15    4.60
   1 -16  -7   48.17    5.22
   1  16  -7   30.92    6.38
  -1 -16  -7   46.41    5.10
   1 -16   7   31.82    4.12
  -1 -16  -8  499.20   35.60
  -1  16  -8  539.00   35.29
   1  16  -8  461.68   35.04
   1 -16  -8  496.69   35.63
  -1  16   9   19.53    1.64
   1  16  -9   23.67    3.42
  -1 -16  -9   20.73    3.89
   1  16   9   13.00    5.12
   1  16  -9   12.18    4.13
  -1  16  -9   21.63    3.40
   1 -16  -9   20.97    2.65
   1 -16  -9   30.70    4.26
   1  16 -10   23.48    5.95
  -1  16 -10   13.44    9.07
   1 -16 -10   31.88    3.24
   1 -16 -10   45.69    5.13
  -1  16 -10   40.02    4.26
   1  16 -10   38.26    4.44
   1  16  10   20.85    5.93
   1 -16 -11   56.96    4.71
   1  16 -11   60.26    5.86
   1 -16 -11   69.52    6.84
   1 -16 -12  124.14    9.65
   1  16 -12  136.88   11.01
  -1  16 -12  160.77   16.39
  -1  16 -13   11.09    6.94
   1  16 -13    4.79    2.98
   1 -16 -13    6.21    1.49
  -1  16 -13    7.01    2.57
   1  16  14  779.83   56.37
  -1  16 -14  888.88   57.29
   1  16 -14  837.16   57.61
   1  16  15   19.01    2.85
  -1  16 -15   24.63    3.81
  -1  16 -15   18.50    7.84
   1  16 -15   20.59    4.28
   1  16  16  298.71   22.57
  -1  16 -16  366.80   30.15
  -1  16 -16  328.38   23.53
   1  16 -16  297.79   23.83
   1  16  17   15.30    2.70
  -1  16 -17   22.95    3.93
  -1  16 -17   13.85    7.78
   1  16 -17   17.26    4.35
   1  16  18    2.12    2.00
  -1  16 -18    5.28    2.86
  -1  16 -18   13.02    6.98
   1  16 -18    3.61    3.57
  -1  16 -19   10.87    7.98
   1  16  19   11.09    2.47
   1  16 -19    1.94    3.80
  -1  16 -19   10.69    3.64
  -1  16 -20   40.50    5.56
   1  16 -20   26.85    5.65
   1  16 -21    2.89    9.41
   1  16 -21   -0.43    4.18
  -1  16 -21    1.35    3.91
   1  16 -22  456.75   38.49
   1  16 -22  531.32   46.00
  -1  16 -22  548.69   38.31
   1  16 -23   11.17   10.63
  -1  16 -23    3.06    5.05
   1  16 -23    0.47    5.00
  -1  16 -24  227.09   17.73
   1  16 -24  180.58   17.87
   1  16 -25   -0.51    5.78
   1  16 -26   -2.11    6.39
   1  16 -27   -0.54    6.21
  -1 -17   0   24.21    3.83
  -1  17   0   30.80    4.93
   1 -17   0   28.99    3.79
   1  17   0   34.19    4.79
   1  17   1   38.69    5.17
   1  17  -1   31.93    4.69
   1 -17   1   29.32    4.01
   1 -17  -1   27.52    3.91
  -1  17  -1   38.49    4.88
  -1 -17  -1   28.74    4.17
  -1  17   1   34.14    5.14
  -1 -17   1   27.90    4.17
   1  17   2   42.04    5.46
  -1 -17   2   33.04    4.59
  -1  17   2   34.91    5.14
   1  17  -2   33.58    4.67
   1 -17  -2   30.02    4.27
  -1 -17  -2   23.35    4.11
   1 -17   2   43.98    4.44
  -1  17  -2   38.33    5.13
   1  17  -3   24.50    4.01
   1  17   3   28.75    4.85
  -1 -17   3   23.49    3.74
  -1 -17  -3   21.41    3.71
  -1  17   3   20.77    4.19
  -1  17  -3   31.58    4.45
   1 -17   3   19.24    3.37
   1 -17  -3   33.29    3.93
   1 -17  -4   36.07    4.40
  -1 -17   4   32.02    4.47
   1  17  -4   30.47    4.33
   1  17   4   31.90    5.53
  -1  17   4   39.69    5.60
  -1  17  -4   40.25    4.91
  -1 -17  -4   38.23    4.62
   1 -17   4   32.33    4.20
  -1 -17   5   27.49    3.85
   1  17  -5   11.49    4.18
   1 -17   5   29.73    3.82
  -1  17  -5   35.30    4.35
  -1  17   5   21.52    4.79
   1  17  -5   25.18    3.87
  -1 -17  -5   38.00    4.42
  -1 -17  -6   31.21    4.12
   1 -17   6   22.31    3.27
  -1  17  -6   26.77    3.95
  -1 -17  -7   37.70    4.72
   1 -17  -7   38.73    4.57
  -1  17  -7   41.01    4.69
   1 -17   7   28.08    3.78
   1  17  -8   20.23    6.03
  -1 -17  -8   34.58    4.74
   1  17  -8   27.97    4.07
   1 -17  -8   33.74    4.49
  -1  17  -8   36.03    4.45
   1 -17  -9   59.93    5.67
   1  17  -9   43.80    4.88
  -1  17  -9   10.41    9.32
  -1  17  -9   57.42    5.35
  -1  17   9   37.63    3.05
   1  17  -9   22.38    6.29
  -1 -17  -9   48.44    5.43
   1 -17  -9   41.11    3.98
  -1 -17 -10   45.27    3.37
  -1  17 -10   12.84    8.90
  -1 -17 -10   37.99    3.27
   1  17 -10   57.54    5.35
   1 -17 -10   42.33    3.97
   1  17  10   31.30    7.05
  -1  17 -10   58.55    5.36
   1  17 -11   42.59    4.99
   1 -17 -11   40.21    3.73
  -1  17 -11   48.80    5.10
  -1  17 -12   38.01    4.37
   1 -17 -12   28.62    2.89
   1  17 -12   34.17    4.52
   1 -17 -13   31.86    3.00
   1  17 -13   34.71    4.70
   1  17  14   25.46    3.11
   1  17 -14   37.21    4.79
  -1  17 -14   48.29    9.70
  -1  17 -15   54.71   10.81
  -1  17 -15   40.56    4.88
   1  17  15   36.50    3.85
   1  17 -15   42.42    5.40
  -1  17 -16   42.56   10.07
   1  17  16   26.86    3.33
  -1  17 -16   38.60    4.67
   1  17 -16   28.05    5.00
  -1  17 -17   47.50    5.45
   1  17  17   35.32    3.99
   1  17 -17   39.18    5.82
  -1  17 -17   47.28   10.55
   1  17  18   22.49    3.30
   1  17 -18   36.41    5.39
  -1  17 -18   35.39    4.92
  -1  17 -18   24.20    9.48
  -1  17 -19   37.05    5.30
   1  17 -19   37.22    5.91
   1  17  19   25.78    3.49
  -1  17 -19   46.83   10.76
  -1  17 -20   22.62    9.49
   1  17 -20   21.27    5.42
  -1  17 -20   30.70    5.26
   1  17 -21   21.74    5.78
  -1  17 -21   26.90   10.18
  -1  17 -21   20.03    5.01
  -1  17 -22   20.51    5.52
   1  17 -22   19.06    5.81
  -1  17 -23   19.61    5.79
   1  17 -23   29.51    6.57
   1  17 -24    7.07    6.32
   1  17 -25   16.88    7.15
   1  17 -26    5.22    6.45
  -1  18   0    9.35    3.76
  -1 -18   0    5.00    3.03
   1  18   0   12.37    3.70
   1 -18   0    7.43    2.76
  -1 -18   1  786.38   61.51
   1  18  -1  888.42   62.29
  -1 -18  -1  811.84   61.63
   1 -18   1  805.31   61.37
   1  18   1  934.87   62.69
   1 -18  -1  862.87   61.47
  -1  18  -1  926.12   62.53
  -1  18   1  942.63   62.70
   1 -18  -2    1.42    2.39
   1  18   2    3.52    3.34
  -1 -18   2    5.71    2.99
  -1  18  -2    6.69    3.38
  -1  18   2    1.92    3.21
   1  18  -2    8.67    3.36
  -1 -18  -2    2.16    2.80
   1 -18   2    2.59    2.61
   1  18  -3   18.86    3.82
  -1  18  -3    9.04    3.40
  -1  18   3   14.65    4.00
   1 -18   3   10.38    2.76
  -1 -18  -3    9.17    3.05
   1  18   3   10.49    3.77
   1 -18  -3   14.66    3.20
  -1 -18   3   11.34    3.14
  -1  18   4    2.87    3.61
   1  18   4    9.53    3.95
   1  18  -4    5.13    2.74
  -1 -18   4    7.39    2.89
  -1  18  -4   17.12    3.70
   1 -18  -4   12.36    3.08
  -1 -18  -4   10.02    3.07
   1 -18   4    8.24    2.82
  -1 -18   5    2.91    2.52
  -1  18  -5    8.07    3.22
   1  18  -5    9.31    2.93
   1 -18   5    6.07    2.43
   1  18   5    5.61    3.82
   1  18  -5    2.25    3.71
   1 -18  -5    6.36    2.61
  -1 -18  -5   11.53    3.25
   1  18  -6    7.66    2.91
   1  18  -6   -0.78    4.33
   1 -18   6    2.21    2.22
  -1 -18  -6    7.06    2.98
  -1  18  -6    8.33    3.25
  -1  18  -7  533.63   35.02
   1 -18   7  428.54   34.18
  -1  18  -8   11.49    3.45
   1 -18  -8   19.48    3.68
   1 -18  -9  571.37   42.24
   1  18  -9  658.38   43.31
  -1  18   9  576.05   41.36
  -1  18 -10    0.93    6.06
  -1  18 -10    2.11    2.86
  -1 -18 -10    3.82    1.09
   1  18 -10    4.15    3.15
  -1 -18 -10   10.90    1.41
   1 -18 -10    2.52    1.57
   1  18 -11   28.64    4.29
  -1  18 -11   38.07    4.63
   1 -18 -11   27.47    2.99
   1  18 -12   31.91    4.49
  -1  18 -12   30.61    4.37
   1 -18 -12   25.88    2.74
  -1  18 -13   10.17    3.26
   1 -18 -13    4.06    1.53
  -1  18 -13    3.16    6.54
   1  18 -13    8.19    3.51
  -1  18 -14   12.04    7.07
   1  18 -14   11.37    3.84
   1  18  14    6.49    1.95
   1  18 -15  256.28   19.21
   1  18  15  222.55   17.46
   1  18 -16   10.84    4.04
  -1  18 -16   21.10    8.66
   1  18  16   12.57    2.41
  -1  18 -17  278.04   19.73
   1  18 -17  228.12   19.93
   1  18  17  238.39   18.26
  -1  18 -18    6.16    8.21
   1  18 -18    3.18    3.98
  -1  18 -18    3.51    3.75
  -1  18 -19   55.13   12.11
  -1  18 -19   55.11    6.83
   1  18 -19   48.21    7.22
   1  18 -20   25.05    6.20
  -1  18 -20   35.71   10.82
  -1  18 -20   30.25    5.57
  -1  18 -21   30.04    6.36
  -1  18 -21   15.57    9.54
   1  18 -21   26.73    6.32
  -1  18 -22   18.68    5.96
   1  18 -22   13.97    5.99
  -1  18 -22   17.02    9.25
   1  18 -23   76.78   10.36
   1  18 -24    8.02    6.51
   1  18 -25   52.45    9.20
   1  18 -26   -0.61    6.91
   1  19   0  246.66   18.66
  -1 -19   0  212.84   17.54
  -1  19   0  233.94   18.49
   1 -19   0  214.01   17.38
  -1 -19  -1  281.03   23.30
   1 -19   1  295.07   23.15
  -1  19   1  327.01   24.45
  -1  19  -1  349.39   24.42
   1  19   1  330.52   24.47
   1 -19  -1  308.93   23.24
  -1 -19   1  275.28   23.37
   1  19  -1  322.98   24.17
   1 -19  -2  248.04   19.88
  -1 -19  -2  245.73   20.10
   1  19  -2  265.96   20.67
   1 -19   2  220.50   19.65
  -1  19  -2  308.80   21.14
   1  19   2  277.40   21.35
  -1  19   2  289.52   21.31
  -1 -19   2  270.38   20.64
  -1  19   3  340.66   25.63
   1 -19  -3  337.22   24.39
  -1 -19  -3  323.61   24.53
  -1 -19   3  293.83   24.40
  -1  19  -3  355.10   25.19
   1  19   3  344.88   25.69
   1  19  -3  327.64   24.93
   1 -19   3  286.55   24.03
   1  19   4  288.81   20.88
  -1  19  -4  273.95   19.79
  -1 -19   4  210.71   18.90
   1 -19   4  232.05   19.01
   1 -19  -4  269.71   19.19
  -1  19   4  233.30   20.21
   1  19  -4  234.62   19.45
   1  19   5  310.84   22.44
   1  19  -5  277.00   21.08
   1 -19   5  240.01   20.18
  -1 -19   5  244.81   20.55
  -1  19  -5  304.68   21.28
   1 -19  -5  262.10   20.48
   1  19  -6  206.85   16.41
  -1  19  -6  229.03   16.65
   1  19   6  205.34   17.58
   1 -19   6  169.62   15.48
   1 -19  -6  213.28   16.18
  -1  19  -7  266.77   19.74
   1  19  -7  231.90   19.42
  -1  19  -8  180.17   12.83
  -1  19   8  140.84   10.59
  -1  19   9  150.85   10.87
   1 -19  -9  144.39   11.78
  -1 -19 -10  112.36    8.68
  -1 -19 -10  123.94    8.84
   1 -19 -10  113.74    9.27
  -1  19 -11  169.52   12.14
   1  19 -11  154.16   12.11
  -1  19 -12  130.84    9.85
   1  19 -12  113.12    9.78
   1  19 -13  116.03   10.53
   1 -19 -13  109.09    8.71
  -1  19 -13  136.74   10.66
   1  19  14   67.99    6.41
   1  19 -14   80.24    8.34
   1  19 -15   92.62    8.52
   1  19  15   65.79    6.12
  -1  19 -15   79.84    7.84
  -1  19 -16   59.01    6.73
   1  19  16   50.74    4.96
   1  19 -16   65.71    7.28
  -1  19 -17  119.92   15.53
   1  19 -17   72.95    8.64
  -1  19 -18   61.15   12.74
   1  19 -18   54.33    7.50
  -1  19 -19   57.14   12.78
   1  19 -19   48.48    7.49
   1  19 -20   29.51    6.59
  -1  19 -20   34.79   11.40
   1  19 -20   39.88   11.96
  -1  19 -21   40.59   11.87
  -1  19 -21   44.63    6.83
   1  19 -21   27.89    7.43
   1  19 -22   11.54    6.39
   1  19 -23   19.19    7.19
   1  19 -24    6.71    6.82
   1  19 -25    5.03    7.53
  -1  20   0  107.67    9.98
   1  20   0   92.29    9.56
   1 -20   0   84.49    8.35
   1  20  -1   39.45    5.87
   1  20   1   43.63    6.30
  -1  20   1   40.60    6.08
  -1  20  -1   37.75    5.87
   1 -20  -1   36.07    4.92
   1 -20   1   38.27    4.95
   1  20   2   53.47    7.09
  -1  20  -2   58.66    7.02
  -1  20   2   60.74    7.24
   1 -20  -2   42.21    5.49
   1  20  -2   66.15    6.86
   1 -20   2   43.80    5.46
  -1  20  -3   38.82    5.64
  -1 -20   3   36.98    5.15
   1  20   3   54.13    6.90
   1 -20   3   36.45    4.91
  -1  20   3   37.11    5.96
   1 -20  -3   40.91    4.97
   1  20  -3   35.88    5.65
  -1  20  -4   90.32    8.68
   1  20   4   84.44    9.28
   1  20  -4   74.01    8.16
  -1 -20   4   69.79    7.60
   1 -20   4   83.20    8.05
  -1  20   4   83.68    9.21
   1  20   5   50.22    6.92
  -1  20  -5   43.11    5.81
   1  20  -5   42.58    5.61
  -1 -20   5   33.43    4.88
   1 -20   5   29.91    4.48
   1 -20   6  183.91   15.34
   1  20  -6  206.38   16.28
  -1  20  -6  200.70   16.21
   1  20   6  192.77   17.09
  -1  20  -7   46.37    5.72
  -1  20   7   33.83    3.49
   1  20  -7   46.56    5.70
   1  20   7   39.02    6.70
   1  20  -8   82.25    8.29
  -1  20   8   78.83    6.20
   1 -20  -9    2.93    1.97
   1  20  -9    4.27    3.60
  -1  20  -9   -1.73    6.06
  -1  20   9    3.15    0.71
  -1  20  -9    4.00    3.16
  -1  20 -10    1.84    7.44
   1 -20 -10    2.60    1.81
  -1 -20 -10    3.74    1.16
  -1  20 -10    5.78    3.33
  -1 -20 -10    4.77    1.53
  -1  20 -11    4.86    7.90
  -1  20 -11   10.19    3.47
   1 -20 -11    9.11    1.90
   1 -20 -12   23.89    2.83
  -1  20 -12   33.56    4.89
  -1  20 -13   10.60    3.98
   1  20 -13   14.93    4.36
   1 -20 -13   10.42    1.91
   1  20 -14  274.65   20.55
  -1  20 -14  323.43   20.67
   1  20 -15   29.42    5.44
  -1  20 -15   30.46    5.51
  -1  20 -16  107.32   10.76
   1  20 -16  115.85   11.29
   1  20 -17    0.87    4.62
  -1  20 -17    2.46    4.46
  -1  20 -17    1.23    8.47
  -1  20 -18    8.50    4.69
  -1  20 -18    2.51    8.31
   1  20 -18   15.30    5.55
  -1  20 -19   -1.28    8.70
  -1  20 -19   -1.96    5.15
   1  20 -19  -10.03    8.97
   1  20 -19    0.49    5.31
   1  20 -20   10.03    5.85
  -1  20 -20    6.50    9.05
   1  20 -21    3.38    6.18
   1  20 -22  221.54   20.38
   1  20 -23    8.85    7.02
   1  20 -24   90.91   12.73
  -1  21   0    6.06    4.07
   1  21   0    9.77    4.37
   1 -21   0    8.44    3.12
  -1  21   1    9.55    3.92
   1 -21   1    2.85    2.84
   1  21   1   14.35    4.60
  -1  21  -1    5.88    4.14
   1  21  -1    7.72    3.98
   1 -21   2    1.76    2.76
  -1  21   2    5.99    4.12
   1  21   2   11.85    4.46
   1  21  -2   16.97    4.63
  -1  21  -2    7.66    4.01
   1  21   3    8.64    4.22
  -1  21   3    9.30    4.57
   1  21  -3    7.70    3.74
  -1  21  -3   12.38    4.33
   1 -21   3    3.83    2.74
  -1  21   4    9.65    4.69
  -1  21  -4   11.97    4.37
   1 -21   4   11.68    3.46
   1  21   4   15.11    5.14
   1  21  -4    7.47    4.12
   1  21   5    5.68    4.39
   1 -21   5    6.52    2.79
  -1  21  -5    7.73    3.78
   1  21  -5    8.68    3.82
   1  21  -6   11.57    3.91
   1  21   6   17.04    5.28
   1 -21   6    8.03    2.84
  -1  21  -6   18.44    6.39
  -1  21   6   11.40    1.99
  -1  21  -6   18.30    4.36
   1  21  -7   16.62    4.49
  -1  21   7    8.00    1.73
  -1  21  -7   12.99    6.10
  -1  21  -7   15.44    4.31
   1  21   7   16.41    5.13
  -1  21   8    5.96    1.37
   1  21   8    2.54    4.43
  -1  21  -8    7.99    3.70
  -1  21  -8   15.69    6.73
   1  21  -8   10.99    4.03
  -1  21  -9    5.90    7.65
   1  21  -9    8.17    4.10
  -1  21  -9   12.50    3.75
   1 -21  -9    5.62    2.08
  -1 -21 -10    4.61    1.32
  -1 -21 -10    6.70    1.69
   1 -21 -10    5.04    1.92
  -1  21 -10   14.67    4.40
   1  21 -10    7.15    4.20
  -1  21 -10   -0.90    7.60
  -1  21 -11   16.37    7.90
  -1  21 -11   12.78    4.06
   1 -21 -11   11.26    2.17
   1 -21 -12   12.66    2.22
  -1  21 -12   17.02    4.31
  -1  21 -12   16.32    8.49
   1 -21 -13    9.37    1.80
  -1  21 -13   15.72    4.39
  -1  21 -14   25.86   10.42
  -1  21 -14   13.83    4.59
  -1  21 -15   10.90    4.64
  -1  21 -15   19.85   10.30
   1  21 -15   13.47    4.90
  -1  21 -16    8.04    4.70
   1  21 -16   10.57    5.42
  -1  21 -16    3.61    9.54
  -1  21 -17   17.27   10.19
   1  21 -17   13.05    5.38
  -1  21 -17   15.88    5.21
   1  21 -18   12.91    5.83
  -1  21 -18    8.31    5.20
  -1  21 -18    8.80   10.13
   1  21 -19   11.18    5.92
  -1  21 -19   11.50   10.15
  -1  21 -19   10.40    5.53
   1  21 -20   13.27    7.00
   1  21 -21   12.37    7.44
   1  21 -22    8.51    7.21
   1  21 -23   10.38    7.90
   1  22   0    8.51    5.17
  -1  22   0    8.33    4.63
  -1  22  -1  251.90   20.49
  -1  22   1  230.36   20.42
   1  22  -1  242.97   20.51
   1  22   1  268.92   20.82
   1  22  -2    0.42    4.11
  -1  22  -2    0.79    4.05
  -1  22   2    7.03    4.45
   1  22   2    3.23    4.62
  -1  22  -3   12.43    4.48
   1  22   3    8.07    4.46
  -1  22   3   15.12    5.09
  -1  22  -3   15.03    4.69
  -1  22   3    9.44    2.80
   1  22  -3    6.94    4.44
  -1  22   4    0.66    2.05
   1  22   4    0.48    4.50
  -1  22  -4    9.73    4.93
   1 -22   4   -0.27    2.82
   1  22  -4    5.20    3.93
  -1  22  -4    4.58    4.06
   1  22   5   13.22    5.12
   1 -22   5    8.97    3.05
  -1  22  -5   18.54    4.55
   1  22  -5   19.13    4.77
  -1  22   5   13.20    2.43
   1  22  -6    3.06    3.93
   1  22   6    5.01    4.97
  -1  22  -6    4.70    4.08
  -1  22   6    0.22    1.53
   1 -22   6   -1.79    2.85
  -1  22  -6    1.90    4.95
   1  22  -7  187.41   14.76
  -1  22   7  145.23   12.07
   1  22   7  182.63   15.72
  -1  22  -7  188.31   14.62
  -1  22  -8    8.65    4.24
   1  22   8    5.21    5.11
   1  22  -8   14.85    4.74
  -1  22   8   10.24    1.65
   1  22   9  200.33   17.04
  -1  22  -9  228.11   15.91
   1  22  -9  195.93   15.78
   1  22 -10   -4.67    4.21
  -1  22 -10    3.51    3.97
  -1  22 -10    1.77    6.74
   1 -22 -10    2.24    1.84
  -1 -22 -10    0.32    1.17
  -1 -22 -10    2.26    1.66
  -1  22 -11    2.10    3.76
   1  22 -11    1.18    4.30
  -1  22 -11    0.95    7.34
   1  22 -12    7.30    4.65
  -1  22 -12   12.32    4.44
  -1  22 -12   16.19    9.03
  -1  22 -13    5.39    4.47
  -1  22 -13    7.47    9.09
  -1  22 -14    4.46    8.87
  -1  22 -14   14.54    5.22
  -1  22 -15   86.34    9.62
  -1  22 -15  125.32   16.46
  -1  22 -16   24.17    5.74
  -1  22 -16   20.36   10.90
  -1  22 -17  118.33   11.77
  -1  22 -17  109.20   17.18
  -1  22 -18   -2.50   10.36
  -1  22 -18    4.23    5.32
   1  22 -18    9.06    6.29
   1  22 -19   22.74    7.68
   1  22 -20   19.95    7.40
   1  22 -21   20.59    8.65
  -1  23   0   69.12    7.35
  -1  23   0   70.30    8.53
   1  23   0   72.07    8.68
   1  23   1   97.92   10.36
  -1  23   1   85.95   10.04
  -1  23  -1  106.54    9.36
  -1  23  -1   78.34    9.56
  -1  23   1   90.33    8.46
   1  23  -1   92.09   10.25
  -1  23  -2   67.39    7.41
  -1  23   2   61.85    5.98
  -1  23  -2   50.75    7.33
  -1  23   2   50.09    7.78
   1  23  -2   56.74    7.80
   1  23   2   51.57    7.75
  -1  23  -3   81.29    8.59
  -1  23   3   68.95    6.60
  -1  23  -3   83.73    8.98
   1  23   3   75.28    9.15
   1  23  -3   76.59    8.74
  -1  23   3   61.40    8.65
  -1  23  -4   60.65    7.65
  -1  23  -4   51.73    6.94
  -1  23   4   42.29    4.55
   1  23   4   52.84    7.71
   1  23  -4   44.10    6.90
  -1  23  -5   70.60    8.10
   1  23  -5   68.01    8.35
  -1  23   5   62.39    5.92
   1  23   5   72.74    8.94
  -1  23  -6   56.40    6.92
   1  23   6   58.21    8.12
  -1  23   6   42.30    4.33
   1  23  -6   52.30    7.16
  -1  23  -6   71.92    9.18
   1  23  -7   72.03    8.12
   1  23   7   64.10    8.83
  -1  23   7   57.08    5.18
  -1  23  -7   72.36    7.81
  -1  23  -8   57.14    6.48
   1  23   8   57.68    8.03
  -1  23  -8   70.43   10.08
  -1  23   8   35.50    3.33
   1  23  -8   46.16    6.73
   1  23  -9   55.56    8.03
   1  23   9   58.16    9.06
  -1  23  -9   73.74    8.11
   1  23 -10   47.68    6.97
  -1  23 -10   59.59   10.79
  -1 -23 -10   36.72    3.76
  -1  23 -10   47.19    6.39
  -1  23 -11   51.82    7.17
   1  23 -11   41.05    7.37
  -1  23 -12   38.34    6.19
   1  23 -12   31.30    6.34
   1  23 -13   39.62    7.07
  -1  23 -13   42.80    6.73
  -1  23 -14   25.00    5.86
   1  23 -14   25.63    6.48
  -1  23 -14   38.53   11.79
   1  23 -15   34.15    7.31
  -1  23 -15   35.50   11.90
  -1  23 -15   44.66    6.85
  -1  23 -16   32.65    6.69
  -1  23 -16   47.27   13.36
  -1  23 -17   30.38    6.64
  -1  24   0   69.47    6.98
   1  24   0   64.73    8.44
  -1  24   0   55.23    8.12
   1  24  -1   17.76    5.56
  -1  24   1   19.45    5.63
  -1  24   1   19.88    3.77
  -1  24  -1   21.54    4.58
   1  24   1    9.19    5.46
  -1  24  -1   19.40    5.39
   1  24   2   62.95    8.39
  -1  24   2   42.39    7.57
  -1  24   2   46.58    5.31
  -1  24  -2   59.97    6.85
  -1  24  -2   43.52    7.13
   1  24  -2   52.53    7.62
   1  24  -3   24.73    5.99
  -1  24   3   29.00    3.82
  -1  24  -3   34.33    5.87
  -1  24  -3   25.70    5.82
   1  24   3   37.39    6.87
   1  24   4   83.04    9.64
  -1  24  -4   71.34    8.51
   1  24  -4   85.79    9.19
  -1  24   4   60.16    6.27
  -1  24  -4   95.68    9.43
  -1  24   5    9.49    2.45
   1  24  -5   17.25    5.29
  -1  24  -5   10.90    4.98
   1  24   5    8.81    5.25
  -1  24  -5   18.28    5.99
  -1  24   6  106.31    9.24
  -1  24  -6  139.15   12.03
   1  24   6  132.64   12.81
   1  24  -6  129.72   12.40
   1  24  -7   25.76    6.11
  -1  24  -7   46.83    8.62
  -1  24  -7   27.63    5.83
   1  24   7   24.15    6.55
   1  24  -8   64.78    8.49
  -1  24  -8   58.05    7.77
   1  24   8   60.42    9.08
   1  24  -9    9.70    5.04
  -1  24  -9   15.59    5.15
  -1  24 -10   10.97    8.31
   1  24 -10    1.36    4.95
  -1  24 -10   12.30    4.72
  -1  24 -11   16.52    5.15
  -1  24 -11   16.32    9.27
   1  24 -11   11.26    5.67
  -1  24 -12   53.23    7.75
   1  24 -12   55.66    8.44
  -1  24 -12   67.68   12.38
  -1  24 -13    3.66    4.98
  -1  24 -13    6.15   10.23
   1  24 -13    3.99    5.86
  -1  24 -14  165.52   15.73
   1  24 -14  173.96   16.83
  -1  24 -15   14.57   10.98
  -1  24 -15   14.10    5.89
   1  24 -15    4.89    6.58
   1  24 -16   98.03   11.96
   1  24 -17    7.95    7.71
   1  24 -18   -1.96    8.01
   1  24 -19   16.22    9.84
  -1  25   0   18.14    3.90
   1  25   0   18.75    5.90
  -1  25   0   13.56    5.22
  -1  25   1    7.98    5.13
  -1  25   1    8.33    3.14
  -1  25  -1   16.38    4.05
  -1  25  -1   13.34    5.52
   1  25   1    4.61    5.30
   1  25  -1   14.04    5.43
  -1  25  -2   16.14    4.73
   1  25  -2   22.59    5.98
  -1  25   2   14.63    3.55
   1  25   2   20.76    6.27
  -1  25  -2   10.44    5.28
   1  25  -3   15.12    5.69
  -1  25   3    7.40    2.71
  -1  25  -3   11.10    4.31
   1  25   3   12.32    5.56
  -1  25  -3    6.00    5.14
   1  25  -4   11.06    5.66
  -1  25   4   13.67    2.86
  -1  25  -4   19.62    5.65
   1  25   4   15.69    5.76
  -1  25  -4   13.93    5.17
   1  25  -5    8.47    5.17
   1  25   5    5.31    5.13
  -1  25  -5    7.54    5.27
  -1  25  -5    6.66    4.67
  -1  25  -6   14.54    6.32
   1  25  -6   18.74    5.93
  -1  25  -6   11.62    5.20
   1  25   6   15.66    6.07
   1  25  -7   10.80    5.90
  -1  25  -7   13.07    5.35
  -1  25  -7    7.49    6.15
   1  25   7   10.96    5.59
   1  25  -8    9.01    5.69
  -1  25  -8   14.84    5.09
  -1  25  -8   26.82    8.02
   1  25   8   11.36    6.39
   1  25  -9   10.56    5.92
  -1  25  -9   11.14    5.14
  -1  25  -9    4.51    7.88
  -1  25 -10   11.07    5.12
  -1  25 -10    0.82    7.88
   1  25 -10   11.64    6.15
  -1  25 -11    2.91    4.86
  -1  25 -11    7.03    8.15
   1  25 -11    2.97    5.84
  -1  25 -12    4.28    5.11
  -1  25 -12    9.38    9.13
   1  25 -12    7.20    6.22
  -1  25 -13    3.08    5.28
   1  25 -13    5.40    6.74
  -1  25 -13    4.98    9.97
  -1  25 -14   12.54   11.49
   1  25 -14    4.02    6.68
  -1  25 -14    5.81    5.45
   1  25 -15    0.60    7.45
   1  25 -16    6.31    8.13
   1  25 -17    1.99    8.31
   1  25 -18    4.98    8.63
   1  26   0    8.88    6.16
  -1  26   0   -2.83    5.46
  -1  26   0    3.46    3.53
   1  26   1  210.10   17.64
  -1  26  -1  197.50   15.67
   1  26  -1  185.39   17.19
  -1  26   1  187.58   16.97
  -1  26  -1  165.65   16.49
  -1  26   1  187.95   14.96
  -1  26   2    1.63    2.79
  -1  26  -2    3.43    4.02
  -1  26  -2    0.90    5.15
   1  26   2   -0.52    5.29
   1  26  -2   -0.50    5.15
  -1  26  -3   -1.77    4.85
  -1  26  -3    4.65    4.39
   1  26  -3    5.45    5.45
   1  26   3    7.91    5.54
  -1  26  -4    0.87    5.05
   1  26  -4    4.05    5.69
  -1  26  -4    1.74    4.78
   1  26   4    3.20    5.12
   1  26   5    3.79    5.40
   1  26  -5    3.04    6.12
  -1  26  -5    0.97    5.17
  -1  26  -5    1.30    5.18
  -1  26  -6   -1.29    5.11
   1  26   6   -2.75    5.29
  -1  26  -6    0.54    5.51
   1  26  -6    4.49    5.46
   1  26  -7  210.77   17.82
  -1  26  -7  169.89   16.56
   1  26   7  162.67   17.40
   1  26  -8    9.05    6.19
  -1  26  -8    8.70    5.37
  -1  26  -8   16.53    7.50
  -1  26  -9  155.17   14.91
   1  26  -9  156.69   15.62
  -1  26  -9  199.13   18.08
  -1  26 -10    3.04    5.52
  -1  26 -10   11.01    8.68
   1  26 -10    9.46    6.34
  -1  26 -11   16.12    9.93
  -1  26 -11   11.02    5.39
   1  26 -11   12.39    6.43
  -1  26 -12   10.87    9.29
   1  26 -12    8.28    6.31
  -1  26 -12    2.67    5.03
  -1  26 -13   20.15   10.66
   1  26 -13   17.68    7.58
   1  26 -14    3.01    7.93
   1  26 -15  111.24   13.59
   1  26 -16   25.20    9.76
  -1  27   0    1.45    5.41
   1  27   0    7.88    6.02
  -1  27  -1   12.34    3.98
   1  27  -1    5.88    5.95
   1  27   1    7.38    5.84
  -1  27  -1    5.22    5.33
   1  27   2    7.48    5.85
   1  27  -2   10.96    6.16
  -1  27  -2    5.52    5.55
  -1  27  -2    9.63    4.39
   1  27  -3    6.21    6.13
  -1  27  -3    4.56    5.19
   1  27   3   12.96    6.07
  -1  27  -3   19.45    5.07
  -1  27  -4    7.66    5.37
   1  27  -4   17.02    6.34
  -1  27  -4    7.56    4.84
  -1  27  -5    7.61    5.43
  -1  27  -5   21.11    6.10
   1  27  -5   12.58    6.12
  -1  27  -6   17.26    6.52
   1  27  -6   19.21    7.18
  -1  27  -6   10.27    5.58
  -1  27  -7    8.48    5.33
  -1  27  -7   15.61    7.31
   1  27  -7   10.22    6.43
   1  27  -8   12.86    6.54
  -1  27  -8   19.12    7.68
  -1  27  -8   12.49    5.83
  -1  27  -9   20.88    8.44
  -1  27  -9    7.19    5.55
   1  27  -9   15.95    6.89
   1  27 -10   11.16    6.75
  -1  27 -10   12.44    6.33
  -1  27 -10   15.10    8.30
   1  27 -11    9.20    6.94
  -1  27 -11   19.37    6.96
  -1  27 -11   25.21    9.95
   1  27 -12   12.01    7.62
   1  27 -13   18.20    8.39
  -1  28  -2   17.30    6.16
  -1  28  -3    8.92    5.64
  -1  28  -4   28.90    7.17
  -1  28  -4   32.39    6.40
  -1  28  -5    8.58    5.77
  -1  28  -5    5.55    5.44
  -1  28  -6   65.74    9.19
  -1  28  -6   61.98    8.90
  -1  28  -7   25.55    7.60
  -1  28  -7   12.50    6.12
  -1  28  -8   38.43    9.07
  -1  28  -8   37.23    7.54
  -1  28  -9    2.66    8.09
  -1  28  -9    4.70    5.99
  -1  28 -10   17.34    9.06
  -1  29  -3   -4.42    6.83
  -1  29  -4    0.97    6.16
  -1  29  -5   -3.35    5.91
  -1  29  -6    7.20    6.09
  -1  29  -7    0.48    5.88
   2   0   0 3896.08  271.16
  -2   0   0 3871.53  271.12
   2   0   1    0.19    0.34
  -2   0  -1    1.03    0.52
   2   0   1    0.19    0.44
  -2   0   1    0.12    0.37
   2   0  -1    0.93    0.50
   2   0  -2  817.13   54.16
   2   0   2  687.98   53.88
   2   0   2  852.08   54.15
  -2   0   2  804.40   54.10
  -2   0   3    0.53    0.49
   2   0  -3    0.75    0.56
  -2   0  -3    0.48    0.38
   2   0   3    1.22    0.44
  -2   0   4 4785.63  299.83
  -2   0  -4 4650.62  299.60
  -2   0  -5    0.50    0.51
  -2   0   5    0.08    0.53
   2   0   5    0.73    0.58
   2   0   6  332.45   23.52
   2   0   6  340.10   23.29
  -2   0   6  345.75   23.46
  -2   0  -6  295.54   23.32
   2   0   7    0.73    0.74
  -2   0  -7    0.19    0.63
  -2   0   7    0.93    0.79
  -2   0   8 1440.96   92.52
  -2   0  -8 1198.55   92.47
  -2   0  -9   -0.13    0.85
  -2   0   9    0.45    0.86
  -2   0  10   16.34    1.92
  -2   0 -10    8.14    1.84
  -2   0 -11    0.51    1.19
  -2   0  11    1.19    1.14
  -2   0  12 1643.02  112.26
  -2   0 -12 1534.60  112.55
   2   0  13   -0.36    1.35
  -2   0  13    0.15    1.19
  -2   0 -13   -0.22    1.36
   2   0  14   54.09    5.40
  -2   0  14   54.90    5.23
  -2   0  15   -0.16    1.37
   2   0  15    0.81    1.52
  -2   0 -15    0.82    1.80
   2   0  16  445.81   31.39
  -2   0  16  417.62   30.96
  -2   0 -16  415.57   31.98
  -2   0  17    1.24    1.77
  -2   0 -17    5.82    2.78
  -2   0 -18   34.42    5.00
  -2   0  18   30.64    3.33
  -2   0  19    2.25    1.81
   2   0 -19    0.53    2.87
  -2   0 -19   -0.85    3.05
   2   0 -20   23.07    4.88
  -2   0  20   25.57    3.33
  -2   0 -20   34.61    5.35
  -2   0  21    2.16    1.89
  -2   0 -21    0.53    3.35
   2   0 -21   -0.56    3.16
  -2   0  22   19.59    3.33
  -2   0 -22   28.04    5.87
   2   0 -23   -0.57    3.02
  -2   0 -23   -3.88    4.63
  -2   0  23    0.81    1.96
  -2   0 -24   72.92   10.07
  -2   0  24   56.70    5.74
   2   0 -24   59.49    7.72
   2   0 -25   -1.70    3.56
  -2   0  25    1.25    2.12
  -2   0 -25   -0.78    5.87
  -2   0 -26   13.80    6.84
   2   0 -26   11.28    4.28
  -2   0  26   13.83    3.04
   2   0 -27    1.69    3.64
  -2   0  27    1.26    2.12
  -2   0 -27    0.95    6.95
  -2   0  28   17.46    3.16
   2   0 -28   20.31    4.68
  -2   0  29    0.21    2.10
   2   0 -29    0.57    3.11
  -2   0  30   55.45    5.79
   2   0 -30   73.03    8.65
   2   0 -31    1.70    3.77
   2   1   0   58.30    4.56
  -2   1   0   64.57    4.62
  -2  -1   0   56.01    4.53
   2  -1   0   58.85    4.62
  -2  -1   1  110.04    8.64
   2  -1  -1  118.94    8.72
   2   1   1  118.43    8.67
  -2   1   1  124.46    8.69
   2   1  -1  121.90    8.71
   2   1   1  118.76    8.65
   2  -1   1  113.38    8.71
  -2  -1   2   73.43    5.44
   2   1  -2   71.19    5.47
  -2   1   2   72.96    5.41
   2  -1   2   72.42    5.31
   2  -1  -2   79.99    5.52
  -2  -1   2   73.88    5.33
   2  -1   2   67.56    5.17
   2   1   2   68.61    5.37
   2   1   2   66.99    5.33
   2  -1   3   42.43    3.55
   2   1   3   53.62    3.60
   2   1   3   42.97    3.52
  -2  -1  -3   39.71    3.44
   2  -1   3   43.72    3.31
  -2  -1   3   47.36    3.62
  -2  -1   3   43.25    3.54
   2   1  -3   44.45    3.65
  -2   1   3   45.38    3.56
   2  -1   4   27.50    2.43
  -2  -1   4   27.21    2.41
   2   1   4   29.61    2.36
  -2   1  -4   26.27    2.05
  -2  -1  -4   25.56    2.30
   2   1   4   25.39    2.39
   2  -1   4   27.78    2.15
  -2   1   4   25.42    2.33
   2  -1   5    6.15    0.94
  -2   1  -5    4.68    0.63
  -2  -1   5    4.90    0.88
   2  -1   5    5.22    0.64
   2   1   5    5.49    0.93
  -2   1   5    3.68    0.76
  -2  -1  -5    7.49    0.98
   2  -1   6   18.87    1.79
   2   1   6   16.09    1.66
  -2  -1   6   18.18    1.76
  -2  -1  -6   10.64    1.50
  -2   1   6   15.32    1.54
  -2   1  -6   11.13    1.30
  -2  -1   7   39.06    3.23
   2  -1   7   33.31    3.20
  -2   1  -7   30.89    2.92
  -2   1   7   39.93    3.09
   2   1   7   34.42    3.06
  -2  -1  -7   32.92    3.16
  -2   1  -8   58.10    5.19
  -2  -1   8   73.27    5.50
   2  -1   8   65.06    5.46
  -2  -1  -8   66.74    5.52
  -2   1   8   67.73    5.24
  -2   1   9   71.14    5.63
  -2  -1  -9   66.26    5.89
  -2  -1   9   74.05    5.84
  -2   1  -9   69.44    5.70
  -2   1  10   63.92    5.30
  -2  -1 -10   63.56    5.67
  -2   1 -10   70.10    5.87
  -2   1 -10   63.25    5.45
  -2   1 -11   72.03    6.09
  -2   1 -11   64.94    5.67
  -2  -1 -11   68.65    5.93
  -2   1  11   61.39    5.40
  -2   1 -12   26.37    3.09
  -2  -1 -12   24.92    3.18
  -2   1 -12   26.76    3.28
  -2   1  12   24.16    2.71
   2   1  12   28.24    3.02
  -2   1 -13   16.68    2.59
  -2  -1 -13   13.93    2.45
   2   1  13   11.57    2.09
  -2   1  13   10.92    1.78
  -2   1 -13   11.13    2.16
  -2   1 -14    5.55    1.91
  -2  -1 -14    6.15    2.04
  -2   1 -14    6.13    2.07
   2   1  14    5.06    1.59
  -2   1  14    5.86    1.40
   2  -1  14    6.12    1.74
  -2   1 -15   18.91    3.06
  -2   1 -15   14.93    2.77
   2   1  15   13.24    2.48
  -2  -1 -15   11.41    2.76
   2  -1  15   11.06    2.31
  -2   1  15   10.36    2.05
  -2   1 -16   73.63    6.78
   2   1  16   59.32    5.86
  -2  -1 -16   63.60    6.69
   2  -1 -16   55.45    7.08
  -2   1  16   57.11    5.55
   2   1  17   48.91    5.01
  -2   1 -17   61.18    6.18
  -2   1  17   45.10    4.49
  -2   1 -17   49.26    5.79
   2  -1 -17   39.15    5.89
  -2  -1 -17   40.08    5.66
  -2   1  18   23.78    3.30
   2  -1 -18   25.53    4.63
  -2   1 -18   28.00    4.76
  -2  -1 -18   28.76    4.62
   2   1 -19    8.81    3.81
  -2   1 -19   11.65    3.85
  -2   1 -19   19.60    3.61
  -2   1  19   12.08    2.41
   2  -1 -19    8.29    3.06
  -2  -1 -19   18.37    4.15
  -2   1 -20    7.44    3.38
  -2   1 -20    9.81    3.12
  -2  -1  20    4.18    2.04
   2   1 -20    5.68    3.30
  -2  -1 -20    5.32    3.14
  -2   1  20    6.86    1.99
   2  -1 -20    4.70    2.73
  -2   1 -21    8.09    3.05
  -2   1  21    4.74    1.95
   2   1 -21    4.51    3.43
   2  -1 -21    3.34    2.75
  -2   1 -21    5.69    3.92
  -2  -1  21    5.06    2.12
  -2  -1 -21    4.29    3.74
  -2   1  22    3.87    2.03
  -2  -1 -22    0.59    3.69
  -2   1 -22    4.57    3.85
   2  -1 -22    0.96    2.87
  -2  -1  22    5.13    2.10
   2   1 -22   -0.65    3.75
  -2  -1  23    2.92    2.16
   2   1 -23    5.94    3.75
  -2   1 -23    5.70    4.54
  -2  -1 -23    9.18    4.83
  -2   1  23    6.26    2.32
   2  -1 -23    7.68    3.36
   2   1 -24   19.96    5.40
   2  -1 -24   14.96    4.08
  -2  -1 -24   22.53    6.80
  -2   1  24   18.13    2.86
  -2   1 -24   18.16    6.05
  -2  -1  24   14.22    2.92
   2   1 -25   11.90    4.43
  -2  -1 -25   18.56    6.87
  -2   1 -25   16.18    6.21
   2  -1 -25   13.94    3.87
  -2   1  25   10.46    2.58
  -2  -1  25   10.95    2.83
  -2   1 -26    0.85    6.95
  -2  -1 -26   13.57    7.55
   2   1 -26    3.29    3.83
  -2   1  26    3.77    2.19
   2  -1 -26    6.28    3.24
  -2  -1  26    5.18    2.28
  -2   1 -27    3.69    6.53
   2  -1 -27    0.97    2.74
   2   1 -27    2.62    3.70
  -2   1  27    2.38    2.13
  -2  -1  27   -0.22    2.32
   2  -1 -28    2.46    2.82
  -2  -1  28    1.76    2.33
  -2   1  28   -0.99    2.20
   2   1 -28    1.96    3.79
   2  -1 -29    4.45    3.29
   2   1 -29    0.65    3.56
  -2   1  29   -1.77    2.12
  -2  -1  29    1.53    2.30
   2  -1 -30    0.49    3.33
   2   1 -30    2.61    4.16
  -2  -1  30    0.22    2.35
   2  -1 -31    2.51    3.89
   2   1 -31    6.54    4.77
   2   1 -32    6.50    4.84
   2  -2   0    2.71    0.74
   2   2   0    1.21    0.56
   2   2   0    2.90    0.72
  -2  -2   1   22.50    2.09
  -2   2  -1   26.28    2.10
   2   2  -1   23.52    2.05
   2   2  -1   22.61    2.11
   2  -2  -1   27.06    2.24
   2   2   1   20.26    2.06
   2   2   1   24.95    2.09
   2   2   2   46.82    3.46
  -2   2   2   51.45    3.58
  -2   2  -2   41.02    3.52
   2   2   2   36.86    3.45
   2   2  -2   44.31    3.57
   2   2  -2   41.40    3.54
  -2  -2   2   43.54    3.53
   2   2   3   76.87    5.58
  -2  -2   3   74.98    5.78
   2  -2   3   75.21    5.75
   2  -2   3   70.14    5.68
  -2   2   3   79.17    5.69
   2   2   3   72.62    5.76
  -2  -2   3   70.78    5.72
   2   2   4   65.64    4.91
  -2   2   4   71.38    5.02
  -2  -2   4   61.60    5.18
   2  -2   4   64.23    5.19
  -2  -2   4   63.45    5.12
  -2  -2  -4   61.54    5.06
   2   2   4   60.38    5.16
   2  -2   4   65.69    5.12
   2   2   5  161.55   12.29
  -2  -2   5  169.84   12.25
   2  -2   5  169.35   12.23
  -2  -2   5  165.86   12.36
   2   2   5  175.24   11.95
   2  -2   5  158.74   12.34
  -2   2   5  164.32   12.02
  -2  -2  -5  152.98   12.13
  -2  -2   6   37.55    3.26
  -2   2  -6   30.54    2.65
   2  -2   6   37.17    3.21
   2   2   6   37.09    3.22
  -2  -2  -6   33.64    3.16
  -2   2   6   39.52    3.00
  -2   2   7  376.31   26.34
  -2   2  -7  397.10   26.87
   2  -2   7  384.93   26.70
   2  -2  -7  380.40   26.53
  -2   2  -7  346.12   26.19
   2   2   7  393.54   26.65
  -2  -2  -7  338.75   26.64
  -2   2  -8   97.72    7.97
  -2   2   8  101.33    7.43
   2  -2   8  100.41    7.81
  -2   2  -8   96.22    7.38
  -2  -2  -8   91.49    7.87
  -2   2   9  125.14    9.65
  -2   2  -9  131.44    9.73
   2  -2   9  121.38   10.03
  -2  -2  -9  132.83   10.22
  -2   2  -9  143.03   10.45
   2   2  10  225.27   17.27
   2  -2  10  242.44   17.58
  -2   2  10  239.74   17.10
  -2   2 -10  226.07   17.22
  -2  -2 -10  229.29   17.72
  -2   2 -10  252.95   17.93
   2   2  11  429.79   30.81
  -2   2  11  437.75   30.55
  -2   2 -11  424.17   30.80
  -2   2 -11  434.65   31.44
  -2  -2 -11  401.75   31.19
  -2  -2 -12  152.14   12.81
  -2   2  12  159.66   12.09
   2   2  12  162.42   12.37
  -2   2 -12  175.89   13.19
  -2   2 -13  378.81   27.38
   2   2  13  365.86   26.52
  -2   2  13  363.27   26.21
  -2  -2 -13  344.92   27.02
   2   2  14  100.23    8.30
  -2   2 -14  103.61    9.13
  -2  -2 -14   93.94    8.84
  -2   2  14  101.13    7.96
  -2   2 -15  884.89   60.54
  -2  -2 -15  824.44   60.19
  -2   2  15  811.38   58.94
   2   2  15  856.62   59.39
   2  -2 -15  794.13   60.36
   2   2  16  126.56   10.59
  -2   2 -16  145.91   11.91
   2  -2 -16  131.38   11.53
  -2  -2 -16  134.09   11.63
  -2   2  16  125.53   10.18
  -2   2  17   29.45    3.68
   2  -2 -17   43.76    5.18
  -2   2 -17   50.48    5.58
  -2  -2 -17   47.19    5.58
   2   2  17   36.43    4.25
   2   2  18  176.72   13.23
  -2  -2 -18  172.20   14.41
  -2   2  18  147.73   12.49
   2  -2 -18  142.25   13.74
  -2   2 -19  351.44   23.35
   2   2 -19  251.98   23.88
  -2   2  19  246.29   20.48
   2  -2 -19  288.01   22.16
  -2   2 -19  297.51   22.55
  -2  -2 -19  302.29   22.81
  -2   2 -20   73.07    8.12
  -2   2 -20   75.00    8.09
  -2   2  20   67.10    6.03
   2  -2 -20   63.51    7.16
  -2  -2 -20   76.64    8.28
   2   2 -20   47.45    8.28
  -2   2 -21  169.12   13.81
   2  -2 -21  130.74   12.18
  -2   2  21  129.11   10.87
  -2  -2 -21  168.21   14.25
   2   2 -21  118.01   13.84
  -2   2 -21  141.07   13.25
   2   2 -22   45.88    8.63
  -2  -2 -22   72.51    9.02
  -2   2  22   61.91    5.82
  -2   2 -22   62.84    8.34
   2  -2 -22   57.09    6.87
  -2   2 -22   78.82    8.56
  -2   2 -23  728.74   45.93
   2  -2 -23  556.03   43.59
  -2  -2 -23  731.35   46.98
   2   2 -23  580.79   46.14
  -2   2  23  525.17   42.09
  -2   2 -23  649.02   45.75
  -2   2 -24   75.77    8.25
   2  -2 -24   38.57    5.71
  -2   2  24   40.22    4.68
  -2  -2 -24   61.18    8.97
   2   2 -24   56.76    8.17
  -2   2 -24   61.99    9.02
  -2  -2  24   44.30    5.09
  -2   2  25    0.94    2.03
  -2  -2 -25    0.82    5.85
   2   2 -25    0.77    4.49
  -2   2 -25    1.50    5.71
   2  -2 -25    6.97    3.05
  -2  -2  25    5.75    2.51
  -2   2  26   29.11    3.76
   2   2 -26   33.66    6.76
   2  -2 -26   25.82    4.62
  -2  -2  26   33.11    4.12
  -2   2 -26   35.37    8.07
  -2   2  27   71.61    6.93
   2  -2 -27   95.06    8.71
  -2  -2  27   74.83    7.29
   2   2 -27   88.84   10.84
  -2   2 -28   18.53    7.96
   2   2 -28   12.10    5.19
  -2  -2  28   18.53    5.09
   2  -2 -28   10.57    3.44
  -2   2  28   11.11    2.77
  -2  -2  28   18.17    3.40
   2  -2  28   17.71    4.89
   2  -2  29   38.75    6.72
   2  -2 -29   41.96    5.92
  -2  -2  29   44.89    4.96
  -2  -2  29   35.90    6.52
   2  -2 -30   12.71    4.12
   2   2 -30   20.20    6.16
  -2  -2  30   16.85    5.34
   2  -2  30   10.59    4.84
  -2  -2  30    8.96    2.97
   2   2 -31  170.60   15.06
  -2  -2  31  116.26   10.59
   2   2 -32   11.26    5.32
   2   3   0  450.51   31.09
   2   3   0  425.86   31.17
   2   3   1  393.16   27.02
   2   3   1  351.33   27.11
   2  -3   1  394.96   27.02
   2   3  -1  381.04   27.20
  -2  -3   2  514.51   38.39
   2   3   2  507.09   38.41
   2  -3   2  547.81   38.35
   2   3   2  577.47   38.26
  -2   3  -2  572.41   38.62
   2   3  -2  532.59   38.56
   2   3   3  660.69   45.49
  -2  -3   3  633.53   45.75
   2   3  -3  641.99   45.92
   2  -3   3  635.63   45.69
  -2   3  -3  725.07   45.99
  -2  -3  -3  645.00   45.52
  -2   3   3  691.88   45.64
   2   3   3  553.75   45.71
   2   3   4  548.50   44.40
   2   3  -4  605.28   44.51
  -2   3   4  623.65   44.13
   2  -3   4  598.06   44.29
   2  -3   4  664.76   44.47
  -2  -3   4  668.82   44.49
  -2  -3   4  619.99   44.37
  -2  -3  -4  642.82   44.02
   2   3   4  640.56   43.99
   2  -3   5  587.90   40.85
   2   3   5  602.20   40.41
   2   3   5  527.92   40.94
  -2   3   5  599.60   40.57
  -2  -3   5  606.24   41.01
   2  -3   5  588.06   40.99
  -2  -3  -5  481.47   40.73
  -2  -3   6  498.50   35.39
   2  -3   6  491.46   35.23
   2  -3   6  485.01   35.38
   2   3   6  495.25   35.36
  -2   3  -6  496.07   35.38
   2  -3  -6  505.04   35.04
  -2   3   6  469.46   34.84
   2   3   6  503.98   34.72
   2   3   7  322.60   22.81
  -2  -3  -7  270.97   22.71
  -2   3  -7  332.33   23.00
   2  -3  -7  300.83   22.50
   2  -3   7  302.94   22.99
  -2  -3   7  308.09   22.94
  -2   3  -7  299.67   22.09
  -2   3   7  319.70   22.34
   2  -3   7  324.97   22.81
   2   3   7  340.69   22.20
   2  -3  -8  332.75   22.91
  -2   3  -8  323.52   23.40
  -2  -3  -8  291.32   23.17
  -2  -3   8  303.11   23.35
   2  -3   8  327.42   23.55
   2   3   8  324.13   23.13
   2  -3   8  330.58   23.20
  -2   3   8  308.83   22.66
   2   3   9  199.60   15.13
  -2  -3   9  192.73   15.63
   2  -3   9  207.68   15.45
  -2  -3  -9  194.93   15.52
  -2   3  -9  218.81   15.81
   2  -3   9  221.73   15.95
  -2   3   9  206.77   14.89
  -2  -3 -10  183.29   15.01
  -2   3  10  203.04   14.31
  -2   3 -10  211.74   15.36
   2  -3  10  193.73   14.86
  -2  -3  10  195.27   15.21
   2   3  10  187.72   14.52
   2   3  11  192.52   14.26
  -2   3 -11  197.32   15.10
  -2  -3 -11  177.66   14.72
   2  -3  11  188.07   14.55
  -2   3  11  193.06   13.96
  -2   3  12  189.30   13.62
  -2   3 -12  184.98   14.83
   2   3  12  185.34   13.93
  -2  -3 -12  171.60   14.47
   2   3  13  164.94   12.80
  -2   3 -13  176.98   13.92
  -2  -3 -13  164.50   13.45
  -2   3  13  165.73   12.44
  -2   3 -14  176.14   14.03
   2   3  14  170.47   12.81
  -2   3  14  159.82   12.37
   2  -3 -14  160.44   13.32
  -2  -3 -14  164.68   13.54
  -2   3  15  108.99    8.69
  -2   3 -15  109.49   10.26
  -2  -3 -15  110.59   10.10
   2   3  15  116.00    9.22
   2  -3 -15  111.84    9.69
  -2   3 -16  134.94   11.12
  -2  -3 -16  110.77   10.32
   2   3  16  114.85    9.47
   2  -3 -16  108.82    9.89
  -2   3  16  110.76    8.95
   2  -3 -17   64.18    6.59
  -2  -3 -17   75.23    7.38
   2   3  17   70.13    6.24
  -2   3 -17   71.77    7.71
  -2   3  17   57.37    5.53
  -2   3  18   36.61    3.97
  -2   3 -18   53.57    6.32
   2   3  18   45.30    4.61
  -2  -3 -18   37.97    5.70
   2  -3 -18   37.45    4.75
  -2   3 -19   41.13    5.72
  -2   3  19   29.76    3.33
   2   3  19   26.64    3.93
   2  -3 -19   28.29    3.99
  -2  -3 -19   27.53    4.99
  -2   3 -20   42.88    6.24
  -2  -3 -20   41.15    6.23
   2   3 -20   32.40    6.98
  -2   3  20   37.68    3.99
   2  -3 -20   41.19    4.88
  -2   3 -21   25.16    5.26
   2   3 -21   15.24    5.44
  -2   3  21   22.90    3.01
   2  -3 -21   23.77    3.75
  -2  -3 -21   29.55    5.84
   2   3 -22   26.33    6.53
   2  -3 -22   37.34    4.48
  -2   3 -22   27.95    5.85
  -2   3  22   21.53    3.29
  -2  -3 -22   38.20    7.03
   2  -3 -23   16.48    3.44
  -2   3 -23    9.19    4.81
   2   3 -23    9.58    5.16
  -2   3 -23   19.61    5.23
  -2  -3 -23   19.02    6.09
  -2   3  23   14.01    2.72
  -2  -3  24   11.85    4.43
  -2   3 -24   19.71    5.65
  -2  -3 -24   21.78    6.77
   2  -3  24    7.10    4.12
   2   3 -24   20.34    6.11
  -2   3 -24   15.95    5.37
  -2   3  24   16.64    2.76
   2  -3 -24   16.82    3.57
   2   3 -25    7.98    5.22
  -2   3 -25   18.33    5.47
   2  -3 -25   16.17    3.62
   2  -3  25    6.29    4.12
  -2   3  25   10.16    2.45
  -2   3 -25   18.22    6.26
  -2  -3 -25   18.99    7.21
  -2  -3  25   10.77    4.44
  -2  -3  26   10.58    4.35
  -2  -3  26    4.67    2.44
  -2   3 -26   13.17    5.40
   2  -3 -26    5.66    2.73
  -2   3  26    7.99    2.34
  -2   3 -26   11.14    6.65
   2   3 -26    8.92    5.56
   2  -3  26    2.47    3.85
   2  -3 -27    5.05    2.98
  -2   3  27    3.18    2.11
  -2  -3  27    6.94    4.36
   2   3 -27    3.53    5.14
   2  -3  27    3.04    3.89
  -2  -3  27    3.52    2.58
  -2   3 -27    3.47    6.15
  -2  -3  28    6.64    4.31
  -2   3  28    4.38    2.19
   2  -3 -28    8.50    3.28
  -2  -3  28   10.45    2.93
   2   3 -28    3.50    4.96
  -2   3 -28    0.94    6.75
   2  -3  28    7.79    4.41
   2  -3  29   -0.53    4.48
   2  -3 -29    4.56    2.99
  -2  -3  29   -3.14    4.36
   2   3 -29    0.87    4.92
  -2  -3  29    1.43    2.58
   2   3 -30    6.05    5.10
  -2  -3  30    2.86    2.79
  -2  -3  31    1.92    2.77
   2   3 -31    2.58    5.79
   2   3 -32   -0.86    4.84
   2  -4   0 9999.00  688.92
   2   4   0 9680.56  689.17
   2  -4  -1    6.33    0.85
   2   4  -1    6.44    1.29
   2   4   1    4.56    1.08
   2  -4   1    7.92    1.04
  -2  -4  -2 4489.54  294.68
   2  -4   2 3983.45  294.49
   2  -4   2 4301.15  294.83
  -2   4  -2 4707.90  295.22
   2   4  -2 4513.34  295.16
   2   4   2 4198.68  294.64
   2   4  -2 4174.17  294.96
   2   4   2 3875.63  294.89
   2  -4   3    9.95    1.35
   2   4   3   10.95    1.12
   2   4  -3    9.50    1.46
  -2  -4  -3    9.76    1.12
   2   4  -3   10.82    1.59
  -2   4  -3    8.64    1.54
  -2   4  -4  343.59   23.40
  -2  -4  -4  332.24   22.58
   2   4   4  311.03   22.54
   2   4   4  293.84   23.12
   2   4  -4  318.68   23.28
   2  -4   4  312.40   22.97
   2   4  -5   10.25    1.77
   2   4   5   13.58    1.28
   2   4   5   12.33    1.89
   2  -4   5   14.23    1.75
  -2   4   5   12.36    1.42
   2  -4   5   16.22    1.92
   2  -4  -5   12.50    1.55
  -2   4  -5   17.11    2.13
  -2  -4   5   13.35    1.84
   2  -4   6 3405.38  232.46
   2  -4   6 3350.35  232.59
  -2  -4   6 3734.68  232.69
  -2   4   6 3326.26  231.97
   2  -4  -6 3221.88  232.10
   2   4   6 3069.86  232.57
   2   4   6 3296.07  231.76
   2  -4  -7   59.65    4.56
   2   4   7   54.48    4.09
   2  -4   7   55.00    4.99
   2   4   7   58.33    5.04
  -2  -4   7   48.16    4.90
   2  -4   7   55.49    4.84
  -2   4   7   53.72    4.31
  -2   4  -7   51.89    4.97
  -2  -4  -7   47.68    4.85
   2  -4  -8 7129.19  515.19
  -2  -4   8 8260.58  515.96
   2  -4   8 7476.37  515.83
  -2  -4  -8 6433.03  515.60
   2   4   8 7552.48  514.78
   2   4   8 7099.61  515.61
   2  -4   8 7943.17  515.69
  -2   4   8 7463.75  514.99
  -2   4  -8 6831.30  515.84
   2   4   9   99.55    7.47
   2  -4  -9   85.47    6.97
   2  -4   9   94.55    7.76
  -2  -4   9   80.77    7.53
  -2   4  -9   95.79    7.86
  -2  -4  -9   88.84    7.54
   2   4   9   86.18    6.47
   2  -4   9   87.81    7.38
  -2   4   9   84.75    6.69
  -2  -4  10 4157.78  270.82
   2   4  10 3818.45  269.96
   2  -4  10 3992.23  270.44
  -2   4 -10 3730.17  270.88
  -2  -4 -10 3441.08  270.47
   2  -4  10 4092.95  270.93
  -2   4  10 3875.73  269.66
   2   4  11   45.43    4.16
  -2   4  11   44.53    3.82
   2  -4  11   42.21    4.94
  -2  -4 -11   46.89    4.83
  -2  -4  11   46.14    4.89
  -2   4 -11   49.63    5.16
   2  -4  12  317.70   23.13
  -2  -4  12  302.93   22.81
   2  -4 -12  292.23   22.16
  -2   4  12  287.96   21.55
  -2  -4 -12  296.23   22.74
   2   4  12  303.56   21.96
  -2   4 -12  333.86   23.38
  -2   4  13   16.95    1.96
  -2   4 -13   22.27    3.38
   2  -4 -13   15.55    2.35
   2  -4  13   13.65    3.03
   2   4  13   15.40    2.29
  -2  -4  13   14.76    2.80
  -2  -4 -13   18.08    3.11
  -2   4  14 1314.71   94.17
   2  -4  14 1359.75   95.94
   2   4  14 1342.63   94.63
   2  -4 -14 1338.05   94.87
  -2  -4  14 1408.71   95.68
  -2  -4 -14 1310.70   95.60
  -2   4 -14 1358.55   96.21
  -2  -4  15   71.13    7.50
  -2   4 -15   84.07    8.27
  -2   4  15   78.24    6.19
   2  -4  15   68.52    7.65
   2  -4 -15   67.21    6.70
  -2  -4 -15   82.49    8.12
   2   4  15   78.04    6.68
   2  -4  16 2904.62  206.66
   2  -4 -16 2735.08  205.41
  -2   4  16 2930.54  204.76
   2   4  16 3018.49  205.34
  -2  -4 -16 2856.44  206.42
  -2  -4  16 3105.07  206.48
  -2   4 -16 2983.26  207.28
  -2   4 -17  102.91   10.14
  -2  -4  17   98.00    9.27
   2  -4 -17   90.70    8.19
  -2  -4 -17  100.77    9.53
  -2   4  17   89.50    7.51
   2   4  17   94.08    8.19
   2  -4  17   96.57    9.51
   2  -4  18 1133.52   83.39
  -2   4  18 1147.56   81.41
   2  -4 -18 1124.65   82.11
  -2   4 -18 1194.87   84.40
  -2  -4  18 1098.64   83.06
   2   4  18 1204.35   82.06
  -2  -4 -18 1184.21   83.62
   2  -4  19    9.87    3.57
  -2   4 -19   15.82    4.44
   2   4  19   16.82    3.13
  -2  -4  19   14.10    3.77
   2  -4 -19   15.00    2.72
  -2   4  19   17.51    2.37
  -2  -4 -19   22.83    4.93
   2  -4  20  336.27   27.92
  -2   4  20  338.51   25.83
  -2   4 -20  415.07   29.63
  -2  -4  20  337.83   27.59
   2  -4 -20  337.85   26.52
  -2  -4 -20  385.37   28.74
   2   4  20  392.95   26.74
  -2   4 -21   17.30    4.98
  -2   4  21   10.39    2.19
   2  -4 -21   15.95    2.87
  -2  -4  21    7.21    3.48
  -2  -4 -21   14.61    4.91
   2  -4  21   10.52    3.98
   2   4 -21    9.82    5.17
   2  -4  22  419.36   33.06
  -2  -4  22  416.27   32.93
   2  -4 -22  423.43   31.70
  -2   4  22  395.75   30.83
   2   4 -22  418.60   36.22
  -2  -4 -22  531.20   35.09
  -2   4 -22  535.09   35.50
  -2   4 -23   32.79    6.64
  -2   4  23   26.09    3.33
  -2  -4  23   28.25    5.46
   2   4 -23   23.76    6.85
  -2  -4 -23   45.09    7.78
   2  -4 -23   24.36    3.90
   2  -4  23   19.79    5.19
  -2   4 -24  575.99   37.47
   2  -4 -24  433.92   33.03
  -2  -4  24  420.75   34.24
   2   4 -24  481.38   38.32
   2  -4  24  396.16   34.22
  -2   4  24  395.67   32.08
  -2   4 -24  593.38   37.06
  -2  -4 -24  654.79   38.55
  -2   4 -25   31.07    6.75
   2   4 -25   17.40    6.74
   2  -4 -25   23.16    3.59
  -2   4 -25   27.92    7.57
  -2  -4  25   19.32    5.34
   2  -4  25   17.14    4.92
  -2   4  25   16.80    2.85
  -2   4 -26  241.88   18.76
   2  -4 -26  176.38   14.00
  -2   4  26  145.71   12.81
  -2  -4  26  166.43   15.33
   2   4 -26  194.42   19.25
  -2   4 -26  234.83   18.69
   2  -4  26  159.70   15.26
  -2   4 -27   13.93    5.54
  -2   4  27    5.85    2.07
   2  -4  27    8.39    4.48
  -2   4 -27    0.84    6.06
  -2  -4  27    8.65    4.71
   2   4 -27    3.10    5.48
   2  -4 -27    6.35    2.91
   2  -4 -28  142.61   11.56
   2  -4  28  116.16   12.69
  -2  -4  28  120.06   10.82
  -2  -4  28  124.44   12.75
  -2  -4  29   11.20    3.30
   2  -4  29   -3.21    4.43
  -2  -4  29    4.19    4.81
   2   4 -29    2.02    5.63
   2   4 -30  205.56   18.76
  -2  -4  30  137.50   12.17
   2   4 -31   10.96    6.35
  -2  -4  31    2.51    2.85
   2  -5   0   49.19    4.15
  -2  -5   0   55.46    4.43
   2   5   0   46.07    4.27
   2  -5   0   56.31    4.13
  -2  -5  -1   21.38    1.78
   2  -5  -1   17.36    1.57
   2  -5   1   15.77    1.74
   2   5  -1   16.00    1.87
  -2  -5   1   14.79    1.81
  -2   5  -1   17.54    1.70
   2   5   1   15.53    1.86
   2  -5   1   14.10    1.59
  -2   5  -2   48.42    4.24
   2  -5  -2   54.33    3.95
   2   5  -2   52.81    4.50
  -2  -5  -2   51.59    4.09
   2  -5   2   52.12    4.02
   2   5   2   48.50    4.40
   2  -5   2   54.67    4.34
  -2  -5  -3   13.25    1.36
   2  -5  -3   14.46    1.17
   2   5  -3   11.20    1.82
   2  -5   3   13.91    1.69
   2  -5  -3   10.93    1.59
   2   5  -3   11.71    1.65
  -2   5  -3   15.00    2.02
  -2  -5  -4   45.99    3.49
   2   5   4   38.65    4.05
   2   5  -4   44.00    3.96
   2   5  -4   51.41    4.41
   2  -5  -4   47.59    3.82
  -2   5  -4   41.86    4.26
   2  -5   4   40.16    3.88
  -2   5  -5   72.44    6.17
   2   5  -5   64.47    6.04
   2   5   5   71.33    6.03
  -2  -5  -5   69.13    5.12
   2   5   5   67.54    5.09
   2  -5  -5   67.77    5.43
   2  -5   5   68.90    5.72
  -2  -5   6  123.89    9.62
   2   5  -6  113.20    9.80
   2  -5   6  122.25    9.57
   2  -5   6  116.15    9.43
  -2   5   6  115.12    8.93
   2   5   6  123.56    8.72
  -2   5  -6  117.91    9.85
   2   5   6  117.09    9.75
   2  -5  -6  130.24    9.14
  -2   5  -7   50.40    3.96
   2  -5   7   60.75    5.16
  -2  -5   7   58.98    5.19
   2  -5  -7   50.42    4.47
   2   5   7   56.37    4.07
   2  -5   7   57.86    4.97
  -2  -5  -7   50.88    4.96
  -2   5   7   59.24    4.39
   2   5   7   68.14    5.39
   2   5   8   43.46    4.35
   2   5   8   41.17    3.24
  -2  -5  -8   43.79    4.40
  -2  -5   8   40.56    4.38
   2  -5   8   34.84    4.18
  -2   5   8   41.10    3.55
   2  -5  -8   50.56    3.85
  -2   5  -8   44.39    3.23
   2  -5   8   42.33    4.22
   2   5   9    4.78    0.70
  -2  -5  -9    6.20    2.03
  -2   5  -9    4.40    1.64
   2  -5  -9    3.84    0.99
   2   5   9    9.23    2.04
  -2  -5   9    2.29    1.53
  -2   5   9    7.24    1.23
   2  -5   9    3.47    1.53
   2  -5  -9    6.64    1.59
   2  -5 -10   19.51    2.07
   2   5  10   18.00    2.21
   2   5  10   20.23    1.66
   2  -5  10   23.75    3.15
  -2   5 -10   23.74    3.30
  -2  -5 -10   19.78    2.93
  -2   5  10   19.31    1.98
   2  -5 -10   16.05    2.18
  -2  -5  10   18.82    2.87
  -2   5  11   17.39    1.76
   2   5  11   14.99    1.40
   2  -5 -11   14.78    1.84
  -2  -5  11   18.94    2.81
   2  -5  11   12.42    2.62
   2   5  11   15.96    2.05
  -2  -5 -11   20.20    3.03
  -2   5 -11   15.47    2.85
   2  -5 -12   61.38    5.16
  -2   5 -12   66.63    6.65
   2  -5  12   63.77    6.38
   2   5  12   59.58    5.32
   2   5  12   62.14    4.61
  -2  -5  12   54.27    6.02
  -2  -5 -12   62.27    6.13
  -2   5  12   62.45    4.95
   2   5  13   59.85    5.18
   2  -5  13   54.98    6.15
  -2   5 -13   56.12    6.38
   2  -5 -13   60.38    5.03
  -2  -5  13   52.28    5.91
  -2  -5 -13   62.79    6.18
  -2   5  13   56.85    4.74
  -2  -5  14   58.41    6.70
  -2   5 -14   76.03    7.73
   2  -5  14   68.91    7.15
   2  -5 -14   71.08    5.84
  -2   5  14   62.77    5.46
  -2  -5 -14   75.29    7.13
   2   5  14   72.48    6.07
  -2   5 -15   44.11    5.87
   2  -5  15   43.51    5.50
  -2  -5  15   40.81    5.08
   2  -5 -15   39.07    3.97
  -2  -5 -15   41.92    5.30
   2   5  15   42.83    4.27
  -2   5  15   38.35    3.65
   2  -5 -16   33.66    3.64
  -2   5 -16   40.81    5.98
  -2  -5  16   39.03    5.01
   2   5  16   33.73    4.02
   2  -5  16   32.81    5.13
  -2  -5 -16   38.96    5.26
  -2   5  16   33.05    3.33
   2  -5 -17   12.95    2.18
  -2  -5 -17    7.81    3.06
  -2  -5  17   14.32    3.31
  -2   5  17   10.02    1.84
  -2   5 -17    8.26    3.50
   2   5  17   10.63    2.48
   2  -5  17   11.18    3.65
  -2   5  18   13.17    2.08
   2  -5 -18   13.09    2.23
  -2  -5 -18    9.81    3.58
  -2  -5  18   10.47    3.52
  -2   5 -18   10.01    3.94
   2  -5  18   15.14    3.88
   2   5  18   13.06    2.71
   2  -5 -19   16.67    2.41
  -2   5 -19   14.44    4.32
  -2  -5  19    6.90    3.31
   2   5  19   11.37    2.55
  -2  -5 -19   13.70    3.97
   2  -5  19   15.28    4.14
  -2   5  19   11.43    1.99
  -2   5  20   28.66    3.18
   2  -5 -20   24.01    3.29
  -2  -5 -20   34.75    5.98
  -2  -5  20   24.92    4.80
   2  -5  20   29.29    5.24
   2   5  20   32.91    3.98
   2  -5 -21   23.19    3.05
  -2   5 -21   24.38    5.88
  -2  -5  21   22.36    4.50
   2   5 -21    7.90    5.96
  -2  -5 -21   22.25    5.57
  -2   5  21   22.79    2.84
   2  -5  21   18.19    4.66
  -2   5  22   20.67    2.89
   2   5 -22   24.89    7.55
   2  -5 -22   23.51    3.38
  -2  -5  22   26.58    5.15
  -2  -5 -22   43.71    7.30
   2  -5  22   19.52    4.76
  -2   5 -22   28.61    6.45
   2  -5 -23   13.85    2.79
  -2   5  23   10.70    2.28
   2  -5  23   17.49    4.85
  -2  -5 -23   16.98    6.07
   2   5 -23    7.95    6.74
  -2  -5  23    5.12    3.91
  -2   5 -23   13.88    5.47
  -2   5 -24   12.08    5.62
  -2   5  24    7.72    2.16
   2  -5  24    7.59    4.20
  -2  -5  24    7.13    4.08
   2   5 -24   10.42    7.03
   2  -5 -24    8.00    2.58
   2  -5 -25    6.24    2.44
  -2   5  25    6.29    2.01
  -2   5 -25   15.06    5.83
   2  -5  25    3.61    3.78
  -2  -5  25    7.33    4.50
   2   5 -25    1.18    6.55
   2  -5 -26    4.03    2.21
  -2   5 -26   16.48    6.03
  -2   5  26    2.70    1.84
  -2  -5  26    5.51    3.92
  -2   5 -26    2.26    6.05
   2  -5  26    3.68    3.91
   2   5 -26    4.77    5.74
  -2   5 -27    8.91    5.61
  -2   5 -27    3.21    6.11
   2   5 -27   16.75    7.44
   2  -5  27   -1.60    4.21
  -2  -5  27    9.24    4.61
  -2  -5  28    6.31    4.42
   2   5 -28    3.59    6.25
   2  -5  28    7.07    4.47
  -2   5 -28   19.05    7.09
  -2  -5  29    4.97    3.00
  -2   5 -29    3.71    6.05
   2   5 -29   10.66    7.45
   2  -5  29    3.84    4.42
  -2  -5  29   -0.53    4.36
  -2  -5  30    4.44    2.97
   2   5 -30    5.89    6.75
  -2  -5  31   -0.26    3.01
   2   5 -31    2.33    6.48
  -2  -5  32    0.79    2.90
  -2   6   0    2.31    0.64
   2  -6   0    2.13    0.82
   2  -6   0    1.72    0.85
  -2  -6   0    1.68    1.18
   2   6   0    2.75    1.02
   2   6   1 1316.41  100.26
   2  -6   1 1362.92  100.00
   2  -6  -1 1360.73  100.15
  -2  -6   1 1517.90  100.30
   2   6  -1 1395.26  100.27
  -2  -6  -1 1418.94  100.03
  -2  -6  -1 1506.83  100.35
   2  -6  -1 1457.00   99.98
   2  -6   1 1500.65  100.19
  -2   6  -1 1454.50  100.06
  -2   6  -2   32.69    2.95
   2  -6   2   36.02    3.06
   2  -6  -2   31.05    2.63
  -2  -6   2   32.14    3.00
   2  -6   2   34.74    2.76
   2  -6  -2   25.41    2.89
   2   6  -2   31.89    3.01
  -2  -6  -2   29.69    2.69
   2   6   2   32.25    3.15
   2   6   3  996.59   78.11
  -2   6  -3 1113.64   78.03
  -2  -6  -3 1136.96   77.58
   2   6  -3 1225.46   78.22
   2   6  -3 1024.65   78.42
   2  -6   3 1133.89   78.05
   2  -6   3 1048.43   77.50
   2  -6  -3 1092.54   77.89
  -2   6  -3 1136.58   78.59
   2  -6  -3 1141.10   77.43
  -2   6  -4    7.80    1.03
  -2  -6  -4    7.41    1.01
   2  -6  -4    9.89    1.43
   2   6   4    6.91    1.64
   2   6  -4    6.01    1.68
  -2   6  -4    8.43    1.89
   2  -6   4    7.70    0.89
   2   6  -4    9.76    1.51
  -2   6  -4    8.88    1.51
   2  -6   4    7.24    1.46
   2   6   5 1877.54  141.92
  -2   6  -5 1924.03  140.97
   2   6  -5 1994.31  142.16
  -2  -6  -5 2078.84  140.94
   2  -6  -5 2131.03  141.32
  -2   6  -5 2070.85  142.24
   2   6   6  126.88   10.10
  -2   6  -6  126.71   10.31
  -2  -6  -6  126.08    8.84
   2  -6  -6  130.40    9.26
   2   6  -6  128.56   10.27
  -2   6  -6  111.97    8.84
   2   6  -7 2174.57  161.40
   2  -6  -7 2327.47  160.35
  -2   6  -7 2296.62  161.49
   2  -6   7 2435.44  161.05
   2   6   7 2494.77  161.31
  -2   6  -7 2192.60  159.90
  -2  -6   7 2527.34  161.15
   2   6   8   25.67    2.06
   2  -6  -8   24.09    2.54
   2   6   8   28.53    3.41
  -2  -6  -8   31.22    3.42
  -2  -6   8   26.94    3.28
  -2   6  -8   24.64    2.10
   2  -6   8   28.89    3.28
  -2  -6  -9  510.15   35.59
   2  -6   9  470.23   35.44
  -2   6  -9  468.30   34.20
   2   6   9  535.76   35.60
   2  -6  -9  497.58   34.15
  -2  -6   9  478.34   35.44
   2   6   9  492.23   34.09
   2  -6  -9  467.31   34.64
  -2   6   9  476.44   34.42
   2  -6  10    0.73    1.43
  -2  -6  10    1.63    1.54
   2   6  10   -0.22    1.63
   2   6  10    1.01    0.41
   2  -6 -10    1.46    0.55
  -2   6 -10    1.84    0.61
  -2   6  10    0.62    0.71
   2  -6 -10    0.69    1.01
  -2  -6 -10    3.56    1.95
   2   6  11   41.56    3.09
  -2   6  11   40.86    3.48
   2  -6 -11   41.84    3.37
   2  -6  11   41.15    4.64
   2   6  11   40.31    3.86
  -2  -6  11   36.58    4.44
  -2   6 -11   44.70    5.17
  -2  -6 -11   47.46    4.82
   2   6  12   17.69    2.48
   2  -6 -12   21.41    1.94
  -2  -6 -12   16.92    3.47
  -2  -6  12   16.50    3.02
   2  -6  12   22.30    3.38
  -2   6  12   17.31    1.97
   2   6  12   18.31    1.53
   2   6  13 1275.44   88.58
   2  -6 -13 1228.79   88.10
  -2   6 -13 1236.42   90.53
   2  -6  13 1271.51   89.73
  -2  -6 -13 1358.92   89.80
   2   6  13 1251.12   87.64
  -2  -6  13 1292.88   89.56
  -2   6  13 1238.97   88.06
  -2  -6 -14  133.28   10.63
   2   6  14  118.72    9.22
  -2   6 -14  118.20   11.17
  -2  -6  14  123.49   10.33
   2  -6 -14  118.85    8.76
  -2   6  14  111.85    8.63
   2   6  14  109.79    8.18
   2  -6  14  117.99   10.43
  -2   6 -15 1828.88  126.24
   2  -6 -15 1803.23  123.27
  -2   6  15 1721.75  123.08
  -2  -6 -15 1898.64  125.17
  -2  -6  15 1776.30  124.76
   2   6  15 1835.26  123.73
   2   6  15 1718.45  122.66
   2  -6  15 1765.39  125.04
   2  -6  16   30.87    4.85
   2  -6 -16   30.73    3.03
   2   6  16   29.80    3.44
  -2   6 -16   26.82    5.19
  -2  -6 -16   32.76    4.89
  -2   6  16   31.01    2.89
   2   6  16   24.99    2.25
  -2  -6  16   31.06    4.44
  -2   6 -17   97.95    9.64
  -2  -6  17   66.99    7.63
   2   6  17   74.81    6.70
  -2  -6 -17   93.89    8.52
   2  -6 -17   82.34    6.28
  -2   6  17   64.45    5.93
   2  -6  17   70.96    8.00
   2  -6 -18    6.34    1.66
  -2  -6 -18   10.34    3.82
   2   6  18    5.11    2.04
  -2   6 -18    8.38    3.71
   2  -6  18    4.36    3.29
  -2  -6  18    3.50    2.76
  -2   6  18    5.39    1.40
   2  -6 -19   49.47    4.36
  -2  -6  19   35.84    5.66
  -2  -6 -19   52.19    6.90
   2   6  19   42.54    4.72
  -2   6  19   39.66    3.94
   2  -6  19   40.03    5.97
   2  -6 -20   38.77    4.14
   2   6  20   37.59    4.68
  -2   6  20   39.53    3.88
   2  -6  20   37.25    6.09
  -2  -6  20   41.15    6.04
   2  -6 -21  367.08   26.43
   2  -6  21  353.16   28.59
   2   6  21  367.93   26.94
  -2  -6  21  339.98   28.11
  -2   6 -21  418.65   30.93
  -2   6  21  331.09   25.93
   2  -6 -22   20.47    2.94
  -2   6  22   16.92    2.60
  -2   6 -22   25.48    6.31
   2  -6  22   17.00    4.76
  -2  -6 -22   34.95    7.04
   2   6 -22   24.77    8.70
  -2  -6  22   23.25    4.94
   2   6  23  597.59   46.85
  -2   6 -23  922.13   54.19
   2  -6 -23  730.23   48.04
   2  -6  23  687.83   50.22
   2   6 -23  881.26   57.75
  -2  -6 -23 1051.77   54.11
  -2  -6  23  695.06   50.01
  -2   6  23  673.77   47.39
  -2   6  24   11.92    2.17
  -2   6 -24   19.83    6.02
   2  -6  24   12.54    4.67
   2   6  24    8.34    1.42
  -2  -6  24    7.69    4.14
   2   6 -24   10.53    6.99
  -2   6 -25   28.64    6.93
   2   6 -25   13.56    8.26
  -2   6  25   13.30    2.37
   2  -6  25   10.55    4.58
  -2  -6  25   10.85    4.24
   2   6 -26    5.51    6.49
  -2   6  26    2.28    1.62
  -2   6 -26    9.26    5.46
   2  -6  26    6.88    4.39
  -2  -6  26    2.00    4.23
   2  -6  27   32.24    6.20
  -2  -6  27   24.13    5.69
   2   6 -27   32.02   10.03
   2  -6  28   11.80    4.74
  -2   6 -28   21.53    7.17
  -2  -6  28    7.70    4.41
   2   6 -28    7.03    7.72
  -2   6 -29   90.26   11.75
   2   6 -29  101.79   15.25
  -2  -6  29   53.06    7.94
   2  -6  29   51.75    7.95
  -2  -6  30    5.24    3.17
   2   6 -30    1.39    7.83
  -2  -6  31  140.17   11.92
  -2  -7   0  110.25    8.13
   2  -7   0   94.28    7.77
  -2   7   0  106.25    7.65
   2   7   0   94.79    7.91
   2  -7   1  153.75   11.66
  -2   7   1  156.73   11.44
  -2   7  -1  168.94   11.79
   2   7  -1  150.19   11.88
  -2  -7  -1  171.52   12.07
  -2  -7   1  169.52   12.01
   2  -7  -1  151.86   11.85
   2   7   1  146.01   11.91
  -2   7  -2   84.02    6.59
   2  -7  -2   77.35    6.60
   2  -7   2   80.73    6.30
  -2  -7   2   85.99    6.65
   2   7  -2   79.70    6.63
  -2  -7  -2   88.61    6.82
  -2  -7  -2   80.91    6.30
  -2   7  -3   50.06    3.87
  -2   7  -3   46.08    4.14
   2   7   3   40.08    4.19
  -2  -7  -3   46.03    3.64
   2  -7  -3   43.44    4.08
   2   7  -3   38.12    3.93
   2  -7   3   46.57    3.67
   2  -7  -4   35.35    3.18
  -2   7  -4   31.76    3.42
   2   7   4   28.93    3.47
  -2   7  -4   34.66    2.95
   2   7  -4   34.01    3.88
   2  -7  -4   29.31    3.31
   2  -7   4   32.11    2.77
  -2   7  -4   32.03    3.88
  -2  -7  -4   35.79    2.80
   2  -7  -5   36.24    3.07
  -2   7  -5   27.61    2.71
  -2   7  -5   25.64    3.28
   2   7   5   25.36    3.70
   2   7  -5   24.82    3.54
  -2   7  -5   36.12    3.98
  -2  -7  -5   31.03    2.58
   2  -7   5   35.03    2.55
   2   7  -6   35.89    4.22
  -2  -7  -6   35.56    2.82
   2  -7  -6   43.91    3.37
  -2   7  -6   32.89    2.97
   2   7   6   35.04    4.04
  -2   7  -6   34.44    4.14
   2  -7  -7   80.87    6.57
   2   7   7   96.20    7.70
  -2   7  -7   83.84    7.81
   2   7  -7   80.00    7.69
   2  -7  -8   46.83    3.97
  -2   7  -8   46.10    5.17
  -2  -7   8   47.21    4.79
   2   7  -8   42.75    5.02
   2   7   8   55.06    5.16
  -2  -7  -8   44.45    4.65
  -2   7  -8   44.67    3.58
   2  -7   8   46.35    4.73
   2  -7  -9   72.48    5.89
   2  -7   9   66.38    6.56
  -2  -7  -9   81.44    6.92
  -2   7  -9   75.03    5.51
  -2  -7   9   64.80    6.54
   2   7   9   79.85    6.95
  -2   7 -10   51.95    4.21
   2  -7  10   52.54    5.49
   2   7  10   70.31    5.86
  -2  -7 -10   54.95    5.61
  -2  -7  10   49.77    5.40
   2  -7 -10   59.56    4.73
  -2  -7 -11   47.41    4.77
   2  -7 -11   36.94    3.58
  -2   7  11   36.27    3.25
   2  -7  11   42.55    4.58
  -2  -7  11   32.95    4.26
  -2   7 -11   39.94    3.21
  -2   7 -12   37.30    5.12
  -2   7 -12   34.22    2.94
  -2  -7 -12   40.32    4.54
  -2  -7  12   27.79    4.00
  -2   7  12   33.96    3.02
   2   7  12   34.26    3.48
   2  -7  12   33.38    4.25
  -2   7 -13   23.72    4.42
   2   7  13   21.72    2.77
  -2  -7 -13   24.11    3.84
  -2   7  13   26.27    2.44
   2  -7  13   23.79    3.68
  -2  -7  13   23.64    3.66
  -2   7 -14    9.97    3.47
  -2   7  14    9.34    1.51
   2   7  14   13.35    2.18
  -2  -7  14    9.95    2.72
   2  -7  14   11.83    3.07
  -2  -7 -14   15.80    3.45
   2   7  15   22.07    2.88
   2  -7  15   19.21    3.85
  -2  -7  15   24.04    3.83
  -2  -7 -15   25.97    4.40
  -2   7  15   19.74    2.23
  -2   7 -15   21.60    4.47
   2  -7  16    5.39    2.85
  -2  -7 -16   12.82    3.58
  -2  -7  16    3.82    2.54
  -2   7 -16   12.88    4.12
   2   7  16    8.64    2.08
  -2   7  16    7.55    1.44
  -2  -7  17    5.08    2.92
  -2   7 -17   11.79    3.93
   2  -7  17    7.71    3.25
  -2  -7 -17   17.61    4.02
   2   7  17   11.70    2.50
  -2   7  17   11.08    1.67
  -2  -7  18   12.29    3.41
  -2  -7 -18   15.48    4.07
  -2   7  18    8.80    1.60
   2   7  18   12.60    2.51
   2  -7  18   13.34    3.76
  -2   7 -18    9.76    4.12
  -2   7  19    7.35    1.50
  -2   7 -19    2.22    3.21
   2  -7  19   13.05    3.79
   2   7  19    9.89    2.57
  -2  -7  19    6.02    3.17
  -2  -7 -19    7.97    3.86
  -2   7 -20   14.90    4.79
  -2  -7  20    8.86    3.60
  -2  -7 -20   16.76    4.64
   2  -7  20   17.45    4.11
  -2   7  20   14.35    1.96
   2   7  20   14.51    2.88
  -2  -7 -21   12.35    5.22
  -2   7  21   10.36    1.92
  -2   7 -21   15.67    5.17
   2   7  21   10.36    2.93
  -2  -7  21   11.83    3.99
   2  -7  21    6.83    3.93
  -2   7  22    3.57    1.53
  -2  -7 -22    7.70    5.32
   2  -7  22    1.51    3.86
  -2   7 -22    6.02    5.35
  -2  -7  22    4.53    3.71
   2   7 -22   -1.48    7.86
  -2   7 -23    2.67    4.95
   2   7 -23    3.00    7.52
   2  -7  23    5.15    4.08
  -2  -7  23    0.47    3.56
  -2   7  23    1.05    1.48
  -2   7 -24    2.75    5.76
   2  -7  24   -1.58    4.32
   2   7 -24    1.52    8.31
  -2   7  24    1.29    1.51
  -2  -7  24   -0.96    3.66
  -2   7 -25    7.57    5.34
  -2  -7  25   -0.49    4.06
   2   7 -25   -3.12    8.95
  -2   7  25   -0.24    1.53
   2  -7  25   -1.60    4.30
  -2   7 -26    7.82    5.69
   2  -7  26    5.39    4.30
  -2  -7  26    2.01    3.95
   2   7 -26   -6.40    9.03
  -2   7 -27    9.06    6.41
   2  -7  27    1.64    4.12
   2   7 -27   -1.63    8.00
  -2  -7  27    1.02    3.94
  -2   7 -28   15.50    7.18
  -2  -7  28    2.08    4.25
   2  -7  28    3.29    4.15
   2   7 -28    8.24    8.57
  -2   7 -29    9.53    6.41
   2   7 -29   13.28   10.18
  -2  -7  29    5.31    4.40
   2  -7  29   -0.56    4.47
   2   7 -30   -1.65    9.74
  -2   8   0 1988.26  135.11
   2  -8   0 1870.99  135.22
  -2  -8   0 2102.05  135.59
   2   8   0 1770.14  135.38
   2   8   1    5.83    1.43
   2  -8   1    7.01    1.25
  -2   8   1    5.94    1.02
  -2   8  -1    5.54    1.22
   2  -8  -1    6.65    1.34
  -2  -8   1    8.55    1.74
  -2  -8  -1    8.15    1.62
   2   8  -1    5.27    1.34
  -2   8   2  136.24    9.82
   2  -8  -2  121.35   10.36
  -2   8  -2  150.02   10.47
  -2  -8  -2  142.26   10.64
  -2   8  -2  130.93   10.42
   2   8  -2  122.65   10.36
  -2  -8   2  148.06   10.54
  -2  -8  -3   23.09    2.15
  -2   8  -3   25.07    2.71
   2  -8  -3   18.64    2.52
  -2  -8   3   19.19    2.40
  -2   8  -3   23.19    2.43
  -2  -8  -3   21.32    2.66
   2  -8   3   22.01    2.22
   2   8   3   25.12    2.94
   2   8  -4 1070.35   80.41
  -2   8  -4 1154.18   80.60
  -2   8  -4 1147.48   79.92
  -2   8  -4 1179.70   79.39
   2  -8  -4 1052.33   79.65
   2  -8   4 1208.59   79.08
   2   8   4  869.30   80.04
  -2  -8  -4 1141.39   78.99
  -2   8  -5   52.86    5.65
  -2  -8  -5   53.46    4.13
  -2   8  -5   57.39    5.27
  -2   8  -5   54.93    4.47
   2  -8  -5   58.29    4.65
   2   8  -5   50.33    5.51
   2  -8   5   54.23    4.21
   2  -8  -5   50.91    4.93
  -2   8  -6   20.65    2.12
  -2   8  -6   18.93    3.20
  -2  -8  -6   21.79    1.81
   2   8   6   15.37    2.82
  -2   8  -6   21.02    2.99
   2   8  -6   24.56    3.26
   2  -8  -6   16.17    2.65
   2  -8  -6   18.78    2.22
   2   8   7   20.49    3.18
   2   8  -7   18.27    3.06
  -2  -8  -7   17.32    1.59
  -2   8  -7   18.90    1.90
  -2   8  -7   20.26    3.09
   2  -8  -7   18.56    2.73
  -2   8  -7   16.02    2.99
   2  -8  -7   18.44    2.11
  -2   8  -8 1378.56   99.56
   2   8  -8 1273.08   99.39
   2   8   8 1656.11   99.50
   2  -8  -8 1313.67   98.80
   2  -8  -8 1392.28   97.93
  -2   8  -9   20.32    3.48
   2  -8  -9   21.35    2.28
   2   8   9   32.77    3.80
   2   8  -9   21.12    3.42
  -2   8  -9   18.80    1.98
  -2  -8  -9   22.21    3.27
   2   8  -9   22.05    2.76
   2   8  10  294.85   19.22
  -2   8 -10  228.63   17.32
  -2  -8 -10  270.69   18.96
   2  -8  10  241.45   18.65
  -2  -8  10  237.48   18.61
   2  -8 -10  239.53   17.68
  -2  -8  11   89.70    8.22
   2  -8 -11   88.16    7.32
  -2  -8 -11   96.81    8.50
   2  -8  11   86.57    8.18
   2   8  11  103.34    8.64
  -2   8 -11   93.04    6.95
   2   8  12  386.41   27.42
  -2  -8 -12  432.27   28.81
  -2   8 -12  373.95   26.90
   2  -8  12  366.26   28.35
  -2  -8  12  345.21   28.17
  -2  -8 -13  153.56   12.18
  -2  -8  13  125.05   11.59
  -2   8 -13  143.20   10.37
   2   8  13  134.49   10.79
   2  -8  13  133.89   11.85
   2  -8  14    9.33    2.80
   2   8  14    5.76    1.96
  -2   8 -14   15.59    4.18
  -2  -8  14    2.17    2.25
  -2  -8 -14   13.88    3.44
  -2   8 -14   13.80    1.65
   2  -8  15   30.57    4.65
  -2   8  15   26.56    2.69
  -2  -8  15   26.37    4.27
  -2   8 -15   29.71    2.92
  -2  -8 -15   40.34    5.21
   2   8  15   27.64    3.36
  -2   8 -15   32.26    5.64
   2  -8  16  358.63   28.54
  -2   8  16  363.25   26.50
  -2   8 -16  372.38   30.55
   2   8  16  384.86   27.27
  -2  -8  16  329.81   28.13
  -2  -8 -16  463.65   29.42
   2   8  17    7.58    2.19
  -2   8 -17   12.76    4.38
  -2  -8 -17   16.73    3.97
  -2   8  17    7.35    1.46
   2  -8  17    9.47    3.41
  -2  -8  17    5.20    2.86
   2   8  18  112.55    8.82
  -2   8 -18  113.08   12.15
  -2   8  18   94.29    7.83
  -2  -8 -18  118.26   10.80
  -2  -8  18   97.31    9.85
   2  -8  18  115.13   10.53
  -2   8 -19   70.58    8.99
   2  -8  19   54.25    7.20
  -2  -8  19   52.96    6.84
   2   8  19   61.47    5.76
  -2  -8 -19   79.88    8.29
  -2   8  19   54.88    4.82
   2   8  20   12.25    2.68
   2  -8  20    9.62    4.17
  -2  -8  20    8.98    3.63
  -2  -8 -20   20.04    5.51
  -2   8  20   10.31    1.79
  -2   8 -21   94.47   10.74
   2  -8  21   67.33    7.99
   2   8  21   64.04    6.18
  -2   8  21   54.65    5.09
  -2  -8  21   62.84    7.60
  -2  -8 -21   95.73    9.52
   2  -8  22    6.69    4.12
  -2   8  22    9.15    1.71
  -2  -8  22    7.84    4.10
  -2   8 -22   17.38    6.13
  -2   8  23    9.03    1.77
  -2   8 -23   14.21    5.70
   2   8 -23   13.70    8.93
  -2  -8  23    6.67    3.83
   2  -8  23   13.20    4.72
  -2   8  24   40.65    3.83
  -2  -8  24   43.65    6.72
   2  -8  24   34.55    6.40
  -2  -8  25    2.01    3.96
  -2   8 -25    5.01    5.91
   2   8 -25   -1.79    9.13
   2  -8  25    1.10    4.39
  -2   8 -26   11.28    6.16
   2   8 -26    7.40    9.98
   2  -8  26    7.25    4.56
  -2  -8  26    9.27    4.81
   2   8 -27    9.51    8.99
  -2   8 -27   13.71    7.06
   2  -8  27    8.44    4.54
  -2  -8  27    9.44    4.66
  -2   8 -28   24.89    8.36
   2  -8  28   12.51    5.07
   2   8 -28   23.31   12.41
  -2  -8  28   11.75    4.94
   2   8 -29   21.79   12.40
   2  -9   0   54.10    4.58
  -2   9   0   55.32    4.45
  -2  -9   0   53.54    4.82
   2   9   0   44.32    4.62
  -2   9   1   37.02    3.35
  -2  -9  -1   45.49    4.09
  -2   9  -1   39.35    3.69
   2  -9   1   37.95    3.61
  -2  -9   1   50.43    4.44
   2   9   1   35.62    3.84
  -2   9  -1   47.60    4.11
   2  -9  -1   40.50    3.77
   2   9  -1   34.24    3.73
   2   9   2   50.82    4.93
  -2  -9  -2   54.68    4.89
  -2   9   2   51.55    4.08
  -2   9  -2   45.59    4.63
  -2  -9   2   51.47    4.72
  -2   9  -2   58.94    4.81
   2  -9  -2   51.41    4.70
   2  -9  -3   43.92    4.37
  -2   9  -3   42.06    4.43
  -2  -9   3   47.64    4.33
  -2  -9  -3   49.92    4.59
  -2   9  -3   51.02    4.32
   2  -9   3   50.43    4.04
   2   9   3   36.08    4.61
  -2  -9  -4   37.03    3.81
   2   9  -4   35.62    4.44
  -2   9  -4   31.35    3.79
  -2   9  -4   37.25    3.45
   2  -9  -4   32.87    3.65
  -2  -9  -4   33.33    2.99
  -2   9  -4   38.56    4.68
   2  -9   4   38.11    3.18
   2   9   4   29.23    3.98
  -2   9  -5   26.28    3.50
  -2   9  -5   28.05    4.09
   2   9   5   26.45    3.97
  -2  -9  -5   30.50    2.61
   2  -9  -5   27.33    3.32
  -2   9  -5   29.77    3.02
   2  -9   5   36.13    2.87
   2   9  -5   26.81    3.94
   2  -9  -5   31.41    3.09
   2   9   6   61.24    5.89
  -2  -9  -6   55.77    4.36
  -2   9  -6   55.03    5.82
   2  -9  -6   55.30    5.36
   2  -9  -6   60.42    4.92
  -2   9  -6   50.42    4.70
   2   9  -6   50.70    5.97
   2  -9   6   59.85    4.51
  -2   9  -6   63.70    6.39
  -2   9  -7   43.55    5.11
   2  -9  -7   44.79    3.90
   2  -9  -7   42.74    4.54
   2   9   7   52.81    5.22
  -2   9  -7   45.16    3.77
   2   9  -7   46.82    5.23
  -2  -9  -7   41.03    3.34
  -2   9  -7   47.10    5.36
   2  -9  -8   58.76    6.03
  -2   9  -8   57.51    6.62
   2   9  -8   54.08    6.40
  -2   9  -8   64.82    5.03
  -2   9  -8   61.05    6.68
   2   9   8   69.38    6.59
   2  -9  -8   63.84    5.23
   2   9  -8   67.03    5.82
   2  -9  -9   32.95    3.04
   2   9  -9   30.44    4.34
  -2   9  -9   23.91    4.20
   2   9  -9   33.64    3.66
   2   9   9   34.70    4.33
   2  -9  -9   26.89    3.79
  -2   9  -9   29.46    4.50
  -2   9  -9   32.04    2.79
  -2  -9 -10    9.86    2.45
   2  -9 -10   11.80    1.67
  -2   9 -10    8.69    2.73
   2   9 -10    6.25    2.32
   2   9  10   11.11    2.72
   2  -9 -10    9.80    2.38
   2   9 -10   13.95    2.33
  -2   9 -10   10.67    1.40
   2   9 -11    5.84    2.03
  -2   9 -11    8.00    1.23
   2   9  11    8.47    2.74
   2  -9 -11    8.11    2.47
  -2  -9 -11   12.27    2.76
   2  -9 -11    9.09    1.59
   2  -9 -12    5.50    2.39
   2  -9 -12    7.02    1.58
  -2  -9  12    4.43    2.06
  -2   9 -12    7.85    1.27
  -2  -9 -12    6.78    2.72
   2  -9  12    8.53    2.50
  -2  -9 -13    9.95    3.02
   2  -9  13    3.34    2.12
  -2  -9  13    4.95    2.30
  -2   9 -13    9.56    1.38
   2  -9 -13    2.09    2.29
   2   9  13    7.11    1.78
   2  -9  14   19.11    3.56
  -2  -9  14   18.38    3.34
  -2  -9 -14   27.70    4.24
   2  -9 -14   13.31    3.43
  -2   9 -14   21.01    2.33
   2   9  14   22.46    2.77
   2  -9  15    7.11    3.02
   2  -9 -15    6.70    3.24
  -2   9 -15   10.10    1.88
   2   9  15    9.02    2.21
  -2  -9 -15   13.38    3.62
  -2  -9  15   11.60    3.18
   2   9  16   25.88    3.16
  -2   9 -16   25.23    2.77
  -2  -9  16   21.42    4.08
   2  -9  16   19.46    4.03
  -2   9 -16   35.98    6.30
  -2  -9 -16   33.92    5.02
   2  -9 -16   12.94    3.96
  -2   9 -17   12.15    4.87
   2   9  17   13.42    2.60
   2  -9  17   15.43    3.60
  -2  -9  17   11.07    3.37
   2  -9 -17    5.27    3.39
  -2  -9 -17   17.36    4.57
  -2   9 -17   15.76    2.24
  -2  -9  18    2.71    2.83
   2   9  18    6.79    2.25
  -2  -9 -18    6.57    3.91
  -2   9 -18    7.02    1.94
   2  -9  18    4.72    3.10
  -2   9 -18    9.63    4.62
  -2   9 -19    2.63    1.89
   2  -9  19    2.28    3.11
  -2  -9 -19    5.61    4.01
  -2   9 -19    3.39    4.17
   2   9  19    4.55    2.21
  -2  -9  19    2.04    3.05
  -2  -9  20    0.43    3.16
   2   9  20   -0.22    2.22
  -2   9 -20    4.42    4.35
  -2  -9 -20    3.29    3.77
  -2   9 -20    1.93    2.02
   2  -9  20   -3.34    3.75
  -2  -9  21   -1.78    3.83
  -2   9 -21   -0.92    4.05
   2   9  21    0.70    2.29
   2  -9  21   -2.49    3.88
  -2  -9  22    1.38    3.38
   2   9  22    3.21    2.70
  -2   9 -22    3.84    4.72
   2  -9  22    1.03    3.86
  -2   9 -23    3.00    5.64
   2   9 -23    3.86    8.90
  -2  -9  23    2.38    3.96
   2  -9  23    2.12    3.93
   2  -9  24    4.88    4.41
  -2  -9  24    2.45    3.71
  -2   9 -24   17.46    7.07
   2   9 -24    5.91    9.69
   2  -9  25   -1.66    4.17
  -2  -9  25    1.00    3.88
  -2   9 -25    4.22    5.77
   2   9 -25   12.25    9.82
  -2  -9  26    3.08    4.28
   2  -9  26   -1.12    4.27
  -2   9 -26   -1.08    5.69
   2   9 -26   -4.28   11.31
  -2  -9  27   -3.67    4.96
  -2   9 -27   -1.10    6.19
   2   9 -27    2.22   12.53
   2  -9  27    1.14    4.53
   2  -9  28    1.15    4.28
  -2  -9  28   -1.60    4.32
  -2   9 -28    1.13    6.45
   2   9 -28    6.89   11.28
   2  10   0    0.71    1.16
  -2  10   0    2.20    1.01
   2 -10   0   -0.14    1.12
  -2 -10   0   -0.35    1.24
  -2  10  -1   48.97    4.43
  -2  10  -1   45.41    4.09
  -2  10   1   41.72    3.68
  -2 -10  -1   47.32    4.39
   2 -10  -1   45.49    4.13
  -2 -10   1   46.24    4.53
   2  10  -1   29.38    3.87
  -2  10   2   60.67    4.82
  -2  10  -2   55.51    5.46
   2  10   2   58.97    5.68
   2 -10   2   64.19    5.21
  -2 -10   2   63.16    5.54
  -2  10  -2   63.55    5.56
  -2 -10  -2   63.64    5.66
   2 -10  -2   58.97    5.40
  -2  10  -3   68.86    6.27
  -2  10   3   83.78    5.56
  -2 -10   3   77.92    6.37
   2 -10  -3   71.27    6.34
  -2  10  -3   65.34    6.50
  -2 -10  -3   83.17    6.61
   2 -10   3   71.12    5.96
  -2 -10  -4    0.55    0.79
  -2  10  -4    1.26    1.22
  -2  10  -4    4.52    1.74
   2 -10   4    0.33    0.93
   2 -10  -4    2.48    1.30
  -2 -10  -4    1.58    1.56
  -2  10  -4    1.18    1.85
   2  10   4   -0.25    1.48
   2  10  -4    1.91    2.06
   2  10  -5   23.93    4.07
  -2  10  -5   25.43    3.66
   2 -10  -5   35.08    3.65
  -2  10  -5   30.25    3.19
  -2 -10  -5   27.72    2.68
   2 -10   5   35.66    2.97
  -2  10  -5   27.53    4.25
   2  10   5   33.01  101.54
  -2 -10  -5   33.39    3.73
  -2 -10  -6   69.27    5.16
  -2  10  -6   65.45    5.65
   2  10   6   72.99    6.84
   2  10  -6   66.76    7.02
   2 -10  -6   64.07    6.23
   2 -10   6   67.48    5.33
  -2  10  -6   53.73    6.50
   2 -10  -6   66.73    5.67
  -2  10  -6   65.86    7.19
  -2  10  -7  117.08   11.53
  -2  10  -7  125.96    9.82
  -2  10  -7  136.88   11.57
   2  10  -7  128.19   11.57
   2 -10  -7  118.12   10.57
   2  10   7  145.73   11.38
   2  10  -7  136.00   10.38
  -2 -10  -7  132.26    9.37
   2 -10  -7  121.84    9.89
   2 -10  -8    0.12    1.02
  -2  10  -8    0.80    1.89
   2  10  -8   -0.39    2.04
  -2 -10  -8    0.32    0.42
   2  10  -8    1.67    1.64
  -2  10  -8    1.22    1.88
   2  10   8    0.95    2.07
  -2  10  -8    0.94    0.99
   2 -10  -8    0.51    1.66
   2 -10  -9   91.48    9.33
  -2  10  -9  102.04   10.42
   2  10   9  136.69   10.37
  -2  10  -9  106.58   10.41
   2  10  -9  112.07   10.44
   2  10  -9  129.77    9.49
   2 -10  -9  105.53    8.48
   2  10 -10    8.09    2.13
  -2  10 -10    7.72    1.35
   2 -10 -10    6.76    1.51
  -2  10 -10    6.95    2.90
   2 -10 -10    6.97    2.55
  -2  10 -10    8.30    2.84
   2  10  10    9.14    2.96
  -2 -10 -10   12.42    2.92
   2  10 -10   11.19    3.10
   2 -10 -11  219.25   19.18
  -2  10 -11  247.16   17.83
   2  10 -11  242.85   18.75
   2  10  11  282.11   19.87
   2 -10 -11  228.45   17.98
  -2 -10 -11  307.87   19.76
   2 -10 -12   -0.99    2.30
  -2 -10 -12    1.89    2.37
   2  10 -12    0.71    1.73
   2 -10 -12   -0.64    1.18
  -2  10 -12    0.55    0.92
   2  10  13  130.02   10.79
  -2  10 -13  138.57   10.42
   2  10 -13  132.98   11.45
   2 -10 -13  136.63   12.17
  -2 -10  14   21.04    3.81
   2 -10  14   20.35    3.94
   2 -10 -14   21.37    4.08
  -2  10 -14   26.96    2.74
  -2 -10 -14   33.01    4.76
   2  10  14   25.29    3.09
   2  10 -14   32.54    4.04
   2  10  15  474.85   33.34
   2 -10  15  425.43   34.36
   2 -10 -15  431.14   34.78
  -2  10 -15  472.60   32.91
  -2 -10  15  386.65   34.02
   2 -10 -16    0.84    2.75
  -2 -10 -16    4.50    3.50
   2  10  16   -0.18    1.62
  -2 -10  16   -2.74    2.65
   2 -10  16    7.00    2.90
  -2  10 -16    1.71    1.40
   2 -10  17   13.56    3.87
  -2 -10  17   15.19    3.68
   2  10  17   18.26    2.88
   2 -10 -17   16.51    3.95
  -2  10 -17   23.64    5.78
  -2  10 -17   26.34    2.89
  -2 -10 -17   27.89    4.84
  -2  10 -18   -1.71    4.29
   2  10  18    5.27    2.20
  -2 -10  18   -0.39    2.91
  -2  10 -18    2.22    2.11
   2 -10  18    2.54    2.92
  -2 -10 -18    3.73    3.89
   2 -10  19  179.03   17.22
  -2 -10  19  143.20   16.60
   2  10  19  217.02   16.03
  -2  10 -19  235.87   15.88
  -2  10 -19  207.30   20.11
  -2 -10 -19  257.79   18.84
   2  10  20   -0.45    2.16
  -2  10 -20   -2.81    4.50
   2 -10  20    0.95    3.23
  -2  10 -20   -1.55    2.05
  -2 -10  20    0.43    3.10
  -2  10 -21  130.86   14.81
   2 -10  21  108.39   11.81
  -2  10 -21  138.54   10.35
   2  10  21  131.76   10.40
  -2 -10  21   93.30   11.26
   2 -10  22   -1.55    3.94
  -2  10 -22    4.02    5.22
  -2  10 -22    2.93    2.50
   2  10  22    1.45    2.50
  -2 -10  22    3.24    3.61
   2 -10  23  317.27   28.95
  -2 -10  23  280.28   28.29
  -2  10 -23  415.31   33.28
  -2  10 -23  427.56   27.56
   2 -10  24    2.19    4.03
  -2  10 -24   -1.07    6.23
  -2 -10  24   -2.46    3.89
   2  10 -24   -2.22   11.51
  -2  10 -24    3.08    2.76
   2 -10  25   -1.68    4.23
  -2  10 -25   -0.27    2.92
  -2 -10  25   -1.01    4.27
  -2  10 -25    7.69    6.20
  -2 -10  26   -0.52    3.90
  -2  10 -26    5.61    6.79
   2  10 -26   -9.77   13.99
   2 -10  26   -0.57    4.58
  -2  10 -26    2.52    3.01
  -2  10 -27   45.46   10.24
  -2  10 -27   44.93    5.34
  -2 -10  27   31.60    6.55
   2 -10  27   32.81    6.76
   2  10 -28    5.40   13.27
  -2  11   0   11.47    1.84
  -2  11   0   11.33    2.27
   2 -11   0   14.87    2.09
  -2 -11   0   14.45    2.30
   2  11   1   16.96    2.70
  -2 -11   1   22.37    2.97
  -2  11   1   18.03    2.14
   2 -11  -1   20.37    2.48
  -2  11  -1   17.12    2.39
  -2 -11  -1   16.11    2.65
  -2  11  -1   19.21    2.74
  -2  11  -2   17.76    2.59
  -2  11   2   20.73    2.04
  -2  11  -2   19.92    2.79
   2 -11  -2   19.02    2.55
  -2 -11   2   24.64    2.89
  -2 -11  -2   22.56    2.89
   2 -11   2   20.75    2.39
  -2  11  -3   48.42    4.64
  -2  11   3   47.46    3.70
  -2  11  -3   42.88    4.69
   2 -11   3   45.58    4.16
   2 -11  -3   51.65    4.63
  -2 -11  -3   47.29    4.72
   2  11   3   28.93    4.79
  -2 -11   3   47.31    4.53
   2 -11  -4   49.56    4.82
  -2  11  -4   39.84    4.97
  -2 -11   4   47.11    4.68
  -2  11   4   56.52    3.78
  -2  11  -4   49.89    4.74
  -2 -11  -4   49.53    4.96
   2 -11   4   43.11    4.30
  -2  11  -5   70.26    7.49
   2  11  -5   56.20    6.95
  -2  11  -5   59.48    6.55
   2  11   5   72.40    6.78
  -2  11  -5   74.23    5.97
  -2 -11  -5   65.18    5.29
   2 -11  -5   63.89    6.17
   2 -11   5   71.12    5.59
  -2 -11  -5   64.51    6.18
   2 -11  -6   26.55    3.58
   2  11   6   31.22    4.29
  -2  11  -6   33.59    3.31
  -2  11  -6   32.20    4.27
   2  11  -6   19.52    4.00
   2 -11  -6   24.50    3.10
  -2  11  -6   32.84    4.87
  -2 -11  -6   32.84    3.90
   2  11  -6   27.80    3.40
  -2 -11  -6   30.57    2.68
   2 -11   6   36.06    2.98
  -2  11  -7   14.60    3.34
  -2 -11  -7   10.86    1.24
  -2  11  -7   12.18    2.14
   2  11  -7    7.49    1.86
  -2  11  -7    9.54    2.83
   2 -11  -7   11.55    1.83
   2  11  -7   11.03    3.02
   2 -11  -7    7.41    2.25
   2  11   7    9.15    2.87
  -2  11  -8   10.19    3.21
   2  11  -8   11.86    3.21
   2  11  -8   18.16    2.63
   2 -11  -8   16.94    2.23
  -2 -11  -8   16.28    1.50
   2 -11  -8   19.45    3.13
  -2  11  -8   14.60    3.50
  -2  11  -8   20.64    2.29
   2  11   8   25.82    3.94
   2  11  -9   18.73    2.88
   2  11   9   30.67    4.30
  -2  11  -9   22.23    4.19
  -2  11  -9   18.57    2.33
   2  11  -9   17.53    3.92
  -2  11  -9   18.64    4.02
   2 -11  -9   20.84    3.46
   2 -11  -9   21.62    2.40
   2 -11 -10   20.93    2.32
   2 -11 -10   17.71    3.33
  -2  11 -10   11.10    3.73
   2  11 -10   18.91    3.81
   2  11 -10   19.99    3.22
   2  11  10   26.71    4.20
  -2  11 -10   16.77    4.26
   2 -11 -11   22.53    2.69
   2  11 -11   25.01    3.63
   2  11  11   34.91    4.73
   2 -11 -11   22.38    3.90
  -2  11 -11   22.45    4.42
   2  11 -11   22.04    4.15
  -2  11 -11   23.61    4.98
  -2  11 -11   27.90    2.68
   2  11  12   18.99    3.75
  -2 -11 -12   18.26    3.54
  -2  11 -12   11.51    4.07
   2 -11 -12   15.69    2.10
   2  11 -12   12.95    2.79
  -2  11 -12   16.66    2.02
   2 -11 -12   13.63    3.24
  -2 -11 -13   30.85    4.51
   2 -11 -13   24.93    2.76
   2 -11 -13   17.79    3.91
   2  11 -13   20.12    3.35
  -2  11 -13   25.35    2.59
  -2  11 -14   21.19    2.49
  -2 -11 -14   25.86    4.48
   2  11 -14   24.41    3.65
   2  11  14   22.36    2.93
   2 -11 -14   18.90    3.97
   2  11  15   13.81    2.46
   2  11 -15   11.68    3.09
   2 -11 -15   10.24    3.35
  -2 -11 -15   20.39    4.40
  -2  11 -15   12.83    2.11
  -2 -11  16   17.55    3.80
   2  11  16   21.89    3.01
   2 -11  16   22.09    4.19
   2 -11 -16   19.91    4.41
   2  11 -16   18.39    3.95
  -2  11 -16   23.40    2.81
  -2 -11 -16   31.87    5.33
  -2 -11  17    7.64    3.13
  -2 -11 -17   15.71    4.26
   2  11 -17    9.63    3.36
  -2  11 -17    8.74    2.11
   2 -11  17   10.59    3.38
   2  11  17    9.41    2.34
   2 -11  18    7.39    3.56
  -2 -11  18   10.54    3.34
  -2  11 -18   10.19    2.32
   2  11  18   13.19    2.68
   2  11 -18    7.82    3.44
   2 -11  19    8.69    3.69
  -2 -11  19    8.68    3.35
   2  11  19   11.30    2.66
  -2  11 -19    8.47    4.86
  -2  11 -19   11.59    2.48
   2  11  20    2.00    2.31
   2 -11  20   -1.38    3.66
  -2 -11  20   -2.47    3.43
  -2  11 -20    5.51    2.32
  -2  11 -20    7.83    4.71
  -2 -11  21    1.71    3.29
  -2  11 -21    5.09    4.90
  -2  11 -21    2.39    2.52
   2  11  21    4.11    2.42
   2 -11  21    0.48    3.47
  -2 -11  22    5.84    3.83
   2 -11  22    0.50    3.84
  -2  11 -22    6.28    5.91
   2  11  22    4.48    2.54
  -2  11 -22    5.72    3.38
  -2 -11  23    3.76    3.77
  -2  11 -23    3.23    5.71
   2 -11  23    5.79    4.41
  -2  11 -23    8.56    3.75
   2 -11  24    7.58    4.32
  -2 -11  24    8.71    4.42
   2  11 -24   24.29   14.33
  -2  11 -24    8.89    6.40
  -2  11 -24   14.25    3.75
   2 -11  25    0.55    4.11
  -2 -11  25    2.48    4.03
  -2  11 -25   -1.14    5.82
  -2  11 -25    2.59    3.27
   2  11 -25   10.22   12.29
  -2 -11  26   -3.05    4.00
  -2  11 -26   11.63    7.13
   2  11 -26    5.45   14.65
   2 -11  26    1.71    4.22
  -2  11 -26    2.68    3.28
   2 -11  27    1.73    4.38
   2  11 -27    5.86   15.75
  -2 -11  27   -1.56    4.20
  -2  12   0 2637.08  170.51
  -2  12   0 2269.66  169.70
  -2 -12   0 2450.41  170.13
   2 -12   1    8.55    1.86
  -2  12   1    6.21    1.55
   2 -12  -1    5.71    1.90
  -2  12  -1    7.63    2.27
  -2  12  -1    5.02    1.82
  -2 -12   1    6.68    2.29
  -2 -12  -1    9.75    2.24
   2  12   1    6.45    2.15
  -2  12  -2  555.76   43.52
  -2  12  -2  620.15   43.70
  -2 -12   2  681.48   43.74
  -2 -12  -2  629.47   43.69
   2 -12   2  680.35   43.23
   2 -12  -2  632.61   43.43
  -2  12   2  607.42   42.80
  -2  12  -3    0.52    1.50
  -2 -12  -3    2.19    1.74
   2 -12   3    1.56    1.30
  -2  12  -3    0.83    1.54
   2  12   3    0.27    1.86
  -2  12   3    1.62    0.81
  -2 -12   3    1.56    1.66
   2 -12  -3    1.34    1.45
   2 -12  -4  165.25   12.96
  -2  12   4  166.40   11.85
  -2  12  -4  157.29   13.43
  -2  12  -4  173.19   12.97
   2 -12   4  181.56   12.58
  -2 -12   4  174.53   12.92
  -2 -12  -4  161.16   13.00
   2 -12   5   -0.52    1.18
  -2  12  -5    0.49    1.97
   2 -12  -5   -0.45    1.77
  -2  12  -5    0.92    1.56
  -2 -12  -5    0.23    1.83
   2  12  -5   -0.47    2.03
  -2  12  -5   -1.02    2.06
   2  12  -5    0.58    1.43
   2  12   5   -0.31    1.97
  -2 -12  -6  174.43   13.14
  -2  12  -6  184.98   13.80
   2  12   6  212.60   15.39
   2  12  -6  150.77   15.34
   2 -12  -6  180.39   14.28
   2 -12   6  186.93   13.44
   2  12  -6  174.48   13.91
  -2 -12  -6  198.21   14.40
  -2  12  -6  156.52   14.91
  -2  12  -6  168.83   15.77
  -2  12  -7   38.63    5.80
   2  12  -7   28.89    5.04
  -2  12  -7   37.77    3.71
  -2 -12  -7   37.16    3.03
   2 -12  -7   33.92    4.22
   2  12   7   41.08    5.15
  -2  12  -7   24.51    4.80
   2 -12  -7   32.76    3.60
   2  12  -7   33.83    3.95
  -2  12  -8 2187.25  146.03
   2  12  -8 1659.62  147.81
  -2  12  -8 1894.88  148.15
   2 -12  -8 2025.21  146.90
  -2  12  -8 1880.55  148.31
   2 -12  -8 2023.46  145.98
  -2 -12  -8 2110.26  145.31
   2  12  -8 2089.66  146.50
  -2  12  -9   42.37    6.24
  -2  12  -9   34.95    5.85
   2 -12  -9   38.38    3.87
   2  12  -9   34.03    5.53
   2 -12  -9   41.88    5.02
  -2  12  -9   41.83    4.00
   2  12  -9   44.23    4.66
   2  12 -10  359.76   34.41
  -2  12 -10  368.39   34.64
  -2  12 -10  447.75   35.61
   2  12 -10  437.29   33.08
  -2  12 -10  492.90   32.49
   2 -12 -10  452.67   33.76
   2 -12 -10  426.19   32.38
  -2  12 -11    1.62    2.81
  -2  12 -11   -0.64    3.00
   2  12  11    1.52    3.02
   2 -12 -11    0.75    1.22
   2  12 -11    1.59    2.14
   2 -12 -11    3.00    2.45
   2  12 -11   -0.25    1.92
   2  12  12    3.52    2.93
  -2  12 -12    7.76    1.49
  -2  12 -12   11.50    3.68
   2  12 -12    3.76    2.78
   2 -12 -12    3.84    1.49
   2  12 -12    5.29    2.52
   2 -12 -12    3.23    2.56
  -2  12 -12    6.88    3.67
  -2  12 -13    0.48    1.28
  -2 -12 -13    0.35    2.78
   2 -12 -13    2.64    2.68
  -2  12 -13    0.74    3.77
   2  12 -13    1.21    2.25
   2 -12 -13   -0.14    1.31
  -2  12 -14  142.57   11.02
   2  12  14  141.84   11.34
  -2  12 -14  132.40   14.80
   2  12 -14  143.79   12.25
  -2 -12 -14  174.70   13.26
   2 -12 -14  141.69   12.86
   2  12  15   28.57    3.49
   2 -12 -15   25.11    4.90
   2  12 -15   29.77    4.34
  -2  12 -15   28.69    3.20
  -2 -12 -15   39.88    5.37
   2  12  16  704.70   52.97
  -2  12 -16  742.01   52.76
   2  12 -16  716.64   53.95
  -2 -12 -16  894.03   55.37
  -2  12 -17   61.92    5.71
   2  12  17   67.96    5.98
   2  12 -17   54.63    6.85
  -2  12 -18  424.13   29.13
   2  12 -18  376.88   30.28
   2  12  18  383.38   29.20
   2 -12  19    0.45    3.34
  -2  12 -19    1.68    2.12
   2  12 -19    3.10    3.47
   2  12  19    3.16    2.21
  -2 -12  19    3.29    3.19
   2 -12  20   32.13    5.85
  -2 -12  20   27.46    5.57
   2  12  20   52.83    4.98
  -2  12 -20   50.83    4.93
   2  12 -20   49.28    6.55
   2  12  21    3.61    2.41
   2 -12  21   -2.40    3.92
  -2  12 -21    2.11    5.69
   2  12 -21    1.75    4.21
  -2  12 -21    4.08    2.55
  -2 -12  21    1.30    3.30
  -2  12 -22  126.01   16.51
  -2 -12  22  103.11   12.42
   2  12 -22  169.09   13.95
   2  12  22  156.04   11.81
  -2  12 -22  172.22   12.06
   2 -12  22  111.18   12.94
  -2  12 -23   15.59    7.29
  -2  12 -23   10.27    3.34
  -2 -12  23    6.88    3.94
   2  12 -23   13.08    5.13
   2 -12  23    8.76    4.29
   2  12 -24  180.94   15.12
   2 -12  24  125.06   13.99
  -2 -12  24  101.82   13.29
  -2  12 -24  163.24   18.36
  -2  12 -24  199.19   13.32
  -2  12 -25   29.85    4.82
   2 -12  25   23.89    5.71
  -2 -12  25   18.95    5.19
  -2  12 -25   39.89    9.81
   2  12 -25   23.07    6.08
   2 -12  26   37.41    7.21
  -2  12 -26   67.23   11.89
   2  12 -26   71.75    8.76
  -2 -12  26   45.74    7.16
   2  12 -27    1.66    5.14
   2  12 -28   82.37   10.37
   2  12 -29    3.39    5.56
   2  12 -30   74.36   10.01
  -2 -13   0    1.09    1.85
  -2  13   0    0.18    1.38
  -2  13   0   -0.79    1.95
   2 -13   1   10.10    2.16
  -2 -13   1    8.36    2.52
   2 -13  -1    9.23    2.13
  -2  13   1    8.21    1.77
  -2  13  -1   10.53    2.40
  -2  13  -1    7.50    1.91
  -2 -13  -1    8.96    2.24
   2 -13   2    6.83    1.87
  -2  13  -2    2.18    1.65
  -2 -13  -2    4.60    2.23
   2 -13  -2    6.56    1.99
   2  13   2    1.10    2.26
  -2 -13   2    5.58    2.19
  -2  13   2    5.93    1.31
  -2  13  -2    4.80    2.12
  -2 -13  -3   10.88    2.43
  -2 -13   3    9.04    2.22
  -2  13  -3   10.34    2.26
  -2  13  -3   12.97    2.51
  -2  13   3    7.15    1.28
   2 -13   3    9.49    1.91
   2 -13  -3    9.11    2.24
  -2  13  -4    1.60    2.13
  -2  13   4    2.93    0.85
   2 -13  -4    1.49    1.63
  -2  13  -4    1.73    1.75
   2 -13   4    0.93    1.47
   2  13   4   -0.31    2.16
  -2 -13   4   -0.41    1.82
  -2 -13  -4    4.43    2.03
   2  13  -4    1.03    1.68
   2  13   5    4.33    2.67
   2 -13  -5    1.39    1.79
  -2  13  -5    3.23    1.82
  -2  13  -5    7.27    2.52
   2  13  -5    4.75    2.56
  -2  13  -5    4.81    2.89
   2  13  -5    2.87    1.65
   2 -13   5    3.69    1.54
  -2 -13  -5    7.38    2.23
  -2 -13  -6    1.48    2.07
   2  13   6    1.07    2.67
  -2  13  -6   -1.64    2.58
   2 -13  -6    0.25    1.79
  -2  13  -6    2.30    1.76
   2 -13   6    1.92    1.46
   2  13  -6    0.55    2.08
  -2  13  -6    6.75    3.08
   2  13  -6    0.41    1.75
  -2 -13  -6    2.11    1.15
  -2 -13  -7    6.72    2.55
   2 -13  -7    4.22    1.71
  -2  13  -7    4.56    3.43
   2  13  -7    6.06    3.13
  -2 -13  -7    5.98    1.24
   2  13   7    6.89    3.03
  -2  13  -7    6.44    3.25
   2 -13  -7    6.30    2.61
   2 -13   7    7.04    1.56
  -2  13  -7    5.80    1.84
   2  13  -7    5.12    2.13
   2  13  -8    6.67    2.69
  -2  13  -8    0.51    3.15
  -2 -13  -8    3.74    0.96
  -2  13  -8    4.05    1.72
   2  13   8    2.28    2.70
   2 -13  -8    5.41    2.47
  -2  13  -8    8.08    3.36
   2 -13  -8    1.26    1.48
   2  13  -8    2.63    2.02
   2 -13  -9   11.23    2.93
  -2  13  -9    7.49    3.58
   2  13  -9   13.90    3.91
  -2  13  -9   14.27    2.18
  -2  13  -9   13.58    4.09
  -2 -13  -9   11.23    1.08
   2  13  -9   10.42    2.47
   2 -13  -9   12.06    2.03
   2  13   9   15.50    3.78
   2 -13 -10    7.30    1.65
  -2  13 -10    7.21    1.80
  -2  13 -10    4.97    3.65
   2  13  10   10.72    3.28
   2  13 -10    5.84    2.19
  -2  13 -10    8.85    3.56
   2  13 -10    7.99    3.49
   2 -13 -10   10.18    2.95
  -2  13 -11    9.47    3.99
  -2  13 -11   10.64    1.96
   2 -13 -11    8.27    1.73
   2 -13 -11   13.44    3.10
  -2  13 -11   14.34    4.37
   2  13 -11   10.50    2.56
   2  13 -11    9.85    3.44
   2  13  11    4.86    3.56
  -2  13 -12    1.20    3.12
   2  13 -12    4.09    2.88
  -2  13 -12   10.27    4.45
   2 -13 -12    2.89    1.32
   2 -13 -12    4.64    2.75
   2  13  12    0.83    3.25
   2  13 -12    1.75    2.29
   2 -13 -13    0.76    2.68
  -2  13 -13   -0.79    3.94
   2 -13 -13    2.49    1.32
   2  13 -13    2.76    2.30
  -2  13 -14    1.75    1.57
  -2  13 -14   -2.50    5.50
  -2 -13 -14   10.48    3.49
   2  13  14    1.03    1.82
   2 -13 -14    2.43    3.01
   2  13 -14    4.66    3.01
   2  13  15    0.35    1.83
  -2 -13 -15    3.98    3.36
  -2  13 -15    0.88    4.74
  -2  13 -15   -0.29    1.68
   2  13 -15    0.75    3.33
   2  13  16   10.49    2.41
  -2  13 -16   10.39    2.28
   2  13 -16   10.60    3.64
  -2  13 -16    1.85    5.02
   2  13  17    2.99    2.10
   2  13 -17    0.71    3.16
  -2  13 -17    4.82    2.08
  -2  13 -18    5.56    2.15
   2  13 -18    1.12    3.07
   2  13  18    2.76    2.12
   2  13 -19    1.58    3.42
   2  13  19    3.52    2.25
  -2  13 -19    0.38    2.28
   2  13 -20    0.83    3.52
   2  13  20    0.65    2.35
  -2  13 -20    1.86    2.38
   2  13  21    3.77    2.57
   2  13 -21    0.44    3.75
  -2  13 -21   -1.35    2.85
  -2  13 -22   -1.13    6.74
   2  13 -22    5.12    4.37
   2  13  22    1.81    2.76
  -2  13 -22    3.64    2.98
  -2  13 -23   -1.15    6.68
  -2  13 -23    3.64    3.24
   2  13 -23    4.41    4.82
  -2  13 -24    4.70    7.02
  -2  13 -24    0.28    3.90
   2  13 -24    1.54    4.90
   2  13 -25    2.14    4.92
  -2  13 -25   -1.20    6.98
  -2  13 -25   -0.58    3.72
   2  13 -25    5.76   15.24
  -2 -13  26   -2.60    4.24
   2  13 -26   -1.65    5.18
   2 -13  26    0.58    4.52
   2  13 -27   -2.81    5.55
   2  13 -28    1.71    5.07
   2  13 -29    0.57    5.59
   2 -14   0    4.06    1.89
  -2  14   0    0.95    1.46
  -2 -14   0   -0.23    2.06
  -2  14   0    1.99    2.30
  -2 -14   1  440.01   28.33
  -2  14  -1  313.59   27.43
  -2  14   1  331.49   27.10
  -2  14  -1  409.82   28.25
   2 -14   1  414.09   27.48
  -2 -14  -1  397.14   27.91
   2 -14  -2   77.15    6.34
  -2  14   2   65.66    5.66
  -2 -14   2   79.21    6.74
   2 -14   2   72.37    6.08
  -2  14  -2   62.05    6.54
  -2 -14  -2   65.60    6.45
  -2  14  -2   52.70    6.18
   2  14  -3  298.74   23.96
  -2 -14   3  357.27   24.26
  -2  14  -3  297.56   24.38
  -2  14  -3  340.69   24.34
   2 -14   3  330.35   23.73
  -2  14   3  312.17   23.15
   2 -14  -3  369.36   24.16
   2  14   3  260.78   24.68
  -2 -14  -3  326.55   24.25
  -2  14  -4    5.40    2.51
   2  14   4    3.29    3.31
  -2  14   4    9.37    1.30
   2 -14  -4    9.17    2.44
  -2  14  -4    7.54    2.34
   2 -14   4    9.97    2.18
  -2 -14  -4    9.07    2.56
  -2 -14   4    7.14    2.37
   2  14  -4    9.46    2.45
  -2  14  -5  808.31   51.50
  -2  14   5  692.63   50.03
   2 -14  -5  753.28   51.49
  -2  14  -5  629.56   52.16
  -2  14  -5  610.50   53.31
   2  14  -5  694.15   51.27
   2 -14   5  774.49   51.00
   2  14   5  789.73   52.52
  -2 -14  -5  784.22   51.66
   2  14  -5  547.08   52.93
  -2  14  -6   35.19    5.35
  -2  14  -6   38.15    6.25
   2  14  -6   29.07    5.53
  -2  14  -6   42.60    4.30
   2  14   6   32.19    5.45
   2 -14   6   31.92    3.65
  -2 -14  -6   37.51    4.52
   2 -14  -6   40.56    4.53
  -2 -14  -6   35.41    3.39
   2  14  -6   34.41    4.22
   2  14   7  911.35   55.33
  -2  14  -7  852.46   53.60
   2 -14  -7  783.43   54.06
  -2 -14  -7  695.44   52.64
   2 -14   7  733.52   53.04
   2  14  -7  727.40   53.56
   2  14  -7  588.87   55.50
  -2  14  -7  720.14   55.39
   2 -14  -7  711.75   53.25
  -2 -14  -7  884.72   54.35
  -2  14  -7  699.75   56.35
  -2  14  -8    9.76    2.21
   2 -14  -8    5.73    2.66
  -2 -14  -8   11.40    3.10
   2  14  -8    1.86    3.01
  -2 -14  -8    5.70    1.19
  -2  14  -8    0.54    3.14
   2  14   8   10.84    3.68
  -2  14  -8    4.51    3.77
   2  14  -8    8.20    2.44
   2 -14  -8    7.05    1.84
   2  14  -9   83.24    9.82
  -2  14  -9   81.36    9.94
   2 -14  -9   96.82    8.50
  -2 -14  -9   85.46    6.43
  -2  14  -9  108.23    7.65
   2  14   9   60.56    9.87
   2 -14  -9   87.11    7.27
  -2  14  -9   57.58   10.67
   2  14  -9  102.85    8.11
  -2  14 -10   56.30    7.81
   2  14 -10   61.19    5.82
   2  14 -10   51.15    7.47
   2  14  10   32.59    7.42
   2 -14 -10   64.08    6.46
  -2  14 -10   55.89    5.16
   2 -14 -10   53.78    4.94
  -2  14 -10   63.75    8.39
   2 -14 -11   36.55    3.90
   2 -14 -11   44.24    5.49
  -2  14 -11   48.72    7.51
  -2  14 -11   58.65    4.51
  -2  14 -11   33.29    6.52
   2  14  11   31.87    6.65
   2  14 -11   44.10    6.75
   2  14 -11   41.17    4.88
   2  14 -12   11.88    2.77
  -2  14 -12   13.26    3.74
   2  14 -12   10.92    3.51
   2 -14 -12    9.71    3.32
   2  14  12    6.54    4.43
  -2  14 -12    6.97    4.35
   2 -14 -12    5.95    1.72
  -2  14 -12   11.25    2.13
   2 -14 -13  505.55   35.13
  -2  14 -13  374.29   37.77
  -2  14 -13  559.89   40.62
   2  14 -13  551.93   36.35
   2 -14 -13  507.66   37.07
   2  14 -13  380.84   37.67
  -2  14 -14   -0.88    4.99
   2 -14 -14    1.20    1.79
   2  14 -14    4.29    2.84
   2  14  15  781.67   57.35
  -2  14 -15  816.07   62.78
  -2  14 -15  822.88   57.23
   2  14 -15  805.92   58.42
  -2  14 -16    1.95    5.23
   2  14  16    2.71    2.07
   2  14 -16    3.11    3.24
  -2  14 -16    1.91    1.96
  -2  14 -17   57.81   10.00
   2  14  17   57.42    5.55
  -2  14 -17   62.71    5.51
   2  14 -17   51.45    6.94
  -2  14 -18   17.48    3.14
  -2  14 -18   19.93    7.19
   2  14  18   18.80    3.14
   2  14 -18   27.39    5.20
  -2  14 -19    6.27    2.41
   2  14  19    4.69    2.36
   2  14 -19    5.13    4.11
   2  14  20    4.67    2.49
   2  14 -20    3.74    4.18
  -2  14 -20    6.93    2.78
   2  14  21  254.94   20.37
   2  14 -21  282.04   22.59
  -2  14 -21  283.11   20.75
  -2  14 -22    0.25    3.11
   2  14  22    2.87    2.79
   2  14 -22    2.98    4.71
   2  14 -23  427.90   37.09
  -2  14 -23  513.26   35.71
   2  14 -24   -1.62    4.96
  -2  14 -24    1.20    7.67
   2  14 -24   -5.40   15.22
  -2  14 -24    0.84    3.83
  -2  14 -25   23.34    9.39
   2  14 -25   41.35    7.50
   2  14 -26    0.57    5.27
   2  14 -27    3.51    5.42
   2  14 -28   -2.38    5.94
   2  14 -29   54.00    9.28
  -2  15   0    1.79    1.50
   2 -15   0    0.74    1.80
  -2  15   0    0.30    2.71
  -2 -15   0    1.23    2.07
   2 -15  -1    0.94    1.93
   2 -15   1    0.55    1.63
  -2  15  -1    1.39    1.71
  -2 -15   1    5.81    2.66
  -2  15  -1    0.29    2.28
  -2  15   1    0.17    1.43
  -2 -15  -1    0.98    2.11
  -2 -15   2    7.59    2.61
  -2  15  -2    6.89    2.62
  -2  15   2    3.27    1.45
  -2  15  -2    4.56    2.07
  -2 -15  -2    5.62    2.51
   2 -15   2    8.50    2.13
  -2  15  -3   23.05    3.48
   2 -15   3   20.51    2.81
  -2  15   3   18.17    2.15
  -2  15  -3   13.26    2.94
  -2 -15   3   17.28    3.24
   2 -15  -3   21.78    3.08
  -2 -15  -3   13.22    3.08
   2  15  -4   12.74    2.56
   2  15   4   13.21    3.48
   2 -15  -4   16.61    2.68
  -2  15  -4    9.87    2.81
   2 -15   4   11.03    2.24
  -2  15  -4   18.03    3.09
  -2 -15   4    8.61    2.56
  -2 -15  -4    6.96    2.61
  -2  15   4    7.09    1.37
   2  15  -5   18.84    3.07
   2 -15  -5   17.97    3.27
  -2  15   5   18.46    1.79
   2 -15   5   21.72    2.87
   2  15  -5    7.67    3.45
   2  15   5   19.56    4.11
  -2  15  -5   19.64    3.75
  -2  15  -5   23.77    3.29
  -2  15  -5   14.33    4.21
  -2 -15  -5   17.87    3.37
   2  15  -6    8.46    2.35
  -2  15  -6    4.64    3.33
   2  15  -6   10.61    3.70
   2 -15  -6   10.42    2.83
  -2  15  -6    7.70    3.29
   2  15   6    8.24    3.44
  -2  15  -6   13.46    2.70
   2 -15   6   14.12    2.30
  -2 -15  -6   10.62    3.01
  -2 -15  -7    4.95    2.64
  -2 -15  -7    2.74    1.26
  -2  15  -7   -0.51    3.26
   2  15  -7    2.72    3.07
   2 -15  -7    8.93    3.10
   2  15   7    3.21    3.67
  -2  15  -7    7.30    2.19
   2 -15   7    5.84    1.87
  -2  15  -7    6.22    3.79
   2 -15  -7    4.40    1.79
   2  15  -7    4.00    2.24
  -2  15  -8   -0.57    3.26
   2 -15  -8    3.50    2.60
  -2  15  -8    2.12    3.40
   2  15  -8    0.69    3.24
   2 -15  -8    0.55    1.74
  -2 -15  -8    2.84    1.06
   2  15   8    1.28    3.53
  -2  15  -8    4.23    2.12
   2  15  -8    1.19    2.13
  -2 -15  -8    4.29    2.65
  -2 -15  -9    2.67    2.61
  -2 -15  -9    3.24    0.92
  -2  15  -9    0.63    3.71
   2  15   9    0.85    3.55
  -2  15  -9   -1.41    3.66
  -2  15  -9    3.40    1.97
   2 -15  -9    4.93    2.66
   2 -15  -9    2.74    1.66
   2  15  -9   -1.36    3.54
   2  15  -9    3.92    2.16
   2 -15 -10   -0.77    1.41
   2  15 -10    5.39    3.03
  -2  15 -10    7.00    3.57
   2 -15 -10   -0.33    2.38
   2  15  10    0.44    3.30
   2  15 -10    0.26    2.07
  -2  15 -10   -0.69    3.59
  -2  15 -10    0.18    1.80
   2 -15 -11    2.62    1.41
   2  15 -11    0.70    3.14
  -2  15 -11    4.14    1.99
   2 -15 -11    2.10    2.60
   2  15  11   -0.45    3.65
  -2  15 -11    0.75    3.98
  -2  15 -11    3.62    3.70
   2  15 -11    0.27    2.33
  -2  15 -12    2.44    4.45
  -2  15 -12    3.89    1.90
   2  15 -12    0.70    3.17
   2  15  12    0.46    3.43
  -2  15 -12    5.12    4.01
   2 -15 -12    0.74    2.69
   2 -15 -12    1.69    1.43
   2  15 -12    0.83    2.44
  -2  15 -13    7.86    5.02
  -2  15 -13    8.80    2.14
   2 -15 -13    5.09    1.74
   2  15 -13    2.91    2.78
   2 -15 -14    2.98    1.68
  -2  15 -14    4.64    5.32
   2  15 -14    1.52    2.83
  -2  15 -14    4.96    2.03
   2  15  15    0.90    1.97
   2  15 -15    1.90    2.97
  -2  15 -15    0.97    6.27
  -2  15 -16    8.15    6.41
   2  15  16    3.06    2.17
   2  15 -16    0.67    3.00
  -2  15 -17    2.31    2.16
   2  15  17    1.11    2.09
  -2  15 -17    1.06    6.14
   2  15 -17   -0.71    3.11
  -2  15 -18    0.19    2.35
   2  15  18    1.15    2.07
  -2  15 -18    1.09    6.15
   2  15 -18   -1.53    3.39
   2  15 -19    2.11    3.69
   2  15  19   -2.60    2.36
  -2  15 -19    1.01    2.34
  -2  15 -19    1.13    6.05
  -2  15 -20    1.32    2.69
   2  15  20    2.50    2.45
   2  15 -20    5.49    4.12
  -2  15 -20    1.15    6.40
   2  15  21    1.70    2.43
   2  15 -21    1.98    4.75
  -2  15 -21    1.88    3.14
   2  15 -22    0.54    4.92
  -2  15 -22    0.50    3.33
   2  15 -23   -1.75    5.55
  -2  15 -23   -1.87    3.51
   2  15 -24   -1.92    6.16
   2  15 -24   -2.65   15.61
   2  15 -25   -1.33    6.18
   2  15 -26   -2.73    6.53
   2  15 -27    4.18    6.81
   2  15 -28   -3.53    7.90
   2 -16   0 1310.76   84.96
  -2  16   0 1027.80   84.64
  -2 -16   0 1244.43   85.35
  -2  16   0 1284.54   85.89
   2 -16  -1    7.62    2.27
   2 -16   1    1.36    1.93
  -2  16   1    2.47    1.66
  -2  16  -1    8.16    2.38
  -2 -16   1    6.71    3.04
  -2  16  -1    1.83    3.06
   2  16  -1    4.84    2.87
  -2 -16  -1    6.12    2.73
  -2  16   2  147.87   12.25
  -2  16  -2  180.45   13.65
  -2 -16   2  177.96   13.42
  -2 -16  -2  167.83   13.31
   2  16  -2  162.25   13.28
   2 -16   2  181.14   12.85
  -2  16  -2  130.80   12.90
  -2  16  -3    1.95    2.39
  -2  16   3   -0.24    1.18
  -2 -16   3    0.76    2.19
  -2 -16  -3   -1.33    2.64
   2 -16   3   -0.96    1.90
  -2  16  -3   -0.95    2.19
  -2  16   4  224.62   17.18
  -2  16  -4  206.67   18.82
  -2  16  -4  253.79   18.65
  -2 -16   4  246.86   18.49
   2 -16   4  219.62   17.79
   2 -16  -4  265.13   18.42
  -2 -16  -4  280.43   18.90
   2  16  -5    2.25    2.21
  -2  16   5   -0.34    0.87
   2  16   5   -0.39    3.05
  -2  16  -5   -0.41    2.60
  -2  16  -5    1.27    2.42
   2  16  -5    1.38    3.39
   2 -16   5   -0.80    1.93
  -2  16  -5    2.64    3.43
   2 -16  -5    2.22    2.30
  -2 -16  -5    0.54    2.53
   2  16   6   57.19    6.91
  -2  16  -6   43.26    7.46
   2  16  -6   36.17    7.09
  -2 -16  -6   65.11    6.13
   2 -16   6   53.46    5.12
   2 -16  -6   66.33    6.00
  -2  16  -6   68.71    5.94
   2  16  -6   54.12    5.57
   2 -16   7   18.17    2.63
  -2  16  -7   13.77    2.92
  -2  16  -7    9.70    4.31
   2  16  -7    8.20    4.36
   2  16   7    5.87    4.53
  -2 -16  -7   18.24    3.66
  -2  16  -7    1.05    4.45
   2 -16  -7   14.70    3.21
   2  16  -7   12.83    2.85
  -2 -16  -7   12.83    2.02
   2 -16  -8  900.57   57.90
   2  16   8  507.24   59.72
   2 -16  -8  746.58   56.85
  -2  16  -8  752.75   60.65
  -2  16  -8  504.82   60.18
  -2 -16  -8  789.58   56.20
   2  16  -8  621.93   59.69
  -2 -16  -8 1025.13   58.27
   2  16  -8  825.92   57.43
  -2  16  -8  958.32   57.45
   2  16  -9    7.55    4.22
   2  16   9    5.75    4.72
  -2  16  -9   18.64    5.41
  -2  16  -9   -0.65    4.93
  -2  16  -9   23.61    3.23
   2  16  -9   19.60    3.43
   2 -16  -9   21.45    3.76
  -2 -16  -9   24.53    4.26
  -2 -16  -9   15.85    1.83
   2 -16  -9   18.03    2.81
   2 -16 -10   95.02    8.24
   2 -16 -10   72.89    6.66
   2  16 -10   44.24    8.64
  -2  16 -10   83.57    7.15
  -2  16 -10   65.91    9.93
   2  16 -10   70.24    7.36
   2 -16 -11    1.70    1.58
   2  16  11    0.47    3.80
  -2  16 -11   -0.78    4.20
  -2  16 -11    3.59    2.27
   2 -16 -11    3.15    2.88
  -2  16 -11    4.78    4.50
   2  16 -11    0.77    3.62
   2  16 -11    3.01    2.38
  -2  16 -12   34.14    3.80
   2 -16 -12   31.56    3.30
   2  16 -12   33.86    4.45
  -2  16 -13   -0.91    5.06
   2 -16 -13    3.48    1.63
   2  16 -13    3.92    2.94
  -2  16 -13    4.11    2.26
   2 -16 -14   17.28    2.63
   2  16 -14   14.99    3.71
   2  16  15    9.78    2.48
  -2  16 -15   10.10    2.50
   2  16 -15   10.41    3.60
  -2  16 -15    1.01    6.33
  -2  16 -16  217.54   16.04
   2  16  16  193.79   15.79
  -2  16 -16  254.03   22.68
   2  16 -16  210.65   17.31
   2  16  17   35.16    4.15
   2  16 -17   36.04    5.67
  -2  16 -17   41.69    9.54
   2  16 -18   52.59    6.90
   2  16  18   51.43    5.25
  -2  16 -19    6.98    7.31
   2  16  19    0.39    2.24
   2  16 -19   -3.34    4.12
   2  16  20    1.62    2.41
  -2  16 -20   14.97    3.39
   2  16 -20    5.75    4.51
  -2  16 -20   -2.37    7.29
  -2  16 -21   15.82    3.75
  -2  16 -21    4.83    7.16
   2  16 -21    9.40    4.96
  -2  16 -22   31.81    9.50
  -2  16 -22   29.79    4.69
   2  16 -22   19.97    6.37
   2  16 -23    0.53    5.12
   2  16 -24   29.56    7.32
   2  16 -25   21.20    6.32
   2  16 -26    6.06    6.14
   2  16 -27   -1.23    6.27
   2  16 -28   15.61    7.10
   2 -17   0    3.30    2.24
  -2  17   0    4.02    1.77
   2  17   0    4.82    2.95
  -2  17   0    3.71    2.92
  -2 -17   0    1.95    2.47
  -2 -17  -1    2.38    2.44
   2 -17  -1    7.01    2.45
  -2 -17   1    5.74    3.11
  -2  17  -1    3.68    2.14
   2 -17   1    3.44    2.13
   2  17  -1    5.53    2.81
  -2  17   1    4.72    1.83
  -2  17  -1    2.88    2.89
   2 -17  -2    3.68    2.41
  -2  17  -2    2.26    2.25
   2 -17   2    2.85    2.15
  -2  17  -2    4.90    2.82
  -2  17   2    4.65    1.59
  -2 -17  -2    2.73    2.44
  -2 -17   2    1.93    2.52
   2  17  -2    2.35    2.68
   2  17  -3    7.40    2.73
  -2  17  -3    8.10    2.68
  -2  17  -3    8.22    3.11
  -2 -17   3    6.41    2.80
  -2  17   3    5.52    1.56
  -2 -17  -3    6.65    2.77
   2 -17   3    4.46    2.09
  -2  17   4    6.13    1.40
  -2  17  -4    4.19    2.62
  -2 -17   4    3.48    2.57
  -2  17  -4    2.96    2.70
   2 -17   4    5.19    2.01
  -2 -17  -4    8.69    2.94
   2  17  -5   13.99    4.17
  -2  17  -5    0.84    3.49
  -2  17  -5   11.00    2.98
   2 -17   5   11.73    2.74
  -2  17  -5   13.77    4.03
  -2  17   5   12.68    1.57
   2 -17  -5   12.28    2.89
  -2 -17  -5   15.60    3.34
   2  17  -6    3.73    2.41
  -2  17  -6   -1.50    3.90
  -2 -17  -6    4.58    2.75
   2  17  -6    6.23    3.60
   2 -17  -6    4.78    2.59
   2  17   6    1.25    3.72
  -2  17  -6   -0.48    2.93
   2 -17   6    6.07    2.14
  -2  17  -6    3.34    2.52
   2  17  -7    8.21    2.63
  -2 -17  -7    6.13    3.10
   2  17   7    3.04    3.80
   2 -17  -7   10.39    3.11
  -2  17  -7    6.37    4.58
  -2  17  -7   -0.54    3.76
  -2  17  -7    5.12    2.51
   2 -17   7   10.30    2.24
   2  17  -7    4.05    4.01
  -2 -17  -7    6.50    1.73
   2  17  -8    5.40    2.56
   2  17  -8    1.64    3.85
   2 -17  -8    2.40    2.66
   2  17   8   -0.45    3.59
  -2  17  -8   -0.82    4.41
  -2 -17  -8    0.31    1.23
  -2  17  -8   -1.20    3.88
   2 -17  -8    1.02    1.83
  -2  17  -8    2.87    2.50
   2  17  -9    5.48    2.81
  -2  17  -9    1.69    4.46
  -2 -17  -9    1.18    1.07
   2 -17  -9    4.06    2.61
  -2  17  -9   -2.00    3.88
  -2  17  -9    6.11    2.58
   2  17  -9   -1.66    3.65
   2 -17  -9    3.67    1.85
   2  17   9    1.84    3.78
  -2  17 -10    6.07    2.62
   2  17  10    1.89    4.41
   2 -17 -10    5.10    1.86
   2  17 -10    5.30    2.75
   2 -17 -11    5.41    1.86
  -2  17 -11    7.97    2.53
  -2  17 -11    2.41    4.62
   2  17 -11    0.86    2.50
   2  17  11    1.93    4.14
  -2  17 -12    3.49    6.37
   2 -17 -12    5.03    1.85
  -2  17 -12   14.22    3.00
   2  17 -12    9.19    3.29
   2  17  12    3.00    4.31
  -2  17 -13    9.32    2.74
   2  17 -13    7.78    3.15
   2 -17 -13    7.17    1.98
  -2  17 -13    0.94    5.92
  -2  17 -14   -1.00    5.46
  -2  17 -14    2.61    2.42
   2 -17 -14    3.62    1.84
   2  17 -14    4.96    3.16
   2  17  15    1.81    2.03
  -2  17 -15    2.86    2.50
  -2  17 -15    2.09    6.90
   2  17 -15    3.16    3.40
  -2  17 -16    1.02    2.55
  -2  17 -16    1.09    6.96
   2  17  16    0.36    2.14
   2  17 -16   -1.48    3.74
   2  17  17   -1.64    2.20
  -2  17 -17   -1.04    2.76
  -2  17 -17   -1.13    7.37
   2  17 -17   -0.39    3.89
  -2  17 -18    1.09    2.75
   2  17 -18    0.84    4.06
   2  17  18    1.11    2.08
  -2  17 -18    7.00    6.87
   2  17  19    1.15    2.35
  -2  17 -19    5.98    7.25
   2  17 -19   -0.45    4.63
  -2  17 -20    6.13    7.34
   2  17 -20    7.67    4.78
  -2  17 -21    1.24    7.59
   2  17 -21    5.53    5.07
  -2  17 -22   -2.50    8.60
   2  17 -22    0.53    5.45
   2  17 -23   -3.89    6.03
   2  17 -24   -1.16    6.07
   2  17 -25   -5.40    6.94
   2  17 -26   -6.16    7.25
   2  17 -27   -5.65    7.63
  -2  18   0    3.66    2.14
   2 -18   0    1.72    2.28
   2  18   0    2.37    3.19
  -2 -18   0    1.81    2.61
  -2  18   0    1.05    3.19
  -2  18   1  130.10   11.63
   2  18  -1  158.64   13.06
  -2 -18   1  174.06   13.22
   2  18   1  167.60   13.30
  -2  18  -1  176.48   13.28
  -2  18  -1  128.31   12.04
  -2 -18  -1  135.49   12.40
   2 -18   1  155.66   12.05
   2 -18  -1  159.69   12.23
  -2  18  -2   44.41    5.44
  -2  18   2   39.69    4.10
  -2  18  -2   41.69    4.94
   2 -18  -2   45.98    4.91
  -2 -18  -2   37.00    4.93
   2  18  -2   31.88    5.34
  -2 -18   2   43.14    5.34
   2 -18   2   47.08    4.73
   2  18  -3  127.40   11.85
  -2  18   3  129.58   10.65
   2 -18  -3  161.64   11.76
  -2  18  -3  129.68   11.89
  -2  18  -3  156.80   12.24
  -2 -18   3  139.50   11.85
  -2 -18  -3  143.41   11.98
   2 -18   3  139.02   11.31
   2  18  -4    0.90    2.65
  -2  18  -4    4.85    2.92
  -2  18  -4    3.24    3.02
  -2 -18   4    2.81    2.67
  -2  18   4    3.95    1.37
   2 -18   4    5.05    2.34
  -2 -18  -4    4.95    2.87
  -2  18   5  299.05   20.42
   2 -18   5  364.29   22.21
  -2  18  -5  144.33   23.33
  -2  18  -5  380.60   22.55
  -2  18  -5  196.43   23.36
   2  18  -5  175.56   23.23
  -2  18  -6   76.29    6.58
  -2  18   6   55.62    4.29
   2 -18  -6   78.44    6.51
  -2  18  -6   35.85    7.70
   2  18  -6   40.67    7.86
   2 -18   6   61.08    5.63
  -2  18  -6   17.84    7.61
   2 -18   7  289.03   21.06
  -2 -18  -7  278.29   20.58
   2  18   7  173.65   23.67
  -2  18  -7  338.15   21.89
  -2  18  -7  117.34   24.30
   2 -18  -7  328.06   21.98
   2  18  -7  303.90   21.81
   2  18  -8    4.55    2.72
  -2 -18  -8    2.97    1.53
  -2  18  -8    3.04    4.48
  -2  18  -8    5.02    2.79
   2 -18  -8    6.87    2.98
   2  18   8    2.32    3.56
   2 -18  -8    3.83    2.04
  -2  18  -9    5.42    6.82
  -2  18  -9   37.58    4.48
  -2 -18  -9   33.08    3.03
   2  18   9   15.69    6.06
   2 -18  -9   31.25    3.81
   2  18  -9   41.42    4.79
   2  18 -10   28.82    4.30
  -2  18 -10    5.23    6.60
  -2  18 -10   30.19    4.01
   2  18  10   13.65    5.99
   2 -18 -10   22.32    3.09
  -2  18 -11   15.93    3.18
   2  18  11    1.50    4.50
  -2  18 -11    5.73    7.27
   2  18 -11   14.01    3.55
   2 -18 -11    9.45    2.29
   2  18  12    1.03    4.15
  -2  18 -12    3.12    2.62
   2 -18 -12    1.11    1.64
  -2  18 -12   -0.89    5.79
   2  18 -12    1.57    2.83
   2 -18 -13  193.93   15.54
   2  18 -13  210.70   17.02
   2 -18 -14   15.04    2.64
  -2  18 -14   16.96    3.62
   2  18 -14   15.05    4.03
   2  18  15  300.69   24.12
  -2  18 -15  354.38   24.67
   2  18 -15  321.96   25.53
  -2  18 -16    3.35    3.05
  -2  18 -16   11.20    7.94
   2  18  16    4.58    2.16
   2  18 -16    4.59    3.94
   2  18  17   10.89    2.66
  -2  18 -17   13.31    3.40
   2  18 -17   18.85    5.01
  -2  18 -17   10.44    8.42
  -2  18 -18    4.78    7.44
   2  18 -18    6.61    4.71
  -2  18 -18    9.63    3.55
  -2  18 -19   11.02    9.03
  -2  18 -19    9.70    3.69
   2  18 -19   10.25    4.87
  -2  18 -20   -2.49    7.83
  -2  18 -20   -0.76    3.44
   2  18 -20    2.49    4.92
  -2  18 -21  142.58   17.86
   2  18 -21  105.24   12.27
   2  18 -22    5.65    5.70
   2  18 -23  233.15   21.04
   2  18 -24   -0.62    7.51
   2  18 -25    3.89    6.92
   2  18 -26   -5.98    8.62
   2 -19   0    2.89    2.35
   2  19   0    1.44    3.03
  -2  19   0    3.46    2.35
  -2  19   0    0.37    3.41
  -2  19  -1    5.20    3.69
   2  19   1    6.83    3.82
  -2  19   1    7.86    2.18
   2  19  -1    4.17    3.18
   2 -19   1    5.34    2.37
  -2  19  -1    5.23    2.40
   2 -19  -1    6.63    2.74
   2 -19  -2   -0.23    2.36
   2  19  -2    3.80    3.13
  -2  19  -2   -2.67    3.39
   2  19   2   -0.78    3.38
  -2  19  -2    1.43    2.51
   2 -19   2    1.56    2.40
  -2  19   2    1.77    1.64
   2 -19  -3    1.43    2.30
  -2  19  -3    1.31    2.71
  -2  19  -3    2.56    3.05
   2 -19   3    1.94    2.35
   2  19  -3   -0.66    3.04
  -2  19   3    2.56    1.48
   2 -19  -4    4.22    2.84
  -2  19   4    1.65    1.32
  -2  19  -4    0.75    2.96
   2 -19   4    2.81    2.17
  -2  19  -4    3.08    3.09
   2  19  -4   -0.32    3.05
  -2  19   5    3.91    1.30
   2  19  -5    5.03    3.18
  -2  19  -5    6.37    3.58
  -2  19  -5    8.56    3.45
   2 -19   5    1.97    2.54
  -2  19   6    2.54    0.95
  -2  19  -6    2.90    2.95
   2 -19   6    3.11    2.15
  -2  19  -6    0.96    3.70
  -2  19  -7    0.54    3.82
  -2 -19  -7    5.28    1.81
   2 -19   7    1.85    2.03
  -2  19  -7    6.10    3.03
   2  19  -8    4.78    2.85
   2 -19  -8    0.22    1.77
   2  19   8    0.95    4.13
  -2  19  -8   -2.44    4.86
  -2 -19  -8    1.61    1.54
  -2  19  -8    0.80    2.79
   2  19  -9    2.77    2.82
  -2 -19  -9   -0.10    1.41
  -2  19  -9   -0.52    2.74
  -2  19  -9   -0.68    4.90
   2  19   9    0.49    4.07
   2 -19  -9    3.36    1.99
  -2 -19 -10    0.88    0.72
   2  19 -10   -1.25    2.74
  -2  19 -10    0.75    5.05
   2  19  10    1.00    4.52
  -2  19 -10    3.08    2.85
   2 -19 -10    1.15    1.78
  -2  19 -11    2.99    2.81
   2  19  11   -1.54    4.59
   2 -19 -11    0.18    1.69
  -2  19 -11   -1.65    5.73
   2  19 -11    2.60    2.89
   2  19 -12    4.01    3.27
   2 -19 -12    0.82    1.77
  -2  19 -12    0.90    6.06
  -2  19 -12    2.67    2.62
   2  19  12    1.60    4.65
   2  19 -13    5.21    3.52
   2 -19 -13    3.75    2.03
  -2  19 -13    3.83    2.95
  -2  19 -13    7.75    7.13
  -2  19 -14    9.54    3.13
  -2  19 -14    1.03    7.67
   2 -19 -14    3.59    2.13
   2  19 -14    9.42    4.00
   2  19  15    3.54    2.19
  -2  19 -15    4.35    7.09
  -2  19 -15    4.05    2.94
   2  19 -15    3.43    4.06
  -2  19 -16    0.72    3.19
  -2  19 -16   -1.14    8.20
   2  19 -16    0.40    3.99
   2  19  16   -0.35    2.13
  -2  19 -17   -2.36    8.59
  -2  19 -17   -2.90    3.29
   2  19 -17   -0.85    4.37
  -2  19 -18    3.01    3.38
  -2  19 -18    2.43    8.25
   2  19 -18   -1.83    4.76
  -2  19 -19    3.13    3.70
   2  19 -19   -2.94    5.15
  -2  19 -19    6.23    8.74
  -2  19 -20    6.33    8.70
   2  19 -20   -3.13    5.43
   2  19 -21   11.16    6.56
   2  19 -22    0.59    6.15
   2  19 -23    5.04    6.65
   2  19 -24   -1.97    7.39
   2  19 -25   -4.09    7.79
  -2  20   0 1039.24   77.54
   2  20   0 1177.34   79.09
   2 -20   0 1102.09   77.81
  -2  20  -1   11.55    3.94
  -2  20   1    6.39    2.51
  -2  20  -1    5.45    2.83
   2  20   1   10.77    4.19
   2 -20  -1    9.87    3.13
   2  20  -1   11.53    4.06
   2 -20   1    8.39    3.22
   2  20   2  307.36   22.87
  -2  20   2  256.53   20.58
  -2  20  -2  257.36   21.43
   2  20  -2  287.23   22.29
  -2  20  -2  288.10   22.23
   2 -20   2  288.81   21.30
   2 -20  -2  306.08   21.45
   2 -20  -3    8.49    2.88
   2  20  -3    7.20    3.74
   2  20   3    6.53    4.48
  -2  20   3    3.53    1.66
  -2  20  -3    2.92    2.94
   2 -20   3    1.76    2.45
  -2  20  -3    9.64    3.76
  -2  20   4    3.56    1.55
  -2  20  -4    4.44    3.12
   2  20  -4    3.82    3.47
   2 -20   4    2.86    2.49
  -2  20  -4    3.53    3.18
   2 -20  -4    3.80    2.86
   2 -20   5    7.67    2.76
  -2  20   5    4.54    1.42
  -2  20  -5   11.17    3.72
   2  20  -5    4.73    3.28
  -2  20  -5    8.83    3.76
  -2  20   6  168.51   12.90
  -2  20  -6  246.94   16.99
   2 -20   6  168.97   14.10
  -2  20  -6  225.84   15.32
   2  20  -6  212.77   15.51
  -2 -20  -7    5.45    2.14
  -2  20  -7    6.79    3.50
   2 -20   7    2.57    2.44
  -2  20  -7   10.22    5.00
  -2 -20  -8  701.78   51.73
   2 -20  -8  636.59   52.22
  -2  20  -9    6.06    3.32
  -2  20  -9    4.71    6.07
  -2 -20  -9    6.92    1.88
   2 -20  -9    4.08    2.24
   2  20   9    5.04    5.42
  -2  20 -10  131.48   23.15
  -2 -20 -10  192.25   14.72
  -2  20 -10  296.38   17.18
   2  20  10  159.70   19.89
   2 -20 -10  218.19   15.90
   2  20 -10  255.70   17.31
   2 -20 -11   15.42    2.76
   2  20 -11   21.94    4.43
  -2  20 -11   26.20    4.09
   2  20  11   19.51    5.80
  -2  20 -11   14.79    8.83
   2 -20 -12   12.91    2.57
   2  20 -12   18.99    4.45
  -2  20 -12   17.99    3.84
   2  20  12   16.99    5.73
   2  20 -13   36.38    5.70
   2 -20 -13   30.41    3.83
   2 -20 -14  114.46    9.83
  -2  20 -14  137.50   11.03
   2  20 -14  125.41   11.81
  -2  20 -15    7.64    8.58
   2  20 -15    4.47    4.23
  -2  20 -15    1.81    3.56
  -2  20 -16  374.29   28.25
   2  20 -16  351.32   29.31
  -2  20 -17    4.75    8.66
  -2  20 -17    7.18    3.85
   2  20 -17    6.83    4.92
  -2  20 -18  149.27   13.22
   2  20 -18  160.42   14.99
  -2  20 -19   28.96   10.97
   2  20 -19   11.35    5.60
   2  20 -20   38.38    7.70
   2  20 -21   36.32    8.18
   2  20 -22   93.57   12.24
   2  20 -23    7.93    7.19
   2  20 -24   79.82   11.88
  -2  21   0   30.32    3.91
   2 -21   0   25.07    4.11
   2  21   0   32.23    5.43
  -2  21   1   13.58    2.80
  -2  21  -1   18.05    4.76
   2  21   1   19.97    4.93
   2  21  -1   17.21    4.76
   2 -21   1   13.79    3.50
   2 -21  -1   11.99    3.27
  -2  21  -1   17.91    3.26
  -2  21  -2   22.71    3.91
   2  21   2   27.24    5.52
  -2  21  -2   21.44    4.72
  -2  21   2   19.20    2.98
   2 -21   2   17.85    3.61
   2  21  -2   29.71    4.99
   2 -21  -2   25.10    4.00
   2  21  -3    9.73    4.03
  -2  21  -3   10.53    3.39
  -2  21  -3   14.17    3.92
   2  21   3    9.17    4.53
  -2  21   3    6.82    1.98
   2 -21   3    3.64    2.47
  -2  21   4   10.88    1.99
   2  21  -4   19.92    4.56
  -2  21  -4   13.81    4.03
   2  21   4   23.79    5.08
  -2  21  -4    8.67    3.64
   2 -21   4   13.95    3.40
  -2  21   5    6.74    1.56
   2  21   5   10.41    4.75
  -2  21  -5    7.43    3.52
   2 -21   5    8.33    2.71
  -2  21  -5    7.01    3.92
   2  21  -5    9.47    3.94
   2  21  -6   23.33    4.77
   2 -21   6   17.19    3.31
  -2  21  -6   28.99    5.60
  -2  21  -6   20.64    4.29
  -2 -21  -7   15.47    2.73
   2  21  -7   12.10    4.04
  -2  21  -7   15.82    3.89
  -2  21  -7   20.58    5.68
  -2 -21  -8   18.87    2.64
  -2  21  -8   21.14    4.26
   2  21  -8   17.90    4.62
   2 -21  -8   10.87    2.87
  -2 -21  -9    6.43    1.90
   2 -21  -9    5.44    2.09
  -2  21  -9   11.93    5.91
  -2  21  -9    7.60    3.62
  -2 -21 -10    5.12    1.17
  -2  21 -10    6.62    6.10
  -2  21 -10   10.27    3.61
   2  21  10    8.48    4.93
   2 -21 -10    6.25    2.22
   2 -21 -11    2.44    2.04
  -2  21 -11   11.39    7.02
   2  21  11    3.81    5.07
  -2  21 -11    3.64    3.36
   2  21 -12   11.98    4.28
   2 -21 -12    1.04    1.85
  -2  21 -12   15.99    7.76
  -2  21 -12    8.72    3.64
   2  21 -13    1.96    4.06
  -2  21 -13   -1.92    7.78
  -2  21 -13    3.96    3.53
   2  21 -14   16.34    4.76
  -2  21 -14   11.28    8.44
  -2  21 -14   15.25    4.15
   2  21 -15   10.39    5.02
  -2  21 -15    6.75    3.86
  -2  21 -15    7.59    9.18
   2  21 -16   13.34    5.35
  -2  21 -16   14.70    4.15
  -2  21 -16   10.27    9.29
   2  21 -17    3.42    5.42
  -2  21 -17    2.37    8.89
  -2  21 -17    7.43    3.83
   2  21 -18    8.86    5.80
  -2  21 -18   -1.23    9.65
   2  21 -19   -2.77    5.77
   2  21 -20    8.88    6.61
   2  21 -21    1.89    6.71
   2  21 -22    4.70    7.80
   2  21 -23    2.84    7.99
  -2  22   0    0.63    2.23
   2  22   0    3.87    4.03
   2  22  -1   32.34    5.80
  -2  22   1   28.78    3.70
   2  22   1   31.63    5.95
  -2  22  -1   30.27    4.25
   2 -22   1   29.24    4.45
  -2  22   2   31.66    3.73
   2  22  -2   36.42    6.21
  -2  22  -2   32.31    4.57
   2  22   2   46.72    6.79
  -2  22  -2   36.25    5.59
   2 -22   2   30.66    4.45
  -2  22  -3   32.39    5.28
  -2  22   3   24.14    3.18
   2 -22   3   33.43    4.43
  -2  22  -3   32.26    4.75
   2  22   3   38.22    6.24
   2  22  -3   37.95    5.61
  -2  22   4    1.00    1.51
   2  22  -4    2.34    3.85
  -2  22  -4    3.20    3.32
   2  22   4    0.48    4.25
   2 -22   4    0.29    3.26
  -2  22  -4    0.35    3.51
  -2  22   5   74.78    6.34
   2 -22   5   75.29    7.47
  -2  22  -5   89.85    8.54
   2  22   5  108.24   10.28
   2  22  -5   89.52    9.05
  -2  22  -5  102.50    9.25
  -2  22  -6   56.65    7.23
   2 -22   6   33.16    4.90
  -2  22  -6   56.28    6.47
   2  22   6   48.65    7.57
   2  22  -6   51.16    6.68
  -2  22  -7  140.13   12.51
   2  22  -7  106.67   10.83
  -2  22  -7  114.58   10.58
  -2 -22  -7  108.59    9.17
  -2  22  -8   14.47    5.83
  -2  22  -8   12.76    4.03
   2 -22  -8    6.82    2.43
  -2 -22  -8    9.56    2.34
   2  22  -8    9.16    4.45
   2  22  -9   10.00    4.22
  -2 -22  -9    9.97    2.20
  -2  22  -9   12.44    4.07
   2 -22  -9   15.09    2.78
  -2 -22 -10    4.91    1.15
  -2  22 -10    5.20    3.76
   2 -22 -10    9.13    2.33
  -2  22 -11    5.56    6.76
  -2  22 -11    2.10    3.27
  -2  22 -12    3.47    7.44
  -2  22 -12    1.48    3.45
  -2  22 -13  191.58   18.59
  -2  22 -13  135.02   12.41
   2  22 -14   41.04    7.16
  -2  22 -14   47.90    6.17
  -2  22 -14   44.31   11.06
  -2  22 -15  229.42   18.55
   2  22 -15  216.23   19.61
   2  22 -16   13.68    6.13
  -2  22 -16   15.75   10.12
  -2  22 -16   16.05    4.73
   2  22 -17   15.05    5.68
  -2  22 -17    7.05   10.17
   2  22 -18    6.11    6.09
   2  22 -19   -0.60    6.26
   2  22 -20    4.53    6.73
   2  22 -21  122.34   14.57
   2  22 -22   27.10    9.29
  -2  23   0    3.51    2.49
   2  23   0    7.23    4.45
  -2  23  -1    6.38    2.68
   2  23  -1    7.53    4.58
   2  23   1    7.57    5.00
  -2  23   1    5.22    2.33
   2  23   2    1.91    4.45
  -2  23  -2    1.35    2.65
  -2  23  -2    1.16    3.81
  -2  23   2    2.83    1.99
   2  23  -2    5.64    4.45
  -2  23  -3    2.45    3.10
  -2  23  -3   -4.45    4.15
   2  23  -3    6.01    4.46
  -2  23   3    1.06    1.80
   2  23   3    2.41    4.52
  -2  23  -4   -0.36    3.77
   2  23  -4   -0.42    4.09
  -2  23  -4   -1.39    3.47
   2  23   4   -2.47    4.98
  -2  23   4   -1.10    1.72
  -2  23   5    0.08    1.38
   2  23  -5    6.15    4.49
  -2  23  -5   -1.39    3.65
   2  23   5    4.12    5.09
  -2  23  -5   -1.97    3.81
  -2  23  -6   -1.33    4.19
   2  23   6    1.53    4.82
  -2  23  -6    2.72    3.77
   2  23  -6    5.78    4.52
  -2  23  -7    2.51    4.78
   2  23   7    5.75    5.07
   2  23  -7    7.88    4.11
  -2  23  -7    5.33    3.97
  -2 -23  -7    2.91    2.35
   2  23  -8    4.10    4.05
   2 -23  -8    3.63    2.34
  -2  23  -8    0.56    5.44
  -2  23  -8    3.27    3.63
  -2 -23  -8    2.08    2.15
  -2  23  -9    7.08    3.72
  -2  23  -9    9.42    5.97
   2  23  -9    7.90    4.68
  -2 -23  -9    5.49    2.03
  -2  23 -10    4.88    6.44
  -2  23 -10    8.32    3.90
   2  23 -10    3.78    4.19
  -2  23 -11    4.86    3.67
   2  23 -11    4.73    4.41
  -2  23 -11    8.43    7.35
  -2  23 -12    0.84    7.58
  -2  23 -12    5.69    3.94
  -2  23 -13   -2.53    3.85
  -2  23 -13   -0.91    8.31
  -2  23 -14    5.06    4.05
  -2  23 -14    1.96    8.77
  -2  23 -15   -3.13    9.33
   2  23 -16   13.43    6.15
  -2  23 -16    3.30    9.94
   2  23 -17    9.48    6.11
   2  23 -18   10.26    7.10
   2  23 -19   10.33    8.13
   2  23 -20    9.65    7.92
   2  24   0   69.56    8.58
  -2  24   0   59.31    6.01
  -2  24  -1    0.23    2.67
   2  24   1    2.92    4.57
   2  24  -1    0.93    4.61
  -2  24   1   -0.18    2.14
  -2  24  -2    3.13    3.03
  -2  24   2    5.19    2.19
   2  24  -2    2.29    4.39
   2  24   2   10.25    5.33
  -2  24  -3   -0.30    3.24
  -2  24   3   -0.78    1.95
   2  24   3   -1.50    4.92
   2  24  -3   -0.90    4.33
  -2  24  -3    0.39    4.18
  -2  24   4   92.20    7.85
  -2  24  -4  111.91    9.93
   2  24  -4  121.58   11.05
   2  24   4  127.95   11.77
  -2  24  -4   96.47   10.08
  -2  24  -5    3.04    4.06
  -2  24  -5   -5.42    4.14
   2  24  -5   -3.52    4.49
   2  24   5   -0.52    4.91
   2  24  -6   14.31    5.15
   2  24   6   13.14    5.58
  -2  24  -6   15.88    4.48
  -2  24  -6   13.72    5.06
  -2  24  -7    2.41    4.67
  -2  24  -7    7.29    4.01
   2  24  -7    1.75    4.73
   2  24   7   11.79    5.75
  -2 -24  -7    2.10    2.40
  -2  24  -8   35.58    5.66
   2  24  -8   34.00    6.51
   2  24   8   31.04    7.10
  -2  24  -8   41.13    7.20
  -2  24  -9   15.65    6.40
   2  24  -9   14.83    5.17
  -2  24  -9   10.49    4.29
  -2  24 -10    5.36    3.97
  -2  24 -10    4.69    6.48
   2  24 -10    2.27    4.92
  -2  24 -11   -2.21    7.17
  -2  24 -11   -1.00    3.93
   2  24 -11   -3.27    5.33
   2  24 -12   37.30    7.24
  -2  24 -12   52.52   10.48
  -2  24 -12   41.83    6.24
  -2  24 -13    3.05    4.14
  -2  24 -13   15.81    9.01
   2  24 -13    4.47    5.33
   2  24 -14    5.77    5.87
  -2  24 -14    8.52    9.21
  -2  24 -15   -1.01   10.37
  -2  25   0    5.53    2.60
   2  25   0    9.56    5.52
  -2  25   1    6.69    2.49
   2  25  -1   10.84    5.30
   2  25   1    5.47    5.07
  -2  25  -1    3.57    2.84
  -2  25   2   10.59    2.46
  -2  25  -2   12.88    3.45
   2  25  -2   17.44    5.71
   2  25   2    7.09    4.84
  -2  25  -3    9.15    3.50
   2  25  -3   16.31    5.80
   2  25   3   10.43    5.59
  -2  25  -4   12.92    4.02
  -2  25  -4    5.04    4.32
   2  25   4   13.15    5.68
   2  25  -4   12.22    5.68
  -2  25  -5    3.76    4.10
  -2  25  -5   11.31    4.12
   2  25  -5    7.98    4.92
   2  25   5   19.08    5.97
  -2  25  -6    4.93    4.35
  -2 -25  -6    6.06    2.83
   2  25   6    4.32    5.40
  -2  25  -6   11.73    4.35
   2  25  -6    7.50    5.23
   2  25   7    7.11    5.67
  -2  25  -7    7.38    5.15
   2  25  -7    0.46    4.81
  -2  25  -7    0.36    4.20
  -2  25  -8    6.06    4.27
   2  25  -8    4.21    5.06
  -2  25  -8   11.37    5.80
   2  25   8    5.58    5.24
   2  25  -9   12.46    5.51
  -2  25  -9    3.18    4.17
  -2  25  -9    8.06    5.95
  -2  25 -10   11.51    6.99
   2  25 -10    5.98    5.59
  -2  25 -10    7.74    4.28
   2  25 -11    9.10    6.30
  -2  25 -11   15.53    7.63
  -2  25 -11    8.44    4.52
  -2  25 -12   -2.32    7.89
   2  25 -12    9.32    6.21
  -2  25 -13   10.11    8.72
   2  25 -13   -0.54    6.16
  -2  25 -14    2.73    8.84
   2  25 -14    1.13    6.33
   2  25 -15    8.34    7.14
   2  25 -16   -1.89    7.41
  -2  26   0   -0.19    2.54
   2  26   0    1.02    4.90
   2  26  -1   23.06    6.20
   2  26   1   32.05    6.59
  -2  26  -1   16.03    3.61
   2  26  -2   35.95    7.55
   2  26   2   48.36    7.82
  -2  26  -2   27.99    4.65
  -2  26  -3   14.63    3.89
   2  26   3   13.45    5.96
   2  26  -3   19.07    5.95
  -2  26  -4    0.93    3.52
   2  26   4    6.42    5.73
   2  26  -4    4.49    5.42
  -2  26  -5   31.50    6.14
   2  26  -5   40.11    7.39
  -2  26  -5   37.78    5.67
   2  26  -6    6.94    5.54
  -2  26  -6    1.16    4.52
  -2  26  -6    8.67    4.78
  -2  26  -7   60.51    7.75
   2  26  -7   51.23    8.50
  -2  26  -7   46.28    7.00
   2  26  -8    7.04    6.12
  -2  26  -8    2.47    4.95
  -2  26  -8   -0.37    4.53
   2  26  -9   11.69    6.29
  -2  26  -9    7.42    4.46
  -2  26  -9   13.17    6.32
  -2  26 -10   28.00    6.00
   2  26 -10   32.17    7.31
  -2  26 -10   42.66    8.39
   2  26 -11    2.16    6.33
  -2  26 -11    1.34    7.05
  -2  26 -12   16.23    8.09
   2  26 -12   16.50    7.12
  -2  26 -13   30.59    9.43
  -2  27  -4    6.02    3.80
  -2  27  -5   13.14    4.73
  -2  27  -6   16.61    5.20
  -2  27  -7   13.94    5.25
  -2  27  -7   10.33    4.93
  -2  27  -8    3.13    4.90
  -2  27  -8    5.65    5.52
  -2  27  -9    3.67    6.29
  -2  27 -10    5.81    6.60
  -2  27 -11   12.21    7.62
  -2  28  -8  280.20   23.29
  -2  28  -9   12.49    6.57
  -2  28 -10  181.70   17.46
  -3   0   0  279.18   20.62
   3   0   0  295.10   20.71
   3   0   1    0.19    0.66
   3   0  -1    0.20    0.75
  -3   0   1    0.18    0.66
   3   0   2  158.82   11.52
  -3   0   2  159.80   11.52
   3   0   2  163.19   11.96
   3   0   2  166.63   11.82
  -3   0   2  164.01   11.90
   3   0  -2  162.88   12.03
  -3   0   3    0.09    0.63
   3   0  -3   -0.33    0.74
   3   0   3    0.88    0.72
   3   0   3    0.39    0.49
   3   0  -4  331.44   23.43
  -3   0   4  323.28   23.27
   3   0   4  346.51   23.35
   3   0   4  306.05   23.07
   3   0   5    0.40    0.81
  -3   0  -5    0.87    0.51
  -3   0   5   -0.30    0.71
   3   0   5    0.68    0.62
  -3   0   6  979.73   66.66
   3   0   6  921.90   66.49
  -3   0  -6  941.84   66.29
   3   0   7   -0.12    0.87
   3   0   7    1.14    0.74
  -3   0   7    0.78    0.84
  -3   0  -7    0.61    0.62
   3   0   8  283.05   20.72
  -3   0   8  281.84   20.65
   3   0   8  283.36   20.39
  -3   0  -8  285.77   20.37
  -3   0  -9    0.28    0.87
   3   0   9    1.52    1.13
  -3   0   9    0.38    1.02
  -3   0 -10   86.17    7.23
  -3   0  10   99.46    7.48
  -3   0 -11    0.58    1.24
  -3   0  11    1.88    1.29
  -3   0 -12   41.01    4.23
  -3   0  12   48.76    4.31
  -3   0 -13    2.30    1.52
  -3   0  13   -0.16    1.19
   3   0  14 1017.03   72.47
  -3   0  14 1036.36   72.27
  -3   0 -14  998.02   72.55
   3   0  15    1.07    1.93
  -3   0 -15    0.74    2.07
  -3   0  15    1.44    1.60
  -3   0 -16  353.69   24.13
  -3   0  16  296.38   23.22
   3   0  16  308.93   23.56
   3   0  17    1.17    2.13
  -3   0  17   -0.19    1.61
  -3   0 -17    1.83    2.33
   3   0  18  243.08   18.71
  -3   0  18  222.55   18.31
  -3   0 -18  286.27   19.81
  -3   0  19    1.03    1.95
   3   0  19    0.25    2.11
  -3   0 -19    1.16    3.08
  -3   0 -20    7.27    3.53
  -3   0  20    3.57    2.00
  -3   0  21    1.50    2.10
   3   0 -21   -2.49    3.91
  -3   0 -21    0.48    3.30
   3   0 -22  453.10   39.02
  -3   0  22  467.79   36.60
   3   0 -23   -0.62    3.64
  -3   0 -23    3.55    5.06
  -3   0  23   -1.54    2.24
  -3   0  24   98.12    9.59
   3   0 -24  115.99   12.11
   3   0 -25   -1.25    3.97
  -3   0 -25    0.73    5.75
  -3   0  25    0.22    2.18
   3   0 -26   82.05    9.20
  -3   0  26   57.07    6.34
   3   0 -27   -0.61    3.46
  -3   0 -27    7.11    6.93
  -3   0  27    0.90    2.28
   3   0 -28   19.56    4.90
  -3   0  28    4.51    2.43
   3   0 -29    6.64    4.20
  -3   0  29    0.90    2.38
   3   0 -30  148.88   13.12
  -3   0  30  105.56    9.64
   3   1   0    0.38    0.72
  -3   1   0    0.73    0.69
   3  -1   0    2.65    0.92
   3   1  -1   32.72    3.04
   3   1   1   30.12    2.87
  -3   1   1   35.70    3.00
   3  -1   1   37.63    3.16
  -3  -1   1   29.83    2.90
   3  -1  -1   33.32    3.08
   3   1   1   35.52    3.02
   3   1  -2   97.66    7.08
  -3   1   2   90.65    6.94
   3  -1  -2  100.51    7.12
  -3  -1   2   85.18    6.91
   3  -1   2   90.91    7.06
   3  -1   2   86.05    6.69
   3   1   2   83.39    6.81
   3   1   2   95.47    6.98
  -3  -1   3   19.35    1.92
   3  -1  -3   17.83    2.00
   3  -1   3   16.93    1.65
   3   1   3   19.29    1.92
   3  -1   3   16.59    1.94
   3   1   3   16.41    1.74
   3   1  -3   19.14    2.03
   3  -1   3   15.02    1.54
  -3   1   3   20.07    1.90
  -3  -1   3   17.49    1.65
   3   1   4    7.36    1.13
  -3  -1   4    9.08    1.23
  -3   1   4    8.55    1.19
  -3  -1   4    7.03    1.05
   3  -1   4    8.03    1.13
   3   1   4    7.79    1.21
  -3  -1  -4    6.92    0.98
   3  -1   4    7.39    0.92
   3   1  -4    6.77    1.32
  -3  -1  -5   11.87    1.39
  -3  -1   5   11.74    1.58
   3   1   5   16.66    1.68
   3   1   5   11.62    1.58
   3   1  -5   12.05    1.72
   3  -1   5   13.92    1.40
  -3   1   5   15.28    1.66
   3  -1   6   33.37    3.22
  -3  -1   6   34.29    3.22
  -3  -1  -6   34.89    3.03
   3  -1   6   36.60    2.91
  -3   1  -6   34.65    2.76
   3   1   6   32.74    3.18
   3   1   6   38.70    3.20
  -3   1   6   34.37    3.16
   3  -1   7    8.00    1.01
   3  -1   7    6.91    1.35
   3   1   7    8.16    1.32
  -3   1   7    7.77    1.32
  -3  -1   7    7.54    1.38
  -3   1  -7    6.00    0.86
  -3  -1  -7    6.66    1.13
  -3  -1  -8    5.41    1.15
   3  -1   8    3.47    1.22
   3   1   8    6.30    1.25
  -3  -1   8    4.61    1.33
  -3   1   8    7.03    1.30
  -3   1  -8    5.63    0.89
   3  -1   9   53.52    4.68
  -3   1   9   53.46    4.50
   3   1   9   55.71    4.48
  -3  -1   9   49.09    4.58
  -3   1  -9   50.42    4.15
  -3  -1  -9   49.09    4.45
   3  -1  10   71.92    6.36
  -3   1  10   82.54    6.29
  -3  -1  10   73.27    6.34
  -3   1  11    6.99    1.39
  -3  -1  11    5.47    1.54
  -3  -1 -11    5.70    1.78
  -3   1 -11    6.25    1.30
  -3  -1 -12   -0.57    1.36
  -3   1 -12    0.58    1.06
  -3  -1  12    0.83    1.19
  -3   1  12    0.14    1.13
   3   1  13    3.27    1.65
  -3   1 -13    3.29    1.41
  -3   1  13    2.89    1.29
  -3  -1 -13    4.78    1.75
  -3  -1  13    3.34    1.53
  -3  -1 -14    5.66    2.14
  -3  -1  14    4.23    1.70
  -3   1  14    5.48    1.68
  -3   1 -14    5.78    1.91
   3   1  14    1.56    1.53
  -3   1  15    5.26    1.75
  -3  -1 -15    3.15    2.20
  -3   1 -15    4.30    2.05
  -3  -1  15    2.87    1.81
   3   1  15    2.09    1.75
  -3   1 -16    4.15    2.23
  -3   1  16    5.33    1.76
   3   1  16    4.86    2.12
  -3  -1 -16    7.84    2.67
  -3  -1  16    4.54    1.91
   3  -1  16    4.10    2.11
  -3   1  17   23.91    3.18
  -3   1 -17   25.17    3.86
  -3  -1 -17   32.08    4.30
   3   1  17   23.39    3.51
   3  -1  17   20.75    3.46
  -3  -1  17   22.17    3.24
   3   1  18   19.27    3.13
  -3   1 -18   25.94    3.98
   3  -1  18   18.66    3.30
  -3   1  18   18.24    2.79
  -3  -1 -18   29.15    4.26
  -3  -1  18   13.80    2.81
  -3  -1 -19    5.10    3.12
   3  -1  19    2.89    2.29
  -3   1 -19    2.54    2.64
   3   1  19    1.74    2.20
  -3   1  19    4.16    2.13
  -3  -1  19    6.84    2.33
   3  -1 -20    0.52    3.11
  -3  -1 -20    5.69    3.28
   3   1  20    2.09    2.24
  -3   1  20    2.85    1.74
  -3   1 -20    6.06    3.30
  -3  -1  20    2.18    1.84
  -3  -1 -21    8.22    3.91
   3  -1 -21    1.54    3.09
  -3   1  21    4.77    2.12
  -3   1 -21    5.88    3.43
  -3  -1  21    6.42    2.31
  -3   1 -22    4.57    4.11
  -3  -1 -22    9.12    4.41
   3  -1 -22   -1.56    3.76
   3   1 -22   -0.74    4.94
  -3   1  22    3.81    2.13
  -3  -1  22    2.02    2.33
   3  -1 -23   -0.53    3.31
  -3  -1 -23    5.37    4.87
   3   1 -23    2.91    4.23
  -3   1  23    1.93    2.14
  -3   1 -23    5.68    4.57
  -3  -1  23    0.23    2.18
   3  -1 -24    5.80    3.32
  -3  -1 -24    5.32    5.11
  -3   1 -24    5.78    4.85
  -3  -1  24    7.08    2.35
  -3   1  24   -0.43    2.08
   3   1 -24    2.94    4.21
   3  -1 -25    3.16    3.49
  -3  -1 -25   13.96    6.22
  -3   1 -25   12.15    6.33
  -3   1  25    5.01    2.37
   3   1 -25    2.21    4.41
  -3  -1  25    4.83    2.46
  -3   1  26    1.53    2.08
   3   1 -26   -1.47    4.32
   3  -1 -26    3.13    3.25
  -3   1 -26    8.78    6.65
  -3  -1 -26   -0.82    6.06
  -3  -1  26   -0.69    2.07
   3   1 -27    1.46    3.92
  -3   1  27   -0.22    2.17
  -3  -1 -27    7.31    7.13
  -3   1 -27    3.54    7.12
   3  -1 -27    1.04    3.55
  -3  -1  27    0.93    2.26
   3   1 -28   -0.72    3.79
  -3   1  28   -0.43    2.35
  -3  -1  28    1.63    2.32
   3  -1 -28    0.52    2.96
  -3   1  29    0.21    2.21
   3  -1 -29    3.62    3.60
   3  -1  29    1.03    3.91
  -3  -1  29    1.53    4.12
   3   1 -29    4.98    4.19
  -3  -1  29   -1.16    2.50
   3   1 -30    8.42    4.87
  -3  -1  30   -1.62    2.59
   3   1 -31    2.10    4.80
   3   2   0    2.36    0.94
   3   2   0    2.02    0.87
   3  -2   0    3.22    1.03
   3   2   1 4112.02  291.92
   3   2  -1 4299.05  291.65
   3   2  -1 3997.94  291.96
  -3   2   1 4027.38  291.92
   3   2   1 4166.52  292.01
   3  -2  -1 3993.32  292.04
  -3   2  -1 4370.49  291.65
   3  -2   1 4213.81  292.09
   3  -2  -2    1.99    0.94
   3   2   2    3.47    0.92
  -3  -2   2    3.77    0.93
   3   2  -2    3.97    1.04
   3  -2   2    3.19    1.03
  -3   2   2    3.90    0.94
   3   2   2    3.03    0.85
  -3  -2  -3  215.94   14.91
  -3  -2   3  197.23   14.98
  -3   2   3  220.59   14.97
  -3  -2   3  214.73   14.84
   3  -2   3  201.68   14.56
   3  -2   3  209.32   14.80
   3   2  -3  206.11   15.07
  -3  -2  -3  185.87   14.78
   3   2   3  187.90   14.86
   3   2   3  214.76   14.91
   3   2   4    8.51    1.28
   3   2  -4    7.53    1.35
  -3  -2   4    7.99    1.19
  -3  -2   4    8.66    1.28
  -3  -2  -4   10.31    1.36
   3  -2   4    7.95    1.16
  -3   2   4    9.48    1.27
   3   2   4   10.06    1.24
   3  -2   4    8.19    0.88
   3  -2   5   39.16    3.63
  -3  -2   5   41.69    3.64
   3   2   5   37.90    3.45
  -3  -2   5   33.96    3.55
  -3  -2  -5   38.77    3.50
   3  -2   5   34.53    3.58
  -3   2   5   39.26    3.51
   3   2   5   34.48    3.62
   3  -2   6    8.98    1.49
   3  -2   6    8.40    1.37
   3   2   6    9.64    1.63
  -3  -2   6    8.79    1.48
   3   2   6   11.05    1.37
  -3  -2   6    9.28    1.45
   3  -2   6    8.25    0.88
  -3   2   6   10.81    1.41
  -3  -2  -6    4.66    1.38
   3  -2   7 2664.27  185.55
  -3  -2   7 2763.30  185.74
   3   2   7 2580.59  185.64
   3  -2   7 2729.35  185.81
  -3  -2   7 2674.82  185.57
   3  -2  -7 2629.48  185.59
   3   2   7 2856.87  185.29
  -3   2  -7 2598.57  184.83
  -3  -2  -7 2532.58  185.37
  -3   2   7 2614.45  185.33
  -3  -2  -8   10.16    1.67
  -3   2   8    8.78    1.51
   3  -2   8   10.56    1.77
   3   2   8    9.90    1.49
   3   2   8   10.35    1.81
  -3   2  -8    9.79    1.03
  -3  -2   8    8.79    1.68
   3  -2  -8    9.28    1.87
  -3   2   9 3372.38  223.38
   3   2   9 3429.34  223.60
   3  -2   9 3383.51  223.70
  -3  -2   9 3433.24  223.72
  -3   2  -9 3024.58  222.90
  -3  -2  -9 2884.44  223.45
  -3   2  10   16.51    2.04
   3  -2  10   17.21    2.37
  -3  -2  10   16.38    2.41
  -3   2  11  143.34    9.33
  -3  -2  11  133.73    9.66
   3  -2  11  138.72    9.75
  -3   2 -11  113.50    8.97
   3   2  12   25.35    2.88
   3  -2  12   25.39    3.07
  -3  -2 -12   16.48    3.11
  -3   2  12   24.36    2.60
  -3  -2  12   23.60    2.90
  -3   2 -12   21.16    2.48
  -3   2  13   83.61    6.79
   3   2  13   84.59    7.08
  -3   2 -13   78.60    6.82
  -3  -2  13   78.79    7.07
  -3  -2 -13   88.64    7.46
  -3   2 -14   12.69    2.20
  -3   2  14   11.04    2.02
  -3  -2 -14   10.25    2.64
  -3  -2  14   10.95    2.20
   3   2  14   11.94    2.27
  -3   2  15  823.69   57.33
   3   2  15  834.37   57.69
  -3  -2 -15  840.13   58.34
  -3  -2  15  721.65   57.48
  -3   2 -15  827.39   57.75
  -3  -2  16   10.00    2.43
  -3  -2 -16   18.10    3.46
  -3   2 -16   13.16    2.76
  -3   2  16   14.23    2.43
   3   2  16   15.00    2.70
  -3  -2  17  949.13   76.73
  -3   2  17 1080.51   76.65
   3   2  17 1155.95   77.17
  -3  -2 -17 1164.92   78.04
  -3   2 -17 1130.16   77.44
   3  -2  17 1085.08   77.15
  -3  -2 -18   11.84    3.71
  -3   2  18    8.40    2.16
  -3   2 -18   10.28    3.13
   3   2  18    4.54    2.43
  -3  -2  18    7.05    2.46
  -3   2  19  149.49   11.86
  -3  -2 -19  175.63   13.69
  -3   2 -19  158.76   13.04
   3  -2 -19  133.91   13.09
  -3  -2  19  134.09   11.92
   3   2  19  161.30   12.43
  -3  -2 -20   14.29    3.88
  -3   2  20   10.34    2.32
   3  -2 -20    6.35    2.92
   3   2  20    5.63    2.47
  -3   2 -20   11.16    3.50
  -3  -2  20    9.49    2.44
  -3   2  21   58.25    5.93
   3  -2 -21   61.21    7.23
   3   2  21   75.48    6.70
  -3   2 -21   87.78    8.23
  -3  -2  21   50.89    5.98
  -3  -2 -21   89.20    8.73
   3  -2 -22    3.07    3.20
  -3  -2 -22   10.46    4.54
  -3   2  22    8.96    2.27
  -3   2 -22    8.75    4.24
   3   2 -22    1.82    5.06
  -3  -2  22    3.43    2.32
  -3   2  23  238.85   19.25
   3  -2 -23  252.27   20.85
  -3  -2 -23  385.42   23.89
  -3  -2  23  220.48   19.29
  -3   2 -23  346.33   22.86
   3   2 -23  255.55   23.74
   3  -2 -24    1.76    3.00
  -3   2 -24    4.26    5.11
  -3   2  24    0.83    2.07
  -3  -2 -24    4.74    5.03
   3   2 -24    4.31    4.49
  -3  -2  24    3.06    2.58
  -3  -2 -25  199.52   16.02
  -3   2  25  103.72    9.76
   3  -2 -25  115.51   11.21
   3   2 -25  109.50   13.58
  -3  -2  25  114.99   10.09
  -3   2 -25  198.28   15.31
   3  -2  26   -0.49    3.79
  -3  -2  26    4.26    4.29
  -3   2  26    1.04    2.12
  -3  -2 -26    4.94    6.58
   3   2 -26   -0.87    4.60
  -3   2 -26   -0.77    6.10
  -3  -2  26    0.95    2.34
   3  -2 -26    2.63    2.99
  -3   2  27   56.01    5.60
  -3  -2  27   53.49    7.42
  -3  -2  27   51.40    5.74
   3   2 -27   59.53    9.47
   3  -2 -27   57.24    6.97
   3  -2  27   52.97    7.57
   3  -2 -28   -0.44    2.78
  -3   2  28    2.27    2.19
   3  -2  28   -3.06    4.04
   3   2 -28   -0.86    4.75
  -3  -2  28    1.68    2.41
  -3  -2  28    2.50    4.11
   3  -2 -29   77.06    8.06
   3  -2  29   61.86    8.45
  -3  -2  29   62.38    8.50
  -3  -2  29   61.90    6.45
   3   2 -29   76.41   10.34
   3   2 -30    3.32    5.23
  -3  -2  30    0.72    2.65
  -3  -2  31   33.25    4.71
   3   2 -31   58.74    8.81
   3   3   0   13.16    1.65
   3  -3   0   11.51    1.70
   3   3   0   16.38    1.98
   3  -3  -1   50.38    4.25
  -3   3  -1   48.78    3.95
   3   3  -1   47.63    3.95
   3  -3   1   51.83    4.30
   3   3  -1   49.31    4.19
   3   3  -1   50.29    4.25
   3   3   1   42.46    4.03
   3   3   1   50.36    4.07
  -3  -3  -2   67.67    5.10
   3   3   2   66.94    5.11
  -3   3  -2   62.42    5.08
   3   3  -2   63.09    5.09
  -3  -3  -2   65.20    5.12
   3   3  -2   64.19    5.22
   3   3   2   57.85    5.12
   3  -3   3   21.44    2.13
  -3  -3   3   19.38    2.17
   3   3   3   20.41    2.05
  -3  -3  -3   24.84    2.16
  -3   3   3   22.18    2.15
   3   3  -3   23.00    2.20
  -3  -3  -3   20.41    2.16
   3   3   3   16.84    2.10
   3  -3   4   18.74    2.02
   3  -3   4   18.97    1.99
  -3  -3  -4   19.06    2.01
  -3  -3   4   19.10    2.11
  -3  -3  -4   17.93    1.89
  -3   3   4   20.90    2.02
   3  -3   4   18.30    1.49
  -3  -3   4   18.34    2.02
   3   3   4   17.73    2.09
   3   3   4   18.51    1.88
  -3  -3  -5   29.11    2.77
  -3  -3   5   29.06    2.83
   3   3   5   29.83    3.01
   3  -3   5   24.28    2.69
  -3  -3   5   33.05    2.91
   3   3   5   25.79    2.52
  -3   3   5   29.33    2.69
   3  -3   5   28.79    2.80
   3  -3   6   43.46    3.99
   3  -3  -6   46.70    4.10
   3   3   6   47.45    4.30
  -3  -3   6   47.72    4.11
  -3  -3  -6   36.13    3.93
   3  -3   6   45.43    4.11
  -3  -3   6   44.29    4.11
  -3   3   6   44.19    3.81
   3   3   6   47.75    3.73
   3   3   7   29.99    3.32
   3  -3   7   28.68    3.09
   3  -3   7   31.39    3.29
  -3  -3   7   28.87    3.20
  -3  -3  -7   32.28    3.14
   3  -3  -7   31.19    3.16
   3   3   7   32.53    2.78
  -3   3   7   29.10    2.88
  -3  -3   7   34.99    3.29
   3  -3   8   17.75    2.29
  -3  -3   8   15.49    2.33
   3  -3  -8   18.19    2.32
   3   3   8   17.01    2.38
   3   3   8   17.82    1.86
   3  -3   8   16.18    2.45
  -3   3   8   16.18    1.94
  -3  -3   8   13.35    2.22
  -3  -3  -8   20.65    2.42
   3  -3   9   74.15    6.81
  -3  -3   9   73.78    6.64
   3  -3   9   74.13    6.40
   3   3   9   91.34    6.66
   3   3   9   78.37    5.94
   3  -3  -9   76.42    6.40
  -3  -3  -9   67.53    6.31
  -3  -3   9   76.10    6.48
  -3   3  -9   74.08    5.49
  -3   3   9   80.56    6.10
   3   3  10   60.45    5.52
   3  -3  10   61.31    6.13
  -3  -3  10   67.43    6.04
   3  -3  10   62.46    5.74
   3   3  10   64.66    5.14
  -3  -3  10   66.31    5.81
  -3   3  10   64.47    5.31
   3   3  10   69.69    5.74
  -3  -3  11    5.43    1.70
  -3   3  11    8.38    1.39
   3   3  11    6.18    1.53
  -3   3 -11    5.94    1.12
   3  -3  11    7.76    2.07
   3  -3  11    8.18    1.74
  -3  -3 -11    5.39    1.95
  -3  -3  11    5.25    1.84
   3   3  12    5.38    1.58
  -3   3  12    5.15    1.29
  -3   3 -12    5.72    1.18
   3  -3  12    8.20    2.32
  -3  -3  12    7.17    2.02
  -3  -3 -12    3.33    1.99
   3  -3  12    3.95    1.60
  -3  -3  12    6.38    1.76
  -3   3  13   41.99    3.86
   3  -3  13   41.34    5.15
  -3  -3  13   35.86    4.59
  -3  -3  13   35.40    4.18
   3  -3  13   41.97    4.37
  -3   3 -13   37.84    3.81
   3   3  13   37.01    4.06
  -3  -3 -14   20.88    3.40
  -3  -3  14   18.83    2.85
   3   3  14   22.02    2.82
  -3   3  14   23.03    2.59
  -3  -3  14   16.36    3.22
  -3   3 -14   18.34    2.61
  -3   3  15   38.87    3.70
   3   3  15   36.79    4.07
  -3  -3 -15   38.99    4.76
  -3   3 -15   31.60    3.81
  -3  -3  15   33.30    4.01
  -3   3 -16   11.39    2.45
  -3  -3  16    5.25    2.27
  -3   3  16   11.12    2.12
   3   3  16   10.39    2.31
  -3  -3 -16    9.60    2.90
  -3   3  17   45.23    4.22
   3   3  17   39.40    4.53
  -3   3 -17   47.33    4.93
  -3  -3  17   30.01    4.25
  -3  -3 -17   47.71    5.71
  -3   3  18   33.26    3.84
   3   3  18   39.40    4.36
   3  -3 -18   35.34    4.77
  -3   3 -18   35.91    4.68
  -3  -3  18   27.92    3.96
  -3  -3  19    8.43    2.40
   3   3  19    9.61    2.77
  -3   3 -19   15.40    3.69
  -3   3  19   10.98    2.28
  -3  -3 -19   16.83    4.18
   3  -3 -19   11.54    2.96
  -3   3  20    4.39    1.98
   3  -3  20    6.17    3.34
  -3  -3  20    5.50    3.23
  -3   3 -20    4.45    3.26
   3  -3 -20    4.98    2.37
  -3  -3 -20    6.89    3.57
   3   3  20    5.08    2.52
  -3  -3  20    8.14    2.39
   3  -3  21   18.55    4.62
  -3  -3  21   22.07    4.37
  -3   3  21   21.82    3.06
  -3   3 -21   29.20    4.66
   3  -3 -21   18.04    3.54
   3   3  21   22.18    3.67
  -3  -3  21   16.56    3.19
   3  -3 -22    6.57    3.00
  -3  -3 -22   14.45    5.07
   3  -3  22    8.80    4.07
  -3   3  22   11.15    2.56
  -3   3 -22   14.12    4.43
  -3  -3  22    6.77    3.91
  -3  -3  22    7.23    2.52
   3  -3  23   20.34    4.77
  -3   3  23   25.88    3.48
  -3   3 -23   34.40    6.28
  -3  -3  23   35.42    5.53
  -3  -3 -23   35.58    7.04
   3  -3 -23   16.02    3.82
  -3  -3  23   19.15    3.53
   3   3 -23   22.83    7.87
   3  -3  24   15.52    4.62
  -3   3 -24   12.42    5.26
  -3  -3  24    9.06    4.16
   3   3 -24    9.45    5.52
  -3   3  24   11.95    2.67
  -3  -3  24    7.63    2.90
   3  -3 -24   12.83    3.51
  -3  -3 -25   31.72    7.42
  -3  -3  25   11.39    3.01
   3  -3  25   12.43    4.52
  -3  -3  25   17.82    4.80
  -3   3 -25   25.75    6.94
   3  -3 -25   17.56    3.61
  -3   3  25   14.73    2.77
   3   3 -25   12.44    6.12
  -3   3 -26   16.17    6.59
   3  -3  26    7.61    4.40
  -3   3  26    6.68    2.26
  -3  -3 -26   12.56    6.60
  -3  -3  26    0.97    4.50
   3   3 -26   12.44    6.13
  -3  -3  26    3.68    2.60
   3  -3 -26   10.36    3.38
   3  -3 -27    5.62    2.79
   3  -3  27    2.59    3.97
  -3   3  27    3.90    2.25
   3   3 -27    1.03    5.74
  -3  -3  27    5.46    4.29
  -3  -3  27    1.24    2.45
   3  -3 -28    6.45    3.03
  -3   3  28    0.58    2.05
   3  -3  28    5.28    4.12
  -3  -3  28    6.13    4.46
  -3  -3  28    1.74    2.47
   3   3 -28   -1.02    5.67
  -3  -3  29    0.99    2.66
   3   3 -29    5.02    6.32
   3  -3  29    4.28    4.24
  -3  -3  29    3.13    4.53
   3   3 -30   -0.99    6.20
  -3  -3  30    0.74    2.76
  -3  -3  31    6.68    3.08
   3   3 -31    6.81    5.83
   3   3 -32    2.85    5.45
   3  -4   0  198.47   14.18
   3   4   0  190.28   13.93
   3   4   0  181.63   14.03
   3  -4   1   92.64    7.23
   3   4  -1  102.32    7.71
   3   4   1  101.83    7.36
   3   4   1   90.42    7.46
  -3  -4  -1   92.78    7.31
   3  -4   2  156.36   10.69
  -3   4  -2  153.03   10.91
   3   4   2  148.23   10.63
  -3  -4  -2  133.51   10.71
   3   4  -2  137.49   10.92
   3   4   2  131.84   10.76
  -3  -4  -2  154.70   10.66
   3   4  -2  128.45   10.78
   3  -4   3   42.61    3.66
  -3   4  -3   41.36    3.83
   3   4  -3   45.25    3.89
   3   4   3   43.05    3.58
   3   4  -3   42.35    3.94
  -3  -4  -3   44.21    3.61
  -3  -4  -3   45.48    3.89
   3   4   3   37.23    3.75
  -3   4  -4  279.84   20.87
   3  -4   4  284.28   20.67
   3   4  -4  262.90   20.82
  -3  -4   4  281.12   20.75
  -3  -4  -4  297.52   20.48
  -3  -4  -4  271.81   20.67
  -3   4   4  294.68   20.58
   3   4   4  294.37   20.46
  -3  -4   5    0.13    0.85
   3  -4  -5    1.86    1.02
   3  -4   5    0.24    0.83
  -3  -4   5    0.27    0.94
   3  -4   5    0.13    0.86
   3   4   5    0.16    1.07
  -3   4   5    0.19    0.73
   3   4   5    2.16    0.75
  -3  -4  -5    1.25    1.11
   3   4   6 1049.24   72.19
   3  -4   6 1023.26   72.74
  -3  -4   6 1076.43   72.78
   3  -4   6 1003.19   72.59
   3   4   6  963.12   72.87
  -3  -4  -6 1027.46   72.61
  -3  -4   6 1029.35   72.70
   3  -4  -6 1037.48   72.58
  -3   4   6 1020.58   72.34
  -3   4   7   83.45    6.66
   3  -4   7   79.98    6.95
   3  -4  -7   87.64    6.95
   3   4   7   93.99    7.45
  -3  -4   7   86.31    7.11
   3  -4   7   85.51    7.13
  -3  -4   7   82.36    7.11
  -3  -4  -7   86.24    7.02
   3   4   7   85.74    6.52
   3  -4   8  276.91   20.57
   3   4   8  297.73   20.93
  -3  -4   8  278.83   20.73
   3  -4   8  266.36   20.73
  -3  -4   8  289.69   20.69
   3  -4  -8  287.92   20.45
   3   4   8  274.11   19.94
  -3   4   8  269.11   20.13
  -3  -4  -8  282.29   20.60
  -3  -4   9   15.15    2.33
  -3  -4  -9   15.03    2.32
   3  -4   9   16.39    2.56
   3   4   9   17.85    2.48
  -3  -4   9   14.03    2.33
   3  -4   9   19.02    2.45
  -3   4   9   15.10    1.88
   3   4   9   16.15    1.69
   3  -4  -9   16.13    2.22
   3   4  10   45.51    3.63
   3  -4  10   46.26    4.79
  -3  -4  10   41.55    4.50
   3  -4  10   43.07    4.32
   3   4  10   48.62    4.49
   3  -4 -10   45.38    4.27
  -3   4  10   39.81    3.78
  -3  -4  10   40.77    4.35
  -3   4  11    6.26    1.36
  -3  -4  11    7.73    1.87
   3   4  11    8.97    1.78
  -3   4 -11   13.78    2.30
   3  -4  11    4.63    1.68
   3   4  11   10.24    1.99
  -3   4 -11    8.05    1.01
   3   4  11    6.30    1.12
   3  -4  11    9.91    2.44
  -3  -4  11    6.81    1.94
  -3  -4 -11    4.33    2.05
  -3   4 -12  115.88    9.64
   3   4  12  118.19    8.84
   3  -4  12  119.76    9.76
  -3  -4  12  109.48    9.34
  -3  -4 -12   99.45    9.43
   3  -4  12  109.41    9.03
  -3   4 -12   91.52    8.11
   3   4  12  116.44    8.18
  -3   4  12  112.61    8.45
  -3   4 -13   86.22    7.27
   3   4  13   76.14    6.16
   3  -4  13   77.25    7.24
  -3  -4  13   78.10    6.87
   3  -4  13   59.69    6.13
  -3   4 -13   68.33    5.59
   3   4  13   64.85    5.31
  -3   4  13   70.15    5.68
  -3   4 -14 1250.12   85.94
   3   4  14 1231.72   84.72
  -3  -4  14 1212.42   85.50
   3  -4  14 1147.14   84.90
  -3   4 -14 1194.06   84.35
  -3  -4 -14 1139.73   85.66
   3  -4  14 1284.89   86.04
  -3   4  14 1166.31   84.26
  -3   4 -15   15.68    3.39
  -3   4  15   14.29    2.18
   3   4  15   10.96    2.56
  -3   4 -15   12.65    2.25
   3  -4  15   13.44    3.64
  -3  -4  15   13.21    3.17
   3  -4  15   12.38    2.81
  -3  -4 -15   19.39    3.60
  -3   4 -16  482.98   32.74
   3  -4  16  421.85   32.34
  -3  -4  16  413.94   31.80
   3   4  16  430.51   31.00
  -3  -4 -16  460.12   32.07
  -3   4 -16  454.64   31.06
   3  -4 -16  373.04   31.15
  -3   4  16  397.06   30.43
   3  -4  17   70.42    7.65
  -3  -4  17   67.49    7.13
   3   4  17   68.21    6.30
  -3  -4 -17   73.79    7.26
  -3   4 -17   66.02    6.33
  -3   4 -17   69.34    7.53
   3  -4 -17   55.41    6.20
  -3   4  17   62.73    5.71
  -3   4  18   83.91    7.47
   3  -4  18   84.26    9.33
  -3  -4  18   85.76    8.99
   3   4  18   87.78    8.06
  -3  -4 -18  115.42    9.77
  -3   4 -18   94.42    8.41
  -3   4 -18  112.81   10.01
   3  -4 -18   86.66    8.19
  -3   4 -19   20.71    5.46
  -3   4  19    1.97    1.61
  -3  -4 -19    5.17    3.24
   3  -4 -19    1.99    1.91
   3   4  19    2.71    2.22
  -3  -4  19    1.16    3.05
  -3   4 -19   18.02    4.01
   3  -4  19   24.19    6.34
  -3  -4  19    3.43    2.17
  -3  -4  20   14.80    2.95
  -3   4  20   14.59    2.62
  -3  -4 -20   22.76    4.71
   3   4  20   15.28    3.21
  -3   4 -20   23.01    4.34
   3  -4 -20   14.81    2.86
  -3  -4  20   17.78    4.13
   3  -4  20   20.35    4.57
  -3  -4  21   18.94    3.14
   3  -4 -21   16.95    3.21
  -3   4  21   13.97    2.62
  -3  -4  21   14.73    4.19
   3   4  21   14.09    3.25
   3  -4  21   16.16    4.46
  -3  -4 -21   21.29    5.05
  -3   4 -21   24.72    4.62
  -3   4  22  611.87   46.37
  -3  -4  22  636.01   48.30
  -3   4 -22  853.43   49.46
   3  -4 -22  627.15   47.17
   3  -4  22  616.39   48.52
   3   4  22  690.18   47.29
  -3  -4  22  550.37   46.61
  -3  -4 -22  943.22   50.84
  -3   4  23   15.07    2.81
   3  -4 -23   11.27    2.98
  -3   4 -23   13.36    5.10
  -3  -4 -23   15.01    5.50
  -3  -4  23   11.55    2.99
   3  -4  23   11.96    4.73
  -3  -4  23   11.72    4.20
  -3   4  24  197.00   16.54
   3  -4 -24  210.51   17.35
  -3  -4  24  226.27   18.75
  -3  -4  24  188.99   16.89
   3  -4  24  225.37   19.10
   3   4 -24  260.03   24.98
  -3   4 -25   10.88    5.94
  -3   4  25    5.73    2.37
   3  -4 -25    8.59    2.78
  -3  -4  25    2.39    3.67
  -3  -4 -25   19.14    7.19
   3   4 -25    2.54    6.96
   3  -4  25    4.64    4.50
  -3  -4  25    5.21    2.59
  -3   4  26   17.53    3.02
   3  -4 -26   20.43    3.67
   3  -4  26   13.56    4.77
   3   4 -26   30.30    9.37
  -3  -4  26   14.67    4.77
  -3  -4  26   19.99    3.58
   3  -4 -27    6.96    2.81
   3  -4  27    5.26    4.48
   3   4 -27    6.24    6.49
  -3   4  27    1.65    2.09
  -3  -4  27    7.97    4.38
  -3  -4  27    4.31    2.66
   3  -4  28    1.60    3.93
  -3  -4  28   -4.60    4.20
  -3  -4  28    3.33    2.51
   3   4 -29    6.10    6.78
  -3  -4  29    1.05    4.27
   3  -4  29   -1.09    4.06
  -3  -4  29   -0.78    2.75
   3   4 -30  267.73   22.75
  -3  -4  30  156.69   13.68
  -3  -4  31    2.06    3.06
   3   4 -31   -1.17    6.87
   3  -5   0  208.70   14.87
  -3  -5   0  206.72   15.02
   3   5   0  197.76   15.22
   3  -5  -1  295.26   20.79
   3  -5   1  286.44   20.92
  -3  -5  -1  306.27   21.00
   3   5   1  274.85   21.18
   3   5  -1  287.54   21.27
   3  -5   2  345.39   25.16
  -3   5  -2  368.38   25.58
   3   5  -2  331.65   25.49
   3   5   2  357.83   25.10
   3   5   2  313.95   25.29
   3   5  -2  397.76   25.73
  -3  -5  -2  356.09   25.14
  -3  -5  -3  205.70   15.28
   3  -5   3  204.84   15.11
   3  -5   3  194.24   14.63
   3   5  -3  213.95   15.53
   3   5   3  203.40   14.93
  -3   5  -3  218.90   15.57
   3   5  -3  216.46   15.48
  -3  -5  -3  231.58   15.02
   3   5   3  187.27   15.24
   3  -5   4  169.92   13.46
  -3  -5  -4  190.01   13.69
   3   5  -4  166.64   13.76
   3   5  -4  190.00   13.84
   3   5   4  188.43   13.24
  -3  -5  -4  180.80   13.25
   3  -5  -4  184.84   13.61
  -3   5  -4  180.50   13.88
  -3   5  -5  196.08   15.11
   3   5  -5  192.20   15.03
   3  -5   5  193.21   14.71
   3   5   5  202.21   14.31
  -3  -5  -5  196.44   14.33
  -3  -5   5  188.40   14.80
   3   5   5  200.13   15.06
  -3  -5  -5  190.54   14.77
   3  -5  -5  214.32   14.80
  -3  -5  -6  314.62   23.22
   3  -5   6  312.74   23.17
   3  -5  -6  312.89   23.06
   3   5   6  323.39   22.66
   3   5   6  310.62   23.55
  -3   5   6  322.34   22.85
  -3  -5   6  316.42   23.29
  -3   5   7  242.02   16.98
   3  -5  -7  240.92   17.26
   3   5   7  234.00   16.74
   3  -5   7  224.57   17.36
   3  -5   7  226.86   17.46
   3   5   7  243.82   17.86
  -3  -5   7  220.09   17.42
  -3  -5   7  235.98   17.50
  -3  -5  -7  224.25   17.38
   3  -5   8  143.36   11.72
   3   5   8  147.67   10.86
   3  -5  -8  145.22   11.37
   3   5   8  173.14   12.25
  -3   5   8  148.77   11.10
  -3  -5  -8  143.19   11.63
  -3  -5   8  150.93   11.76
   3  -5   8  149.97   11.60
   3   5   9  160.90   11.57
   3  -5   9  152.48   12.57
   3   5   9  179.22   12.88
   3  -5   9  160.65   12.41
   3  -5  -9  161.86   12.15
  -3   5   9  155.42   11.81
  -3  -5   9  154.19   12.50
  -3  -5  -9  149.77   12.41
  -3  -5  10  156.25   12.75
   3  -5  10  157.26   12.54
   3   5  10  177.68   12.95
   3  -5  10  158.25   12.89
   3  -5 -10  160.81   12.34
  -3   5  10  158.75   11.98
   3   5  10  160.98   11.69
  -3   5 -11  128.94   10.45
  -3  -5  11  111.87    9.96
   3  -5  11  118.52    9.81
  -3   5  11  122.41    9.19
   3  -5  11  108.56   10.06
   3   5  11  119.70    8.86
   3   5  11  140.01   10.18
   3  -5 -11  117.89    9.59
   3   5  12  127.31    9.57
  -3   5 -12  134.08   10.64
  -3   5 -12  118.81    8.76
   3  -5  12  140.63   10.68
  -3  -5  12  120.77   10.16
   3  -5  12  123.46    9.82
   3   5  12  124.05    8.78
  -3   5  12  122.07    9.10
  -3   5  13  110.32    7.99
   3  -5  13  101.92    9.24
  -3  -5  13  101.81    9.03
   3   5  13  111.23    8.49
  -3   5 -13  112.79    9.58
   3  -5  13  100.32    8.68
  -3   5 -13   97.74    7.79
   3   5  13  104.17    7.61
  -3   5 -14   98.49    8.68
   3   5  14   87.09    7.30
  -3  -5  14   83.86    7.97
   3   5  14   82.46    6.37
   3  -5  14   89.86    8.43
  -3  -5 -14   60.69    8.31
  -3   5 -14   89.93    6.84
  -3   5  14   80.39    6.73
  -3   5 -15   77.04    7.93
   3   5  15   76.43    6.65
   3  -5 -15   70.26    6.44
   3  -5  15   79.65    7.85
  -3  -5  15   72.17    7.30
  -3  -5 -15   47.20    7.60
  -3   5 -15   79.12    6.35
   3   5  15   71.47    5.63
  -3   5  15   77.98    6.12
   3  -5 -16   61.27    5.69
  -3   5 -16   73.22    7.52
   3   5  16   67.21    5.91
   3  -5  16   65.21    7.18
  -3  -5  16   57.67    6.64
  -3  -5 -16   68.35    6.85
  -3   5 -16   63.03    5.65
   3   5  16   57.08    4.78
  -3   5  16   56.38    5.24
  -3   5 -17   63.14    7.07
   3  -5  17   46.77    6.47
  -3  -5  17   49.12    6.21
   3   5  17   56.91    5.52
   3  -5 -17   59.40    5.34
  -3  -5 -17   65.00    6.76
   3   5  17   50.53    4.34
  -3   5 -17   53.62    5.45
  -3   5  17   54.50    4.85
  -3   5 -18   50.50    6.52
   3  -5  18   48.11    6.50
  -3  -5  18   51.50    6.06
   3   5  18   55.12    5.23
   3  -5 -18   46.54    4.77
  -3   5  18   41.34    4.31
  -3   5 -18   55.31    5.33
   3   5  18   41.09    3.78
  -3  -5 -18   55.09    6.32
  -3   5 -19   35.83    5.76
   3  -5 -19   32.42    3.91
   3   5  19   35.03    4.15
  -3  -5 -19   49.78    6.04
   3  -5  19   30.31    5.58
  -3  -5  19   37.55    5.38
  -3   5 -19   33.26    4.69
  -3   5  19   31.19    3.52
  -3   5 -20   45.06    6.42
   3  -5 -20   31.12    3.82
  -3  -5 -20   37.21    5.85
  -3   5 -20   37.49    4.95
   3   5  20   37.22    4.40
  -3  -5  20   26.93    4.96
   3  -5  20   22.33    5.15
  -3   5  20   29.17    3.46
  -3   5 -21   38.56    6.25
   3  -5 -21   27.27    3.65
  -3  -5 -21   47.19    6.47
   3   5  21   28.65    4.17
  -3   5 -21   31.20    5.04
  -3  -5  21   28.02    5.20
   3  -5  21   31.80    5.58
  -3   5  21   27.89    3.45
  -3  -5  22   16.66    3.18
  -3   5 -22   14.42    5.51
  -3   5  22   14.53    2.63
  -3   5 -22   13.35    4.53
   3  -5 -22   16.62    2.98
  -3  -5 -22   18.88    5.64
   3   5  22   18.69    3.50
   3  -5  22   11.53    4.70
  -3  -5  22   17.18    4.57
  -3  -5  23   17.09    3.25
  -3   5  23   14.44    2.71
   3  -5 -23   20.01    3.15
  -3  -5 -23   21.95    6.15
  -3   5 -23   18.12    5.03
   3  -5  23   11.78    4.52
  -3  -5  23   21.41    4.74
  -3  -5  24   10.52    2.94
  -3   5  24    9.77    2.39
   3  -5 -24   15.82    2.83
  -3   5 -24   17.82    5.51
   3   5 -24    6.64    8.36
  -3  -5 -24   20.04    6.28
   3  -5  24    8.89    4.20
  -3  -5  24   14.14    4.38
  -3  -5  25    9.90    3.03
  -3   5  25    9.79    2.34
   3  -5 -25   12.56    2.85
   3   5 -25    9.54    8.87
  -3  -5  25   12.06    4.66
  -3   5 -25   20.48    6.32
   3  -5  25   10.65    4.65
  -3   5  26    9.40    2.23
   3  -5 -26    7.91    2.68
   3   5 -26    7.74    7.15
  -3   5 -26   19.91    6.42
   3  -5  26    3.76    4.03
  -3  -5  26    7.93    4.17
  -3  -5  26    7.73    2.85
  -3   5  27    6.10    2.20
   3   5 -27    4.63    7.88
   3  -5  27    3.24    4.29
  -3  -5  27    4.03    3.85
  -3  -5  27    3.39    2.63
   3   5 -28   -4.58    8.75
  -3  -5  28    8.40    3.12
   3  -5  28    3.80    4.24
  -3  -5  28    1.02    3.94
   3  -5  29    5.43    4.43
  -3  -5  29    4.65    4.57
   3   5 -29    3.00    8.59
  -3  -5  29   -0.27    2.88
   3   5 -30    4.43    8.46
  -3  -5  30    5.36    3.30
  -3  -5  31    0.81    2.93
   3  -6   0    2.45    0.85
  -3  -6   0    2.88    1.02
   3   6   0    1.43    1.08
   3  -6  -1 1481.56  100.14
   3  -6   1 1489.08  100.32
  -3  -6  -1 1469.99  100.34
   3   6  -1 1400.85  100.63
  -3  -6   1 1446.99  100.42
   3  -6   1 1343.59  100.15
   3   6   1 1355.46  100.54
   3   6   2    0.29    0.96
   3  -6   2    1.30    0.91
   3  -6  -2    0.32    0.53
  -3  -6  -2    0.38    0.78
   3  -6   2    0.80    0.64
   3   6  -2    0.79    1.01
   3  -6  -3  288.27   20.09
   3   6  -3  272.10   21.01
   3  -6   3  283.93   20.55
   3  -6   3  265.96   20.05
   3  -6  -3  306.81   20.81
  -3   6  -3  284.11   21.22
   3   6  -3  323.91   21.11
  -3  -6  -3  290.06   20.36
   3   6   3  254.89   20.69
  -3  -6  -4    1.59    0.81
   3   6   4    0.08    0.74
  -3   6  -4    0.20    1.18
   3  -6   4    0.67    1.02
   3   6  -4   -0.40    1.36
   3   6  -4    1.67    1.27
  -3  -6  -4    0.46    1.15
   3  -6  -4    1.39    1.21
  -3   6  -5  677.58   50.59
   3   6  -5  691.38   50.64
   3  -6   5  692.43   50.14
   3   6   5  644.92   50.42
   3   6  -5  776.38   50.48
  -3  -6  -5  720.90   49.69
  -3  -6  -5  739.26   50.34
   3   6   5  699.90   49.65
   3  -6  -5  687.74   50.07
  -3   6  -6    4.68    1.46
   3  -6  -6    2.44    1.20
   3   6   6    2.18    1.57
   3  -6   6    2.04    1.26
  -3   6  -6    1.81    1.50
   3   6  -6    2.72    1.57
  -3  -6  -6    3.41    0.86
   3   6   6    1.92    0.84
  -3  -6  -6    4.65    1.50
   3  -6  -7 1403.56  100.52
   3   6   7 1448.13  101.34
   3  -6   7 1407.22  100.76
  -3  -6  -7 1411.64  100.85
   3   6   7 1450.14  100.04
   3  -6   8    3.29    1.52
  -3  -6   8    5.17    1.68
   3   6   8    6.34    2.20
   3  -6   8    5.50    1.67
  -3  -6  -8    6.56    1.80
   3  -6  -8    2.21    1.34
  -3   6   8    6.06    1.23
   3   6   8    4.52    0.93
   3   6   9  948.08   65.51
   3  -6   9  900.81   66.60
   3  -6  -9  912.98   66.09
   3  -6   9  886.80   66.36
  -3   6   9  945.46   65.81
   3   6   9 1079.59   67.16
  -3  -6   9  922.11   66.57
  -3  -6  -9  884.19   66.50
  -3  -6 -10    0.22    1.69
  -3  -6  10    0.68    1.40
   3  -6  10    0.99    1.51
   3  -6  10    1.89    1.58
  -3   6  10    1.22    0.95
   3   6  10    1.46    0.71
   3  -6 -10    0.60    1.13
   3   6  10    3.73    1.86
   3   6  11   17.12    1.72
   3  -6  11   15.80    2.84
  -3  -6  11   18.53    2.93
  -3   6  11   18.25    2.11
   3  -6 -11   22.81    2.66
   3  -6  11   14.41    2.54
   3  -6 -12   10.78    2.13
   3   6  12    8.63    1.93
   3   6  12    9.02    2.39
  -3   6 -12    9.33    1.10
   3  -6  12    7.44    2.41
  -3  -6 -12    2.40    2.73
  -3  -6  12    5.19    2.14
  -3   6 -12    9.47    0.86
  -3   6  12    6.27    1.47
   3   6  12    8.84    1.14
   3   6  13   66.75    6.26
  -3   6 -13   80.40    7.65
  -3   6 -13   83.02    5.69
  -3  -6  13   63.09    6.84
   3  -6  13   68.02    7.08
  -3   6 -13   72.15    5.30
  -3   6  13   63.57    5.76
   3   6  13   65.46    5.39
   3  -6 -13   73.29    5.90
   3   6  14    1.73    0.82
  -3  -6 -14    0.31    2.66
   3   6  14    2.36    1.79
  -3   6 -14    5.45    1.46
   3  -6  14    3.36    2.36
  -3   6 -14    4.80    2.89
  -3  -6  14    1.75    1.94
   3  -6 -14    1.47    1.17
  -3   6  14    4.17    1.43
  -3   6 -15  418.47   29.57
   3   6  15  399.42   27.65
   3  -6 -15  374.82   27.14
  -3  -6 -15  471.96   29.19
   3  -6  15  392.07   28.87
  -3  -6  15  351.37   28.27
  -3   6 -15  393.59   27.25
  -3   6  15  352.86   26.96
   3   6  15  357.71   26.51
  -3  -6 -16   -1.10    2.63
  -3   6 -16    5.25    3.00
   3  -6  16   -1.95    2.91
  -3  -6  16    3.64    2.76
   3   6  16   -1.02    1.88
  -3   6 -16    1.19    1.64
  -3   6  16    3.10    1.43
   3  -6 -16   -0.30    1.21
   3   6  16    0.96    0.81
  -3   6 -17  490.85   35.03
   3   6  17  470.87   32.74
   3  -6 -17  411.72   32.08
  -3  -6 -17  579.89   34.64
   3  -6  17  469.12   34.18
  -3  -6  17  448.71   33.67
  -3   6 -17  503.95   32.72
   3   6  17  419.46   31.44
  -3   6  17  437.62   31.99
   3  -6 -18    0.65    1.31
   3  -6  18   -0.44    3.23
  -3  -6 -18    3.77    3.58
  -3   6 -18   -0.24    2.09
  -3   6 -18   -0.56    3.07
  -3  -6  18   -1.10    2.79
   3   6  18   -1.38    2.00
   3   6  18    1.24    0.83
  -3   6  18    1.75    1.45
   3  -6  19   25.41    5.07
  -3  -6  19   21.13    4.02
  -3   6 -19   17.57    4.66
   3  -6 -19   13.41    2.33
  -3  -6 -19   27.37    5.37
  -3   6 -19   21.30    3.74
   3   6  19   16.86    1.77
   3   6  19   19.31    3.32
  -3   6  19   17.40    2.42
   3  -6  20    8.47    3.73
  -3  -6  20    5.20    3.22
  -3   6 -20   14.99    4.77
   3  -6 -20    7.08    1.80
  -3   6  20    5.33    1.76
  -3  -6 -20   15.53    4.57
  -3   6 -20    5.73    2.92
   3   6  20    4.33    2.45
   3   6  20    7.15    1.19
   3  -6  21   33.53    5.79
  -3  -6  21   25.37    5.05
   3  -6 -21   37.24    3.69
   3   6  21   36.35    4.45
  -3  -6 -21   39.55    6.65
  -3   6 -21   50.26    5.77
  -3   6 -21   44.44    7.26
   3   6  21   26.70    2.69
  -3   6  21   31.98    3.47
   3   6  22   12.34    3.22
   3  -6  22    3.99    4.13
  -3  -6  22    8.19    3.67
  -3   6 -22    6.63    4.65
   3  -6 -22    8.49    2.13
  -3  -6 -22   11.47    5.25
  -3   6 -22    9.08    4.41
   3   6  22    5.37    1.15
  -3   6  22    5.45    1.93
  -3   6 -23  179.61   15.38
   3  -6 -23  118.68   10.33
   3  -6  23  108.73   12.33
  -3  -6  23  130.76   12.31
  -3   6 -23  201.06   13.83
  -3  -6 -23  216.18   15.55
  -3   6  23  111.64   10.03
   3  -6  24   -1.56    3.93
  -3   6 -24    8.18    5.02
  -3  -6  24    6.46    4.00
   3  -6 -24    2.93    1.98
  -3   6 -24    0.52    4.30
  -3   6  24   -0.93    1.88
   3  -6 -25   78.47    6.80
   3  -6  25   65.21    8.69
  -3  -6  25   70.80    8.83
  -3   6  25   75.13    6.39
  -3  -6  25   63.28    7.06
  -3   6 -25   91.59   10.50
  -3  -6  26    3.98    2.69
   3  -6  26    2.69    4.09
  -3  -6  26   -2.94    4.11
   3   6 -26    1.99    9.94
  -3   6  26    0.78    1.82
  -3  -6  27   26.57    4.10
   3  -6  27   22.94    5.72
  -3  -6  27   21.58    5.26
  -3  -6  28   -0.27    2.68
   3  -6  28    2.19    4.10
  -3  -6  28    1.02    3.97
   3   6 -28    5.79   10.38
  -3  -6  29   55.69    8.12
   3  -6  29   59.80    8.40
  -3  -6  29   61.61    6.59
   3   6 -30    3.71   10.32
  -3  -6  30    2.49    3.16
  -3  -7   0    3.24    1.06
   3  -7   0    3.08    0.85
   3  -7   0    1.34    0.83
   3   7   0    2.75    1.11
  -3  -7   1    4.60    1.29
   3  -7  -1    3.55    0.90
   3  -7   1    2.78    1.03
  -3  -7  -1    3.85    1.03
   3  -7   1    4.56    1.07
   3   7  -1    5.26    1.35
   3   7   1    3.08    1.22
   3  -7  -1    2.26    1.08
   3  -7  -2   32.64    2.72
  -3  -7  -2   34.91    2.97
   3  -7   2   29.82    3.03
   3  -7   2   28.85    2.74
   3  -7  -2   34.23    3.32
  -3  -7   2   30.19    3.13
   3   7  -2   32.27    3.27
   3   7   2   24.88    3.15
   3   7   3    5.51    1.41
  -3   7  -3    4.37    1.59
  -3  -7  -3    4.72    1.08
   3  -7   3    4.73    0.89
   3  -7   3    4.71    1.21
   3  -7  -3    4.28    1.29
   3   7  -3    5.36    1.71
   3   7  -3    5.91    1.49
   3  -7  -3    5.97    0.87
   3  -7   4    3.94    0.73
  -3   7  -4    4.92    1.23
  -3  -7  -4    3.22    0.91
  -3   7  -4    1.91    1.51
   3   7  -4    2.36    1.41
   3   7   4    3.86    1.53
   3  -7  -4    4.24    0.68
   3  -7   4    4.21    1.29
   3   7  -4    2.46    1.47
   3  -7  -4    2.55    1.21
  -3   7  -5   34.58    3.65
   3  -7  -5   36.10    2.82
  -3   7  -5   34.41    4.04
   3   7   5   35.54    3.95
   3  -7   5   35.29    3.60
   3   7  -5   35.12    3.78
   3  -7   5   39.59    2.77
   3  -7  -5   32.89    3.50
   3   7  -5   29.44    3.86
  -3  -7  -5   33.70    3.09
  -3  -7  -5   37.49    3.85
  -3   7  -6  110.48    8.62
   3  -7  -6  105.44    7.41
  -3   7  -6  102.26    8.97
   3   7  -6   91.25    8.77
   3   7   6   93.83    8.70
   3  -7   6   99.26    8.35
  -3  -7  -6  100.92    7.73
   3   7  -6  104.82    8.57
   3  -7  -6  102.64    8.20
  -3  -7  -6  104.73    8.51
  -3   7  -7   20.72    2.83
   3  -7   7   17.84    2.53
  -3   7  -7   20.86    3.10
   3   7  -7   16.58    2.87
   3   7  -7   22.94    2.86
  -3  -7  -7   19.01    2.78
   3  -7  -7   19.78    2.41
   3   7   7   21.98    3.14
  -3  -7  -8   11.47    2.31
   3   7   8    8.10    1.21
  -3   7  -8   10.64    2.20
   3  -7  -8    8.59    1.74
   3   7   8   12.54    2.59
   3  -7   8   12.55    2.16
  -3  -7   9    1.98    1.64
  -3  -7  -9    1.54    1.70
   3  -7  -9    2.02    1.36
   3  -7   9    0.41    1.50
   3  -7   9    0.45    1.46
   3   7   9    1.02    0.70
   3   7   9    1.39    2.08
  -3  -7 -10    3.03    2.07
   3   7  10    3.90    2.18
   3  -7 -10    3.48    0.67
   3  -7  10    3.05    1.70
   3  -7 -10    3.43    1.45
  -3  -7  10    2.27    1.58
   3   7  10    2.50    0.74
   3   7  11   23.88    3.55
   3  -7 -11   20.23    1.90
   3   7  11   22.89    1.94
   3  -7 -11   24.43    2.78
  -3   7  11   21.99    2.37
  -3  -7  11   16.46    3.00
   3  -7  11   17.84    3.05
  -3  -7  12   29.80    3.89
   3  -7 -12   26.16    2.42
   3   7  12   28.85    2.37
   3   7  12   32.08    4.15
  -3   7  12   30.45    2.85
   3  -7  12   23.85    3.79
   3  -7 -12   27.78    3.26
   3   7  13   64.12    5.64
   3  -7 -13   58.93    4.77
   3   7  13   61.39    4.60
  -3   7 -13   56.97    4.75
  -3   7 -13   62.91    4.50
  -3  -7 -13   78.84    6.82
   3  -7  13   62.46    6.42
  -3   7  13   55.31    5.02
  -3  -7  13   56.15    6.08
   3   7  14   74.86    6.24
   3  -7 -14   66.26    5.35
   3   7  14   68.04    5.11
  -3  -7 -14   85.94    7.48
  -3   7 -14   66.57    5.52
  -3   7  14   69.26    5.67
  -3   7 -14   69.37    5.15
   3  -7  14   59.29    6.92
  -3  -7  14   64.85    6.78
  -3   7 -14   62.06    7.46
   3   7  15   14.94    1.50
   3  -7 -15   15.68    1.83
  -3   7 -15   22.09    4.17
   3   7  15   19.05    2.81
  -3  -7 -15   26.28    4.09
  -3   7 -15   14.63    2.17
  -3   7  15   15.09    2.06
   3  -7  15   18.15    3.73
  -3   7 -15   15.97    1.65
  -3  -7  15    6.34    2.85
   3   7  16   11.18    1.21
  -3   7 -16   12.80    3.74
   3  -7 -16    9.74    1.55
   3   7  16    9.83    2.41
  -3   7 -16   11.62    2.18
   3  -7  16    6.66    3.10
  -3  -7  16   12.73    3.32
  -3  -7 -16   13.79    3.62
  -3   7 -16   12.18    1.57
  -3   7  16   13.42    1.95
  -3   7 -17    0.55    2.89
   3  -7 -17    1.79    1.05
   3   7  17    3.14    0.78
   3   7  17    1.95    2.03
  -3  -7 -17    5.65    3.20
   3  -7  17   -0.42    3.01
  -3  -7  17    1.06    2.79
  -3   7  17    4.48    1.46
  -3   7 -17    1.33    1.88
  -3   7 -18    2.92    2.25
  -3   7 -18    9.00    4.14
   3   7  18    4.69    0.85
   3  -7 -18    2.66    1.36
   3   7  18    5.96    2.45
  -3  -7  18    5.59    3.12
  -3  -7 -18   10.05    4.13
  -3   7  18    4.38    1.56
   3  -7  18    2.20    3.28
   3  -7 -19   23.21    2.60
  -3   7 -19   32.33    6.00
   3   7  19   25.70    3.61
  -3  -7 -19   34.94    5.57
   3  -7  19   23.13    4.84
  -3   7 -19   24.95    3.77
  -3   7  19   21.68    2.61
  -3  -7  19   22.62    4.31
   3   7  19   18.74    1.80
   3  -7 -20   31.95    3.17
  -3   7 -20   30.55    5.87
   3   7  20   38.13    4.34
   3  -7  20   26.45    5.09
  -3  -7  20   30.52    5.07
  -3  -7 -20   34.00    6.25
   3   7  20   25.89    2.25
  -3   7 -20   38.56    4.78
  -3   7  20   25.15    3.08
   3  -7 -21   35.59    3.35
   3   7  21   41.13    4.55
  -3   7 -21   45.21    7.20
  -3  -7 -21   46.58    6.85
   3  -7  21   31.87    5.57
  -3  -7  21   27.86    5.17
  -3   7 -21   43.23    5.41
  -3   7  21   27.58    3.26
   3   7  21   26.27    2.33
   3  -7 -22   16.25    2.47
  -3   7 -22   18.91    5.82
  -3  -7 -22   16.42    5.66
  -3  -7  22   16.19    4.43
   3   7  22   23.85    3.90
  -3   7 -22   15.72    4.49
   3  -7  22   24.62    5.36
  -3   7  22   16.76    2.52
  -3   7 -23    8.33    5.18
   3  -7  23    3.15    4.13
  -3  -7  23    1.81    3.56
  -3   7  23    2.32    1.65
  -3   7 -23    9.34    4.42
  -3   7 -24    6.10    5.28
  -3  -7  24    2.80    3.81
  -3   7  24    2.05    1.82
   3  -7  24    4.82    4.18
  -3   7 -24   -1.99    4.69
  -3   7 -25    4.55    4.98
  -3   7  25    1.90    1.75
   3  -7  25    3.27    4.28
  -3  -7  25    0.48    3.89
  -3   7 -25    8.34    5.30
   3   7 -25   -5.45   16.07
  -3  -7  26    1.38    2.77
  -3   7 -26    4.75    6.26
  -3  -7  26   -0.49    4.09
   3  -7  26   -1.11    4.64
   3   7 -26    7.84   14.28
  -3  -7  27    7.81    3.22
   3  -7  27    5.59    4.31
   3   7 -27   10.15   13.20
  -3  -7  27    2.53    3.84
  -3  -7  28    8.17    3.01
  -3  -7  28    3.10    4.50
   3   7 -28    2.52   13.57
   3  -7  28    4.50    4.64
   3   7 -29    7.45   13.38
  -3  -7  29    7.98    3.05
  -3  -7  30    4.02    3.03
  -3  -8   0   25.59    2.49
   3  -8   0   19.29    2.24
   3   8   0   21.39    2.57
   3  -8   0   16.34    2.10
   3   8   1   12.30    1.92
   3  -8   1    8.64    1.55
  -3  -8  -1   10.49    1.57
   3  -8   1   11.19    1.62
   3  -8  -1   11.86    1.70
  -3  -8   1   13.75    1.96
   3  -8  -1   10.87    1.52
   3   8  -1   10.88    1.89
  -3  -8   1   14.68    1.94
  -3  -8   2   39.63    4.11
   3  -8   2   41.54    3.75
   3   8   2   40.54    4.22
  -3  -8  -2   41.20    3.85
   3  -8   2   44.15    4.08
   3  -8  -2   41.42    4.08
   3   8  -2   46.58    4.34
  -3   8  -3   70.36    5.84
  -3  -8  -3   70.69    5.53
   3  -8  -3   65.39    5.32
   3  -8   3   69.20    5.89
   3  -8  -3   65.90    5.88
   3  -8  -3   66.24    5.95
   3   8  -3   67.63    6.03
   3  -8   3   76.60    5.43
  -3   8  -3   68.75    6.69
   3   8  -3   59.39    6.43
  -3   8  -4   13.06    1.90
  -3  -8  -4    5.89    1.19
   3   8   4    4.18    1.69
   3  -8   4   15.53    1.93
  -3   8  -4   11.67    2.33
   3   8  -4    8.84    1.99
   3  -8  -4    7.95    1.06
   3  -8  -4    7.75    1.64
   3   8  -4    6.34    1.64
   3  -8   4   11.73    1.22
  -3  -8  -5   -0.35    0.71
  -3   8  -5    0.19    1.14
   3   8   5    0.47    1.58
   3  -8  -5   -0.05    0.54
   3  -8   5    0.52    1.21
   3   8  -5   -0.48    1.63
  -3   8  -5    1.73    1.47
   3   8  -5   -0.28    1.67
   3  -8   5    0.28    0.48
   3  -8  -5    0.16    1.12
  -3  -8  -5    0.19    1.42
  -3   8  -6  173.48   13.54
  -3  -8  -6  174.16   12.60
  -3   8  -6  165.10   14.00
  -3  -8  -6  178.71   13.50
   3   8  -6  175.48   13.53
   3  -8  -6  172.67   13.12
   3   8  -6  162.91   13.92
   3   8   6  169.86   13.80
   3  -8  -7    5.66    1.53
  -3   8  -7    5.39    1.74
   3   8  -7    3.96    1.88
   3   8   7    2.50    1.94
  -3  -8  -7    5.22    0.95
  -3   8  -7    3.97    1.88
  -3  -8  -7    5.00    1.89
  -3  -8  -8   13.56    2.47
  -3   8  -8   11.95    2.37
  -3   8  -8    3.48    3.33
   3   8   8    1.79    2.17
   3  -8  -8   14.54    2.08
  -3   8  -9   81.17    7.63
   3  -8  -9   72.83    6.63
  -3  -8  -9   79.26    7.34
   3  -8 -10  260.08   20.73
   3   8  10  330.66   22.31
  -3  -8 -10  290.78   21.60
   3  -8  11   62.51    6.31
   3   8  11   77.60    7.10
   3  -8 -11   60.24    5.63
  -3  -8  11   61.62    6.25
  -3  -8 -11   69.00    6.56
   3  -8  12    7.46    2.34
  -3  -8  12    2.62    1.90
   3  -8 -12    4.89    1.77
   3  -8  13   16.92    3.21
  -3  -8  13   20.17    3.31
   3  -8 -13   16.71    2.67
  -3   8 -13   17.73    1.54
   3   8  14  457.59   33.15
   3  -8  14  449.32   34.11
  -3  -8  14  419.88   33.78
  -3   8  14  441.73   32.51
  -3   8 -14  453.10   32.05
   3   8  15   10.11    2.44
   3  -8  15    7.86    2.84
  -3  -8  15    4.44    2.52
  -3  -8 -15    7.45    3.17
  -3   8 -15    6.52    1.11
  -3   8  15    5.30    1.45
  -3   8 -16   69.62    8.45
   3   8  16   74.61    6.63
  -3   8  16   68.24    5.88
  -3   8 -16   79.39    5.64
  -3  -8 -16   84.05    8.14
   3  -8  16   56.54    7.34
  -3  -8  16   58.71    7.14
   3   8  17   26.64    3.53
  -3   8 -17   28.51    5.41
   3  -8  17   21.35    4.61
  -3  -8  17   14.84    3.85
  -3   8  17   24.11    2.72
  -3   8 -17   27.32    2.59
  -3  -8 -17   30.54    5.02
  -3   8 -18  216.34   18.70
   3   8  18  213.42   15.86
  -3   8  18  175.48   14.87
  -3   8 -18  225.11   14.89
   3  -8  18  178.03   16.98
  -3  -8  18  170.27   16.43
  -3  -8  19   34.94    5.60
  -3   8 -19   48.21    4.04
  -3   8 -19   39.97    6.96
  -3  -8 -19   52.38    6.83
   3   8  19   45.03    4.88
   3  -8  19   47.23    6.40
  -3   8  19   38.33    3.96
  -3  -8  20    5.72    3.72
  -3   8 -20   14.76    5.15
  -3   8 -20   16.58    2.34
  -3   8 -20   20.01    3.74
  -3   8  20    9.14    1.99
  -3  -8 -20   24.53    5.24
   3   8  20   14.27    3.36
   3  -8  20    7.75    4.19
  -3   8 -21   10.21    4.92
  -3  -8 -21   11.72    5.35
   3   8  21   15.31    3.39
  -3   8 -21    8.06    2.09
  -3   8 -21    6.90    3.56
   3  -8  21    9.63    4.16
  -3   8  21    9.24    2.03
  -3  -8  21    7.28    3.65
  -3  -8  22  261.74   24.08
  -3   8 -22  387.52   28.12
   3  -8  22  283.85   24.87
   3   8  22  345.36   23.47
  -3   8 -22  411.24   24.78
  -3   8  22  270.65   22.10
  -3   8 -23   -0.88    4.50
  -3   8  23    6.33    1.95
  -3   8 -23   14.30    4.67
   3  -8  23    2.70    4.23
  -3  -8  23    3.67    3.71
  -3   8 -24  126.80   13.65
  -3  -8  24   98.83   10.42
  -3   8 -24  142.60   11.48
   3  -8  24   83.97   10.48
  -3   8  24   90.39    7.84
  -3   8 -25   19.26    6.78
   3   8 -25   11.09   18.88
   3  -8  25    2.24    4.32
  -3  -8  25    8.27    4.33
  -3   8 -26   86.60   11.42
   3   8 -26  107.54   25.40
   3  -8  26   43.61    7.49
  -3  -8  26   43.38    7.01
  -3   8 -27   15.42    7.01
   3   8 -27   -3.48   19.65
   3  -8  27    5.72    4.30
  -3  -8  27    3.06    4.15
  -3  -8  28    2.07    4.37
  -3  -8  28    1.17    2.88
   3  -8  28    0.57    4.39
  -3  -8  29    3.84    3.24
   3   8 -29  -10.16   17.28
   3  -9   0  239.50   18.24
  -3  -9   0  264.58   18.72
  -3  -9   0  252.87   18.35
   3   9   0  241.28   18.58
   3  -9   1  154.38   11.84
   3  -9  -1  151.56   12.00
  -3  -9  -1  159.81   11.95
  -3  -9   1  163.81   12.31
  -3  -9   1  172.26   12.23
   3   9  -1  160.51   12.30
   3   9   1  146.74   12.21
  -3   9  -2  234.62   16.66
  -3  -9  -2  221.17   16.41
   3  -9  -2  214.31   16.67
   3  -9   2  230.27   16.36
   3   9  -2  228.70   16.97
   3   9   2  209.43   16.89
  -3   9  -3  201.53   13.51
  -3  -9  -3  172.68   13.03
   3  -9  -3  161.46   13.37
   3   9  -3  170.18   13.58
  -3   9  -4  192.46   14.61
  -3   9  -4  184.38   13.41
  -3  -9  -4  179.09   12.80
   3   9   4  160.08   13.56
   3  -9  -4  150.68   13.17
   3   9  -4  173.99   13.44
   3  -9  -4  178.42   13.32
   3   9  -4  158.11   14.05
   3  -9   4  175.55   12.63
  -3   9  -5  183.91   14.50
   3   9   5  165.19   14.96
   3  -9  -5  194.33   14.37
   3  -9  -5  164.65   14.33
   3   9  -5  186.63   14.50
   3  -9   5  201.50   13.59
  -3   9  -5  179.87   15.36
   3   9  -5  163.84   15.11
  -3  -9  -5  198.05   13.79
   3  -9  -6  209.26   16.57
  -3   9  -6  216.18   16.67
   3   9   6  204.51   17.26
   3  -9   6  241.74   15.44
   3  -9  -6  237.75   16.35
  -3  -9  -6  226.68   15.68
  -3  -9  -6  220.25   16.62
   3   9  -6  190.55   17.08
  -3   9  -7  113.75    9.50
  -3  -9  -7  121.23    8.23
   3   9  -7   96.19    9.78
   3   9   7  116.20    9.86
  -3  -9  -7  116.48    9.33
   3  -9  -7  121.57    8.88
  -3   9  -8  159.26   12.11
   3   9  -8  131.64   12.24
   3   9   8  192.55   12.89
  -3  -9  -8  168.03   11.92
   3  -9  -8  158.41   11.22
   3  -9  -9   82.72    6.64
   3   9  -9   76.70    7.90
  -3   9  -9   83.45    7.67
  -3  -9  -9   91.46    7.50
  -3   9 -10   79.34    8.45
   3   9  10  104.39    9.10
   3  -9 -10   87.31    7.50
  -3  -9 -10  103.50    8.55
   3  -9 -11   59.16    5.77
  -3   9 -11   70.13    7.23
   3   9  11   83.46    7.50
   3   9 -11   60.57    6.39
  -3  -9 -11   81.54    7.07
  -3   9 -12   61.27    4.73
   3  -9 -12   68.51    5.73
   3   9  12   74.56    7.05
  -3   9 -13   65.23    5.05
  -3  -9  13   64.53    6.71
   3  -9 -13   70.97    6.16
   3  -9  13   72.63    6.98
   3   9  14   84.52    6.80
  -3   9 -14   72.19    5.51
  -3  -9  14   68.64    7.18
   3  -9  14   79.44    7.54
   3   9  15   29.74    3.62
   3  -9  15   28.46    4.48
  -3  -9 -15   36.30    5.04
  -3  -9  15   28.22    4.28
  -3   9 -15   29.44    2.52
   3  -9  16   33.17    5.00
   3   9  16   37.37    4.07
  -3  -9 -16   46.10    5.75
  -3  -9  16   28.11    4.50
  -3   9 -16   33.98    3.00
   3   9  17   18.05    3.07
  -3   9 -17   18.82    2.09
   3  -9  17   14.65    4.01
  -3  -9  17   14.10    3.78
  -3   9 -18   13.74    4.79
   3  -9  18   16.90    4.04
  -3  -9 -18   22.61    4.81
  -3  -9  18   11.19    3.48
  -3   9 -18   14.94    1.95
   3   9  18   15.49    3.06
  -3   9 -19   10.23    4.88
  -3  -9 -19   19.06    4.63
   3  -9  19    8.71    3.52
  -3  -9  19    7.03    3.29
  -3   9 -19   11.84    1.88
   3   9  19   12.98    3.00
   3   9  20   18.97    3.42
  -3   9 -20   12.50    4.98
  -3  -9  20   10.99    3.81
  -3  -9 -20   19.59    5.33
  -3   9 -20   18.03    2.52
   3  -9  20   10.59    4.02
   3   9  21   15.02    3.48
  -3   9 -21   15.75    5.74
  -3  -9  21   12.30    3.93
  -3   9 -21   19.67    3.98
  -3   9 -21   14.08    2.42
   3  -9  21   14.08    4.59
  -3   9 -22   14.90    6.02
  -3   9 -22   12.05    2.48
   3   9  22   16.03    3.49
  -3   9 -22   13.06    4.20
   3  -9  22    4.20    4.11
  -3  -9  22   10.55    4.16
  -3   9 -23    8.29    5.28
  -3  -9  23    3.21    3.69
  -3   9 -23    5.96    4.32
  -3   9 -23    0.86    2.25
   3  -9  23    3.24    4.18
  -3   9 -24   -0.97    5.37
   3  -9  24    1.66    4.42
  -3  -9  24   -2.36    4.23
  -3   9 -24    2.67    4.49
  -3   9 -24    4.03    2.48
   3  -9  25    1.69    4.63
  -3  -9  25   -2.43    4.34
  -3   9 -25   -1.55    2.51
  -3   9 -26   -2.09    5.98
   3  -9  26   -2.86    4.90
  -3  -9  26   -0.50    3.97
   3   9 -26  -10.16   25.43
  -3   9 -27    2.15    6.50
  -3  -9  27    1.02    4.00
   3  -9  27   -0.58    4.28
   3   9 -27   -4.98   28.91
   3  -9  28   -3.46    4.58
   3   9 -28   -4.92   26.93
  -3 -10   0   22.51    2.93
   3 -10   0   14.59    2.31
  -3 -10   0   17.55    2.56
   3  10   0   17.49    2.73
  -3  10  -1 2636.90  181.71
   3 -10  -1 2464.34  181.83
  -3 -10   1 2746.57  182.23
  -3 -10  -1 2573.21  181.77
  -3 -10  -1 3162.63  182.75
   3 -10   1 2531.02  181.64
   3  10  -1 2475.76  182.12
   3  10   1 2410.10  182.10
  -3  10  -2   10.22    1.87
   3 -10  -2    8.77    1.92
   3 -10   2   10.61    1.63
  -3 -10   2    9.93    2.17
  -3 -10  -2    8.23    1.60
   3  10  -2    7.35    2.11
   3 -10   3   10.18    1.56
   3  10   3   11.12    2.21
  -3  10  -3   12.12    1.95
  -3 -10  -3    9.40    1.58
   3  10  -3    7.62    1.98
  -3  10  -4    7.33    1.69
   3  10   4    3.70    2.18
   3 -10  -4    2.85    1.47
  -3 -10  -4    6.22    1.28
   3 -10  -4    5.86    1.79
   3  10  -4    4.12    1.73
  -3  10  -4    0.38    2.61
   3  10  -4    0.72    1.84
   3 -10   4    6.82    1.27
   3  10   5    5.94    2.67
  -3 -10  -5   13.98    1.69
  -3  10  -5   14.95    2.47
   3  10  -5   15.59    3.06
   3 -10  -5   12.42    2.27
   3 -10   5   11.83    1.56
   3 -10  -5   15.40    2.40
  -3  10  -6   25.75    3.15
   3  10   6    6.77    3.27
   3 -10  -6   13.50    2.75
   3 -10   6   19.30    1.84
  -3  10  -6    0.78    3.51
   3  10  -6   17.70    3.38
  -3 -10  -6   19.46    2.04
   3 -10  -6   18.82    2.62
  -3  10  -7 1702.02  114.46
   3 -10  -7 1591.88  114.07
   3  10   7 1922.02  115.09
   3  10  -7 1517.10  114.93
  -3 -10  -7 1722.74  112.94
   3 -10  -7 1710.81  113.66
  -3 -10  -7 1786.07  114.25
  -3 -10  -8   70.15    5.52
  -3  10  -8   69.26    7.86
   3  10  -8   62.31    7.47
   3  10   8   95.79    8.11
   3 -10  -8   69.28    6.89
   3 -10  -8   73.93    6.30
  -3 -10  -8   71.28    6.92
  -3  10  -8   73.39    7.17
  -3  10  -9 1571.42  112.60
  -3  10  -9 1439.16  112.94
   3  10   9 1898.35  113.20
  -3  10  -9 1647.88  110.76
   3 -10  -9 1426.43  112.03
   3  10  -9 1341.42  112.72
  -3 -10  -9 1778.86  112.35
   3 -10  -9 1493.34  111.27
   3 -10 -10   43.71    4.29
  -3  10 -10   43.81    5.53
  -3  10 -10   34.19    5.58
   3  10 -10   47.68    5.15
   3  10  10   59.48    6.22
  -3  10 -10   43.82    3.66
   3 -10 -10   44.77    5.37
   3  10 -10   32.79    5.41
  -3 -10 -10   49.32    5.36
  -3  10 -11   75.73    8.06
   3 -10 -11   72.01    6.49
  -3  10 -11   74.80    5.82
   3 -10 -11   61.81    7.38
   3  10 -11   79.20    7.33
  -3 -10 -11   89.80    7.79
  -3 -10 -12   12.90    3.21
   3  10  12   11.66    3.52
  -3  10 -12    8.23    3.00
  -3  10 -12    8.37    1.22
   3 -10 -12    9.12    1.98
   3  10 -12    5.02    2.57
   3 -10 -12    6.87    2.83
   3  10 -13    7.61    2.70
  -3  10 -13   10.37    1.32
  -3  10 -13   15.52    3.68
   3  10  13    7.01    3.28
   3 -10 -13    6.57    2.82
   3 -10 -13   12.36    2.29
   3 -10 -14   16.51    2.99
   3 -10 -14   18.17    3.97
   3  10 -14   22.29    3.96
   3 -10  15  604.40   45.87
  -3 -10  15  598.26   45.68
   3  10  15  683.22   45.03
   3 -10 -15  569.94   46.08
   3 -10 -16   75.23    9.01
   3  10  16   93.68    8.08
   3 -10  16   89.63    9.03
  -3 -10  16   77.84    8.57
  -3  10 -16   92.52    6.89
   3  10  17  487.24   34.03
   3 -10  17  415.25   34.92
  -3 -10  17  370.12   34.40
  -3  10 -17  468.00   32.87
  -3 -10  18   44.15    6.09
  -3  10 -18   49.60    4.34
   3 -10  18   48.19    6.46
   3  10  18   57.45    5.57
  -3  10 -19   56.95    9.05
   3  10  19   60.60    6.07
  -3 -10  19   42.32    6.49
  -3 -10 -19   76.11    8.20
   3 -10  19   49.64    7.14
  -3  10 -19   68.36    5.16
   3 -10  20    5.18    3.48
  -3 -10  20    3.21    3.17
  -3  10 -20    5.76    4.44
   3  10  20    5.29    2.69
  -3  10 -20    4.18    1.62
  -3 -10  21   46.66    6.93
  -3  10 -21   64.37    5.35
   3  10  21   62.49    6.50
   3 -10  21   52.69    7.73
  -3  10 -22    8.26    5.51
  -3  10 -22    6.81    2.17
   3  10  22    7.89    3.40
   3 -10  22    8.86    4.29
  -3 -10  22    8.36    3.85
  -3  10 -23  139.77   15.87
   3 -10  23  101.19   12.63
  -3 -10  23   94.52   12.08
  -3  10 -23  182.96   12.99
  -3  10 -23  151.27   10.86
  -3  10 -24   48.25    9.37
  -3 -10  24   33.49    6.17
  -3  10 -24   45.34    4.80
   3 -10  24   46.18    7.31
  -3  10 -25   96.36   13.11
  -3 -10  25   58.68    8.43
  -3  10 -25   95.97    7.40
   3 -10  25   56.25    8.95
  -3  10 -26   26.03    8.40
   3 -10  26   10.96    5.13
  -3 -10  26   16.90    4.87
  -3 -10  27   12.19    4.80
   3 -10  27   12.84    5.27
  -3 -11   0   93.37    7.65
   3 -11   0   83.19    6.97
   3  11   0   78.90    7.35
  -3  11  -1  192.44   14.14
  -3 -11   1  195.26   14.63
   3 -11  -1  177.36   14.22
  -3 -11  -1  182.74   14.17
   3 -11   1  193.55   14.12
  -3 -11  -1  223.46   15.09
   3  11  -1  168.67   14.46
   3  11   1  180.74   14.57
   3 -11  -2  128.89   10.25
  -3 -11  -2  141.91   10.63
  -3 -11  -2  126.64    9.96
  -3 -11   2  129.83   10.46
  -3  11  -2  128.80   10.15
   3  11  -2  118.09   10.36
  -3  11  -3  117.72    9.42
   3 -11  -3  113.09    9.42
   3  11   3  121.33    9.92
  -3 -11  -3  107.74    8.96
   3  11  -3  109.55    9.56
   3 -11   3  127.88    9.04
  -3  11  -4   45.64    4.36
   3  11   4   31.25    4.76
  -3 -11  -4   41.87    3.68
   3 -11  -4   38.77    4.25
   3  11  -4   43.59    5.36
   3 -11   4   47.25    3.72
  -3  11  -5  109.32    9.32
   3  11  -5  113.67   10.55
  -3 -11  -5  117.09    8.51
   3  11   5   91.53   10.01
   3 -11  -5  107.55    9.27
   3 -11  -5  107.51    9.05
   3 -11   5  129.83    8.52
  -3 -11  -6   80.10    6.07
  -3  11  -6   75.15    7.12
   3 -11  -6   76.54    7.00
   3 -11  -6   70.37    6.60
   3 -11   6   83.19    5.97
  -3  11  -6   63.96    8.00
   3  11  -6   56.34    7.64
   3  11   6   66.34    7.92
   3  11   7  174.83   13.81
   3 -11  -7  153.27   13.01
  -3  11  -7  151.51   14.22
   3  11  -7  137.56   13.85
  -3  11  -7  161.36   13.30
   3 -11  -7  164.24   12.60
  -3 -11  -7  166.28   11.88
  -3  11  -8   69.17    8.28
   3  11  -8   73.53    8.18
   3  11   8  102.23    8.67
   3 -11  -8   74.55    7.37
  -3  11  -8   79.26    6.38
  -3 -11  -8   77.59    6.01
   3 -11  -8   75.06    6.76
  -3 -11  -8   83.83    7.50
  -3  11  -8   81.14    7.77
   3  11  -9  100.76   11.33
  -3  11  -9  133.96   11.42
  -3  11  -9  114.89   11.74
   3  11   9  152.60   11.92
  -3  11  -9  127.83    9.61
   3 -11  -9  112.41   10.70
   3  11  -9  140.09   10.98
  -3 -11  -9  143.67   11.04
   3 -11  -9  117.80   10.01
   3 -11 -10   90.05    7.94
  -3  11 -10   87.35    9.68
   3  11 -10   63.79    8.97
  -3  11 -10   99.25    7.49
   3 -11 -10   89.62    8.82
   3  11 -10  107.18    9.18
  -3  11 -10  102.87    9.59
  -3 -11 -10  122.95    9.30
   3  11  10  125.29   10.21
  -3  11 -11   84.01    8.95
   3 -11 -11   76.10    7.33
  -3  11 -11   91.72    6.92
   3  11  11  113.38    9.53
   3 -11 -11   80.69    8.40
   3  11 -11   89.38    8.34
  -3 -11 -11  113.33    8.87
   3 -11 -12   46.43    4.82
  -3  11 -12   50.27    6.51
  -3  11 -12   52.12    4.23
   3  11  12   64.65    6.90
   3  11 -12   54.45    5.80
   3 -11 -12   46.07    5.84
  -3 -11 -12   58.40    6.25
  -3  11 -13   59.37    7.65
  -3  11 -13   59.66    4.84
   3 -11 -13   58.91    5.63
   3 -11 -13   54.44    6.71
   3  11  13   79.39    7.76
   3  11 -13   60.42    6.59
  -3 -11 -13   79.99    7.20
  -3  11 -14   23.89    5.16
  -3  11 -14   22.81    2.24
   3 -11 -14   23.35    4.42
   3  11 -14   20.92    3.89
   3 -11 -14   21.23    3.32
   3  11  15  102.87    7.83
  -3  11 -15   97.54   10.51
  -3  11 -15   78.11    6.46
   3 -11 -15   85.91    8.87
   3  11 -15   96.48    8.76
   3  11  16   66.09    6.31
   3  11 -16   66.63    7.30
   3  11  17   75.30    7.07
   3  11 -17   80.58    8.34
  -3  11 -17   76.74    5.94
   3  11  18   37.28    4.48
   3 -11  18   30.78    5.27
  -3 -11  18   30.13    5.11
   3  11 -18   45.83    6.04
  -3  11 -18   40.28    3.39
  -3 -11  19   16.41    3.99
  -3  11 -19   25.02    2.50
   3 -11  19   18.43    4.50
   3  11  19   25.46    3.67
   3  11  20   13.33    3.19
  -3 -11  20    7.07    3.41
  -3  11 -20   15.30    1.98
   3 -11  21   18.89    4.63
  -3 -11  21   15.92    4.11
  -3  11 -21   17.36    6.36
   3  11  21   22.14    3.84
  -3  11 -21   19.38    2.59
  -3 -11  22   11.93    4.22
  -3  11 -22    7.67    6.21
   3  11  22   13.83    3.58
  -3  11 -22    7.51    2.35
   3 -11  22    8.56    4.50
   3 -11  23   18.33    5.59
  -3  11 -23   33.07    8.12
  -3  11 -23   37.84    3.92
  -3 -11  23   28.28    5.52
  -3  11 -24   27.14    8.43
   3 -11  24   15.14    4.90
  -3 -11  24    9.10    4.44
  -3  11 -24   24.50    3.39
   3 -11  25    9.96    4.94
  -3 -11  25   15.50    4.43
  -3  11 -26   20.14    8.46
  -3 -11  26    8.66    4.36
   3 -11  26    6.75    4.29
   3 -11  27    1.14    4.51
  -3 -11  27    2.95    3.93
   3 -12   0 1379.20   96.20
  -3  12   0 1363.41   95.98
  -3 -12   0 1504.41   96.95
   3  12   0 1234.29   96.53
   3  12  -1   20.01    3.06
  -3 -12  -1   20.96    2.80
  -3  12  -1   19.08    2.54
   3 -12  -1   14.67    2.59
  -3 -12   1   23.06    3.25
  -3 -12  -1   18.64    3.37
   3 -12   1   23.76    2.69
  -3  12  -2 1066.18   75.44
  -3 -12   2 1109.06   75.84
  -3 -12  -2 1029.15   75.26
  -3 -12  -2 1107.40   75.90
   3 -12  -2 1017.29   75.47
   3 -12   2 1126.45   75.19
   3  12  -2 1023.25   75.74
   3  12   2 1030.10   75.93
  -3  12  -3   60.63    5.64
   3 -12   3   72.94    5.39
   3 -12  -3   63.72    5.77
  -3 -12  -3   57.99    5.22
  -3 -12  -3   58.34    5.95
  -3 -12  -4 1241.43   85.52
  -3  12  -4 1318.54   86.40
   3  12   4 1145.82   87.02
   3 -12  -4 1306.73   86.27
   3 -12   4 1306.38   85.58
   3  12  -4 1071.41   87.68
   3  12  -5   45.94    6.54
  -3  12  -5   59.26    5.50
  -3 -12  -5   52.15    4.47
   3  12   5   54.47    5.90
   3 -12  -5   60.53    5.38
   3 -12  -5   46.68    5.05
   3 -12   5   50.05    4.41
  -3 -12  -6 1786.80  123.92
  -3  12  -6 1704.50  125.10
   3 -12  -6 1609.87  124.52
   3 -12   6 1989.68  124.01
   3  12   6 1866.25  125.71
   3 -12  -6 1663.69  124.81
   3  12  -6 1474.93  126.10
  -3  12  -6 1700.56  126.83
  -3  12  -7   51.46    5.49
   3 -12  -7   49.75    5.39
  -3  12  -7   53.40    4.64
   3  12   7   53.61    6.18
  -3  12  -7   52.10    6.84
   3  12  -7   37.34    5.92
   3 -12  -7   49.57    4.96
  -3 -12  -7   41.29    3.99
   3  12  -8  817.95   74.13
  -3  12  -8 1004.73   73.82
  -3  12  -8 1001.32   74.88
   3 -12  -8 1004.05   73.35
  -3  12  -8 1040.67   72.38
  -3 -12  -8 1026.76   71.87
   3  12  -8 1004.37   73.11
   3 -12  -8  978.32   72.64
  -3 -12  -8 1116.86   73.48
  -3 -12  -9    9.25    2.98
   3 -12  -9    5.23    1.88
  -3  12  -9    6.63    2.82
   3 -12  -9    3.49    2.54
  -3  12  -9    5.69    1.64
   3  12   9   12.76    3.67
  -3  12  -9    9.27    3.70
   3  12  -9    2.53    2.09
   3  12  -9    7.00    3.21
  -3  12 -10  231.12   18.76
  -3  12 -10  191.07   18.86
   3  12 -10  172.58   18.45
   3  12 -10  237.46   17.85
  -3 -12 -10  285.47   18.37
   3  12  10  318.38   19.73
  -3  12 -10  232.33   16.60
   3 -12 -10  204.57   16.89
   3 -12 -10  200.38   17.80
  -3 -12 -11   19.01    3.87
  -3  12 -11   18.53    3.95
  -3  12 -11   13.49    3.61
   3  12 -11   14.28    3.79
  -3  12 -11   13.70    1.99
   3  12  11   21.72    4.49
   3 -12 -11   13.67    3.27
   3  12 -11   16.03    3.38
   3 -12 -11   12.35    2.33
  -3  12 -12  484.01   38.63
   3 -12 -12  434.01   36.21
  -3  12 -12  489.99   35.82
   3 -12 -12  455.35   37.43
   3  12  12  636.25   38.85
   3  12 -12  575.73   37.93
  -3 -12 -12  652.45   38.13
  -3 -12 -13   24.95    4.45
  -3  12 -13   24.51    5.17
   3 -12 -13   11.66    3.82
   3 -12 -13   12.84    2.65
   3  12 -13   13.37    3.56
   3  12  13   27.33    4.94
  -3  12 -13   16.92    2.10
  -3  12 -14 1470.38  105.06
   3 -12 -14 1302.89  103.13
   3 -12 -14 1357.07  101.84
   3  12 -14 1486.66  102.97
  -3  12 -14 1420.61  101.08
   3  12  15   32.87    4.13
  -3  12 -15   44.40    6.87
   3  12 -15   30.42    5.00
  -3  12 -15   29.89    2.96
   3  12  16  597.47   41.07
  -3  12 -16  560.46   44.51
  -3  12 -16  545.34   39.94
   3  12 -16  618.75   42.35
   3  12  17    1.79    2.28
   3  12 -17    3.46    3.67
   3  12  18   16.00    3.11
   3  12 -18   14.43    4.15
  -3  12 -19    0.71    1.27
   3  12 -19   -1.76    3.98
   3  12  19    0.48    2.23
   3  12  20   91.89    8.42
  -3  12 -20   93.45    7.25
   3  12 -20   89.46    9.92
   3  12  21    3.15    2.92
   3  12 -21    2.44    4.22
  -3  12 -21    5.14    1.87
   3 -12  22  488.93   45.96
  -3 -12  22  429.25   45.22
   3  12  22  661.19   45.01
   3  12 -22  687.38   47.13
  -3  12 -22  694.55   43.87
  -3  12 -23    3.12    6.86
   3 -12  23    5.34    4.31
  -3 -12  23    2.26    3.49
   3  12 -23    7.55    5.40
  -3  12 -23    8.22    2.44
   3 -12  24  193.64   18.47
  -3 -12  24  174.69   17.65
  -3  12 -25    1.11    6.57
  -3 -12  25   -0.94    3.53
   3 -12  25   -1.12    4.07
   3  12 -25   -3.50    5.73
   3 -12  26    1.14    4.40
  -3 -12  26    0.48    4.00
   3  12 -26   30.39   84.42
   3  12 -26   -1.80    5.73
   3  12 -27   -5.55    5.91
   3  12 -28   13.18    6.11
  -3  13   0  111.41    9.07
   3 -13   0  114.85    9.34
  -3 -13   0  128.48   10.18
  -3  13   1  154.50   12.14
  -3  13  -1  152.31   12.43
   3 -13  -1  179.10   12.79
  -3 -13   1  177.85   13.18
  -3 -13  -1  187.02   13.55
   3  13  -1  145.34   12.90
  -3  13  -2  153.98   12.46
   3  13   2  155.57   13.09
   3 -13  -2  158.39   12.54
  -3 -13   2  156.15   12.84
  -3 -13  -2  146.55   12.82
  -3 -13  -2  163.81   12.40
   3 -13   2  179.34   12.34
  -3  13  -3  137.32   10.89
   3 -13   3  134.40   10.40
   3  13   3  134.86   11.40
   3 -13  -3  134.96   10.86
  -3 -13   3  131.73   10.98
  -3 -13  -3  129.93   10.43
  -3 -13  -3  139.41   11.21
  -3  13  -4  130.90   13.66
  -3  13  -4  139.53   11.91
   3  13   4  160.28   12.71
   3 -13  -4  155.66   11.97
  -3 -13  -4  149.22   11.29
  -3 -13  -4  147.33   12.18
   3 -13   4  153.59   11.37
   3  13  -4  124.30   13.48
  -3  13  -5  116.14    9.40
   3  13   5  122.50    9.98
  -3 -13  -5  102.44    8.24
  -3  13  -5  104.73   11.07
   3 -13   5  109.04    8.32
   3 -13  -5   92.84    8.77
   3 -13  -5  106.73    9.06
   3  13  -5   96.09   10.56
   3  13  -6   69.93    8.53
  -3  13  -6   70.72    7.36
  -3 -13  -6   79.31    6.38
   3  13   6   90.57    8.29
   3 -13  -6   76.67    7.33
   3 -13  -6   68.31    6.89
   3 -13   6   91.33    6.59
  -3  13  -6   78.16    9.12
  -3  13  -7  102.41    9.37
   3  13   7  123.51   10.24
  -3  13  -7   97.18   10.75
   3 -13  -7   98.98    8.93
   3  13  -7   98.80    8.94
  -3  13  -7  101.97    8.40
   3 -13  -7   99.42    8.61
   3  13  -7   79.70   10.09
   3 -13   7  109.80    7.94
  -3 -13  -7   98.63    7.84
  -3  13  -8   68.89    7.35
   3  13   8   94.91    8.41
  -3  13  -8   62.35    8.19
   3  13  -8   53.92    7.56
   3 -13  -8   69.22    6.89
  -3  13  -8   83.91    6.28
   3  13  -8   72.06    6.86
   3 -13  -8   62.68    6.23
  -3 -13  -8   67.28    5.49
   3 -13  -9  118.26    9.24
  -3  13  -9  103.77   10.46
  -3  13  -9  109.83   11.52
   3  13  -9   92.00   10.80
   3  13   9   69.82   11.32
   3 -13  -9  110.16    9.91
  -3  13  -9  121.12    8.97
  -3 -13  -9  107.02    8.21
   3  13  -9  127.14    9.95
  -3 -13  -9  138.52   10.36
  -3  13 -10  111.16   10.77
  -3  13 -10   96.68   11.10
   3  13 -10   85.82   10.68
   3 -13 -10   98.85    9.90
   3  13  10  147.51   11.65
   3  13 -10  110.83    9.75
  -3  13 -10  113.59    8.79
  -3 -13 -10  141.00   10.48
   3 -13 -10  105.42    9.07
   3  13  11   99.82    9.43
   3 -13 -11   67.85    7.00
  -3  13 -11   70.83    9.15
   3  13 -11   63.28    8.77
  -3  13 -11   93.33    9.43
  -3  13 -11   96.36    6.96
   3 -13 -11   77.71    8.24
   3  13 -11   87.11    8.01
  -3 -13 -11  111.82    8.86
  -3  13 -12   67.03    8.18
   3 -13 -12   55.02    5.94
  -3  13 -12   67.99    5.67
   3  13  12   99.98    8.85
   3  13 -12   73.21    7.18
   3 -13 -12   66.27    7.30
  -3 -13 -12   86.08    7.76
  -3  13 -13   40.53    6.61
  -3  13 -13   43.49    3.96
   3 -13 -13   41.34    5.84
   3 -13 -13   35.41    4.31
   3  13 -13   47.09    5.78
  -3 -13 -13   55.92    6.04
   3  13  13   57.89    7.01
  -3 -13 -14   38.95    5.38
  -3  13 -14   33.54    5.99
   3  13  14   40.87    6.01
   3  13 -14   28.46    5.15
  -3  13 -14   26.17    2.78
   3 -13 -14   22.59    3.34
  -3  13 -15   45.58    7.53
  -3  13 -15   46.15    4.09
   3  13 -15   47.20    6.24
   3  13  15   48.97    5.11
   3 -13 -15   47.05    4.95
   3  13  16   30.72    4.05
  -3  13 -16   30.64    6.75
   3  13 -16   38.00    5.52
  -3  13 -16   30.55    3.02
   3  13  17   55.95    5.46
  -3  13 -17   53.35    8.49
  -3  13 -17   48.57    4.36
   3  13 -17   58.55    6.95
   3  13  18   42.56    4.67
  -3  13 -18   35.88    7.81
  -3  13 -18   36.90    3.51
   3  13 -18   37.33    6.06
   3  13  19   28.67    4.10
   3  13 -19   22.12    4.91
   3  13  20   16.25    3.42
   3  13 -20   19.17    4.96
   3  13  21   16.09    3.64
   3  13 -21    8.91    4.36
  -3  13 -22    5.42    2.14
   3  13  22    9.61    3.35
   3  13 -22    7.30    5.04
   3  13 -23    7.69    5.00
   3  13 -24    3.44    5.37
   3  13 -25   11.95    5.63
   3  13 -26   10.47    5.62
   3  13 -27    3.78    5.40
  -3  14   0    3.96    1.68
  -3 -14   0    7.34    2.88
  -3  14   1 1174.89   84.95
  -3  14  -1 1117.32   85.22
   3  14   1 1126.20   85.96
   3 -14  -1 1196.34   85.41
  -3 -14   1 1272.48   85.98
  -3 -14  -1 1353.30   86.33
   3 -14   1 1282.91   85.28
   3 -14   2    1.69    1.67
  -3 -14   2    2.18    2.06
  -3  14  -2    2.96    1.69
   3  14   2   -1.43    2.32
   3 -14  -2    2.96    2.03
  -3 -14  -2    2.03    2.34
  -3  14  -3   11.12    2.25
   3  14   3   13.93    3.34
   3 -14  -3    8.00    2.44
  -3 -14   3    9.77    2.54
  -3 -14  -3   16.02    3.04
   3 -14   3    8.71    1.94
  -3 -14  -3   10.47    1.99
  -3  14  -4   29.25    3.71
   3 -14  -4   31.81    3.66
   3  14   4   26.05    4.17
   3  14  -4   20.65    4.74
  -3 -14  -4   28.07    3.05
   3 -14   4   22.02    2.94
  -3  14  -4   26.33    5.04
  -3 -14  -4   23.92    3.81
  -3  14  -5    6.74    2.32
  -3  14  -5    2.99    3.15
   3  14   5    7.94    3.17
   3 -14  -5    8.82    2.32
   3  14  -5    8.24    3.26
  -3 -14  -5    8.61    1.67
   3 -14   5    7.40    1.75
  -3 -14  -5    9.19    2.85
  -3 -14  -6   20.59    2.36
   3  14   6   11.26    3.68
   3 -14   6   20.00    2.58
  -3  14  -6   22.71    5.34
   3  14  -6   12.19    3.90
   3 -14  -6   17.20    2.92
  -3  14  -6   21.70    3.56
   3  14  -6   19.01    3.25
   3 -14  -6   15.57    3.08
   3 -14  -7  513.32   38.85
   3  14   7  675.01   40.80
  -3 -14  -7  558.56   38.10
   3 -14  -7  536.83   39.30
  -3  14  -7  567.00   38.74
   3 -14   7  600.40   38.27
  -3  14  -7  543.31   41.89
   3  14  -7  421.03   40.71
   3  14  -7  574.74   39.29
  -3 -14  -8    7.49    1.49
  -3  14  -8   10.60    3.36
  -3  14  -8    6.34    3.67
   3  14  -8    7.86    3.40
   3 -14  -8    6.19    2.74
   3  14   8   11.44    4.01
  -3  14  -8    7.08    2.25
   3 -14  -8    7.54    2.21
   3  14  -8   10.52    3.09
  -3  14  -9  810.11   61.65
   3  14  -9  715.55   60.94
   3 -14  -9  899.08   59.68
  -3 -14  -9  843.40   57.71
  -3  14  -9  947.47   58.61
   3  14  -9  962.18   59.62
   3 -14  -9  845.94   58.74
  -3 -14 -10   16.22    3.72
   3 -14 -10   13.55    2.47
  -3  14 -10   -0.48    3.65
   3 -14 -10   10.10    3.10
   3  14  10    9.32    4.83
  -3  14 -10   13.40    2.32
  -3  14 -10   15.42    4.49
   3  14 -10   11.11    3.92
   3  14 -10   14.20    3.32
  -3 -14 -11   24.86    4.27
  -3  14 -11    3.73    4.59
   3 -14 -11   18.74    2.89
  -3  14 -11   29.94    3.01
   3 -14 -11   24.25    4.22
  -3  14 -11   14.24    4.64
   3  14 -11   21.19    4.97
   3  14  11   30.95    5.22
   3  14 -11   16.51    3.56
  -3  14 -12   70.61    9.90
   3  14 -12   64.06    9.45
   3 -14 -12   92.29    7.81
  -3 -14 -12  139.66    9.84
  -3  14 -12   98.26    7.52
   3 -14 -12   90.57    9.05
   3  14  12  128.48   10.62
  -3  14 -12   19.93   10.57
   3  14 -12   97.53    8.78
  -3  14 -13   12.77    4.63
  -3  14 -13    5.81    1.77
   3 -14 -13    3.55    1.85
   3  14  13   13.57    4.70
   3  14 -13    3.80    2.94
  -3  14 -14   55.53    8.46
  -3  14 -14   64.09    5.23
   3 -14 -14   51.34    5.52
   3  14  14   62.89    7.85
   3  14 -14   64.33    6.91
  -3  14 -15  310.21   27.53
  -3  14 -15  326.84   23.38
   3 -14 -15  310.79   24.05
   3  14 -15  343.90   25.53
   3  14  16    5.86    2.52
  -3  14 -16    5.66    1.71
  -3  14 -16    5.65    4.77
   3  14 -16   -1.71    3.57
   3  14  17  272.56   21.81
  -3  14 -17  311.16   26.51
  -3  14 -17  287.09   21.00
   3  14 -17  341.24   24.23
   3  14  18   10.35    3.04
  -3  14 -18   20.17    6.68
  -3  14 -18   13.29    2.19
   3  14 -18   20.30    5.41
   3  14  19   50.14    5.67
  -3  14 -19   35.87    8.79
   3  14 -19   50.06    7.37
  -3  14 -19   50.90    4.43
   3  14  20   64.26    6.73
  -3  14 -20   80.42   12.07
  -3  14 -20   67.22    5.69
   3  14 -20   78.28    8.81
   3  14  21   25.65    4.57
   3  14 -21   22.87    5.95
  -3  14 -21   33.86    3.43
   3  14  22   34.86    4.93
   3  14 -22   46.49    7.43
   3  14 -23   78.16    9.98
   3  14 -24    3.56    5.47
   3  14 -25   52.85    8.52
   3  14 -26    1.90    5.94
   3  14 -27   13.61    6.53
  -3  15   0  144.04   11.49
  -3 -15   0  159.16   12.57
   3 -15  -1  205.55   13.90
  -3  15  -1  169.50   13.56
  -3 -15   1  195.73   14.41
  -3 -15  -1  201.87   14.71
  -3  15   1  172.04   13.24
   3 -15   1  192.23   13.65
  -3  15  -2  182.94   14.81
   3 -15  -2  211.52   14.99
  -3 -15   2  204.79   15.38
   3 -15   2  210.09   14.71
  -3 -15  -2  208.02   15.52
  -3  15  -3  223.45   18.86
   3  15   3  268.49   19.93
   3 -15  -3  254.02   18.99
  -3 -15  -3  234.56   19.21
  -3 -15  -3  232.90   18.51
  -3 -15   3  271.50   19.34
   3 -15   3  267.37   18.61
  -3  15  -4  169.40   17.79
   3  15  -4  156.59   17.57
  -3  15  -4  190.15   15.78
   3 -15  -4  225.01   15.89
   3  15   4  225.34   16.78
  -3 -15  -4  206.98   15.19
  -3 -15  -4  214.65   16.25
   3 -15   4  194.89   15.21
   3 -15   5  190.97   14.16
  -3  15  -5  182.58   15.05
  -3  15  -5  178.19   17.17
   3 -15  -5  204.57   15.00
  -3 -15  -5  177.18   14.02
   3  15  -5  141.56   16.45
   3  15   5  227.40   16.13
  -3 -15  -5  204.91   15.29
   3  15  -5  176.46   14.90
  -3  15  -6  138.67   14.35
   3  15  -6  115.76   13.59
  -3  15  -6  139.55   12.19
   3 -15  -6  148.54   11.91
   3 -15   6  165.62   11.31
   3  15   6  160.90   13.00
   3 -15  -6  126.01   11.50
  -3  15  -6  141.36   11.59
  -3 -15  -6  133.94   10.85
   3  15  -6  149.94   11.95
  -3 -15  -7  116.81    8.91
   3 -15  -7  108.04    9.61
   3  15   7  157.39   11.80
  -3  15  -7  119.58    9.63
   3 -15   7  130.30    9.15
  -3  15  -7  107.80   12.19
   3  15  -7   99.30   11.81
   3 -15  -7  146.16   10.42
   3  15  -7  125.59   10.14
   3 -15  -8  121.78    9.55
  -3  15  -8  114.52    8.71
  -3  15  -8  108.96   11.84
   3  15  -8   93.50   11.07
   3 -15  -8  114.16    8.87
   3  15  -8  118.84    9.38
  -3 -15  -8  106.74    7.90
  -3  15  -9  112.01   12.15
   3  15  -9   85.37   11.20
   3 -15  -9  123.82   10.04
  -3  15  -9  133.60    9.20
  -3 -15  -9  112.59    8.09
   3 -15  -9  114.74    9.19
   3  15  -9  121.17    9.83
  -3  15 -10   20.64    9.71
   3  15 -10   67.02    9.58
   3 -15 -10  117.83    9.15
   3  15  10   62.44   10.35
  -3  15 -10  106.77    7.65
   3  15 -10  104.10    8.62
   3 -15 -10   90.33    7.67
  -3  15 -10   71.61   10.05
  -3  15 -11  105.55   12.55
   3  15 -11  103.86   12.25
   3 -15 -11  135.66   11.03
  -3  15 -11  137.51    9.63
   3  15  11  155.91   12.35
   3  15 -11  124.14   10.63
   3 -15 -11  107.82    9.58
   3 -15 -12   94.94    7.98
  -3  15 -12   81.56   10.60
   3  15 -12   61.18    9.87
  -3  15 -12  116.42    7.95
   3  15  12  119.47   10.58
   3  15 -12  102.94    9.11
   3 -15 -13   85.00    7.94
  -3  15 -13  112.84    7.93
   3  15  13  129.57   11.03
   3  15 -13   99.54    9.20
  -3  15 -14   83.00   10.05
  -3  15 -14   75.13    6.11
   3 -15 -14   58.13    6.25
   3  15  14   91.69    9.37
   3  15 -14   66.64    7.48
  -3  15 -15   44.86    7.73
  -3  15 -15   42.19    3.98
   3 -15 -15   32.52    4.22
   3  15 -15   37.50    5.41
   3  15  16   35.93    4.47
  -3  15 -16   29.58    7.44
  -3  15 -16   36.46    3.66
   3  15 -16   39.94    5.75
   3  15  17   39.97    4.93
  -3  15 -17   52.32    9.47
  -3  15 -17   51.25    4.42
   3  15 -17   41.49    6.31
   3  15  18   37.49    4.89
  -3  15 -18   48.86    9.58
  -3  15 -18   48.21    4.26
   3  15 -18   41.59    6.52
   3  15  19   51.07    5.42
  -3  15 -19   32.37    8.92
  -3  15 -19   48.79    4.50
   3  15 -19   49.95    7.31
  -3  15 -20   31.76    8.39
  -3  15 -20   27.30    3.21
   3  15 -20   28.84    6.66
   3  15  20   23.83    3.99
  -3  15 -21   30.71    9.23
   3  15  21   27.04    4.44
   3  15 -21   30.72    6.90
  -3  15 -22   21.49    9.00
   3  15 -22   28.81    7.57
   3  15 -23    8.63    6.73
   3  15 -24    4.92    6.26
   3  15 -25    6.56    6.84
   3  15 -26    7.50    7.46
  -3  16   0   21.50    3.01
  -3 -16   0   25.53    4.23
  -3  16   1   58.25    4.91
  -3  16  -1   46.60    4.99
  -3 -16   1   56.87    6.00
  -3 -16  -1   60.45    6.32
   3 -16   1   55.29    5.25
  -3  16  -2   34.87    3.99
   3 -16  -2   38.53    4.15
  -3  16   2   37.62    3.45
  -3 -16   2   37.57    4.60
   3  16   2   38.50    5.05
  -3 -16  -2   27.99    4.43
   3 -16   2   35.47    3.90
  -3 -16  -3   18.27    2.76
  -3  16  -3   14.50    2.68
   3 -16  -3   19.24    3.13
   3  16   3   24.38    4.14
  -3 -16   3   19.28    3.36
  -3 -16  -3   12.05    3.17
   3 -16   3   17.90    2.69
   3  16  -4   15.36    3.01
  -3  16  -4    6.73    3.34
  -3  16  -4    8.29    2.46
   3  16   4   17.32    3.64
   3  16  -4    7.22    4.03
  -3 -16  -4    9.08    2.98
   3 -16   4   10.37    2.23
  -3 -16  -4    9.22    2.09
  -3  16  -5   30.10    4.28
   3  16   5   41.67    5.37
  -3 -16  -5   36.29    3.60
  -3  16  -5   22.02    5.50
   3  16  -5   27.03    5.69
   3 -16  -5   31.72    4.20
  -3 -16  -5   37.81    4.74
   3 -16   5   33.38    3.57
   3  16  -5   40.64    4.69
   3 -16   6   26.83    2.94
  -3  16  -6    1.35    3.58
  -3 -16  -6   17.24    2.40
   3 -16  -6   17.58    3.31
   3  16   6   28.81    4.80
  -3  16  -6   20.85    3.28
   3 -16  -6   11.97    2.61
  -3  16  -6   15.65    5.01
   3  16  -6    8.22    4.21
  -3 -16  -6   17.82    3.49
   3  16  -6   35.51    3.96
  -3  16  -7   39.74    7.49
   3  16  -7   38.95    7.07
  -3 -16  -7   49.62    4.32
  -3  16  -7   40.61    5.58
   3 -16  -7   58.71    5.61
   3  16   7   55.05    6.70
   3 -16   7   47.38    4.46
  -3  16  -7   44.79    4.98
   3 -16  -7   41.38    4.86
   3  16  -7   43.83    5.28
  -3 -16  -8    6.94    1.52
  -3  16  -8   -1.56    4.48
   3 -16  -8    7.41    3.06
  -3  16  -8    3.81    2.43
   3  16   8    2.61    3.97
   3  16  -8    0.75    3.64
  -3  16  -8    0.84    3.32
   3 -16  -8    6.66    2.12
   3  16  -8    5.44    2.77
  -3 -16  -9    0.32    0.99
  -3  16  -9    3.88    4.24
   3  16  -9    0.74    3.40
  -3  16  -9   -2.34    3.05
  -3  16  -9   -0.20    1.94
   3 -16  -9    1.90    2.46
   3  16   9    1.37    4.24
   3 -16  -9   -0.68    1.97
   3  16  -9    0.59    2.50
  -3  16 -10   22.86   11.18
  -3  16 -10  113.56   12.76
   3  16 -10   74.74   11.17
   3  16  10   65.26   11.87
   3 -16 -10  148.34   10.57
   3  16 -10  127.58   10.06
   3 -16 -10  103.85    9.02
  -3  16 -10  139.70    9.31
   3 -16 -11   10.22    2.36
  -3  16 -11   11.93    2.41
   3  16  11    2.41    4.53
   3  16 -11    9.29    3.13
  -3  16 -11    1.15    3.89
  -3  16 -12   -0.64    4.44
   3 -16 -12    8.60    2.32
  -3  16 -12    9.99    2.35
   3  16  12    8.39    4.95
   3  16 -12    6.97    3.02
   3  16  13   17.15    5.99
   3 -16 -13   31.61    3.72
  -3  16 -13    6.97    6.36
  -3  16 -13   33.92    3.65
   3  16 -13   37.51    5.24
  -3  16 -14   41.06   15.91
   3 -16 -14  134.87   11.62
  -3  16 -14  191.37   11.73
   3  16 -14  162.51   13.25
   3  16  14   92.07   15.10
  -3  16 -15   32.80    7.46
  -3  16 -15   36.82    3.78
   3 -16 -15   32.79    4.11
   3  16 -15   30.85    5.38
   3  16  16   29.94    4.13
  -3  16 -16   30.83    7.03
  -3  16 -16   33.87    3.67
   3  16 -16   37.76    5.66
   3  16  17    2.06    2.34
  -3  16 -17    1.88    6.05
  -3  16 -17    1.81    2.12
   3  16 -17   -3.75    4.15
   3  16  18   72.00    7.28
  -3  16 -18   92.52   12.24
  -3  16 -18   84.04    6.76
   3  16 -18   73.24    8.91
  -3  16 -19   -3.14    6.35
   3  16  19   -1.89    2.70
  -3  16 -19    0.79    2.05
   3  16 -19   -4.69    4.72
  -3  16 -20   13.17    7.71
   3  16 -20    1.01    4.37
   3  16  20    7.00    2.87
  -3  16 -21   10.25    7.86
   3  16 -21    8.68    5.47
  -3  16 -22  139.24   18.43
   3  16 -22  175.47   16.06
   3  16 -23    7.33    6.08
   3  16 -24   56.08    9.42
   3  16 -25    2.03    6.23
   3  16 -26   19.98    7.99
  -3  17   0   19.63    2.81
  -3 -17   0   25.21    4.09
   3 -17   0   24.81    3.25
   3 -17   1   13.75    2.54
   3 -17  -1   14.99    2.73
  -3  17   1   10.63    1.98
  -3  17  -1    9.98    2.12
  -3 -17  -1   10.82    3.56
  -3 -17   1   12.51    3.19
  -3  17   2   17.92    2.24
  -3  17  -2   15.98    2.77
  -3 -17   2   17.84    3.57
  -3 -17  -2   17.17    3.57
   3 -17   2   21.60    2.84
  -3 -17  -3   12.47    2.65
   3  17   3   19.46    3.94
   3 -17  -3   14.53    2.84
  -3 -17   3   13.50    3.22
  -3  17  -3   10.91    2.60
  -3 -17  -3   15.93    3.29
   3 -17   3   17.11    2.65
   3  17  -4   13.46    3.08
  -3  17  -4   14.98    2.79
   3 -17  -4   14.48    2.74
  -3  17  -4    9.01    4.21
   3  17  -4    5.40    4.08
  -3 -17  -4    8.75    3.11
   3  17   4   11.85    3.75
   3 -17   4    8.59    2.28
  -3 -17  -4    9.11    2.22
   3  17  -5   22.91    3.70
  -3  17  -5    3.06    3.14
   3 -17  -5   23.51    3.48
   3  17   5   28.29    4.70
  -3  17  -5   10.84    4.81
   3  17  -5   12.30    4.75
   3 -17   5   20.31    2.71
  -3 -17  -5   18.09    2.61
   3  17  -6   16.19    5.08
  -3  17  -6    3.77    3.90
   3 -17  -6   35.75    4.18
  -3 -17  -6   28.66    3.03
   3  17   6   39.59    5.58
   3 -17  -6   21.91    3.44
   3 -17   6   26.41    3.21
  -3  17  -6   19.67    5.84
   3  17  -6   35.10    4.34
   3  17  -7   20.85    3.64
  -3  17  -7   12.30    5.30
   3  17  -7   23.80    6.76
   3 -17  -7   18.89    3.66
  -3 -17  -7   21.26    2.54
   3  17   7   28.12    5.02
   3 -17   7   15.89    2.56
  -3  17  -7   21.10    3.72
   3 -17  -7   17.39    3.03
   3  17  -8   25.85    3.94
  -3 -17  -8   22.77    2.51
   3  17   8   10.78    5.49
   3 -17  -8   22.13    3.92
  -3  17  -8   19.93    3.38
  -3  17  -8    2.14    4.20
   3  17  -8   13.28    5.21
   3 -17  -8   21.15    3.26
  -3  17  -8   22.00    6.09
  -3  17  -9    1.43    3.94
   3 -17  -9   12.11    3.30
  -3  17  -9   11.83    2.69
   3  17   9    3.78    4.44
   3 -17  -9    9.48    2.39
   3  17  -9    9.82    3.20
  -3 -17  -9    7.26    1.43
   3 -17 -10    6.34    2.26
   3  17  10    2.88    4.40
  -3  17 -10    8.62    2.57
  -3  17 -10    1.06    3.94
   3  17 -10    7.18    3.00
   3 -17 -11   10.73    2.50
  -3  17 -11   17.23    2.93
   3  17  11    6.45    4.71
  -3  17 -11    3.54    4.88
   3  17 -11   10.08    3.37
   3 -17 -12   11.44    2.59
  -3  17 -12   -0.65    4.92
  -3  17 -12   18.46    2.91
   3  17  12    3.56    4.86
   3  17 -12   15.31    3.73
  -3  17 -13   11.48    6.84
   3 -17 -13   23.08    3.35
  -3  17 -13   32.40    3.70
   3  17  13   11.96    6.23
   3  17 -13   29.93    4.71
  -3  17 -14   34.26    3.78
   3  17  14   36.28    6.72
   3 -17 -14   33.74    3.85
   3  17 -14   22.52    4.91
  -3  17 -15   14.39    6.34
  -3  17 -15   20.88    3.07
   3  17 -15   15.03    4.46
   3 -17 -15   15.33    3.02
   3  17  16   12.81    3.07
  -3  17 -16   19.12    7.18
  -3  17 -16   18.76    2.97
   3  17 -16   13.78    4.53
  -3  17 -17   11.01    2.64
   3  17  17    5.94    2.64
  -3  17 -17   -0.97    7.22
   3  17 -17    6.68    4.30
   3  17  18    7.62    2.77
  -3  17 -18   12.34    7.57
  -3  17 -18    7.22    2.62
   3  17 -18    3.76    4.53
  -3  17 -19    1.08    7.47
   3  17  19    8.86    3.16
   3  17 -19   12.81    5.09
  -3  17 -20   15.84    8.12
   3  17 -20    6.75    5.27
  -3  17 -21   14.09    8.60
   3  17 -21   12.04    5.63
   3  17 -22   12.65    6.52
   3  17 -23    1.21    6.63
   3  17 -24    5.67    7.12
   3  17 -25   -5.26    7.75
   3 -18   0    2.41    2.26
  -3  18   0    2.05    1.71
  -3  18   1  133.84   11.10
  -3  18  -1  137.27   11.44
   3 -18   1  153.85   11.61
   3 -18  -1  161.68   11.80
   3 -18  -2    2.11    2.20
  -3  18   2    1.50    1.35
  -3  18  -2    3.28    1.98
   3  18  -2   -0.32    3.06
   3 -18   2    2.09    2.10
  -3  18  -3   72.84    7.08
   3 -18   3   80.27    6.87
   3  18  -4   -2.43    4.42
  -3  18  -4    0.28    2.14
   3 -18  -4    1.21    2.42
   3  18   4    1.20    3.11
  -3  18  -4    0.71    4.15
   3 -18   4   -2.17    2.06
  -3 -18  -4   -0.56    1.90
  -3  18  -5   93.69    8.55
  -3 -18  -5   90.23    7.56
   3 -18  -5  104.52    8.33
   3  18   5  116.97   10.01
   3  18  -5   46.15    9.66
   3 -18   5   91.13    7.70
  -3  18  -5   65.45   10.24
   3  18  -5   88.48    8.46
   3  18  -6    2.46    2.64
  -3  18  -6    3.46    2.50
   3  18   6    3.99    3.67
   3 -18  -6   -0.26    1.95
  -3 -18  -6    0.93    1.67
   3 -18   6    2.49    1.88
   3 -18  -6    2.97    2.55
  -3  18  -7   15.10    7.24
  -3 -18  -7   76.13    5.92
   3 -18  -7   91.16    7.44
   3  18   7   37.36    8.44
   3 -18   7   74.22    6.09
   3  18  -7   77.02    7.20
   3 -18  -7   60.80    6.45
  -3  18  -7   73.36    6.90
   3  18  -8   30.81    4.53
  -3 -18  -8   26.74    2.94
  -3  18  -8   28.16    5.08
  -3  18  -8   17.31    3.75
   3  18   8   15.90    6.02
   3 -18  -8   25.41    3.63
  -3  18  -9   45.48   13.71
   3 -18  -9  141.19   11.95
   3  18   9   89.78   15.01
  -3  18  -9  175.90   12.32
  -3 -18  -9  156.38   10.97
   3  18  -9  184.09   13.06
  -3  18 -10    1.62    4.85
   3  18  10    4.94    4.71
  -3  18 -10   13.70    2.93
  -3 -18 -10   10.03    1.24
   3 -18 -10   10.30    2.50
   3  18 -10   13.80    3.65
   3 -18 -11    6.37    2.32
  -3  18 -11   14.44    3.01
   3  18  11    4.07    5.21
  -3  18 -11    0.60    3.90
   3  18 -11   12.83    3.59
   3 -18 -12    1.29    1.90
  -3  18 -12   -0.66    4.47
   3  18 -12   -2.45    3.19
  -3  18 -12   -0.61    2.44
   3  18  12    3.12    4.60
   3  18  13   26.22    6.18
   3 -18 -13   27.42    3.75
  -3  18 -13   39.82    4.17
   3  18 -13   31.12    5.32
  -3  18 -14   -0.80    5.68
   3  18  14    3.34    4.80
   3 -18 -14    4.38    2.32
  -3  18 -14    3.07    2.56
   3  18 -14    1.53    3.52
   3  18 -15   51.97    7.09
  -3  18 -15   53.73    9.70
  -3  18 -15   60.30    5.61
   3 -18 -15   50.62    5.50
   3  18  16   39.90    5.01
  -3  18 -16   37.32    8.95
  -3  18 -16   46.81    4.95
   3  18 -16   54.43    7.00
   3  18  17   81.44    7.78
  -3  18 -17  111.59   13.76
  -3  18 -17   87.05    7.61
   3  18 -17   84.61    9.67
  -3  18 -18   25.32    8.92
   3  18 -18   20.49    5.73
  -3  18 -19    1.11    7.64
   3  18 -19    2.59    5.65
  -3  18 -20   -3.48    8.14
   3  18 -20    1.10    5.44
  -3  18 -21    9.62    8.52
   3  18 -21    2.33    6.08
   3  18 -22   -2.48    6.86
   3  18 -23   39.20    8.75
   3  18 -24   18.97    7.84
  -3  19   0   99.31    8.84
   3 -19   0  126.08    9.48
   3  19  -1  146.31   12.96
  -3  19   1  138.68   11.31
  -3  19  -1  134.17   11.61
   3 -19   1  155.05   11.86
   3 -19  -1  171.43   12.16
  -3  19   2   77.51    6.75
  -3  19  -2   71.15    7.25
   3 -19   2   86.49    7.46
   3  19  -2   90.65    8.61
   3 -19  -2  100.01    7.81
  -3  19  -3   83.00    8.42
   3 -19   3  100.04    8.41
   3  19  -3  101.83    9.68
   3 -19  -3  111.03    8.76
  -3  19  -4   54.82    6.35
  -3 -19  -4   69.14    6.14
   3 -19   4   69.17    6.19
  -3  19  -5   95.97    9.82
   3  19   5  144.14   11.81
  -3 -19  -5   96.99    9.04
   3 -19   5  119.77    9.53
   3 -19  -5  128.60    9.98
  -3  19  -6   63.04    7.26
   3 -19  -6   78.23    7.21
  -3 -19  -6   70.69    6.21
   3  19   6   85.79    8.77
   3 -19  -6   60.17    6.63
   3 -19   6   70.36    6.45
   3  19  -6   78.06    7.48
  -3  19  -7  106.99   10.38
  -3 -19  -7  111.91    8.79
  -3  19  -7  114.46    9.75
   3 -19  -7  100.32    9.40
   3 -19   7  109.06    8.95
   3  19  -7  130.19   10.43
  -3 -19  -8   70.72    6.03
  -3  19  -8   72.49    8.21
  -3  19  -8   77.63    7.17
   3 -19  -8   69.10    6.83
   3  19  -8   82.33    7.73
   3  19   9   64.70   10.64
  -3  19  -9   95.16    7.96
   3 -19  -9   81.20    7.54
  -3 -19  -9   86.22    6.49
   3  19  -9   92.63    8.48
   3  19  10   27.41    7.70
  -3  19 -10   46.98    5.08
  -3 -19 -10   40.82    3.26
   3 -19 -10   39.43    4.69
   3  19 -10   59.43    6.25
  -3  19 -11    7.85    7.36
   3 -19 -11   33.54    4.39
  -3  19 -11   50.05    4.95
   3  19  11   18.76    7.33
   3  19 -11   51.09    5.81
   3 -19 -12   25.28    3.57
   3  19  12   23.99    5.75
  -3  19 -12   27.24    3.89
   3  19 -12   30.38    5.08
   3 -19 -13   46.60    5.40
  -3  19 -13   51.75    9.00
  -3  19 -13   59.22    5.80
   3  19  13   74.36    8.82
   3  19 -13   56.75    6.92
  -3  19 -14   42.07    4.74
   3 -19 -14   28.87    4.22
   3  19 -14   36.87    5.97
  -3  19 -15   56.23   10.26
  -3  19 -15   67.87    6.32
   3  19 -15   55.30    7.51
   3  19  16   25.27    4.16
  -3  19 -16   30.11    4.28
   3  19 -16   35.97    6.24
  -3  19 -17   24.32    9.38
   3  19 -17   34.12    6.39
  -3  19 -18   19.34    9.04
   3  19 -18   17.12    5.84
  -3  19 -19    7.93    8.04
   3  19 -19    9.76    5.89
  -3  19 -20    1.18    8.46
   3  19 -20    0.57    5.72
   3  19 -21   17.68    6.65
   3  19 -22   15.50    7.20
   3  19 -23   21.00    8.06
   3  20   0  229.58   17.49
  -3  20   0  181.36   15.45
   3 -20   0  229.50   16.10
  -3  20   1   29.97    3.56
  -3  20  -1   27.13    3.78
   3 -20   1   40.70    4.43
   3 -20  -1   38.10    4.37
   3  20  -1   36.29    5.62
  -3  20   2  180.19   14.23
  -3  20  -2  172.97   14.83
   3  20  -2  210.63   16.32
   3 -20   2  205.97   14.99
   3 -20  -2  207.00   15.21
   3 -20  -3   29.95    4.22
  -3  20  -3   25.20    3.99
   3 -20   3   27.58    3.85
   3  20  -3   30.40    5.09
   3 -20   4  216.72   17.11
  -3  20  -4  210.44   17.54
   3  20  -4  241.90   18.47
  -3 -20  -4  222.94   17.19
   3 -20  -4  241.36   17.63
  -3  20  -5   10.46    3.42
   3 -20   5    7.53    2.97
  -3 -20  -5    8.55    2.50
  -3  20  -6  321.07   25.28
  -3 -20  -6  339.03   24.17
   3 -20   6  316.20   24.21
   3 -20  -6  295.16   24.58
  -3  20  -7    8.87    3.74
   3  20   7   12.99    5.04
  -3 -20  -7    6.02    2.36
   3 -20   7    5.53    2.28
   3 -20  -7    4.85    2.54
  -3 -20  -8  207.19   14.75
  -3  20  -8  202.95   16.96
  -3  20  -8  211.96   15.88
   3 -20  -8  173.77   15.35
   3  20  -8  223.58   16.45
   3  20  -9   28.88    4.77
  -3  20  -9   24.16    5.53
   3  20   9   16.24    6.24
  -3  20  -9   24.90    4.25
   3 -20  -9   22.35    3.78
  -3 -20  -9   27.49    2.88
   3  20  10   51.52    7.27
  -3  20 -10   55.63    7.38
  -3  20 -10   52.11    5.28
  -3 -20 -10   31.38    2.86
   3 -20 -10   34.84    4.35
   3  20 -10   43.74    5.82
  -3  20 -11   40.92    7.39
   3  20  11   51.68    7.52
  -3  20 -11   43.18    5.29
   3 -20 -11   36.59    4.71
   3  20 -11   51.98    6.41
  -3  20 -12  120.29   13.22
  -3  20 -12  134.39   10.49
   3  20  12  154.11   13.20
   3  20 -12  129.47   11.45
   3  20 -13   14.43    4.55
   3 -20 -13    6.33    2.48
  -3  20 -13   11.09    6.51
  -3  20 -13    2.10    3.11
   3  20  13   10.68    5.68
  -3  20 -14  393.90   29.63
  -3  20 -14  436.77   34.29
   3  20 -14  396.46   31.01
  -3  20 -15    6.18    6.94
  -3  20 -15    3.59    3.14
   3  20 -15    5.73    4.40
  -3  20 -16  210.65   20.84
   3  20 -16  185.71   16.94
  -3  20 -17   19.41    8.88
   3  20 -17   15.61    5.83
  -3  20 -18   14.10    9.07
   3  20 -18    8.90    5.34
  -3  20 -19   21.74   10.04
   3  20 -19   21.73    6.83
   3  20 -20   39.73    8.33
   3  20 -21   16.43    7.46
   3  20 -22  251.69   23.03
  -3  21   0    7.35    2.24
   3  21   0    4.48    4.04
   3 -21   0    6.00    2.70
   3  21  -1    1.19    3.41
  -3  21   1    0.30    1.74
  -3  21  -1   -0.78    2.02
   3  21   1   -0.42    3.83
   3 -21   1    3.75    2.50
   3 -21  -1    1.60    2.61
   3 -21  -2    5.66    2.89
  -3  21   2    4.42    1.73
  -3  21  -2    4.58    2.46
   3  21  -2    4.75    3.94
   3 -21   2    4.34    2.51
  -3 -21  -3    5.84    2.63
  -3  21  -3   -0.24    2.49
   3  21  -3    9.22    4.05
   3 -21   3    2.06    2.38
  -3  21  -4    2.97    2.65
   3  21  -4    0.76    3.62
   3 -21   4    2.15    2.24
  -3 -21  -4    2.11    2.22
  -3  21  -5    1.21    2.71
   3  21  -5   -1.12    3.61
   3 -21   5    3.43    2.25
  -3 -21  -5    1.74    2.20
  -3  21  -6    4.08    3.19
   3  21  -6    0.37    3.67
   3 -21  -6    3.25    2.29
  -3 -21  -6    1.06    2.04
  -3  21  -7    1.14    3.29
   3 -21  -7    3.26    2.41
   3  21   7    3.98    4.94
  -3 -21  -7    2.63    2.05
  -3  21  -8    5.96    3.98
  -3 -21  -8    7.68    2.30
   3  21   8    8.78    4.99
   3 -21  -8    6.46    2.66
   3  21  -9    9.82    3.98
  -3 -21  -9    6.92    1.88
  -3  21  -9    4.29    4.03
   3  21   9    6.75    4.59
  -3  21  -9    5.86    3.22
   3 -21  -9    7.08    2.72
   3  21 -10   12.95    4.18
  -3  21 -10    5.86    4.71
  -3  21 -10   10.51    3.50
  -3 -21 -10    6.01    1.03
   3 -21 -10    5.72    2.40
   3  21 -11    6.61    3.94
   3 -21 -11    3.13    2.44
  -3  21 -11   11.91    5.72
   3  21  11    2.72    4.80
  -3  21 -11   14.33    3.58
   3  21 -12    4.41    4.27
  -3  21 -12    5.96    5.64
  -3  21 -12    5.12    3.34
   3  21  12    1.67    4.87
   3  21 -13    5.50    4.03
  -3  21 -13    1.46    6.53
   3  21  13   -0.58    5.13
  -3  21 -13    1.00    3.50
   3  21 -14    4.42    4.37
  -3  21 -14    2.41    6.65
  -3  21 -14    0.25    3.33
   3  21 -15    9.76    4.71
  -3  21 -15    5.26    8.32
   3  21 -16   13.19    5.43
  -3  21 -16   16.14    9.19
  -3  21 -17    7.13    8.51
   3  21 -17    8.82    5.70
  -3  21 -18    7.61    9.50
   3  21 -18    5.50    5.89
   3  21 -19    9.40    6.25
   3  21 -20    3.13    6.79
  -3  22   0    4.93    2.29
   3  22   0    6.96    4.93
   3 -22   0    5.10    2.90
  -3  22   1  449.27   34.20
   3  22   1  557.60   36.92
  -3  22  -1  443.00   34.45
   3 -22   1  486.48   34.92
   3  22  -1  557.23   36.70
  -3  22  -2    1.73    2.34
   3  22  -2    5.74    4.15
   3  22   2    5.50    4.77
   3 -22   2    1.99    2.72
  -3  22  -3   67.26    6.83
   3  22  -3   70.32    8.34
   3 -22   3   71.30    6.73
  -3 -22  -3   77.41    7.08
  -3  22  -4    1.33    2.69
   3  22  -4    7.68    4.45
  -3 -22  -4    3.06    2.44
  -3  22  -5   39.23    5.45
   3  22  -5   54.77    6.76
  -3 -22  -5   41.69    4.75
  -3  22  -6    0.66    3.20
   3 -22  -6    2.73    2.45
   3  22  -6    1.58    4.04
  -3 -22  -6   -0.55    2.10
  -3  22  -7  377.46   27.44
  -3 -22  -7  355.72   25.85
   3  22  -7  394.69   27.89
   3 -22  -7  310.38   26.31
  -3  22  -8    5.01    4.07
  -3 -22  -8    9.68    2.58
   3  22   8   16.18    5.83
   3 -22  -8    7.27    2.91
  -3  22  -9  393.85   27.34
   3  22   9  404.95   28.01
  -3 -22  -9  339.63   24.25
  -3  22 -10    1.57    4.71
   3  22  10    6.52    5.29
  -3  22 -11   70.92    9.96
   3  22  11   82.61    9.84
  -3  22 -11   72.61    7.63
   3  22 -11   80.21    8.59
   3  22 -12    5.98    4.37
  -3  22 -12    3.88    6.07
  -3  22 -12    1.93    3.67
   3  22  12    2.27    5.55
   3  22 -13   37.12    6.29
   3  22  13   40.51    7.56
  -3  22 -13   40.13    8.44
  -3  22 -13   36.18    5.24
   3  22 -14   10.61    4.88
  -3  22 -14   -2.37    7.48
  -3  22 -15  207.87   20.41
   3  22 -15  178.54   16.80
   3  22 -16   15.60    6.55
  -3  22 -16   14.98    8.69
  -3  22 -17  220.74   21.35
   3  22 -17  168.42   16.83
   3  22 -18    7.06    6.65
   3  22 -19   67.78   10.40
  -3  23   0   37.39    4.23
   3  23   0   50.83    6.92
  -3  23   1   34.05    4.15
  -3  23  -1   49.01    4.70
   3  23  -1   52.93    7.11
   3  23   1   49.60    7.02
  -3  23  -2   41.02    5.01
   3  23   2   63.59    7.83
   3  23  -2   54.71    7.22
  -3  23  -3   46.22    5.59
   3  23  -3   57.18    7.38
   3  23   3   62.33    7.96
  -3 -23  -3   56.02    5.80
  -3  23  -4   53.59    6.20
   3  23  -4   62.85    7.79
  -3 -23  -4   62.80    6.09
   3  23  -5   49.14    7.26
  -3  23  -5   46.19    5.84
  -3 -23  -5   52.53    5.33
  -3  23  -6   36.64    5.29
   3 -23  -6   28.82    4.53
  -3 -23  -6   40.67    4.49
   3  23  -6   49.02    6.72
  -3  23  -7   28.63    5.10
  -3 -23  -7   29.06    3.85
   3 -23  -7   22.81    4.13
  -3  23  -8   29.60    5.29
  -3 -23  -8   27.12    3.55
   3  23  -8   30.19    5.73
  -3  23  -9   39.94    6.45
   3  23  -9   32.11    6.28
   3  23   9   32.15    6.72
  -3  23 -10   37.54    6.83
   3  23  10   39.40    7.19
  -3  23 -11   46.34    7.89
   3  23  11   42.44    7.64
  -3  23 -12   44.03    8.58
   3  23  12   27.85    7.08
   3  23 -13   24.34    5.98
  -3  23 -13   25.80    7.45
   3  23 -14   25.34    6.09
  -3  23 -14   28.43    9.15
   3  23 -15   25.92    6.43
  -3  23 -15   25.25    8.93
   3  23 -16   10.93    5.96
  -3  23 -16    4.58    8.50
   3  23 -17   16.25    6.19
  -3  24   0   30.58    3.66
   3  24   0   29.51    6.28
  -3  24   1    4.85    2.18
  -3  24  -1    3.88    2.27
   3  24   1   15.51    5.18
   3  24  -1    7.48    4.76
  -3  24  -2   20.46    3.47
   3  24  -2   23.64    5.90
   3  24   2   35.53    6.41
  -3 -24  -3   12.26    3.43
  -3  24  -3   11.97    3.06
   3  24  -3    8.10    4.84
   3  24   3   21.33    5.92
  -3  24  -4   42.82    5.38
   3  24  -4   44.39    6.87
  -3 -24  -4   45.55    5.31
  -3  24  -5   12.21    3.65
   3  24  -5   17.86    5.12
   3  24   5   25.54    6.14
  -3 -24  -5   12.21    3.16
  -3  24  -6   65.69    7.39
   3  24  -6   78.24    8.92
  -3 -24  -6   69.81    6.52
  -3  24  -7   15.14    4.38
   3  24  -7   15.21    5.43
  -3  24  -8   22.42    5.19
   3  24  -8   29.66    6.32
  -3  24  -9   -0.44    4.67
   3  24  -9    3.17    4.51
  -3  24 -10   -0.98    4.84
   3  24 -10    3.69    5.01
  -3  24 -11   -1.64    5.83
   3  24 -11   -0.48    5.36
  -3  24 -12   15.82    6.77
  -3  24 -13    6.06    6.56
  -3  24 -14  115.26   14.31
  -3  24 -15   16.33    8.64
   3  25   0    2.98    4.84
  -3  25  -1    5.09    2.42
   3  25  -1   -0.49    4.52
   3  25   1    3.07    4.93
  -3 -25  -2    8.36    3.40
  -3  25  -2    4.21    2.45
   3  25  -2   13.50    5.42
   3  25   2    1.57    4.91
  -3 -25  -3    6.33    3.32
  -3  25  -3    5.38    2.94
   3  25  -3    8.19    5.20
   3  25   3   13.43    5.49
  -3  25  -4    6.98    3.27
   3  25  -4   11.34    5.36
   3  25   4   15.37    5.88
  -3 -25  -4   10.39    2.97
  -3  25  -5    3.05    2.99
  -3 -25  -5    2.77    2.59
   3  25  -5    5.58    4.91
   3  25   5   13.00    5.88
  -3  25  -6    4.01    3.33
   3  25   6    4.37    5.81
   3  25  -6    4.22    5.08
  -3  25  -7    2.39    3.73
   3  25  -7    0.48    5.40
  -3  25  -8    1.52    4.12
   3  25  -8    5.81    5.67
  -3  25  -9    4.67    4.48
   3  25  -9    2.41    4.95
  -3  25 -10    1.89    5.16
   3  25 -10    6.91    5.58
   3  25 -11    3.54    5.61
  -3  25 -11    6.85    5.68
  -3  25 -12    8.21    6.54
  -3  25 -13    0.65    6.91
  -3  25 -14   -0.72    7.35
  -3 -26  -2    1.67    3.05
   3  26  -2    5.11    5.48
  -3 -26  -3    3.58    3.04
  -3  26  -4    0.73    2.89
  -3  26  -5    3.77    3.11
  -3  26  -6   -0.60    3.54
  -3  26  -7   42.21    6.03
  -3  26  -8    4.43    4.32
  -3  26  -9   52.18    7.42
  -3  26 -10   -2.74    5.26
  -3  26 -11    3.05    5.19
  -3  26 -12    6.21    5.93
  -3 -27  -1   10.37    4.36
  -3  27  -8    0.36    4.35
  -3  27  -9   -0.40    5.19
  -3  27 -10    0.88    5.45
  -3  27 -11    0.49    6.14
   4   0   0 6283.15  438.95
   4   0   1    5.05    1.61
   4   0  -1    3.97    1.56
   4   0   1    2.93    1.15
  -4   0   1    4.88    1.36
   4   0  -2 3092.45  209.26
   4   0   2 2902.00  208.92
  -4   0   2 2985.20  209.04
   4   0   2 3005.55  209.16
  -4   0   3    0.61    0.48
   4   0  -3   -0.58    1.12
   4   0   3    0.73    0.76
   4   0   3    0.26    1.04
  -4   0   3   -0.23    0.97
   4   0   3    0.39    0.45
  -4   0   4   14.72    1.53
   4   0  -4   11.87    2.02
   4   0   4   15.61    2.01
  -4   0   4   14.77    1.85
   4   0   4   12.30    1.62
   4   0   5    1.00    0.94
  -4   0   5    0.49    1.03
   4   0   5    0.93    1.23
   4   0  -5    1.09    1.36
   4   0   6 2178.45  147.40
   4   0   6 2046.96  147.18
  -4   0   6 2089.92  147.30
  -4   0   7    2.52    1.39
   4   0   7    0.12    1.17
   4   0   7    3.69    1.55
  -4   0  -7    2.76    0.99
  -4   0   8 4244.51  299.94
   4   0   8 4161.62  300.01
   4   0   8 4196.65  299.95
  -4   0  -8 4590.30  299.57
   4   0   8 4113.11  299.72
   4   0   9    1.11    1.45
  -4   0   9    4.20    1.46
  -4   0  -9    2.80    1.01
   4   0   9    2.25    1.19
   4   0  10 1824.73  128.67
  -4   0  10 1819.11  128.56
  -4   0 -10 1835.74  128.08
   4   0  11    1.95    1.44
  -4   0  11    1.79    1.51
  -4   0 -11    0.09    0.88
  -4   0  12  172.64   12.94
  -4   0 -12  164.10   12.42
  -4   0 -13    1.42    1.27
  -4   0  13    5.21    1.93
  -4   0  14  637.73   44.24
  -4   0 -14  597.99   43.78
  -4   0  15    3.16    2.29
  -4   0  16 1812.63  129.79
   4   0  16 1874.12  130.07
   4   0  17    3.25    2.40
  -4   0  17    4.50    2.11
  -4   0 -17    4.40    2.29
  -4   0  18  492.67   35.96
   4   0  18  506.12   36.33
  -4   0 -18  481.22   36.05
  -4   0 -19   -0.27    2.16
   4   0  19    1.61    2.51
  -4   0  19    2.27    2.18
  -4   0 -20  266.95   18.84
  -4   0  20  213.95   17.96
  -4   0 -21    3.82    3.27
  -4   0  21    2.84    2.39
  -4   0  22  206.21   17.95
  -4   0 -22  296.45   19.80
  -4   0 -23    2.22    3.91
  -4   0  23    1.70    2.58
   4   0 -23    0.75    4.21
   4   0 -24  244.01   23.37
  -4   0  24  230.25   20.37
  -4   0 -25    2.26    4.81
  -4   0  25    0.24    2.33
   4   0 -25   -2.83    4.71
  -4   0  26   87.90    8.18
   4   0 -26   99.74   11.29
   4   0 -27    0.70    3.99
  -4   0  27    0.73    2.50
  -4   0  28   68.52    6.92
   4   0 -28   84.47   10.17
  -4   0  29   -2.66    2.72
   4   0 -29    0.68    4.27
   4   1   0  535.27   36.69
  -4   1   0  497.59   36.55
   4   1   0  504.38   36.60
   4  -1   0  514.51   36.73
   4   1   1  320.03   23.61
   4   1  -1  323.83   23.68
  -4   1   1  340.54   23.61
   4   1   1  319.01   23.53
   4  -1   1  312.62   23.68
   4  -1  -1  338.50   23.76
   4  -1   2  529.77   38.97
   4  -1  -2  569.77   39.42
   4   1   2  539.17   39.17
   4   1  -2  559.14   39.38
  -4   1   2  546.69   39.21
   4  -1   2  564.81   39.38
  -4  -1   2  531.82   39.17
   4   1   2  578.60   39.31
   4  -1   3  480.83   33.49
   4  -1  -3  476.13   33.95
  -4   1   3  472.57   33.72
   4   1  -3  475.31   33.91
   4   1   3  437.00   33.57
  -4  -1   3  473.78   33.72
   4   1   3  484.57   33.78
   4  -1   3  477.11   33.89
   4  -1  -4  507.17   36.27
   4   1   4  464.90   35.84
   4   1  -4  540.09   36.30
   4  -1   4  498.22   35.69
   4  -1   4  531.58   36.23
  -4   1   4  498.08   35.98
   4   1   4  524.90   36.06
   4  -1   4  479.70   35.67
  -4  -1   4  523.61   35.70
  -4  -1   4  505.81   36.03
   4  -1   5  452.57   34.39
  -4  -1   5  477.62   34.36
   4  -1   5  507.02   34.78
   4   1  -5  519.19   34.89
   4   1   5  467.65   34.48
   4   1   5  506.15   34.61
  -4   1   5  493.64   34.55
   4  -1   5  467.21   34.27
  -4  -1   5  488.84   34.59
  -4  -1   6  598.13   41.95
   4  -1   6  598.75   41.93
  -4  -1   6  591.84   41.81
   4   1   6  569.95   41.94
   4  -1   6  623.33   42.09
  -4  -1  -6  569.69   41.55
   4   1   6  638.63   41.96
   4   1  -6  610.07   42.25
   4  -1   6  549.24   41.60
  -4   1   6  573.18   41.84
   4  -1   7  325.11   25.58
  -4  -1   7  357.64   25.63
  -4  -1   7  354.07   25.60
   4   1   7  342.71   25.64
  -4  -1  -7  360.42   25.31
   4  -1   7  339.62   25.24
   4   1   7  391.45   25.65
  -4   1   7  361.65   25.57
   4  -1   8  346.52   25.86
  -4  -1   8  363.92   25.87
   4   1   8  376.24   25.89
   4  -1   8  354.50   25.37
   4   1   8  376.88   25.80
  -4   1  -8  338.27   25.17
  -4  -1  -8  351.35   25.44
  -4   1   8  369.36   25.79
   4   1   9  150.15   11.73
   4  -1  -9  164.07   12.11
   4  -1   9  144.43   11.68
   4   1   9  154.81   11.60
  -4  -1   9  159.33   11.76
  -4   1  -9  166.30   11.11
   4   1   9  155.66   11.64
  -4  -1  -9  127.25   11.32
  -4   1   9  145.29   11.56
  -4   1  10  220.46   16.44
   4  -1  10  221.48   16.62
  -4  -1  10  231.28   16.62
   4   1  10  246.17   16.42
   4   1  10  222.50   16.36
  -4   1 -10  220.17   15.84
  -4  -1 -10  193.52   16.17
  -4   1  11  197.64   14.24
   4  -1  11  195.06   14.43
  -4  -1  11  165.56   14.21
  -4   1 -11  194.70   13.63
  -4  -1 -11  181.56   13.95
  -4   1  12  275.76   19.82
   4  -1  12  273.49   20.04
  -4  -1  12  282.81   20.01
  -4   1 -12  259.65   19.20
  -4  -1 -12  257.94   19.52
  -4   1  13  215.16   15.67
  -4   1 -13  197.45   15.04
  -4  -1  13  207.71   15.77
  -4  -1 -13  211.75   15.46
  -4   1  14  276.90   19.72
  -4  -1  14  279.34   19.91
  -4   1 -14  249.03   19.13
  -4  -1 -14  262.05   19.55
  -4   1  15  174.25   13.53
   4   1  15  178.11   13.78
  -4  -1  15  169.69   13.65
  -4   1  16  152.76   12.50
   4   1  16  171.20   12.93
  -4  -1  16  155.16   12.62
  -4   1  17   67.22    6.36
   4   1  17   79.21    6.88
  -4   1 -17   65.85    6.12
   4  -1  17   73.81    6.85
  -4  -1  17   67.58    6.52
  -4   1  18   70.22    6.42
   4   1  18   71.98    6.83
  -4  -1 -18   70.95    6.72
  -4  -1  18   66.18    6.40
   4  -1  18   68.34    6.73
  -4   1 -18   66.56    6.27
  -4   1 -19   65.18    5.97
  -4   1  19   49.90    5.48
  -4  -1 -19   74.20    6.51
  -4  -1  19   49.31    5.60
   4   1  19   56.10    6.05
  -4  -1 -20  114.27    9.55
  -4   1  20   94.16    8.56
  -4   1 -20  101.26    8.93
  -4  -1  20   90.62    8.58
  -4   1  21   51.40    5.80
  -4  -1  21   50.64    5.78
  -4   1 -21   71.12    6.78
  -4  -1 -21   74.54    7.38
  -4   1  22   62.27    6.48
  -4  -1  22   55.68    6.45
   4  -1 -22   73.86    9.04
  -4   1 -22   78.69    7.80
  -4   1  23   34.62    4.31
  -4  -1 -23   41.99    6.51
  -4   1 -23   44.54    6.03
  -4  -1  23   24.94    4.02
   4  -1 -23   25.44    5.68
  -4   1 -24   53.77    7.05
  -4   1  24   30.07    4.15
   4  -1 -24   28.31    5.88
   4   1 -24   37.08    8.07
  -4  -1  24   25.42    4.06
  -4  -1 -24   48.54    7.05
   4  -1 -25   10.59    4.60
  -4   1  25   16.17    3.23
  -4  -1 -25   30.19    6.48
  -4   1 -25   29.46    6.38
  -4  -1  25   15.80    3.29
   4   1 -25   17.27    6.06
  -4   1  26   11.34    2.98
   4  -1 -26   20.53    5.18
   4   1 -26    5.97    5.12
  -4  -1 -26   25.99    6.45
  -4  -1  26   14.84    3.14
   4  -1  27    6.49    4.60
  -4  -1  27    5.78    4.38
  -4   1  27    9.87    2.97
   4  -1 -27   10.53    4.35
   4   1 -27   13.46    5.94
  -4  -1  27   11.57    3.08
   4  -1  28   19.34    4.98
  -4  -1  28   20.22    5.41
  -4   1  28   16.11    3.37
   4  -1 -28   17.25    4.56
   4   1 -28   24.88    6.57
  -4  -1  28   13.27    3.26
  -4   1  29    6.20    2.90
   4  -1  29    3.64    4.22
  -4  -1  29    8.13    4.84
  -4  -1  29   10.17    3.26
   4   1 -29   13.11    6.15
  -4  -1  30    6.17    2.99
   4   2   0    6.58    1.46
   4   2   0    5.53    1.41
   4  -2   0    7.69    1.59
   4   2   1  369.64   26.29
   4   2  -1  360.01   26.32
   4   2   1  389.11   26.50
   4   2  -1  348.91   26.35
   4  -2   1  352.70   26.40
   4  -2  -1  364.51   26.43
   4  -2  -2    6.28    1.60
   4   2   2    7.86    1.44
  -4   2   2    6.52    1.37
  -4  -2  -2    4.64    1.25
   4   2  -2    6.31    1.45
   4  -2   2    3.11    1.38
   4   2   2    6.87    1.38
   4  -2  -3  281.01   20.25
  -4   2   3  283.85   20.05
   4  -2   3  263.20   19.65
   4   2  -3  286.80   20.26
  -4  -2  -3  286.67   20.01
   4  -2   3  269.84   20.24
   4   2   3  257.45   19.95
  -4  -2   3  274.95   20.05
   4   2   3  280.88   20.04
   4   2   4    4.35    1.26
  -4  -2   4    4.99    1.28
   4  -2   4    6.32    1.46
  -4   2   4    5.06    1.28
   4  -2   4    3.52    0.80
   4   2  -4    3.33    1.41
   4   2   4    4.61    1.23
  -4  -2   5  741.44   53.81
  -4   2   5  754.34   53.74
   4  -2   5  793.16   54.02
  -4  -2  -5  730.61   53.54
   4   2  -5  773.03   54.07
   4   2   5  787.50   53.74
   4  -2   5  737.89   53.61
   4  -2   5  741.82   53.34
  -4  -2   5  817.21   53.67
   4   2   5  737.64   53.81
   4  -2   6  111.03    8.94
  -4  -2   6  110.19    8.94
   4   2   6  114.26    9.08
   4  -2   6  111.49    8.45
   4  -2   6  113.79    8.87
  -4  -2   6  113.01    8.82
  -4  -2  -6  120.39    8.75
  -4   2   6  117.41    8.87
   4   2   6  115.53    8.83
   4  -2   7  797.06   57.06
  -4  -2   7  792.47   57.08
   4  -2   7  803.97   57.15
  -4  -2   7  826.70   57.06
   4   2   7  796.64   57.23
   4  -2   7  764.98   56.42
   4   2   7  844.87   56.91
  -4  -2  -7  843.06   56.85
  -4   2   7  806.18   56.91
  -4   2   8    5.30    1.40
   4  -2   8    5.75    1.57
  -4  -2   8    5.30    1.61
   4   2   8    5.45    1.62
   4  -2   8    7.68    1.74
  -4  -2   8    5.21    1.51
   4   2   8    4.58    1.39
  -4  -2  -8    4.31    1.28
   4  -2  -8    5.36    1.97
   4  -2   9   65.64    5.44
   4  -2   9   63.96    5.78
  -4  -2   9   56.54    5.42
  -4  -2   9   62.46    5.42
   4   2   9   60.23    5.45
   4   2   9   60.20    5.09
  -4  -2  -9   49.20    5.15
   4  -2  -9   69.71    5.73
  -4   2   9   56.35    5.14
   4  -2 -10   79.16    6.36
   4  -2  10   68.04    6.51
  -4  -2  10   63.94    6.05
   4  -2  10   59.71    5.87
  -4  -2  10   72.00    6.08
  -4   2 -10   70.01    5.07
   4   2  10   64.46    5.62
  -4  -2 -10   56.42    5.69
  -4   2  10   70.43    5.79
   4   2  10   75.61    5.99
  -4   2  11   10.15    1.80
   4  -2  11    4.57    2.06
   4  -2  11    5.17    1.74
  -4  -2  11    6.04    1.91
  -4  -2  11    6.42    1.91
   4   2  11    7.24    1.67
   4   2  11    4.09    1.36
  -4   2 -11    6.47    0.95
  -4  -2 -11    7.34    1.62
  -4  -2 -12    6.04    1.63
  -4   2  12    4.25    1.65
   4  -2  12    6.53    1.79
   4   2  12    7.26    1.57
  -4  -2  12    6.93    1.92
  -4   2 -12    6.88    1.06
   4   2  13  576.29   41.77
   4  -2  13  594.94   41.92
  -4  -2  13  579.32   41.80
  -4   2 -13  568.25   40.84
  -4  -2 -13  576.68   41.57
  -4   2  13  595.88   41.55
  -4   2  14   84.58    7.08
   4   2  14   88.37    7.42
  -4  -2  14   83.69    7.39
   4  -2  14   85.10    7.52
  -4   2 -14   79.41    6.44
  -4  -2 -14   84.65    7.22
  -4   2  15  798.83   55.94
  -4  -2  15  798.06   56.23
   4   2  15  837.30   56.32
  -4   2 -15  746.92   55.33
  -4   2  16   29.40    3.38
  -4  -2  16   19.73    3.36
   4   2  16   20.88    3.34
  -4   2  17   11.73    2.39
  -4  -2  17    8.87    2.45
  -4   2  18   17.17    2.75
  -4  -2 -18   18.86    3.46
  -4   2 -18   14.93    2.45
   4   2  18   12.86    2.92
  -4  -2  18   14.41    2.83
  -4   2  19   30.22    3.93
   4   2  19   34.88    4.54
  -4  -2 -19   47.84    5.24
  -4   2 -19   41.64    4.19
  -4  -2  19   26.77    3.96
  -4   2  20   27.04    3.73
  -4   2 -20   33.28    4.13
  -4  -2 -20   32.93    4.81
  -4  -2  20   26.00    3.83
  -4   2  21  165.41   14.11
  -4   2 -21  198.88   14.97
   4  -2 -21  158.39   15.75
  -4  -2  21  169.09   14.33
  -4   2  22   13.11    2.90
  -4  -2  22   12.80    4.10
  -4   2 -22   18.55    4.10
  -4  -2 -22   16.28    4.68
   4  -2 -22    9.78    3.91
  -4  -2  22   16.57    3.15
   4  -2  23  417.38   34.21
  -4  -2  23  437.98   34.09
  -4   2  23  412.76   32.53
  -4  -2  23  378.06   32.58
  -4  -2 -23  658.73   36.02
  -4   2 -23  596.95   34.66
   4  -2 -23  414.61   34.23
  -4   2  24   13.60    2.90
   4  -2  24    7.72    4.36
  -4   2 -24   23.24    5.03
   4  -2 -24    7.37    3.67
  -4  -2  24   11.36    3.22
  -4  -2  24   13.70    4.62
  -4  -2 -24   29.43    6.01
  -4   2  25    6.58    2.64
  -4  -2 -25   11.56    5.73
   4  -2  25    6.88    4.23
  -4  -2  25   12.82    4.67
  -4   2 -25   16.23    5.24
   4  -2 -25   12.28    4.06
   4   2 -25   17.67    7.06
  -4  -2  25    5.84    2.87
  -4   2  26    4.98    2.69
  -4  -2 -26   10.90    5.95
   4  -2  26    2.02    3.88
  -4  -2  26    2.37    4.20
   4  -2 -26    2.45    3.14
   4   2 -26    4.21    5.94
  -4  -2  26    4.60    2.70
  -4   2  27   15.57    3.18
   4  -2 -27   30.55    5.00
   4  -2  27   19.04    5.26
   4   2 -27   27.88    7.49
  -4  -2  27   17.19    3.37
  -4  -2  27   10.75    4.92
  -4   2  28    6.72    2.54
   4   2 -28   -1.01    6.62
   4  -2  28    8.38    4.41
  -4  -2  28    6.53    4.48
  -4  -2  28    2.31    2.70
   4   2 -29   56.55   10.03
  -4  -2  29   35.91    4.86
   4  -2  29   35.18    6.51
  -4  -2  29   46.88    7.26
   4   2 -30    2.91    6.04
  -4  -2  30    2.81    2.99
  -4  -2  31   85.20    8.09
   4   3   0  402.50   27.09
  -4   3   0  384.45   26.32
   4   3   0  344.13   26.28
   4   3   0  363.85   26.74
   4  -3   0  385.81   27.02
  -4   3  -1  526.45   36.47
   4   3  -1  498.22   36.47
   4   3   1  534.64   36.91
   4   3  -1  545.30   36.99
   4   3  -1  535.99   37.12
   4   3   1  501.10   36.93
   4  -3   1  449.17   36.97
  -4  -3  -1  520.62   36.82
   4  -3  -1  549.46   37.20
   4  -3   2  394.63   29.41
   4   3  -2  402.72   29.30
   4   3   2  402.34   29.14
   4   3  -2  423.67   29.49
  -4  -3  -2  424.70   29.17
   4   3   2  388.09   29.20
   4  -3  -2  405.32   29.44
   4   3   3  318.83   22.27
  -4  -3  -3  323.58   22.25
  -4   3   3  312.44   22.28
   4  -3   3  311.47   22.55
   4   3  -3  296.14   22.43
   4   3   3  277.74   22.25
   4   3   4  213.80   15.68
  -4  -3   4  203.88   15.79
  -4   3   4  213.91   15.73
  -4  -3  -4  203.28   15.59
   4  -3   4  219.50   15.25
  -4  -3  -4  219.79   15.69
   4   3  -4  221.73   16.01
   4   3   4  201.73   15.78
   4  -3   5  161.09   12.73
  -4  -3   5  167.26   12.81
  -4   3   5  168.02   12.69
  -4  -3  -5  165.20   12.61
   4  -3   5  173.26   12.18
   4   3   5  183.15   12.70
   4   3   5  161.46   12.83
   4  -3   6  204.49   15.78
   4  -3   6  211.93   15.77
  -4  -3   6  222.10   15.80
  -4  -3   6  214.07   15.90
   4   3   6  215.08   16.09
   4  -3   6  199.37   15.09
  -4   3   6  213.25   15.70
  -4  -3  -6  237.18   15.88
   4   3   6  230.19   15.69
   4  -3   7  333.32   25.66
  -4  -3   7  352.96   25.77
   4   3   7  362.29   26.06
   4  -3  -7  368.53   25.92
  -4   3   7  344.79   25.51
   4  -3   7  349.78   25.75
  -4  -3   7  355.64   25.71
  -4  -3  -7  354.90   25.50
   4   3   7  362.06   25.44
   4  -3   8  207.08   15.52
  -4  -3   8  202.20   15.55
   4   3   8  211.78   15.84
   4  -3  -8  214.67   15.69
   4  -3   8  196.69   15.57
  -4  -3   8  207.99   15.54
  -4   3   8  205.60   15.26
  -4  -3  -8  181.47   15.37
   4   3   8  224.27   15.21
   4  -3   9  202.37   15.69
   4  -3   9  203.16   15.93
  -4  -3   9  206.25   15.78
   4  -3  -9  223.49   15.96
   4   3   9  233.15   16.09
   4   3   9  219.76   15.35
  -4   3   9  196.74   15.40
  -4  -3  -9  191.43   15.58
  -4  -3   9  205.12   15.78
   4  -3  10  190.48   14.27
   4  -3  10  193.15   14.72
  -4  -3  10  182.51   14.42
  -4  -3  10  190.70   14.37
   4   3  10  207.09   14.51
   4   3  10  211.46   13.89
   4  -3 -10  211.50   14.57
  -4   3  10  184.97   13.94
   4   3  11  188.27   13.36
   4  -3  11  181.89   14.42
  -4  -3  11  183.12   14.10
   4  -3  11  182.36   13.87
  -4  -3  11  183.31   13.94
   4   3  11  189.61   13.91
  -4   3 -11  175.10   12.68
  -4   3  11  170.02   13.45
  -4  -3 -11  184.04   13.69
   4   3  12  119.20    9.52
   4  -3  12  127.34   10.38
  -4  -3  12  113.64    9.83
   4  -3  12  110.28    9.54
  -4  -3  12  115.72    9.61
   4   3  12  124.19    9.05
  -4   3 -12  112.24    8.39
  -4   3  12  128.73    9.30
  -4  -3 -12  116.83    9.41
   4   3  13   76.62    6.51
   4  -3  13   73.24    7.40
  -4  -3  13   75.22    6.94
   4  -3  13   80.26    6.74
  -4  -3  13   78.44    6.67
   4   3  13   73.87    5.92
  -4   3 -13   67.19    5.35
  -4   3  13   72.92    6.15
  -4  -3 -13   68.28    6.38
   4   3  14   36.39    3.52
   4   3  14   37.72    4.15
   4  -3  14   42.49    5.30
  -4  -3  14   38.70    4.65
   4  -3  14   36.49    4.25
  -4  -3  14   29.92    4.04
  -4   3 -14   37.92    3.07
  -4   3  14   37.76    3.82
  -4  -3 -14   39.76    4.23
   4  -3  15   48.05    6.25
  -4  -3  15   45.53    5.61
   4   3  15   50.39    5.22
   4  -3  15   47.43    5.34
  -4  -3  15   54.08    5.40
   4   3  15   55.81    4.66
  -4   3 -15   54.67    4.28
  -4   3  15   56.28    5.05
   4  -3  16   58.72    6.84
  -4  -3  16   57.30    6.39
   4   3  16   59.19    5.81
  -4  -3  16   58.12    5.81
  -4   3  16   56.78    5.37
   4  -3  17   68.24    7.30
  -4  -3  17   54.83    6.37
   4   3  17   67.23    6.00
  -4  -3  17   51.37    5.58
  -4   3  17   51.16    5.25
  -4  -3  18   49.28    5.87
   4   3  18   45.15    5.13
  -4   3 -18   48.91    4.31
   4  -3  18   42.89    6.22
  -4  -3  18   36.62    4.83
  -4  -3 -18   57.77    5.75
  -4   3  18   41.80    4.63
  -4  -3 -19   36.55    4.73
  -4   3  19   23.25    3.44
   4   3  19   26.29    3.87
   4  -3  19   34.99    5.49
  -4  -3  19   32.73    4.81
  -4   3 -19   27.44    3.30
  -4  -3  19   21.02    3.53
  -4   3  20   19.91    3.21
  -4  -3 -20   32.74    4.75
  -4   3 -20   21.18    3.24
  -4  -3  20   20.25    4.32
   4  -3  20   17.57    4.27
   4  -3 -20   16.07    3.71
  -4  -3  20   22.29    3.42
  -4   3  21   15.00    2.91
  -4   3 -21   18.40    3.39
  -4  -3  21   15.43    4.04
   4  -3  21   15.19    4.73
   4  -3 -21   14.79    3.77
  -4  -3  21    8.91    2.76
  -4   3  22    2.12    2.12
  -4   3 -22    4.95    2.96
   4  -3  22    4.86    3.61
[truncated: 376,396 more chars]
