# Supplementary material for: Universal machine learning aided synthesis approach of two-dimensional perovskites in a typical laboratory
Source: Nat Commun. 2024 Jan 2;15:138. doi: 10.1038/s41467-023-44236-5 (PMC10761762; doi:10.1038/s41467-023-44236-5)
Supplement: Supplementary file 4 — Supplementary Data 1 [file 41467_2023_44236_MOESM4_ESM.zip › (NH2C5H8F2)4AgBiI8.cif]

 
data_CF19104_46
 
_audit_creation_method            'SHELXL-2017/1'
_shelx_SHELXL_version_number      '2017/1'
_chemical_name_systematic         ?
_chemical_name_common             ?
_chemical_melting_point           ?
_chemical_formula_moiety          ?
_chemical_formula_sum
 'C20 H40 Ag Bi F8 I8 N4' 
_chemical_formula_weight          1820.61

loop_
 _atom_type_symbol
 _atom_type_description
 _atom_type_scat_dispersion_real
 _atom_type_scat_dispersion_imag
 _atom_type_scat_source
 'C'  'C'   0.0033   0.0016
 'International Tables Vol C Tables 4.2.6.8 and 6.1.1.4'
 'H'  'H'   0.0000   0.0000
 'International Tables Vol C Tables 4.2.6.8 and 6.1.1.4'
 'Ag'  'Ag'  -0.8971   1.1015
 'International Tables Vol C Tables 4.2.6.8 and 6.1.1.4'
 'Bi'  'Bi'  -4.1077  10.2566
 'International Tables Vol C Tables 4.2.6.8 and 6.1.1.4'
 'F'  'F'   0.0171   0.0103
 'International Tables Vol C Tables 4.2.6.8 and 6.1.1.4'
 'I'  'I'  -0.4742   1.8119
 'International Tables Vol C Tables 4.2.6.8 and 6.1.1.4'
 'N'  'N'   0.0061   0.0033
 'International Tables Vol C Tables 4.2.6.8 and 6.1.1.4'
 
_space_group_crystal_system       monoclinic
_space_group_IT_number            5
_space_group_name_H-M_alt         'C 2'
_space_group_name_Hall            'C 2y'
 
_shelx_space_group_comment
;
The symmetry employed for this shelxl refinement is uniquely defined
by the following loop, which should always be used as a source of
symmetry information in preference to the above space-group names.
They are only intended as comments.
;
 
loop_
 _space_group_symop_operation_xyz
 'x, y, z'
 '-x, y, -z'
 'x+1/2, y+1/2, z'
 '-x+1/2, y+1/2, -z'
 
_cell_length_a                    24.4657(7)
_cell_length_b                    9.2749(3)
_cell_length_c                    9.3293(3)
_cell_angle_alpha                 90
_cell_angle_beta                  90.238(3)
_cell_angle_gamma                 90
_cell_volume                      2116.95(10)
_cell_formula_units_Z             2
_cell_measurement_temperature     293(2)
_cell_measurement_reflns_used   6526
_cell_measurement_theta_min     2.1850
_cell_measurement_theta_max     31.8250
 
_exptl_crystal_description        block
_exptl_crystal_colour             colorless
_exptl_crystal_density_meas       ?
_exptl_crystal_density_method     ?
_exptl_crystal_density_diffrn     2.856          
_exptl_crystal_F_000              1628
_exptl_transmission_factor_min    ?
_exptl_transmission_factor_max    ?
_exptl_crystal_size_max           0.17
_exptl_crystal_size_mid           0.15
_exptl_crystal_size_min           0.11
_exptl_absorpt_coefficient_mu     10.501
_shelx_estimated_absorpt_T_min    ?
_shelx_estimated_absorpt_T_max    ?
_exptl_absorpt_correction_T_min                   0.18456
_exptl_absorpt_correction_T_max                   1.00000
_exptl_absorpt_correction_type            multi-scan
_exptl_absorpt_process_details    ?
_exptl_absorpt_special_details    ?
_diffrn_ambient_temperature       293(2)
_diffrn_radiation_wavelength      0.71073
_diffrn_radiation_type            MoK\a
_diffrn_source                    ?
_diffrn_measurement_device_type   'rigaku synergy'
_diffrn_measurement_method        ?
_diffrn_detector_area_resol_mean  ?
_diffrn_reflns_number             6867
_diffrn_reflns_av_unetI/netI      0.0557
_diffrn_reflns_av_R_equivalents   0.0604
_diffrn_reflns_limit_h_min        -30
_diffrn_reflns_limit_h_max        28
_diffrn_reflns_limit_k_min        -11
_diffrn_reflns_limit_k_max        11
_diffrn_reflns_limit_l_min        -10
_diffrn_reflns_limit_l_max        11
_diffrn_reflns_theta_min          2.183
_diffrn_reflns_theta_max          26.497
_diffrn_reflns_theta_full         25.242
_diffrn_measured_fraction_theta_max   0.999
_diffrn_measured_fraction_theta_full  0.999
_diffrn_reflns_Laue_measured_fraction_max    0.999
_diffrn_reflns_Laue_measured_fraction_full   0.999
_diffrn_reflns_point_group_measured_fraction_max   0.950
_diffrn_reflns_point_group_measured_fraction_full  0.964
_reflns_number_total              4164
_reflns_number_gt                 3992
_reflns_threshold_expression      'I > 2\s(I)'
_reflns_Friedel_coverage          0.788
_reflns_Friedel_fraction_max      0.896
_reflns_Friedel_fraction_full     0.924
 
_reflns_special_details
;
 Reflections were merged by SHELXL according to the crystal
 class for the calculation of statistics and refinement.
 
 _reflns_Friedel_fraction is defined as the number of unique
 Friedel pairs measured divided by the number that would be
 possible theoretically, ignoring centric projections and
 systematic absences.
;
 
_computing_data_collection        ?
_computing_cell_refinement        ?
_computing_data_reduction         ?
_computing_structure_solution     ?
_computing_structure_refinement 'SHELXL-2017/1 (Sheldrick, 2017)'
_computing_molecular_graphics     ?
_computing_publication_material   ?
_refine_special_details           ?
_refine_ls_structure_factor_coef  Fsqd
_refine_ls_matrix_type            full
_refine_ls_weighting_scheme       calc
_refine_ls_weighting_details
'w=1/[\s^2^(Fo^2^)+(0.0917P)^2^+82.8365P] where P=(Fo^2^+2Fc^2^)/3'
_atom_sites_solution_primary      ?
_atom_sites_solution_secondary    ?
_atom_sites_solution_hydrogens    geom
_refine_ls_hydrogen_treatment     constr
_refine_ls_extinction_method      none
_refine_ls_extinction_coef        .
_refine_ls_abs_structure_details
;
 Flack x determined using 1562 quotients [(I+)-(I-)]/[(I+)+(I-)]
 (Parsons, Flack and Wagner, Acta Cryst. B69 (2013) 249-259).
;
_refine_ls_abs_structure_Flack    0.012(15)
_chemical_absolute_configuration  ?
_refine_ls_number_reflns          4164
_refine_ls_number_parameters      191
_refine_ls_number_restraints      115
_refine_ls_R_factor_all           0.0690
_refine_ls_R_factor_gt            0.0650
_refine_ls_wR_factor_ref          0.1755
_refine_ls_wR_factor_gt           0.1744
_refine_ls_goodness_of_fit_ref    1.077
_refine_ls_restrained_S_all       1.067
_refine_ls_shift/su_max           0.000
_refine_ls_shift/su_mean          0.000
 
loop_
 _atom_site_label
 _atom_site_type_symbol
 _atom_site_fract_x
 _atom_site_fract_y
 _atom_site_fract_z
 _atom_site_U_iso_or_equiv
 _atom_site_adp_type
 _atom_site_occupancy
 _atom_site_site_symmetry_order  
 _atom_site_calc_flag
 _atom_site_refinement_flags_posn
 _atom_site_refinement_flags_adp
 _atom_site_refinement_flags_occupancy
 _atom_site_disorder_assembly
 _atom_site_disorder_group
Bi1 Bi 0.000000 0.00000(13) 0.000000 0.0373(3) Uani 1 2 d S T P . .
I1 I 0.01059(9) -0.2411(2) 0.2194(2) 0.0561(6) Uani 1 1 d . . . . .
I2 I 0.12429(6) 0.0116(3) -0.04004(18) 0.0514(4) Uani 1 1 d . . . . .
I3 I 0.01017(8) 0.22715(18) 0.25084(19) 0.0472(5) Uani 1 1 d . . . . .
I4 I 0.10790(8) 0.5203(2) 0.53459(18) 0.0539(5) Uani 1 1 d . . . . .
Ag1 Ag 0.000000 0.4869(11) 0.500000 0.135(3) Uani 1 2 d S T P . .
F1 F 0.2167(10) 0.470(4) 0.232(3) 0.129(10) Uani 1 1 d . . . . .
F2 F 0.2138(13) 0.365(3) 0.027(4) 0.114(9) Uani 1 1 d . . . . .
N1 N 0.1190(11) 0.610(3) -0.094(3) 0.055(5) Uani 1 1 d . . . . .
H1A H 0.106874 0.684800 -0.044090 0.067 Uiso 1 1 calc R U . . .
H1B H 0.102483 0.611057 -0.179156 0.067 Uiso 1 1 calc R U . . .
C0AA C 0.1797(15) 0.625(5) -0.115(4) 0.075(10) Uani 1 1 d . . . . .
H0AA H 0.187474 0.718731 -0.157279 0.090 Uiso 1 1 calc R U . . .
H0AB H 0.192423 0.551659 -0.181167 0.090 Uiso 1 1 calc R U . . .
C1AA C 0.2103(15) 0.611(4) 0.028(4) 0.062(7) Uani 1 1 d . . . . .
H1AA H 0.249390 0.608382 0.010971 0.075 Uiso 1 1 calc R U . . .
H1AB H 0.202449 0.693676 0.087967 0.075 Uiso 1 1 calc R U . . .
C2AA C 0.1936(11) 0.479(4) 0.101(4) 0.064(6) Uani 1 1 d . . . . .
C3AA C 0.1345(12) 0.463(5) 0.120(4) 0.083(11) Uani 1 1 d . . . . .
H3AA H 0.121624 0.535728 0.185966 0.099 Uiso 1 1 calc R U . . .
H3AB H 0.127242 0.369101 0.162218 0.099 Uiso 1 1 calc R U . . .
C4AA C 0.1034(8) 0.475(3) -0.018(3) 0.045(5) Uani 1 1 d . . . . .
H4AA H 0.111204 0.392593 -0.078383 0.054 Uiso 1 1 calc R U . . .
H4AB H 0.064485 0.476180 0.001344 0.054 Uiso 1 1 calc R U . . .
F3 F 0.2216(10) -0.071(3) 0.290(3) 0.108(9) Uani 1 1 d . . . . .
F4 F 0.2132(9) -0.131(2) 0.516(3) 0.086(6) Uani 1 1 d . . . . .
N2 N 0.1156(12) 0.126(3) 0.563(3) 0.064(7) Uani 1 1 d . . . . .
H2A H 0.098788 0.145363 0.645163 0.077 Uiso 1 1 calc R U . . .
H2B H 0.102155 0.184446 0.496248 0.077 Uiso 1 1 calc R U . . .
C1 C 0.1739(14) 0.153(4) 0.580(4) 0.070(8) Uani 1 1 d . . . . .
H1C H 0.179444 0.255214 0.596779 0.084 Uiso 1 1 calc R U . . .
H1D H 0.187131 0.101565 0.663626 0.084 Uiso 1 1 calc R U . . .
C2 C 0.2060(14) 0.110(4) 0.457(4) 0.062(6) Uani 1 1 d . . . . .
H2C H 0.244554 0.118833 0.480070 0.074 Uiso 1 1 calc R U . . .
H2D H 0.198292 0.174889 0.377605 0.074 Uiso 1 1 calc R U . . .
C3 C 0.1950(13) -0.039(4) 0.410(4) 0.067(6) Uani 1 1 d . . . . .
C4 C 0.1343(12) -0.069(4) 0.390(4) 0.062(7) Uani 1 1 d . . . . .
H4A H 0.128127 -0.171475 0.378818 0.074 Uiso 1 1 calc R U . . .
H4B H 0.120725 -0.019838 0.305337 0.074 Uiso 1 1 calc R U . . .
C5 C 0.1047(17) -0.012(5) 0.525(4) 0.088(12) Uani 1 1 d . . . . .
H5A H 0.065616 -0.021598 0.509932 0.106 Uiso 1 1 calc R U . . .
H5B H 0.114329 -0.074409 0.605389 0.106 Uiso 1 1 calc R U . . .
 
loop_
 _atom_site_aniso_label
 _atom_site_aniso_U_11
 _atom_site_aniso_U_22
 _atom_site_aniso_U_33
 _atom_site_aniso_U_23
 _atom_site_aniso_U_13
 _atom_site_aniso_U_12
Bi1 0.0339(6) 0.0378(6) 0.0403(6) 0.000 -0.0018(4) 0.000
I1 0.0570(13) 0.0511(10) 0.0601(11) 0.0208(9) -0.0237(9) -0.0154(9)
I2 0.0350(7) 0.0663(11) 0.0529(9) -0.0043(10) 0.0010(6) -0.0018(9)
I3 0.0444(10) 0.0490(10) 0.0483(9) -0.0127(7) 0.0073(7) -0.0069(8)
I4 0.0557(10) 0.0590(11) 0.0469(8) 0.0012(9) -0.0029(7) -0.0064(9)
Ag1 0.040(2) 0.149(6) 0.217(7) 0.000 -0.022(3) 0.000
F1 0.077(14) 0.21(3) 0.102(14) 0.063(15) -0.047(12) 0.00(2)
F2 0.079(18) 0.072(12) 0.19(2) 0.005(15) 0.013(17) 0.010(12)
N1 0.044(11) 0.064(13) 0.058(13) -0.004(10) -0.010(10) 0.005(10)
C0AA 0.051(13) 0.09(3) 0.079(18) 0.036(18) -0.012(13) -0.011(15)
C1AA 0.042(15) 0.066(13) 0.078(16) 0.001(12) -0.015(12) -0.003(12)
C2AA 0.032(9) 0.078(14) 0.081(14) 0.029(11) -0.020(9) 0.015(11)
C3AA 0.039(10) 0.14(3) 0.070(16) 0.040(18) -0.022(10) -0.002(13)
C4AA 0.013(8) 0.055(13) 0.067(14) -0.008(10) -0.019(8) -0.001(9)
F3 0.058(12) 0.16(2) 0.110(14) -0.058(14) 0.025(11) -0.013(14)
F4 0.060(13) 0.074(11) 0.124(15) -0.011(11) -0.024(11) 0.038(10)
N2 0.050(12) 0.063(13) 0.081(18) 0.006(11) 0.020(12) 0.008(10)
C1 0.050(13) 0.066(17) 0.09(2) -0.005(14) 0.020(14) 0.008(12)
C2 0.039(13) 0.076(13) 0.071(17) -0.001(11) -0.001(12) 0.007(11)
C3 0.045(11) 0.076(15) 0.080(14) -0.015(10) 0.001(10) 0.012(10)
C4 0.039(11) 0.086(19) 0.060(15) -0.008(13) -0.005(10) 0.006(11)
C5 0.10(2) 0.081(18) 0.09(2) -0.011(17) 0.045(19) -0.025(17)
 
_geom_special_details
;
 All esds (except the esd in the dihedral angle between two l.s. planes)
 are estimated using the full covariance matrix.  The cell esds are taken
 into account individually in the estimation of esds in distances, angles
 and torsion angles; correlations between esds in cell parameters are only
 used when they are defined by crystal symmetry.  An approximate (isotropic)
 treatment of cell esds is used for estimating esds involving l.s. planes.
;
 
loop_
 _geom_bond_atom_site_label_1
 _geom_bond_atom_site_label_2
 _geom_bond_distance
 _geom_bond_site_symmetry_2
 _geom_bond_publ_flag
Bi1 I1 3.0420(19) 2 ?
Bi1 I1 3.0420(19) . ?
Bi1 I2 3.0671(15) . ?
Bi1 I2 3.0672(15) 2 ?
Bi1 I3 3.1578(18) 2 ?
Bi1 I3 3.1579(18) . ?
I3 Ag1 3.358(8) . ?
I4 Ag1 2.676(2) . ?
F1 C2AA 1.34(4) . ?
F2 C2AA 1.36(5) . ?
N1 C4AA 1.48(4) . ?
N1 C0AA 1.51(4) . ?
N1 H1A 0.8900 . ?
N1 H1B 0.8900 . ?
C0AA C1AA 1.54(5) . ?
C0AA H0AA 0.9700 . ?
C0AA H0AB 0.9700 . ?
C1AA C2AA 1.46(5) . ?
C1AA H1AA 0.9700 . ?
C1AA H1AB 0.9700 . ?
C2AA C3AA 1.46(4) . ?
C3AA C4AA 1.50(4) . ?
C3AA H3AA 0.9700 . ?
C3AA H3AB 0.9700 . ?
C4AA H4AA 0.9700 . ?
C4AA H4AB 0.9700 . ?
F3 C3 1.33(4) . ?
F4 C3 1.38(4) . ?
N2 C5 1.35(5) . ?
N2 C1 1.46(5) . ?
N2 H2A 0.8900 . ?
N2 H2B 0.8900 . ?
C1 C2 1.45(5) . ?
C1 H1C 0.9700 . ?
C1 H1D 0.9700 . ?
C2 C3 1.47(5) . ?
C2 H2C 0.9700 . ?
C2 H2D 0.9700 . ?
C3 C4 1.52(4) . ?
C4 C5 1.55(5) . ?
C4 H4A 0.9700 . ?
C4 H4B 0.9700 . ?
C5 H5A 0.9700 . ?
C5 H5B 0.9700 . ?
 
loop_
 _geom_angle_atom_site_label_1
 _geom_angle_atom_site_label_2
 _geom_angle_atom_site_label_3
 _geom_angle
 _geom_angle_site_symmetry_1
 _geom_angle_site_symmetry_3
 _geom_angle_publ_flag
I1 Bi1 I1 85.37(9) 2 . ?
I1 Bi1 I2 91.47(6) 2 . ?
I1 Bi1 I2 91.50(6) . . ?
I1 Bi1 I2 91.50(6) 2 2 ?
I1 Bi1 I2 91.47(6) . 2 ?
I2 Bi1 I2 175.96(10) . 2 ?
I1 Bi1 I3 89.17(6) 2 2 ?
I1 Bi1 I3 174.47(6) . 2 ?
I2 Bi1 I3 87.78(5) . 2 ?
I2 Bi1 I3 89.52(5) 2 2 ?
I1 Bi1 I3 174.47(6) 2 . ?
I1 Bi1 I3 89.17(6) . . ?
I2 Bi1 I3 89.52(5) . . ?
I2 Bi1 I3 87.79(5) 2 . ?
I3 Bi1 I3 96.30(8) 2 . ?
Bi1 I3 Ag1 170.36(9) . . ?
I4 Ag1 I4 166.7(4) 2_556 . ?
I4 Ag1 I3 94.34(15) 2_556 . ?
I4 Ag1 I3 95.20(16) . . ?
C4AA N1 C0AA 114(2) . . ?
C4AA N1 H1A 108.9 . . ?
C0AA N1 H1A 108.9 . . ?
C4AA N1 H1B 108.9 . . ?
C0AA N1 H1B 108.9 . . ?
H1A N1 H1B 107.7 . . ?
N1 C0AA C1AA 111(3) . . ?
N1 C0AA H0AA 109.5 . . ?
C1AA C0AA H0AA 109.5 . . ?
N1 C0AA H0AB 109.5 . . ?
C1AA C0AA H0AB 109.5 . . ?
H0AA C0AA H0AB 108.1 . . ?
C2AA C1AA C0AA 110(3) . . ?
C2AA C1AA H1AA 109.6 . . ?
C0AA C1AA H1AA 109.6 . . ?
C2AA C1AA H1AB 109.6 . . ?
C0AA C1AA H1AB 109.6 . . ?
H1AA C1AA H1AB 108.1 . . ?
F1 C2AA F2 105(3) . . ?
F1 C2AA C1AA 111(3) . . ?
F2 C2AA C1AA 108(3) . . ?
F1 C2AA C3AA 107(3) . . ?
F2 C2AA C3AA 110(3) . . ?
C1AA C2AA C3AA 115(3) . . ?
C2AA C3AA C4AA 113(3) . . ?
C2AA C3AA H3AA 109.0 . . ?
C4AA C3AA H3AA 109.0 . . ?
C2AA C3AA H3AB 109.0 . . ?
C4AA C3AA H3AB 109.0 . . ?
H3AA C3AA H3AB 107.8 . . ?
N1 C4AA C3AA 110(3) . . ?
N1 C4AA H4AA 109.6 . . ?
C3AA C4AA H4AA 109.6 . . ?
N1 C4AA H4AB 109.6 . . ?
C3AA C4AA H4AB 109.6 . . ?
H4AA C4AA H4AB 108.1 . . ?
C5 N2 C1 113(3) . . ?
C5 N2 H2A 109.1 . . ?
C1 N2 H2A 109.1 . . ?
C5 N2 H2B 109.1 . . ?
C1 N2 H2B 109.1 . . ?
H2A N2 H2B 107.8 . . ?
C2 C1 N2 114(3) . . ?
C2 C1 H1C 108.9 . . ?
N2 C1 H1C 108.9 . . ?
C2 C1 H1D 108.9 . . ?
N2 C1 H1D 108.9 . . ?
H1C C1 H1D 107.7 . . ?
C1 C2 C3 113(3) . . ?
C1 C2 H2C 109.0 . . ?
C3 C2 H2C 109.0 . . ?
C1 C2 H2D 109.0 . . ?
C3 C2 H2D 109.0 . . ?
H2C C2 H2D 107.8 . . ?
F3 C3 F4 108(3) . . ?
F3 C3 C2 112(3) . . ?
F4 C3 C2 108(3) . . ?
F3 C3 C4 109(3) . . ?
F4 C3 C4 107(3) . . ?
C2 C3 C4 113(3) . . ?
C3 C4 C5 107(3) . . ?
C3 C4 H4A 110.3 . . ?
C5 C4 H4A 110.3 . . ?
C3 C4 H4B 110.3 . . ?
C5 C4 H4B 110.3 . . ?
H4A C4 H4B 108.5 . . ?
N2 C5 C4 116(3) . . ?
N2 C5 H5A 108.3 . . ?
C4 C5 H5A 108.3 . . ?
N2 C5 H5B 108.3 . . ?
C4 C5 H5B 108.3 . . ?
H5A C5 H5B 107.4 . . ?
 
_refine_diff_density_max    1.936
_refine_diff_density_min   -2.158
_refine_diff_density_rms    0.309

_shelx_res_file
;
TITL cf19104_46_b.res in C2
    CF19104_46.res
    created by SHELXL-2017/1 at 12:11:43 on 14-Oct-2019
REM Old TITL CF19104_46 in C2 #5
REM SHELXT solution in C2
REM R1 0.145, Rweak 0.041, Alpha 0.022, Orientation as input
REM Flack x = 0.151 ( 0.011 ) from Parsons' quotients
REM Formula found by SHELXT: C18 Ag8 Bi F N10
CELL 0.71073 24.465707 9.274904 9.329255 90 90.2383 90
ZERR 2 0.000673 0.00025 0.00026 0 0.0025 0
LATT -7
SYMM -X,+Y,-Z
SFAC C H Ag Bi F I N
UNIT 40 80 2 2 16 16 8
RIGU N1 F1 C2AA F2 C1AA C3AA C0AA H1Aa H1Ab H3Aa H3Ab C4AA H0Aa H0Ab H4Aa =
 H4AB H1A H1B
RIGU C4 F3 C3 F4 C2 C1 H2c H2d H4a H4b C5 N2 H1c H1d H5a H5b H2a H2b

L.S. 50
PLAN  5
BIND I3 Ag1
BOND $H
LIST 6
fmap 2
acta
OMIT 0 53
OMIT 16 0 1
OMIT 2 0 0
OMIT 8 0 1
REM <olex2.extras>
REM <HklSrc "%.\\CF19104_46.hkl">
REM </olex2.extras>

WGHT    0.091700   82.836502
FVAR       0.70162
BI1   4    0.000000   -0.000002    0.000000    10.50000    0.03387    0.03783 =
         0.04030    0.00000   -0.00178    0.00000
I1    6    0.010589   -0.241109    0.219423    11.00000    0.05700    0.05108 =
         0.06010    0.02082   -0.02369   -0.01544
I2    6    0.124290    0.011643   -0.040040    11.00000    0.03502    0.06633 =
         0.05290   -0.00435    0.00101   -0.00179
I3    6    0.010172    0.227150    0.250841    11.00000    0.04445    0.04896 =
         0.04833   -0.01274    0.00730   -0.00695
I4    6    0.107903    0.520332    0.534587    11.00000    0.05565    0.05903 =
         0.04692    0.00117   -0.00294   -0.00636
AG1   3    0.000000    0.486888    0.500000    10.50000    0.04041    0.14876 =
         0.21677    0.00000   -0.02187    0.00000
F1    5    0.216723    0.469783    0.232111    11.00000    0.07702    0.20778 =
         0.10153    0.06333   -0.04716   -0.00457
F2    5    0.213772    0.365272    0.027219    11.00000    0.07860    0.07198 =
         0.19068    0.00523    0.01279    0.00980
N1    7    0.118958    0.609535   -0.093935    11.00000    0.04410    0.06383 =
         0.05828   -0.00372   -0.00957    0.00508
AFIX  23
H1A   2    0.106874    0.684800   -0.044090    11.00000   -1.20000
H1B   2    0.102483    0.611057   -0.179156    11.00000   -1.20000
AFIX   0
C0AA  1    0.179739    0.625264   -0.115356    11.00000    0.05094    0.09400 =
         0.07889    0.03596   -0.01179   -0.01095
AFIX  23
H0AA  2    0.187474    0.718731   -0.157279    11.00000   -1.20000
H0AB  2    0.192423    0.551659   -0.181167    11.00000   -1.20000
AFIX   0
C1AA  1    0.210320    0.610823    0.028056    11.00000    0.04248    0.06631 =
         0.07751    0.00115   -0.01501   -0.00251
AFIX  23
H1AA  2    0.249390    0.608382    0.010971    11.00000   -1.20000
H1AB  2    0.202449    0.693676    0.087967    11.00000   -1.20000
AFIX   0
C2AA  1    0.193629    0.479259    0.101453    11.00000    0.03248    0.07825 =
         0.08146    0.02937   -0.02001    0.01486
C3AA  1    0.134547    0.462636    0.119912    11.00000    0.03850    0.13936 =
         0.07026    0.03963   -0.02164   -0.00180
AFIX  23
H3AA  2    0.121624    0.535728    0.185966    11.00000   -1.20000
H3AB  2    0.127242    0.369101    0.162218    11.00000   -1.20000
AFIX   0
C4AA  1    0.103399    0.475236   -0.018127    11.00000    0.01323    0.05536 =
         0.06744   -0.00820   -0.01892   -0.00065
AFIX  23
H4AA  2    0.111204    0.392593   -0.078383    11.00000   -1.20000
H4AB  2    0.064485    0.476180    0.001344    11.00000   -1.20000
AFIX   0

F3    5    0.221583   -0.071495    0.290171    11.00000    0.05848    0.15589 =
         0.10996   -0.05772    0.02492   -0.01329
F4    5    0.213173   -0.130570    0.515852    11.00000    0.06040    0.07424 =
         0.12414   -0.01105   -0.02404    0.03771
N2    7    0.115582    0.125615    0.563030    11.00000    0.04951    0.06264 =
         0.08144    0.00613    0.01975    0.00770
AFIX  23
H2A   2    0.098788    0.145363    0.645163    11.00000   -1.20000
H2B   2    0.102155    0.184446    0.496248    11.00000   -1.20000
AFIX   0
C1    1    0.173938    0.153044    0.579851    11.00000    0.05028    0.06616 =
         0.09277   -0.00452    0.02021    0.00816
AFIX  23
H1C   2    0.179444    0.255214    0.596779    11.00000   -1.20000
H1D   2    0.187131    0.101565    0.663626    11.00000   -1.20000
AFIX   0
C2    1    0.206049    0.109854    0.456534    11.00000    0.03879    0.07583 =
         0.07091   -0.00128   -0.00118    0.00663
AFIX  23
H2C   2    0.244554    0.118833    0.480070    11.00000   -1.20000
H2D   2    0.198292    0.174889    0.377605    11.00000   -1.20000
AFIX   0
C3    1    0.194961   -0.038661    0.410308    11.00000    0.04494    0.07636 =
         0.07977   -0.01480    0.00117    0.01244
C4    1    0.134336   -0.068805    0.390142    11.00000    0.03902    0.08644 =
         0.05977   -0.00774   -0.00460    0.00617
AFIX  23
H4A   2    0.128127   -0.171475    0.378818    11.00000   -1.20000
H4B   2    0.120725   -0.019838    0.305337    11.00000   -1.20000
AFIX   0
C5    1    0.104694   -0.012470    0.525407    11.00000    0.09524    0.08125 =
         0.08853   -0.01142    0.04507   -0.02453
AFIX  23
H5A   2    0.065616   -0.021598    0.509932    11.00000   -1.20000
H5B   2    0.114329   -0.074409    0.605389    11.00000   -1.20000
AFIX   0
HKLF 4


REM  cf19104_46_b.res in C2
REM R1 =  0.0650 for    3992 Fo > 4sig(Fo)  and  0.0690 for all    4164 data
REM    191 parameters refined using    115 restraints

END

WGHT      0.0917     82.8967

REM Highest difference peak  1.936,  deepest hole -2.158,  1-sigma level  0.309
Q1    1  -0.0009  0.0326  0.1202  11.00000  0.05    1.94
Q2    1   0.1226  0.0041  0.0779  11.00000  0.05    1.90
Q3    1   0.0098 -0.2927  0.3216  11.00000  0.05    1.60
Q4    1   0.0088  0.2586  0.3593  11.00000  0.05    1.50
Q5    1  -0.0255  0.2339  0.1733  11.00000  0.05    1.45
;
_shelx_res_checksum   24110

_shelx_hkl_file
;
   0 -12   0 641.510 77.4907   1
   0 -12   1 519.378 74.1915   1
   0 -12   2 288.902 64.7612   1
   0 -12   3 164.253 56.0652   1
   0 -12   4 347.483 73.7122   1
   0 -10   0 1410.26 93.7177   1
   0 -10  -1 729.947 71.4479   1
   0 -10   1 726.060 72.3497   1
   0 -10  -2 2886.49 142.789   1
   0 -10   2 3173.80 142.837   1
   0 -10   3 1545.44 107.197   1
   0 -10  -3 806.962 100.517   1
   0 -10   4 497.108 72.6045   1
   0 -10   5 113.482 55.8764   1
   0 -10   6 583.983 82.6659   1
   0 -10   7 882.405 100.839   1
   0  -8   0 23680.9 409.157   1
   0  -8  -1 3026.15 117.344   1
   0  -8   1 2951.82 122.780   1
   0  -8   2 3466.55 139.927   1
   0  -8  -2 3284.34 110.100   2
   0  -8  -2 3261.37 130.392   1
   0  -8  -3 335.924 65.2983   1
   0  -8   3 480.349 61.5882   1
   0  -8  -3 454.246 46.3689   2
   0  -8   4 6983.64 220.724   1
   0  -8  -4 7034.02 193.211   2
   0  -8  -5 2975.12 131.677   2
   0  -8   5 2894.70 145.889   1
   0  -8  -6 277.014 56.4876   2
   0  -8   6 238.673 58.7084   1
   0  -8   7 247.257 62.0876   1
   0  -8   8 571.535 83.4918   1
   0  -8   9 812.932 100.029   1
   0  -6   0 7109.46 146.171   2
   0  -6   0 7255.68 169.559   1
   0  -6  -1 2022.64 81.7376   1
   0  -6  -1 1858.65 66.7560   2
   0  -6   1 1879.39 85.9275   1
   0  -6   2 52988.4 755.155   1
   0  -6  -2 51263.9 709.587   2
   0  -6  -3 2467.59 163.966   1
   0  -6  -3 5205.67 143.745   2
   0  -6  -4 2714.72 109.458   2
   0  -6  -5 650.618 64.4770   2
   0  -6  -6 6115.87 203.490   2
   0  -6  -7 3483.82 160.388   2
   0  -4   0 143974. 1674.33   2
   0  -4   0 143164. 1712.29   1
   0  -4   1 5710.25 137.170   1
   0  -4  -1 5997.43 120.811   2
   0  -4  -2 6084.51 141.591   2
   0  -4  -2 6700.92 160.606   1
   0  -4  -3 1007.30 60.2333   2
   0  -4   4 56747.7 724.971   2
   0  -4  -4 58439.0 804.338   2
   0  -4   5 8251.92 175.915   2
   0  -4  -5 8490.97 220.941   2
   0  -4   6 293.434 36.5089   2
   0  -4  -6 269.456 49.5485   2
   0  -4  -7 550.830 67.3792   2
   0  -4   7 574.856 56.1005   2
   0  -4   8 2405.28 113.873   2
   0  -4  -8 2667.86 140.880   2
   0  -4   9 1685.63 103.627   2
   0  -4  10 281.676 59.7660   2
   0  -4  11 96.3495 53.3722   2
   0  -4  12 188.581 62.8352   2
   0  -2   0 57194.4 689.563   1
   0  -2  -1 1348.11 43.9153   2
   0  -2  -1 1330.11 40.5936   1
   0  -2   2 225201. 2590.68   2
   0  -2  -2 224921. 2633.22   2
   0  -2   3 9955.63 175.636   2
   0  -2  -3 10205.5 201.483   2
   0  -2   4 3351.59 101.046   2
   0  -2  -4 3287.59 115.366   2
   0  -2   5 928.551 59.4638   2
   0  -2  -5 950.645 68.6356   2
   0  -2   6 22774.2 404.102   2
   0  -2  -6 24370.2 441.611   2
   0  -2  -7 5548.74 193.279   2
   0  -2   7 5270.05 170.839   2
   0  -2   8 255.581 48.5063   2
   0  -2  -8 282.098 57.6670   2
   0  -2   9 52.4252 44.4039   2
   0  -2  10 356.532 65.4594   2
   0  -2  11 687.913 87.2677   2
   0  -2  12 243.298 69.5215   2
   0   0  -1 4492.44 79.7929   2
   0   0   1 4687.00 80.1088   2
   0   0   2 49793.8 624.478   2
   0   0  -2 48568.5 626.157   2
   0   0   3 1024.09 52.1152   2
   0   0   4 142503. 1750.37   2
   0   0   5 8492.91 208.701   2
   0   0   6 270.079 43.6280   2
   0   0   7 99.8502 39.8600   2
   0   0  -7 197.953 46.0702   2
   0   0  -8 4626.01 185.522   2
   0   0   8 4568.60 185.400   2
   0   0  -9 2682.21 149.884   2
   0   0   9 2737.00 149.483   2
   0   0  10 421.229 72.8731   2
   0   0  11 78.6115 61.3281   2
   0   0  12 24.5398 59.7552   2
   0   2   2 238004. 2820.42   1
   0   2  -2 240960. 2767.41   2
   0   2  -3 10471.4 188.464   2
   0   2  -4 4119.32 119.944   2
   0   2  -5 594.516 51.6995   2
   0   2   5 495.756 54.3966   2
   0   2  -6 24846.7 437.019   2
   0   2   6 25195.3 470.477   2
   0   2   7 6125.33 214.370   2
   0   2  -7 6460.91 201.831   2
   0   2   8 273.579 60.8295   2
   0   2  -8 309.576 56.1430   2
   0   2  -9 97.5637 47.8463   2
   0   2   9 11.6175 43.8109   2
   0   2  10 215.925 65.1558   2
   0   2  11 969.852 112.099   2
   0   2  12 223.743 76.4655   2
   0   4   0 153341. 1780.64   2
   0   4   1 7715.61 150.103   2
   0   4  -2 11216.8 152.623   2
   0   4   2 10752.8 182.750   1
   0   4   3 280.196 38.7464   2
   0   4  -3 253.857 22.8210   2
   0   4   3 268.234 23.8939   1
   0   4   4 70459.8 959.236   2
   0   4   4 70186.2 867.571   1
   0   4   5 10539.5 272.716   2
   0   4  -5 10416.9 218.301   2
   0   4   6 895.782 96.2682   1
   0   4   6 979.685 87.1356   2
   0   4  -6 1101.23 73.2097   2
   0   4  -7 256.860 49.2890   2
   0   4   7 201.193 57.2324   2
   0   4   7 183.662 77.4064   1
   0   4  -8 2671.50 131.937   2
   0   4   8 2151.88 168.823   1
   0   4  -9 2240.10 125.627   2
   0   4   9 1997.48 175.137   1
   0   4 -10 197.575 61.0695   2
   0   4  10 114.993 83.8806   1
   0   6   0 10159.5 159.786   2
   0   6   1 1990.25 74.3910   2
   0   6   2 69722.3 928.777   2
   0   6   3 8091.40 210.978   2
   0   6  -4 4560.58 94.2313   2
   0   6   4 4766.06 113.037   1
   0   6  -5 248.096 32.0393   2
   0   6   5 217.913 53.5271   2
   0   6   5 227.179 27.6794   1
   0   6  -6 7092.86 173.171   2
   0   6   6 6752.17 142.973   1
   0   6  -7 4250.27 147.162   2
   0   6   7 3986.17 110.055   1
   0   6   7 4125.53 194.752   2
   0   6   8 40.1541 27.6516   1
   0   6  -8 30.7443 37.4260   2
   0   6   8 17.0595 56.3109   2
   0   6  -9 162.983 46.2933   2
   0   6   9 128.865 33.4910   1
   0   6   9 130.860 66.6511   2
   0   6  10 385.245 88.7715   2
   0   6 -10 251.695 57.1542   2
   0   8   1 3505.34 99.1535   2
   0   8   2 5277.92 150.924   2
   0   8   3 230.986 48.4417   2
   0   8   4 9772.48 263.661   2
   0   8   5 4022.37 177.976   2
   0   8   6 644.809 87.4828   2
   0   8   7 118.847 63.8240   2
   0   8  -7 94.8699 24.8849   2
   0   8   8 494.782 87.1497   2
   0   8   9 1247.85 131.623   2
   0  10   2 4487.16 127.362   2
   0  10   3 2210.48 105.592   2
   0  10   4 982.958 81.7096   2
   0  10   5 50.4344 49.2872   2
   0  10   6 686.615 86.7964   2
   0  10   7 1324.94 125.458   2
   0  10   8 197.876 80.5572   2
   1 -13   2 27.0697 48.7516   1
  -1 -11   5 214.460 65.2715   1
  -1 -11   4 203.952 57.5735   1
  -1 -11   3 608.219 76.2953   1
  -1 -11   2 2441.10 132.405   1
   1 -11  -2 2088.26 131.871   1
  -1 -11   1 906.562 83.1450   1
   1 -11  -1 835.897 84.6990   1
   1 -11   0 75.5412 45.1618   1
  -1 -11   0 69.0687 40.4553   1
  -1 -11  -1 982.975 85.0210   1
   1 -11   1 996.350 88.2778   1
   1 -11   2 2569.31 138.050   1
  -1 -11  -2 2370.39 133.267   1
   1 -11   3 684.815 81.4426   1
   1 -11   4 125.355 54.4302   1
   1 -11   5 235.617 68.1399   1
  -1  -9   8 673.073 93.0718   1
  -1  -9   7 48.8356 52.5255   1
   1  -9  -6 1109.81 87.9801   2
  -1  -9   6 1087.41 100.430   1
  -1  -9   5 752.613 84.5779   1
   1  -9  -5 699.586 69.2900   2
  -1  -9   4 3459.18 157.361   1
   1  -9  -4 3223.96 128.413   2
   1  -9  -3 1984.06 97.1036   2
  -1  -9   3 1967.49 116.606   1
   1  -9  -2 342.637 57.0043   1
   1  -9  -2 358.985 44.7887   2
  -1  -9   2 342.127 54.1540   1
  -1  -9   1 2840.12 123.431   1
   1  -9  -1 2931.12 126.723   1
   1  -9   0 6295.72 190.340   1
  -1  -9   0 6559.47 190.348   1
   1  -9   1 2603.32 121.763   1
  -1  -9  -1 2675.31 114.880   1
  -1  -9  -2 72.0555 36.3870   1
  -1  -9  -2 105.151 30.7287   2
   1  -9   2 101.053 40.3508   1
  -1  -9  -3 2348.60 97.6339   2
   1  -9   3 2303.57 124.164   1
  -1  -9  -4 5716.32 174.339   2
   1  -9   4 6094.80 213.507   1
  -1  -9  -5 1112.94 82.3538   2
   1  -9   5 1065.08 95.6367   1
  -1  -9  -6 58.6862 45.6932   2
   1  -9   6 103.692 54.6101   1
   1  -9   7 268.537 66.4906   1
   1  -9   8 1866.21 135.388   1
   1  -7  -7 773.460 79.6627   2
   1  -7  -6 2303.30 121.972   2
   1  -7  -5 1747.69 102.882   2
   1  -7  -4 2489.07 110.854   2
   1  -7  -3 4031.56 131.799   2
  -1  -7   3 4649.20 161.459   1
   1  -7  -2 9085.39 197.691   2
  -1  -7   2 9513.20 232.904   1
   1  -7  -1 8875.38 205.150   1
   1  -7  -1 9161.89 190.681   2
  -1  -7   1 9093.12 215.815   1
  -1  -7   0 367.918 41.9529   1
  -1  -7   0 168.945 22.7685   2
   1  -7   0 351.039 42.5703   1
   1  -7   0 204.716 35.3793   2
   1  -7   1 11845.5 257.142   1
  -1  -7  -1 11808.6 211.595   2
  -1  -7  -2 12239.4 233.714   2
  -1  -7  -2 12697.0 256.229   1
   1  -7   2 12441.8 277.473   1
  -1  -7  -3 5600.54 153.622   2
   1  -7   3 5654.95 178.028   1
   1  -7   4 240.296 53.0981   1
  -1  -7  -4 170.773 37.4129   2
  -1  -7  -5 3207.72 129.998   2
   1  -7   5 3188.73 147.453   1
  -1  -7  -6 7809.16 227.295   2
   1  -7   6 7737.82 244.291   1
  -1  -7  -7 1369.16 100.402   2
  -1  -5  11 8.89851 41.5783   2
  -1  -5  10 833.566 79.9041   2
  -1  -5   9 477.917 60.0982   2
  -1  -5   8 946.201 75.7464   2
   1  -5  -7 1098.67 93.3815   2
  -1  -5   7 999.249 68.3750   2
   1  -5  -6 4637.18 173.017   2
  -1  -5   6 4394.79 126.507   2
   1  -5  -5 5467.38 178.115   2
  -1  -5   5 5094.72 121.762   2
   1  -5  -4 3608.95 130.003   2
   1  -5  -3 14891.8 265.495   2
   1  -5  -3 10193.0 311.307   1
   1  -5  -2 4706.49 139.880   1
   1  -5  -2 4666.15 123.715   2
   1  -5  -1 27571.6 399.891   2
  -1  -5   1 27675.3 429.246   1
  -1  -5   0 15255.5 265.093   1
   1  -5   0 16171.9 256.846   2
   1  -5   0 14692.0 266.258   1
  -1  -5   0 16676.1 226.832   2
  -1  -5  -1 32938.9 451.849   2
   1  -5   1 33911.3 498.212   1
  -1  -5  -2 735.064 47.6212   1
   1  -5   2 679.643 52.6590   1
  -1  -5  -3 19042.6 378.435   1
  -1  -5  -3 20013.2 338.184   2
  -1  -5  -4 22097.2 388.732   2
  -1  -5  -5 6214.52 187.949   2
  -1  -5  -6 789.814 76.3985   2
  -1  -5  -7 865.671 81.2194   2
   1  -5   8 6351.96 185.080   2
   1  -5   9 937.429 78.4822   2
  -1  -3  12 338.481 69.7385   2
  -1  -3  11 183.922 59.7768   2
  -1  -3  10 529.043 76.9814   2
  -1  -3   9 229.191 53.2048   2
   1  -3  -8 4645.73 184.869   2
  -1  -3   8 4452.15 163.361   2
   1  -3  -7 3051.35 142.886   2
  -1  -3   7 2964.01 121.998   2
   1  -3  -6 266.344 52.2510   2
  -1  -3   6 374.302 43.6681   2
   1  -3  -5 12386.2 274.529   2
  -1  -3   5 11756.2 229.161   2
   1  -3  -4 12070.3 251.785   2
  -1  -3   4 11455.0 205.937   2
   1  -3  -3 35955.3 517.789   2
  -1  -3   3 35542.4 462.575   2
   1  -3  -2 713.428 48.4661   2
  -1  -3   2 1082.77 31.7880   2
   1  -3  -1 70389.8 821.239   1
   1  -3  -1 62678.0 816.425   2
   1  -3   0 1323.61 49.5683   1
  -1  -3   0 1297.01 46.7944   1
  -1  -3   0 1334.68 32.5136   2
  -1  -3  -1 79621.1 940.558   1
  -1  -3  -1 77686.7 953.647   2
   1  -3   1 79598.1 977.981   1
  -1  -3  -2 33106.6 379.959   2
  -1  -3  -2 15727.0 382.456   1
  -1  -3  -3 33285.7 489.502   2
   1  -3   3 33609.5 441.373   2
  -1  -3  -4 6035.00 162.696   2
   1  -3   4 5861.94 134.250   2
   1  -3   5 11853.1 230.259   2
  -1  -3  -5 12791.9 276.802   2
  -1  -3  -6 18960.7 379.309   2
   1  -3   6 18175.2 331.738   2
   1  -3   7 3272.28 131.820   2
  -1  -3  -7 3569.91 155.746   2
  -1  -3  -8 1851.00 119.676   2
   1  -3   8 1672.00 100.320   2
   1  -3   9 114.587 44.8527   2
   1  -3  10 3048.21 148.766   2
   1  -3  11 479.709 78.5985   2
   1  -3  12 385.958 77.0262   2
  -1  -1  12 529.569 89.6128   2
  -1  -1  11 47.3224 52.0696   2
  -1  -1  10 1492.74 116.369   2
   1  -1  -9 813.786 89.5338   2
  -1  -1   9 872.274 90.0322   2
  -1  -1   8 567.508 72.3378   2
  -1  -1   7 3133.87 136.001   2
  -1  -1   6 8166.31 210.777   2
  -1  -1   5 15917.5 305.282   2
   1  -1  -5 16127.0 316.670   2
   1  -1  -4 955.458 62.9183   2
  -1  -1   4 903.719 54.9324   2
   1  -1  -3 55987.8 737.663   2
  -1  -1   3 55244.1 717.313   2
   1  -1  -2 8033.97 149.492   2
  -1  -1   2 7427.74 135.269   2
  -1  -1   1 61840.1 727.070   2
   1  -1  -1 62741.1 749.718   2
   1  -1   0 3860.84 66.7827   1
  -1  -1  -1 66490.4 798.420   2
   1  -1   1 66889.6 782.739   2
   1  -1   2 17121.1 247.729   2
  -1  -1  -2 17773.2 265.420   2
   1  -1   3 62870.6 803.860   2
  -1  -1  -3 64339.8 825.545   2
   1  -1   4 23902.8 378.994   2
  -1  -1  -4 24532.1 397.635   2
  -1  -1  -5 25257.8 430.250   2
   1  -1   5 25052.1 415.016   2
   1  -1   6 12974.8 281.142   2
   1  -1   7 3897.80 149.161   2
   1  -1   8 7456.91 230.312   2
   1  -1   9 1477.19 109.411   2
  -1  -1  -9 1523.76 115.084   2
   1  -1  10 2359.46 140.746   2
   1  -1  11 132.639 61.0388   2
   1  -1  12 720.016 94.5243   2
  -1   1  12 815.584 107.887   2
  -1   1  11 209.543 67.6456   2
  -1   1  10 1018.74 105.001   2
   1   1  -9 323.597 64.9044   2
  -1   1   9 313.382 66.4266   2
   1   1  -8 1394.42 102.592   2
  -1   1   8 1317.59 104.687   2
   1   1  -7 4727.57 172.644   2
  -1   1   7 4487.06 176.861   2
  -1   1   6 6606.56 202.334   2
   1   1  -6 6783.02 196.530   2
   1   1  -5 15321.4 305.299   2
  -1   1   5 15699.7 316.154   2
  -1   1   4 1898.61 87.2456   2
   1   1  -4 1961.42 85.7742   2
  -1   1   3 62695.6 819.466   2
  -1   1   2 8391.16 160.259   2
  -1   1   1 63318.3 764.576   2
  -1   1   0 3747.34 65.8957   1
   1   1   1 64903.9 778.154   2
   1   1   2 17041.2 263.431   2
   1   1   3 71475.0 918.627   2
  -1   1  -4 26456.6 411.496   2
   1   1   4 25858.3 421.995   2
  -1   1  -5 25043.1 419.231   2
   1   1   5 24544.3 430.441   2
  -1   1  -6 13129.7 286.353   2
   1   1   6 12708.4 295.366   2
   1   1   7 5494.53 196.601   2
  -1   1  -7 5586.16 183.681   2
   1   1   8 9525.06 278.494   2
  -1   1  -8 9426.72 266.914   2
   1   1   9 886.803 92.2910   2
  -1   1  -9 885.242 90.4554   2
   1   1  10 1942.33 136.264   2
   1   1  11 234.853 72.0288   2
   1   1  12 1023.20 117.009   2
  -1   3  11 65.6438 61.7325   2
  -1   3  10 1047.00 114.857   2
  -1   3   9 576.520 85.2290   2
   1   3  -9 579.345 74.0977   2
  -1   3   8 3774.01 178.823   2
   1   3  -8 3839.10 161.720   2
   1   3  -7 2550.93 123.656   2
   1   3  -6 596.338 60.2919   2
   1   3  -5 16627.7 307.654   2
  -1   3   4 9670.51 332.444   1
   1   3  -4 11391.5 213.523   2
   1   3  -3 41915.6 546.854   2
  -1   3   3 42033.2 604.614   1
   1   3  -2 1669.90 45.1536   2
  -1   3   2 1717.07 73.2109   2
  -1   3   1 77459.5 931.898   1
  -1   3   1 75988.6 942.147   2
   1   3   0 1008.68 28.4931   2
  -1   3   0 969.172 33.6373   2
  -1   3  -1 100503. 1171.02   2
   1   3   1 96497.5 1185.57   2
  -1   3  -2 34740.8 434.380   2
   1   3   2 32851.6 423.583   1
  -1   3  -3 38885.3 520.798   2
   1   3   3 38555.3 577.305   2
   1   3   3 40349.4 510.342   1
   1   3   4 6132.70 219.252   1
  -1   3  -4 7549.63 166.586   2
  -1   3  -5 16962.3 314.937   2
  -1   3  -6 22662.4 402.512   2
  -1   3  -7 2652.30 123.043   2
  -1   3  -8 1809.91 113.125   2
   1   3   9 476.535 79.0394   2
  -1   3  -9 492.591 73.9601   2
   1   3  10 4099.48 207.198   2
   1   3  11 286.787 75.1708   2
  -1   5  11 30.5835 66.5178   2
  -1   5  10 657.229 101.952   2
  -1   5  10 610.830 95.6524   1
   1   5 -10 593.167 79.2117   2
  -1   5   9 248.338 74.1256   2
  -1   5   9 304.324 71.1653   1
   1   5  -9 269.207 56.7047   2
  -1   5   8 1493.42 111.323   1
   1   5  -8 1320.77 94.5883   2
  -1   5   8 1274.82 121.259   2
   1   5  -7 1940.58 101.697   2
  -1   5   7 1859.70 108.548   1
  -1   5   7 1873.53 130.436   2
  -1   5   6 4288.77 185.894   2
   1   5  -6 4257.89 136.554   2
  -1   5   6 4438.27 142.724   1
   1   5  -5 5396.74 138.648   2
  -1   5   5 5334.47 192.521   2
  -1   5   5 5271.41 137.289   1
   1   5  -4 3536.46 95.1150   2
  -1   5   4 3585.32 146.015   2
   1   5  -3 20602.3 268.798   2
  -1   5   3 21002.0 318.124   1
  -1   5   2 4141.34 109.351   1
  -1   5   2 4895.19 138.191   2
  -1   5   1 37400.3 518.258   2
  -1   5   0 16534.9 243.507   2
   1   5   0 16372.1 223.111   2
   1   5   1 44179.0 580.633   2
  -1   5  -1 43983.5 527.812   2
  -1   5  -2 961.832 30.2324   2
   1   5   2 939.099 56.6748   2
   1   5   3 28276.9 453.429   2
  -1   5  -3 27681.6 362.810   2
  -1   5  -4 26991.1 379.303   2
   1   5   4 27797.9 472.072   2
   1   5   5 5960.12 120.688   1
   1   5   5 6166.24 205.032   2
  -1   5  -5 5807.22 147.461   2
  -1   5  -6 1021.44 69.9005   2
   1   5   6 961.800 51.1621   1
   1   5   6 1130.47 96.9536   2
  -1   5  -7 1532.91 91.0690   2
   1   5   7 1692.77 124.852   2
   1   5   7 1601.10 77.4667   1
   1   5   8 9077.16 225.809   1
  -1   5  -8 9341.14 247.711   2
   1   5   8 9276.62 305.233   2
   1   5   9 695.892 74.3145   1
  -1   5  -9 595.349 72.8986   2
   1   5   9 665.607 96.1856   2
   1   5  10 327.291 67.5496   1
   1   5  10 329.892 85.1839   2
  -1   5 -10 337.947 66.9729   2
   1   5  11 20.7609 65.9025   2
  -1   7  10 782.714 116.303   2
  -1   7   9 121.173 68.1293   2
   1   7  -8 1472.04 83.6244   2
  -1   7   8 1513.60 131.551   2
  -1   7   8 1341.77 62.8216   1
  -1   7   7 727.320 96.5543   2
   1   7  -7 676.546 54.5697   2
  -1   7   7 705.474 47.4399   1
  -1   7   6 2622.01 151.643   2
   1   7  -6 2448.71 80.6930   2
  -1   7   6 2368.38 84.6448   1
  -1   7   5 2733.70 90.1913   1
   1   7  -5 2617.78 59.4534   2
  -1   7   4 2446.77 125.233   2
  -1   7   4 2107.48 82.6406   1
  -1   7   3 5908.03 186.260   2
  -1   7   2 11756.5 247.216   2
  -1   7   1 13742.3 248.066   2
  -1   7   0 622.840 34.5355   2
   1   7   1 17075.7 271.802   2
   1   7   2 15977.7 292.183   2
   1   7   3 8364.63 217.179   2
   1   7   4 592.702 68.9586   2
  -1   7  -5 3442.24 141.855   2
  -1   7  -5 4205.96 97.9766   2
   1   7   6 11824.7 324.752   2
  -1   7  -6 10186.7 200.024   2
   1   7   7 1368.32 119.693   2
  -1   7  -7 1218.94 71.2050   2
  -1   7  -8 161.898 40.7163   2
   1   7   8 164.695 67.1844   2
   1   7   9 146.961 72.5711   2
   1   7  10 2423.64 179.577   2
  -1   9   9 172.508 76.6724   2
  -1   9   8 811.765 111.061   2
  -1   9   7 259.185 73.5862   2
  -1   9   6 1147.41 110.380   2
  -1   9   5 1095.22 99.4556   2
  -1   9   4 4272.18 171.599   2
  -1   9   3 3507.13 140.143   2
  -1   9   2 424.175 47.6274   2
  -1   9   1 4095.83 106.760   2
   1   9   2 366.549 41.7871   2
   1   9   3 3995.53 143.466   2
   1   9   4 7958.64 231.255   2
   1   9   5 1417.58 106.574   2
   1   9   6 306.467 70.1327   2
   1   9   7 461.685 87.0630   2
   1   9   8 3028.84 182.937   2
   1   9   9 397.276 92.6103   2
  -1  11   8 187.217 83.5276   2
  -1  11   7 273.140 79.2421   2
  -1  11   6 1249.38 110.852   2
  -1  11   5 437.780 69.5923   2
  -1  11   4 165.365 49.5866   2
  -1  11   3 878.107 67.8721   2
  -1  11   2 2460.45 85.2551   2
   1  11   4 234.509 53.1233   2
   1  11   5 482.919 71.7075   2
   1  11   6 1860.66 127.501   2
   1  11   7 313.211 78.7510   2
   1  11   8-2.14402 67.3743   2
  -2 -12   4 165.763 61.7559   1
  -2 -12   3 135.202 55.5659   1
  -2 -12   2 148.931 53.8190   1
   2 -12  -1 335.955 67.7734   1
  -2 -12   1 386.271 63.8566   1
  -2 -12   0 597.417 71.4635   1
   2 -12   0 663.998 79.1110   1
   2 -12   1 319.375 65.9688   1
   2 -12   2 166.782 56.5091   1
   2 -12   3 112.185 59.9998   1
   2 -12   4 493.205 78.9902   1
  -2 -10   7 578.798 88.5115   1
  -2 -10   6 248.634 67.8349   1
  -2 -10   5 641.382 83.4891   1
  -2 -10   4 89.5632 49.5454   1
  -2 -10   3 1356.05 102.885   1
   2 -10  -3 849.061 110.222   1
  -2 -10   2 1773.09 109.067   1
   2 -10  -2 1625.54 112.905   1
  -2 -10   1 285.999 53.1732   1
   2 -10  -1 315.690 54.1302   1
  -2 -10   0 156.459 44.6936   1
   2 -10   0 123.734 41.7577   1
   2 -10   1 618.101 71.0833   1
  -2 -10  -1 504.592 59.3370   1
  -2 -10  -2 2356.73 122.779   1
   2 -10   2 2576.78 129.349   1
   2 -10   3 2004.29 118.689   1
  -2 -10  -3 878.468 94.8719   1
   2 -10   4 157.352 54.9209   1
   2 -10   5 243.781 61.2396   1
   2 -10   6 787.689 93.2481   1
   2  -8  -6 271.234 54.1949   2
   2  -8  -5 1602.78 99.1054   2
   2  -8  -4 2945.71 122.269   2
  -2  -8   4 3026.66 142.924   1
   2  -8  -3 2127.33 98.2130   2
  -2  -8   3 2140.41 114.077   1
   2  -8  -2 552.874 66.2245   1
  -2  -8   2 538.873 59.4522   1
   2  -8  -2 619.392 55.2218   2
   2  -8  -1 1561.77 81.4865   2
   2  -8  -1 1533.73 88.9472   1
  -2  -8   1 1449.08 86.6134   1
   2  -8   0 8203.53 212.175   1
  -2  -8   0 7779.25 196.121   1
   2  -8   1 2064.23 104.417   1
  -2  -8  -1 2409.31 80.7432   2
  -2  -8  -1 2185.45 96.7829   1
  -2  -8  -2 254.843 40.3063   1
   2  -8   2 249.794 46.5143   1
  -2  -8  -2 261.109 34.1304   2
   2  -8   3 1918.92 109.774   1
  -2  -8  -3 1724.59 84.5355   2
   2  -8   4 5107.40 186.910   1
  -2  -8  -4 5075.00 160.961   2
   2  -8   5 7093.60 229.176   1
  -2  -8  -5 7145.37 205.674   2
   2  -8   6 61.2339 49.4942   1
  -2  -8  -6 75.6620 39.6403   2
   2  -8   7 343.272 70.5084   1
   2  -8   8 682.126 88.6485   1
   2  -8   9 2050.11 143.582   1
  -2  -6   9 1055.29 77.9003   2
  -2  -6   8 196.115 38.8428   2
   2  -6  -7 885.096 84.7315   2
   2  -6  -6 3862.05 156.174   2
   2  -6  -5 6755.56 199.665   2
   2  -6  -4 363.846 47.1556   2
   2  -6  -3 2288.93 96.0660   2
   2  -6  -3 1889.89 164.790   1
   2  -6  -2 25309.1 426.370   1
   2  -6  -2 22936.7 376.959   2
   2  -6  -1 816.855 51.7616   2
   2  -6  -1 821.409 55.1541   1
  -2  -6   1 781.065 55.5103   1
  -2  -6   0 1012.00 58.1746   1
  -2  -6   0 1041.19 37.1301   2
   2  -6   0 978.001 64.1048   2
   2  -6   1 2793.84 107.471   1
  -2  -6  -1 2920.25 92.2309   1
  -2  -6  -1 2898.63 82.0092   2
  -2  -6  -2 26058.7 401.274   2
   2  -6   2 26060.1 441.758   1
  -2  -6  -2 27202.8 402.262   1
   2  -6   3 12892.4 272.309   1
  -2  -6  -3 13189.7 246.001   2
  -2  -6  -4 85.2953 32.8039   2
   2  -6   4 82.5620 34.9534   1
   2  -6   5 4075.53 161.512   1
  -2  -6  -5 4149.11 150.422   2
  -2  -6  -6 7626.81 224.318   2
  -2  -6  -7 11596.2 298.675   2
  -2  -4  12 409.270 79.1066   2
  -2  -4  11 237.728 56.4747   2
  -2  -4  10 238.767 56.4587   2
  -2  -4   9 290.049 58.1893   2
  -2  -4   8 2513.98 117.799   2
   2  -4  -8 2839.12 151.212   2
  -2  -4   7 7580.16 198.416   2
   2  -4  -7 8246.58 250.879   2
   2  -4  -6 149.232 43.0366   2
  -2  -4   6 169.555 31.6612   2
  -2  -4   5 1611.73 72.8505   2
   2  -4  -5 1742.37 102.487   2
  -2  -4   4 28284.6 394.237   2
   2  -4  -4 28271.8 464.191   2
  -2  -4   3 9698.81 150.295   2
   2  -4  -3 10044.9 210.124   2
   2  -4  -2 177.432 33.4978   1
   2  -4  -2 127.048 23.6018   2
   2  -4  -1 4887.66 119.125   1
   2  -4  -1 4844.51 111.312   2
  -2  -4   0 98185.1 1156.99   2
   2  -4   0 99029.9 1219.44   1
   2  -4   1 2491.43 86.7271   1
  -2  -4  -1 2318.62 67.3039   2
  -2  -4  -1 2371.76 65.3782   1
  -2  -4  -2 43.4206 16.4119   2
   2  -4   2 45.2264 21.1906   1
  -2  -4  -2 71.2600 16.6267   1
  -2  -4  -3 6676.82 159.462   2
  -2  -4  -4 41560.8 611.770   2
  -2  -4  -5 30839.4 513.945   2
   2  -4   6 187.677 32.6828   2
  -2  -4  -6 234.250 47.3578   2
   2  -4   7 6016.03 171.047   2
  -2  -4  -7 6593.12 214.355   2
  -2  -4  -8 4097.46 178.657   2
   2  -4   8 3875.37 146.167   2
   2  -4   9 7286.30 214.086   2
   2  -4  10 14.2818 38.8936   2
   2  -4  11 422.896 68.3520   2
  -2  -2  12 99.9321 61.2900   2
  -2  -2  11 216.477 61.5693   2
  -2  -2  10 1712.24 122.046   2
  -2  -2   9 2167.66 125.142   2
   2  -2  -8 44.7520 41.4541   2
  -2  -2   8 59.4240 40.0376   2
  -2  -2   7 527.315 68.7237   2
   2  -2  -7 455.687 71.2193   2
  -2  -2   6 18198.6 348.684   2
   2  -2  -6 19742.4 382.353   2
   2  -2  -5 24154.6 429.158   2
  -2  -2   5 24771.7 402.085   2
  -2  -2   4 2609.26 88.6816   2
   2  -2  -4 2532.75 101.499   2
   2  -2  -3 4405.98 123.142   2
  -2  -2   3 4272.19 102.143   2
   2  -2  -2 117469. 1414.24   2
  -2  -2   2 117154. 1377.07   2
   2  -2  -1 7911.09 141.867   2
   2  -2  -1 8370.29 165.285   1
  -2  -2   0 11456.2 155.394   2
   2  -2   0 11970.2 183.370   1
  -2  -2  -1 3861.19 82.3411   2
   2  -2   1 3942.00 90.7599   1
  -2  -2  -2 140103. 1669.25   2
  -2  -2  -3 35290.1 510.321   2
   2  -2   3 35532.5 479.324   2
   2  -2   4 1304.97 60.5931   2
  -2  -2  -4 1367.43 74.7401   2
   2  -2   5 16722.8 303.022   2
  -2  -2  -5 16905.9 332.489   2
   2  -2   6 25748.6 438.171   2
  -2  -2  -6 26439.7 468.690   2
   2  -2   7 30093.4 507.293   2
  -2  -2  -7 29360.6 524.548   2
  -2  -2  -8 322.494 58.1147   2
   2  -2   8 293.523 52.4341   2
   2  -2   9 3266.41 151.141   2
   2  -2  10 919.806 90.4035   2
   2  -2  11 2112.74 138.479   2
   2  -2  12 14.2800 55.8561   2
  -2   0  12 655.516 98.1990   2
  -2   0  11 61.1689 57.1665   2
  -2   0  10 179.332 60.6295   2
  -2   0   9 73.5524 50.7134   2
   2   0  -9 108.465 61.2334   2
   2   0  -8 7379.53 232.750   2
  -2   0   8 7010.08 229.965   2
   2   0  -7 14993.5 336.914   2
  -2   0   7 14021.4 330.743   2
   2   0  -6 45.1311 34.2292   2
  -2   0   6 63.9836 31.3409   2
  -2   0   5 1439.64 80.9584   2
  -2   0   4 61253.1 827.049   2
  -2   0   3 45576.4 618.018   2
   2   0  -2 9637.52 169.144   2
  -2   0   2 10030.2 171.183   2
  -2   0   1 1269.21 39.1116   2
   2   0  -1 1263.41 38.5951   2
  -2   0   0-0.91078 4.57126   1
  -2   0  -1 3841.44 73.2857   2
   2   0   1 3709.80 71.2509   2
  -2   0  -2 7431.65 139.061   2
   2   0   2 7636.35 139.606   2
   2   0   3 26315.3 378.884   2
  -2   0  -3 24292.3 375.804   2
   2   0   4 73282.6 959.287   2
   2   0   5 57940.2 811.846   2
   2   0   6 658.499 61.0328   2
  -2   0  -7 12269.1 294.100   2
   2   0   7 12085.7 296.599   2
  -2   0  -8 5237.10 190.268   2
   2   0   8 5397.81 196.142   2
   2   0   9 11599.6 318.827   2
  -2   0  -9 11438.1 316.955   2
   2   0  10 44.9163 46.1732   2
   2   0  11 983.881 106.876   2
   2   0  12 212.565 71.4614   2
  -2   2  12 179.257 74.8361   2
  -2   2  11 293.110 78.4972   2
  -2   2  10 1827.23 140.962   2
  -2   2   9 2073.54 139.040   2
   2   2  -9 2241.63 133.877   2
   2   2  -8 283.913 57.2288   2
  -2   2   8 330.618 63.5095   2
  -2   2   7 525.499 75.1925   2
   2   2  -7 361.453 57.0706   2
   2   2  -6 21856.2 401.646   2
  -2   2   6 20813.4 420.007   2
  -2   2   5 24652.0 452.941   2
   2   2  -5 26873.3 432.014   2
  -2   2   4 3791.12 132.209   2
   2   2  -4 4038.81 117.816   2
   2   2  -3 2643.65 81.1557   2
   2   2  -2 122920. 1410.22   2
  -2   2   2 110608. 1540.92   1
  -2   2  -2 142963. 1674.34   2
  -2   2  -3 41390.9 549.247   2
  -2   2  -4 2138.39 84.2536   2
   2   2   5 17942.2 359.518   2
  -2   2  -5 18571.5 334.966   2
  -2   2  -6 28211.5 482.047   2
   2   2   6 28955.4 517.483   2
  -2   2  -7 33188.9 559.899   2
   2   2   7 32889.0 595.386   2
  -2   2  -8 175.181 48.0775   2
   2   2   8 194.037 54.4442   2
   2   2   9 3548.86 176.878   2
  -2   2  -9 3600.19 166.453   2
   2   2  10 846.823 102.847   2
   2   2  11 2486.27 163.961   2
   2   4 -10 559.939 76.9929   2
  -2   4  10 393.973 111.909   1
   2   4  -9 221.760 58.0818   2
  -2   4   9 303.857 106.868   1
  -2   4   8 2619.70 204.086   1
   2   4  -8 3026.60 141.814   2
   2   4  -7 8096.66 221.497   2
  -2   4   7 7790.44 372.794   1
  -2   4   6 696.104 76.8331   2
   2   4  -6 716.918 60.7047   2
  -2   4   5 850.961 86.3450   2
   2   4  -5 778.444 63.6157   2
  -2   4   4 33522.8 559.635   2
   2   4  -4 33399.0 475.755   2
  -2   4   3 10375.4 233.014   2
  -2   4   3 10688.4 203.135   1
   2   4  -3 10053.6 165.026   2
  -2   4   2 870.436 54.4072   2
  -2   4   2 755.331 43.9033   1
  -2   4   1 3926.20 105.183   1
  -2   4   1 4316.23 107.680   2
  -2   4   0 99082.1 1203.24   2
   2   4   0 101523. 1169.71   2
  -2   4  -1 4254.01 90.3765   2
   2   4   1 3908.35 93.7151   2
  -2   4  -2 402.494 45.6466   2
   2   4   2 520.246 41.7244   2
  -2   4  -2 424.367 23.8884   2
   2   4   3 8764.04 133.390   1
  -2   4  -3 9038.09 161.650   2
  -2   4  -4 49000.4 658.463   2
   2   4   4 48173.1 596.123   1
  -2   4  -5 37380.5 544.411   2
   2   4   5 37292.8 616.885   2
   2   4   5 35935.8 497.348   1
   2   4   6 40.9821 39.9761   2
  -2   4  -6 53.1994 33.0504   2
   2   4   7 7159.47 248.903   2
  -2   4  -7 7492.08 209.357   2
   2   4   7 6952.71 286.248   1
  -2   4  -8 4021.59 160.481   2
   2   4   8 3023.74 180.709   1
   2   4   9 8083.19 317.050   1
  -2   4  -9 9404.63 267.698   2
   2   4  10-11.3137 78.2716   1
  -2   6  10 401.353 90.3045   2
   2   6  -9 954.777 82.2769   2
  -2   6   9 960.354 113.787   2
  -2   6   9 932.357 77.4528   1
  -2   6   8 588.614 90.3726   2
  -2   6   8 625.342 62.2882   1
   2   6  -8 645.742 65.1467   2
   2   6  -7 661.770 62.7413   2
  -2   6   7 648.286 95.4228   2
  -2   6   7 821.152 65.0008   1
  -2   6   6 4485.74 193.139   2
  -2   6   6 4539.47 134.917   1
   2   6  -6 4345.31 128.086   2
  -2   6   5 6722.40 161.048   1
  -2   6   5 7224.16 231.660   2
   2   6  -5 6771.24 140.637   2
  -2   6   4 1105.93 60.8671   1
   2   6  -4 1130.88 36.4219   2
  -2   6   3 2619.96 94.0706   1
  -2   6   3 1922.32 103.219   2
  -2   6   2 27180.9 424.525   1
  -2   6   2 28592.9 451.668   2
  -2   6   1 348.543 37.0548   2
  -2   6   0 2371.31 73.0954   2
   2   6   1 3414.06 92.1055   2
  -2   6  -1 3602.77 75.4657   2
  -2   6  -2 27612.0 346.389   2
  -2   6  -2 26704.9 339.333   2
  -2   6  -3 19287.2 293.196   2
   2   6   3 19516.2 354.022   2
  -2   6  -4 229.564 27.7340   2
   2   6   4 239.955 49.2149   2
   2   6   5 5732.42 201.966   2
  -2   6  -5 5480.81 136.318   2
  -2   6  -6 8361.72 193.711   2
   2   6   6 8884.67 266.266   2
  -2   6  -7 15162.2 298.675   2
   2   6   7 15325.2 383.147   2
   2   6   8 58.8442 16.6618   1
  -2   6  -8 82.9294 41.0259   2
   2   6   8 66.4062 60.5219   2
   2   6   9 715.232 100.261   2
   2   6   9 618.935 32.3083   1
   2   6  10 488.997 98.6667   2
  -2   6 -10 412.796 69.8074   2
  -2   8   9 479.856 97.4330   2
  -2   8   8 294.059 80.4489   2
  -2   8   7 1071.76 59.7697   1
   2   8  -7 1003.84 46.8252   2
  -2   8   6 686.337 87.3433   2
  -2   8   6 646.128 50.3574   1
  -2   8   5 1682.10 119.896   2
  -2   8   4 3730.10 160.980   2
  -2   8   3 2025.97 109.152   2
  -2   8   2 1733.08 91.8729   2
  -2   8   1 1496.25 72.4344   2
  -2   8   0 9315.88 163.110   2
   2   8   1 2889.60 81.9511   2
   2   8   2 818.563 55.9493   2
   2   8   3 2810.40 117.100   2
   2   8   4 6456.81 204.285   2
   2   8   5 11480.5 303.261   2
  -2   8  -6 102.631 31.6008   2
   2   8   6 119.760 61.2525   2
  -2   8  -6 98.2407 22.8092   2
   2   8   7 622.273 87.9584   2
  -2   8  -7 549.617 45.8282   2
   2   8   8 844.231 104.068   2
   2   8   9 3116.70 195.102   2
  -2  10   8 446.901 95.8118   2
  -2  10   7 685.377 95.9579   2
  -2  10   6 185.714 63.6370   2
  -2  10   5 531.755 76.5675   2
  -2  10   4 413.416 64.4600   2
  -2  10   3 1324.72 88.6294   2
  -2  10   2 1957.62 89.7083   2
  -2  10   1 183.529 27.2276   2
   2  10   3 3022.31 118.901   2
   2  10   4 276.331 54.0252   2
   2  10   5 441.077 68.7232   2
   2  10   6 896.254 96.5597   2
   2  10   7 2504.70 155.774   2
   2  10   8 193.965 79.9930   2
   3 -13   2 69.9166 55.7373   1
  -3 -11   5 18.5005 53.4387   1
  -3 -11   4 270.644 65.6040   1
  -3 -11   3 551.725 75.8145   1
   3 -11  -3 207.477 91.5199   1
   3 -11  -2 1491.15 119.390   1
  -3 -11   2 1662.09 108.564   1
   3 -11  -1 67.1953 42.7954   1
  -3 -11   1 84.5077 42.0750   1
   3 -11   0 216.488 53.6151   1
  -3 -11   0 255.970 52.3002   1
  -3 -11  -1 479.252 62.9686   1
   3 -11   1 439.790 66.2628   1
   3 -11   2 1905.84 122.574   1
   3 -11   3 394.798 70.8102   1
   3 -11   4 202.023 59.4569   1
   3 -11   5 249.675 62.8617   1
  -3  -9   6 892.978 97.2791   1
  -3  -9   5 858.207 90.6167   1
   3  -9  -5 883.432 78.1517   2
  -3  -9   4 2690.05 140.775   1
   3  -9  -4 2679.35 124.661   2
  -3  -9   3 126.416 47.2789   1
   3  -9  -3 80.8441 33.4108   2
   3  -9  -3 72.1989 59.7099   1
  -3  -9   2 579.656 66.5365   1
   3  -9  -2 576.865 69.5573   1
   3  -9  -2 689.580 62.1588   2
   3  -9  -1 1416.11 94.6017   2
  -3  -9   1 1699.37 97.7347   1
   3  -9  -1 1647.89 99.1688   1
  -3  -9   0 4702.63 155.636   1
   3  -9   0 4552.88 161.729   1
  -3  -9  -1 922.977 68.2982   1
   3  -9   1 887.259 77.3240   1
  -3  -9  -1 891.404 47.2078   2
  -3  -9  -2 703.757 62.6957   1
  -3  -9  -2 728.828 51.0308   2
   3  -9   2 663.307 68.9517   1
  -3  -9  -3 862.460 61.6833   2
   3  -9   3 853.388 79.8917   1
  -3  -9  -4 4380.31 150.047   2
   3  -9   4 4441.56 180.800   1
   3  -9   5 1026.96 96.6129   1
  -3  -9  -5 984.790 77.9623   2
   3  -9   6 253.881 67.2288   1
  -3  -9  -6 283.025 54.7792   2
   3  -9   7 389.683 74.0080   1
   3  -9   8 2235.36 148.253   1
   3  -7  -6 1860.13 112.760   2
   3  -7  -5 576.403 61.4469   2
   3  -7  -4 3472.74 131.450   2
   3  -7  -3 2140.70 95.8428   2
   3  -7  -3 1789.48 145.876   1
   3  -7  -2 5634.37 158.094   2
   3  -7  -2 5861.38 187.742   1
  -3  -7   1 1346.79 76.7533   1
   3  -7  -1 1419.38 81.9756   1
   3  -7  -1 1418.79 76.8508   2
  -3  -7   0 1002.79 63.0705   1
   3  -7   0 1008.73 68.1070   1
  -3  -7  -1 3291.30 88.7309   2
  -3  -7  -1 3275.62 106.315   1
   3  -7   2 9663.63 238.737   1
  -3  -7  -2 9367.22 193.513   2
   3  -7   3 2960.66 130.235   1
  -3  -7  -3 2884.71 109.076   2
  -3  -7  -4 1525.12 85.5568   2
   3  -7   4 1603.01 100.238   1
  -3  -7  -5 758.246 67.0682   2
   3  -7   5 713.223 74.1984   1
   3  -7   6 9504.04 274.470   1
  -3  -7  -6 9544.96 255.962   2
   3  -7   7 1333.62 108.235   1
   3  -7   8 321.637 70.0710   1
  -3  -5  11 508.371 73.0443   2
  -3  -5  10 982.443 83.3949   2
  -3  -5   9 1591.85 97.0935   2
  -3  -5   8 791.173 68.8024   2
  -3  -5   7 1834.07 88.8884   2
   3  -5  -7 1927.42 116.222   2
  -3  -5   6 7308.39 169.756   2
   3  -5  -6 7521.99 220.852   2
  -3  -5   5 1956.72 71.2754   2
   3  -5  -5 2045.40 106.042   2
   3  -5  -4 2279.33 106.793   2
  -3  -5   4 2423.59 66.5706   2
   3  -5  -3 217.643 58.0722   1
   3  -5  -3 355.499 41.7845   2
   3  -5  -2 7492.75 171.877   2
   3  -5  -2 7859.20 210.685   1
   3  -5  -1 5534.37 140.086   2
   3  -5  -1 5337.09 143.664   1
  -3  -5   0 9377.01 140.011   2
  -3  -5   0 9735.06 186.972   1
   3  -5   0 10009.5 204.511   1
   3  -5   1 5610.13 147.489   1
  -3  -5  -1 5359.38 116.954   2
  -3  -5  -1 5734.33 121.037   1
   3  -5   2 2319.82 98.4845   1
  -3  -5  -2 2055.11 77.8737   2
  -3  -5  -3 1414.99 72.1365   2
   3  -5   3 1261.98 76.0720   1
   3  -5   4 22290.2 409.175   1
  -3  -5  -4 23145.5 398.004   2
  -3  -5  -5 3560.55 138.356   2
  -3  -5  -6 3429.97 145.369   2
  -3  -5  -7 1642.98 108.167   2
   3  -5  11 391.568 79.1166   1
  -3  -3  12 416.000 77.7358   2
  -3  -3  11 1288.06 109.348   2
  -3  -3  10 733.323 82.8873   2
  -3  -3   9 2204.70 122.260   2
  -3  -3   8 3813.31 154.423   2
   3  -3  -8 3760.35 171.418   2
  -3  -3   7 4075.67 147.481   2
   3  -3  -7 4416.43 176.708   2
   3  -3  -6 273.839 53.8277   2
  -3  -3   6 338.508 51.9365   2
   3  -3  -5 2319.26 110.514   2
  -3  -3   5 2290.06 89.5186   2
  -3  -3   4 11680.4 208.967   2
   3  -3  -4 10867.8 239.077   2
   3  -3  -3 4866.83 136.380   2
  -3  -3   3 4974.75 105.133   2
  -3  -3   2 490.235 25.9820   2
   3  -3  -2 641.627 43.1738   2
   3  -3  -1 1246.45 58.1474   1
   3  -3  -1 1012.54 47.8751   2
  -3  -3   0 1091.87 32.0426   2
   3  -3   0 1094.06 49.1630   1
  -3  -3  -1 1987.25 59.3397   2
   3  -3   1 1898.17 68.4881   1
  -3  -3  -1 1883.09 46.0157   1
  -3  -3  -2 23750.3 348.258   2
   3  -3   2 22661.1 358.544   1
  -3  -3  -3 5781.91 149.037   2
  -3  -3  -4 9000.29 212.283   2
  -3  -3  -5 2676.77 117.016   2
   3  -3   5 2495.46 93.4400   2
   3  -3   6 23531.5 411.459   2
  -3  -3  -6 25290.4 453.325   2
   3  -3   7 3966.09 146.821   2
  -3  -3  -7 4032.72 160.808   2
   3  -3   8 4641.98 171.716   2
  -3  -3  -8 5020.43 194.615   2
   3  -3   9 1814.65 113.229   2
   3  -3  10 3896.39 169.746   2
   3  -3  11 873.421 89.6579   2
   3  -3  12 535.664 83.9164   2
  -3  -1  12 428.086 82.1244   2
  -3  -1  11 1700.61 129.596   2
  -3  -1  10 1495.04 119.142   2
  -3  -1   9 4658.21 191.659   2
   3  -1  -9 5323.79 214.169   2
  -3  -1   8 1533.75 108.103   2
  -3  -1   7 3876.70 156.431   2
  -3  -1   6 6135.20 182.771   2
  -3  -1   5 7798.45 193.410   2
   3  -1  -5 7724.23 204.385   2
  -3  -1   4 3403.36 109.907   2
   3  -1  -4 3287.09 115.623   2
  -3  -1   3 1191.65 53.7094   2
   3  -1  -3 1237.85 61.1176   2
   3  -1  -2 5040.69 116.348   2
  -3  -1   2 4994.24 103.936   2
   3  -1  -1 17619.8 250.238   2
  -3  -1   1 18417.2 238.203   2
   3  -1   0 2160.74 78.6736   2
   3  -1   0 1973.74 56.3247   1
   3  -1   1 13819.6 201.943   1
  -3  -1  -1 13633.7 200.454   2
  -3  -1  -2 2245.93 70.7966   2
   3  -1   3 2006.61 70.3817   2
  -3  -1  -3 2035.69 77.6398   2
   3  -1   4 25165.5 393.724   2
  -3  -1  -4 25297.0 410.156   2
   3  -1   5 8082.16 196.706   2
  -3  -1  -5 8063.84 207.265   2
  -3  -1  -6 14145.8 312.982   2
   3  -1   6 14441.5 301.241   2
   3  -1   7 3979.31 154.201   2
   3  -1   8 14059.7 330.492   2
   3  -1   9 3130.05 152.956   2
   3  -1  10 2914.23 156.510   2
   3  -1  11 989.610 104.032   2
   3  -1  12 841.120 104.795   2
  -3   1  12 640.788 99.3615   2
  -3   1  11 1959.14 146.895   2
  -3   1  10 878.626 100.741   2
  -3   1   9 4474.83 198.715   2
   3   1  -9 5040.19 206.204   2
   3   1  -8 2552.65 137.395   2
  -3   1   8 2531.73 146.450   2
   3   1  -7 5180.35 182.662   2
  -3   1   7 4660.80 184.170   2
  -3   1   6 4454.84 165.026   2
   3   1  -6 4557.04 157.175   2
  -3   1   5 5752.01 174.526   2
   3   1  -5 5900.42 166.317   2
   3   1  -4 5159.04 140.985   2
  -3   1   4 5187.59 152.481   2
  -3   1   3 2617.58 92.3924   2
  -3   1   2 4162.20 105.626   2
  -3   1   1 17766.6 264.711   2
  -3   1   0 2231.28 62.0265   1
  -3   1  -1 13954.5 206.114   1
   3   1   2 2179.74 69.5091   2
   3   1   2 2118.00 42.7954   1
   3   1   3 4111.75 115.451   2
   3   1   4 26736.2 430.305   2
   3   1   5 5237.73 161.934   2
  -3   1  -5 5030.97 155.215   2
   3   1   6 14833.5 322.379   2
  -3   1  -6 14818.4 314.694   2
  -3   1  -7 5578.92 190.044   2
   3   1   7 5548.58 194.073   2
  -3   1  -8 15686.2 358.500   2
   3   1   8 16071.1 376.258   2
  -3   1  -9 2657.90 144.340   2
   3   1   9 2786.22 152.584   2
   3   1  10 2714.06 161.277   2
   3   1  11 1296.98 120.898   2
   3   1  12 998.809 112.799   2
  -3   3  11 1535.00 141.059   2
  -3   3  10 1166.65 118.579   2
  -3   3   9 3010.09 169.970   2
   3   3  -9 2933.16 146.708   2
   3   3  -8 3352.59 151.212   2
  -3   3   8 3000.83 165.133   2
   3   3  -7 4276.48 164.824   2
   3   3  -6 799.780 78.1890   2
  -3   3   5 3795.87 192.391   1
   3   3  -5 3937.39 129.654   2
   3   3  -4 11155.2 211.843   2
  -3   3   4 12050.8 396.155   1
  -3   3   3 2962.40 128.215   1
   3   3  -3 2963.27 81.5565   2
  -3   3   2 741.933 49.3132   2
   3   3  -2 1173.05 39.6251   2
  -3   3   1 488.693 33.5131   2
  -3   3   1 543.383 36.6388   1
  -3   3   0 2194.48 67.8872   2
  -3   3  -1 658.486 48.8869   2
   3   3   1 671.105 33.4444   2
   3   3   2 26707.1 387.358   2
  -3   3  -2 25557.1 354.226   2
   3   3   3 3636.20 118.212   2
  -3   3  -3 3493.58 94.2390   2
  -3   3  -4 9722.24 199.764   2
   3   3   4 10416.4 223.062   1
  -3   3  -5 4058.10 131.508   2
  -3   3  -6 29746.8 497.238   2
  -3   3  -7 3309.20 141.084   2
  -3   3  -8 5075.15 186.339   2
   3   3   9 2537.94 156.845   2
  -3   3  -9 2356.66 135.425   2
   3   3  10 5006.07 227.804   2
   3   3  11 779.605 102.982   2
  -3   5  11 704.166 110.540   2
   3   5 -10 958.742 92.4980   2
  -3   5  10 873.201 112.838   2
  -3   5  10 854.245 121.945   1
  -3   5   9 1846.71 154.125   1
   3   5  -9 1917.25 117.818   2
  -3   5   9 2044.25 151.156   2
  -3   5   8 1219.50 119.896   1
  -3   5   8 1171.12 120.136   2
   3   5  -8 1149.54 90.3804   2
   3   5  -7 3126.22 126.344   2
  -3   5   7 3188.07 169.233   2
  -3   5   7 3222.07 161.071   1
  -3   5   6 7317.71 245.527   2
  -3   5   6 7469.30 226.355   1
   3   5  -6 7288.34 184.453   2
  -3   5   5 2241.61 124.309   2
   3   5  -5 2062.36 80.8008   2
  -3   5   5 2255.20 105.188   1
  -3   5   4 2141.23 113.690   2
   3   5  -4 2226.83 72.3072   2
  -3   5   3 1624.11 74.9819   1
  -3   5   3 1478.78 86.0626   2
  -3   5   2 7845.10 185.072   2
  -3   5   2 8139.72 177.251   1
  -3   5   1 3554.08 107.156   2
  -3   5   1 3404.85 109.245   1
  -3   5   0 11788.2 203.722   2
   3   5   1 3919.55 94.9810   2
  -3   5  -1 4021.11 94.5677   2
   3   5   2 4533.26 124.976   2
  -3   5  -2 4219.09 92.5939   2
  -3   5  -3 1520.92 56.9221   2
   3   5   3 1595.02 83.9645   2
   3   5   4 30175.6 506.514   2
  -3   5  -4 29630.4 432.060   2
  -3   5  -5 2677.70 100.745   2
   3   5   5 2699.53 132.708   2
  -3   5  -6 4932.74 152.836   2
   3   5   6 5121.19 194.414   2
   3   5   7 2481.21 148.358   2
   3   5   7 2342.29 61.6776   1
  -3   5  -7 2377.53 113.543   2
  -3   5  -8 11676.4 284.903   2
   3   5   8 11867.5 207.624   1
   3   5   8 12229.3 349.338   2
  -3   5  -9 1267.28 97.5211   2
   3   5   9 1264.61 70.0470   1
   3   5   9 1308.27 127.164   2
   3   5  10 577.806 94.5656   2
   3   5  11 636.385 107.003   2
  -3   7  10 794.048 122.421   2
  -3   7   9 618.316 99.3797   2
  -3   7   8 1411.35 81.5743   1
   3   7  -8 1373.90 81.1201   2
  -3   7   8 1231.74 122.374   2
  -3   7   7 1417.18 77.9906   1
  -3   7   7 1444.51 124.341   2
   3   7  -7 1370.61 71.1972   2
  -3   7   6 2123.51 141.678   2
  -3   7   6 2025.92 91.7455   1
   3   7  -6 2325.20 79.7394   2
  -3   7   5 1534.56 113.901   2
  -3   7   5 1369.15 74.6847   1
  -3   7   4 3584.98 122.485   1
  -3   7   4 3781.88 160.695   2
  -3   7   3 1877.09 88.2319   1
  -3   7   3 1971.02 107.217   2
  -3   7   2 6403.56 180.286   2
  -3   7   1 810.018 56.8607   2
  -3   7   0 1759.86 68.6509   2
  -3   7  -1 2793.93 71.6739   2
  -3   7  -2 11730.4 167.165   2
  -3   7  -2 11571.5 162.531   2
   3   7   3 2261.02 106.109   2
  -3   7  -3 2191.65 52.9855   2
  -3   7  -3 2152.11 54.7144   2
  -3   7  -4 3117.18 80.4644   2
  -3   7  -4 3504.50 106.797   2
   3   7   4 3423.98 145.434   2
  -3   7  -5 1098.32 55.3405   2
  -3   7  -5 1010.83 92.9118   2
   3   7   5 1225.29 97.9632   2
  -3   7  -6 13119.8 253.665   2
   3   7   6 14364.9 360.405   2
  -3   7  -7 1230.72 77.6966   2
   3   7   7 1325.42 117.848   2
   3   7   8 553.301 89.6485   2
  -3   7  -8 538.490 58.8348   2
  -3   7  -9 581.540 65.5921   2
   3   7   9 708.123 105.630   2
   3   7  10 2757.84 187.890   2
  -3   9   9 720.788 110.954   2
  -3   9   8 1080.89 128.700   2
  -3   9   7 319.635 75.6518   2
  -3   9   6 857.032 98.9828   2
  -3   9   5 888.386 92.6643   2
  -3   9   4 3170.56 150.390   2
  -3   9   3 106.864 46.2090   2
  -3   9   2 755.085 63.4202   2
  -3   9   1 1480.13 72.5317   2
  -3   9   0 5508.45 113.407   2
   3   9   3 768.650 67.1895   2
   3   9   4 6248.29 195.915   2
   3   9   5 794.550 83.2352   2
   3   9   6 604.717 82.0965   2
   3   9   7 637.369 93.2204   2
   3   9   8 3313.13 187.878   2
   3   9   9 350.523 90.3042   2
  -3  11   8 159.273 82.0082   2
  -3  11   7 358.315 85.0087   2
  -3  11   6 1059.52 106.882   2
  -3  11   5 140.522 57.9386   2
  -3  11   4 205.033 55.3164   2
  -3  11   3 447.686 59.5537   2
  -3  11   2 1942.49 85.6543   2
  -3  11   1 32.2599 16.8558   2
   3  11   5 316.268 61.4426   2
   3  11   6 1854.95 130.324   2
   3  11   7 323.759 76.3957   2
   3  11   8 45.5049 77.4570   2
  -4 -12   4 194.487 61.8182   1
  -4 -12   3 28.2337 48.4343   1
  -4 -12   2 83.7598 47.7468   1
  -4 -12   1 313.648 61.3781   1
   4 -12  -1 213.621 63.6790   1
   4 -12   0 582.235 77.9031   1
   4 -12   1 169.470 56.8842   1
   4 -12   2 83.6641 51.1834   1
   4 -12   3 6.86006 51.1856   1
  -4 -10   7 739.562 99.7792   1
  -4 -10   6 265.485 71.1859   1
  -4 -10   5 91.2794 53.8035   1
  -4 -10   4 57.8204 48.1564   1
   4 -10  -3 778.433 124.141   1
  -4 -10   3 966.907 88.0606   1
   4 -10  -2 1668.90 121.835   1
  -4 -10   2 1625.97 105.753   1
  -4 -10   1 58.9454 38.2784   1
   4 -10  -1 46.1905 42.0989   1
   4 -10   0 614.765 69.2107   1
  -4 -10   0 683.463 65.7064   1
  -4 -10  -1 304.048 47.7938   1
   4 -10   1 284.177 54.7655   1
  -4 -10  -2 2058.54 107.119   1
   4 -10   2 2487.10 130.953   1
  -4 -10  -3 719.352 80.4352   1
   4 -10   3 1046.34 92.9046   1
   4 -10   4 229.006 59.2911   1
   4 -10   5 74.6661 50.0774   1
   4 -10   6 580.390 81.8768   1
   4  -8  -6 337.279 58.5364   2
   4  -8  -5 2765.23 129.303   2
   4  -8  -4 2432.45 113.731   2
   4  -8  -3 65.6397 31.1040   2
   4  -8  -3 52.1483 54.8305   1
  -4  -8   2 1563.73 94.4620   1
   4  -8  -2 1544.20 88.0841   2
   4  -8  -2 1654.76 106.362   1
   4  -8  -1 1971.30 101.922   2
  -4  -8   1 1813.76 95.4029   1
   4  -8  -1 1912.51 102.363   1
   4  -8   0 6606.23 191.306   1
  -4  -8   0 6930.02 180.541   1
   4  -8   1 817.964 70.8561   1
  -4  -8  -1 774.158 42.4251   2
  -4  -8  -1 870.812 59.6119   1
   4  -8   2 2801.91 127.271   1
  -4  -8  -2 2855.27 105.668   1
  -4  -8  -2 2797.28 96.8201   2
  -4  -8  -3 275.917 48.2835   1
   4  -8   3 416.634 59.3394   1
  -4  -8  -3 382.409 44.1580   2
   4  -8   4 3689.44 157.798   1
  -4  -8  -4 4018.75 145.337   2
   4  -8   5 3410.37 160.784   1
  -4  -8  -5 3505.03 145.559   2
   4  -8   6 101.050 50.0637   1
  -4  -8  -6 78.8763 41.1247   2
   4  -8   7 89.8038 52.2479   1
   4  -8   8 838.613 95.4687   1
  -4  -6  10 1086.03 85.6472   2
  -4  -6   9 197.598 44.8808   2
  -4  -6   8 1356.85 81.8028   2
   4  -6  -7 3308.07 156.709   2
  -4  -6   7 3514.30 118.987   2
  -4  -6   6 2881.25 92.9684   2
   4  -6  -6 3010.45 140.337   2
  -4  -6   5 255.187 24.3070   2
   4  -6  -5 223.443 43.9430   2
   4  -6  -4 1747.96 93.4626   2
   4  -6  -3 5142.16 289.900   1
   4  -6  -3 6079.47 167.125   2
   4  -6  -2 8296.83 195.493   2
   4  -6  -2 8696.74 236.701   1
   4  -6  -1 341.007 40.9842   2
   4  -6  -1 360.529 43.0122   1
   4  -6   0 14458.0 329.324   2
  -4  -6   0 13819.2 194.310   2
  -4  -6   0 14184.1 254.530   1
   4  -6   0 14393.7 279.191   1
  -4  -6  -1 2411.51 79.6356   1
  -4  -6  -1 2371.42 72.4939   2
   4  -6   1 2243.62 97.9836   1
   4  -6   2 9904.39 232.362   1
  -4  -6  -2 10326.8 184.778   1
  -4  -6  -2 9816.99 198.980   2
  -4  -6  -3 3943.31 126.759   2
   4  -6   3 4094.50 148.609   1
  -4  -6  -3 3731.50 125.506   1
   4  -6   4 5697.19 183.240   1
  -4  -6  -4 5980.68 172.681   2
  -4  -6  -5 610.952 63.0265   2
   4  -6   5 562.810 63.8654   1
   4  -6   6 3631.96 159.238   1
  -4  -6  -6 3692.89 153.370   2
  -4  -6  -7 5118.68 195.441   2
   4  -6   9 242.738 65.1351   1
   4  -6  10 1053.58 106.255   1
  -4  -4  12 1081.31 104.654   2
  -4  -4  11 194.596 61.4975   2
  -4  -4  10 1572.58 108.714   2
  -4  -4   9 2165.96 118.744   2
  -4  -4   8 5082.81 170.492   2
   4  -4  -8 5186.51 200.521   2
   4  -4  -7 365.247 59.5549   2
  -4  -4   7 343.996 47.9703   2
  -4  -4   6 180.466 34.9539   2
   4  -4  -6 223.760 47.3153   2
  -4  -4   5 9005.11 187.143   2
   4  -4  -5 9379.32 237.785   2
  -4  -4   4 10446.5 187.928   2
   4  -4  -4 10373.3 238.339   2
   4  -4  -3 2333.53 96.0567   2
  -4  -4   3 2440.43 62.6644   2
   4  -4  -2 27710.0 427.669   2
  -4  -4   2 28442.0 347.021   2
   4  -4  -1 5728.82 149.540   1
   4  -4  -1 5924.44 144.515   2
  -4  -4   0 17080.4 235.188   2
   4  -4   0 17913.7 319.809   2
   4  -4   0 17415.5 289.745   1
  -4  -4  -1 1120.41 40.9672   1
   4  -4   1 1125.15 59.1809   1
  -4  -4  -1 973.300 44.2560   2
  -4  -4  -2 41903.7 589.469   2
   4  -4   2 42812.4 618.004   1
  -4  -4  -3 2637.58 98.1125   2
   4  -4   3 2630.61 103.895   1
  -4  -4  -4 10195.3 231.557   2
   4  -4   4 9914.82 232.550   1
  -4  -4  -5 11147.2 263.267   2
  -4  -4  -6 4603.68 167.188   2
  -4  -4  -7 556.149 66.8444   2
  -4  -4  -8 4132.61 179.136   2
   4  -4  11 323.655 73.5595   1
   4  -4  12 892.030 105.168   1
  -4  -2  12 957.363 108.979   2
  -4  -2  11 623.015 85.1994   2
  -4  -2  10 4351.41 194.092   2
  -4  -2   9 287.306 58.6014   2
  -4  -2   8 1584.86 104.318   2
  -4  -2   7 7983.77 224.852   2
   4  -2  -7 7792.54 234.006   2
  -4  -2   6 14220.7 297.703   2
   4  -2  -6 14587.3 318.932   2
  -4  -2   5 3086.18 112.272   2
   4  -2  -5 3003.72 123.272   2
   4  -2  -4 7014.86 182.060   2
  -4  -2   4 7106.81 162.604   2
  -4  -2   3 11318.5 201.147   2
   4  -2  -3 12018.3 235.163   2
  -4  -2   2 17452.6 259.197   2
   4  -2  -2 18066.9 288.823   2
   4  -2  -1 10512.8 195.243   2
   4  -2  -1 10940.5 242.483   1
   4  -2   0 100410. 1264.80   2
   4  -2   0 99379.1 1203.22   1
   4  -2   1 12149.8 198.940   1
  -4  -2  -1 11625.7 189.634   2
   4  -2   2 17489.2 280.553   1
  -4  -2  -2 17848.1 279.416   2
  -4  -2  -3 9162.85 194.802   2
  -4  -2  -4 28347.7 449.073   2
   4  -2   4 27313.8 417.412   2
  -4  -2  -5 4684.89 154.740   2
   4  -2   5 4623.68 139.697   2
  -4  -2  -6 10487.6 266.410   2
   4  -2   6 10877.3 250.637   2
  -4  -2  -7 9916.57 268.818   2
   4  -2   7 9417.42 244.201   2
  -4  -2  -8 55.3714 41.8902   2
   4  -2   8 41.8343 42.5536   2
   4  -2   9 844.787 85.5735   2
   4  -2  10 3603.08 170.722   2
   4  -2  11 1295.31 114.094   2
   4  -2  12 730.972 92.2435   2
   4  -2  13 136.185 67.7035   1
  -4   0  12 2174.87 156.784   2
  -4   0  11 28.3609 54.8803   2
  -4   0  10 2000.95 138.385   2
   4   0  -9 2605.36 144.058   2
  -4   0   9 2595.44 149.806   2
  -4   0   8 11871.5 313.604   2
   4   0  -8 11894.9 312.319   2
  -4   0   7 578.561 66.6977   2
   4   0  -7 613.766 70.9013   2
  -4   0   6 180.613 41.3875   2
   4   0  -6 83.2641 40.0450   2
  -4   0   5 8902.78 221.407   2
  -4   0   4 32892.9 498.672   2
  -4   0   3 5668.70 141.852   2
  -4   0   2 76791.8 954.770   2
  -4   0   1 5308.07 118.361   2
   4   0  -1 5034.19 108.880   2
  -4   0   0 17322.7 339.814   2
   4   0   0 17122.8 331.276   1
  -4   0   0 18251.4 321.226   1
  -4   0  -1 2356.28 56.7816   1
   4   0   2 104939. 1263.68   2
  -4   0  -2 104533. 1262.90   2
  -4   0  -3 8042.96 171.518   2
   4   0   3 8473.58 173.825   2
   4   0   4 34712.7 514.692   2
   4   0   5 20162.4 365.424   2
   4   0   6 4421.86 156.816   2
  -4   0  -7 2119.13 116.520   2
   4   0   7 2249.49 118.992   2
   4   0   8 8640.59 257.699   2
  -4   0  -8 8923.75 263.163   2
  -4   0  -9 5022.28 201.886   2
   4   0   9 5102.49 200.892   2
   4   0  10 531.718 80.2364   2
   4   0  11 374.824 75.9152   2
   4   0  12 1819.21 146.971   2
   4   0  13 257.780 70.6840   1
  -4   2  11 796.134 107.155   2
  -4   2  10 4738.79 221.386   2
  -4   2   9 59.0636 53.3192   2
   4   2  -9 89.7996 51.7855   2
  -4   2   8 2380.48 143.234   2
   4   2  -8 2351.91 128.783   2
   4   2  -7 8271.42 230.837   2
  -4   2   7 7878.69 249.593   2
  -4   2   6 15465.9 351.209   2
   4   2  -6 15750.3 320.899   2
  -4   2   5 3245.26 136.202   2
   4   2  -5 3375.89 119.388   2
   4   2  -4 7652.93 173.480   2
  -4   2   4 6946.07 186.307   2
   4   2  -3 12813.6 223.415   2
  -4   2   3 13689.9 333.846   1
   4   2  -2 18143.4 265.014   2
   4   2  -1 13879.1 250.056   2
  -4   2   0 104451. 1266.95   1
  -4   2  -1 12261.9 208.836   1
  -4   2  -2 16297.1 254.582   2
  -4   2  -3 10758.1 198.096   2
   4   2   3 10222.2 137.060   1
  -4   2  -4 27861.0 429.410   2
  -4   2  -5 5739.14 163.139   2
  -4   2  -6 11107.7 259.589   2
   4   2   6 11422.2 285.855   2
  -4   2  -7 11337.9 279.758   2
   4   2   7 11467.2 303.251   2
  -4   2  -8 99.5046 45.6247   2
   4   2   8 132.617 50.1182   2
  -4   2  -9 837.266 86.1428   2
   4   2   9 872.072 95.7254   2
   4   2  10 3770.12 192.503   2
   4   2  11 1464.48 129.195   2
  -4   4  11 97.6017 70.2665   2
   4   4 -10 2310.56 143.068   2
  -4   4  10 2134.52 217.770   1
   4   4  -9 2702.40 145.652   2
  -4   4   9 2340.91 218.686   1
  -4   4   8 5578.18 320.486   1
   4   4  -8 6275.76 202.436   2
  -4   4   7 539.738 125.024   1
   4   4  -7 100.140 39.4172   2
  -4   4   6 712.989 81.0500   2
   4   4  -6 867.463 67.4945   2
  -4   4   6 956.908 121.211   1
  -4   4   5 11159.5 285.536   2
   4   4  -5 11318.7 226.596   2
  -4   4   4 11036.8 277.981   1
  -4   4   4 10228.6 255.684   2
   4   4  -4 10658.3 196.715   2
  -4   4   3 3020.98 118.273   2
   4   4  -3 3138.20 82.2550   2
  -4   4   2 31437.5 499.838   2
  -4   4   2 35467.1 506.865   1
  -4   4   1 6989.69 157.505   2
  -4   4   1 6899.77 159.633   1
  -4   4   0 15832.3 279.845   1
  -4   4   0 16507.0 268.961   2
   4   4   1 1711.50 59.0897   2
  -4   4  -1 2323.55 92.8885   2
  -4   4  -2 41917.4 720.228   2
   4   4   2 44566.1 599.178   2
  -4   4  -3 3029.79 89.0806   2
   4   4   3 3268.41 114.650   2
   4   4   4 10056.6 239.516   2
  -4   4  -4 9013.67 191.003   2
  -4   4  -5 13443.9 269.086   2
   4   4   5 13993.7 316.500   2
   4   4   6 4781.85 111.940   1
  -4   4  -6 4819.22 154.386   2
  -4   4  -7 626.127 65.0443   2
   4   4   7 649.913 82.5995   2
   4   4   8 4650.98 197.221   1
  -4   4  -8 4772.43 177.145   2
   4   4   8 4675.58 206.050   2
   4   4   9 4853.58 220.098   1
  -4   4  -9 4356.94 177.768   2
   4   4  10 688.131 107.074   1
   4   4  11 253.317 44.0577   1
  -4   6  10 1205.54 132.505   2
   4   6  -9 59.5321 41.6791   2
  -4   6   9 158.011 58.2763   1
  -4   6   9 107.135 68.2767   2
  -4   6   8 2139.69 125.566   1
  -4   6   8 2325.33 162.732   2
   4   6  -8 2150.62 107.093   2
  -4   6   7 4426.48 165.862   1
  -4   6   7 4618.98 211.041   2
   4   6  -7 4222.58 139.523   2
   4   6  -6 3058.18 103.213   2
  -4   6   6 3266.80 167.520   2
  -4   6   6 3234.62 130.753   1
  -4   6   5 203.730 53.6261   2
  -4   6   5 229.509 42.0437   1
   4   6  -5 232.381 30.0754   2
  -4   6   4 2233.00 97.1773   1
  -4   6   4 1833.24 112.395   2
  -4   6   3 7749.30 189.139   1
  -4   6   3 8031.62 218.975   2
  -4   6   2 8093.90 194.313   1
  -4   6   2 7590.52 193.340   2
  -4   6   1 992.588 66.3661   1
  -4   6   1 969.583 60.8139   2
  -4   6   0 15230.1 264.807   2
  -4   6  -1 2991.34 88.3605   2
  -4   6  -2 10241.0 176.989   2
   4   6   2 10219.5 211.206   2
  -4   6  -3 5760.61 170.198   2
   4   6   3 6133.80 169.153   2
  -4   6  -4 6493.18 147.898   2
   4   6   4 6678.06 198.504   2
  -4   6  -5 500.899 45.7852   2
   4   6   5 564.404 69.8053   2
  -4   6  -6 3764.16 131.476   2
   4   6   6 4060.43 179.560   2
  -4   6  -7 6067.14 181.974   2
   4   6   7 6563.60 242.834   2
  -4   6  -8 162.421 44.7871   2
   4   6   8 236.173 74.6178   2
  -4   6  -9 261.229 54.8076   2
   4   6   9 299.047 77.5675   2
  -4   6 -10 1249.74 102.861   2
   4   6  10 1383.32 137.880   2
  -4   8   9 1044.54 128.515   2
  -4   8   8 696.765 104.734   2
  -4   8   7 160.075 66.8174   2
  -4   8   7 147.621 38.9070   1
  -4   8   6 810.969 95.9652   2
  -4   8   6 816.144 66.5448   1
  -4   8   5 3675.68 176.636   2
  -4   8   5 3418.48 126.630   1
  -4   8   4 2320.77 105.565   1
  -4   8   4 2531.90 135.542   2
  -4   8   3 264.870 52.0398   2
  -4   8   3 260.767 45.7889   1
  -4   8   2 1538.12 90.1814   2
  -4   8   1 2961.64 110.776   2
  -4   8   0 6817.95 155.292   2
  -4   8  -1 1529.87 55.3921   2
  -4   8  -2 2044.12 44.3461   2
  -4   8  -2 2298.93 49.1191   2
   4   8   3 477.008 56.3942   2
  -4   8  -4 3278.64 67.6939   2
  -4   8  -4 3353.21 70.6232   2
   4   8   5 4698.64 182.914   2
  -4   8  -5 4806.44 130.234   2
   4   8   6 55.0928 52.9966   2
  -4   8  -6 32.8377 36.8562   2
  -4   8  -6 36.9569 26.4168   2
  -4   8  -7 60.5467 52.0533   2
  -4   8  -7 75.3294 32.5618   2
   4   8   7 77.9585 58.1500   2
   4   8   8 1083.45 115.581   2
   4   8   9 2129.96 161.969   2
  -4  10   8 690.745 113.966   2
  -4  10   7 1166.73 127.967   2
  -4  10   6 245.883 71.2243   2
  -4  10   5 55.4415 53.7769   2
  -4  10   4 113.613 50.7218   2
  -4  10   3 1585.17 100.133   2
  -4  10   2 1578.38 89.5932   2
  -4  10   1 253.213 37.7097   2
  -4  10   0 351.215 25.4004   2
   4  10   4 80.9728 42.5155   2
   4  10   5 68.7432 48.1354   2
   4  10   6 670.703 86.5362   2
   4  10   7 1964.92 146.031   2
   4  10   8 222.639 87.3969   2
   5 -13   1 153.347 61.8213   1
  -5 -11   5 58.8151 53.0935   1
  -5 -11   4 48.1319 49.1736   1
  -5 -11   3 1226.02 105.321   1
   5 -11  -3 962.000 162.701   1
   5 -11  -2 1512.02 129.899   1
  -5 -11   2 1700.27 111.098   1
  -5 -11   1 288.909 53.8456   1
   5 -11  -1 267.375 61.1476   1
  -5 -11   0 274.836 53.3615   1
   5 -11   0 258.844 57.4045   1
  -5 -11  -1 872.181 73.2588   1
   5 -11   1 866.416 86.1191   1
   5 -11   2 1350.31 105.743   1
   5 -11   3 395.763 70.8366   1
   5 -11   4 102.458 53.1237   1
   5 -11   5 196.400 61.2583   1
   5  -9  -5 1372.11 96.2617   2
   5  -9  -4 4807.72 173.706   2
   5  -9  -3 111.185 39.5553   2
   5  -9  -3 57.3280 66.1604   1
  -5  -9   2 321.494 53.6095   1
   5  -9  -2 342.313 50.2923   2
   5  -9  -2 349.966 62.9128   1
  -5  -9   1 2193.39 109.803   1
   5  -9  -1 2049.45 131.448   2
   5  -9  -1 2102.64 118.885   1
   5  -9   0 3769.43 149.961   1
  -5  -9   0 4169.59 142.881   1
  -5  -9  -1 1128.39 71.5794   1
   5  -9   1 1013.29 82.5458   1
  -5  -9  -1 927.874 44.6935   2
   5  -9   2 505.022 65.2728   1
  -5  -9  -2 479.066 42.0395   2
  -5  -9  -2 465.617 49.1242   1
  -5  -9  -3 789.847 59.4515   2
   5  -9   3 797.361 80.1973   1
  -5  -9  -4 2587.45 114.682   2
   5  -9   4 2659.84 138.413   1
   5  -9   5 741.436 81.4330   1
  -5  -9  -5 681.238 66.8915   2
   5  -9   6 189.783 57.6960   1
  -5  -9  -6 220.323 51.0587   2
   5  -9   7 216.255 63.6589   1
   5  -7  -6 8228.92 236.743   2
   5  -7  -5 270.139 49.9047   2
   5  -7  -4 179.435 40.5219   2
   5  -7  -3 4039.97 255.389   1
   5  -7  -3 4484.52 150.009   2
   5  -7  -2 10809.5 244.272   2
   5  -7  -2 10205.8 278.815   1
   5  -7  -1 1906.86 99.4256   1
   5  -7  -1 1911.43 97.1743   2
   5  -7   0 1084.15 72.8148   1
   5  -7   0 1012.44 95.1295   2
  -5  -7   0 1026.40 30.0720   2
  -5  -7   0 1113.81 64.0596   1
  -5  -7  -1 3629.22 107.962   1
   5  -7   1 3493.20 133.978   1
  -5  -7  -1 3567.61 94.5180   2
  -5  -7  -2 6899.85 160.880   2
  -5  -7  -2 7126.00 155.545   1
   5  -7   2 7154.09 202.852   1
   5  -7   3 3598.57 143.867   1
  -5  -7  -3 3567.27 124.766   2
  -5  -7  -3 3210.82 118.737   1
   5  -7   4 477.994 60.7680   1
  -5  -7  -4 447.377 51.1408   2
   5  -7   5 545.522 69.3687   1
  -5  -7  -5 511.392 59.9809   2
  -5  -7  -6 2456.49 129.206   2
   5  -7   6 2410.29 139.952   1
   5  -7   7 723.515 85.2652   1
  -5  -5  11 480.380 70.5615   2
  -5  -5  10 671.254 75.3489   2
  -5  -5   9 2044.27 111.100   2
  -5  -5   8 6240.74 182.365   2
   5  -5  -7 1362.63 101.246   2
  -5  -5   7 1315.94 75.5536   2
  -5  -5   6 1334.82 69.3515   2
   5  -5  -6 1449.15 97.7478   2
   5  -5  -5 6883.43 201.795   2
  -5  -5   5 6682.91 148.199   2
  -5  -5   4 20788.4 297.688   2
   5  -5  -4 20969.6 382.674   2
   5  -5  -3 1210.28 72.6525   2
  -5  -5   3 1127.54 33.8298   2
   5  -5  -3 1106.03 118.944   1
   5  -5  -2 1564.89 102.149   1
   5  -5  -2 1525.67 76.6250   2
   5  -5  -1 10914.2 231.255   2
   5  -5  -1 10235.2 229.569   1
  -5  -5   0 12618.0 186.368   2
   5  -5   0 12984.8 303.231   2
  -5  -5  -1 7664.29 151.555   2
   5  -5   1 7899.49 185.477   1
  -5  -5  -1 7917.01 146.835   1
  -5  -5  -2 1771.78 52.0256   1
  -5  -5  -2 1580.27 69.3083   2
   5  -5   2 1570.89 79.8019   1
  -5  -5  -3 1510.08 76.7123   2
   5  -5   3 1528.95 86.2150   1
  -5  -5  -4 4581.97 154.537   2
   5  -5   4 5320.15 171.351   1
  -5  -5  -5 4223.50 153.967   2
   5  -5   5 4521.95 163.225   1
  -5  -5  -6 791.476 74.7202   2
  -5  -5  -7 1773.50 112.739   2
   5  -5   8 1405.02 107.992   1
   5  -5   9 944.171 98.0820   1
   5  -5  10 443.925 79.1066   1
   5  -5  11 780.030 96.2922   1
  -5  -3  12 496.523 83.4469   2
  -5  -3  11 1420.92 118.052   2
  -5  -3  10 2585.37 144.641   2
  -5  -3   9 2351.36 130.291   2
  -5  -3   8 2858.91 133.084   2
   5  -3  -8 2835.62 149.287   2
  -5  -3   7 6374.11 193.029   2
   5  -3  -7 6743.54 220.554   2
   5  -3  -6 19825.3 397.681   2
  -5  -3   6 19407.7 357.267   2
  -5  -3   5 2787.99 102.190   2
   5  -3  -5 2903.06 124.282   2
  -5  -3   4 8358.58 174.549   2
   5  -3  -4 8156.95 207.301   2
  -5  -3   3 9205.00 168.600   2
   5  -3  -3 9084.02 204.439   2
   5  -3  -2 33364.8 482.302   2
  -5  -3   2 32999.8 429.268   2
   5  -3  -2 32113.0 675.611   1
   5  -3  -1 1315.47 63.8856   2
  -5  -3   1 1445.29 55.2314   2
   5  -3  -1 1322.57 71.6850   1
   5  -3   0 135.802 21.4791   1
  -5  -3   0 161.844 15.8000   2
  -5  -3  -1 1398.23 52.4276   2
   5  -3   1 1525.23 63.8690   1
  -5  -3  -2 4535.34 119.655   2
   5  -3   2 5491.46 137.448   1
  -5  -3  -3 9900.71 208.446   2
   5  -3   3 9910.44 209.218   1
  -5  -3  -4 1841.02 89.6409   2
  -5  -3  -5 1543.52 91.2351   2
  -5  -3  -6 2408.71 121.973   2
  -5  -3  -7 5022.06 190.503   2
  -5  -3  -8 924.753 86.8605   2
   5  -3   8 943.632 78.5136   2
   5  -3   9 2807.41 138.421   2
   5  -3  11 1140.88 106.719   1
   5  -3  12 281.351 75.2356   1
  -5  -1  12 516.566 90.3064   2
  -5  -1  11 1621.72 135.541   2
  -5  -1  10 2293.56 148.154   2
  -5  -1   9 3987.55 179.506   2
   5  -1  -8 8036.98 249.959   2
  -5  -1   8 8238.30 250.136   2
  -5  -1   7 6134.02 200.848   2
  -5  -1   6 11360.5 269.226   2
  -5  -1   5 4615.60 148.873   2
   5  -1  -4 24836.5 411.735   2
  -5  -1   4 24004.2 393.291   2
  -5  -1   3 1464.90 64.4411   2
   5  -1  -3 1428.85 69.2866   2
  -5  -1   2 12578.1 213.968   2
   5  -1  -2 11376.0 211.521   2
  -5  -1   1 6320.79 144.730   2
   5  -1  -1 6002.75 137.977   2
   5  -1   0 10385.8 256.175   2
   5  -1   0 9311.05 184.814   1
  -5  -1  -1 10446.8 173.530   1
   5  -1   1 9724.96 169.330   1
  -5  -1  -2 1183.20 36.9856   1
  -5  -1  -2 1070.36 51.3648   2
  -5  -1  -3 1942.43 78.2827   2
   5  -1   4 684.704 56.4489   2
  -5  -1  -4 562.805 50.7228   2
  -5  -1  -5 6257.55 180.547   2
   5  -1   5 6522.60 174.917   2
  -5  -1  -6 833.780 72.3953   2
   5  -1   6 1122.00 77.3207   2
   5  -1   7 3569.79 146.712   2
   5  -1   8 368.940 67.0101   2
   5  -1   9 3841.40 175.436   2
   5  -1  10 640.326 84.9398   2
   5  -1  11 2284.74 149.473   2
   5  -1  12 196.446 61.3998   1
   5  -1  12 287.005 71.9026   2
   5  -1  13 757.355 92.8877   1
  -5   1  12 694.261 108.709   2
  -5   1  11 1728.81 143.636   2
  -5   1  10 1815.58 137.720   2
  -5   1   9 3880.30 188.902   2
   5   1  -9 4025.37 180.051   2
  -5   1   8 9744.33 291.949   2
   5   1  -8 10138.2 281.198   2
  -5   1   7 7082.88 232.698   2
   5   1  -7 7342.89 221.329   2
  -5   1   6 10532.2 271.711   2
   5   1  -6 10338.1 255.166   2
   5   1  -5 4244.44 140.805   2
  -5   1   5 3833.89 143.673   2
   5   1  -4 26956.0 423.852   2
  -5   1   4 25152.5 436.500   2
   5   1  -3 3254.08 99.7524   2
  -5   1   3 3187.95 107.975   2
  -5   1   2 10740.2 213.501   2
  -5   1   1 5357.44 185.419   1
  -5   1   1 4434.52 123.063   2
  -5   1   0 8535.20 221.246   2
  -5   1   0 9975.53 190.198   1
   5   1   1 9369.53 196.543   1
  -5   1  -1 9470.94 167.564   1
   5   1   2 2793.65 58.7444   1
  -5   1  -2 2710.87 81.4397   1
   5   1   3 3460.50 76.6919   1
   5   1   3 3716.71 112.589   2
   5   1   4 1015.34 64.0573   2
  -5   1  -5 3900.96 134.849   2
   5   1   5 3999.03 142.333   2
  -5   1  -6 261.726 50.8341   2
   5   1   6 423.599 57.3053   2
   5   1   7 5306.68 192.392   2
  -5   1  -7 4971.49 182.347   2
   5   1   8 584.607 74.4341   2
  -5   1  -8 778.491 81.6627   2
  -5   1  -9 2939.23 155.546   2
   5   1   9 2972.61 157.947   2
   5   1  10 299.408 69.8871   2
   5   1  11 2670.68 165.939   2
   5   1  12 426.675 66.3589   1
   5   1  12 445.705 90.6904   2
  -5   3  11 1726.78 149.258   2
  -5   3  10 3250.66 190.202   2
  -5   3   9 2663.06 168.699   2
   5   3  -9 3068.66 156.970   2
  -5   3   8 2454.08 150.806   2
   5   3  -8 2593.40 134.312   2
  -5   3   7 6290.06 232.394   2
   5   3  -7 6985.91 208.498   2
   5   3  -6 25304.0 441.311   2
   5   3  -5 3979.80 130.732   2
  -5   3   5 3847.36 205.772   1
  -5   3   4 8299.69 318.318   1
   5   3  -4 7989.55 173.901   2
   5   3  -3 8060.51 157.538   2
  -5   3   3 6955.57 231.961   1
   5   3  -2 41849.7 551.001   2
  -5   3   2 39581.9 624.920   1
  -5   3   1 441.957 38.9996   2
  -5   3   0 1329.21 71.8065   2
  -5   3  -1 608.981 44.3543   1
  -5   3  -1 903.641 72.1879   2
   5   3   2 6524.50 147.046   2
   5   3   3 8437.77 190.395   2
  -5   3  -3 7981.60 167.661   2
   5   3   4 2497.23 107.701   2
  -5   3  -4 2409.86 92.5813   2
  -5   3  -5 2517.10 103.506   2
   5   3   5 2579.92 57.6792   1
  -5   3  -6 2330.93 113.053   2
  -5   3  -7 3658.99 151.340   2
  -5   3  -8 492.528 66.7191   2
  -5   3  -9 3664.72 167.342   2
   5   3  10 823.288 104.439   2
   5   3  10 965.203 68.2510   1
   5   3  11 1111.08 75.6659   1
   5   3  11 1258.64 123.930   2
   5   5 -10 499.510 72.2203   2
  -5   5  10 430.594 108.569   1
  -5   5  10 493.042 93.3449   2
  -5   5   9 2596.57 175.848   2
   5   5  -9 2692.99 134.286   2
  -5   5   9 2248.93 178.817   1
   5   5  -8 8633.94 233.562   2
  -5   5   8 8223.12 293.732   2
   5   5  -7 1760.55 94.6652   2
  -5   5   7 1851.70 132.216   2
  -5   5   7 1666.20 133.773   1
  -5   5   6 1379.55 112.448   1
   5   5  -6 1582.33 81.2335   2
  -5   5   6 1530.46 117.748   2
  -5   5   5 6967.80 230.864   2
  -5   5   5 6980.03 220.900   1
   5   5  -5 6656.82 157.866   2
  -5   5   4 27989.8 481.878   1
  -5   5   4 26914.6 497.968   2
   5   5  -4 28094.6 402.300   2
   5   5  -3 750.768 52.0163   2
  -5   5   3 685.918 62.5309   2
  -5   5   3 773.127 62.2168   1
  -5   5   2 2796.86 112.831   2
  -5   5   2 3002.96 112.585   1
  -5   5   1 8026.84 183.017   2
  -5   5   1 8364.91 196.830   1
  -5   5   0 14556.2 288.816   1
  -5   5   0 15595.3 274.059   2
  -5   5  -1 7636.75 180.365   2
  -5   5  -2 2943.25 126.101   2
   5   5   2 2872.34 96.0880   2
  -5   5  -3 777.874 46.1331   2
   5   5   3 736.472 57.6622   2
  -5   5  -3 657.338 76.6336   2
  -5   5  -4 5341.19 139.973   2
   5   5   4 5690.68 181.000   2
  -5   5  -5 3398.62 120.092   2
   5   5   5 3581.23 152.813   2
  -5   5  -6 547.337 55.8620   2
   5   5   6 709.001 80.6190   2
  -5   5  -7 2691.23 122.484   2
   5   5   7 2573.54 151.165   2
  -5   5  -8 1863.37 111.731   2
   5   5   8 2073.04 145.829   2
  -5   5  -9 765.045 78.7184   2
   5   5   9 802.285 105.731   2
   5   5  10 300.494 78.2321   2
  -5   7  10 1836.92 164.632   2
  -5   7   9 501.580 97.2755   2
  -5   7   8 286.822 55.1982   1
   5   7  -8 259.141 44.8666   2
  -5   7   8 305.747 80.2114   2
  -5   7   7 2221.48 113.707   1
  -5   7   7 2065.40 150.110   2
   5   7  -7 2030.05 86.3085   2
   5   7  -6 11114.2 205.709   2
  -5   7   6 11746.1 336.318   2
  -5   7   6 11296.4 263.063   1
  -5   7   5 444.571 71.1343   2
  -5   7   5 439.686 55.1669   1
  -5   7   4 836.275 82.6411   2
  -5   7   4 719.711 64.3457   1
  -5   7   3 4014.92 159.158   2
  -5   7   3 3900.02 140.455   1
  -5   7   2 13165.1 283.198   1
  -5   7   2 13510.2 287.197   2
  -5   7   1 1139.38 70.8669   2
  -5   7   0 2477.16 92.3347   2
  -5   7  -1 2498.94 85.0675   2
  -5   7  -2 8336.63 169.718   2
  -5   7  -2 8589.61 162.021   2
   5   7   3 3066.13 120.672   2
  -5   7  -3 3365.74 111.124   2
  -5   7  -4 865.845 71.1503   2
  -5   7  -4 811.772 49.2371   2
   5   7   4 890.284 75.6885   2
   5   7   5 627.131 75.2750   2
  -5   7  -5 577.857 47.9990   2
  -5   7  -5 543.865 78.4257   2
  -5   7  -6 2917.20 113.804   2
   5   7   6 3208.49 164.396   2
  -5   7  -7 409.182 53.8103   2
   5   7   7 480.482 81.3749   2
   5   7   8 338.438 77.3371   2
  -5   7  -8 336.978 55.6874   2
   5   7   9 1214.57 124.592   2
   5   7  10 853.208 118.999   2
  -5   9   9 804.077 120.704   2
  -5   9   8 2570.13 176.498   2
  -5   9   7 167.444 70.6586   2
  -5   9   6 162.636 68.5571   2
  -5   9   6 128.492 43.0221   1
  -5   9   5 1369.79 87.8226   1
  -5   9   5 1485.76 119.925   2
  -5   9   4 6700.56 228.714   2
  -5   9   3 38.7783 41.4177   2
  -5   9   2 953.155 77.8411   2
  -5   9   1 2103.00 97.0777   2
  -5   9   0 5623.29 141.778   2
  -5   9  -1 539.500 34.9808   2
   5   9   4 3424.52 141.104   2
   5   9   5 507.252 73.9222   2
  -5   9  -6 144.618 19.0541   2
  -5   9  -6 168.319 24.0768   2
   5   9   7 284.752 74.8077   2
   5   9   8 1229.72 131.972   2
   5   9   9 156.044 84.2607   2
  -5  11   7 615.614 101.002   2
  -5  11   6 1639.94 134.492   2
  -5  11   5 57.9435 54.2724   2
  -5  11   4 260.625 62.4263   2
  -5  11   3 1281.57 93.1042   2
  -5  11   2 2471.24 109.374   2
  -5  11   1 159.422 32.2716   2
  -6 -12   4 236.409 68.1219   1
  -6 -12   3 92.4631 52.6232   1
  -6 -12   2 223.860 55.5935   1
   6 -12  -1 341.345 70.5522   1
   6 -12   0 467.408 77.4783   1
   6 -12   1 186.296 57.4624   1
   6 -12   2 43.9720 51.8026   1
   6 -12   3 117.202 57.0836   1
  -6 -10   5 366.815 72.4977   1
  -6 -10   4 372.773 66.8894   1
   6 -10  -3 2608.24 239.082   1
  -6 -10   3 2527.78 136.621   1
   6 -10  -2 1450.42 120.793   1
  -6 -10   2 1624.37 105.331   1
   6 -10  -1 499.515 71.7338   1
  -6 -10   1 615.013 65.7314   1
   6 -10   0 54.9589 43.0955   1
  -6 -10   0 40.7000 34.0017   1
   6 -10   1 580.243 70.0645   1
  -6 -10  -1 629.870 59.9031   1
  -6 -10  -2 1416.03 84.3588   1
   6 -10   2 1762.15 112.925   1
   6 -10   3 577.028 76.4206   1
   6 -10   4 49.1659 48.6062   1
   6 -10   5 607.305 82.5868   1
   6 -10   6 461.583 75.2634   1
   6  -8  -6 463.233 63.4102   2
   6  -8  -5 7365.02 220.239   2
   6  -8  -4 2962.69 131.143   2
   6  -8  -3 1729.92 98.4746   2
   6  -8  -3 1380.24 156.744   1
   6  -8  -2 125.310 36.1785   2
   6  -8  -2 134.877 49.0669   1
   6  -8  -1 5796.95 192.108   1
  -6  -8   1 5905.82 174.785   1
   6  -8  -1 5796.52 201.572   2
   6  -8   0 6560.30 197.260   1
  -6  -8   0 6621.85 174.052   1
  -6  -8  -1 1022.59 61.2811   1
   6  -8   1 1090.49 81.9658   1
  -6  -8  -2 742.548 49.6771   1
   6  -8   2 687.776 69.5288   1
  -6  -8  -2 759.444 51.4968   2
  -6  -8  -3 522.635 50.5031   2
  -6  -8  -3 698.224 55.2745   1
   6  -8   3 631.660 69.4222   1
  -6  -8  -4 2945.43 124.370   2
   6  -8   4 3067.20 144.635   1
  -6  -8  -5 586.718 66.7547   2
   6  -8   5 865.041 91.1591   1
   6  -8   6 131.841 51.1655   1
  -6  -8  -6 105.139 45.4868   2
   6  -8   7 1398.93 112.913   1
   6  -8   8 640.785 88.7893   1
  -6  -6   9 400.278 54.1953   2
  -6  -6   8 510.321 53.6133   2
  -6  -6   7 8722.82 195.125   2
  -6  -6   6 3312.70 100.779   2
   6  -6  -6 3292.36 147.674   2
  -6  -6   5 2180.39 67.3766   2
   6  -6  -5 2356.63 116.787   2
   6  -6  -4 82.9934 32.0005   2
  -6  -6   4 84.8439 13.5936   2
   6  -6  -3 23561.3 413.736   2
   6  -6  -3 22131.0 632.173   1
   6  -6  -2 14574.3 354.388   1
   6  -6  -2 15012.3 299.344   2
   6  -6  -1 2393.61 108.614   2
   6  -6  -1 2430.73 110.584   1
  -6  -6   0 2019.46 56.0566   2
   6  -6   0 2111.19 95.2921   1
   6  -6   0 2254.35 140.782   2
  -6  -6  -1 4680.01 112.205   2
   6  -6   1 4525.87 147.268   1
  -6  -6  -1 4443.78 111.328   1
  -6  -6  -2 15498.6 279.779   2
   6  -6   2 15484.9 316.611   1
   6  -6   3 1773.82 95.1307   1
  -6  -6  -3 551.240 55.3174   2
   6  -6   4 2181.52 112.720   1
  -6  -6  -4 2310.36 106.265   2
  -6  -6  -5 1843.26 102.486   2
   6  -6   5 1841.68 111.668   1
   6  -6   6 3837.34 162.547   1
  -6  -6  -6 3613.06 152.523   2
  -6  -6  -7 544.839 74.1394   2
   6  -6   8 26.4957 49.3126   1
   6  -6   9 1192.92 107.116   1
   6  -6  10 746.679 92.6445   1
  -6  -4  12 375.490 75.2919   2
  -6  -4  11 163.769 57.9274   2
  -6  -4  10 256.518 58.7665   2
  -6  -4   9 5422.26 193.246   2
  -6  -4   8 2742.88 126.719   2
  -6  -4   7 2175.99 105.225   2
   6  -4  -7 2350.39 132.916   2
   6  -4  -6 265.890 50.3901   2
  -6  -4   6 294.599 41.4254   2
  -6  -4   5 37835.2 544.547   2
   6  -4  -5 38319.4 612.928   2
   6  -4  -4 15111.7 309.076   2
  -6  -4   4 15634.7 259.339   2
  -6  -4   3 5876.21 118.532   2
   6  -4  -3 5664.48 157.596   2
  -6  -4   2 3317.51 76.3014   2
   6  -4  -2 3595.32 119.190   2
  -6  -4   1 33456.4 463.410   2
   6  -4  -1 33722.5 510.418   2
  -6  -4   0 38004.9 497.716   2
   6  -4   0 38029.9 552.146   1
  -6  -4  -1 1877.74 68.8871   2
   6  -4   1 3459.53 109.852   1
   6  -4   2 9099.11 203.111   1
  -6  -4  -2 9369.38 189.981   2
  -6  -4  -2 9430.95 128.826   1
  -6  -4  -3 2293.51 93.9137   2
   6  -4   3 2481.50 103.297   1
  -6  -4  -4 20026.9 362.504   2
   6  -4   4 19321.7 362.467   1
  -6  -4  -5 441.841 69.7974   2
  -6  -4  -6 1466.70 97.7333   2
  -6  -4  -7 3155.40 149.737   2
   6  -4   7 2977.35 141.295   1
   6  -4   8 3653.56 164.126   1
   6  -4   9 176.821 62.9413   1
   6  -4  10 192.642 64.2693   1
   6  -4  11 570.903 83.9644   1
  -6  -2  12 171.393 67.9968   2
  -6  -2  11 1300.57 119.967   2
  -6  -2  10 1642.57 123.303   2
  -6  -2   9 1311.64 102.692   2
  -6  -2   8 283.637 53.5092   2
  -6  -2   7 27218.3 495.958   2
   6  -2  -7 28820.6 531.737   2
  -6  -2   6 11491.8 265.926   2
   6  -2  -6 12019.7 294.943   2
  -6  -2   5 11875.0 255.040   2
   6  -2  -5 12500.7 280.755   2
  -6  -2   4 2302.11 89.2133   2
   6  -2  -4 1450.30 87.0901   2
  -6  -2   3 78911.9 992.565   2
   6  -2  -3 77039.1 1016.35   2
  -6  -2   2 53957.3 703.212   2
   6  -2  -2 53944.1 730.092   2
   6  -2  -1 7007.22 167.945   2
   6  -2  -1 7505.68 232.449   1
  -6  -2   1 7396.86 177.285   2
   6  -2   0 24290.7 380.910   1
   6  -2   0 27288.2 482.289   2
  -6  -2  -1 9825.42 179.414   2
   6  -2   1 9543.01 182.712   1
  -6  -2  -2 57628.7 669.978   1
  -6  -2  -2 54625.8 742.407   2
  -6  -2  -3 3242.11 108.697   2
  -6  -2  -4 14276.8 281.583   2
   6  -2   5 7359.36 189.082   1
  -6  -2  -5 7466.93 203.516   2
   6  -2   6 15275.4 310.266   1
  -6  -2  -6 14657.6 326.468   2
  -6  -2  -7 522.928 70.0587   2
   6  -2   7 745.202 87.5281   2
  -6  -2  -8 70.9345 44.7363   2
   6  -2   8 57.3488 39.2672   2
   6  -2   9 1627.76 110.189   2
   6  -2   9 1754.19 113.328   1
   6  -2  10 2601.68 140.995   1
   6  -2  10 2604.13 144.696   2
   6  -2  11 52.0305 55.1116   1
   6  -2  11 61.5618 56.9264   2
   6  -2  12 265.967 68.4456   1
   6  -2  13 49.2250 60.8285   1
  -6   0  12 659.016 104.757   2
  -6   0  11 230.811 73.0057   2
  -6   0  10 338.110 75.2752   2
   6   0  -9 9343.43 289.230   2
  -6   0   9 8989.58 288.641   2
   6   0  -8 6071.94 217.117   2
  -6   0   8 5636.90 212.499   2
  -6   0   7 6556.02 220.233   2
   6   0  -7 6820.17 217.392   2
   6   0  -6 231.262 49.4345   2
  -6   0   6 252.015 47.4117   2
  -6   0   5 88632.4 1183.08   2
  -6   0   4 27132.9 449.553   2
  -6   0   3 11235.9 227.963   2
  -6   0   2 11678.6 230.117   2
  -6   0   1 101958. 1254.45   2
   6   0  -1 95218.1 1226.43   2
  -6   0   0 84407.3 1211.34   2
  -6   0   0 89101.0 1169.15   1
  -6   0  -1 10069.8 180.957   1
  -6   0  -2 30721.3 413.521   1
   6   0   2 30357.7 407.964   1
  -6   0  -2 31799.1 449.562   2
  -6   0  -3 965.080 57.2419   2
   6   0   3 1013.05 50.4232   1
   6   0   4 24126.8 392.251   2
   6   0   4 24048.6 358.699   1
   6   0   5 7510.22 175.441   1
   6   0   5 6486.62 197.624   2
   6   0   6 4978.23 172.243   2
   6   0   7 4232.07 168.627   2
   6   0   8 9198.85 269.337   2
  -6   0  -8 9393.44 272.037   2
   6   0   9 164.694 65.9677   2
   6   0  10 332.496 71.9477   2
   6   0  10 252.427 56.0122   1
   6   0  11 184.496 65.7075   2
   6   0  11 196.521 56.0438   1
   6   0  12 981.834 108.542   2
   6   0  12 980.174 96.1047   1
   6   0  13 26.8966 54.4142   1
  -6   2  11 1307.12 130.022   2
  -6   2  10 1617.19 140.093   2
  -6   2   9 1433.10 123.548   2
   6   2  -9 1551.35 114.585   2
   6   2  -8 434.085 66.8417   2
  -6   2   8 379.161 68.7873   2
  -6   2   7 30596.7 587.541   2
   6   2  -7 32698.7 558.078   2
  -6   2   6 12420.8 315.165   2
   6   2  -6 12405.9 283.914   2
  -6   2   5 13359.0 304.430   2
   6   2  -5 14176.2 285.688   2
   6   2  -4 2276.10 89.8890   2
  -6   2   4 2191.93 108.329   2
  -6   2   3 85469.0 1138.70   2
   6   2  -3 88440.2 1079.99   2
   6   2  -2 60246.5 785.264   2
   6   2  -1 9609.70 251.103   2
  -6   2   0 28964.1 439.802   1
  -6   2  -1 10780.8 205.933   1
  -6   2  -2 57616.9 761.480   1
   6   2   3 8005.26 111.116   1
  -6   2  -3 3838.60 132.674   2
  -6   2  -4 14583.6 276.038   2
   6   2   4 14216.3 199.940   1
  -6   2  -5 6472.48 178.673   2
   6   2   5 6747.50 127.399   1
  -6   2  -6 16304.3 340.586   2
   6   2   6 16261.6 352.582   2
   6   2   6 16574.2 265.290   1
   6   2   7 447.115 65.9298   2
  -6   2  -7 396.140 60.7793   2
   6   2   8 234.363 58.0350   2
  -6   2  -8 280.573 57.7844   2
   6   2   9 1464.46 117.734   2
  -6   2  -9 1503.13 114.257   2
   6   2   9 1494.07 82.4581   1
   6   2  10 2934.14 170.497   2
   6   2  10 3012.12 122.279   1
   6   2  11 63.7065 45.9904   1
   6   2  11 50.1772 66.8178   2
   6   2  12 352.999 60.1846   1
  -6   4  11 149.714 74.5842   2
  -6   4  10 383.197 143.025   1
  -6   4   9 6265.26 372.066   1
   6   4  -9 6824.96 225.682   2
  -6   4   8 3491.19 293.284   1
   6   4  -8 2852.51 138.250   2
   6   4  -7 2997.92 129.673   2
  -6   4   7 3239.40 245.514   1
   6   4  -6 639.991 58.1466   2
  -6   4   6 731.535 115.334   1
   6   4  -5 43077.8 605.203   2
  -6   4   5 43284.5 702.965   2
  -6   4   4 16448.3 396.490   1
  -6   4   4 16904.1 360.400   2
  -6   4   3 9475.05 250.466   1
  -6   4   3 8885.36 231.445   2
   6   4  -3 9453.96 185.074   2
  -6   4   2 4241.85 141.464   1
  -6   4   2 3725.56 128.190   2
  -6   4   1 37901.7 559.381   2
  -6   4   1 36512.0 555.808   1
  -6   4   0 48207.5 693.345   2
  -6   4  -1 5922.89 193.498   2
  -6   4  -2 10302.5 309.677   2
  -6   4  -3 1543.01 71.7209   2
   6   4   3 1634.39 82.0696   2
  -6   4  -4 22676.1 373.705   2
   6   4   4 23344.6 412.532   2
  -6   4  -5 563.570 61.4124   2
   6   4   5 553.074 63.7229   2
  -6   4  -6 1927.34 99.2035   2
   6   4   6 1979.08 118.281   2
   6   4   7 2641.66 146.827   2
  -6   4  -7 2569.48 123.509   2
   6   4   7 2663.48 78.0410   1
   6   4   7 2435.82 51.4155   1
   6   4   8 4198.43 90.4052   1
  -6   4  -8 4449.78 173.164   2
   6   4   8 4570.82 169.173   1
   6   4   8 4388.16 199.966   2
  -6   4  -9 125.341 58.8382   2
   6   4   9 192.694 67.6738   1
   6   4   9 119.493 26.7028   1
   6   4  10 317.163 35.6338   1
   6   4  10 366.144 81.2987   1
  -6   6  10 535.298 103.352   2
  -6   6   9 651.655 92.1659   1
  -6   6   9 514.111 96.9717   2
   6   6  -9 529.347 65.0073   2
  -6   6   8 773.737 103.459   2
   6   6  -8 837.418 72.6084   2
  -6   6   8 763.591 94.1559   1
  -6   6   7 11136.9 308.300   1
  -6   6   7 11362.9 346.600   2
   6   6  -7 11963.8 257.308   2
  -6   6   6 3762.21 184.067   2
  -6   6   6 3979.13 167.244   1
   6   6  -6 3754.57 123.896   2
   6   6  -5 3765.09 110.755   2
  -6   6   5 3517.66 145.251   1
  -6   6   5 3594.96 170.854   2
  -6   6   4 451.176 63.3214   2
  -6   6   4 555.688 63.7085   1
  -6   6   3 29368.9 514.698   2
  -6   6   3 28444.0 484.373   1
  -6   6   2 16189.7 319.559   1
  -6   6   2 15381.2 320.647   2
  -6   6   1 4279.33 142.486   2
  -6   6   1 4073.14 142.951   1
  -6   6   0 2131.34 103.835   1
  -6   6   0 2240.20 93.5914   2
  -6   6  -1 5873.45 155.405   2
  -6   6  -2 19735.2 369.440   2
   6   6   3 1774.50 91.1253   2
  -6   6  -3 1470.78 69.2372   2
  -6   6  -4 2670.12 95.3230   2
  -6   6  -4 2690.86 164.493   2
   6   6   4 3014.57 134.193   2
   6   6   5 1231.87 94.2319   2
  -6   6  -5 1199.36 71.0244   2
  -6   6  -6 4287.13 145.167   2
   6   6   6 4649.42 191.897   2
  -6   6  -7 603.175 67.0880   2
   6   6   7 671.503 96.3494   2
  -6   6  -8 178.469 49.2460   2
   6   6   8 164.869 63.4676   2
   6   6   9 1223.28 122.147   2
  -6   6  -9 949.032 83.8866   2
   6   6  10 969.578 120.906   2
  -6   8   9 1976.25 168.162   2
  -6   8   8 506.621 100.236   2
  -6   8   7 871.540 109.118   2
  -6   8   7 834.076 73.5781   1
  -6   8   6 712.206 92.7963   2
  -6   8   6 723.729 71.3213   1
  -6   8   5 10528.4 309.467   2
  -6   8   5 9820.22 248.230   1
  -6   8   4 3114.72 133.344   1
  -6   8   4 3165.66 157.099   2
  -6   8   3 2923.58 140.623   2
  -6   8   3 2713.22 123.752   1
  -6   8   2 101.472 41.8626   1
  -6   8   2 41.3864 34.3190   2
  -6   8   1 8361.33 209.491   2
  -6   8   0 7271.66 180.079   2
  -6   8  -1 1488.14 70.0315   2
  -6   8  -2 897.830 51.8490   2
  -6   8  -2 907.271 47.2407   2
  -6   8  -3 238.755 27.7903   2
  -6   8  -3 217.178 30.1547   2
  -6   8  -4 3274.80 94.9585   2
   6   8   4 3284.90 138.866   2
  -6   8  -5 711.788 51.1574   2
   6   8   5 922.407 93.2668   2
  -6   8  -6 244.054 39.8601   2
   6   8   6 296.055 68.2508   2
  -6   8  -6 196.704 56.2390   2
  -6   8  -7 1068.54 70.2163   2
  -6   8  -7 957.723 114.401   2
   6   8   7 1183.84 117.388   2
   6   8   8 1026.16 117.849   2
   6   8   9 499.930 100.637   2
  -6  10   8 573.853 106.919   2
  -6  10   7 1938.16 154.286   2
  -6  10   6 430.514 82.8333   2
  -6  10   5 790.646 96.9533   2
  -6  10   4 580.001 78.5435   2
  -6  10   3 3985.47 165.372   2
  -6  10   2 1828.51 104.492   2
  -6  10   1 1239.54 76.8197   2
  -6  10   0 17.9496 27.1969   2
  -6  10  -1 595.755 30.5473   2
  -6  10  -1 611.852 29.3906   2
   6  10   7 638.252 93.9895   2
   6  10   8 159.896 76.8908   2
  -7 -11   5 40.2354 55.7436   1
  -7 -11   4 68.4105 51.6427   1
  -7 -11   3 926.036 91.4117   1
   7 -11  -3 764.947 155.868   1
   7 -11  -2 1808.13 153.812   1
  -7 -11   2 1994.81 121.881   1
  -7 -11   1 257.035 52.8928   1
   7 -11  -1 313.606 66.0657   1
   7 -11   0 81.8171 48.0773   1
  -7 -11   0 154.384 44.3481   1
   7 -11   1 864.804 88.1458   1
   7 -11   2 1657.05 115.700   1
   7 -11   3 210.285 63.9866   1
   7 -11   4 87.0113 54.6943   1
   7  -9  -5 2038.80 119.532   2
   7  -9  -4 5251.04 184.619   2
   7  -9  -3 627.106 67.6467   2
   7  -9  -3 706.418 141.090   1
  -7  -9   2 476.754 62.4099   1
   7  -9  -2 475.039 59.5945   2
   7  -9  -2 511.726 76.4443   1
   7  -9  -1 4041.69 173.257   1
   7  -9  -1 4082.37 206.792   2
  -7  -9   1 4281.56 153.383   1
   7  -9   0 4904.86 179.444   1
  -7  -9   0 5333.52 164.014   1
   7  -9   1 1148.57 88.7649   1
  -7  -9  -1 968.808 42.9005   2
  -7  -9  -1 1225.22 72.7792   1
  -7  -9  -2 53.7589 25.2159   1
   7  -9   2 68.7199 42.6619   1
  -7  -9  -2 51.8340 24.5527   2
  -7  -9  -3 2373.15 100.596   2
   7  -9   3 2377.81 128.884   1
  -7  -9  -4 3362.22 133.917   2
   7  -9   4 3241.53 155.353   1
  -7  -9  -5 204.684 47.4658   2
   7  -9   5 269.584 62.6446   1
   7  -9   6 526.946 75.0200   1
  -7  -9  -6 532.418 66.2396   2
   7  -9   7 487.224 78.9821   1
  -7  -7   7 1638.66 70.6395   2
   7  -7  -6 8404.15 241.285   2
  -7  -7   6 7967.36 145.036   2
   7  -7  -5 418.652 59.1952   2
   7  -7  -4 1450.84 91.9152   2
   7  -7  -3 8536.22 404.369   1
   7  -7  -3 7383.05 207.188   2
   7  -7  -2 15973.6 328.950   2
   7  -7  -2 14555.0 371.854   1
   7  -7  -1 3897.92 155.317   2
   7  -7  -1 4277.56 158.429   1
  -7  -7   0 370.702 37.2116   2
  -7  -7   0 403.422 24.3743   2
   7  -7   0 391.061 51.4892   1
  -7  -7  -1 9814.07 183.289   2
   7  -7   1 10011.5 247.055   1
  -7  -7  -1 10229.3 199.338   1
  -7  -7  -2 8411.02 160.929   1
   7  -7   2 7982.14 220.851   1
  -7  -7  -3 1942.17 90.1974   2
   7  -7   3 2373.80 118.771   1
   7  -7   4 1328.78 94.5907   1
  -7  -7  -4 1261.48 77.7179   2
   7  -7   5 2995.47 145.622   1
  -7  -7  -5 3321.92 138.278   2
   7  -7   6 2617.44 142.560   1
  -7  -7  -6 2493.97 131.853   2
   7  -7   9 489.141 79.4261   1
  -7  -5  11 129.835 49.5627   2
  -7  -5  10 408.165 65.2047   2
  -7  -5   9 571.802 64.7161   2
  -7  -5   8 7137.45 203.427   2
  -7  -5   7 124.625 38.6953   2
   7  -5  -7 186.877 52.9342   2
  -7  -5   6 2798.39 103.423   2
   7  -5  -6 2919.73 137.990   2
  -7  -5   5 4805.47 126.239   2
   7  -5  -5 4817.43 168.588   2
  -7  -5   4 30624.5 422.509   2
   7  -5  -4 29548.0 501.046   2
  -7  -5   3 3224.49 77.8662   2
   7  -5  -3 3760.67 134.673   2
   7  -5  -2 3193.92 166.260   1
  -7  -5   2 3265.88 71.7315   2
   7  -5  -2 3343.56 123.925   2
  -7  -5   1 16480.3 234.772   2
   7  -5  -1 16871.7 331.741   2
   7  -5  -1 16743.1 337.104   1
  -7  -5   0 21055.2 301.715   2
   7  -5   0 20249.4 365.685   1
  -7  -5  -1 7022.72 149.604   2
   7  -5   1 7820.44 190.413   1
  -7  -5  -2 610.575 27.0561   1
   7  -5   2 604.154 53.7232   1
   7  -5   3 13477.5 286.209   1
  -7  -5  -3 13835.7 271.870   2
   7  -5   4 6614.63 191.784   1
  -7  -5  -4 5281.00 168.238   2
  -7  -5  -5 1998.44 107.080   2
  -7  -5  -6 3971.80 161.886   2
  -7  -5  -7 3457.46 157.899   2
   7  -5   7 3380.43 154.689   1
   7  -5   8 693.284 85.7098   1
   7  -5   9 702.185 88.0092   1
   7  -5  10 809.177 94.9911   1
   7  -5  11 408.601 78.7962   1
  -7  -3  12 350.581 76.5565   2
  -7  -3  11 76.7518 58.3012   2
  -7  -3  10 2375.32 140.794   2
  -7  -3   9 129.972 51.7546   2
  -7  -3   8 3573.76 154.396   2
   7  -3  -8 3778.43 174.682   2
   7  -3  -7 1414.60 103.715   2
  -7  -3   7 1380.71 89.9898   2
  -7  -3   6 26128.5 450.506   2
   7  -3  -6 26839.2 490.216   2
   7  -3  -5 2103.51 107.751   2
  -7  -3   5 1944.31 90.1211   2
  -7  -3   4 12893.8 242.634   2
   7  -3  -4 12583.6 274.647   2
  -7  -3   3 19343.0 306.119   2
   7  -3  -3 17336.3 329.638   2
  -7  -3   2 38731.4 527.405   2
   7  -3  -2 37498.9 568.618   2
   7  -3  -1 19520.5 344.259   2
   7  -3  -1 19809.4 377.924   1
   7  -3   0 3182.83 107.408   1
   7  -3   0 3933.54 168.116   2
  -7  -3  -1 32349.6 449.794   2
   7  -3   1 30666.2 463.962   1
  -7  -3  -2 7348.24 168.083   2
   7  -3   2 8260.17 185.032   1
  -7  -3  -3 11532.9 238.441   2
  -7  -3  -4 2240.33 101.344   2
  -7  -3  -5 10944.6 260.927   2
   7  -3   5 10415.4 243.865   1
  -7  -3  -6 939.258 84.2872   2
   7  -3   6 1379.96 89.1999   1
  -7  -3  -7 2820.46 142.408   2
   7  -3   7 2851.33 133.183   1
  -7  -3  -8 2928.59 152.303   2
   7  -3   8 2805.60 139.076   1
   7  -3   9 2057.16 126.187   1
   7  -3  10 11.3738 51.2672   1
   7  -3  11 591.700 83.2644   1
   7  -3  12 288.933 69.6009   1
  -7  -1  12 505.625 94.3689   2
  -7  -1  11 88.9524 63.2780   2
  -7  -1  10 2064.71 143.487   2
  -7  -1   9 169.060 61.3062   2
  -7  -1   8 9758.91 281.806   2
   7  -1  -8 10564.1 297.538   2
  -7  -1   7 496.205 64.8413   2
  -7  -1   6 18178.9 372.004   2
  -7  -1   5 12574.5 277.151   2
  -7  -1   4 37295.8 559.174   2
   7  -1  -4 36224.4 559.609   2
  -7  -1   3 26004.7 412.367   2
   7  -1  -3 25911.5 413.706   2
  -7  -1   2 26836.7 418.278   2
   7  -1  -2 25943.2 413.463   2
  -7  -1   1 70606.9 980.662   2
   7  -1  -1 70646.1 934.484   2
  -7  -1   0 21357.9 439.341   2
   7  -1   0 19513.9 370.556   1
  -7  -1  -1 52028.6 704.600   1
  -7  -1  -2 897.865 55.7543   2
  -7  -1  -2 1598.12 52.6175   1
   7  -1   3 39918.5 548.533   1
  -7  -1  -3 40613.5 581.082   2
  -7  -1  -4 958.655 74.3642   2
   7  -1   4 2268.15 87.5831   1
  -7  -1  -5 19461.1 369.154   2
   7  -1   5 20028.6 343.709   1
   7  -1   6 4269.50 143.585   1
   7  -1   6 4088.05 151.290   2
  -7  -1  -6 3954.63 153.674   2
   7  -1   7 5903.38 176.849   1
   7  -1   7 5574.60 186.665   2
   7  -1   8 915.308 78.6743   1
   7  -1   8 858.440 85.0524   2
   7  -1   9 2406.74 138.070   2
   7  -1   9 2767.05 133.694   1
   7  -1  10 905.677 94.2145   2
   7  -1  10 956.786 87.9669   1
   7  -1  11 678.867 90.4343   2
   7  -1  11 722.813 82.7283   1
   7  -1  12 91.7363 61.7336   1
   7  -1  13 286.363 71.6394   1
  -7   1  11 2.39869 58.3869   2
  -7   1  10 1650.72 137.698   2
  -7   1   9 136.382 60.4870   2
   7   1  -9 73.3368 51.8896   2
  -7   1   8 11360.9 330.010   2
   7   1  -8 12074.1 317.634   2
  -7   1   7 857.627 87.8142   2
   7   1  -7 939.528 83.4279   2
  -7   1   6 16733.8 374.365   2
   7   1  -6 18128.7 362.171   2
   7   1  -5 12642.1 271.240   2
  -7   1   5 11814.7 287.178   2
  -7   1   4 39990.9 624.427   2
   7   1  -4 40808.6 594.169   2
  -7   1   3 27912.2 461.917   2
   7   1  -3 29253.3 440.578   2
  -7   1   2 26263.0 427.665   2
  -7   1   1 85673.3 1201.44   1
  -7   1   1 79800.0 1106.65   2
  -7   1   0 21030.1 362.023   1
  -7   1   0 17348.9 394.049   2
  -7   1  -1 72154.6 925.061   1
  -7   1  -2 2373.11 82.3459   1
   7   1   2 2726.84 77.9703   1
   7   1   3 43188.7 545.758   1
   7   1   4 880.666 72.3991   2
   7   1   4 1754.47 66.3180   1
  -7   1  -5 18167.4 350.343   2
   7   1   5 18634.0 293.280   1
   7   1   5 18645.6 361.788   2
  -7   1  -6 3757.30 147.491   2
   7   1   6 3926.47 114.263   1
   7   1   6 3769.81 153.872   2
   7   1   7 7915.93 244.378   2
  -7   1  -7 7784.26 233.882   2
   7   1   7 8152.29 188.835   1
  -7   1  -8 858.906 85.7900   2
   7   1   8 941.421 99.6664   2
   7   1   8 851.296 66.5480   1
   7   1   9 1942.51 134.576   2
   7   1   9 2033.29 103.214   1
   7   1  10 670.889 94.0149   2
   7   1  10 634.741 67.3600   1
   7   1  11 1156.03 117.614   2
   7   1  11 1041.02 85.1427   1
   7   1  12 202.728 54.8889   1
  -7   3  11 66.0795 64.9956   2
  -7   3  10 3380.56 200.643   2
  -7   3   9 69.9705 59.7747   2
   7   3  -9 1.61737 49.1383   2
  -7   3   8 3475.95 184.327   2
   7   3  -8 3705.94 161.089   2
   7   3  -7 1143.36 87.4192   2
  -7   3   7 1088.56 101.857   2
  -7   3   6 28840.3 660.526   1
   7   3  -6 31118.2 506.202   2
  -7   3   5 4428.41 265.724   1
   7   3  -5 2596.02 108.494   2
  -7   3   4 15037.1 440.519   1
   7   3  -4 14686.6 274.687   2
   7   3  -3 19862.8 323.369   2
  -7   3   3 17480.5 427.761   1
  -7   3   2 37771.9 653.208   1
   7   3  -2 42341.6 608.891   2
  -7   3   1 20631.8 370.958   2
  -7   3   0 5093.91 174.028   2
  -7   3  -1 35103.5 514.360   1
  -7   3  -1 31574.9 608.660   2
  -7   3  -2 8513.87 199.694   1
   7   3   3 12007.2 245.574   2
  -7   3  -3 12162.8 239.442   2
  -7   3  -4 2416.97 100.821   2
   7   3   4 2540.57 111.813   2
  -7   3  -5 13239.1 272.079   2
   7   3   5 12124.8 164.333   1
  -7   3  -6 494.664 64.7255   2
   7   3   6 625.445 33.9867   1
   7   3   7 2159.92 67.9503   1
  -7   3  -7 2121.86 116.188   2
  -7   3  -8 2362.44 130.739   2
   7   3   8 2524.00 84.4720   1
  -7   3  -9 2975.67 153.332   2
   7   3   9 3039.81 102.074   1
   7   3  10 82.1730 37.8509   1
   7   3  10 107.928 69.1602   2
   7   3  11 426.264 49.9896   1
   7   3  11 474.208 92.8538   2
  -7   5  10 322.504 88.9544   2
  -7   5  10 308.988 107.188   1
   7   5 -10 254.603 62.0903   2
  -7   5   9 419.302 89.8232   2
   7   5  -9 488.573 67.3671   2
  -7   5   9 551.513 114.019   1
  -7   5   8 8980.83 312.024   2
   7   5  -8 9064.29 239.460   2
  -7   5   8 8638.48 337.808   1
   7   5  -7 98.6845 42.0929   2
  -7   5   7 109.855 57.6313   2
  -7   5   7 200.845 72.0701   1
  -7   5   6 3478.73 175.640   2
   7   5  -6 3539.43 126.778   2
  -7   5   5 4428.52 193.247   1
  -7   5   5 4430.06 186.435   2
   7   5  -5 4661.13 135.033   2
   7   5  -4 38554.7 554.053   2
  -7   5   4 39104.8 655.690   1
  -7   5   4 38467.4 650.261   2
  -7   5   3 5037.78 177.180   2
  -7   5   3 5989.63 190.875   1
  -7   5   2 5063.28 164.547   2
  -7   5   2 5267.15 170.225   1
  -7   5   1 20099.1 374.083   1
  -7   5   1 20465.5 374.591   2
  -7   5   0 25219.9 437.076   1
  -7   5   0 24555.4 421.307   2
  -7   5  -1 10886.7 262.584   2
  -7   5  -2 1013.06 88.6225   2
  -7   5  -3 17684.5 307.774   2
   7   5   3 17742.0 328.915   2
  -7   5  -3 17310.3 456.748   2
   7   5   4 5284.15 175.618   2
  -7   5  -4 4491.29 138.403   2
  -7   5  -5 1589.97 84.9815   2
   7   5   5 1673.93 109.146   2
   7   5   6 3842.11 172.941   2
  -7   5  -6 3507.05 135.505   2
   7   5   7 5167.47 212.686   2
  -7   5  -7 5061.56 176.349   2
   7   5   8 530.081 92.7338   2
  -7   5  -8 333.951 64.9806   2
   7   5   9 541.748 94.3495   2
  -7   5  -9 551.095 78.9883   2
   7   5  10 656.080 104.995   2
  -7   7   9 97.8049 76.3611   2
   7   7  -8 225.189 47.9499   2
  -7   7   8 205.655 61.9818   1
  -7   7   8 233.575 79.0175   2
  -7   7   7 1869.89 142.528   2
  -7   7   7 1915.32 118.546   1
   7   7  -7 1887.56 89.0844   2
  -7   7   6 12301.7 355.802   2
  -7   7   6 12089.8 300.798   1
  -7   7   5 485.712 77.4063   2
  -7   7   5 727.881 75.9427   1
  -7   7   4 2307.32 133.171   2
  -7   7   4 2432.07 121.077   1
  -7   7   3 8610.50 232.535   1
  -7   7   3 8478.04 245.555   2
  -7   7   2 21348.6 411.850   2
  -7   7   2 20171.4 400.201   1
  -7   7   1 5006.81 162.307   2
  -7   7   1 5715.39 185.931   1
  -7   7   0 1288.82 76.1082   2
  -7   7  -1 13287.4 269.505   2
  -7   7  -2 9157.60 217.395   2
  -7   7  -3 3291.72 139.483   2
  -7   7  -3 2510.13 92.9202   2
  -7   7  -4 1120.17 63.5240   2
   7   7   4 1280.36 88.3714   2
  -7   7  -4 1132.31 94.7825   2
   7   7   5 4835.68 183.239   2
  -7   7  -5 4292.51 216.919   2
  -7   7  -5 4469.77 136.981   2
  -7   7  -6 2229.50 104.325   2
   7   7   6 2670.64 151.913   2
  -7   7  -7 313.766 51.3949   2
   7   7   7 375.463 77.0209   2
   7   7   8 1182.64 121.063   2
  -7   7  -8 989.961 81.5018   2
   7   7   9 1054.50 123.702   2
   7   7  10 359.463 98.5923   2
  -7   9   8 2415.47 181.100   2
  -7   9   7 9.55138 63.0540   2
  -7   9   6 255.981 55.8873   1
  -7   9   6 214.484 69.6188   2
  -7   9   5 2464.80 150.396   2
  -7   9   5 2267.52 119.558   1
  -7   9   4 7992.11 259.477   2
  -7   9   4 7350.80 223.993   1
  -7   9   3 927.471 87.5880   2
  -7   9   3 1102.59 89.5321   1
  -7   9   2 1362.45 97.3370   2
  -7   9   1 4924.32 161.718   2
  -7   9   0 6793.97 176.842   2
  -7   9  -1 1295.23 68.1319   2
  -7   9  -2 205.796 30.3296   2
  -7   9  -2 191.692 30.0106   2
  -7   9  -3 2774.13 77.3822   2
  -7   9  -3 2735.87 81.5654   2
  -7   9  -4 3224.35 86.1684   2
  -7   9  -4 3372.26 93.9546   2
  -7   9  -5 232.874 31.9625   2
  -7   9  -5 291.056 39.6346   2
  -7   9  -6 473.959 55.4532   2
   7   9   6 497.362 76.6901   2
   7   9   7 910.065 99.7826   2
   7   9   8 813.978 110.986   2
   7   9   9 56.8427 75.7843   2
  -7  11   7 657.274 114.170   2
  -7  11   6 1708.68 140.297   2
  -7  11   5 113.416 58.3211   2
  -7  11   4 298.446 65.9771   2
  -7  11   3 1318.27 100.678   2
  -7  11   2 2899.77 128.269   2
  -7  11   1 539.750 56.1079   2
  -7  11   0 330.636 35.0523   2
  -8 -12   4 214.204 67.1015   1
  -8 -12   3 76.1887 55.6279   1
   8 -12  -2 218.564 86.2979   1
   8 -12  -1 447.607 82.7380   1
   8 -12   0 606.396 86.4069   1
   8 -12   1 219.989 62.8574   1
   8 -12   2 157.860 57.7734   1
  -8 -10   3 1731.70 116.534   1
   8 -10  -3 1822.16 216.330   1
   8 -10  -2 1743.81 144.571   1
  -8 -10   2 1851.73 112.055   1
   8 -10  -1 280.891 59.7521   1
  -8 -10   1 311.899 52.9357   1
   8 -10   0 1079.01 95.0232   1
  -8 -10   0 989.936 74.7708   1
   8 -10   1 1175.40 97.2671   1
  -8 -10  -1 1285.66 79.1183   1
  -8 -10  -2 2507.12 101.613   1
   8 -10   2 3226.24 148.718   1
   8 -10   3 832.534 88.5244   1
   8 -10   4 285.518 65.4246   1
   8 -10   5 460.418 75.4356   1
   8 -10   6 787.267 91.7819   1
   8  -8  -5 4222.17 168.950   2
   8  -8  -4 2615.36 127.691   2
   8  -8  -3 412.507 126.791   1
   8  -8  -3 236.357 48.4041   2
   8  -8  -2 1493.19 94.6353   2
   8  -8  -2 1464.31 119.329   1
   8  -8  -1 5092.63 212.517   2
   8  -8  -1 4777.36 185.386   1
  -8  -8   0 8424.38 148.442   2
   8  -8   0 11134.3 266.713   1
  -8  -8   0 12149.9 238.050   1
  -8  -8   0 9369.86 135.675   2
   8  -8   1 860.408 75.0845   1
  -8  -8  -1 871.196 57.1296   1
  -8  -8  -2 1919.86 73.9990   1
   8  -8   2 1934.08 110.999   1
  -8  -8  -2 1865.42 80.4967   2
  -8  -8  -3 1822.26 89.2743   2
   8  -8   3 1800.65 110.256   1
  -8  -8  -4 8443.36 219.595   2
   8  -8   4 8042.98 242.132   1
   8  -8   5 1117.70 94.2198   1
  -8  -8  -5 1122.65 84.1763   2
   8  -8   6 168.891 56.3499   1
  -8  -8  -6 177.496 49.3975   2
   8  -8   7 782.777 88.4015   1
  -8  -6   9 60.3938 39.0923   2
  -8  -6   8 46.1740 33.0666   2
  -8  -6   7 5015.28 146.335   2
  -8  -6   6 2319.25 88.6895   2
   8  -6  -6 2327.90 125.333   2
  -8  -6   5 292.584 30.3127   2
   8  -6  -5 351.573 53.4594   2
  -8  -6   4 1045.21 42.5387   2
   8  -6  -4 1122.68 81.1162   2
  -8  -6   3 12790.4 179.475   2
   8  -6  -3 13226.9 290.466   2
   8  -6  -2 23817.6 411.620   2
  -8  -6   2 20196.5 267.828   2
  -8  -6   2 21094.7 265.017   2
   8  -6  -2 25456.5 520.323   1
   8  -6  -1 853.538 73.0035   2
  -8  -6   1 732.751 38.1830   2
  -8  -6   0 3594.61 91.4827   2
   8  -6   0 3519.51 132.835   1
  -8  -6   0 4055.91 150.063   2
   8  -6   0 4157.35 207.750   2
  -8  -6  -1 7711.12 161.047   2
   8  -6   1 6917.42 192.163   1
  -8  -6  -2 37861.7 556.857   2
  -8  -6  -2 39213.8 495.585   1
   8  -6   2 38595.6 605.778   1
  -8  -6  -3 995.084 69.9804   2
   8  -6   3 1584.37 97.2603   1
  -8  -6  -4 1931.94 99.3275   2
   8  -6   4 1849.77 105.150   1
   8  -6   5 1939.62 113.711   1
  -8  -6  -5 2046.57 110.573   2
  -8  -6  -6 10261.4 275.255   2
  -8  -6  -7 615.304 75.1831   2
   8  -6   8 8.71661 50.1116   1
   8  -6   9 796.911 95.8612   1
   8  -6  10 351.504 77.0281   1
  -8  -4  12 227.144 68.9590   2
  -8  -4  11 59.2950 48.5364   2
  -8  -4  10 188.912 58.1408   2
  -8  -4   9 2560.59 135.127   2
  -8  -4   8 1366.47 96.8270   2
  -8  -4   7 242.695 45.8121   2
   8  -4  -7 281.623 58.6974   2
   8  -4  -6 101.586 40.5564   2
  -8  -4   6 196.170 37.9452   2
  -8  -4   5 18611.8 332.285   2
   8  -4  -5 19050.4 380.382   2
  -8  -4   4 23319.5 365.429   2
   8  -4  -4 22612.1 416.891   2
  -8  -4   3 430.993 36.2972   2
   8  -4  -3 459.615 49.8986   2
   8  -4  -2 5629.23 166.797   2
  -8  -4   2 5676.21 134.219   2
   8  -4  -1 25234.0 443.524   1
   8  -4  -1 24965.0 426.143   2
   8  -4   0 101226. 1293.77   1
  -8  -4   0 99609.3 1232.77   2
  -8  -4  -1 740.049 47.7034   2
   8  -4   1 1883.09 83.4905   1
  -8  -4  -2 7227.72 171.553   2
  -8  -4  -2 7837.95 159.542   1
   8  -4   2 7377.48 184.374   1
   8  -4   3 3307.12 121.913   1
  -8  -4  -3 3598.54 122.102   2
  -8  -4  -4 56249.4 807.353   2
  -8  -4  -5 770.544 70.5580   2
  -8  -4  -6 333.185 54.4902   2
   8  -4   6 364.055 55.0488   1
  -8  -4  -7 1737.64 114.093   2
   8  -4   7 1601.04 106.402   1
   8  -4   8 4657.18 183.825   1
   8  -4   9 272.428 64.7992   1
   8  -4  10 70.3006 55.1912   1
   8  -4  11 231.750 71.1810   1
  -8  -2  12 240.613 77.9088   2
  -8  -2  11 895.602 104.662   2
  -8  -2  10 262.072 68.1602   2
  -8  -2   9 100.501 50.0637   2
  -8  -2   8 746.725 79.6414   2
  -8  -2   7 12464.3 306.350   2
   8  -2  -7 12734.5 321.689   2
  -8  -2   6 6374.48 196.298   2
   8  -2  -6 6642.96 212.578   2
  -8  -2   5 77.0782 28.6716   2
   8  -2  -5 42.7442 28.3041   2
  -8  -2   4 1016.46 64.1583   2
   8  -2  -4 964.848 69.6026   2
  -8  -2   3 55031.3 745.199   2
   8  -2  -3 52683.4 758.509   2
   8  -2  -2 117802. 1521.16   2
  -8  -2   2 124907. 1518.89   2
  -8  -2   1 3055.48 132.339   2
   8  -2  -1 2427.85 103.343   2
   8  -2   0 20288.0 462.672   2
  -8  -2   0 21850.1 426.048   2
   8  -2   1 22958.2 368.096   1
  -8  -2  -1 25558.6 467.625   1
  -8  -2  -2 177646. 2067.65   1
  -8  -2  -2 176502. 2141.54   2
  -8  -2  -3 1815.01 93.1165   2
  -8  -2  -4 3416.56 127.218   2
   8  -2   4 3283.10 113.582   1
  -8  -2  -5 1166.70 79.3896   2
   8  -2   5 1153.05 73.2830   1
   8  -2   6 36855.3 580.103   1
  -8  -2  -6 36927.0 614.593   2
  -8  -2  -7 214.462 59.7105   2
   8  -2   7 293.473 57.6832   1
  -8  -2  -8 65.2311 44.5523   2
   8  -2   8 43.7831 41.2883   1
   8  -2   9 526.045 69.8105   1
   8  -2  10 1067.82 95.5980   1
   8  -2  11 129.752 59.5788   1
   8  -2  12 30.5496 58.1260   1
   8  -2  13 44.6788 66.7412   1
  -8   0  12 2.54099 68.0605   2
  -8   0  11 77.3929 60.3028   2
  -8   0  10 753.915 97.2393   2
  -8   0   9 4351.81 201.233   2
  -8   0   8 242.206 64.5863   2
   8   0  -8 220.248 59.4826   2
  -8   0   7 131.672 45.2774   2
   8   0  -7 159.622 47.8171   2
  -8   0   6 300.203 49.9130   2
   8   0  -6 325.261 51.0489   2
  -8   0   5 29351.8 508.320   2
   8   0  -5 28185.2 485.947   2
  -8   0   4 40693.3 633.265   2
  -8   0   3 340.677 42.4950   2
  -8   0   2 8047.84 202.661   2
  -8   0   1 36682.3 602.952   2
  -8   0   1 34663.0 594.321   1
  -8   0   0 250515. 3200.16   2
  -8   0   0 261767. 3134.57   1
  -8   0  -1 2366.85 91.4628   1
  -8   0  -2 13101.6 221.348   1
   8   0   2 11996.9 210.051   1
  -8   0  -3 1768.20 85.3385   2
  -8   0  -3 1662.46 64.6266   1
   8   0   3 1575.94 61.0019   1
   8   0   4 121482. 1444.67   1
  -8   0  -4 115209. 1508.23   2
   8   0   5 708.515 53.2274   1
   8   0   6 608.361 63.1788   2
   8   0   6 632.596 51.8150   1
   8   0   7 862.187 78.1959   2
   8   0   7 916.221 66.4393   1
   8   0   8 9116.83 269.371   2
  -8   0  -8 9352.39 279.236   2
   8   0   8 10081.1 238.829   1
   8   0   9 152.998 55.6930   2
   8   0   9 168.883 51.3336   1
   8   0  10 76.3662 54.4798   2
   8   0  10 52.6686 42.7307   1
   8   0  11 54.2917 58.0918   2
   8   0  11 47.1463 49.0556   1
   8   0  12 62.6067 48.9170   1
  -8   2  11 1003.20 124.547   2
  -8   2  10 96.7818 66.4349   2
  -8   2   9 113.802 56.4543   2
   8   2  -9 126.562 53.9044   2
  -8   2   8 774.248 90.5478   2
   8   2  -8 819.112 83.9418   2
  -8   2   7 13500.2 361.536   2
   8   2  -7 14349.4 327.281   2
  -8   2   6 6218.03 217.925   2
   8   2  -6 6953.81 202.743   2
  -8   2   5 163.338 42.4455   2
   8   2  -5 213.750 38.1364   2
  -8   2   4 1960.01 110.435   2
   8   2  -4 2248.50 96.7603   2
   8   2  -3 56894.0 770.133   2
  -8   2   3 55387.0 817.823   2
   8   2  -2 125599. 1567.80   2
  -8   2   1 2902.58 134.760   1
  -8   2   0 20507.6 368.545   1
  -8   2  -1 25872.1 416.789   1
  -8   2  -2 191237. 2302.90   1
   8   2   3 8439.98 164.566   1
  -8   2  -3 3090.21 125.509   2
  -8   2  -4 4314.55 138.557   2
   8   2   4 4009.23 86.0031   1
  -8   2  -5 365.440 46.6509   2
   8   2   5 372.843 27.4520   1
  -8   2  -6 37496.6 614.060   2
   8   2   6 38357.3 511.397   1
   8   2   6 37540.2 634.734   2
   8   2   7 174.383 70.9183   2
  -8   2  -7 190.219 56.6118   2
   8   2   7 220.192 37.1680   1
   8   2   8 17.9635 43.8761   2
  -8   2  -8 44.5579 43.7352   2
   8   2   8 48.7072 29.1502   1
   8   2   9 329.947 69.4081   2
   8   2   9 324.127 47.1661   1
   8   2  10 1113.02 113.595   2
   8   2  10 1225.03 79.4004   1
   8   2  11 301.454 76.9433   2
   8   2  11 214.532 47.5149   1
  -8   4  11 77.4708 75.9907   2
  -8   4  10 126.230 144.511   1
  -8   4   9 3250.22 298.136   1
   8   4  -9 3274.47 159.833   2
  -8   4   8 1167.31 182.431   1
   8   4  -8 933.668 84.3870   2
  -8   4   7 486.647 112.629   1
   8   4  -7 443.595 56.1337   2
   8   4  -6 44.9472 33.0170   2
  -8   4   6 125.518 81.5406   1
  -8   4   5 21448.0 458.036   2
  -8   4   5 21339.2 531.930   1
  -8   4   4 26153.7 508.036   2
  -8   4   4 26861.0 570.594   1
  -8   4   3 961.425 90.7967   1
   8   4  -3 900.548 62.5412   2
  -8   4   3 936.388 78.4829   2
  -8   4   2 7960.58 221.480   2
  -8   4   2 8039.22 229.869   1
  -8   4   1 31355.9 529.178   1
  -8   4   1 32171.9 530.415   2
  -8   4   0 126513. 1665.26   2
  -8   4  -1 3058.06 151.530   2
  -8   4  -2 9813.03 238.111   1
  -8   4  -2 10877.8 339.143   2
  -8   4  -4 63607.6 881.312   2
   8   4   4 66288.5 916.058   2
   8   4   5 868.034 78.4048   2
  -8   4  -5 837.878 69.9053   2
   8   4   6 821.342 84.2519   2
  -8   4  -6 783.508 69.5127   2
  -8   4  -7 1116.62 85.4300   2
   8   4   7 1148.01 103.405   2
  -8   4  -8 4916.14 188.381   2
   8   4   8 5469.10 230.724   2
   8   4   9 522.825 95.8270   2
   8   4   9 380.954 24.6534   1
  -8   4  -9 484.869 73.4824   2
   8   4   9 545.995 68.3245   1
   8   4  10 43.1519 20.5130   1
  -8   6  10 509.553 103.715   2
  -8   6   9 63.5437 68.2876   2
   8   6  -9 135.771 47.1303   2
  -8   6   9 56.7325 63.1474   1
   8   6  -8 32.2493 38.0671   2
  -8   6   8 14.4143 58.2782   2
  -8   6   8 13.2339 57.3956   1
   8   6  -7 6751.85 186.173   2
  -8   6   7 6540.44 263.125   2
  -8   6   6 2704.69 155.276   1
  -8   6   6 2335.43 153.911   2
   8   6  -6 2695.42 111.652   2
   8   6  -5 797.633 58.9884   2
  -8   6   5 983.509 89.3195   1
  -8   6   5 906.124 94.3472   2
  -8   6   4 1628.26 113.605   2
  -8   6   4 1855.94 114.322   1
  -8   6   3 16850.1 372.136   2
  -8   6   3 17091.1 365.800   1
  -8   6   2 27807.4 512.874   2
  -8   6   2 29382.1 504.367   1
  -8   6   1 1783.41 102.767   1
  -8   6   1 1398.75 88.4163   2
  -8   6   0 6349.31 187.619   2
  -8   6   0 6264.77 193.452   1
  -8   6  -1 8186.76 231.637   1
  -8   6  -1 8991.36 239.257   2
  -8   6  -2 50922.5 812.296   2
  -8   6  -3 1737.72 85.2663   2
  -8   6  -3 2282.88 150.153   2
  -8   6  -4 3165.80 116.334   2
  -8   6  -4 3234.09 190.043   2
   8   6   5 1449.15 100.593   2
  -8   6  -5 1338.54 80.3049   2
   8   6   6 12823.0 333.774   2
  -8   6  -6 11442.3 268.373   2
   8   6   7 1054.81 108.676   2
  -8   6  -7 743.836 73.9620   2
   8   6   8 84.1389 59.5503   2
  -8   6  -8 62.2217 42.9224   2
   8   6   9 609.265 98.3267   2
  -8   6  -9 537.432 73.2101   2
   8   6  10 357.471 88.0758   2
  -8   8   9 875.641 130.200   2
  -8   8   8 457.906 98.4123   2
  -8   8   7 132.200 68.2052   2
  -8   8   7 134.062 53.3065   1
  -8   8   6 389.560 78.1344   2
  -8   8   6 318.686 60.8503   1
  -8   8   5 5457.92 194.335   1
  -8   8   5 5686.27 230.840   2
  -8   8   4 3464.11 150.481   1
  -8   8   4 2934.57 158.954   2
  -8   8   3 610.534 73.4049   2
  -8   8   3 727.816 74.5147   1
  -8   8   2 2703.72 132.165   2
  -8   8   2 2791.97 135.195   1
  -8   8   1 6028.16 206.246   1
  -8   8   1 6140.97 192.858   2
  -8   8   0 15687.9 321.437   2
  -8   8  -1 1039.58 72.2631   2
  -8   8  -2 3548.97 126.227   2
  -8   8  -3 1577.69 74.0390   2
  -8   8  -3 1720.87 91.8639   2
  -8   8  -4 10510.5 218.255   2
  -8   8  -4 11379.3 284.427   2
  -8   8  -5 1321.67 107.371   2
  -8   8  -5 1306.42 75.7182   2
  -8   8  -6 456.807 50.9814   2
  -8   8  -6 393.673 77.3516   2
   8   8   6 549.667 80.3805   2
  -8   8  -7 580.684 61.6962   2
  -8   8  -7 460.909 89.9122   2
   8   8   7 621.605 89.3411   2
   8   8   8 1001.46 115.185   2
  -8   8  -8 979.087 118.212   2
   8   8   9 724.902 109.591   2
  -8  10   8 253.036 99.1324   2
  -8  10   7 940.911 124.560   2
  -8  10   6 188.518 78.6779   2
  -8  10   5 148.598 62.7330   2
  -8  10   5 123.456 51.2641   1
  -8  10   4 748.389 89.5564   2
  -8  10   3 2731.21 144.373   2
  -8  10   2 2399.26 125.881   2
  -8  10   1 526.230 62.7051   2
  -8  10   0 1887.17 92.5031   2
  -8  10  -1 1324.85 67.9033   2
  -8  10  -2 4136.51 97.5705   2
  -8  10  -2 3893.70 98.0796   2
  -8  10  -3 516.779 25.1664   2
  -8  10  -3 499.699 26.4442   2
  -9 -11   5 31.2739 55.0791   1
  -9 -11   4 108.330 56.8656   1
   9 -11  -3 1007.25 159.305   1
  -9 -11   3 897.556 90.7313   1
  -9 -11   2 1455.79 106.206   1
   9 -11  -2 1165.07 138.285   1
  -9 -11   1 533.191 66.5311   1
   9 -11  -1 551.777 82.2827   1
   9 -11   0 5.30301 50.8114   1
   9 -11   1 1223.76 104.920   1
   9 -11   2 1666.32 118.336   1
   9 -11   3 421.642 71.5396   1
   9 -11   4-5.28560 51.0138   1
   9  -9  -4 2016.63 116.949   2
   9  -9  -3 690.691 72.2388   2
   9  -9  -3 921.117 161.387   1
   9  -9  -2 260.850 56.4571   2
   9  -9  -2 270.080 73.1049   1
   9  -9  -1 3035.59 154.610   1
  -9  -9   1 3358.29 135.641   1
   9  -9   0 3743.54 164.531   1
  -9  -9   0 4052.32 140.155   1
  -9  -9  -1 2054.11 97.5147   2
   9  -9   1 2078.38 120.068   1
  -9  -9  -1 1799.31 62.9442   2
  -9  -9  -1 2067.74 89.7401   1
  -9  -9  -2 22.9066 21.1464   1
   9  -9   2 27.5018 39.5272   1
  -9  -9  -2 8.16673 22.5346   2
  -9  -9  -3 3728.99 129.986   2
   9  -9   3 3424.76 157.327   1
   9  -9   4 3312.74 158.196   1
  -9  -9  -4 3377.83 134.098   2
  -9  -9  -5 534.169 66.4595   2
   9  -9   5 549.797 75.8269   1
   9  -9   6 53.8296 51.0011   1
   9  -9   7 1003.40 102.927   1
  -9  -7   7 830.604 53.5889   2
  -9  -7   6 1705.51 62.7582   2
   9  -7  -5 154.542 46.9293   2
  -9  -7   5 79.7285 18.2089   2
   9  -7  -4 1420.73 93.3103   2
   9  -7  -3 6125.36 327.413   1
   9  -7  -3 5178.70 180.448   2
   9  -7  -2 5592.44 185.812   2
   9  -7  -2 5516.54 236.689   1
   9  -7  -1 5341.94 188.123   1
   9  -7  -1 5368.91 202.966   2
  -9  -7   1 4376.36 78.7681   2
  -9  -7   1 4743.15 84.4321   2
  -9  -7   0 244.687 38.5661   2
   9  -7   0 231.646 46.4702   1
  -9  -7   0 267.466 26.0625   2
  -9  -7  -1 13659.8 238.405   2
  -9  -7  -1 13405.7 238.921   1
  -9  -7  -2 7273.25 176.549   2
   9  -7   2 6933.68 209.281   1
  -9  -7  -2 7290.96 140.890   1
  -9  -7  -3 3484.63 127.798   2
   9  -7   3 3450.32 147.013   1
  -9  -7  -4 125.490 39.3454   2
   9  -7   4 167.276 47.7114   1
  -9  -7  -5 5809.62 191.001   2
   9  -7   5 5318.34 194.790   1
  -9  -7  -6 4431.62 176.938   2
   9  -7   6 4241.53 180.809   1
   9  -7   9 455.160 79.4298   1
  -9  -5  10 310.107 60.0249   2
  -9  -5   9 167.912 49.5422   2
  -9  -5   8 1261.83 87.3987   2
  -9  -5   7 478.526 55.8304   2
  -9  -5   6 2816.29 109.456   2
   9  -5  -6 2550.08 130.333   2
  -9  -5   5 3649.79 117.324   2
   9  -5  -5 3793.28 153.064   2
  -9  -5   4 2768.15 89.2578   2
   9  -5  -4 3133.12 134.247   2
  -9  -5   3 4863.13 118.973   2
   9  -5  -3 5548.17 173.213   2
   9  -5  -2 1923.18 101.542   2
  -9  -5   2 1998.81 73.1189   2
   9  -5  -2 1749.25 140.408   1
   9  -5  -1 31779.4 530.194   2
   9  -5  -1 31890.7 536.375   1
  -9  -5   0 7221.11 151.779   2
   9  -5   0 7036.64 195.235   1
  -9  -5  -1 23892.8 368.517   2
   9  -5   1 23839.7 408.527   1
  -9  -5  -2 44.4664 23.7614   2
   9  -5   2 147.986 34.5476   1
  -9  -5  -3 31294.8 493.940   2
   9  -5   3 29981.2 503.211   1
  -9  -5  -4 8582.66 222.850   2
   9  -5   4 8079.53 220.229   1
  -9  -5  -5 5721.10 187.607   2
  -9  -5  -6 480.284 66.6310   2
  -9  -5  -7 4472.25 185.437   2
   9  -5   7 4240.81 176.992   1
   9  -5   8 3078.25 157.715   1
   9  -5   9 922.331 99.5563   1
   9  -5  10 226.865 65.8870   1
   9  -5  11 159.664 67.9662   1
  -9  -3  12 226.886 73.5145   2
  -9  -3  11 12.0389 51.1131   2
  -9  -3  10 975.558 96.4074   2
  -9  -3   9 653.654 82.1362   2
  -9  -3   8 1859.22 115.800   2
  -9  -3   7 553.258 66.0752   2
   9  -3  -7 602.861 73.6659   2
  -9  -3   6 2082.38 106.699   2
   9  -3  -6 2115.79 118.388   2
  -9  -3   5 1321.02 81.7365   2
   9  -3  -5 1532.69 94.5035   2
  -9  -3   4 4379.49 134.897   2
   9  -3  -4 3871.19 151.105   2
  -9  -3   3 25320.8 404.603   2
   9  -3  -3 23243.2 426.658   2
   9  -3  -2 3795.77 137.126   2
  -9  -3   2 4059.19 131.008   2
   9  -3  -1 42326.8 639.668   2
   9  -3  -1 47812.6 744.108   1
   9  -3   0 1134.33 71.6994   1
   9  -3   0 1427.86 119.725   2
  -9  -3   0 1293.28 94.2282   2
  -9  -3  -1 81463.1 1035.10   2
   9  -3   1 79143.4 1040.85   1
  -9  -3  -2 9176.71 194.441   2
   9  -3   2 8454.69 191.024   1
  -9  -3  -3 40777.2 605.870   2
  -9  -3  -4 592.908 58.6857   2
  -9  -3  -5 28762.7 499.296   2
   9  -3   5 28029.8 478.969   1
  -9  -3  -6 6385.35 208.764   2
   9  -3   6 6361.04 196.840   1
  -9  -3  -7 4932.20 192.693   2
   9  -3   7 5178.09 183.874   1
   9  -3   8 841.814 85.3566   1
   9  -3   9 1420.09 107.274   1
   9  -3  10 1245.41 105.474   1
   9  -3  11 858.546 97.6214   1
   9  -3  12 222.314 73.4279   1
  -9  -1  12 438.164 94.5577   2
  -9  -1  11 239.578 74.3372   2
  -9  -1  10 1169.38 115.672   2
  -9  -1   9 186.801 61.7415   2
   9  -1  -8 1882.37 125.351   2
  -9  -1   8 1668.35 118.574   2
  -9  -1   7 84.1192 46.2911   2
  -9  -1   6 3897.27 159.286   2
  -9  -1   5 2816.59 128.285   2
  -9  -1   4 2798.45 119.348   2
  -9  -1   3 20152.4 373.098   2
   9  -1  -3 19927.6 365.790   2
   9  -1  -2 2177.77 97.5362   2
  -9  -1   2 2406.77 109.413   2
  -9  -1   1 47620.3 783.236   2
   9  -1  -1 49713.0 726.421   2
  -9  -1   0 2164.27 133.965   2
  -9  -1   0 1842.23 108.999   1
  -9  -1  -1 50213.2 720.965   1
  -9  -1  -2 1587.87 64.6391   1
  -9  -1  -3 66218.4 898.147   2
   9  -1   3 65435.9 854.525   1
  -9  -1  -3 65877.1 824.553   1
  -9  -1  -4 5233.72 163.634   2
   9  -1   4 5087.85 139.046   1
  -9  -1  -5 21666.5 408.961   2
   9  -1   5 21451.7 365.873   1
  -9  -1  -6 2302.04 119.497   2
   9  -1   6 2528.89 108.326   1
  -9  -1  -7 10433.5 285.344   2
   9  -1   7 10740.0 254.816   1
   9  -1   8 2378.26 119.796   1
   9  -1   9 2369.57 124.953   1
   9  -1  10 927.847 88.1941   1
   9  -1  11 355.209 67.6036   1
   9  -1  12 368.842 73.2747   1
   9  -1  13 291.599 71.8572   1
  -9   1  11 183.398 81.5271   2
  -9   1  10 705.571 101.262   2
  -9   1   9 213.842 66.0471   2
  -9   1   8 2838.06 163.680   2
   9   1  -8 2958.71 150.902   2
   9   1  -7 175.482 58.6774   2
  -9   1   7 144.845 56.0637   2
  -9   1   6 2543.82 137.895   2
   9   1  -6 2610.50 126.198   2
  -9   1   5 2559.32 131.739   2
   9   1  -5 2856.93 119.969   2
  -9   1   4 4845.73 170.274   2
   9   1  -4 4884.96 152.386   2
   9   1  -3 22443.6 384.440   2
  -9   1   3 21804.7 416.866   2
   9   1  -2 962.499 64.0246   2
  -9   1   2 916.095 70.0158   2
  -9   1   1 57162.2 928.142   2
  -9   1   1 69038.8 989.426   1
  -9   1   0 1193.82 81.3030   1
  -9   1   0 1302.00 103.712   2
  -9   1  -1 64858.1 1019.91   2
  -9   1  -1 66898.6 897.295   1
  -9   1  -2 1943.35 82.1390   1
   9   1   2 2079.65 96.2803   1
  -9   1  -3 69443.0 904.251   1
   9   1   3 68152.2 860.044   1
   9   1   4 4204.86 103.552   1
  -9   1  -5 20690.9 389.323   2
   9   1   5 20320.2 314.550   1
   9   1   6 2591.02 92.0098   1
  -9   1  -6 2605.81 125.131   2
   9   1   7 12011.8 309.963   2
   9   1   7 12312.6 243.082   1
  -9   1  -7 12065.5 307.112   2
  -9   1  -8 2242.71 135.205   2
   9   1   8 2539.82 107.867   1
   9   1   8 2322.39 134.682   2
   9   1   9 1615.30 121.607   2
   9   1   9 1644.63 92.4068   1
   9   1  10 719.587 94.8668   2
   9   1  10 772.073 73.7703   1
   9   1  11 744.305 73.0683   1
   9   1  11 692.894 98.0339   2
   9   1  12 467.409 63.6619   1
  -9   3  11 2.82341 69.4228   2
  -9   3  10 1651.78 147.397   2
  -9   3   9 461.707 85.9229   2
  -9   3   9 564.477 116.104   1
   9   3  -9 548.723 81.8939   2
  -9   3   8 1308.25 120.673   2
  -9   3   8 1221.02 140.244   1
   9   3  -8 1242.96 98.1827   2
  -9   3   7 397.098 73.7707   2
  -9   3   7 490.385 105.945   1
   9   3  -7 375.738 58.1432   2
  -9   3   6 3208.24 164.303   2
  -9   3   6 3345.53 225.717   1
   9   3  -6 3478.01 139.027   2
  -9   3   5 7813.85 373.750   1
   9   3  -5 3007.90 124.503   2
  -9   3   4 3569.24 211.469   1
   9   3  -4 3219.15 119.028   2
   9   3  -3 27252.7 452.146   2
  -9   3   3 30760.3 607.200   1
   9   3  -2 5522.20 200.548   2
  -9   3   1 50765.0 795.554   2
  -9   3   0 552.253 69.3273   2
  -9   3   0 577.725 57.4217   1
  -9   3  -1 93747.8 1226.49   1
  -9   3  -1 92182.7 1372.59   2
  -9   3  -2 9492.40 305.068   2
  -9   3  -2 8721.31 215.990   1
  -9   3  -4 812.124 65.3213   2
   9   3   5 33026.8 581.682   2
  -9   3  -5 33116.8 563.915   2
   9   3   6 5965.80 109.067   1
  -9   3  -6 6387.27 198.332   2
  -9   3  -7 4327.76 170.037   2
   9   3   7 4157.15 92.6714   1
  -9   3  -8 692.105 80.3438   2
   9   3   8 686.825 41.9625   1
   9   3   9 2121.94 77.3073   1
   9   3  10 1437.26 68.7804   1
   9   3  11 498.339 91.1270   2
   9   5  -9 65.9731 47.5111   2
  -9   5   9 154.581 71.6773   2
  -9   5   9 72.8197 84.3318   1
  -9   5   8 2225.97 160.982   2
   9   5  -8 2151.32 119.248   2
  -9   5   8 2171.36 181.855   1
  -9   5   7 321.835 74.0460   2
   9   5  -7 443.468 61.9096   2
  -9   5   7 528.889 100.203   1
  -9   5   6 1765.24 145.487   1
  -9   5   6 2021.17 139.635   2
   9   5  -6 2142.27 102.875   2
  -9   5   5 3854.50 194.973   1
   9   5  -5 4533.08 144.659   2
  -9   5   5 4178.06 189.848   2
  -9   5   4 3812.35 181.084   1
   9   5  -4 4111.46 144.439   2
  -9   5   4 3942.94 172.617   2
  -9   5   3 9227.71 263.592   1
  -9   5   3 7640.23 242.978   2
  -9   5   2 1282.25 92.9895   1
  -9   5   2 1123.36 86.9698   2
  -9   5   1 40545.1 661.609   2
  -9   5   1 41760.3 663.329   1
  -9   5   0 7839.36 222.484   1
  -9   5   0 8382.47 239.048   2
  -9   5  -1 31797.4 595.747   2
  -9   5  -2 267.717 57.6364   2
  -9   5  -3 39001.8 771.285   2
  -9   5  -4 8801.21 219.211   2
   9   5   5 6873.55 215.772   2
  -9   5  -5 6327.70 184.448   2
   9   5   6 766.908 83.4770   2
  -9   5  -6 696.262 67.6070   2
  -9   5  -7 5691.63 197.492   2
   9   5   7 5970.20 225.498   2
  -9   5  -8 3492.79 159.246   2
   9   5   8 3540.91 182.094   2
   9   5   9 651.003 96.2020   2
   9   5  10 200.402 75.1574   2
  -9   7   9 225.369 86.7377   2
   9   7  -8 298.074 47.3448   2
  -9   7   8 288.414 83.7496   2
  -9   7   8 303.451 69.3394   1
   9   7  -7 689.472 63.0740   2
  -9   7   7 736.671 87.6828   1
  -9   7   7 841.978 109.822   2
  -9   7   6 2452.69 144.859   1
  -9   7   6 2511.95 164.909   2
   9   7  -6 2527.26 123.836   2
  -9   7   5 341.058 74.5872   2
  -9   7   5 643.092 82.5555   1
  -9   7   4 1191.22 103.713   2
  -9   7   4 1268.32 100.655   1
  -9   7   3 6680.46 228.913   2
  -9   7   3 6544.78 215.666   1
  -9   7   2 6967.48 220.927   1
  -9   7   2 6843.57 217.758   2
  -9   7   1 7565.40 222.268   2
  -9   7   1 8745.85 247.215   1
  -9   7   0 157.034 49.7892   1
  -9   7   0 125.195 40.9012   2
  -9   7  -1 18576.2 374.910   2
  -9   7  -2 9191.92 257.821   2
  -9   7  -3 5239.07 156.780   2
  -9   7  -3 5433.53 213.894   2
  -9   7  -4 436.706 50.4447   2
  -9   7  -4 514.494 77.9939   2
  -9   7  -5 7813.33 303.844   2
  -9   7  -5 7564.59 200.807   2
  -9   7  -6 4645.02 238.158   2
  -9   7  -6 5011.52 163.869   2
   9   7   7 525.213 85.7393   2
  -9   7  -7 470.724 60.8990   2
   9   7   8 60.7814 67.2348   2
  -9   7  -8 34.8809 40.9385   2
   9   7   9 869.636 114.030   2
  -9   9   8 905.947 129.614   2
  -9   9   7 55.2764 75.3298   2
  -9   9   6 184.776 70.4113   2
  -9   9   6 208.778 60.1445   1
  -9   9   5 1766.32 136.676   2
  -9   9   5 1716.03 117.494   1
  -9   9   4 2711.95 158.620   2
  -9   9   4 2706.76 140.945   1
  -9   9   3 1359.96 108.665   2
  -9   9   3 1595.99 111.376   1
  -9   9   2 160.161 53.5499   1
  -9   9   2 117.254 48.9663   2
  -9   9   1 4789.62 173.674   2
  -9   9   0 5092.20 169.082   2
  -9   9  -1 3723.84 138.033   2
  -9   9  -2 147.158 37.3695   2
  -9   9  -3 5177.52 138.634   2
  -9   9  -3 5232.55 153.710   2
  -9   9  -4 3820.34 117.317   2
  -9   9  -4 3919.99 135.725   2
  -9   9  -5 765.844 57.8511   2
  -9   9  -5 844.052 76.6349   2
  -9   9  -6 18.8730 46.9400   2
  -9  11   7 425.179 103.375   2
  -9  11   6 698.002 108.355   2
  -9  11   5 99.8353 67.2224   2
  -9  11   4 32.6062 52.0712   2
  -9  11   3 1452.90 109.124   2
  -9  11   2 1831.51 112.536   2
  -9  11   1 1055.86 82.0358   2
  -9  11   0 31.5805 36.4034   2
 -10 -12   4 43.2026 52.2557   1
  10 -12  -2 31.7346 81.3326   1
  10 -12  -1 337.722 79.7030   1
  10 -12   0 237.169 66.0186   1
  10 -12   1 172.192 60.5951   1
  10 -10  -3 1221.91 169.311   1
 -10 -10   2 806.184 79.6599   1
  10 -10  -2 768.873 116.243   1
 -10 -10   1 191.523 47.2738   1
  10 -10  -1 220.803 61.6031   1
 -10 -10   0 228.597 45.4493   1
  10 -10   0 202.381 58.5002   1
  10 -10   1 1071.43 93.7860   1
 -10 -10  -1 1142.79 72.4158   1
  10 -10   2 2021.89 124.886   1
  10 -10   3 691.370 80.0881   1
  10 -10   4 95.6680 52.6455   1
  10 -10   5 232.789 66.1249   1
  10  -8  -5 1485.49 103.388   2
  10  -8  -4 1290.94 98.8885   2
  10  -8  -3 1173.38 86.7839   2
  10  -8  -3 1449.78 175.904   1
  10  -8  -2 620.427 69.3764   2
  10  -8  -2 693.545 96.4689   1
  10  -8  -1 2934.15 179.650   2
  10  -8  -1 2478.72 135.831   1
 -10  -8   0 7166.61 127.717   2
  10  -8   0 7685.68 227.014   1
 -10  -8  -1 115.037 25.4834   2
  10  -8   1 255.630 52.0767   1
 -10  -8  -1 244.910 35.0592   1
 -10  -8  -2 503.352 47.2243   2
  10  -8   2 535.128 62.6108   1
 -10  -8  -2 514.715 37.6037   1
 -10  -8  -3 2153.52 101.015   2
  10  -8   3 2156.34 121.705   1
 -10  -8  -4 6305.98 189.337   2
  10  -8   4 6092.17 212.772   1
 -10  -8  -5 2431.66 120.577   2
  10  -8   5 2525.48 138.692   1
 -10  -8  -6 50.1193 43.5997   2
  10  -8   6 62.2502 49.9894   1
  10  -8   7 389.597 71.4442   1
 -10  -6   9 210.255 47.3936   2
 -10  -6   8 171.380 41.4440   2
 -10  -6   7 830.544 64.6579   2
 -10  -6   6 936.904 62.3668   2
  10  -6  -6 1049.27 94.1989   2
 -10  -6   5 3510.15 105.691   2
  10  -6  -5 3635.00 154.876   2
 -10  -6   4 451.464 35.7661   2
  10  -6  -4 431.690 57.5617   2
  10  -6  -3 3970.31 156.453   2
 -10  -6   3 4134.79 99.1772   2
  10  -6  -2 12605.4 298.806   2
 -10  -6   2 13056.5 219.015   2
 -10  -6   1 3180.41 116.168   2
 -10  -6   1 3552.93 90.7325   2
  10  -6  -1 3500.60 161.636   2
  10  -6  -1 3646.72 156.278   1
 -10  -6   0 1484.90 62.3201   2
  10  -6   0 1462.83 91.5021   1
 -10  -6  -1 5656.26 142.346   2
  10  -6   1 5175.42 169.729   1
 -10  -6  -2 26068.5 423.036   2
 -10  -6  -2 25983.4 347.919   1
 -10  -6  -3 1338.42 82.2472   2
  10  -6   3 1451.51 94.7436   1
 -10  -6  -4 397.735 52.7239   2
  10  -6   4 415.255 56.7938   1
  10  -6   5 3027.46 144.556   1
 -10  -6  -5 3190.88 143.053   2
 -10  -6  -6 8406.46 252.206   2
  10  -6   7 4694.01 189.993   1
  10  -6   8 102.758 55.2401   1
  10  -6   9 569.840 82.0472   1
  10  -6  10 547.365 85.7555   1
 -10  -4  11 15.4980 55.9571   2
 -10  -4  10 10.3715 46.1703   2
 -10  -4   9 625.731 79.3005   2
 -10  -4   8 864.277 83.0048   2
 -10  -4   7 3163.02 137.785   2
  10  -4  -7 3182.53 153.741   2
  10  -4  -6 66.8380 41.5693   2
 -10  -4   6 94.9254 34.4143   2
 -10  -4   5 2644.83 110.140   2
  10  -4  -5 2561.35 125.449   2
 -10  -4   4 8624.95 199.047   2
  10  -4  -4 8313.22 243.344   2
  10  -4  -3 16184.5 339.405   2
 -10  -4   3 17880.3 318.251   2
  10  -4  -2 1020.50 74.3840   2
 -10  -4   2 1082.98 67.4707   2
  10  -4  -1 7243.77 210.214   2
  10  -4  -1 7257.86 227.592   1
  10  -4   0 49915.0 764.574   1
 -10  -4   0 54342.1 861.790   2
  10  -4   1 2800.25 109.724   1
 -10  -4  -1 2708.95 101.436   2
 -10  -4  -2 1085.92 67.0463   2
  10  -4   2 1143.46 71.3954   1
 -10  -4  -3 10571.5 240.633   2
  10  -4   3 10200.7 239.438   1
 -10  -4  -4 41235.2 642.670   2
  10  -4   5 5339.27 176.636   1
 -10  -4  -5 6067.94 197.255   2
  10  -4   6 33.7084 40.0711   1
 -10  -4  -6 17.3639 33.6292   2
 -10  -4  -7 4139.31 179.070   2
  10  -4   7 4254.82 173.078   1
  10  -4   8 5559.37 205.085   1
  10  -4   9 3962.24 178.328   1
  10  -4  10 150.676 61.1443   1
  10  -4  11 455.282 82.9697   1
 -10  -2  12 9.58528 63.2778   2
 -10  -2  11 697.270 99.8619   2
 -10  -2  10 310.971 72.9825   2
 -10  -2   9 423.874 74.7533   2
 -10  -2   8 3.34003 40.9257   2
 -10  -2   7 867.584 85.1827   2
 -10  -2   6 3785.38 157.572   2
  10  -2  -6 3687.37 156.249   2
 -10  -2   5 18743.4 359.782   2
  10  -2  -5 14051.9 360.091   2
 -10  -2   4 530.040 53.2105   2
  10  -2  -4 391.308 55.5059   2
 -10  -2   3 1980.68 105.555   2
  10  -2  -3 999999. 2423.39   2
  10  -2  -2 64212.2 912.591   2
 -10  -2   2 66757.0 943.018   2
 -10  -2   1 16475.5 405.660   2
  10  -2  -1 21840.3 405.299   2
 -10  -2   0 7219.55 253.780   2
  10  -2   0 6516.61 198.897   1
 -10  -2  -1 11929.5 282.991   1
 -10  -2  -2 109562. 1346.29   2
 -10  -2  -2 101297. 1285.43   1
 -10  -2  -3 889.439 64.4608   2
 -10  -2  -3 971.687 42.9658   1
  10  -2   3 907.567 59.4986   1
 -10  -2  -4 1243.52 80.6396   2
  10  -2   4 1231.73 71.8339   1
  10  -2   5 11759.1 257.099   1
 -10  -2  -5 11450.6 280.914   2
  10  -2   6 27738.3 471.922   1
 -10  -2  -6 27059.4 505.974   2
 -10  -2  -7 9715.07 278.294   2
  10  -2   7 9510.11 247.982   1
  10  -2   8 117.244 47.8665   1
  10  -2   9 2545.13 134.593   1
  10  -2  10 1131.47 97.8872   1
  10  -2  11 1816.84 124.715   1
  10  -2  12 48.9155 58.2635   1
 -10   0  11 45.4543 69.8834   2
 -10   0  10 6.96455 53.3446   2
 -10   0   9 1181.35 115.296   2
 -10   0   8 1297.23 113.639   2
  10   0  -8 1292.20 105.108   2
 -10   0   7 6289.61 228.408   2
  10   0  -7 6821.82 225.531   2
  10   0  -6 72.7284 36.4895   2
 -10   0   6 65.3556 38.3968   2
 -10   0   5 439.023 60.2821   2
  10   0  -5 533.174 60.7572   2
 -10   0   4 32266.1 553.145   2
 -10   0   3 51553.9 784.683   2
 -10   0   2 5930.05 202.015   2
 -10   0   1 9961.07 303.709   2
 -10   0   1 13426.8 353.627   1
 -10   0   0 219810. 2893.28   2
 -10   0   0 230719. 2807.80   1
 -10   0  -1 19147.7 360.910   1
  10   0   1 20654.1 414.753   1
  10   0   2 9180.52 198.107   1
 -10   0  -2 10426.5 210.684   1
  10   0   3 19434.1 307.625   1
 -10   0  -3 19072.2 316.935   1
  10   0   4 93180.6 1155.46   1
 -10   0  -4 91262.8 1226.03   2
  10   0   5 7021.27 164.965   1
  10   0   6 80.5296 28.8051   1
  10   0   7 9056.32 216.364   1
  10   0   8 8189.86 213.819   1
 -10   0  -8 7866.33 258.815   2
  10   0   9 5908.86 185.656   1
  10   0  10 86.2222 46.8098   1
  10   0  11 863.034 84.0569   1
  10   0  12 128.468 52.4401   1
 -10   2  11 725.161 111.860   2
 -10   2  10 342.055 80.7975   2
 -10   2   9 478.584 87.6059   2
  10   2  -9 455.430 77.6222   2
  10   2  -8 98.4775 51.0028   2
 -10   2   8 131.166 60.1905   2
 -10   2   7 780.080 92.6007   2
  10   2  -7 806.489 80.4078   2
 -10   2   6 3816.69 180.646   2
  10   2  -6 4456.48 162.783   2
 -10   2   5 18730.8 416.232   2
  10   2  -5 19346.4 372.954   2
  10   2  -4 504.722 51.2011   2
 -10   2   4 381.232 55.0038   2
 -10   2   4 574.337 91.6626   1
  10   2  -3 952.509 66.1310   2
 -10   2   3 832.613 76.1280   2
  10   2  -2 67097.9 961.231   2
 -10   2   1 19590.4 423.698   1
 -10   2   0 7444.63 214.530   1
 -10   2  -1 8166.60 211.527   1
 -10   2  -2 126101. 1590.90   1
  10   2   3 1909.78 99.9989   1
 -10   2  -3 1441.68 80.8236   1
 -10   2  -4 1881.76 101.594   2
  10   2   4 1634.78 64.2534   1
 -10   2  -5 11844.0 280.682   2
  10   2   5 11770.6 197.732   1
 -10   2  -6 28994.6 515.983   2
  10   2   6 27410.8 393.464   1
 -10   2  -7 10463.9 281.279   2
  10   2   7 10157.7 196.652   1
  10   2   8 112.842 52.8254   2
 -10   2  -8 29.4747 46.6087   2
  10   2   8 6.66156 24.9147   1
  10   2   9 2468.09 98.3537   1
  10   2   9 2481.63 155.144   2
  10   2  10 1145.52 73.9586   1
  10   2  11 2056.64 98.7407   1
 -10   4  10 142.859 73.1254   2
 -10   4   9 753.648 160.607   1
  10   4  -9 798.548 89.1420   2
 -10   4   8 872.316 154.449   1
  10   4  -8 637.194 74.5631   2
 -10   4   7 4079.45 260.124   1
  10   4  -7 3476.12 145.949   2
 -10   4   6 559.930 108.285   1
  10   4  -6 505.295 57.3596   2
  10   4  -5 2429.06 112.235   2
 -10   4   5 2920.28 187.544   1
  10   4  -4 11349.1 252.130   2
 -10   4   4 9626.61 288.840   2
  10   4  -3 19118.8 396.795   2
 -10   4   3 18191.5 393.555   2
 -10   4   2 2453.66 136.415   1
 -10   4   2 2548.44 132.635   2
 -10   4   1 6952.29 224.069   2
 -10   4   0 59707.6 939.319   2
 -10   4  -1 3214.44 175.137   2
 -10   4  -1 3538.06 142.515   1
 -10   4  -2 2623.88 121.542   1
 -10   4  -2 2809.53 172.790   2
 -10   4  -4 49104.4 741.402   2
 -10   4  -5 7463.86 210.735   2
 -10   4  -6 218.125 49.0898   2
  10   4   7 4922.61 203.830   2
 -10   4  -7 4337.63 174.361   2
  10   4   8 6319.77 247.521   2
 -10   4  -8 5800.70 214.601   2
  10   4   9 5131.66 231.613   2
  10   4  10 23.8887 59.1291   2
  10   6  -9 141.089 49.9547   2
 -10   6   9 172.672 78.4917   2
 -10   6   9 76.4614 72.4002   1
  10   6  -8 283.968 53.8468   2
 -10   6   8 376.608 87.9340   2
 -10   6   8 217.439 79.2431   1
  10   6  -7 1010.36 79.5302   2
 -10   6   7 744.989 104.602   1
 -10   6   7 835.838 108.065   2
  10   6  -6 1286.20 83.5658   2
 -10   6   6 1115.94 110.104   1
 -10   6   5 3550.76 177.677   1
  10   6  -5 3963.88 157.525   2
 -10   6   5 4018.36 194.234   2
 -10   6   4 1352.37 109.314   1
 -10   6   4 1172.87 105.379   2
 -10   6   3 3942.04 175.966   1
 -10   6   3 3803.66 172.067   2
 -10   6   2 14777.5 356.758   2
 -10   6   2 18040.1 384.226   1
 -10   6   1 4217.36 170.120   1
 -10   6   1 3894.95 165.288   2
 -10   6   0 3025.55 143.138   1
 -10   6   0 2910.65 140.810   2
 -10   6  -1 6301.99 224.965   2
 -10   6  -1 5875.49 202.809   1
 -10   6  -2 30512.1 616.953   2
 -10   6  -3 2108.51 149.808   2
 -10   6  -4 997.290 73.7614   2
 -10   6  -4 984.207 114.403   2
 -10   6  -5 3374.25 135.434   2
 -10   6  -5 3510.56 201.993   2
 -10   6  -6 9702.10 253.266   2
 -10   6  -7 6090.89 206.130   2
  10   6   8 58.3115 64.0205   2
 -10   6  -8 47.4872 48.8670   2
  10   6   9 717.268 104.781   2
 -10   8   8 166.727 79.9183   2
 -10   8   7 326.984 86.5199   2
 -10   8   7 369.737 75.5802   1
 -10   8   6 692.768 101.005   2
 -10   8   6 542.393 80.7412   1
 -10   8   5 1492.29 128.292   2
 -10   8   5 1545.63 116.212   1
 -10   8   4 1798.81 121.936   1
 -10   8   4 1291.53 113.555   2
 -10   8   3 1390.88 108.820   1
 -10   8   3 1204.57 103.457   2
 -10   8   2 1271.04 100.996   2
 -10   8   2 1268.24 101.366   1
 -10   8   1 3047.59 147.136   2
 -10   8   1 2823.48 150.101   1
 -10   8   0 9809.67 259.709   2
 -10   8  -1 159.586 47.3939   2
 -10   8  -2 1095.22 83.7325   2
 -10   8  -3 2154.56 100.491   2
 -10   8  -3 2234.36 126.087   2
 -10   8  -4 7632.43 194.585   2
 -10   8  -4 7400.25 257.285   2
 -10   8  -5 3592.10 132.512   2
 -10   8  -5 2974.48 173.043   2
 -10   8  -6 181.173 45.8567   2
 -10   8  -6 138.302 65.7438   2
 -10   8  -7 482.904 60.5790   2
 -10   8  -7 513.085 96.5606   2
 -10   8  -8 1099.89 130.466   2
 -10  10   7 383.722 100.762   2
 -10  10   6 66.5487 69.6434   2
 -10  10   5 161.681 67.2673   2
 -10  10   4 576.626 86.2134   2
 -10  10   3 1142.09 104.036   2
 -10  10   2 916.784 90.0368   2
 -10  10   1 18.8938 40.0639   2
 -10  10   0 693.909 68.3704   2
 -10  10  -1 1240.13 80.8284   2
 -10  10  -2 2844.41 104.206   2
 -10  10  -2 2757.81 107.857   2
 -10  10  -3 1010.29 63.2199   2
 -10  10  -3 1047.61 59.7465   2
 -10  10  -4 286.556 41.7225   2
 -11 -11   4 388.739 75.6468   1
 -11 -11   3 602.689 80.3087   1
  11 -11  -3 691.158 142.742   1
  11 -11  -2 745.913 128.004   1
 -11 -11   2 897.467 87.4594   1
  11 -11  -1 76.6863 63.4086   1
 -11 -11   1 141.558 45.7460   1
  11 -11   0 72.2539 49.3509   1
  11 -11   1 630.103 83.2460   1
  11 -11   2 1034.58 97.9528   1
  11 -11   3 51.5658 50.1296   1
  11  -9  -4 1049.58 87.8548   2
  11  -9  -3 186.901 49.3742   2
  11  -9  -3 232.561 107.366   1
  11  -9  -2 915.533 116.754   1
  11  -9  -2 894.398 96.5091   2
  11  -9  -1 1651.75 121.924   1
  11  -9   0 1996.53 125.374   1
 -11  -9   0 2017.20 98.6889   1
  11  -9   1 168.573 52.0815   1
 -11  -9  -1 234.299 41.8174   2
 -11  -9  -1 142.338 33.4785   1
  11  -9   2 150.140 52.7909   1
 -11  -9  -2 96.7302 24.0724   1
 -11  -9  -2 71.6576 28.0732   2
 -11  -9  -3 1833.47 94.0799   2
  11  -9   3 1501.03 107.619   1
  11  -9   4 2296.51 134.977   1
  11  -9   5 197.632 62.2392   1
  11  -9   6 376.382 72.3443   1
 -11  -7   7 1426.33 72.8462   2
 -11  -7   6 683.300 47.3750   2
 -11  -7   5 128.489 22.8515   2
  11  -7  -5 135.379 47.7375   2
  11  -7  -4 3607.42 156.145   2
 -11  -7   4 3759.62 82.2702   2
 -11  -7   3 2944.91 66.3823   2
  11  -7  -3 2595.16 127.039   2
 -11  -7   3 2863.06 64.1910   2
  11  -7  -3 3205.38 234.827   1
 -11  -7   2 1744.78 50.1751   2
 -11  -7   2 1614.59 52.0463   2
  11  -7  -2 1770.48 152.335   1
  11  -7  -2 1589.60 104.039   2
 -11  -7   1 288.799 26.6676   2
  11  -7  -1 361.761 71.3404   2
 -11  -7   1 327.848 34.7686   2
  11  -7   0 1251.83 92.4156   1
 -11  -7   0 1454.75 91.3018   2
 -11  -7   0 1441.56 61.7931   2
  11  -7   1 2945.84 133.605   1
 -11  -7  -1 3545.94 112.381   2
 -11  -7  -2 4079.64 134.126   2
 -11  -7  -2 4063.00 96.3344   1
 -11  -7  -3 242.829 42.7053   2
  11  -7   3 401.190 60.2672   1
 -11  -7  -4 597.587 65.2167   2
  11  -7   4 831.280 82.2896   1
 -11  -7  -5 2591.06 131.966   2
  11  -7   5 2450.87 134.130   1
 -11  -7  -6 4723.75 188.437   2
  11  -7   8 664.878 85.7640   1
  11  -7   9 396.011 75.5548   1
 -11  -5  10 450.048 70.2692   2
 -11  -5   9 1313.68 98.2918   2
 -11  -5   8 644.213 72.6444   2
 -11  -5   7 260.348 48.3338   2
 -11  -5   6 4746.66 156.796   2
  11  -5  -6 4979.76 193.437   2
 -11  -5   5 3161.11 113.595   2
  11  -5  -5 3277.49 147.822   2
 -11  -5   4 263.944 36.8344   2
  11  -5  -4 408.287 60.0904   2
  11  -5  -3 513.423 62.4812   2
 -11  -5   3 469.100 44.0055   2
  11  -5  -2 10246.4 398.771   1
 -11  -5   2 10298.8 224.670   2
  11  -5  -1 3439.69 156.723   2
  11  -5  -1 3416.20 156.390   1
 -11  -5   0 2550.06 94.2083   2
  11  -5   0 2279.97 114.671   1
  11  -5   1 274.516 42.6807   1
 -11  -5  -1 138.063 30.5172   2
 -11  -5  -2 230.251 39.7738   2
  11  -5   2 754.143 65.2072   1
  11  -5   3 4348.05 155.633   1
 -11  -5  -3 4702.51 154.212   2
 -11  -5  -4 9516.66 244.379   2
 -11  -5  -5 1521.87 101.382   2
 -11  -5  -6 2540.48 135.822   2
  11  -5   6 2632.01 135.849   1
  11  -5   7 1833.47 119.666   1
  11  -5   8 5123.58 202.916   1
  11  -5   9 1136.13 106.151   1
  11  -5  10 596.287 85.5487   1
 -11  -3  12 314.475 84.0942   2
 -11  -3  11 676.156 96.7050   2
 -11  -3  10 708.619 93.6297   2
 -11  -3   9 844.172 90.0489   2
 -11  -3   8 3203.18 160.515   2
 -11  -3   7 3287.66 153.499   2
  11  -3  -7 3127.77 155.510   2
 -11  -3   6 407.533 60.0192   2
  11  -3  -6 456.457 62.7985   2
 -11  -3   5 887.503 72.8107   2
  11  -3  -5 930.791 81.0308   2
 -11  -3   4 14772.8 300.611   2
  11  -3  -4 12278.3 318.401   2
  11  -3  -3 4881.23 166.626   2
 -11  -3   3 5335.63 169.083   2
  11  -3  -2 2079.05 103.516   2
 -11  -3   2 2187.85 114.316   2
 -11  -3   1 1287.73 98.2755   2
  11  -3  -1 1103.07 85.3339   2
 -11  -3   0 6553.31 238.072   2
  11  -3   0 5233.44 174.862   1
  11  -3   1 7878.07 196.966   1
 -11  -3  -1 7331.24 201.197   1
 -11  -3  -2 5245.66 158.702   2
 -11  -3  -2 4060.22 120.710   1
 -11  -3  -3 1505.50 88.2343   2
 -11  -3  -3 1679.16 51.5075   1
  11  -3   4 4809.59 155.824   1
 -11  -3  -4 4279.18 155.157   2
 -11  -3  -5 4298.21 164.331   2
  11  -3   5 4151.00 149.906   1
  11  -3   6 11902.4 283.439   1
 -11  -3  -6 12746.3 316.393   2
 -11  -3  -7 2906.63 151.704   2
  11  -3   7 2923.23 137.061   1
  11  -3   8 4244.07 173.081   1
  11  -3   9 1366.74 105.922   1
  11  -3  10 3316.64 164.125   1
  11  -3  11 835.975 97.7052   1
  11  -3  12 475.668 85.6880   1
 -11  -1  11 612.589 100.652   2
 -11  -1  10 1186.13 119.015   2
 -11  -1   9 1738.44 134.961   2
 -11  -1   8 876.243 97.5764   2
  11  -1  -8 998.131 100.283   2
 -11  -1   7 1830.15 121.530   2
  11  -1  -7 1777.37 115.445   2
 -11  -1   6 7771.87 244.555   2
 -11  -1   5 5519.23 193.683   2
 -11  -1   4 6163.74 201.453   2
  11  -1  -3 3170.39 127.296   2
 -11  -1   3 3324.54 142.443   2
  11  -1  -2 15072.0 316.919   2
 -11  -1   2 16266.9 371.874   2
 -11  -1   1 8123.06 281.174   2
  11  -1  -1 10177.0 277.105   2
 -11  -1   0 2963.36 164.573   2
 -11  -1   0 2969.72 163.905   1
 -11  -1  -1 9139.75 234.701   1
  11  -1   2 1653.24 76.3276   1
 -11  -1  -2 1185.98 67.1405   1
 -11  -1  -3 6559.11 193.029   2
 -11  -1  -3 6561.70 150.566   1
  11  -1   3 6377.73 155.911   1
 -11  -1  -4 10326.5 256.659   2
  11  -1   4 10151.0 218.041   1
 -11  -1  -5 7661.41 224.393   2
  11  -1   5 7472.43 187.018   1
 -11  -1  -6 10431.1 281.432   2
  11  -1   6 10644.5 241.954   1
  11  -1   7 3750.62 140.265   1
 -11  -1  -7 3667.17 167.696   2
  11  -1   8 8701.12 233.921   1
  11  -1   9 2952.78 138.574   1
  11  -1  10 2881.35 141.740   1
  11  -1  11 647.586 82.3428   1
  11  -1  12 1028.35 96.1807   1
 -11   1  11 557.777 102.209   2
 -11   1  10 728.253 104.747   2
 -11   1   9 1949.49 150.219   2
 -11   1   8 1600.68 130.493   2
  11   1  -8 1703.62 120.127   2
 -11   1   7 1821.03 128.901   2
  11   1  -7 2034.45 122.167   2
 -11   1   6 6323.25 235.375   2
  11   1  -6 6475.25 208.573   2
 -11   1   5 5653.28 209.336   2
  11   1  -5 5662.84 183.370   2
  11   1  -4 7444.38 204.492   2
 -11   1   4 7635.38 239.265   2
  11   1  -3 4731.18 157.203   2
 -11   1   3 4606.16 180.892   2
 -11   1   2 15509.6 444.564   1
 -11   1   2 15094.2 358.464   2
 -11   1   1 8269.13 285.411   2
 -11   1   1 11936.6 320.214   1
 -11   1   0 2078.82 118.170   1
 -11   1   0 2642.93 158.304   2
 -11   1  -1 8032.95 291.318   2
 -11   1  -1 7813.77 210.829   1
  11   1   2 4022.08 189.176   1
 -11   1  -2 1900.96 93.8617   1
 -11   1  -3 7934.50 192.758   1
  11   1   3 7296.55 172.813   1
  11   1   4 9598.84 188.274   1
 -11   1  -5 5885.78 193.284   2
  11   1   5 5849.39 138.749   1
 -11   1  -6 10950.7 289.209   2
  11   1   6 11179.1 219.615   1
 -11   1  -7 4879.66 191.224   2
  11   1   7 5001.49 141.343   1
 -11   1  -8 9245.48 281.653   2
  11   1   8 9066.46 210.441   1
  11   1   9 2302.97 106.399   1
  11   1  10 3096.26 127.660   1
  11   1  11 933.541 78.2461   1
 -11   3  11 911.121 127.908   2
 -11   3  10 1197.16 130.579   2
 -11   3   9 688.865 102.380   2
  11   3  -9 737.900 88.3165   2
 -11   3   8 2351.52 163.672   2
 -11   3   8 2168.13 186.336   1
  11   3  -8 2473.39 138.363   2
 -11   3   7 3766.72 189.026   2
 -11   3   7 3514.14 243.310   1
  11   3  -7 4043.36 163.728   2
 -11   3   6 994.780 103.778   2
  11   3  -6 1303.38 95.2284   2
  11   3  -5 1356.09 88.4934   2
 -11   3   5 2101.84 186.143   1
  11   3  -4 13369.7 297.303   2
 -11   3   4 16787.7 459.180   1
  11   3  -3 5211.35 172.853   2
 -11   3   3 5984.13 247.656   1
  11   3  -2 2855.11 160.736   2
 -11   3   0 5128.33 230.906   2
 -11   3   0 5707.81 193.813   1
 -11   3  -1 9253.97 314.556   2
 -11   3  -1 8625.49 236.348   1
 -11   3  -2 4510.12 161.663   1
 -11   3  -2 4483.56 224.681   2
 -11   3  -3 1073.26 78.7441   1
 -11   3  -4 6449.73 200.627   2
 -11   3  -5 5753.54 191.270   2
 -11   3  -6 13519.4 316.169   2
  11   3   6 12535.9 227.550   1
  11   3   7 1807.72 63.3253   1
 -11   3  -7 1918.21 120.387   2
  11   3   8 4658.20 107.074   1
 -11   3  -8 5415.14 213.047   2
  11   3   9 1671.06 66.1034   1
  11   3  10 3413.34 98.8754   1
 -11   5   9 1820.21 163.666   2
  11   5  -9 1894.42 124.384   2
 -11   5   8 1147.43 129.727   2
  11   5  -8 1040.46 92.3224   2
 -11   5   8 1125.19 140.603   1
 -11   5   7 407.850 84.7904   2
  11   5  -7 472.432 64.6710   2
 -11   5   6 4401.35 234.663   1
  11   5  -6 4325.82 157.191   2
 -11   5   6 4568.88 215.810   2
 -11   5   5 3099.76 186.182   1
  11   5  -5 3409.50 134.263   2
 -11   5   4 570.528 87.2072   1
  11   5  -4 392.530 66.3278   2
 -11   5   3 1469.36 116.810   1
 -11   5   3 1276.23 102.050   2
 -11   5   2 10177.1 292.832   1
 -11   5   2 10350.3 293.299   2
 -11   5   1 4529.66 184.919   2
 -11   5   1 4063.08 171.086   1
 -11   5   0 1990.03 128.534   2
 -11   5  -1 765.560 92.6088   2
 -11   5  -2 1397.75 127.023   2
 -11   5  -2 1006.63 84.7172   1
 -11   5  -3 6181.10 271.629   2
 -11   5  -4 10982.4 271.328   2
 -11   5  -4 10403.7 352.905   2
 -11   5  -5 863.642 75.9807   2
 -11   5  -6 3875.29 159.859   2
 -11   5  -7 2636.06 137.152   2
 -11   5  -8 6609.15 231.077   2
 -11   7   9 32.4039 69.9774   2
 -11   7   8 723.436 116.003   2
 -11   7   8 577.100 95.1164   1
  11   7  -7 1778.03 108.905   2
 -11   7   7 2185.12 168.581   2
 -11   7   7 1927.86 144.555   1
 -11   7   6 839.334 105.924   2
 -11   7   6 1036.22 104.341   1
 -11   7   5 495.912 87.4557   2
 -11   7   5 757.206 92.1197   1
 -11   7   4 3943.80 193.987   2
 -11   7   4 4003.91 186.389   1
 -11   7   3 3417.00 168.253   2
 -11   7   3 3556.16 172.274   1
 -11   7   2 1590.45 114.732   1
 -11   7   2 1638.70 114.118   2
 -11   7   1 1216.88 102.524   1
 -11   7   1 992.055 93.5579   2
 -11   7   0 1177.22 96.7786   2
 -11   7   0 1371.64 105.008   1
 -11   7  -1 4111.88 177.921   1
 -11   7  -1 4070.36 176.118   2
 -11   7  -2 4495.57 203.922   2
 -11   7  -3 329.285 74.8853   2
 -11   7  -4 1449.08 92.3180   2
 -11   7  -4 1669.04 139.097   2
 -11   7  -5 3238.73 200.040   2
 -11   7  -5 3161.02 134.757   2
 -11   7  -6 5676.13 186.539   2
 -11   7  -6 5357.44 273.087   2
 -11   7  -7 521.158 70.5761   2
 -11   7  -8 1036.06 91.7216   2
 -11   9   8 437.413 104.959   2
 -11   9   7 116.164 76.6368   2
 -11   9   6 749.120 109.541   2
 -11   9   5 1395.52 117.270   1
 -11   9   5 1496.25 133.709   2
 -11   9   4 1144.38 114.791   2
 -11   9   4 1442.97 118.865   1
 -11   9   3 479.979 80.4481   2
 -11   9   3 614.494 82.5633   1
 -11   9   2 898.206 91.5581   2
 -11   9   2 947.162 96.5397   1
 -11   9   1 2123.80 125.722   2
 -11   9   0 2284.87 127.242   2
 -11   9  -1 252.006 53.5782   2
 -11   9  -2 214.260 51.6767   2
 -11   9  -3 2137.99 104.205   2
 -11   9  -3 2024.21 115.191   2
 -11   9  -4 3074.25 119.753   2
 -11   9  -4 3155.65 150.977   2
 -11   9  -5 78.1259 51.9837   2
 -11   9  -5 84.9860 37.4023   2
 -11   9  -6 585.522 86.8114   2
 -11  11   6 480.122 99.7273   2
 -11  11   5 172.688 75.0619   2
 -11  11   4 280.342 73.7348   2
 -11  11   3 798.757 95.1526   2
 -11  11   2 1050.91 96.4855   2
 -11  11   1 334.236 60.5574   2
 -11  11   0 50.2501 42.4167   2
  12 -12  -2 33.4127 118.534   1
  12 -12  -1 218.083 82.9840   1
  12 -12   0 418.119 81.2446   1
  12 -10  -3 981.298 153.966   1
  12 -10  -2 355.346 100.499   1
 -12 -10   1 68.5505 40.6254   1
  12 -10  -1 71.1596 53.9032   1
 -12 -10   0 195.695 43.6125   1
  12 -10   0 91.6865 54.6383   1
  12 -10   1 420.838 72.4065   1
  12 -10   2 963.052 92.2850   1
  12 -10   3 398.184 67.1040   1
  12 -10   4 240.650 62.1063   1
  12 -10   5 133.446 58.9323   1
  12  -8  -4 516.682 65.6113   2
  12  -8  -3 568.764 68.5243   2
  12  -8  -3 730.172 135.123   1
  12  -8  -2 83.6205 42.7102   2
  12  -8  -2 185.382 72.2242   1
 -12  -8   1 2221.63 58.4615   2
 -12  -8   1 2136.70 63.6184   2
  12  -8   0 1314.68 102.960   1
 -12  -8   0 1354.29 58.2309   2
  12  -8   1 290.752 55.3135   1
 -12  -8  -1 164.350 31.1825   2
 -12  -8  -1 219.564 51.2700   2
 -12  -8  -1 254.776 35.0153   1
 -12  -8  -2 1554.92 81.7816   2
  12  -8   2 1441.58 101.211   1
 -12  -8  -2 1425.56 56.9244   1
 -12  -8  -3 1361.02 86.2343   2
  12  -8   3 1298.02 97.2933   1
 -12  -8  -4 2125.16 113.883   2
  12  -8   4 2116.09 126.498   1
 -12  -8  -5 1703.74 109.572   2
  12  -8   5 1759.78 119.954   1
  12  -8   6 621.363 82.4715   1
 -12  -6   8 1638.81 98.6519   2
 -12  -6   7 1593.02 92.1316   2
 -12  -6   6 1511.72 82.1976   2
 -12  -6   5 1276.92 70.8118   2
  12  -6  -5 1208.69 91.9989   2
  12  -6  -4 481.469 66.1630   2
 -12  -6   4 395.566 40.3333   2
  12  -6  -3 3738.27 154.064   2
 -12  -6   3 3990.94 114.724   2
  12  -6  -2 3140.50 143.303   2
  12  -6  -2 3411.94 226.225   1
 -12  -6   2 3536.62 116.342   2
 -12  -6   1 2493.14 89.2243   2
  12  -6  -1 2505.62 153.841   2
  12  -6  -1 2400.98 139.141   1
  12  -6   0 2219.50 122.781   1
 -12  -6   0 2469.10 92.4225   2
 -12  -6  -1 3598.90 119.161   2
  12  -6   1 3250.85 137.228   1
  12  -6   2 5033.21 170.812   1
 -12  -6  -2 4979.18 134.516   1
 -12  -6  -3 807.764 68.4835   2
  12  -6   3 943.956 78.6389   1
 -12  -6  -4 4453.96 164.323   2
  12  -6   4 4055.15 163.316   1
 -12  -6  -5 2808.49 139.117   2
 -12  -6  -6 3114.72 155.982   2
  12  -6   7 3700.70 172.548   1
  12  -6   8 408.250 76.5658   1
  12  -6   9 620.166 86.2802   1
 -12  -4  11 44.7897 60.3507   2
 -12  -4  10 1484.63 120.087   2
 -12  -4   9 1093.81 102.224   2
 -12  -4   8 3024.96 150.616   2
 -12  -4   7 1045.44 88.1642   2
 -12  -4   6 2346.81 115.803   2
  12  -4  -6 2306.12 131.271   2
 -12  -4   5 3816.19 146.430   2
  12  -4  -5 3767.56 160.816   2
  12  -4  -4 7135.43 214.812   2
 -12  -4   4 7119.11 193.421   2
  12  -4  -3 6743.60 209.651   2
 -12  -4   3 7457.87 205.191   2
  12  -4  -2 914.557 73.7485   2
 -12  -4   2 678.307 66.5396   2
  12  -4  -1 6406.95 223.863   2
  12  -4  -1 7116.82 258.793   1
 -12  -4   0 14246.1 363.807   2
  12  -4   0 11253.3 279.496   1
 -12  -4  -1 5316.11 158.358   2
  12  -4   1 5182.02 165.958   1
 -12  -4  -2 7926.33 203.202   2
 -12  -4  -2 8002.35 181.373   1
 -12  -4  -3 5152.19 91.3136   1
 -12  -4  -3 5023.94 168.120   2
 -12  -4  -4 9256.65 248.630   2
 -12  -4  -5 3476.25 150.860   2
  12  -4   5 3260.57 138.221   1
 -12  -4  -6 2961.59 147.577   2
  12  -4   6 2881.19 138.411   1
  12  -4   7 3725.66 161.880   1
  12  -4   8 2558.69 140.011   1
  12  -4   9 3734.44 172.777   1
  12  -4  10 132.549 60.5639   1
  12  -4  11 514.892 82.5166   1
 -12  -2  11 640.795 101.362   2
 -12  -2  10 3085.21 181.553   2
 -12  -2   9 196.282 63.2317   2
 -12  -2   8 3103.60 169.526   2
 -12  -2   7 2381.74 133.766   2
 -12  -2   6 10754.1 294.306   2
  12  -2  -6 10861.8 289.887   2
 -12  -2   5 8995.07 254.278   2
  12  -2  -5 8598.17 244.090   2
 -12  -2   4 469.561 60.9083   2
  12  -2  -4 786.137 69.4257   2
  12  -2  -3 7084.44 209.854   2
 -12  -2   3 7704.10 227.644   2
  12  -2  -2 12273.8 285.845   2
 -12  -2   2 13348.2 340.592   2
 -12  -2   1 21047.0 496.310   2
  12  -2  -1 22350.6 474.738   2
 -12  -2   0 19531.2 396.907   1
  12  -2   0 19954.6 449.149   1
 -12  -2  -1 16693.0 351.034   1
 -12  -2  -2 11527.3 241.811   1
 -12  -2  -3 1518.45 64.0262   1
  12  -2   3 1420.79 76.4857   1
 -12  -2  -3 1334.14 89.6884   2
 -12  -2  -4 13766.1 310.146   2
  12  -2   4 12611.5 266.643   1
 -12  -2  -5 10265.0 272.127   2
  12  -2   5 10483.5 245.435   1
 -12  -2  -6 8470.93 256.176   2
  12  -2   6 8929.73 229.685   1
 -12  -2  -7 6328.77 228.614   2
  12  -2   7 6266.88 196.636   1
  12  -2   8 1041.34 86.9846   1
  12  -2   9 2794.28 139.857   1
  12  -2  10 1557.41 113.136   1
  12  -2  11 1788.42 123.265   1
  12  -2  12 173.552 65.0559   1
 -12   0  11 18.9625 72.7625   2
 -12   0  10 1828.96 151.393   2
 -12   0   9 1689.24 140.401   2
 -12   0   8 7465.85 272.507   2
  12   0  -8 7871.51 258.996   2
 -12   0   7 2316.31 147.785   2
  12   0  -7 2567.70 138.719   2
 -12   0   6 4267.30 189.947   2
  12   0  -6 4332.48 173.829   2
 -12   0   5 4360.42 187.603   2
  12   0  -5 4169.23 162.438   2
  12   0  -4 11630.0 279.760   2
 -12   0   4 12689.8 327.119   2
 -12   0   3 25961.5 508.092   2
 -12   0   2 9196.63 273.940   1
 -12   0   2 6860.29 245.129   2
 -12   0   1 3409.16 184.585   2
 -12   0   1 4273.10 207.400   1
 -12   0   0 2573.65 162.834   2
 -12   0   0 2877.38 142.150   1
 -12   0  -1 8331.06 277.243   2
  12   0   1 9925.64 340.333   1
 -12   0  -2 30888.8 484.998   1
  12   0   2 27096.9 473.519   1
 -12   0  -3 15753.1 293.052   1
  12   0   3 14449.5 271.748   1
 -12   0  -4 9701.74 257.085   2
  12   0   4 9220.99 199.762   1
  12   0   5 3840.82 119.693   1
  12   0   6 4735.83 144.896   1
  12   0   7 7577.24 196.497   1
  12   0   8 4283.15 149.046   1
  12   0   9 5094.18 170.949   1
  12   0  10 70.7338 47.1454   1
  12   0  11 1010.10 87.2512   1
  12   0  12 693.951 82.1685   1
 -12   2  11 842.267 120.004   2
 -12   2  10 3288.82 207.975   2
 -12   2   9 153.953 69.7078   2
 -12   2   8 3984.90 207.377   2
  12   2  -8 3955.41 179.169   2
 -12   2   7 2504.38 160.209   2
  12   2  -7 2681.31 139.129   2
 -12   2   6 11243.0 338.435   2
 -12   2   6 11591.1 378.578   1
  12   2  -6 12305.8 301.325   2
  12   2  -5 8988.71 241.668   2
 -12   2   5 9181.89 292.309   2
 -12   2   5 8760.05 316.930   1
  12   2  -4 1307.36 91.8045   2
 -12   2   4 1107.22 99.4956   2
  12   2  -3 6155.50 189.516   2
 -12   2   3 7327.71 241.558   2
  12   2  -2 14605.0 374.562   2
 -12   2   2 14129.8 371.695   2
 -12   2   1 23289.9 495.149   1
 -12   2   0 17810.8 393.016   1
 -12   2  -1 12296.2 298.509   1
 -12   2  -2 14450.6 313.607   1
 -12   2  -3 2525.62 115.484   1
 -12   2  -4 13789.3 314.937   2
  12   2   4 12270.1 278.402   1
 -12   2  -5 10925.1 279.644   2
  12   2   5 10226.8 201.695   1
 -12   2  -6 8577.01 257.309   2
  12   2   6 8924.35 179.089   1
  12   2   7 6396.53 148.331   1
 -12   2  -7 7049.35 238.381   2
 -12   2  -8 725.636 87.3806   2
  12   2   8 759.992 54.4731   1
  12   2   9 2732.97 102.359   1
  12   2  10 1787.44 87.9608   1
 -12   4  10 1944.72 170.231   2
  12   4  -9 1312.81 113.935   2
 -12   4   8 3804.94 255.720   1
  12   4  -8 3569.62 162.057   2
  12   4  -7 994.427 86.1334   2
 -12   4   7 1344.54 157.114   1
  12   4  -6 3273.25 141.557   2
 -12   4   6 3392.19 215.207   1
  12   4  -5 3593.59 142.142   2
 -12   4   5 4269.79 227.600   1
  12   4  -4 7416.42 219.027   2
 -12   4   4 7679.78 262.198   2
  12   4  -3 8567.21 279.322   2
 -12   4   3 7848.00 262.236   2
 -12   4   2 660.160 85.1435   1
 -12   4   2 440.112 66.5276   2
 -12   4   1 7411.52 259.750   2
 -12   4   0 11377.4 357.995   2
 -12   4  -1 6852.33 217.502   1
 -12   4  -1 6778.52 279.079   2
 -12   4  -2 8332.40 315.799   2
 -12   4  -2 7800.72 232.864   1
 -12   4  -3 5548.10 192.961   1
 -12   4  -3 4903.37 240.239   2
 -12   4  -4 9222.86 254.074   2
 -12   4  -5 4823.72 177.602   2
 -12   4  -6 2730.51 139.462   2
 -12   4  -7 4037.69 177.265   2
 -12   4  -8 2579.67 148.295   2
 -12   6   9 42.6432 71.8379   2
  12   6  -8 2363.65 121.376   2
 -12   6   8 2563.64 186.223   2
 -12   6   7 1559.75 150.511   1
  12   6  -7 1660.64 100.637   2
 -12   6   7 1679.51 149.111   2
 -12   6   6 1569.42 140.391   1
  12   6  -6 1596.64 103.398   2
 -12   6   6 1646.07 142.086   2
 -12   6   5 1288.03 120.759   1
  12   6  -5 1392.62 111.781   2
 -12   6   5 1261.38 122.066   2
 -12   6   4 886.146 102.914   1
 -12   6   4 803.508 95.3262   2
 -12   6   3 3931.94 185.485   2
 -12   6   3 4223.13 196.199   1
 -12   6   2 3590.56 180.102   2
 -12   6   2 3850.31 179.186   1
 -12   6   1 3305.54 160.935   1
 -12   6   1 3202.57 163.655   2
 -12   6   0 2414.72 137.574   1
 -12   6   0 2290.46 140.195   2
 -12   6  -1 3631.12 192.064   2
 -12   6  -2 4928.48 235.016   2
 -12   6  -3 1840.34 149.571   2
 -12   6  -4 4646.30 173.406   2
 -12   6  -4 4374.51 236.026   2
 -12   6  -5 2933.79 195.385   2
 -12   6  -5 3087.27 141.074   2
 -12   6  -6 2934.58 140.951   2
 -12   6  -7 5053.30 191.686   2
 -12   6  -8 173.227 60.9244   2
 -12   8   8 420.375 106.842   2
 -12   8   7-2.76060 66.7376   2
 -12   8   6 1450.54 138.039   2
 -12   8   6 1473.27 126.550   1
 -12   8   5 1640.04 134.075   2
 -12   8   5 1589.02 129.772   1
 -12   8   4 704.670 88.1281   1
 -12   8   4 610.933 91.6042   2
 -12   8   3 695.060 88.0126   1
 -12   8   3 679.742 88.0507   2
 -12   8   2 183.987 56.7353   2
 -12   8   2 255.801 64.7558   1
 -12   8   1 2353.76 136.301   2
 -12   8   1 2414.35 147.018   1
 -12   8   0 1489.86 119.112   1
 -12   8   0 1308.47 105.139   2
 -12   8  -1 653.377 76.6349   2
 -12   8  -2 1541.34 114.060   2
 -12   8  -3 1406.00 120.566   2
 -12   8  -4 2051.14 109.111   2
 -12   8  -4 1698.94 138.594   2
 -12   8  -5 2553.71 122.762   2
 -12   8  -5 2399.95 170.157   2
 -12   8  -6 499.827 63.4678   2
 -12   8  -6 555.388 95.2941   2
 -12   8  -7 331.291 86.6708   2
 -12   8  -8 856.501 123.546   2
 -12  10   7 388.214 99.9937   2
 -12  10   6 106.527 75.4199   2
 -12  10   5 38.0051 61.4425   2
 -12  10   4 512.326 90.3511   2
 -12  10   3 1047.88 107.790   2
 -12  10   2 343.497 71.4178   2
 -12  10   1 37.3705 45.9458   2
 -12  10   0 78.5840 44.8203   2
 -12  10  -1 674.506 72.7185   2
 -12  10  -2 1074.27 83.2461   2
 -12  10  -3 670.688 68.8497   2
 -12  10  -4 132.466 46.0493   2
 -13 -11   3 771.649 87.5008   1
  13 -11  -3 987.048 156.214   1
  13 -11  -2 786.174 155.571   1
 -13 -11   2 791.793 83.4072   1
  13 -11  -1 101.382 69.4422   1
  13 -11   0 60.2219 49.5274   1
  13 -11   1 804.761 94.5912   1
  13 -11   2 636.293 87.0170   1
  13  -9  -3 77.3576 90.2780   1
  13  -9  -3 82.2194 47.1603   2
  13  -9  -2-4.61080 53.1761   2
  13  -9  -2 38.2569 73.5357   1
  13  -9  -1 2036.42 142.355   1
  13  -9   0 1719.63 120.695   1
 -13  -9   0 1260.37 62.7079   2
 -13  -9  -1 740.497 69.4227   2
  13  -9   1 553.275 73.8714   1
 -13  -9  -1 607.479 51.3924   1
  13  -9   2 47.2942 44.9137   1
  13  -9   3 1251.82 101.260   1
  13  -9   4 1108.35 97.7469   1
  13  -9   5 719.053 87.8346   1
  13  -9   6 96.3334 58.6990   1
 -13  -7   6 2605.33 97.3893   2
 -13  -7   5 169.938 29.9027   2
  13  -7  -4 409.959 60.5750   2
 -13  -7   4 429.661 36.6647   2
  13  -7  -3 2917.43 141.557   2
 -13  -7   3 3404.99 95.4558   2
 -13  -7   2 4095.78 106.751   2
  13  -7  -2 3678.38 172.149   2
 -13  -7   2 4022.31 116.655   2
  13  -7  -2 3775.87 238.748   1
  13  -7  -1 860.929 108.523   2
 -13  -7   1 926.846 52.7732   2
 -13  -7   1 734.994 63.2551   2
 -13  -7   0 64.5003 25.6542   2
 -13  -7   0 72.0035 38.3602   2
  13  -7   0 22.1705 40.2559   1
 -13  -7  -1 4719.49 140.892   2
 -13  -7  -1 4673.38 186.876   2
  13  -7   2 2466.20 126.765   1
 -13  -7  -2 2520.29 93.1285   1
 -13  -7  -2 2685.74 77.4990   1
 -13  -7  -3 2907.65 126.529   2
  13  -7   3 2618.93 131.142   1
 -13  -7  -4 414.635 58.8875   2
  13  -7   4 417.847 63.7668   1
 -13  -7  -5 667.783 75.7155   2
  13  -7   5 610.305 76.9173   1
  13  -7   7 954.196 99.9781   1
  13  -7   8 60.4105 54.6401   1
 -13  -5  10 507.743 77.0398   2
 -13  -5   9 3126.07 156.129   2
 -13  -5   8 1993.81 118.359   2
 -13  -5   7 1130.55 86.8554   2
 -13  -5   6 1471.73 91.7879   2
  13  -5  -5 6172.09 210.712   2
 -13  -5   5 6299.59 185.853   2
  13  -5  -4 5720.77 200.892   2
 -13  -5   4 6332.23 184.660   2
  13  -5  -3 181.104 41.5974   2
 -13  -5   3 70.1711 29.8351   2
  13  -5  -2 526.984 62.9944   2
 -13  -5   2 560.382 61.1777   2
  13  -5  -1 5188.63 218.672   2
  13  -5  -1 5091.97 217.913   1
 -13  -5   0 5287.24 210.563   2
  13  -5   0 3851.20 159.477   1
 -13  -5  -1 5338.74 161.359   2
  13  -5   1 4832.82 168.516   1
 -13  -5  -2 862.686 67.6235   2
  13  -5   2 792.643 68.8512   1
 -13  -5  -3 2354.37 115.464   2
  13  -5   3 1990.71 105.655   1
 -13  -5  -4 3200.97 142.179   2
 -13  -5  -5 3748.93 162.184   2
 -13  -5  -6 558.628 73.4427   2
  13  -5   6 538.502 73.4171   1
  13  -5   7 599.330 79.5588   1
  13  -5   8 1570.10 116.502   1
  13  -5   9 841.391 95.7657   1
  13  -5  10 71.3543 63.1986   1
 -13  -3  11 1650.15 143.748   2
 -13  -3  10 907.215 105.601   2
 -13  -3   9 2178.97 143.967   2
 -13  -3   8 1473.36 115.435   2
 -13  -3   7 7791.78 246.277   2
 -13  -3   6 5698.54 205.326   2
  13  -3  -6 5699.03 206.611   2
 -13  -3   5 2463.58 127.664   2
  13  -3  -5 2468.43 129.877   2
  13  -3  -4 2652.97 129.507   2
 -13  -3   4 2723.96 132.318   2
  13  -3  -3 5737.47 191.436   2
 -13  -3   3 5738.19 196.927   2
  13  -3  -2 5349.53 181.688   2
 -13  -3   2 5347.30 208.842   2
  13  -3  -1 703.801 81.1791   2
  13  -3  -1 892.839 127.233   1
 -13  -3   0 99.8524 44.8544   2
  13  -3   0 182.909 44.0610   1
  13  -3   1 1189.15 79.0249   1
 -13  -3  -1 1491.43 102.150   1
 -13  -3  -2 3546.64 139.751   2
 -13  -3  -2 3500.99 122.594   1
 -13  -3  -3 7343.37 211.755   2
 -13  -3  -3 7285.52 151.001   1
 -13  -3  -4 791.428 74.0082   2
  13  -3   4 816.654 67.0950   1
 -13  -3  -5 121.936 43.6818   2
  13  -3   5 194.148 49.5069   1
 -13  -3  -6 3090.07 154.003   2
  13  -3   6 3148.33 140.826   1
 -13  -3  -7 2882.12 158.859   2
  13  -3   7 2834.19 141.209   1
  13  -3   8 524.976 71.5909   1
  13  -3   9 1203.12 105.690   1
  13  -3  10 729.709 92.5986   1
  13  -3  11 907.847 102.899   1
  13  -3  12 115.333 66.5609   1
 -13  -1  11 1677.57 154.347   2
 -13  -1  10 1322.48 130.954   2
 -13  -1   9 5334.97 240.603   2
 -13  -1   8 2972.23 171.854   2
 -13  -1   7 6758.31 251.442   2
  13  -1  -7 6851.23 238.875   2
 -13  -1   6 5534.71 218.225   2
 -13  -1   5 6803.62 233.241   2
 -13  -1   4 7413.28 241.698   2
  13  -1  -3 2026.96 106.547   2
 -13  -1   3 2420.51 135.768   2
  13  -1  -2 4212.15 161.347   2
 -13  -1   2 4366.44 198.499   2
 -13  -1   1 1769.58 135.451   2
  13  -1  -1 1901.89 131.879   2
 -13  -1   1 1645.41 109.501   1
 -13  -1   0 3484.12 187.491   2
 -13  -1   0 3590.64 169.649   1
 -13  -1  -1 1285.45 90.6581   1
 -13  -1  -1 1023.87 97.6852   2
  13  -1   1 1050.79 89.7495   1
 -13  -1  -2 368.400 44.3073   1
  13  -1   2 702.755 57.3051   1
 -13  -1  -3 1453.09 95.2376   2
 -13  -1  -3 1468.48 74.9359   1
  13  -1   3 1287.87 73.0381   1
 -13  -1  -4 3164.81 141.743   2
 -13  -1  -4 3301.24 109.535   1
  13  -1   4 2868.13 108.670   1
 -13  -1  -5 6347.82 214.356   2
  13  -1   5 5901.92 168.011   1
 -13  -1  -6 1343.17 104.204   2
  13  -1   6 1405.68 85.3580   1
 -13  -1  -7 1192.91 102.495   2
  13  -1   7 1320.00 89.7580   1
  13  -1   8 1951.19 108.699   1
  13  -1   9 1986.58 116.175   1
  13  -1  10 403.748 63.8287   1
  13  -1  11 1231.21 100.927   1
  13  -1  12 187.206 63.2479   1
 -13   1  11 1671.33 157.987   2
 -13   1  10 947.548 122.055   2
 -13   1   9 5662.47 262.339   2
 -13   1   8 3766.16 202.879   2
  13   1  -8 4041.73 186.308   2
 -13   1   7 6747.37 263.746   2
  13   1  -7 6825.63 231.199   2
 -13   1   6 4333.01 201.365   2
  13   1  -6 4517.82 179.524   2
  13   1  -5 6686.95 211.059   2
 -13   1   5 7101.99 252.270   2
  13   1  -4 8421.17 234.219   2
 -13   1   4 9309.08 287.514   2
  13   1  -3 1989.50 106.447   2
 -13   1   3 2071.83 158.557   1
  13   1  -2 3984.26 173.198   2
 -13   1   2 4608.72 217.410   1
 -13   1   2 4100.02 196.213   2
 -13   1   1 1506.52 127.857   2
 -13   1   1 2182.88 134.910   1
 -13   1   0 3063.49 154.035   1
 -13   1   0 3813.21 203.118   2
 -13   1  -1 1016.63 108.134   2
 -13   1  -1 765.530 71.7500   1
  13   1   2 1940.21 127.801   1
 -13   1  -2 1502.55 90.8347   1
 -13   1  -3 1766.09 96.9465   1
  13   1   3 1890.88 107.490   1
 -13   1  -4 2352.77 109.589   1
  13   1   4 2246.67 92.3066   1
  13   1   5 4234.93 124.948   1
 -13   1  -6 1938.23 122.671   2
  13   1   6 1943.51 84.2801   1
 -13   1  -7 2221.32 137.146   2
  13   1   7 2156.87 91.3528   1
  13   1   8 1695.56 88.9537   1
  13   1   9 1306.32 83.7708   1
  13   1  10 479.063 59.6420   1
  13   1  11 1606.85 97.1684   1
 -13   3  10 1293.19 146.577   2
 -13   3   9 2445.94 183.667   2
 -13   3   8 1101.28 122.914   2
 -13   3   8 948.442 157.815   1
  13   3  -8 1213.91 105.208   2
 -13   3   7 8815.40 319.189   2
 -13   3   7 8796.92 430.901   1
  13   3  -7 8648.47 252.252   2
 -13   3   6 7261.99 276.628   2
 -13   3   6 6929.72 343.431   1
  13   3  -6 7061.99 218.253   2
  13   3  -5 2644.58 127.465   2
 -13   3   5 2866.06 200.485   1
  13   3  -4 1839.66 103.115   2
 -13   3   4 2492.90 169.805   1
  13   3  -3 5076.48 199.116   2
 -13   3   1 419.985 66.0142   1
 -13   3   0 228.150 60.2999   2
 -13   3   0 249.670 51.5599   1
 -13   3  -1 687.054 92.3732   2
 -13   3  -1 614.984 69.0277   1
 -13   3  -2 4111.11 165.914   1
 -13   3  -2 4372.95 229.807   2
 -13   3  -3 6476.86 208.128   1
 -13   3  -4 1751.13 113.908   2
 -13   3  -5 505.587 70.3331   2
 -13   3  -6 3027.04 155.165   2
  13   3   6 4274.30 136.905   1
 -13   3  -7 1978.38 131.891   2
  13   3   7 2241.18 97.0826   1
  13   3   8 579.158 43.4168   1
  13   3   9 1587.19 67.0296   1
  13   5  -9 3958.61 176.129   2
  13   5  -8 2858.58 143.578   2
 -13   5   8 2884.63 196.947   2
  13   5  -7 1385.70 94.7524   2
 -13   5   7 1670.42 155.439   1
 -13   5   7 1500.14 140.374   2
 -13   5   6 1091.70 130.184   1
  13   5  -6 861.479 75.8746   2
 -13   5   6 1005.56 115.119   2
 -13   5   5 6897.02 286.060   1
  13   5  -5 6911.45 224.499   2
  13   5  -4 8903.66 286.521   2
 -13   5   4 8331.38 292.989   2
 -13   5   3 112.196 56.6145   1
 -13   5   3 117.583 53.2464   2
 -13   5   2 303.558 63.8948   1
 -13   5   2 196.960 58.2219   2
 -13   5   1 4888.26 204.672   1
 -13   5   1 4483.61 203.747   2
 -13   5   0 5194.93 235.399   2
 -13   5  -1 3975.64 217.461   2
 -13   5  -2 2114.91 159.377   2
 -13   5  -2 2081.92 126.011   1
 -13   5  -3 1540.08 141.171   2
 -13   5  -4 3309.15 211.226   2
 -13   5  -4 3915.12 166.071   2
 -13   5  -5 2979.19 146.010   2
 -13   5  -6 1120.13 95.7984   2
 -13   5  -7 888.850 91.8708   2
 -13   7   8 441.360 102.039   2
 -13   7   7 3919.58 230.461   2
  13   7  -7 3617.51 178.520   2
 -13   7   6 3479.64 201.099   2
 -13   7   6 3180.56 188.610   1
 -13   7   5 495.131 90.4024   2
 -13   7   5 460.113 83.6129   1
 -13   7   4 244.442 69.7520   2
 -13   7   4 281.748 69.5464   1
 -13   7   3 4087.24 205.157   2
 -13   7   3 3766.10 190.653   1
 -13   7   2 5323.90 221.123   1
 -13   7   2 5541.79 225.712   2
 -13   7   1 865.655 96.5702   1
 -13   7   1 567.092 80.5243   2
 -13   7   0 357.791 68.8725   1
 -13   7   0 343.221 65.8045   2
 -13   7  -1 4294.76 193.259   1
 -13   7  -1 4139.01 199.145   2
 -13   7  -2 3019.37 180.419   2
 -13   7  -3 2267.86 167.586   2
 -13   7  -4 1240.86 97.1063   2
 -13   7  -4 1245.35 127.823   2
 -13   7  -5 498.383 66.8617   2
 -13   7  -5 366.991 86.5628   2
 -13   7  -6 2006.50 119.190   2
 -13   7  -6 1771.09 163.748   2
 -13   7  -7 707.779 80.5795   2
 -13   7  -7 372.392 90.1928   2
 -13   9   7 166.596 88.0434   2
 -13   9   6 165.766 79.2702   2
 -13   9   5 2098.02 162.248   2
 -13   9   4 2470.24 167.415   2
 -13   9   3 165.373 64.5873   2
 -13   9   2 40.0288 50.4810   2
 -13   9   1 2600.60 153.049   2
 -13   9   0 2406.29 140.217   2
 -13   9  -1 350.790 66.7538   2
 -13   9  -2 338.601 63.3306   2
 -13   9  -3 1248.24 92.1557   2
 -13   9  -3 1159.53 102.506   2
 -13   9  -4 1470.89 93.6921   2
 -13   9  -4 1390.70 117.575   2
 -13   9  -5 382.671 79.6793   2
 -13   9  -6 190.432 68.4738   2
 -13  11   6 743.114 116.297   2
 -13  11   5 120.081 77.3352   2
 -13  11   4 31.1797 60.8163   2
 -13  11   3 917.071 109.423   2
 -13  11   2 1161.12 106.901   2
 -13  11   1 65.0059 49.3193   2
 -13  11   0 88.8528 48.9261   2
  14 -10  -3 1929.67 198.608   1
  14 -10  -2 566.024 138.429   1
  14 -10  -1 428.583 89.1027   1
  14 -10   0 287.253 64.6149   1
  14 -10   1 677.137 88.3020   1
  14 -10   2 1057.03 100.316   1
  14 -10   3 312.530 66.3699   1
  14 -10   4 207.362 62.0610   1
 -14  -8   3 852.498 31.9250   2
  14  -8  -3 824.779 83.7134   2
 -14  -8   3 869.048 33.3265   2
 -14  -8   2 533.730 32.4208   2
  14  -8  -2 483.340 80.7654   2
 -14  -8   2 499.572 33.4535   2
  14  -8  -2 497.519 116.975   1
 -14  -8   1 4090.32 127.519   2
  14  -8  -1 3975.25 201.127   1
 -14  -8   0 2098.55 117.547   2
  14  -8   0 2282.17 134.855   1
  14  -8   1 827.502 84.0946   1
 -14  -8  -1 690.857 57.1018   2
  14  -8   2 830.061 81.2506   1
 -14  -8  -2 971.245 71.5837   2
 -14  -8  -2 937.235 46.7441   1
 -14  -8  -2 746.669 54.3630   1
 -14  -8  -3 1130.81 82.7517   2
  14  -8   3 1085.56 94.1988   1
 -14  -8  -4 2432.29 126.945   2
  14  -8   4 2167.08 129.021   1
 -14  -8  -5 267.728 57.3298   2
  14  -8   5 390.996 67.3561   1
  14  -8   6 530.391 78.9800   1
 -14  -6   8 1295.70 94.3701   2
 -14  -6   7 3868.85 150.346   2
 -14  -6   6 1718.93 96.1598   2
  14  -6  -5 1056.74 93.8159   2
 -14  -6   5 1098.02 73.3779   2
  14  -6  -4 1050.52 91.4508   2
 -14  -6   4 947.364 66.5194   2
  14  -6  -3 11176.5 296.436   2
 -14  -6   3 13988.5 281.626   2
  14  -6  -2 2662.74 143.905   2
 -14  -6   2 2633.55 120.048   2
  14  -6  -1 1864.79 148.901   2
  14  -6  -1 2163.39 149.678   1
 -14  -6   0 1054.31 68.7458   2
 -14  -6   0 1228.64 99.9634   2
  14  -6   0 975.953 84.6663   1
 -14  -6  -1 9073.13 279.511   2
 -14  -6  -1 9389.68 222.085   2
 -14  -6  -2 3903.58 143.408   2
  14  -6   2 3538.84 148.555   1
 -14  -6  -3 522.117 63.0342   2
  14  -6   3 1297.04 92.3616   1
 -14  -6  -4 3133.10 143.432   2
  14  -6   4 2408.10 127.631   1
 -14  -6  -5 1165.10 96.0437   2
  14  -6   6 1885.26 125.555   1
  14  -6   7 288.660 71.3475   1
  14  -6   8 455.295 78.8047   1
  14  -6   9 398.542 77.4811   1
 -14  -4  11 8.78338 55.5883   2
 -14  -4  10 798.111 97.6056   2
 -14  -4   9 2307.50 144.958   2
 -14  -4   8 2374.73 142.325   2
 -14  -4   7 795.645 82.5071   2
 -14  -4   6 2100.51 121.575   2
  14  -4  -6 2031.91 128.495   2
  14  -4  -5 18779.3 408.815   2
 -14  -4   5 19174.1 399.154   2
  14  -4  -4 4374.74 174.556   2
 -14  -4   4 4603.48 173.837   2
  14  -4  -3 2079.10 114.773   2
 -14  -4   3 2164.12 118.171   2
  14  -4  -2 637.987 68.3779   2
 -14  -4   2 509.545 67.7180   2
 -14  -4   1 26385.2 565.428   2
  14  -4  -1 25297.4 559.273   2
  14  -4  -1 24545.7 601.525   1
 -14  -4   0 8292.28 274.970   2
  14  -4   0 6433.62 221.490   1
  14  -4   1 3104.91 137.194   1
 -14  -4  -1 5255.81 179.487   1
 -14  -4  -2 9190.05 245.511   2
 -14  -4  -2 8622.58 205.110   1
 -14  -4  -3 8415.87 233.040   2
 -14  -4  -3 7201.92 145.404   1
 -14  -4  -4 3838.19 160.317   2
  14  -4   4 3566.63 143.485   1
 -14  -4  -5 563.305 74.0410   2
  14  -4   5 1143.22 97.6948   1
 -14  -4  -6 4859.73 196.817   2
  14  -4   6 4698.83 181.638   1
  14  -4   7 340.442 64.3393   1
  14  -4   8 1839.82 122.752   1
  14  -4   9 160.708 61.4414   1
  14  -4  10 76.2070 65.6124   1
  14  -4  11 212.067 68.9065   1
 -14  -2  11 551.919 103.142   2
 -14  -2  10 1720.67 145.480   2
 -14  -2   9 173.987 69.5690   2
 -14  -2   8 2518.97 158.743   2
 -14  -2   7 13367.9 362.878   2
 -14  -2   6 6618.59 237.682   2
  14  -2  -5 1639.34 106.639   2
 -14  -2   5 1673.22 113.077   2
  14  -2  -4 2297.83 123.475   2
 -14  -2   4 2122.18 129.719   2
  14  -2  -3 37070.6 627.113   2
 -14  -2   3 40790.9 693.004   2
  14  -2  -2 8255.40 239.460   2
 -14  -2   2 7728.31 280.836   2
 -14  -2   1 3904.77 198.902   2
  14  -2  -1 4443.09 237.166   1
 -14  -2   0 7785.91 279.891   2
 -14  -2   0 7054.43 262.757   1
 -14  -2  -1 31328.3 542.437   1
  14  -2   2 7587.10 198.749   1
 -14  -2  -2 6128.26 183.031   1
 -14  -2  -3 1631.42 108.586   2
 -14  -2  -3 2478.63 96.4843   1
 -14  -2  -4 10967.5 209.023   1
 -14  -2  -4 11001.7 284.641   2
 -14  -2  -5 1881.57 118.844   2
  14  -2   5 1739.76 95.8922   1
 -14  -2  -6 3382.23 166.167   2
  14  -2   6 3547.40 143.575   1
  14  -2   7 771.708 85.4333   1
  14  -2   8 741.967 80.5355   1
  14  -2   9 184.480 56.4430   1
  14  -2  10 1472.31 108.936   1
  14  -2  11 114.776 57.0857   1
  14  -2  12 167.595 69.1455   1
 -14   0  11 23.2427 66.7603   2
 -14   0  10 1004.56 124.576   2
 -14   0   9 3104.49 195.453   2
 -14   0   8 4744.75 222.679   2
 -14   0   7 1058.73 111.559   2
  14   0  -7 1073.90 98.1468   2
 -14   0   6 3881.88 189.959   2
  14   0  -6 3757.68 165.193   2
  14   0  -5 35606.1 614.499   2
 -14   0   5 36459.9 673.744   2
  14   0  -4 17092.5 369.674   2
 -14   0   4 18284.1 431.826   2
 -14   0   3 1095.66 99.3670   2
 -14   0   2 2580.36 164.472   1
 -14   0   2 941.153 99.3748   2
 -14   0   1 51000.7 970.814   2
 -14   0   1 60551.0 957.921   1
 -14   0   0 20825.3 512.391   2
 -14   0   0 21003.2 447.757   1
 -14   0  -1 5818.97 201.239   1
 -14   0  -1 3511.31 202.681   2
 -14   0  -2 13931.7 310.624   1
  14   0   2 13172.6 339.311   1
 -14   0  -3 15611.9 304.694   1
  14   0   3 12498.6 277.230   1
 -14   0  -4 10078.7 234.952   1
 -14   0  -4 10249.6 284.411   2
  14   0   4 9632.21 217.429   1
 -14   0  -5 1495.32 113.148   2
  14   0   5 2931.55 108.513   1
  14   0   6 4689.09 144.457   1
  14   0   7 90.4219 38.3470   1
  14   0   8 3883.29 143.128   1
  14   0   9 51.2215 44.6545   1
  14   0  10 46.0057 46.6372   1
  14   0  11 85.6827 48.2095   1
 -14   2  10 1640.99 158.321   2
 -14   2   9 154.612 73.1715   2
 -14   2   8 2889.67 184.194   2
  14   2  -8 2839.39 157.411   2
 -14   2   7 13708.6 403.392   2
  14   2  -7 12922.3 323.082   2
  14   2  -6 7051.51 223.779   2
 -14   2   6 6820.79 265.865   2
  14   2  -5 2343.65 124.238   2
 -14   2   5 2389.94 150.587   2
 -14   2   5 2218.35 187.003   1
  14   2  -4 2443.82 121.092   2
 -14   2   4 2577.45 158.608   2
  14   2  -3 39862.5 695.089   2
 -14   2   3 46074.4 791.251   2
  14   2  -2 10791.2 338.244   2
 -14   2   2 12051.9 349.175   1
 -14   2   1 6437.09 242.894   1
 -14   2   0 4308.50 188.404   1
 -14   2  -1 29473.9 552.567   1
 -14   2  -2 7483.24 225.137   1
 -14   2  -3 3873.58 160.206   1
 -14   2  -4 12374.8 323.960   2
 -14   2  -4 11395.3 286.852   1
 -14   2  -5 1856.29 119.436   2
  14   2   5 1748.15 98.6160   1
 -14   2  -6 3805.34 176.539   2
  14   2   6 3573.67 117.061   1
  14   2   7 958.974 67.3998   1
 -14   2  -7 491.409 81.1639   2
  14   2   8 593.436 52.0840   1
  14   2   9 31.8818 31.3673   1
  14   2  10 1485.12 79.1502   1
 -14   4  10 935.323 132.065   2
 -14   4   9 2638.03 199.141   2
  14   4  -8 2535.55 141.831   2
  14   4  -7 1017.51 90.3818   2
 -14   4   7 1077.93 138.897   1
  14   4  -6 2902.95 138.898   2
 -14   4   6 3318.11 212.722   1
  14   4  -5 18207.5 391.292   2
 -14   4   5 23386.1 554.434   1
  14   4  -4 4405.72 190.755   2
 -14   4   4 4488.21 213.941   2
 -14   4   3 4484.36 220.905   1
 -14   4   3 4051.31 203.612   2
 -14   4   2 451.761 75.0863   2
 -14   4   1 28558.9 629.580   2
 -14   4   0 5927.40 272.265   2
 -14   4   0 6818.39 241.496   1
 -14   4  -1 4251.98 183.550   1
 -14   4  -1 5487.67 256.262   2
 -14   4  -2 9156.70 337.518   2
 -14   4  -2 8930.11 271.903   1
 -14   4  -3 7669.66 317.192   2
 -14   4  -3 8500.90 258.935   1
 -14   4  -4 4026.11 181.098   2
 -14   4  -5 1124.71 102.739   2
 -14   4  -6 4860.77 197.389   2
 -14   4  -7 67.2274 51.1068   2
 -14   6   9 219.235 89.3862   2
  14   6  -8 1548.14 106.891   2
 -14   6   8 2003.85 175.984   2
  14   6  -7 3884.75 166.510   2
 -14   6   7 4591.87 238.997   2
 -14   6   6 1616.82 144.112   1
  14   6  -6 1745.55 125.414   2
 -14   6   6 1843.23 156.670   2
 -14   6   5 1423.06 134.251   1
 -14   6   5 1956.06 152.311   2
 -14   6   4 1196.78 122.325   1
 -14   6   4 1444.24 131.661   2
 -14   6   3 15576.1 423.431   1
 -14   6   3 16992.4 436.032   2
 -14   6   2 3477.94 189.305   2
 -14   6   2 3527.25 184.607   1
 -14   6   1 3375.27 184.492   2
 -14   6   1 4002.42 191.063   1
 -14   6   0 762.208 88.9815   1
 -14   6   0 716.882 93.2036   2
 -14   6  -1 9193.29 332.181   2
 -14   6  -2 4240.92 232.707   2
 -14   6  -3 2577.91 186.874   2
 -14   6  -4 3089.58 155.191   2
 -14   6  -4 2978.50 198.476   2
 -14   6  -5 771.836 82.3606   2
 -14   6  -5 790.643 118.493   2
 -14   6  -6 2102.59 133.538   2
 -14   6  -6 1886.72 160.033   2
 -14   6  -7 328.316 67.7240   2
 -14   8   8 232.563 93.1627   2
 -14   8   7 498.595 107.648   2
 -14   8   6 1631.50 152.386   2
 -14   8   5 4637.65 239.535   2
 -14   8   4 1346.24 132.283   2
 -14   8   3 2191.02 151.697   2
 -14   8   2 480.752 81.7929   2
 -14   8   1 6875.37 256.734   2
 -14   8   0 2516.31 154.928   2
 -14   8  -1 1662.76 128.952   2
 -14   8  -2 616.713 87.4704   2
 -14   8  -3 1216.56 123.460   2
 -14   8  -4 2648.80 140.404   2
 -14   8  -4 2031.05 163.270   2
 -14   8  -5 465.078 67.3415   2
 -14   8  -5 603.901 106.294   2
 -14   8  -6 421.277 68.8827   2
 -14   8  -6 470.635 98.7687   2
 -14   8  -7 231.687 82.2614   2
 -14   8  -8 449.366 104.820   2
 -14  10   6 152.236 83.0080   2
 -14  10   5 518.344 98.0792   2
 -14  10   4 757.274 103.474   2
 -14  10   3 2108.39 151.344   2
 -14  10   2 614.100 89.1999   2
 -14  10   1 869.804 95.9946   2
 -14  10   0 176.128 58.4068   2
 -14  10  -1 890.955 89.3385   2
 -14  10  -2 1129.96 99.4436   2
 -14  10  -3 455.882 71.3796   2
 -14  10  -4 191.444 55.2416   2
  15 -11  -3 1686.92 189.975   1
  15 -11  -2 1209.52 190.933   1
  15 -11  -1 83.9055 76.8143   1
  15 -11   0 77.9134 57.2401   1
  15 -11   1 1104.44 108.058   1
  15  -9  -3 213.263 103.838   1
  15  -9  -2 348.184 82.5773   2
  15  -9  -2 363.782 121.355   1
  15  -9  -1 2507.42 175.196   1
  15  -9   0 2267.21 143.724   1
  15  -9   1 307.597 65.5230   1
 -15  -9  -1 347.524 56.1984   2
 -15  -9  -1 209.553 38.7061   1
  15  -9   2 177.998 57.5429   1
 -15  -9  -2 208.398 56.0110   2
  15  -9   3 1680.03 117.200   1
  15  -9   4 1241.32 106.949   1
  15  -9   5 136.416 60.4645   1
 -15  -7   6 4101.31 136.451   2
 -15  -7   5 200.500 37.0747   2
  15  -7  -4 1165.23 94.3764   2
 -15  -7   4 1454.10 75.1380   2
  15  -7  -3 3811.51 170.889   2
 -15  -7   3 4740.88 139.033   2
  15  -7  -2 7428.75 270.931   2
 -15  -7   2 7833.46 181.322   2
 -15  -7   2 7746.61 201.988   2
  15  -7  -1 260.908 74.7082   2
 -15  -7   1 256.290 38.0382   2
 -15  -7   1 288.965 49.2089   2
 -15  -7   0 1251.52 73.7494   2
 -15  -7   0 1426.78 107.300   2
 -15  -7  -1 5381.80 163.604   2
 -15  -7  -1 5064.03 208.522   2
  15  -7   2 3883.16 166.838   1
 -15  -7  -2 4146.22 151.290   2
  15  -7   3 507.095 68.6131   1
 -15  -7  -3 170.340 44.4170   2
  15  -7   4 107.024 45.7571   1
 -15  -7  -4 67.1177 40.2510   2
 -15  -7  -5 1661.69 117.041   2
  15  -7   7 272.783 70.4796   1
  15  -7   8 236.297 70.0438   1
 -15  -5   9 758.619 87.9059   2
 -15  -5   8 2338.85 137.885   2
 -15  -5   7 369.177 61.2481   2
 -15  -5   6 2342.44 125.904   2
  15  -5  -5 4254.73 181.350   2
 -15  -5   5 4384.82 169.120   2
  15  -5  -4 15372.8 360.570   2
 -15  -5   4 16740.0 353.828   2
  15  -5  -3 1253.68 93.1810   2
 -15  -5   3 1241.86 93.2523   2
  15  -5  -2 5847.62 216.668   2
 -15  -5   2 4948.43 198.644   2
  15  -5  -1 10612.2 353.016   2
 -15  -5   1 9926.28 314.111   2
 -15  -5   0 15215.6 381.644   2
  15  -5   0 11109.2 314.184   1
 -15  -5  -1 1194.80 84.6108   2
 -15  -5  -1 1098.87 102.424   2
 -15  -5  -2 751.360 70.4124   2
  15  -5   2 919.569 79.2725   1
 -15  -5  -3 5548.69 189.813   2
 -15  -5  -3 4870.63 104.141   1
 -15  -5  -4 2892.89 144.809   2
 -15  -5  -5 1015.55 91.7092   2
  15  -5   5 1179.56 93.2692   1
  15  -5   6 303.231 64.5115   1
  15  -5   7 1574.13 117.581   1
  15  -5   8 745.021 93.2175   1
  15  -5   9 415.685 78.8213   1
  15  -5  10 378.448 84.6057   1
 -15  -3  11 256.852 83.2751   2
 -15  -3  10 624.896 95.8532   2
 -15  -3   9 397.037 82.0592   2
 -15  -3   8 1572.06 122.902   2
 -15  -3   7 2108.33 140.012   2
  15  -3  -6 10632.6 296.219   2
 -15  -3   6 11508.7 323.627   2
  15  -3  -5 2025.97 121.570   2
 -15  -3   5 1916.57 124.250   2
  15  -3  -4 12351.5 314.707   2
 -15  -3   4 13956.0 350.019   2
  15  -3  -3 9615.95 262.377   2
 -15  -3   3 9866.31 292.748   2
  15  -3  -2 25359.3 483.334   2
 -15  -3   2 20306.2 510.503   2
 -15  -3   1 4706.07 225.005   2
  15  -3  -1 5357.80 269.370   1
 -15  -3   0 8177.40 240.993   1
  15  -3   0 8209.70 285.716   1
 -15  -3  -1 11426.2 339.175   2
 -15  -3  -1 13135.4 308.042   1
 -15  -3  -2 9299.79 222.838   1
 -15  -3  -2 6525.99 219.436   2
 -15  -3  -3 3012.45 144.071   2
  15  -3   3 2982.89 124.941   1
 -15  -3  -3 2666.03 97.0745   1
 -15  -3  -4 1288.33 58.8053   1
 -15  -3  -4 964.931 88.4437   2
 -15  -3  -5 4687.31 188.494   2
  15  -3   5 4333.75 159.834   1
 -15  -3  -6 1895.27 129.297   2
  15  -3   6 2306.00 122.202   1
  15  -3   7 1850.26 115.333   1
  15  -3   8 444.502 68.9610   1
  15  -3   9 1396.35 113.070   1
  15  -3  10 257.654 67.0208   1
  15  -3  11 492.576 84.8121   1
 -15  -1  11 375.497 91.4506   2
 -15  -1  10 593.358 105.702   2
 -15  -1   9 530.716 99.0356   2
 -15  -1   8 3198.06 185.522   2
 -15  -1   7 1540.62 130.892   2
  15  -1  -7 1441.78 114.969   2
  15  -1  -6 8726.84 263.840   2
 -15  -1   6 9306.30 303.600   2
 -15  -1   5 6082.73 236.913   2
 -15  -1   4 23672.5 519.885   2
 -15  -1   3 5184.51 218.630   2
  15  -1  -2 18160.7 410.938   2
 -15  -1   2 16093.3 454.788   2
 -15  -1   1 10532.0 362.849   2
  15  -1  -1 10291.0 342.153   2
 -15  -1   1 9708.20 343.731   1
 -15  -1   0 23442.1 539.963   2
 -15  -1   0 22405.9 471.486   1
 -15  -1  -1 6896.40 217.698   1
  15  -1   1 6269.73 261.709   1
 -15  -1  -2 5872.25 189.706   1
  15  -1   2 7466.65 216.636   1
  15  -1   3 5859.64 175.615   1
 -15  -1  -3 6482.73 180.868   1
  15  -1   4 2861.18 118.226   1
 -15  -1  -4 2726.97 111.756   1
 -15  -1  -5 5499.85 208.369   2
  15  -1   5 5045.48 159.187   1
 -15  -1  -6 629.527 82.9596   2
  15  -1   6 889.944 75.0129   1
  15  -1   7 1840.60 102.691   1
  15  -1   8 1204.53 90.5352   1
  15  -1   9 1682.98 108.494   1
  15  -1  10 138.161 54.6538   1
  15  -1  11 763.888 87.9407   1
 -15   1  10 417.045 97.9439   2
 -15   1   9 923.065 121.754   2
 -15   1   8 4399.14 233.201   2
  15   1  -7 1122.08 99.5899   2
 -15   1   7 1170.18 125.064   2
  15   1  -6 8232.55 254.821   2
 -15   1   6 8805.85 308.736   2
  15   1  -5 6209.31 212.014   2
 -15   1   5 6325.73 253.617   2
  15   1  -4 22242.9 447.224   2
 -15   1   4 26266.5 561.338   2
  15   1  -3 4988.86 188.283   2
 -15   1   3 5490.24 238.766   2
  15   1  -2 21709.7 501.363   2
 -15   1   2 23003.4 513.841   1
 -15   1   1 8229.51 326.601   2
 -15   1   1 10909.2 314.921   1
 -15   1   0 20517.8 473.416   1
 -15   1   0 25061.3 579.769   2
 -15   1  -1 6596.71 268.982   2
 -15   1  -1 4674.85 188.091   1
 -15   1  -2 7937.91 291.826   2
 -15   1  -2 8450.23 245.048   1
 -15   1  -3 7354.39 220.561   1
  15   1   3 8820.48 311.170   1
  15   1   4 3336.37 139.837   1
 -15   1  -4 2359.11 121.548   1
  15   1   5 4064.95 133.503   1
  15   1   6 1491.29 82.6887   1
 -15   1  -6 1410.51 114.077   2
 -15   1  -7 2803.89 160.361   2
  15   1   7 2326.61 100.987   1
  15   1   8 635.274 64.1451   1
  15   1   9 1027.53 73.5899   1
  15   1  10 204.993 47.5232   1
 -15   3  10 922.482 132.696   2
 -15   3   9 194.790 78.5205   2
  15   3  -8 1383.02 113.489   2
 -15   3   8 1440.88 144.010   2
  15   3  -7 2395.02 137.762   2
 -15   3   7 2578.94 184.130   2
 -15   3   7 2323.67 205.816   1
  15   3  -6 12360.4 314.190   2
 -15   3   6 13896.9 409.432   2
 -15   3   6 13377.7 446.203   1
  15   3  -5 1683.92 106.194   2
 -15   3   5 1595.36 135.286   2
  15   3  -4 12022.3 318.657   2
 -15   3   4 15126.5 418.655   1
  15   3  -3 12946.2 378.128   2
 -15   3   1 3932.69 194.926   1
 -15   3   0 10930.7 389.274   2
 -15   3   0 9799.27 306.393   1
 -15   3  -1 14234.9 426.056   2
 -15   3  -1 11407.2 319.427   1
 -15   3  -2 7932.71 254.750   1
 -15   3  -2 9146.52 337.745   2
 -15   3  -3 2079.54 156.549   2
 -15   3  -3 2679.87 140.998   1
 -15   3  -4 2652.04 140.809   1
 -15   3  -5 5473.83 217.880   2
 -15   3  -6 1213.54 108.360   2
 -15   3  -7 1229.67 110.166   2
  15   3   7 1916.10 99.6712   1
  15   3   8 741.526 85.6395   1
  15   3   9 1464.31 84.9294   1
  15   5  -8 2849.55 145.868   2
 -15   5   8 2921.59 208.410   2
  15   5  -7 187.092 50.4430   2
 -15   5   7 164.328 79.3856   2
 -15   5   6 2776.34 198.362   1
 -15   5   6 2811.96 190.016   2
 -15   5   5 4773.88 241.964   1
  15   5  -5 4579.48 205.665   2
 -15   5   5 4905.76 241.636   2
 -15   5   4 17627.8 483.875   1
 -15   5   4 21126.1 508.421   2
 -15   5   3 1337.61 124.042   1
 -15   5   3 1229.51 124.397   2
 -15   5   2 7725.42 285.579   1
 -15   5   2 8906.06 315.931   2
 -15   5   1 10246.8 348.972   2
 -15   5   0 13867.5 436.792   2
 -15   5  -1 1900.09 162.734   2
 -15   5  -1 1609.45 122.034   1
 -15   5  -2 2475.00 183.041   2
 -15   5  -2 1881.55 130.081   1
 -15   5  -3 6279.23 232.257   1
 -15   5  -3 5960.43 276.364   2
 -15   5  -4 2980.85 208.654   2
 -15   5  -5 684.460 87.9209   2
 -15   5  -5 527.114 98.9407   2
 -15   5  -6 246.234 62.0898   2
 -15   5  -7 2010.77 137.004   2
 -15   7   8 301.453 97.5763   2
 -15   7   7 1746.66 164.867   2
 -15   7   6 5764.68 277.824   2
 -15   7   5 29.5058 68.3306   2
 -15   7   4 2271.30 165.088   2
 -15   7   3 5558.63 244.197   2
 -15   7   3 5351.67 242.253   1
 -15   7   2 11582.3 354.730   1
 -15   7   2 12252.8 374.214   2
 -15   7   1 812.989 100.421   1
 -15   7   1 550.061 92.0713   2
 -15   7   0 2300.56 155.189   1
 -15   7   0 2097.13 152.201   2
 -15   7  -1 5398.10 252.104   2
 -15   7  -2 4415.12 233.130   2
 -15   7  -3 459.470 99.3860   2
 -15   7  -4 251.360 61.9412   2
 -15   7  -4 396.373 93.3587   2
 -15   7  -5 2175.77 133.908   2
 -15   7  -5 1939.32 164.130   2
 -15   7  -6 1092.72 144.353   2
 -15   7  -6 1168.87 103.694   2
 -15   7  -7 62.7112 73.6849   2
 -15   7  -8 56.5414 68.9033   2
 -15   9   7 3.15439 74.3941   2
 -15   9   6 302.547 94.9390   2
 -15   9   5 2035.22 166.488   2
 -15   9   4 3993.15 221.989   2
 -15   9   3 141.581 65.1474   2
 -15   9   2 796.226 101.644   2
 -15   9   1 3417.95 183.353   2
 -15   9   0 3923.19 198.079   2
 -15   9  -1 186.034 65.4092   2
 -15   9  -2 556.695 82.2377   2
 -15   9  -3 1924.57 140.596   2
 -15   9  -4 1684.95 113.850   2
 -15   9  -4 1315.73 127.401   2
 -15   9  -5 30.1734 60.3672   2
 -15   9  -6-13.5774 59.7203   2
 -15  11   5 26.8274 81.8596   2
 -15  11   4 153.891 78.1773   2
 -15  11   3 1539.50 134.323   2
 -15  11   2 1626.35 130.992   2
 -15  11   1 96.9153 61.7198   2
 -15  11   0 257.010 61.7656   2
  16 -10  -3 1372.82 177.949   1
  16 -10  -2 727.619 157.629   1
  16 -10  -1 424.412 98.1210   1
  16 -10   0 287.855 74.6760   1
  16 -10   1 1059.83 103.228   1
  16 -10   2 1130.74 106.449   1
  16 -10   3 197.663 62.0388   1
  16  -8  -3 1326.10 174.436   1
  16  -8  -2 727.203 105.938   2
  16  -8  -2 732.487 147.715   1
 -16  -8   2 749.377 55.3423   2
 -16  -8   1 5071.89 132.811   2
  16  -8  -1 4192.05 231.680   1
 -16  -8   0 3324.11 160.145   2
 -16  -8   0 3242.86 116.158   2
  16  -8   0 2925.73 162.294   1
  16  -8   1 828.898 89.0734   1
 -16  -8  -1 672.624 60.1100   2
  16  -8   2 245.133 58.0667   1
 -16  -8  -2 310.956 48.5458   2
 -16  -8  -2 269.775 59.4398   2
 -16  -8  -2 329.082 31.3612   1
  16  -8   3 1486.70 108.998   1
 -16  -8  -3 1846.70 110.362   2
 -16  -8  -4 3522.76 158.280   2
  16  -8   4 3206.45 160.520   1
  16  -8   5 242.411 62.4694   1
 -16  -6   7 2512.84 129.941   2
 -16  -6   6 615.246 67.2065   2
 -16  -6   5 688.405 69.3045   2
  16  -6  -4 625.227 72.4077   2
 -16  -6   4 695.787 69.0339   2
  16  -6  -3 8322.28 258.918   2
 -16  -6   3 10414.8 263.540   2
  16  -6  -2 4192.27 196.992   2
 -16  -6   2 3271.65 152.866   2
 -16  -6   1 1591.12 121.013   2
  16  -6  -1 1594.93 143.240   2
 -16  -6   0 1979.65 103.716   2
  16  -6   0 1770.49 123.668   1
  16  -6   1 7941.83 247.814   1
 -16  -6  -1 9628.40 239.404   2
 -16  -6  -1 9481.07 301.635   2
 -16  -6  -1 8244.34 217.083   1
 -16  -6  -2 12402.1 294.609   2
 -16  -6  -2 12931.8 250.113   1
 -16  -6  -3 758.637 76.7675   2
 -16  -6  -3 730.333 28.2726   1
 -16  -6  -4 286.794 56.6778   2
 -16  -6  -5 1503.43 111.718   2
  16  -6   6 5049.06 201.141   1
  16  -6   7 196.042 66.3720   1
  16  -6   8 63.7698 60.9537   1
  16  -6   9 512.959 87.9242   1
 -16  -4  10 38.2502 60.4373   2
 -16  -4   9 1284.88 118.734   2
 -16  -4   8 556.689 81.9409   2
 -16  -4   7 298.458 63.1614   2
 -16  -4   6 343.695 62.4134   2
  16  -4  -5 11849.1 321.975   2
 -16  -4   5 13227.8 341.026   2
  16  -4  -4 3189.76 145.564   2
 -16  -4   4 2920.55 154.188   2
  16  -4  -3 1373.80 99.6818   2
 -16  -4   3 1320.67 106.475   2
  16  -4  -2 2584.49 144.248   2
 -16  -4   2 2001.29 140.403   2
 -16  -4   1 31479.8 656.900   2
  16  -4  -1 31069.1 786.967   1
 -16  -4   0 28137.1 563.304   2
  16  -4   0 21240.9 505.148   1
 -16  -4  -1 1547.55 127.113   2
  16  -4   1 3055.00 143.431   1
 -16  -4  -2 3226.83 148.905   2
 -16  -4  -2 3718.93 134.139   1
 -16  -4  -3 10367.5 272.080   2
 -16  -4  -3 8049.38 179.818   1
 -16  -4  -4 22174.0 452.148   2
  16  -4   4 19180.5 398.971   1
 -16  -4  -5 338.682 67.2537   2
  16  -4   5 911.589 81.0158   1
  16  -4   6 194.612 54.1890   1
  16  -4   7 1025.05 94.3247   1
  16  -4   8 3741.08 174.743   1
  16  -4   9 102.753 64.2287   1
  16  -4  10 40.9713 61.2096   1
 -16  -2  11 420.270 93.6841   2
 -16  -2  10 93.3280 70.2166   2
 -16  -2   9 25.0859 56.5332   2
 -16  -2   8 114.944 61.8245   2
 -16  -2   7 7710.92 287.806   2
 -16  -2   6 993.275 105.024   2
  16  -2  -5 1019.64 91.4310   2
 -16  -2   5 914.971 95.5243   2
  16  -2  -4 334.683 54.2867   2
 -16  -2   4 346.500 66.4594   2
  16  -2  -3 32642.8 576.497   2
 -16  -2   3 33131.0 657.424   2
  16  -2  -2 17950.8 408.511   2
 -16  -2   2 14695.2 435.481   2
 -16  -2   1 4934.43 239.452   2
 -16  -2   1 5074.73 192.385   1
 -16  -2   0 7451.77 279.384   2
 -16  -2   0 6670.38 233.627   1
 -16  -2  -1 30176.4 660.912   2
 -16  -2  -1 35049.9 585.418   1
 -16  -2  -2 40345.3 645.635   1
  16  -2   2 40402.4 652.294   1
 -16  -2  -3 1995.77 126.368   2
 -16  -2  -3 2203.65 102.266   1
 -16  -2  -4 726.057 78.8536   2
  16  -2   4 641.796 62.5734   1
 -16  -2  -4 682.117 52.9364   1
 -16  -2  -5 2981.40 155.258   2
  16  -2   5 2713.53 125.628   1
 -16  -2  -6 16106.6 397.449   2
  16  -2   6 14802.6 324.223   1
  16  -2   7 805.232 81.7154   1
  16  -2   8 42.6235 45.6410   1
  16  -2   9 415.033 70.5654   1
  16  -2  10 1574.63 120.512   1
  16  -2  11 54.1131 59.6253   1
  16  -2  12 30.2132 66.0355   1
 -16   0  10 99.1719 76.3246   2
 -16   0   9 2590.88 187.603   2
 -16   0   8 134.849 72.6067   2
  16   0  -7 165.281 58.5652   2
 -16   0   7 145.983 59.4282   2
  16   0  -6 187.495 54.3487   2
 -16   0   6 229.491 64.9648   2
  16   0  -5 26434.4 521.289   2
 -16   0   5 29277.1 616.909   2
  16   0  -4 2766.65 140.062   2
 -16   0   4 2171.07 155.182   2
  16   0  -3 2484.61 131.597   2
 -16   0   3 2918.48 168.006   1
 -16   0   3 2431.64 161.327   2
 -16   0   2 5589.53 257.880   1
 -16   0   2 3665.58 212.822   2
 -16   0   1 70012.1 1200.16   2
 -16   0   1 66980.7 1055.60   1
 -16   0   0 57410.7 913.090   1
 -16   0   0 57168.7 1010.32   2
 -16   0  -1 8554.03 256.629   1
  16   0   1 9111.28 327.049   1
 -16   0  -2 5064.91 189.085   1
  16   0   2 7172.41 304.154   1
 -16   0  -3 9041.79 239.470   1
  16   0   3 7914.86 242.119   1
 -16   0  -4 30221.5 564.656   2
 -16   0  -4 29726.0 493.186   1
 -16   0  -5 2465.92 146.578   2
  16   0   5 3466.50 134.037   1
  16   0   6 140.256 39.1926   1
  16   0   7 136.492 41.4866   1
  16   0   8 5629.78 173.595   1
  16   0   9 150.826 47.5698   1
  16   0  10 25.2390 43.2984   1
  16   0  11 176.882 52.3057   1
 -16   2  10 29.7746 70.6043   2
 -16   2   9 42.6328 66.9731   2
 -16   2   8 110.698 69.9481   2
  16   2  -7 7768.62 259.033   2
 -16   2   7 7959.41 319.591   2
  16   2  -6 1002.30 96.3624   2
 -16   2   6 771.396 104.682   2
  16   2  -5 1413.71 101.596   2
 -16   2   5 1437.09 130.629   2
 -16   2   5 1620.52 169.824   1
  16   2  -4 327.686 55.2008   2
 -16   2   4 323.782 72.7509   2
  16   2  -3 40744.1 750.472   2
 -16   2   3 40335.7 806.810   2
 -16   2   2 18979.6 545.484   2
 -16   2   2 30746.1 589.479   1
 -16   2   1 4348.96 243.418   2
 -16   2   1 7781.80 270.998   1
 -16   2   0 6868.29 250.316   1
 -16   2  -1 28978.6 574.877   1
 -16   2  -2 49520.2 807.843   1
 -16   2  -3 3537.19 163.899   1
 -16   2  -4 1201.01 94.3799   1
 -16   2  -5 2457.49 151.502   2
  16   2   5 2517.36 151.786   1
 -16   2  -6 18797.3 433.793   2
  16   2   6 14918.9 336.501   1
  16   2   7 711.668 68.0193   1
  16   2   8 59.4760 32.9776   1
  16   2   9 147.747 40.7488   1
 -16   4   9 1304.38 152.429   2
  16   4  -8 434.081 75.6535   2
  16   4  -7 699.342 77.5267   2
  16   4  -6 221.058 52.6802   2
 -16   4   6 283.690 86.0510   1
  16   4  -5 11879.2 325.007   2
 -16   4   5 15039.1 429.690   1
 -16   4   4 6739.82 278.887   1
  16   4  -4 3382.90 193.870   2
 -16   4   3 3483.71 198.466   1
 -16   4   3 2279.49 167.865   2
 -16   4   2 3179.85 192.445   2
 -16   4   1 25077.6 614.738   2
 -16   4   0 23839.2 613.748   2
 -16   4   0 24387.8 538.215   1
 -16   4  -1 3893.84 187.386   1
 -16   4  -1 5619.86 275.874   2
 -16   4  -2 4255.15 231.403   2
 -16   4  -2 3729.65 179.645   1
 -16   4  -3 10483.8 374.038   2
 -16   4  -3 11233.7 319.165   1
 -16   4  -4 20266.4 529.670   2
 -16   4  -5 464.757 83.8964   2
 -16   4  -6 367.950 73.3203   2
 -16   6   8 85.1924 79.2185   2
  16   6  -7 2604.02 155.410   2
 -16   6   7 3101.87 214.972   2
  16   6  -6 338.118 79.6044   2
 -16   6   6 377.958 97.1614   2
 -16   6   5 1407.04 137.362   2
 -16   6   4 846.910 111.153   1
 -16   6   4 1032.63 116.919   2
 -16   6   3 11075.9 366.711   1
 -16   6   3 13178.0 403.904   2
 -16   6   2 5307.75 253.313   2
 -16   6   2 5775.83 254.194   1
 -16   6   1 2528.21 175.594   2
 -16   6   1 3046.17 180.228   1
 -16   6   0 2099.27 165.504   2
 -16   6  -1 8913.45 350.665   2
 -16   6  -2 15713.3 490.575   2
 -16   6  -2 14632.6 396.759   1
 -16   6  -3 2755.87 201.700   2
 -16   6  -4 715.787 109.004   2
 -16   6  -5 1544.84 121.664   2
 -16   6  -5 1409.65 146.542   2
 -16   6  -6 6817.31 248.849   2
 -16   6  -6 5640.62 287.343   2
 -16   6  -7 62.5779 69.7103   2
 -16   8   7 336.812 100.531   2
 -16   8   6 334.889 93.6536   2
 -16   8   5 3019.15 203.433   2
 -16   8   4 520.095 97.3022   2
 -16   8   3 1668.32 146.094   2
 -16   8   2 1045.15 117.504   2
 -16   8   1 6323.41 267.758   2
 -16   8   0 4089.00 213.200   2
 -16   8  -1 1426.75 126.926   2
 -16   8  -2 558.944 93.8700   2
 -16   8  -3 1666.00 148.456   2
 -16   8  -4 5094.02 210.598   2
 -16   8  -4 4684.57 253.683   2
 -16   8  -5 486.773 100.242   2
 -16   8  -5 302.649 70.5234   2
 -16   8  -6 59.9286 54.0357   2
 -16   8  -6 161.031 75.6779   2
 -16   8  -7 314.388 84.2239   2
 -16   8  -8 1162.69 140.439   2
 -16  10   6 114.933 93.9681   2
 -16  10   5 393.987 97.9594   2
 -16  10   4 521.950 99.8609   2
 -16  10   3 1591.48 144.726   2
 -16  10   2 712.744 100.183   2
 -16  10   1 837.798 104.829   2
 -16  10   0 582.519 83.4953   2
 -16  10  -1 1503.01 126.201   2
 -16  10  -2 1704.52 128.610   2
 -16  10  -3 431.476 73.2902   2
  17  -9  -2 59.5896 96.0410   1
  17  -9  -1 2206.23 180.139   1
  17  -9   0 1142.95 114.277   1
  17  -9   1 762.073 87.4086   1
 -17  -9  -2 76.6034 47.4172   2
  17  -9   2 46.7318 51.5440   1
  17  -9   3 2410.52 144.394   1
  17  -9   4 1167.34 104.269   1
 -17  -7   5 526.968 58.6899   2
 -17  -7   4 316.790 45.2126   2
 -17  -7   3 3505.97 140.759   2
  17  -7  -2 2364.68 164.933   2
 -17  -7   2 2027.82 114.313   2
 -17  -7   1 769.703 64.6343   2
 -17  -7   1 600.813 73.8684   2
 -17  -7   0 330.077 47.2760   2
 -17  -7   0 371.879 68.1813   2
  17  -7   0 278.330 65.0039   1
 -17  -7  -1 8327.42 219.124   2
 -17  -7  -1 8177.43 269.172   2
 -17  -7  -1 6611.95 190.929   1
  17  -7   1 6411.90 229.174   1
 -17  -7  -2 2986.93 136.179   2
 -17  -7  -2 3001.08 102.765   1
  17  -7   3 2216.06 129.843   1
 -17  -7  -3 2241.43 124.096   2
  17  -7   4 161.384 53.0053   1
 -17  -7  -4 218.249 53.8158   2
  17  -7   6 1591.08 118.933   1
  17  -7   7 296.890 71.6683   1
 -17  -5   9 72.3653 51.2025   2
 -17  -5   8 753.754 88.5939   2
 -17  -5   7 1605.50 115.519   2
 -17  -5   6 526.917 74.1313   2
 -17  -5   5 1172.44 97.2655   2
  17  -5  -4 2398.20 132.182   2
 -17  -5   4 2847.80 150.996   2
  17  -5  -3 849.947 83.7080   2
 -17  -5   3 301.892 57.5679   2
 -17  -5   2 219.635 53.3226   2
  17  -5  -2 366.396 70.1330   2
 -17  -5   1 12553.8 379.851   2
  17  -5  -1 12936.3 407.830   2
  17  -5  -1 12111.4 467.871   1
 -17  -5   0 5443.65 226.163   2
  17  -5   0 3510.91 184.868   1
 -17  -5  -1 5834.08 197.354   2
 -17  -5  -1 5994.90 249.852   2
  17  -5   1 5896.12 212.057   1
 -17  -5  -2 989.104 68.4130   1
 -17  -5  -2 966.282 83.7854   2
  17  -5   2 786.014 80.0276   1
 -17  -5  -3 15836.1 351.551   2
 -17  -5  -3 11865.6 222.898   1
 -17  -5  -4 3782.40 169.879   2
  17  -5   4 3058.81 145.996   1
 -17  -5  -5 2798.79 154.735   2
  17  -5   5 2368.22 129.738   1
  17  -5   6 143.451 54.6939   1
  17  -5   7 3766.09 175.789   1
  17  -5   8 996.078 104.850   1
  17  -5   9 501.732 84.1016   1
 -17  -3  11 38.6248 70.4997   2
 -17  -3  10 362.473 88.6321   2
 -17  -3   9 1289.87 131.345   2
 -17  -3   8 566.420 83.6907   2
 -17  -3   7 4.31333 51.9573   2
 -17  -3   6 2259.69 147.183   2
  17  -3  -5 1570.69 114.132   2
 -17  -3   5 1096.28 107.871   2
  17  -3  -4 824.334 80.7536   2
 -17  -3   4 815.823 93.2951   2
  17  -3  -3 4027.02 168.287   2
 -17  -3   3 3328.73 180.674   2
  17  -3  -2 3000.54 161.998   2
 -17  -3   2 1971.61 151.261   2
 -17  -3   1 11317.0 370.706   2
  17  -3  -1 11289.4 394.840   1
 -17  -3   0 1583.97 129.893   2
 -17  -3   0 1291.24 123.835   1
 -17  -3  -1 26971.6 612.022   2
 -17  -3  -1 30104.3 517.079   1
 -17  -3  -2 5104.41 167.410   1
  17  -3   2 4197.93 167.113   1
  17  -3   3 12518.4 296.496   1
 -17  -3  -3 11304.3 254.648   1
 -17  -3  -4 1092.28 96.9516   2
  17  -3   4 985.387 80.3145   1
 -17  -3  -4 1067.44 60.6670   1
 -17  -3  -5 14734.0 372.753   2
  17  -3   5 12874.8 308.407   1
  17  -3   6 1767.34 109.170   1
  17  -3   7 2612.56 136.362   1
  17  -3   8 147.304 59.4965   1
  17  -3   9 1757.13 124.818   1
  17  -3  10 402.484 77.9584   1
  17  -3  11 524.653 88.2564   1
 -17  -1  10 337.031 92.0666   2
 -17  -1   9 225.265 79.7734   2
 -17  -1   8 816.741 111.083   2
 -17  -1   7 1442.65 131.525   2
  17  -1  -6 2462.71 142.801   2
 -17  -1   6 2789.22 181.367   2
 -17  -1   5 720.747 97.3813   2
 -17  -1   4 2711.71 173.298   2
 -17  -1   3 4075.76 214.834   2
  17  -1  -2 1692.96 131.106   2
 -17  -1   2 1881.90 137.276   1
 -17  -1   2 1403.67 136.445   2
 -17  -1   1 27169.5 639.088   2
 -17  -1   1 23244.3 520.816   1
 -17  -1   0 4660.91 228.546   2
 -17  -1   0 4475.28 184.308   1
 -17  -1  -1 32944.8 580.760   1
  17  -1   1 31958.6 699.869   1
 -17  -1  -2 2183.95 118.975   1
  17  -1   2 2551.00 149.632   1
  17  -1   3 28021.1 508.249   1
 -17  -1  -3 29954.8 516.967   1
 -17  -1  -4 5129.01 212.930   2
 -17  -1  -4 4812.80 160.221   1
 -17  -1  -5 15220.8 376.792   2
  17  -1   5 12652.6 288.927   1
 -17  -1  -6 848.072 95.6274   2
  17  -1   6 894.064 73.5517   1
  17  -1   7 6869.02 206.754   1
  17  -1   8 887.212 80.6887   1
  17  -1   9 1811.56 109.978   1
  17  -1  10 66.4288 51.7617   1
  17  -1  11 440.920 70.8675   1
 -17   1  10 174.370 86.7596   2
 -17   1   9 446.488 100.565   2
 -17   1   8 1309.05 141.617   2
  17   1  -7 1048.56 101.484   2
 -17   1   7 1070.02 123.592   2
  17   1  -6 1910.89 123.042   2
 -17   1   6 2138.03 165.893   2
 -17   1   6 1615.25 141.277   1
  17   1  -5 1701.58 111.406   2
 -17   1   5 1211.81 126.587   2
  17   1  -4 3482.47 158.890   2
 -17   1   4 3996.19 218.644   2
  17   1  -3 5291.95 216.274   2
 -17   1   3 4055.67 220.519   2
  17   1  -2 1571.68 135.844   2
 -17   1   2 2078.66 143.156   1
 -17   1   1 26791.7 548.077   1
 -17   1   1 23349.7 618.211   2
 -17   1   0 5347.13 264.081   2
 -17   1   0 4484.44 200.957   1
 -17   1  -1 31872.4 651.997   2
 -17   1  -1 22814.7 503.716   1
 -17   1  -2 3024.88 192.274   2
 -17   1  -2 3153.47 156.129   1
 -17   1  -3 35383.4 642.122   1
  17   1   3 43642.5 744.915   1
  17   1   4 4126.85 199.110   1
 -17   1  -4 4234.00 170.506   1
  17   1   5 12494.3 303.045   1
 -17   1  -6 1763.81 133.660   2
  17   1   6 1468.77 88.2640   1
  17   1   7 6863.14 190.162   1
  17   1   8 495.314 58.3314   1
  17   1   9 1251.74 83.5492   1
  17   1  10 103.065 44.6061   1
 -17   3   9 1100.03 142.036   2
 -17   3   8 328.136 90.9779   2
  17   3  -7 204.878 54.2927   2
 -17   3   7 159.722 69.2805   2
  17   3  -6 2474.79 134.324   2
 -17   3   6 2969.65 199.043   2
 -17   3   6 2874.84 200.713   1
  17   3  -5 1190.62 106.409   2
 -17   3   5 843.767 112.397   2
  17   3  -4 475.262 74.7964   2
 -17   3   4 802.650 107.426   1
  17   3  -3 6020.90 263.158   2
 -17   3   2 5849.77 254.670   1
 -17   3   1 10337.4 335.309   1
 -17   3   0 1055.04 104.526   1
 -17   3  -1 37364.4 755.392   2
 -17   3  -1 27414.1 590.134   1
 -17   3  -2 5098.12 210.902   1
 -17   3  -2 5511.19 262.411   2
 -17   3  -3 14604.1 453.628   2
 -17   3  -3 16863.4 401.938   1
 -17   3  -4 1592.65 116.621   1
 -17   3  -5 18518.3 458.294   2
 -17   3  -6 1523.11 126.975   2
  17   5  -8 980.058 92.7462   2
 -17   5   8 1035.34 141.973   2
  17   5  -7 1216.97 106.427   2
 -17   5   7 1349.87 153.620   2
 -17   5   6 316.122 85.3328   2
  17   5  -6 289.066 65.9552   2
  17   5  -5 1182.17 118.753   2
 -17   5   5 1424.28 147.606   2
 -17   5   4 4101.42 223.353   1
 -17   5   4 4205.38 232.397   2
 -17   5   3 1902.42 150.899   1
 -17   5   3 346.781 89.3048   2
 -17   5   2 297.574 72.8878   1
 -17   5   2 351.579 80.0647   2
 -17   5   1 11202.7 390.233   2
 -17   5   0 3967.48 241.578   2
 -17   5  -1 9897.98 386.613   2
 -17   5  -1 8810.19 303.571   1
 -17   5  -2 1316.24 144.791   2
 -17   5  -2 1152.59 111.597   1
 -17   5  -3 19516.6 471.473   1
 -17   5  -3 20259.4 544.063   2
 -17   5  -4 3161.93 208.663   2
 -17   5  -5 3429.08 184.396   2
 -17   5  -5 2684.67 198.697   2
 -17   5  -6 453.390 83.7843   2
 -17   7   7 534.773 115.092   2
 -17   7   6 1289.97 152.558   2
 -17   7   5 353.061 87.6321   2
 -17   7   4 214.611 75.8535   2
 -17   7   3 4126.14 228.418   2
 -17   7   2 3617.39 211.992   2
 -17   7   1 1364.16 136.735   2
 -17   7   0 430.501 85.7294   2
 -17   7  -1 7972.55 328.393   2
 -17   7  -2 2415.45 182.429   2
 -17   7  -3 3797.51 239.395   2
 -17   7  -4 293.992 75.1739   2
 -17   7  -4 333.636 93.3022   2
 -17   7  -5 6452.85 247.329   2
 -17   7  -5 6089.44 288.575   2
 -17   7  -6 1343.47 144.516   2
 -17   7  -7 230.197 83.1705   2
 -17   7  -8 49.2279 77.4022   2
 -17   7  -9 673.843 114.635   2
 -17   9   6 15.6116 76.2593   2
 -17   9   5 1378.55 152.589   2
 -17   9   4 1417.61 151.141   2
 -17   9   3 116.993 66.2416   2
 -17   9   2 158.240 69.8660   2
 -17   9   1 3324.02 194.958   2
 -17   9   0 1620.86 141.784   2
 -17   9  -1 960.329 112.298   2
 -17   9  -2 93.7621 58.9753   2
 -17   9  -3 2901.12 188.797   2
 -17   9  -4 946.141 119.768   2
 -17   9  -5 603.064 104.479   2
 -17   9  -6 131.944 71.7561   2
 -17  11   4 2.68831 80.4152   2
 -17  11   3 910.676 120.847   2
 -17  11   2 624.535 102.267   2
 -17  11   1 381.835 81.4780   2
  18 -10  -2 241.220 111.323   1
  18 -10  -1 6.97764 83.4652   1
  18 -10   0 199.790 75.9595   1
  18 -10   1 550.341 84.9190   1
  18  -8  -2 498.300 122.080   1
 -18  -8   2 400.140 51.9231   2
  18  -8  -1 1167.59 140.200   1
 -18  -8   1 574.139 66.1703   2
 -18  -8   0 2879.84 154.054   2
  18  -8   0 2070.24 149.597   1
 -18  -8  -1 202.539 55.9261   2
  18  -8   1 181.128 57.2854   1
  18  -8   2 616.526 83.0491   1
 -18  -8  -2 646.906 85.0921   2
  18  -8   3 1809.98 124.295   1
  18  -8   4 3589.43 171.487   1
  18  -8   5 337.461 70.1648   1
 -18  -6   7 703.045 78.1882   2
 -18  -6   6 519.218 71.7350   2
 -18  -6   5 476.838 62.5324   2
 -18  -6   4 347.819 57.2802   2
  18  -6  -3 1590.78 118.572   2
 -18  -6   3 1675.30 114.109   2
  18  -6  -2 2019.40 153.248   2
 -18  -6   2 1232.99 105.472   2
 -18  -6   1 1884.38 137.808   2
  18  -6  -1 1980.04 189.387   1
 -18  -6   0 1225.43 88.5312   2
  18  -6   0 1339.83 121.245   1
 -18  -6  -1 4157.67 163.456   2
 -18  -6  -1 4364.81 202.310   2
 -18  -6  -1 3995.20 181.688   1
 -18  -6  -2 9630.59 268.208   2
 -18  -6  -2 9038.39 300.269   2
 -18  -6  -3 56.1114 41.4045   2
 -18  -6  -3 81.9021 19.3177   1
 -18  -6  -4 998.933 98.4449   2
  18  -6   5 2776.06 148.411   1
  18  -6   6 5275.51 207.106   1
  18  -6   7 601.553 86.2215   1
  18  -6   8 87.2924 60.5928   1
 -18  -4  10 24.5335 54.8478   2
 -18  -4   9 646.812 98.1907   2
 -18  -4   8 447.248 80.3271   2
 -18  -4   7 393.136 76.0474   2
 -18  -4   6 142.616 52.9378   2
 -18  -4   5 2022.71 135.340   2
  18  -4  -4 1890.97 118.561   2
 -18  -4   4 1190.76 112.814   2
  18  -4  -3 2413.41 137.987   2
 -18  -4   3 1875.19 134.827   2
  18  -4  -2 1198.41 113.016   2
 -18  -4   2 893.424 104.640   2
 -18  -4   1 8027.95 311.914   2
  18  -4  -1 6953.75 318.711   1
 -18  -4   0 10681.0 303.341   1
  18  -4   0 10291.8 362.668   1
 -18  -4  -1 3441.94 192.782   2
 -18  -4  -1 4426.87 165.466   1
 -18  -4  -2 2833.98 147.391   2
 -18  -4  -2 3306.24 131.016   1
 -18  -4  -3 5237.37 200.957   2
  18  -4   3 4628.60 176.533   1
  18  -4   4 18387.4 396.750   1
 -18  -4  -4 18428.5 299.727   1
 -18  -4  -5 220.688 60.8440   2
  18  -4   5 269.096 58.5068   1
  18  -4   6 886.192 88.1278   1
  18  -4   7 2008.52 125.941   1
  18  -4   8 4005.38 180.876   1
  18  -4   9 686.539 89.7630   1
  18  -4  10 89.3233 65.5776   1
 -18  -2  10 130.283 74.0234   2
 -18  -2   9 13.6068 60.5930   2
 -18  -2   8 149.907 72.6073   2
 -18  -2   7 1506.96 133.457   2
 -18  -2   6 662.822 100.838   2
 -18  -2   5 4008.45 209.077   2
  18  -2  -4 883.365 82.8162   2
 -18  -2   4 733.545 98.2453   2
  18  -2  -3 4103.46 177.605   2
 -18  -2   3 3373.16 199.399   2
  18  -2  -2 6919.62 272.401   2
 -18  -2   2 7419.92 313.466   2
 -18  -2   1 14061.7 438.709   2
 -18  -2   1 10789.0 365.348   1
 -18  -2   0 7674.88 294.583   2
 -18  -2   0 7083.78 239.457   1
 -18  -2  -1 8310.31 310.717   2
  18  -2   1 8493.57 332.291   1
 -18  -2  -2 32776.0 558.776   1
  18  -2   2 29661.9 584.475   1
 -18  -2  -3 2220.97 140.202   2
  18  -2   3 2192.11 118.188   1
 -18  -2  -4 6653.42 244.947   2
 -18  -2  -4 5989.49 175.725   1
 -18  -2  -5 6641.24 249.763   2
  18  -2   5 6004.96 197.713   1
  18  -2   6 16873.6 359.347   1
  18  -2   7 547.918 73.9636   1
  18  -2   8 262.509 58.3910   1
  18  -2   9 870.384 89.6550   1
  18  -2  10 1159.89 102.573   1
  18  -2  11 544.878 86.1194   1
 -18   0  10 147.928 83.5053   2
 -18   0   9 1242.84 143.010   2
 -18   0   8 132.450 81.2505   2
 -18   0   7 971.424 117.323   2
  18   0  -6 167.796 55.4227   2
 -18   0   6 152.368 63.0700   2
  18   0  -5 1357.53 103.372   2
 -18   0   5 1120.74 112.865   1
 -18   0   5 1541.07 141.371   2
  18   0  -4 4131.64 176.825   2
 -18   0   4 2728.39 191.904   2
  18   0  -3 10377.9 309.948   2
 -18   0   3 8786.33 339.799   2
 -18   0   2 3886.20 195.433   1
 -18   0   2 2113.97 172.170   2
 -18   0   1 6644.12 304.343   2
 -18   0   1 6281.59 233.377   1
 -18   0   0 44218.8 763.595   1
 -18   0   0 43353.3 859.448   2
 -18   0  -1 8553.74 269.687   1
 -18   0  -1 8847.46 321.246   2
 -18   0  -2 8934.91 322.398   2
 -18   0  -2 7599.55 252.819   1
 -18   0  -3 9279.74 264.013   1
  18   0   3 10928.3 346.079   1
 -18   0  -4 46118.8 791.541   2
 -18   0  -4 44366.4 698.451   1
 -18   0  -5 82.7884 47.1275   2
  18   0   5 191.243 46.0837   1
  18   0   6 1934.27 105.018   1
  18   0   7 2502.69 119.382   1
  18   0   8 6223.74 196.643   1
  18   0   9 893.357 78.7668   1
  18   0  10 15.8798 46.0760   1
 -18   2   9 102.208 77.2237   2
 -18   2   8 93.4673 74.9101   2
  18   2  -7 1407.76 111.079   2
 -18   2   7 1621.45 154.537   2
  18   2  -6 903.063 87.1613   2
 -18   2   6 435.546 95.0503   2
  18   2  -5 3884.02 171.714   2
 -18   2   5 4447.72 241.327   2
  18   2  -4 830.877 89.6739   2
 -18   2   4 674.650 100.471   2
  18   2  -3 4483.86 222.441   2
 -18   2   3 5086.50 223.516   1
 -18   2   2 14681.1 384.686   1
 -18   2   2 7166.82 329.378   2
 -18   2   1 11048.9 413.261   2
 -18   2   1 13568.6 377.556   1
 -18   2   0 6328.90 242.216   1
 -18   2  -1 6807.58 255.162   1
 -18   2  -2 33192.2 632.518   1
 -18   2  -3 2746.16 151.154   1
 -18   2  -4 6542.87 231.020   1
 -18   2  -5 7465.48 285.176   2
  18   2   5 9847.03 290.087   1
  18   2   6 20732.4 470.407   1
  18   2   7 697.421 86.7491   1
  18   2   8 190.663 52.0439   1
  18   2   9 855.935 78.1777   1
 -18   4   9 665.890 125.438   2
 -18   4   8 277.689 103.645   2
  18   4  -7 499.264 71.8858   2
  18   4  -6 84.2002 44.6958   2
  18   4  -5 1740.34 135.125   2
 -18   4   4 4195.15 221.964   1
 -18   4   3 4005.64 208.781   1
 -18   4   3 2758.48 197.671   2
 -18   4   2 1416.78 141.876   2
 -18   4   1 5119.68 233.080   1
 -18   4   1 4287.80 251.521   2
 -18   4   0 14457.4 476.491   2
 -18   4   0 11915.4 365.409   1
 -18   4  -1 5661.22 292.422   2
 -18   4  -1 3790.68 196.225   1
 -18   4  -2 4709.55 248.998   2
 -18   4  -2 3927.93 196.547   1
 -18   4  -3 5262.42 263.526   2
 -18   4  -3 5626.35 230.789   1
 -18   4  -4 23990.1 514.655   1
 -18   4  -4 19528.6 548.813   2
 -18   4  -5 436.381 82.5680   2
 -18   4  -5 428.572 87.3932   2
 -18   6   8-3.41146 73.1266   2
  18   6  -7 527.906 88.3760   2
 -18   6   7 632.791 122.900   2
 -18   6   6 381.336 96.4177   2
 -18   6   5 580.253 105.007   2
 -18   6   4 290.829 80.5489   2
 -18   6   3 1995.91 169.181   2
 -18   6   2 2515.77 189.079   2
 -18   6   1 1704.35 154.951   2
 -18   6   0 1712.36 159.552   2
 -18   6  -1 4203.28 248.887   2
 -18   6  -2 13903.8 473.955   2
 -18   6  -3 318.652 92.7285   2
 -18   6  -4 1571.27 152.697   2
 -18   6  -5 3237.06 189.144   2
 -18   6  -5 2733.68 195.137   2
 -18   6  -6 6255.11 301.593   2
 -18   6  -7 654.655 110.796   2
 -18   6  -8 41.3970 72.4646   2
 -18   8   6 141.274 89.8565   2
 -18   8   5 683.660 120.972   2
 -18   8   4 163.749 76.5639   2
 -18   8   3 362.948 87.1103   2
 -18   8   2 760.603 111.483   2
 -18   8   1 1503.15 144.344   2
 -18   8   0 2967.43 193.565   2
 -18   8  -1 51.6660 57.2603   2
 -18   8  -2 920.113 119.662   2
 -18   8  -3 1770.33 161.614   2
 -18   8  -4 5235.57 230.674   2
 -18   8  -4 5728.22 290.383   2
 -18   8  -5 685.776 115.690   2
 -18   8  -6 170.793 81.4003   2
 -18   8  -7 443.160 98.9823   2
 -18   8  -8 1241.79 141.864   2
 -18  10   5 29.3909 79.3851   2
 -18  10   4 232.146 91.6229   2
 -18  10   3 500.055 110.378   2
 -18  10   2 311.317 81.7233   2
 -18  10   1 28.4811 63.4520   2
 -18  10   0 394.637 84.6114   2
 -18  10  -1 773.290 102.688   2
 -18  10  -2 1435.44 132.690   2
 -18  10  -3 245.053 70.8378   2
  19  -9  -2 649.490 133.084   1
  19  -9  -1 909.350 152.122   1
  19  -9   0 432.249 92.1066   1
  19  -9   1 278.160 67.9182   1
  19  -9   2 187.841 60.5070   1
  19  -9   3 885.968 99.5984   1
 -19  -7   4 1427.83 98.7113   2
 -19  -7   3 1237.07 94.6405   2
  19  -7  -2 515.172 115.716   1
 -19  -7   2 229.291 47.8573   2
 -19  -7   1 189.486 42.0530   2
 -19  -7   1 225.933 55.7591   2
 -19  -7   0 1054.82 81.7166   2
  19  -7   0 819.977 110.262   1
 -19  -7  -1 2533.96 126.907   2
 -19  -7  -1 2555.36 151.824   2
 -19  -7  -1 2167.63 133.228   1
  19  -7   1 2081.35 138.537   1
  19  -7   2 607.868 78.4235   1
 -19  -7  -2 614.793 70.4064   2
 -19  -7  -2 497.507 82.6399   2
  19  -7   3 284.328 63.2945   1
 -19  -7  -3 262.378 55.6840   2
  19  -7   6 1164.59 108.785   1
 -19  -5   8 298.201 72.2283   2
 -19  -5   7 307.592 67.8183   2
 -19  -5   6 1063.84 103.083   2
 -19  -5   5 1479.62 114.883   2
 -19  -5   4 173.194 52.7525   2
  19  -5  -3 215.624 61.3722   2
 -19  -5   3 77.1636 43.1293   2
  19  -5  -2 3680.67 206.176   2
 -19  -5   2 2033.69 148.740   2
 -19  -5   1 5430.70 249.916   2
  19  -5  -1 4352.33 261.601   1
 -19  -5   0 407.486 60.3222   1
  19  -5   0 476.520 90.9303   1
 -19  -5  -1 963.015 104.278   2
  19  -5   1 917.179 95.0135   1
 -19  -5  -2 179.714 53.0488   2
 -19  -5  -2 140.090 56.5887   2
 -19  -5  -3 5657.06 213.273   2
 -19  -5  -3 3628.37 118.935   1
 -19  -5  -4 1561.33 118.833   2
  19  -5   4 1306.80 102.083   1
  19  -5   5 714.951 83.4492   1
  19  -5   6 1212.84 105.170   1
  19  -5   7 1759.18 123.653   1
  19  -5   8 1731.97 130.062   1
  19  -5   9 431.213 80.5242   1
 -19  -3  10 495.165 100.838   2
 -19  -3   9 411.634 91.5030   2
 -19  -3   8 531.693 94.1218   2
 -19  -3   7 972.778 109.826   2
 -19  -3   6 190.470 65.7310   2
 -19  -3   5 440.586 81.5324   2
  19  -3  -4 3280.97 157.275   2
 -19  -3   4 3083.68 187.068   2
  19  -3  -3 2435.24 142.886   2
 -19  -3   3 1747.92 143.362   2
  19  -3  -2 1152.62 117.225   2
 -19  -3   2 1244.72 129.047   2
 -19  -3   1 2320.66 174.403   2
 -19  -3   1 1981.20 133.980   1
 -19  -3   0 4113.08 212.070   2
 -19  -3   0 3305.02 165.668   1
 -19  -3  -1 8367.32 306.282   2
 -19  -3  -1 9532.74 254.104   1
 -19  -3  -2 1417.09 92.9989   1
 -19  -3  -2 1220.37 115.503   2
  19  -3   2 1122.24 97.0170   1
 -19  -3  -3 2620.24 152.763   2
  19  -3   3 2455.63 128.551   1
 -19  -3  -4 698.697 86.1678   2
  19  -3   4 756.510 80.4334   1
 -19  -3  -4 673.636 57.4794   1
  19  -3   5 5210.10 192.658   1
  19  -3   6 3318.13 152.412   1
  19  -3   7 1275.05 102.327   1
  19  -3   8 1982.31 129.405   1
  19  -3   9 1018.73 100.277   1
  19  -3  10 1280.19 111.968   1
 -19  -1  10 454.726 107.735   2
 -19  -1   9 608.525 108.477   2
 -19  -1   8 289.303 89.3539   2
 -19  -1   7 951.827 115.825   2
 -19  -1   6 1487.16 138.740   2
  19  -1  -5 447.552 66.8071   2
 -19  -1   5 451.535 88.2220   2
 -19  -1   4 1541.01 123.713   1
 -19  -1   4 991.767 118.096   2
 -19  -1   3 982.321 104.788   1
 -19  -1   3 386.798 78.0131   2
 -19  -1   2 3780.46 221.097   1
 -19  -1   2 3474.30 221.598   2
 -19  -1   1 5408.52 273.411   2
 -19  -1   1 4479.50 198.636   1
 -19  -1   0 3022.85 191.086   2
 -19  -1   0 2947.57 151.789   1
 -19  -1  -1 4988.99 197.024   1
 -19  -1  -1 4575.52 229.108   2
 -19  -1  -2 614.021 90.2828   2
 -19  -1  -2 884.993 84.6072   1
  19  -1   3 4937.30 209.344   1
 -19  -1  -3 4534.76 176.482   1
 -19  -1  -4 2002.22 140.142   2
 -19  -1  -4 2050.79 112.273   1
  19  -1   4 1725.93 108.142   1
 -19  -1  -5 3471.59 183.203   2
  19  -1   5 2927.83 135.314   1
  19  -1   6 3293.53 145.526   1
  19  -1   7 2977.67 138.567   1
  19  -1   8 3242.66 146.241   1
  19  -1   9 1206.39 95.0188   1
  19  -1  10 1295.88 102.577   1
 -19   1   9 838.250 129.663   2
 -19   1   8 663.867 120.996   2
 -19   1   7 485.888 92.8253   2
  19   1  -6 1009.13 96.1003   2
 -19   1   6 964.417 120.118   2
  19   1  -5 807.195 84.8547   2
 -19   1   5 867.399 117.039   2
  19   1  -4 1563.61 117.584   2
 -19   1   4 1589.66 150.350   2
 -19   1   4 1933.03 155.249   1
 -19   1   3 261.895 68.5154   2
  19   1  -3 253.641 68.1803   2
 -19   1   2 3666.68 179.698   1
 -19   1   2 2313.96 186.046   2
 -19   1   1 5382.31 283.906   2
 -19   1   1 5685.12 230.972   1
 -19   1   0 3332.60 212.783   2
 -19   1   0 2805.58 159.199   1
 -19   1  -1 4997.08 243.245   2
 -19   1  -1 4265.80 194.393   1
 -19   1  -2 898.467 112.126   2
 -19   1  -2 696.106 83.9109   1
 -19   1  -3 5673.02 214.158   1
 -19   1  -3 4796.06 236.439   2
  19   1   4 1235.34 120.488   1
 -19   1  -4 1121.07 95.7392   1
  19   1   5 3002.10 176.883   1
  19   1   6 3718.87 170.061   1
  19   1   7 3062.41 137.600   1
  19   1   8 2672.58 124.492   1
  19   1   9 919.099 77.9484   1
 -19   3   9 227.465 94.1573   2
 -19   3   8 204.655 91.8478   2
 -19   3   7 1471.34 155.506   2
  19   3  -6 554.721 78.9754   2
 -19   3   6 533.110 105.351   2
  19   3  -5 413.554 76.7136   2
 -19   3   5 179.179 71.8691   2
  19   3  -4 3388.35 197.603   2
 -19   3   4 3118.47 211.523   2
 -19   3   2 1603.40 134.714   1
 -19   3   1 2907.84 176.074   1
 -19   3   0 2548.90 166.545   1
 -19   3  -1 12078.5 412.994   2
 -19   3  -1 7793.60 289.640   1
 -19   3  -2 540.213 80.7967   1
 -19   3  -2 698.726 103.556   2
 -19   3  -3 2852.31 192.236   2
 -19   3  -3 3224.76 175.116   1
 -19   3  -4 885.514 114.439   2
 -19   3  -4 1291.23 112.372   1
 -19   3  -5 7103.88 282.127   2
  19   5  -7 127.453 61.9477   2
 -19   5   7 90.3541 85.8626   2
  19   5  -6 517.542 91.2130   2
 -19   5   6 611.851 108.899   2
 -19   5   5 2193.73 180.987   2
 -19   5   4 78.8195 65.4800   2
 -19   5   3 249.210 81.3509   2
 -19   5   2 3020.63 191.178   1
 -19   5   2 3068.17 210.542   2
 -19   5   1 3240.45 219.377   2
 -19   5   0 143.293 61.9907   1
 -19   5   0 216.620 78.7307   2
 -19   5  -1 1437.05 155.273   2
 -19   5  -1 1053.04 112.559   1
 -19   5  -2 448.615 101.488   2
 -19   5  -3 6973.38 309.455   2
 -19   5  -4 1483.76 144.295   2
 -19   5  -5 827.214 117.976   2
 -19   5  -6 1482.80 150.377   2
 -19   7   7 1006.17 150.069   2
 -19   7   6 152.918 93.9226   2
 -19   7   5 291.138 87.6760   2
 -19   7   4 1149.69 139.044   2
 -19   7   3 1945.41 172.679   2
 -19   7   2 206.621 77.9181   2
 -19   7   1 459.808 95.7406   2
 -19   7   0 579.307 103.182   2
 -19   7  -1 2194.78 182.869   2
 -19   7  -2 668.409 113.117   2
 -19   7  -3 1205.73 145.289   2
 -19   7  -4 650.733 119.807   2
 -19   7  -5 2720.52 198.256   2
 -19   7  -6 1402.51 144.379   2
 -19   7  -7 97.8565 72.9212   2
 -19   7  -8 533.526 112.471   2
 -19   7  -9 454.034 113.451   2
 -19   9   5 854.326 135.675   2
 -19   9   4 235.842 92.9805   2
 -19   9   3 360.113 95.9546   2
 -19   9   2 489.207 96.1398   2
 -19   9   1 1293.52 136.275   2
 -19   9   0 381.559 87.8738   2
 -19   9  -1 564.075 96.0708   2
 -19   9  -2 32.2748 57.4001   2
 -19   9  -3 990.667 125.877   2
 -19   9  -4 688.702 111.208   2
 -19   9  -5 186.120 80.9868   2
 -19  11   3 673.280 119.815   2
  20  -8  -2 352.593 108.651   1
  20  -8  -1 1081.90 170.641   1
 -20  -8   1 462.482 64.5569   2
 -20  -8   0 566.760 79.4154   2
  20  -8   0 454.533 93.9590   1
 -20  -8  -1 504.066 74.2462   2
  20  -8   1 416.278 79.4312   1
 -20  -8  -2 328.911 69.5048   2
  20  -8   2 269.821 64.7171   1
  20  -8   3 856.377 95.7068   1
 -20  -8  -3 810.839 95.9893   2
  20  -8   4 730.602 90.4247   1
 -20  -6   6 535.148 78.6395   2
 -20  -6   5 471.250 70.9471   2
 -20  -6   4 855.245 89.4135   2
 -20  -6   3 1003.05 96.8804   2
 -20  -6   2 241.708 58.0238   2
  20  -6  -2 1010.00 144.357   1
 -20  -6   1 2636.49 168.539   2
  20  -6  -1 2330.79 206.167   1
 -20  -6   0 209.313 49.4477   2
 -20  -6   0 325.607 73.6422   2
 -20  -6   0 132.955 45.6289   1
  20  -6   0 184.661 74.3865   1
 -20  -6  -1 2186.09 131.756   2
 -20  -6  -1 2523.14 157.813   2
 -20  -6  -1 2587.27 124.705   1
 -20  -6  -2 1432.75 108.112   2
 -20  -6  -2 1362.86 124.363   2
  20  -6   2 1199.65 104.038   1
 -20  -6  -3 390.390 69.5035   2
  20  -6   5 1425.22 115.827   1
  20  -6   6 1371.05 114.376   1
  20  -6   7 759.355 94.0403   1
 -20  -4   9 863.125 114.297   2
 -20  -4   8 827.292 106.809   2
 -20  -4   7 131.643 64.0181   2
 -20  -4   6 1442.49 127.780   2
 -20  -4   5 1302.86 120.688   2
 -20  -4   4 552.615 86.3039   2
  20  -4  -3 4027.75 192.013   2
 -20  -4   3 2401.57 164.225   2
  20  -4  -2 635.619 96.9223   2
 -20  -4   2 653.072 97.6759   2
 -20  -4   1 3609.02 214.763   2
  20  -4  -1 3309.68 223.014   1
 -20  -4   0 2884.53 175.335   2
  20  -4   0 2563.38 222.528   1
 -20  -4   0 2515.29 145.595   1
 -20  -4  -1 5574.35 243.544   2
 -20  -4  -1 6141.02 193.083   1
 -20  -4  -2 421.325 69.2116   2
 -20  -4  -2 474.669 56.8589   1
 -20  -4  -2 286.504 67.9225   2
 -20  -4  -3 3910.61 188.261   2
  20  -4   3 3648.94 163.449   1
  20  -4   4 2394.29 135.652   1
 -20  -4  -4 2729.52 160.493   2
 -20  -4  -4 2356.09 92.7078   1
  20  -4   5 204.877 56.4769   1
  20  -4   6 663.383 80.3224   1
  20  -4   7 2404.58 141.570   1
  20  -4   8 1752.26 128.484   1
  20  -4   9 1229.98 118.187   1
 -20  -2  10 828.750 127.859   2
 -20  -2   9 70.9811 69.5030   2
 -20  -2   8 1384.23 146.800   2
 -20  -2   7 1624.88 146.044   2
 -20  -2   6 1824.36 153.068   2
 -20  -2   5 2306.24 175.212   2
  20  -2  -4 1487.61 110.358   2
 -20  -2   4 1393.42 135.018   2
  20  -2  -3 656.535 85.5772   2
 -20  -2   3 457.962 83.2761   2
  20  -2  -2 2754.40 178.635   2
 -20  -2   2 3060.17 176.593   1
 -20  -2   2 3206.07 214.009   2
 -20  -2   1 21516.3 553.247   2
 -20  -2   1 13708.7 372.711   1
 -20  -2   0 279.174 71.6020   2
 -20  -2   0 274.590 56.4682   1
 -20  -2  -1 5285.61 193.595   1
  20  -2   1 4932.35 266.379   1
 -20  -2  -2 3912.89 210.998   2
  20  -2   2 4204.66 213.208   1
 -20  -2  -3 1854.37 108.920   1
  20  -2   3 2132.01 131.406   1
 -20  -2  -4 585.600 86.8709   2
 -20  -2  -4 507.445 58.6464   1
  20  -2   4 555.483 68.7834   1
  20  -2   5 4062.16 167.461   1
  20  -2   6 2911.53 142.532   1
  20  -2   7 816.227 85.0711   1
  20  -2   8 302.827 64.5018   1
  20  -2   9 1530.65 112.787   1
  20  -2  10 898.947 97.3457   1
  20  -2  11 947.983 105.785   1
 -20   0   9 1553.76 170.688   2
 -20   0   8 1801.88 178.613   2
 -20   0   7 477.566 93.7343   2
 -20   0   6 2808.44 198.305   2
  20   0  -5 1259.41 103.271   2
 -20   0   5 1371.54 142.764   2
  20   0  -4 3047.35 162.517   2
 -20   0   4 2498.02 188.620   2
  20   0  -3 13177.2 382.656   2
 -20   0   3 13272.4 387.441   1
 -20   0   2 1943.35 137.596   1
 -20   0   2 1788.18 166.898   2
 -20   0   1 2434.67 194.700   2
 -20   0   1 3166.03 164.579   1
 -20   0   0 3666.01 176.266   1
 -20   0   0 3898.44 229.170   2
 -20   0  -1 15520.3 444.736   2
 -20   0  -1 16005.4 394.925   1
 -20   0  -2 208.548 65.6281   2
 -20   0  -2 203.412 54.8471   1
 -20   0  -3 5617.87 253.470   2
 -20   0  -3 5417.33 209.006   1
 -20   0  -4 4992.95 230.199   2
 -20   0  -4 4863.42 192.302   1
  20   0   4 4829.89 225.207   1
 -20   0  -5 208.358 47.8454   1
  20   0   5 272.192 59.2307   1
  20   0   6 596.390 71.3887   1
  20   0   7 3505.41 150.198   1
  20   0   8 1776.31 108.679   1
  20   0   9 1232.55 94.3995   1
  20   0  10 31.6256 52.8134   1
 -20   2   9 115.207 87.0200   2
 -20   2   8 1663.41 179.011   2
 -20   2   7 1847.68 169.922   2
  20   2  -6 1832.24 125.661   2
 -20   2   6 2070.38 178.615   2
  20   2  -5 2386.62 148.590   2
 -20   2   5 2505.49 195.070   2
  20   2  -4 2096.34 150.590   2
 -20   2   4 1914.43 172.207   2
 -20   2   4 2307.22 158.134   1
 -20   2   3 314.073 78.4794   2
 -20   2   3 893.542 100.850   1
 -20   2   2 4186.80 202.520   1
 -20   2   2 2252.06 188.719   2
 -20   2   1 18073.1 547.958   2
 -20   2   1 18159.8 450.538   1
 -20   2   0 68.7500 51.5718   1
 -20   2  -1 3326.17 182.784   1
 -20   2  -2 3829.15 189.755   1
 -20   2  -3 2839.81 161.751   1
 -20   2  -4 432.108 83.8034   2
 -20   2  -4 591.548 80.1011   1
  20   2   7 1178.91 108.810   1
  20   2   8 206.676 83.2063   1
 -20   4   8 1014.68 150.681   2
  20   4  -6 1602.93 133.160   2
  20   4  -5 1395.55 134.486   2
 -20   4   3 3839.49 244.408   2
 -20   4   2 445.369 92.4364   2
 -20   4   1 2355.73 165.872   1
 -20   4   1 1678.49 169.288   2
 -20   4   0 3436.79 238.051   2
 -20   4   0 2241.54 161.695   1
 -20   4  -1 8469.58 363.917   2
 -20   4  -1 5512.87 248.724   1
 -20   4  -2 68.5767 53.1360   1
 -20   4  -2 159.607 72.9257   2
 -20   4  -3 3902.16 227.281   2
 -20   4  -3 3816.89 200.811   1
 -20   4  -4 2819.90 196.660   2
 -20   4  -5 410.152 93.0350   2
 -20   6   7 716.311 134.549   2
 -20   6   6 778.600 127.364   2
 -20   6   5 485.185 113.736   2
 -20   6   4 1133.15 140.748   2
 -20   6   3 1332.50 150.748   2
 -20   6   2 480.597 102.396   2
 -20   6   1 1785.18 166.398   2
 -20   6   0 41.4201 60.0146   2
 -20   6  -1 2116.81 184.185   2
 -20   6  -2 2161.23 192.025   2
 -20   6  -3 822.966 123.698   2
 -20   6  -4 466.617 99.2553   2
 -20   6  -5 1619.06 154.006   2
 -20   6  -6 1470.92 151.908   2
 -20   6  -7 888.480 130.913   2
 -20   6  -8 60.9261 75.0792   2
 -20   6  -9 482.909 108.014   2
 -20   8   6 865.467 141.810   2
 -20   8   5 859.253 129.604   2
 -20   8   4 390.916 103.142   2
 -20   8   3 195.874 80.2589   2
 -20   8   2 314.239 89.5123   2
 -20   8   1 998.643 131.683   2
 -20   8   0 266.311 80.8866   2
 -20   8  -1 286.918 84.3074   2
 -20   8  -2 107.011 67.0377   2
 -20   8  -3 1097.97 139.484   2
 -20   8  -4 1204.92 145.940   2
 -20   8  -5 509.158 109.725   2
 -20   8  -6 162.134 89.6005   2
 -20   8  -7 581.854 111.015   2
 -20  10   4 316.517 107.504   2
 -20  10   3 484.254 108.384   2
 -20  10   2 134.534 74.7411   2
 -20  10   1 29.5225 62.8374   2
 -20  10   0 74.2548 67.1751   2
 -20  10  -1 391.559 89.3573   2
 -20  10  -2 254.379 84.1621   2
 -20  10  -3 45.1758 58.9299   2
  21  -9  -2 356.997 112.227   1
  21  -9  -1 1073.42 166.360   1
  21  -9   0 271.521 91.3099   1
  21  -9   1 150.705 71.3343   1
 -21  -7   3 1352.93 108.323   2
 -21  -7   2 92.5383 39.8746   2
  21  -7  -2 422.433 117.228   1
 -21  -7   1 168.483 56.1775   2
  21  -7  -1 129.835 92.7366   1
 -21  -7   0 323.035 54.0263   2
 -21  -7   0 417.681 81.7131   2
 -21  -7   0 199.558 51.6824   1
  21  -7   0 254.131 86.6259   1
 -21  -7  -1 1506.52 107.526   2
 -21  -7  -1 1707.09 128.301   2
  21  -7   1 1276.71 126.225   1
 -21  -7  -2 531.936 72.4115   2
 -21  -7  -2 433.197 78.8906   2
  21  -7   2 428.841 73.4430   1
 -21  -7  -3 397.548 76.8749   2
  21  -7   3 550.487 80.9015   1
  21  -7   5 496.079 82.4769   1
 -21  -5   8 519.340 88.6848   2
 -21  -5   7 500.622 86.4111   2
 -21  -5   6 754.166 91.1950   2
 -21  -5   5 3543.08 188.546   2
 -21  -5   4 460.214 78.4517   2
 -21  -5   3 9.58642 43.3035   2
 -21  -5   2 526.759 85.8604   2
 -21  -5   1 2308.75 167.129   2
  21  -5  -1 2083.17 182.456   1
 -21  -5   0 285.319 74.7378   2
  21  -5   0 208.676 97.2382   1
 -21  -5   0 155.695 59.8162   1
 -21  -5  -1 858.536 91.2770   2
 -21  -5  -1 1240.29 116.106   2
  21  -5   1 786.460 105.427   1
 -21  -5  -1 1161.43 83.6528   1
 -21  -5  -2 30.5268 41.4436   2
 -21  -5  -2 35.9432 49.0693   2
 -21  -5  -3 530.094 51.0233   1
  21  -5   3 633.915 77.6644   1
  21  -5   4 766.067 87.9083   1
  21  -5   5 1026.99 99.5289   1
  21  -5   6 620.545 87.2392   1
  21  -5   7 146.348 60.8292   1
  21  -5   8 679.154 92.9622   1
 -21  -3  10 428.286 100.014   2
 -21  -3   9 965.881 131.305   2
 -21  -3   8 502.226 99.3521   2
 -21  -3   7 4470.71 239.522   2
 -21  -3   6 790.109 105.855   2
 -21  -3   5 1595.31 147.536   2
 -21  -3   4 623.925 96.7203   2
 -21  -3   3 1887.43 157.167   2
 -21  -3   2 244.553 59.0867   1
  21  -3  -2 263.262 71.9857   2
 -21  -3   2 434.254 89.4535   2
 -21  -3   1 282.918 76.7109   2
 -21  -3   1 88.0222 62.7846   1
 -21  -3   0 498.935 84.6704   2
 -21  -3   0 480.524 68.6770   1
 -21  -3  -1 439.666 61.2589   1
 -21  -3  -1 331.958 69.8059   2
  21  -3   1 289.907 99.4602   1
 -21  -3  -2 268.221 51.9819   1
 -21  -3  -2 145.037 61.1145   2
  21  -3   2 136.700 63.8232   1
 -21  -3  -3 1381.47 116.786   2
 -21  -3  -3 1383.91 93.3404   1
  21  -3   3 1488.54 114.845   1
 -21  -3  -4 401.184 50.4166   1
  21  -3   4 473.079 71.1666   1
  21  -3   5 419.964 70.0566   1
  21  -3   6 1202.77 101.017   1
  21  -3   7 810.192 96.8795   1
  21  -3   8 1042.18 102.516   1
  21  -3   9 189.883 67.0704   1
  21  -3  10 526.989 89.6435   1
 -21  -1   9 2167.85 192.750   2
 -21  -1   8 727.764 122.968   2
 -21  -1   7 3698.44 230.681   2
 -21  -1   6 1077.70 129.566   2
 -21  -1   5 5260.51 273.721   2
 -21  -1   4 407.075 79.0478   1
 -21  -1   4 230.980 73.1025   2
 -21  -1   3 2739.30 194.975   1
 -21  -1   3 1644.97 154.954   2
 -21  -1   2 995.029 104.655   1
 -21  -1   2 1373.78 147.666   2
 -21  -1   1 2455.08 188.256   2
 -21  -1   1 1491.62 113.477   1
 -21  -1   0 52.5098 54.3736   2
 -21  -1   0 126.136 48.0095   1
 -21  -1  -1 353.689 65.5752   1
 -21  -1  -1 289.623 70.1456   2
 -21  -1  -2 328.406 59.0034   1
 -21  -1  -2 236.483 66.0679   2
  21  -1   2 435.879 92.2222   1
 -21  -1  -3 286.615 70.3764   2
 -21  -1  -3 146.391 44.5128   1
 -21  -1  -4 962.180 106.063   2
 -21  -1  -4 981.268 84.6381   1
  21  -1   4 1007.53 105.134   1
 -21  -1  -5 932.491 80.1854   1
  21  -1   5 1225.82 103.396   1
  21  -1   6 1138.45 93.3087   1
  21  -1   7 256.578 64.6173   1
  21  -1   8 1340.47 104.808   1
  21  -1   9 524.371 78.8435   1
  21  -1  10 661.384 81.7500   1
 -21   1   9 2714.52 224.794   2
 -21   1   8 1080.64 148.777   2
 -21   1   7 3240.04 228.278   2
 -21   1   6 900.573 125.022   2
  21   1  -5 5183.66 217.362   2
 -21   1   5 5664.25 294.299   2
  21   1  -4 748.134 97.5789   2
 -21   1   4 597.431 105.363   2
 -21   1   4 884.560 109.855   1
  21   1  -3 3296.17 197.480   2
 -21   1   3 3085.13 171.795   1
 -21   1   2 587.711 104.425   2
 -21   1   2 644.047 85.4914   1
 -21   1   1 2365.57 192.483   2
 -21   1   1 1987.24 136.011   1
 -21   1   0 107.942 52.1418   1
 -21   1   0 155.195 73.8941   2
 -21   1  -1 311.028 68.8376   1
 -21   1  -1 218.606 67.3420   2
 -21   1  -2 672.871 96.9351   2
 -21   1  -2 563.262 80.3109   1
 -21   1  -3 218.334 55.9819   1
 -21   1  -3 447.237 86.9971   2
 -21   1  -4 678.349 82.0565   1
 -21   1  -5 728.800 86.0502   1
  21   1   5 1337.08 132.010   1
  21   1   6 1948.54 167.336   1
  21   1   7 433.406 82.5055   1
  21   1   8 1187.04 107.820   1
  21   1   9 249.482 67.4425   1
 -21   3   8 389.438 116.609   2
 -21   3   7 5389.66 298.933   2
 -21   3   6 1079.19 139.179   2
  21   3  -5 1630.86 141.917   2
 -21   3   5 1714.01 170.330   2
 -21   3   4 449.772 98.1165   2
 -21   3   2 422.551 80.1372   1
 -21   3   1 83.5834 54.8078   1
 -21   3   0 172.247 65.6678   1
 -21   3  -1 120.798 65.8662   2
 -21   3  -1 53.3502 50.1634   1
 -21   3  -2 173.168 58.4694   1
 -21   3  -2 61.3453 57.1048   2
 -21   3  -3 1434.66 140.901   2
 -21   3  -3 1335.51 123.357   1
 -21   3  -4 859.098 117.055   2
 -21   3  -4 1038.83 106.933   1
 -21   3  -5 60.4553 59.6782   2
 -21   5   7 800.513 132.311   2
 -21   5   6 764.712 129.494   2
 -21   5   5 4902.79 283.387   2
 -21   5   4 961.118 138.933   2
 -21   5   3 116.567 75.7291   2
 -21   5   2 163.608 73.6527   2
 -21   5   1 1218.00 145.540   2
 -21   5   0 284.950 92.8505   2
 -21   5  -1 1389.60 155.970   2
 -21   5  -2 123.087 84.6393   2
 -21   5  -3 463.238 97.5169   2
 -21   5  -4 701.333 109.790   2
 -21   5  -5 727.403 118.095   2
 -21   5  -6 785.254 120.379   2
 -21   5  -7 140.650 73.1070   2
 -21   5  -8 432.991 103.085   2
 -21   7   6 863.892 136.622   2
 -21   7   5 185.894 84.4728   2
 -21   7   4 327.118 96.2968   2
 -21   7   3 2534.36 207.292   2
 -21   7   2 325.935 94.2738   2
 -21   7   1 53.1292 65.9974   2
 -21   7   0 6.68996 69.7892   2
 -21   7  -1 1348.50 153.938   2
 -21   7  -2 587.320 113.366   2
 -21   7  -3 745.616 126.990   2
 -21   7  -4 402.851 110.824   2
 -21   7  -5 545.325 108.098   2
 -21   7  -6 460.209 104.240   2
 -21   7  -7 144.632 88.2788   2
 -21   7  -8 280.559 97.1453   2
 -21   9   4 433.417 105.753   2
 -21   9   3 73.6188 76.4573   2
 -21   9   2 161.078 82.9376   2
 -21   9   1 1308.66 152.262   2
 -21   9   0 283.697 84.9600   2
 -21   9  -1 72.7977 60.9016   2
 -21   9  -2-30.2764 68.2305   2
 -21   9  -3 635.623 111.289   2
 -21   9  -4 291.211 89.4419   2
 -21   9  -5 185.937 89.4373   2
  22  -8  -1 1665.76 181.909   1
  22  -8   0 173.622 95.1939   1
 -22  -8  -1 242.434 73.3958   2
  22  -8   1 241.733 79.6296   1
 -22  -8  -2 449.567 75.4054   2
  22  -8   2 444.148 81.8360   1
 -22  -8  -3 691.337 93.9723   2
  22  -8   3 789.023 94.2963   1
 -22  -8  -4 318.994 74.3545   2
 -22  -6   6 759.435 88.3792   2
 -22  -6   5 307.357 65.1905   2
 -22  -6   4 1226.99 114.235   2
 -22  -6   3 1443.23 123.353   2
 -22  -6   2 540.393 85.2120   2
 -22  -6   1 559.066 87.3119   2
 -22  -6   1 454.017 69.4860   1
  22  -6  -1 539.128 113.942   1
 -22  -6   0 408.936 64.0759   2
  22  -6   0 640.940 135.301   1
 -22  -6   0 462.487 76.0902   1
 -22  -6  -1 3146.51 163.712   2
 -22  -6  -1 3287.84 132.908   1
 -22  -6  -2 512.525 75.0210   2
 -22  -6  -2 569.488 89.0805   2
 -22  -6  -3 273.469 70.3608   2
  22  -6   4 917.940 99.2967   1
  22  -6   5 1067.32 106.520   1
  22  -6   6 448.018 84.0953   1
 -22  -4   9 645.058 104.664   2
 -22  -4   8 1048.42 127.541   2
 -22  -4   7 180.564 63.6129   2
 -22  -4   6 2759.37 190.083   2
 -22  -4   5 3236.56 200.628   2
 -22  -4   4 1189.64 127.607   2
 -22  -4   3 70.5538 51.1121   2
 -22  -4   2 1788.92 124.785   1
 -22  -4   2 2600.42 187.700   2
 -22  -4   1 11319.2 388.763   2
 -22  -4   1 6897.20 286.273   1
 -22  -4   0 2138.12 161.318   2
 -22  -4   0 1628.96 109.593   1
 -22  -4  -1 1786.12 105.537   1
 -22  -4  -1 1119.84 114.769   2
 -22  -4  -2 1063.17 105.626   2
 -22  -4  -2 1132.59 118.216   2
  22  -4   2 1312.30 126.774   1
 -22  -4  -3 2997.88 129.227   1
  22  -4   3 3192.12 169.868   1
 -22  -4  -4 550.856 51.9566   1
  22  -4   4 759.728 87.0361   1
  22  -4   5 482.862 77.6719   1
  22  -4   6 1584.91 120.498   1
  22  -4   7 611.491 88.7481   1
  22  -4   8 395.250 84.5265   1
  22  -4   9 122.595 70.8203   1
 -22  -2   9 19.8921 74.4165   2
 -22  -2   8 2409.95 200.922   2
 -22  -2   7 2720.57 196.895   2
 -22  -2   6 2773.71 197.655   2
 -22  -2   5 74.4676 59.1023   2
 -22  -2   4 2308.82 180.689   2
 -22  -2   3 8802.70 305.275   1
 -22  -2   3 6768.36 316.427   2
 -22  -2   2 2258.28 158.163   1
 -22  -2   2 3078.74 215.896   2
 -22  -2   1 1734.20 161.680   2
 -22  -2   1 2031.00 130.679   1
 -22  -2   0 1288.99 132.974   2
 -22  -2   0 1088.54 91.9051   1
 -22  -2  -1 12735.5 323.255   1
  22  -2   1 12652.7 415.938   1
 -22  -2  -2 792.574 105.093   2
 -22  -2  -2 1118.49 94.2304   1
  22  -2   2 1023.15 149.640   1
  22  -2   3 2379.75 162.657   1
 -22  -2  -3 1785.58 110.078   1
 -22  -2  -4 2193.48 117.681   1
  22  -2   4 2419.23 146.584   1
 -22  -2  -5 2882.42 128.462   1
  22  -2   5 2534.41 140.914   1
  22  -2   6 618.477 76.2602   1
  22  -2   7 191.533 65.2253   1
  22  -2   8 747.869 94.1880   1
  22  -2   9 318.870 72.4321   1
  22  -2  10 404.814 80.1553   1
 -22   0   9 907.063 149.410   2
 -22   0   8 2600.12 213.882   2
 -22   0   7 107.249 70.3324   2
 -22   0   6 4366.80 260.774   2
 -22   0   5 5118.51 287.308   2
 -22   0   4 1936.75 173.281   2
 -22   0   3 233.766 76.1793   2
  22   0  -3 285.404 75.0396   2
 -22   0   2 2093.76 136.171   1
 -22   0   2 2481.85 199.720   2
 -22   0   1 15411.7 391.400   1
 -22   0   1 20173.7 568.426   2
 -22   0   0 1912.99 162.058   2
 -22   0   0 1962.52 133.669   1
 -22   0  -1 2489.15 175.996   2
 -22   0  -1 3291.83 168.517   1
 -22   0  -2 1371.68 132.909   2
 -22   0  -2 1438.75 117.975   1
 -22   0  -3 5143.28 256.506   2
 -22   0  -3 4445.21 196.214   1
  22   0   4 538.388 103.308   1
 -22   0  -4 248.083 55.7914   1
 -22   0  -5 639.776 75.6329   1
  22   0   5 1333.42 138.037   1
  22   0   6 1833.88 135.651   1
  22   0   7 1254.12 108.444   1
  22   0   8 694.243 83.8435   1
  22   0   9 123.637 54.5905   1
 -22   2   8 2721.44 226.825   2
 -22   2   7 3134.63 234.472   2
 -22   2   6 3078.41 224.684   2
 -22   2   5 235.526 81.3144   2
  22   2  -4 5094.68 244.268   2
 -22   2   4 3472.73 241.962   2
 -22   2   3 7254.30 340.043   2
 -22   2   2 3198.34 176.650   1
 -22   2   2 2722.32 215.956   2
 -22   2   1 2671.93 166.260   1
 -22   2   1 1890.71 177.666   2
 -22   2   0 895.891 128.312   2
 -22   2   0 555.223 87.1626   1
 -22   2  -1 10752.2 347.797   1
 -22   2  -2 467.952 77.6107   1
 -22   2  -3 1582.98 129.108   1
 -22   2  -4 2415.40 152.081   1
 -22   2  -5 3201.46 177.469   1
 -22   4   2 1525.86 164.033   2
 -22   4   1 8787.79 391.038   2
 -22   4   0 1815.30 178.778   2
 -22   4  -1 2292.69 199.745   2
 -22   4  -2 1095.43 140.105   2
 -22   4  -3 4742.46 251.842   2
 -22   4  -4 690.557 109.123   2
 -22   4  -5 459.083 100.101   2
 -22   4  -6 1099.53 134.627   2
 -22   4  -7 618.374 107.434   2
 -22   6   6 987.701 142.385   2
 -22   6   5 545.180 113.187   2
 -22   6   4 2143.35 199.836   2
 -22   6   3 3364.45 244.263   2
 -22   6   2 587.129 115.638   2
 -22   6   1 388.398 95.9068   2
 -22   6   0 260.341 89.9588   2
 -22   6  -1 4931.16 291.883   2
 -22   6  -2 806.076 131.944   2
 -22   6  -3 1329.34 156.653   2
 -22   6  -4 1185.51 140.378   2
 -22   6  -5 1242.42 140.006   2
 -22   6  -6 377.132 95.2909   2
 -22   6  -7 84.1827 78.0078   2
 -22   6  -8 343.432 96.2182   2
 -22   8   5 1107.13 151.745   2
 -22   8   4 480.382 117.111   2
 -22   8   3 439.228 106.073   2
 -22   8   2 497.595 112.863   2
 -22   8   1 1696.07 174.171   2
 -22   8   0 163.414 77.0474   2
 -22   8  -1 221.271 87.5573   2
 -22   8  -2 277.083 93.9975   2
 -22   8  -3 1254.47 152.389   2
 -22   8  -4 481.895 109.869   2
 -22   8  -5 216.527 93.1194   2
 -22   8  -6 432.290 107.989   2
 -22   8  -7 231.278 94.2887   2
 -22  10   3 648.810 124.017   2
 -22  10   2 174.212 90.1466   2
 -22  10   1 213.522 87.4531   2
 -22  10   0 124.459 79.2739   2
 -22  10  -1 395.226 93.6729   2
 -22  10  -2 151.359 74.1997   2
 -23  -7   3 881.437 94.2250   2
 -23  -7   2 1065.33 105.505   2
 -23  -7   1 303.818 73.8622   2
  23  -7  -1 291.511 97.8007   1
 -23  -7   0 1628.44 140.915   2
  23  -7   0 1180.13 176.496   1
 -23  -7  -1 2310.32 151.917   2
  23  -7   1 1664.03 154.951   1
 -23  -7  -2 1186.07 116.744   2
  23  -7   2 1123.14 115.932   1
 -23  -7  -3 209.015 71.2323   2
 -23  -5   7 180.590 70.9634   2
 -23  -5   6 857.275 103.080   2
 -23  -5   5 1737.30 142.215   2
 -23  -5   4 1425.45 136.096   2
 -23  -5   3 176.177 62.4488   2
 -23  -5   2 2571.99 147.182   1
 -23  -5   2 3004.28 197.581   2
 -23  -5   1 5492.10 263.039   2
 -23  -5   1 3098.53 182.159   1
  23  -5   0 4105.74 256.930   1
 -23  -5   0 3853.02 172.697   1
 -23  -5  -1 621.687 91.2500   2
 -23  -5  -1 956.971 78.9960   1
 -23  -5  -2 2069.47 107.463   1
 -23  -5  -2 1395.89 129.763   2
 -23  -5  -3 1543.48 135.786   2
  23  -5   3 1531.40 124.808   1
  23  -5   4 947.620 101.523   1
  23  -5   5 438.486 80.6634   1
  23  -5   6 219.941 70.2723   1
  23  -5   7 342.285 79.2496   1
 -23  -3   9 303.226 96.4736   2
 -23  -3   8 395.495 99.4790   2
 -23  -3   7 1824.15 161.721   2
 -23  -3   6 1590.25 150.745   2
 -23  -3   5 694.344 108.358   2
 -23  -3   4 1661.99 154.741   2
 -23  -3   3 3225.10 213.744   2
 -23  -3   2 5851.10 271.916   1
 -23  -3   2 8692.25 359.760   2
 -23  -3   1 2642.20 197.945   2
 -23  -3   1 1905.50 130.519   1
 -23  -3   0 6409.46 282.911   2
 -23  -3   0 4847.30 183.513   1
 -23  -3  -1 3998.89 163.499   1
 -23  -3  -1 3666.55 200.317   2
  23  -3   1 3727.52 234.723   1
 -23  -3  -2 3172.89 194.592   2
  23  -3   2 3463.23 236.671   1
 -23  -3  -3 697.415 72.5459   1
  23  -3   3 761.825 102.332   1
 -23  -3  -4 723.234 66.6840   1
  23  -3   4 1089.69 104.699   1
  23  -3   5 469.611 73.0186   1
  23  -3   6 977.165 97.1243   1
  23  -3   7 414.679 82.1585   1
  23  -3   8 167.481 70.8124   1
  23  -3   9 172.955 69.1347   1
 -23  -1   9 565.936 121.642   2
 -23  -1   8 658.305 117.164   2
 -23  -1   7 1414.29 158.203   2
 -23  -1   6 2023.82 179.702   2
 -23  -1   5 2307.25 193.791   2
 -23  -1   4 2831.45 208.358   2
 -23  -1   3 2846.88 170.701   1
 -23  -1   3 2469.46 198.419   2
 -23  -1   2 6845.59 252.717   1
 -23  -1   2 8974.81 378.876   2
 -23  -1   1 5905.97 297.387   2
 -23  -1   1 4144.02 181.393   1
 -23  -1   0 8234.47 262.833   1
 -23  -1   0 9271.11 347.040   2
 -23  -1  -1 1500.89 136.497   2
 -23  -1  -1 1831.60 125.067   1
 -23  -1  -2 4892.22 204.849   1
  23  -1   2 5772.61 270.116   1
 -23  -1  -3 788.951 108.372   2
 -23  -1  -3 936.859 89.3235   1
 -23  -1  -4 1350.79 103.936   1
  23  -1   4 2029.60 178.308   1
  23  -1   5 420.062 85.5549   1
 -23  -1  -5 164.930 48.4607   1
  23  -1   6 551.627 80.7659   1
  23  -1   7 137.911 56.0415   1
  23  -1   8 735.404 87.0499   1
  23  -1   9 322.272 72.5362   1
 -23   1   8 800.203 131.552   2
 -23   1   7 1114.55 148.566   2
 -23   1   6 1921.48 184.258   2
 -23   1   5 2772.64 217.815   2
 -23   1   4 3867.91 252.148   2
 -23   1   3 1986.68 183.613   2
 -23   1   2 7815.16 272.037   1
 -23   1   2 8058.88 369.830   2
 -23   1   1 6055.49 314.678   2
 -23   1   1 5028.47 220.062   1
 -23   1   0 10626.8 406.868   2
 -23   1   0 9068.02 305.527   1
 -23   1  -1 1449.14 142.863   2
 -23   1  -1 1911.19 141.677   1
 -23   1  -2 4528.51 233.405   2
 -23   1  -2 4500.04 212.458   1
 -23   1  -3 854.839 95.6127   1
 -23   1  -3 960.168 116.976   2
 -23   1  -4 1171.99 111.162   1
 -23   1  -5 76.2186 54.6555   1
  23   1   6 1059.28 117.718   1
  23   1   7 277.706 89.5806   1
  23   1   8 424.449 106.919   1
 -23   3   7 2266.98 207.581   2
 -23   3   6 2303.01 199.827   2
 -23   3   5 637.965 121.436   2
 -23   3   4 2736.72 222.555   2
 -23   3  -1 4756.38 275.224   2
 -23   3  -2 4595.20 250.214   2
 -23   3  -3 474.701 92.2959   2
 -23   3  -4 1529.97 147.876   2
 -23   3  -5 374.738 93.2111   2
 -23   3  -6 390.405 92.8539   2
 -23   5   6 1021.85 150.803   2
 -23   5   5 2764.40 225.275   2
 -23   5   4 2894.36 233.742   2
 -23   5   3 276.334 93.4730   2
 -23   5   2 2470.31 212.282   2
 -23   5   1 3865.60 260.189   2
 -23   5   0 6062.77 329.758   2
 -23   5  -1 1035.14 145.534   2
 -23   5  -2 3041.82 229.026   2
 -23   5  -3 2122.17 181.554   2
 -23   5  -4 1039.05 129.551   2
 -23   5  -5 281.445 92.3058   2
 -23   5  -6 357.530 95.3697   2
 -23   5  -7 130.688 79.7695   2
 -23   7   5 20.7828 79.6048   2
 -23   7   4 1221.39 157.575   2
 -23   7   3 2346.04 215.695   2
 -23   7   2 2300.75 207.504   2
 -23   7   1 36.6218 84.1517   2
 -23   7   0 1089.24 147.443   2
 -23   7  -1 2223.42 201.645   2
 -23   7  -2 2290.81 204.236   2
 -23   7  -3 364.915 105.943   2
 -23   7  -4 736.098 135.435   2
 -23   7  -5 704.728 120.406   2
 -23   7  -6 249.714 91.9233   2
 -23   7  -7 54.9286 76.3423   2
 -23   9   3 45.3997 72.8549   2
 -23   9   2 587.013 117.917   2
 -23   9   1 1229.17 153.707   2
 -23   9   0 866.304 135.967   2
 -23   9  -1-33.5927 85.0415   2
 -23   9  -2 171.366 78.5863   2
 -23   9  -3 847.778 130.505   2
 -23   9  -4 478.731 113.718   2
 -23   9  -5 105.026 89.1447   2
  24  -8  -1 1915.51 190.788   1
 -24  -8  -3 1051.12 110.262   2
 -24  -8  -4 662.914 99.6014   2
 -24  -6   5 216.257 57.0794   2
 -24  -6   4 235.556 60.7918   2
 -24  -6   3 922.729 108.293   2
 -24  -6   2 568.932 91.7430   2
  24  -6  -1 1635.71 175.920   1
 -24  -6   1 1281.61 127.521   1
 -24  -6   1 1382.98 135.335   2
 -24  -6   0 1952.95 157.390   2
  24  -6   0 1398.16 161.728   1
 -24  -6  -1 5763.04 243.626   2
  24  -6   1 4084.58 258.692   1
 -24  -6  -2 1450.27 126.085   2
 -24  -6  -3 259.485 72.9600   2
  24  -6   3 555.407 89.3433   1
 -24  -6  -4 282.693 77.3306   2
  24  -6   4 352.457 77.5810   1
  24  -6   5 1179.74 115.229   1
 -24  -4   8-3.11116 70.9414   2
 -24  -4   7 83.8202 54.7618   2
 -24  -4   6 246.341 67.9950   2
 -24  -4   5 1866.55 163.008   2
 -24  -4   4 86.9751 55.8466   2
 -24  -4   3 709.337 110.048   2
 -24  -4   2 1105.72 121.915   1
 -24  -4   2 1773.89 165.210   2
 -24  -4   1 15720.8 459.368   2
 -24  -4   1 8594.75 280.395   1
 -24  -4   0 2278.09 163.599   2
 -24  -4   0 1730.69 108.382   1
 -24  -4  -1 2499.29 125.401   1
  24  -4   1 2129.05 193.278   1
 -24  -4  -2 1245.03 87.8848   1
 -24  -4  -2 923.327 108.892   2
  24  -4   2 920.467 128.706   1
 -24  -4  -3 6015.87 273.234   2
 -24  -4  -3 6131.38 193.880   1
  24  -4   3 5502.02 258.120   1
  24  -4   4 2244.35 151.461   1
  24  -4   5 343.298 74.9813   1
  24  -4   6 172.127 64.9633   1
  24  -4   7 628.597 91.0987   1
  24  -4   8 896.750 108.055   1
 -24  -2   8 102.648 74.7047   2
 -24  -2   7 1317.26 151.105   2
 -24  -2   6 67.8328 58.1824   2
 -24  -2   5 152.209 67.7130   2
 -24  -2   4 489.747 98.9170   2
 -24  -2   3 10220.5 402.599   2
 -24  -2   2 1855.01 134.191   1
 -24  -2   2 2160.66 190.045   2
 -24  -2   1 3190.69 219.820   2
 -24  -2   1 3171.46 156.721   1
 -24  -2   0 3387.35 158.803   1
 -24  -2   0 3744.04 216.786   2
 -24  -2  -1 17070.3 384.177   1
 -24  -2  -1 16790.9 461.398   2
 -24  -2  -2 4676.18 231.445   2
 -24  -2  -2 5003.15 195.345   1
  24  -2   2 4494.99 246.235   1
  24  -2   3 1708.17 190.883   1
 -24  -2  -3 1508.20 106.296   1
 -24  -2  -4 500.844 62.6276   1
  24  -2   4 671.761 104.070   1
  24  -2   5 2958.17 175.275   1
  24  -2   6 2133.04 145.383   1
  24  -2   7 243.315 68.5188   1
  24  -2   8 56.8419 55.2218   1
  24  -2   9 105.893 60.3519   1
 -24   0   8 69.7223 72.7241   2
 -24   0   7 16.3077 59.5877   2
 -24   0   6 194.752 77.0787   2
 -24   0   5 4305.70 272.096   2
 -24   0   4 409.269 96.2717   2
 -24   0   3 1325.76 154.745   2
 -24   0   2 4804.61 283.626   2
 -24   0   1 31840.5 748.470   2
 -24   0   1 24218.1 527.580   1
 -24   0   0 6607.78 312.244   2
 -24   0   0 5884.10 225.326   1
 -24   0  -1 2574.22 182.194   2
 -24   0  -1 3888.84 187.869   1
 -24   0  -2 2890.49 186.998   2
 -24   0  -2 3192.10 174.761   1
 -24   0  -3 9954.62 358.573   2
 -24   0  -3 9197.11 295.940   1
 -24   0  -4 3765.29 189.088   1
 -24   0  -4 3791.16 219.443   2
 -24   0  -5 260.757 64.4864   1
  24   0   5 935.148 130.501   1
  24   0   6 147.806 93.8730   1
  24   0   7 519.285 100.241   1
  24   0   8 1294.73 125.119   1
  24   0   9 66.1807 69.3572   1
 -24   2   7 1543.01 177.410   2
 -24   2   6 106.965 75.0433   2
 -24   2   5 451.700 105.373   2
 -24   2   4 758.817 124.210   2
 -24   2   3 9188.91 398.711   2
 -24   2   2 2092.10 198.587   2
 -24   2   1 3237.66 237.968   2
 -24   2   0 4594.81 273.389   2
 -24   2  -5 2609.86 193.257   2
 -24   2  -6 2153.91 174.598   2
 -24   4   2 1263.32 160.084   2
 -24   4   1 13817.4 506.869   2
 -24   4   0 2798.07 221.177   2
 -24   4  -1 3162.19 233.461   2
 -24   4  -2 1370.39 151.197   2
 -24   4  -3 7903.67 331.311   2
 -24   4  -4 2971.43 198.819   2
 -24   4  -5 192.574 83.2505   2
 -24   4  -6 6.10307 69.3117   2
 -24   4  -7 356.507 95.9417   2
 -24   6   5 607.859 124.423   2
 -24   6   4 609.190 127.404   2
 -24   6   3 2988.95 241.008   2
 -24   6   2 443.793 109.818   2
 -24   6   1 1276.28 159.272   2
 -24   6   0 1512.14 177.847   2
 -24   6  -1 7831.75 381.518   2
 -24   6  -2 3204.96 235.431   2
 -24   6  -3 1070.92 145.266   2
 -24   6  -4 401.490 101.240   2
 -24   6  -5 1590.71 156.119   2
 -24   6  -6 1303.44 141.995   2
 -24   6  -7 5.80824 69.2321   2
 -24   8   3 624.173 125.458   2
 -24   8   2 550.319 118.673   2
 -24   8   1 1735.24 181.672   2
 -24   8   0 590.308 120.306   2
 -24   8  -1 763.854 135.076   2
 -24   8  -2 510.597 120.737   2
 -24   8  -3 1817.33 189.961   2
 -24   8  -4 1502.78 175.538   2
 -24   8  -5 247.646 106.812   2
 -24   8  -6 51.2987 94.6418   2
 -24  10   0 259.784 99.3662   2
 -24  10  -1 530.958 110.041   2
 -25  -7   1 217.707 72.0541   2
  25  -7  -1 409.374 115.595   1
 -25  -7   0 1119.60 121.235   2
  25  -7   0 717.607 133.554   1
 -25  -7  -1 2694.34 172.869   2
  25  -7   1 2197.82 220.048   1
 -25  -7  -2 776.732 97.1287   2
 -25  -7  -3 388.288 78.2991   2
 -25  -7  -4 298.080 82.1266   2
 -25  -5   6 180.252 61.8040   2
 -25  -5   5 142.811 55.6186   2
 -25  -5   4 292.735 70.6449   2
 -25  -5   3 234.664 74.3043   2
 -25  -5   2 1428.84 146.073   2
 -25  -5   1 3840.41 225.340   2
 -25  -5   1 2234.15 136.954   1
 -25  -5   0 2721.08 189.139   2
 -25  -5   0 1819.04 109.202   1
 -25  -5  -1 1187.01 117.949   2
 -25  -5  -2 1120.21 117.568   2
  25  -5   2 975.670 137.646   1
 -25  -5  -3 3340.89 199.951   2
  25  -5   3 3362.61 208.806   1
 -25  -5  -4 600.258 98.6629   2
  25  -5   4 780.065 99.9030   1
  25  -5   5 806.041 98.8638   1
  25  -5   6 313.916 74.9782   1
 -25  -3   8 36.2293 72.3715   2
 -25  -3   7 27.5634 53.5807   2
 -25  -3   6 178.499 72.7247   2
 -25  -3   5 344.731 85.6470   2
 -25  -3   4 437.464 93.0509   2
 -25  -3   3 1311.60 148.822   2
 -25  -3   2 3190.73 224.016   2
 -25  -3   1 2107.93 180.823   2
 -25  -3   1 1697.24 115.683   1
 -25  -3   0 2670.49 138.503   1
 -25  -3   0 3595.88 216.876   2
 -25  -3  -1 6780.00 221.591   1
 -25  -3  -1 6354.26 272.983   2
  25  -3   1 7237.77 322.396   1
 -25  -3  -2 2134.46 158.096   2
 -25  -3  -2 2526.16 134.375   1
  25  -3   2 2363.23 197.236   1
 -25  -3  -3 2447.57 176.648   2
  25  -3   3 2816.80 219.410   1
 -25  -3  -3 3032.79 142.649   1
 -25  -3  -4 1004.26 120.141   2
  25  -3   4 1190.82 129.253   1
  25  -3   5 3890.48 207.549   1
  25  -3   6 687.553 95.8000   1
  25  -3   7 756.353 97.4381   1
  25  -3   8 243.826 79.6329   1
 -25  -1   8 53.0981 65.6034   2
 -25  -1   7 406.913 103.113   2
 -25  -1   6 257.723 85.2188   2
 -25  -1   5 142.792 78.4166   2
 -25  -1   4 632.548 114.991   2
 -25  -1   3 989.201 136.251   2
 -25  -1   2 3586.27 245.937   2
 -25  -1   1 3771.75 175.480   1
 -25  -1   1 5090.27 279.538   2
 -25  -1   0 5007.73 267.143   2
 -25  -1   0 4146.73 190.121   1
 -25  -1  -1 5897.66 269.813   2
 -25  -1  -1 6419.91 233.456   1
 -25  -1  -2 2843.15 185.107   2
 -25  -1  -2 3159.80 169.076   1
 -25  -1  -3 6035.66 277.318   2
 -25  -1  -3 5994.73 229.336   1
 -25  -1  -4 1403.08 111.172   1
 -25  -1  -4 1689.96 150.554   2
 -25  -1  -5 3369.22 164.253   1
  25  -1   5 4139.63 264.199   1
  25  -1   6 637.914 105.927   1
  25  -1   7 2012.27 155.951   1
  25  -1   8 443.484 88.5829   1
  25  -1   9 516.062 91.0494   1
 -25   1   7 376.335 107.487   2
 -25   1   6 243.251 86.9473   2
 -25   1   5 265.138 89.7582   2
 -25   1   4 822.902 129.094   2
 -25   1   3 706.137 122.550   2
 -25   1   2 3449.68 248.443   2
 -25   1   1 4770.93 277.104   2
 -25   1   0 5568.14 299.160   2
 -25   1  -1 6623.37 305.422   2
 -25   1  -1 6547.96 261.243   1
 -25   1  -2 3087.08 198.548   2
 -25   1  -2 3277.71 183.259   1
 -25   1  -3 5568.31 240.181   1
 -25   1  -3 6001.02 272.477   2
  25   1   8 388.699 89.1679   1
 -25   3   6 334.990 103.285   2
 -25   3   5 417.582 109.258   2
 -25   3   4 573.505 118.758   2
 -25   3   3 988.482 150.904   2
 -25   3  -1 8302.29 366.971   2
 -25   3  -2 2995.42 211.746   2
 -25   3  -3 3458.07 213.438   2
 -25   3  -4 1487.09 144.037   2
 -25   3  -5 3480.69 218.649   2
 -25   3  -6 365.488 99.7531   2
 -25   3  -7 734.642 115.460   2
 -25   5   5 266.122 99.7980   2
 -25   5   4 841.639 140.212   2
 -25   5   3 132.666 83.2457   2
 -25   5   2 996.638 150.346   2
 -25   5   1 3092.37 242.675   2
 -25   5   0 3260.33 249.164   2
 -25   5  -1 1966.41 189.600   2
 -25   5  -2 2133.49 195.320   2
 -25   5  -3 5980.65 300.944   2
 -25   5  -4 1089.91 134.020   2
 -25   5  -5 1144.92 133.781   2
 -25   5  -6 370.297 88.8178   2
 -25   7   4 306.314 99.7363   2
 -25   7   3 903.734 145.485   2
 -25   7   2 888.157 142.730   2
 -25   7   1 47.1171 91.2514   2
 -25   7   0 712.031 129.767   2
 -25   7  -1 3168.34 246.512   2
 -25   7  -2 1703.67 186.493   2
 -25   7  -3 1133.03 156.867   2
 -25   7  -4 822.387 138.887   2
 -25   7  -5 2228.46 196.207   2
 -25   9   1 732.858 129.623   2
 -25   9   0 380.521 101.570   2
 -25   9  -1 68.6121 91.7076   2
 -25   9  -2 202.352 94.2603   2
 -25   9  -3 1302.12 164.473   2
 -26  -6   4 35.4244 39.0706   2
 -26  -6   3 342.081 79.2016   2
 -26  -6   2 119.365 66.9396   2
 -26  -6   1 267.408 80.3740   2
 -26  -6   0 1331.67 134.755   2
  26  -6   0 990.905 141.758   1
 -26  -6  -1 1860.69 147.822   2
 -26  -6  -2 1420.97 126.387   2
 -26  -6  -3 47.0514 59.3722   2
  26  -6   3 82.1513 70.8086   1
 -26  -6  -4 495.983 96.8182   2
 -26  -6  -5 1111.78 129.049   2
 -26  -4   7 19.5400 50.2211   2
 -26  -4   6 92.4648 55.4459   2
 -26  -4   5 287.522 77.7277   2
 -26  -4   4 142.808 66.4702   2
 -26  -4   3 251.790 82.8417   2
 -26  -4   2 1184.60 142.367   2
 -26  -4   1 3145.58 214.409   2
 -26  -4   0 2008.06 170.281   2
 -26  -4   0 1326.77 98.3316   1
 -26  -4  -1 600.851 71.2224   1
 -26  -4  -1 476.463 88.6672   2
  26  -4   1 537.191 114.121   1
 -26  -4  -2 2199.88 161.289   2
  26  -4   2 2235.14 207.887   1
 -26  -4  -3 2362.87 172.452   2
  26  -4   3 2316.23 190.748   1
 -26  -4  -4 3146.59 203.674   2
  26  -4   4 3276.51 207.969   1
  26  -4   5 88.6763 63.3850   1
  26  -4   6 843.446 106.908   1
  26  -4   7 1018.20 113.539   1
 -26  -2   8 56.0758 71.4761   2
 -26  -2   7 417.883 102.082   2
 -26  -2   6 240.720 80.4679   2
 -26  -2   5 103.915 62.7927   2
 -26  -2   4 106.264 73.2249   2
 -26  -2   3 1957.91 183.533   2
 -26  -2   2 422.976 100.689   2
 -26  -2   1 1769.78 170.699   2
 -26  -2   0 2936.24 150.772   1
 -26  -2   0 3491.39 222.938   2
 -26  -2  -1 4723.44 238.786   2
 -26  -2  -1 4818.69 195.595   1
 -26  -2  -2 4145.08 220.496   2
 -26  -2  -2 5174.73 206.309   1
 -26  -2  -3 425.590 91.0723   2
  26  -2   3 605.027 113.913   1
 -26  -2  -3 667.650 78.2112   1
 -26  -2  -4 2551.89 189.236   2
  26  -2   4 2960.38 237.765   1
  26  -2   5 2483.24 194.719   1
  26  -2   6 3689.55 216.156   1
  26  -2   7 44.0270 66.6097   1
  26  -2   8 331.385 85.9713   1
  26  -2   9 352.192 92.7900   1
 -26   0   7 62.9007 72.7256   2
 -26   0   6 57.2555 63.0697   2
 -26   0   5 429.623 102.719   2
 -26   0   4 432.826 107.494   2
 -26   0   3 685.139 121.642   2
 -26   0   2 986.577 142.393   2
 -26   0   1 4871.50 283.926   2
 -26   0   0 2243.39 187.568   2
 -26   0  -1 1225.24 136.089   2
 -26   0  -2 4058.31 221.526   2
 -26   0  -2 4392.48 205.987   1
 -26   0  -3 3487.71 180.753   1
 -26   0  -3 3393.88 205.766   2
 -26   0  -4 5222.86 264.336   2
 -26   0  -4 5060.73 225.033   1
 -26   0  -5 80.2606 51.1330   1
  26   0   5 277.678 88.7963   1
 -26   0  -5 111.819 67.1428   2
  26   0   6 1776.54 151.849   1
  26   0   7 1344.95 146.290   1
  26   0   8 2333.09 197.022   1
 -26   2   6 333.865 101.958   2
 -26   2   5 112.177 76.5106   2
 -26   2   4 41.4702 62.3053   2
 -26   2   3 1723.42 180.842   2
 -26   2   2 386.626 107.354   2
 -26   2   1 1772.75 185.352   2
 -26   2   0 3930.21 257.456   2
 -26   2  -5 2113.56 174.815   2
 -26   2  -6 3674.81 234.365   2
 -26   4   2 755.882 136.055   2
 -26   4   1 2849.70 237.631   2
 -26   4   0 2240.42 207.804   2
 -26   4  -1 885.391 141.465   2
 -26   4  -2 3936.54 256.763   2
 -26   4  -3 3606.33 231.171   2
 -26   4  -4 4411.07 243.101   2
 -26   4  -5 91.0003 70.8568   2
 -26   4  -6 762.385 115.838   2
 -26   6   4 88.4348 82.8071   2
 -26   6   3 306.397 100.724   2
 -26   6   2 28.5008 74.0205   2
 -26   6   1 82.2183 83.1894   2
 -26   6   0 1048.37 156.482   2
 -26   6  -1 2442.85 220.928   2
 -26   6  -2 2892.95 234.624   2
 -26   6  -3 356.458 114.127   2
 -26   6  -4 891.475 138.349   2
 -26   6  -5 1481.78 159.289   2
 -26   8   1 343.599 111.764   2
 -26   8   0 238.656 103.048   2
 -26   8  -1 60.5004 87.8793   2
 -26   8  -2 444.199 118.748   2
 -26   8  -3 1137.26 158.977   2
 -27  -7   0 495.087 93.5800   2
 -27  -7  -1 1245.81 130.285   2
 -27  -7  -2 147.589 62.1038   2
 -27  -7  -3 151.395 65.5071   2
 -27  -7  -4 107.217 68.1498   2
 -27  -5   5 58.9587 47.0390   2
 -27  -5   4 3.09448 43.9295   2
 -27  -5   3 284.417 85.8365   2
 -27  -5   2 468.904 100.037   2
 -27  -5   1 1297.90 137.810   2
 -27  -5   0 246.670 82.7308   2
 -27  -5  -1 263.854 78.1101   2
  27  -5   1 216.825 93.4682   1
 -27  -5  -2 188.147 69.0526   2
  27  -5   2 198.555 100.560   1
 -27  -5  -3 1650.63 142.222   2
  27  -5   3 1439.35 165.173   1
 -27  -5  -4 295.257 83.8347   2
  27  -5   4 238.619 91.3105   1
 -27  -5  -5 385.695 93.9644   2
 -27  -3   7 11.3435 55.2645   2
 -27  -3   6-17.8896 56.5602   2
 -27  -3   5 171.107 68.5911   2
 -27  -3   4 181.753 71.5906   2
 -27  -3   3 254.662 88.6661   2
 -27  -3   2 474.376 107.478   2
 -27  -3   1 450.650 103.041   2
 -27  -3   0 426.320 67.1366   1
 -27  -3   0 657.627 113.839   2
 -27  -3  -1 2143.09 166.039   2
 -27  -3  -1 2172.47 127.297   1
  27  -3   2 231.139 91.8324   1
 -27  -3  -2 300.507 64.7707   1
 -27  -3  -2 189.291 70.0963   2
 -27  -3  -3 958.557 114.641   2
  27  -3   3 1198.32 152.588   1
 -27  -3  -4 148.660 78.5301   2
  27  -3   4 136.085 109.016   1
 -27  -3  -5 1862.43 163.593   2
  27  -3   5 2035.05 174.466   1
  27  -3   6 722.515 114.028   1
  27  -3   7 827.582 122.341   1
 -27  -1   7 258.432 95.5557   2
 -27  -1   6-16.2446 66.7377   2
 -27  -1   5 56.3042 59.8827   2
 -27  -1   4-18.9828 89.5391   2
 -27  -1   3 604.617 118.196   2
 -27  -1   2 835.656 134.205   2
 -27  -1   1 1174.37 148.180   2
 -27  -1   0 618.157 111.408   2
 -27  -1  -1 1533.91 148.523   2
 -27  -1  -2 75.8679 60.2965   2
 -27  -1  -2 106.978 63.9538   1
 -27  -1  -3 2692.90 182.598   2
 -27  -1  -3 2990.04 163.925   1
 -27  -1  -4 447.865 73.7041   1
 -27  -1  -4 458.426 93.3950   2
  27  -1   4 626.543 114.738   1
 -27  -1  -5 1563.07 151.673   2
  27  -1   5 2016.38 172.022   1
  27  -1   6 596.983 120.719   1
  27  -1   7 1650.66 188.754   1
  27  -1   8 696.645 127.507   1
 -27   1   6-4.34223 72.4136   2
 -27   1   5 200.365 86.5979   2
 -27   1   4 143.579 80.7101   2
 -27   1   3 245.411 96.1402   2
 -27   1   2 469.814 112.115   2
 -27   1   1 1285.90 158.800   2
 -27   1   0 708.451 118.417   2
 -27   1  -1 1814.83 167.083   2
 -27   1  -2 133.942 70.7222   2
 -27   1  -3 2868.60 187.758   2
 -27   1  -4 226.285 73.9597   2
 -27   3   5 179.146 87.5109   2
 -27   3   4 83.8209 75.6793   2
 -27   3   3 374.453 112.457   2
 -27   3  -2 115.761 74.0658   2
 -27   3  -3 1551.81 152.451   2
 -27   3  -4 320.991 88.2019   2
 -27   3  -5 2031.63 169.990   2
 -27   3  -6 466.131 101.164   2
 -27   5   4-4.55661 75.9887   2
 -27   5   3 179.850 94.4623   2
 -27   5   2 152.669 94.4399   2
 -27   5   1 1214.23 165.219   2
 -27   5   0 64.4180 90.3731   2
 -27   5  -1 485.604 117.989   2
 -27   5  -2 177.520 90.9580   2
 -27   5  -3 2856.36 221.688   2
 -27   5  -4 303.162 95.5824   2
 -27   5  -5 853.782 120.607   2
 -27   7   1-4.12293 92.5430   2
 -27   7   0 111.006 92.1432   2
 -27   7  -1 1402.64 179.342   2
 -27   7  -2 55.7847 94.6550   2
 -27   7  -3 465.768 116.282   2
 -28  -6   3 243.451 78.1799   2
 -28  -6   2 8.61102 64.1693   2
 -28  -6   1 758.405 119.922   2
 -28  -6   0 533.860 98.3110   2
 -28  -6  -1 716.685 105.650   2
 -28  -6  -2 195.975 69.1550   2
 -28  -6  -3 418.581 80.2473   2
 -28  -6  -4 117.368 69.3074   2
 -28  -4   7-21.0537 56.7964   2
 -28  -4   6 87.0869 61.2713   2
 -28  -4   5 145.151 63.1943   2
 -28  -4   4 65.1696 60.0363   2
 -28  -4   3 665.936 115.942   2
 -28  -4   2 627.819 116.965   2
 -28  -4   1 892.869 123.689   2
 -28  -4   0 136.477 75.3591   2
 -28  -4  -1 2323.09 173.509   2
 -28  -4  -2 354.005 79.6301   2
  28  -4   2 353.743 102.910   1
 -28  -4  -3 606.188 98.1612   2
  28  -4   3 595.268 133.979   1
 -28  -4  -4 436.630 96.2832   2
  28  -4   4 594.219 137.935   1
 -28  -4  -5 201.580 79.8164   2
  28  -4   5 262.663 91.6352   1
 -28  -2   6 19.7395 57.7020   2
 -28  -2   5 177.325 78.3420   2
 -28  -2   4 715.611 127.241   2
 -28  -2   3 437.685 109.526   2
 -28  -2   2 36.0626 82.8669   2
 -28  -2   1 4280.46 259.228   2
 -28  -2   0 1204.39 142.807   2
 -28  -2  -1 716.734 110.152   2
 -28  -2  -2 437.617 86.7155   2
 -28  -2  -2 430.680 75.9952   1
 -28  -2  -3 1431.86 136.439   2
 -28  -2  -4 417.159 90.5568   2
  28  -2   4 717.314 122.379   1
 -28  -2  -5 839.668 121.902   2
  28  -2   5 928.579 147.767   1
  28  -2   6 1132.13 174.274   1
  28  -2   7 3.11341 91.2241   1
  28  -2   8 42.7030 93.5670   1
 -28   0   6 331.211 99.8277   2
 -28   0   5 338.854 99.0103   2
 -28   0   4 148.216 82.8168   2
 -28   0   3 2405.55 214.368   2
 -28   0   2 1584.19 177.523   2
 -28   0   1 464.903 107.249   2
 -28   0   0 448.763 104.308   2
 -28   0  -1 5082.59 266.117   2
 -28   0  -2 1015.05 120.394   2
 -28   0  -3 930.366 117.205   2
 -28   0  -4 1246.89 133.587   2
 -28   0  -5 270.325 80.2837   2
 -28   2   5 73.0773 72.7853   2
 -28   2   4 815.676 138.954   2
 -28   2   3 222.955 93.6989   2
 -28   2   2 80.7544 81.8740   2
 -28   2   1 4569.54 291.517   2
 -28   2   0 1149.61 151.731   2
 -28   2  -1 673.068 121.819   2
 -28   2  -5 871.857 118.720   2
 -28   4   2 472.336 122.700   2
 -28   4   1 495.233 125.593   2
 -28   4   0 326.677 113.951   2
 -28   4  -1 2597.65 219.044   2
 -28   4  -2 501.291 115.304   2
 -28   4  -3 653.184 113.066   2
 -28   4  -4 932.604 125.932   2
 -28   6   1 544.111 127.549   2
 -28   6   0 250.322 107.571   2
 -28   6  -1 708.956 139.834   2
 -28   6  -2 851.848 145.515   2
 -28   6  -3 559.711 127.346   2
 -29  -5   4 74.9605 59.2568   2
 -29  -5   3 92.5155 77.6600   2
 -29  -5   2 539.583 110.949   2
 -29  -5   1 1437.93 155.968   2
 -29  -5   0 221.542 85.1267   2
 -29  -5  -1 87.5140 66.7863   2
 -29  -5  -2 116.207 62.7884   2
 -29  -5  -3 312.277 77.1049   2
 -29  -5  -4 51.6239 65.3460   2
 -29  -3   6 30.6760 52.2131   2
 -29  -3   5 295.689 85.9146   2
 -29  -3   4 257.076 89.7440   2
 -29  -3   3 1597.09 170.189   2
 -29  -3   2 86.5847 83.4440   2
 -29  -3   1 342.482 97.0480   2
 -29  -3   0 361.057 98.6293   2
 -29  -3  -1 667.779 106.723   2
 -29  -3  -2 306.265 80.7943   2
  29  -3   3 250.206 100.289   1
 -29  -3  -3 148.512 72.2084   2
  29  -3   4 20.2609 81.6350   1
 -29  -3  -4 16.4301 60.9716   2
  29  -3   5 274.351 121.268   1
  29  -3   6 217.433 116.422   1
 -29  -1   5 830.830 138.670   2
 -29  -1   4 51.1364 76.1594   2
 -29  -1   3 874.813 140.335   2
 -29  -1   2 220.740 93.5475   2
 -29  -1   1 883.856 132.011   2
 -29  -1   0 400.103 102.728   2
 -29  -1  -1 152.108 72.9018   2
 -29  -1  -2 301.376 81.5789   2
 -29  -1  -3 198.969 71.5433   2
 -29  -1  -4 276.310 77.9301   2
  29  -1   6 323.853 104.296   1
  29  -1   7 113.574 100.211   1
 -29   1   5 1190.84 165.935   2
 -29   1   4 163.181 88.3605   2
 -29   1   3 808.218 137.149   2
 -29   1   2 85.9516 85.0037   2
 -29   1   1 1148.72 159.170   2
 -29   1   0 369.744 100.268   2
 -29   1  -1 146.287 79.8355   2
 -29   1  -2 426.345 94.2946   2
 -29   1  -3 51.4133 60.7406   2
 -29   1  -4 79.4520 63.2005   2
 -29   3   4 101.017 81.4226   2
 -29   3   3 1738.24 200.674   2
 -29   3  -2 228.339 91.0646   2
 -29   3  -3 205.641 84.9681   2
 -29   3  -4 171.336 79.3714   2
 -29   5   1 1242.29 169.730   2
 -29   5   0 28.8414 85.5651   2
 -29   5  -1 114.295 105.276   2
 -29   5  -2 29.7603 84.8260   2
 -30  -6   1 55.4814 80.1698   2
 -30  -6   0 822.493 121.247   2
 -30  -6  -1 980.007 124.733   2
 -30  -6  -2 116.864 73.1675   2
 -30  -4   5 482.370 101.469   2
 -30  -4   4 764.750 120.442   2
 -30  -4   3-3.44705 89.1629   2
 -30  -4   2 2429.88 204.334   2
 -30  -4   1 1673.26 171.370   2
 -30  -4   0 457.258 104.735   2
 -30  -4  -1 277.405 87.7609   2
 -30  -4  -2 643.091 102.357   2
 -30  -4  -3 880.170 112.192   2
 -30  -2   5 116.089 81.1401   2
 -30  -2   4 2577.54 216.252   2
 -30  -2   3 1919.67 192.794   2
 -30  -2   2 988.955 145.504   2
 -30  -2   1 254.447 99.4465   2
 -30  -2   0 2323.34 192.375   2
 -30  -2  -1 1785.51 160.942   2
 -30  -2  -2 168.959 74.5605   2
 -30  -2  -3 421.287 85.6937   2
  30  -2   5 1054.32 143.086   1
  30  -2   6 92.7107 94.5066   1
 -30   0   4 1248.65 161.552   2
 -30   0   3 3.91891 83.2639   2
 -30   0   2 4126.09 281.327   2
 -30   0   1 2219.89 206.642   2
 -30   0   0 401.717 105.543   2
 -30   0  -1 546.810 108.233   2
 -30   0  -2 565.961 99.6046   2
 -30   0  -3 1237.36 131.182   2
 -30   0  -4 125.144 69.3169   2
 -30   2   3 1758.45 200.979   2
 -30   2   2 1135.68 159.193   2
 -30   2   1 317.592 109.339   2
 -30   2   0 2173.19 197.850   2
 -30   2  -1 2003.80 187.404   2
 -30   4   1 1723.51 195.974   2
 -30   4   0 544.696 129.438   2
 -30   4  -1 300.112 105.514   2
 -31  -5   3 286.837 101.640   2
 -31  -5   2 1211.12 145.799   2
 -31  -5   1 1436.40 158.746   2
 -31  -5   0 783.742 120.505   2
 -31  -5  -1 114.467 76.6589   2
 -31  -5  -2 597.053 99.6594   2
 -31  -3   4 1250.70 151.692   2
 -31  -3   3 2181.23 201.972   2
 -31  -3   2 1677.02 179.246   2
 -31  -3   1 692.510 127.853   2
 -31  -3   0 1740.01 168.149   2
 -31  -3  -1 692.863 113.601   2
 -31  -3  -2 698.760 106.032   2
 -31  -1   3 2165.84 208.373   2
 -31  -1   2 1863.41 196.385   2
 -31  -1   1 2544.48 216.583   2
 -31  -1   0 1908.37 180.770   2
 -31  -1  -1 876.048 129.570   2
 -31  -1  -2 1129.02 132.798   2
 -31   1   2 1970.51 199.919   2
 -31   1   1 2807.86 232.182   2
 -31   1   0 1988.60 191.027   2
 -31   1  -1 949.623 137.406   2
 -31   1  -2 1305.40 144.748   2
 -32  -4   2 1575.84 169.293   2
 -32  -4   1 3167.84 228.731   2
 -32  -4   0 552.540 116.452   2
 -32  -2   2 453.823 123.950   2
 -32  -2   1 1227.77 159.864   2
 -32  -2   0 3036.81 220.244   2
 -32  -2  -1 4591.98 261.082   2
 -32   0   1 6701.28 347.095   2
 -32   0   0 919.119 141.790   2
   0   0   0    0.00    0.00   0

TITL CF19104_46 in C2
REM C2 (#5 in standard setting)
CELL 0.71073  24.465707   9.274904   9.329255  90.0000  90.2383  90.0000
ZERR   20.00   0.000673   0.000250   0.000260   0.0000   0.0025   0.0000
LATT -7
SYMM -x, y,-z
SFAC C H N F Ag I Bi
UNIT 20.00 20.00 20.00 20.00 20.00 20.00 20.00
TREF
HKLF 4
END
;
_shelx_hkl_checksum    5284

# start Validation Reply Form

_vrf_PLAT241_CF19104_46
;
PROBLEM: High   'MainMol' Ueq as Compared to Neighbors of        Ag1 Check 
RESPONSE: ...Possible unsolved disorder.
;
_vrf_PLAT342_CF19104_46
;
PROBLEM: Low Bond Precision on  C-C Bonds ...............    0.04625 Ang.  
RESPONSE: ...This is common for organic cations in MOFs, because of great degree of freedom of motion.
;
_vrf_PLAT974_CF19104_46
;
PROBLEM: Check Calcd Negative Resid. Density on       Ag1      -1.55 eA-3  
RESPONSE: ....Possible unsolved disorder.
;
# end Validation Reply Form
