# Supplementary material for: Universal machine learning aided synthesis approach of two-dimensional perovskites in a typical laboratory
Source: Nat Commun. 2024 Jan 2;15:138. doi: 10.1038/s41467-023-44236-5 (PMC10761762; doi:10.1038/s41467-023-44236-5)
Supplement: Supplementary file 4 — Supplementary Data 1 [file 41467_2023_44236_MOESM4_ESM.zip › (NH2C5H9CH2NH3)2AgBiI8·0.5H2O.cif]

####################################################################### 
# 
# This file contains crystal structure data downloaded from the 
# Cambridge Structural Database (CSD) hosted by the Cambridge 
# Crystallographic Data Centre (CCDC).
# 
# Full information about CCDC data access policies and citation 
# guidelines are available at http://www.ccdc.cam.ac.uk/access/V1 
# 
# Audit and citation data items may have been added by the CCDC. 
# Please retain this information to preserve the provenance of 
# this file and to allow appropriate attribution of the data. 
# 
#######################################################################

data_1
_audit_block_doi                 10.5517/ccdc.csd.cc2496nb
_database_code_depnum_ccdc_archive 'CCDC 1975061'
loop_
_citation_id
_citation_doi
_citation_year
1 10.1039/D0TC01017K 2020
loop_
_audit_author_name
_audit_author_address
'Mohamed Saber Lassoued'
;Xian Jiaotong University 
China
;
_audit_update_record             
;
2020-01-02 deposited with the CCDC.	2020-12-09 downloaded from the CCDC.
;

_audit_creation_method           SHELXL-97
_chemical_name_systematic        
; 
 ? 
;
_chemical_name_common            ?
_chemical_melting_point          ?
_chemical_formula_moiety         '2(Ag Bi I8), 4(C6 H16 N2), H2 O'
_chemical_formula_sum            'C24 H66 Ag2 Bi2 I16 N8 O'
_chemical_formula_weight         3146.95

loop_
_atom_type_symbol
_atom_type_description
_atom_type_scat_dispersion_real
_atom_type_scat_dispersion_imag
_atom_type_scat_source
C C 0.0033 0.0016 'International Tables Vol C Tables 4.2.6.8 and 6.1.1.4'
H H 0.0000 0.0000 'International Tables Vol C Tables 4.2.6.8 and 6.1.1.4'
N N 0.0061 0.0033 'International Tables Vol C Tables 4.2.6.8 and 6.1.1.4'
O O 0.0106 0.0060 'International Tables Vol C Tables 4.2.6.8 and 6.1.1.4'
Ag Ag -0.8971 1.1015 'International Tables Vol C Tables 4.2.6.8 and 6.1.1.4'
I I -0.4742 1.8119 'International Tables Vol C Tables 4.2.6.8 and 6.1.1.4'
Bi Bi -4.1077 10.2566 'International Tables Vol C Tables 4.2.6.8 and 6.1.1.4'

_symmetry_cell_setting           monoclinic
_symmetry_space_group_name_Hall  '-C 2yc'
_symmetry_space_group_name_H-M   'C 2/c'

loop_
_symmetry_equiv_pos_as_xyz
'x, y, z'
'-x, y, -z+1/2'
'x+1/2, y+1/2, z'
'-x+1/2, y+1/2, -z+1/2'
'-x, -y, -z'
'x, -y, z-1/2'
'-x+1/2, -y+1/2, -z'
'x+1/2, -y+1/2, z-1/2'

_cell_length_a                   34.889(15)
_cell_length_b                   8.443(4)
_cell_length_c                   22.116(9)
_cell_angle_alpha                90.00
_cell_angle_beta                 97.109(5)
_cell_angle_gamma                90.00
_cell_volume                     6464(5)
_cell_formula_units_Z            4
_cell_measurement_temperature    296(2)
_cell_measurement_reflns_used    5941
_cell_measurement_theta_min      2.2
_cell_measurement_theta_max      26

_exptl_crystal_description       prism
_exptl_crystal_colour            red
_exptl_crystal_size_max          0.3
_exptl_crystal_size_mid          0.17
_exptl_crystal_size_min          0.09
_exptl_crystal_density_meas      ?
_exptl_crystal_density_diffrn    3.233
_exptl_crystal_density_method    'not measured'
_exptl_crystal_F_000             5528.0
_exptl_absorpt_coefficient_mu    13.693
_exptl_absorpt_correction_type   multi-scan
_exptl_absorpt_correction_T_min  0.077
_exptl_absorpt_correction_T_max  0.292
_exptl_absorpt_process_details   '(coppens et al.,1965)'

_exptl_special_details           
; 
 ? 
;

_diffrn_ambient_temperature      296(2)
_diffrn_radiation_wavelength     0.71073
_diffrn_radiation_type           MoK\a
_diffrn_radiation_source         'fine-focus sealed tube'
_diffrn_radiation_monochromator  graphite
_diffrn_measurement_device_type  'CCD area detector'
_diffrn_measurement_method       '\f  and \w'
_diffrn_detector_area_resol_mean ?
_diffrn_standards_number         ?
_diffrn_standards_interval_count ?
_diffrn_standards_interval_time  ?
_diffrn_standards_decay_%        ?
_diffrn_reflns_number            33400
_diffrn_reflns_av_R_equivalents  0.0552
_diffrn_reflns_av_sigmaI/netI    0.0420
_diffrn_reflns_limit_h_min       -44
_diffrn_reflns_limit_h_max       44
_diffrn_reflns_limit_k_min       -10
_diffrn_reflns_limit_k_max       10
_diffrn_reflns_limit_l_min       -28
_diffrn_reflns_limit_l_max       28
_diffrn_reflns_theta_min         1.86
_diffrn_reflns_theta_max         26.80
_reflns_number_total             6814
_reflns_number_gt                5941
_reflns_threshold_expression     >2sigma(I)

_computing_data_collection       ?
_computing_cell_refinement       ?
_computing_data_reduction        ?
_computing_structure_solution    'SHELXS-97 (Sheldrick, 1990)'
_computing_structure_refinement  'SHELXL-97 (Sheldrick, 1997)'
_computing_molecular_graphics    ?
_computing_publication_material  ?

_refine_special_details          
; 
 Refinement of F^2^ against ALL reflections.  The weighted R-factor wR and 
 goodness of fit S are based on F^2^, conventional R-factors R are based 
 on F, with F set to zero for negative F^2^. The threshold expression of 
 F^2^ > 2sigma(F^2^) is used only for calculating R-factors(gt) etc. and is 
 not relevant to the choice of reflections for refinement.  R-factors based 
 on F^2^ are statistically about twice as large as those based on F, and R- 
 factors based on ALL data will be even larger. 
;

_refine_ls_structure_factor_coef Fsqd
_refine_ls_matrix_type           full
_refine_ls_weighting_scheme      calc
_refine_ls_weighting_details     
'calc w=1/[\s^2^(Fo^2^)+(0.0151P)^2^+209.6212P] where P=(Fo^2^+2Fc^2^)/3'
_atom_sites_solution_primary     direct
_atom_sites_solution_secondary   difmap
_atom_sites_solution_hydrogens   geom
_refine_ls_hydrogen_treatment    mixed
_refine_ls_extinction_method     none
_refine_ls_extinction_coef       ?
_refine_ls_number_reflns         6814
_refine_ls_number_parameters     247
_refine_ls_number_restraints     0
_refine_ls_R_factor_all          0.0445
_refine_ls_R_factor_gt           0.0367
_refine_ls_wR_factor_ref         0.0857
_refine_ls_wR_factor_gt          0.0824
_refine_ls_goodness_of_fit_ref   1.107
_refine_ls_restrained_S_all      1.107
_refine_ls_shift/su_max          0.001
_refine_ls_shift/su_mean         0.000

loop_
_atom_site_label
_atom_site_type_symbol
_atom_site_fract_x
_atom_site_fract_y
_atom_site_fract_z
_atom_site_U_iso_or_equiv
_atom_site_adp_type
_atom_site_occupancy
_atom_site_symmetry_multiplicity
_atom_site_calc_flag
_atom_site_refinement_flags
_atom_site_disorder_assembly
_atom_site_disorder_group
Bi1 Bi 0.369825(9) 0.76081(4) 0.632999(13) 0.01333(8) Uani 1 1 d . . .
I7 I 0.202187(16) 0.26412(6) 0.58880(2) 0.01654(12) Uani 1 1 d . . .
I2 I 0.300868(16) 0.54351(6) 0.57192(2) 0.01738(12) Uani 1 1 d . . .
I1 I 0.317521(17) 1.04972(6) 0.59287(2) 0.01906(13) Uani 1 1 d . . .
I4 I 0.416897(16) 0.46559(6) 0.67062(3) 0.01989(13) Uani 1 1 d . . .
I6 I 0.334826(16) 0.74234(7) 0.74984(2) 0.01837(12) Uani 1 1 d . . .
I5 I 0.432271(16) 0.98024(6) 0.68573(3) 0.02016(13) Uani 1 1 d . . .
I3 I 0.402370(16) 0.74481(7) 0.50349(2) 0.01947(12) Uani 1 1 d . . .
I8 I 0.467284(19) 1.25234(7) 0.85227(3) 0.02537(14) Uani 1 1 d . . .
Ag1 Ag 0.2500 0.2500 0.5000 0.0427(3) Uani 1 2 d S . .
Ag2 Ag 0.5000 1.22548(14) 0.7500 0.0433(3) Uani 1 2 d S . .
O1 O 0.5000 0.3460(11) 0.2500 0.027(2) Uani 1 2 d SG . .
H1F H 0.5200 0.3831 0.2712 0.040 Uiso 0.50 1 d PG . .
H1G H 0.4983 0.2515 0.2626 0.040 Uiso 0.50 1 d PG . .
N3 N 0.3040(2) 0.8241(9) 0.4493(3) 0.0199(16) Uani 1 1 d . . .
H3A H 0.2968 0.9216 0.4375 0.024 Uiso 1 1 calc R . .
H3B H 0.3297 0.8188 0.4555 0.024 Uiso 1 1 calc R . .
H3C H 0.2945 0.8011 0.4838 0.024 Uiso 1 1 calc R . .
N1 N 0.3818(2) 0.3190(9) 0.5193(3) 0.0225(16) Uani 1 1 d . . .
H1A H 0.3645 0.2910 0.4882 0.027 Uiso 1 1 calc R . .
H1B H 0.3860 0.4229 0.5179 0.027 Uiso 1 1 calc R . .
H1C H 0.3730 0.2946 0.5542 0.027 Uiso 1 1 calc R . .
C8 C 0.2991(3) 0.7561(10) 0.3387(4) 0.0187(18) Uani 1 1 d . . .
H8 H 0.2904 0.8653 0.3306 0.022 Uiso 1 1 calc R . .
N2 N 0.4729(2) 0.1825(9) 0.3512(3) 0.0213(16) Uani 1 1 d . . .
H2A H 0.4712 0.0763 0.3528 0.026 Uiso 1 1 calc R . .
H2B H 0.4846 0.2079 0.3184 0.026 Uiso 1 1 calc R . .
C9 C 0.3426(3) 0.7468(11) 0.3332(4) 0.024(2) Uani 1 1 d . . .
H9A H 0.3563 0.8202 0.3618 0.029 Uiso 1 1 calc R . .
H9B H 0.3518 0.6409 0.3439 0.029 Uiso 1 1 calc R . .
C2 C 0.4370(2) 0.2741(10) 0.4590(4) 0.0179(17) Uani 1 1 d . . .
H2 H 0.4390 0.3897 0.4567 0.021 Uiso 1 1 calc R . .
N4 N 0.3280(2) 0.6827(9) 0.2234(3) 0.0256(18) Uani 1 1 d . . .
H4A H 0.3360 0.5818 0.2288 0.031 Uiso 1 1 calc R . .
H4B H 0.3325 0.7129 0.1859 0.031 Uiso 1 1 calc R . .
C7 C 0.2889(3) 0.7075(10) 0.4008(4) 0.0191(18) Uani 1 1 d . . .
H7A H 0.2610 0.7000 0.3991 0.023 Uiso 1 1 calc R . .
H7B H 0.2997 0.6037 0.4111 0.023 Uiso 1 1 calc R . .
C10 C 0.3514(3) 0.7855(12) 0.2698(4) 0.031(2) Uani 1 1 d . . .
H10A H 0.3456 0.8960 0.2609 0.037 Uiso 1 1 calc R . .
H10B H 0.3787 0.7690 0.2674 0.037 Uiso 1 1 calc R . .
C5 C 0.4329(3) 0.2526(14) 0.3442(4) 0.032(2) Uani 1 1 d . . .
H5A H 0.4178 0.2095 0.3082 0.038 Uiso 1 1 calc R . .
H5B H 0.4345 0.3666 0.3394 0.038 Uiso 1 1 calc R . .
C12 C 0.2774(3) 0.6490(13) 0.2912(4) 0.027(2) Uani 1 1 d . . .
H12A H 0.2849 0.5399 0.2999 0.033 Uiso 1 1 calc R . .
H12B H 0.2499 0.6579 0.2936 0.033 Uiso 1 1 calc R . .
C6 C 0.4134(3) 0.2145(14) 0.4001(4) 0.032(2) Uani 1 1 d . . .
H6A H 0.4101 0.1008 0.4028 0.039 Uiso 1 1 calc R . .
H6B H 0.3880 0.2630 0.3959 0.039 Uiso 1 1 calc R . .
C3 C 0.4772(3) 0.2044(15) 0.4630(4) 0.036(3) Uani 1 1 d . . .
H3D H 0.4928 0.2462 0.4989 0.043 Uiso 1 1 calc R . .
H3E H 0.4756 0.0904 0.4678 0.043 Uiso 1 1 calc R . .
C1 C 0.4188(3) 0.2327(12) 0.5152(4) 0.025(2) Uani 1 1 d . . .
H1D H 0.4139 0.1196 0.5154 0.030 Uiso 1 1 calc R . .
H1E H 0.4369 0.2573 0.5509 0.030 Uiso 1 1 calc R . .
C11 C 0.2852(3) 0.6899(15) 0.2271(4) 0.036(3) Uani 1 1 d . . .
H11A H 0.2718 0.6158 0.1984 0.043 Uiso 1 1 calc R . .
H11B H 0.2756 0.7955 0.2166 0.043 Uiso 1 1 calc R . .
C4 C 0.4969(3) 0.2408(16) 0.4074(5) 0.041(3) Uani 1 1 d . . .
H4C H 0.5007 0.3542 0.4044 0.049 Uiso 1 1 calc R . .
H4D H 0.5220 0.1901 0.4112 0.049 Uiso 1 1 calc R . .

loop_
_atom_site_aniso_label
_atom_site_aniso_U_11
_atom_site_aniso_U_22
_atom_site_aniso_U_33
_atom_site_aniso_U_23
_atom_site_aniso_U_13
_atom_site_aniso_U_12
Bi1 0.01414(16) 0.01547(15) 0.01051(15) -0.00009(11) 0.00199(11) 0.00044(11)
I7 0.0176(3) 0.0200(3) 0.0126(2) 0.0003(2) 0.0042(2) -0.0005(2)
I2 0.0183(3) 0.0181(3) 0.0156(3) -0.0006(2) 0.0015(2) -0.0028(2)
I1 0.0236(3) 0.0173(3) 0.0154(3) 0.0003(2) -0.0011(2) 0.0051(2)
I4 0.0212(3) 0.0173(3) 0.0200(3) 0.0002(2) -0.0018(2) 0.0041(2)
I6 0.0195(3) 0.0238(3) 0.0127(2) -0.0001(2) 0.0055(2) -0.0010(2)
I5 0.0169(3) 0.0197(3) 0.0237(3) -0.0038(2) 0.0020(2) -0.0027(2)
I3 0.0192(3) 0.0264(3) 0.0134(3) 0.0000(2) 0.0048(2) -0.0007(2)
I8 0.0294(3) 0.0290(3) 0.0184(3) -0.0020(2) 0.0057(2) 0.0021(2)
Ag1 0.0446(7) 0.0533(8) 0.0370(7) -0.0032(6) 0.0317(6) 0.0013(6)
Ag2 0.0676(9) 0.0349(6) 0.0335(6) 0.000 0.0305(6) 0.000
O1 0.021(5) 0.027(5) 0.033(6) 0.000 0.005(4) 0.000
N3 0.025(4) 0.021(4) 0.013(4) 0.000(3) 0.000(3) 0.002(3)
N1 0.026(4) 0.027(4) 0.017(4) -0.007(3) 0.010(3) -0.003(3)
C8 0.026(5) 0.019(4) 0.011(4) 0.002(3) 0.002(3) 0.008(3)
N2 0.023(4) 0.030(4) 0.012(3) -0.008(3) 0.004(3) 0.003(3)
C9 0.027(5) 0.030(5) 0.017(4) -0.005(4) 0.004(4) -0.006(4)
C2 0.018(4) 0.020(4) 0.015(4) 0.001(3) 0.001(3) -0.001(3)
N4 0.040(5) 0.025(4) 0.011(4) -0.002(3) 0.001(3) 0.007(4)
C7 0.021(5) 0.019(4) 0.017(4) -0.005(3) 0.005(3) -0.003(3)
C10 0.042(6) 0.032(5) 0.021(5) -0.009(4) 0.015(4) -0.011(4)
C5 0.022(5) 0.057(7) 0.017(5) 0.002(4) 0.002(4) 0.014(5)
C12 0.016(5) 0.046(6) 0.019(5) -0.011(4) -0.001(4) 0.006(4)
C6 0.023(5) 0.055(7) 0.019(5) -0.009(5) 0.002(4) -0.003(5)
C3 0.019(5) 0.071(8) 0.016(5) -0.010(5) -0.004(4) 0.012(5)
C1 0.026(5) 0.034(5) 0.015(4) 0.001(4) 0.004(4) 0.011(4)
C11 0.031(6) 0.059(7) 0.016(5) -0.007(5) -0.002(4) 0.021(5)
C4 0.014(5) 0.074(8) 0.033(6) -0.024(6) -0.002(4) 0.000(5)

_geom_special_details            
; 
 All esds (except the esd in the dihedral angle between two l.s. planes) 
 are estimated using the full covariance matrix.  The cell esds are taken 
 into account individually in the estimation of esds in distances, angles 
 and torsion angles; correlations between esds in cell parameters are only 
 used when they are defined by crystal symmetry.  An approximate (isotropic) 
 treatment of cell esds is used for estimating esds involving l.s. planes. 
;

loop_
_geom_bond_atom_site_label_1
_geom_bond_atom_site_label_2
_geom_bond_distance
_geom_bond_site_symmetry_2
_geom_bond_publ_flag
Bi1 I5 2.9849(10) . ?
Bi1 I6 2.9955(12) . ?
Bi1 I4 3.0436(11) . ?
Bi1 I1 3.1090(11) . ?
Bi1 I2 3.1897(11) . ?
Bi1 I3 3.2118(13) . ?
I7 Ag1 2.7322(10) . ?
I2 Ag1 3.3349(10) . ?
I5 Ag2 3.3256(13) . ?
I8 Ag2 2.6663(11) . ?
Ag1 I7 2.7322(10) 7_556 ?
Ag2 I8 2.6663(11) 2_656 ?
O1 H1F 0.8505 . ?
O1 H1G 0.8499 . ?
N3 C7 1.504(11) . ?
N3 H3A 0.8900 . ?
N3 H3B 0.8900 . ?
N3 H3C 0.8900 . ?
N1 C1 1.494(11) . ?
N1 H1A 0.8900 . ?
N1 H1B 0.8900 . ?
N1 H1C 0.8900 . ?
C8 C12 1.517(12) . ?
C8 C7 1.517(12) . ?
C8 C9 1.538(13) . ?
C8 H8 0.9800 . ?
N2 C4 1.493(12) . ?
N2 C5 1.506(12) . ?
N2 H2A 0.9000 . ?
N2 H2B 0.9000 . ?
C9 C10 1.509(13) . ?
C9 H9A 0.9700 . ?
C9 H9B 0.9700 . ?
C2 C1 1.505(12) . ?
C2 C3 1.515(12) . ?
C2 C6 1.536(12) . ?
C2 H2 0.9800 . ?
N4 C10 1.504(12) . ?
N4 C11 1.507(13) . ?
N4 H4A 0.9000 . ?
N4 H4B 0.9000 . ?
C7 H7A 0.9700 . ?
C7 H7B 0.9700 . ?
C10 H10A 0.9700 . ?
C10 H10B 0.9700 . ?
C5 C6 1.517(14) . ?
C5 H5A 0.9700 . ?
C5 H5B 0.9700 . ?
C12 C11 1.515(14) . ?
C12 H12A 0.9700 . ?
C12 H12B 0.9700 . ?
C6 H6A 0.9700 . ?
C6 H6B 0.9700 . ?
C3 C4 1.512(15) . ?
C3 H3D 0.9700 . ?
C3 H3E 0.9700 . ?
C1 H1D 0.9700 . ?
C1 H1E 0.9700 . ?
C11 H11A 0.9700 . ?
C11 H11B 0.9700 . ?
C4 H4C 0.9700 . ?
C4 H4D 0.9700 . ?

loop_
_geom_angle_atom_site_label_1
_geom_angle_atom_site_label_2
_geom_angle_atom_site_label_3
_geom_angle
_geom_angle_site_symmetry_1
_geom_angle_site_symmetry_3
_geom_angle_publ_flag
I5 Bi1 I6 92.93(3) . . ?
I5 Bi1 I4 93.35(4) . . ?
I6 Bi1 I4 89.16(2) . . ?
I5 Bi1 I1 89.93(4) . . ?
I6 Bi1 I1 89.98(2) . . ?
I4 Bi1 I1 176.643(19) . . ?
I5 Bi1 I2 176.590(18) . . ?
I6 Bi1 I2 88.21(3) . . ?
I4 Bi1 I2 89.88(3) . . ?
I1 Bi1 I2 86.85(3) . . ?
I5 Bi1 I3 93.04(3) . . ?
I6 Bi1 I3 173.657(18) . . ?
I4 Bi1 I3 88.34(2) . . ?
I1 Bi1 I3 92.19(2) . . ?
I2 Bi1 I3 85.96(3) . . ?
Bi1 I2 Ag1 163.40(2) . . ?
Bi1 I5 Ag2 177.50(2) . . ?
I7 Ag1 I7 180.000(16) 7_556 . ?
I7 Ag1 I2 92.24(3) 7_556 . ?
I7 Ag1 I2 87.76(3) . . ?
I8 Ag2 I8 170.24(6) . 2_656 ?
I8 Ag2 I5 93.41(3) . . ?
I8 Ag2 I5 92.66(3) 2_656 . ?
H1F O1 H1G 104.5 . . ?
C7 N3 H3A 109.5 . . ?
C7 N3 H3B 109.5 . . ?
H3A N3 H3B 109.5 . . ?
C7 N3 H3C 109.5 . . ?
H3A N3 H3C 109.5 . . ?
H3B N3 H3C 109.5 . . ?
C1 N1 H1A 109.5 . . ?
C1 N1 H1B 109.5 . . ?
H1A N1 H1B 109.5 . . ?
C1 N1 H1C 109.5 . . ?
H1A N1 H1C 109.5 . . ?
H1B N1 H1C 109.5 . . ?
C12 C8 C7 108.2(8) . . ?
C12 C8 C9 109.1(7) . . ?
C7 C8 C9 113.8(7) . . ?
C12 C8 H8 108.5 . . ?
C7 C8 H8 108.5 . . ?
C9 C8 H8 108.5 . . ?
C4 N2 C5 111.8(7) . . ?
C4 N2 H2A 109.2 . . ?
C5 N2 H2A 109.2 . . ?
C4 N2 H2B 109.2 . . ?
C5 N2 H2B 109.2 . . ?
H2A N2 H2B 107.9 . . ?
C10 C9 C8 112.4(8) . . ?
C10 C9 H9A 109.1 . . ?
C8 C9 H9A 109.1 . . ?
C10 C9 H9B 109.1 . . ?
C8 C9 H9B 109.1 . . ?
H9A C9 H9B 107.9 . . ?
C1 C2 C3 110.1(7) . . ?
C1 C2 C6 112.8(8) . . ?
C3 C2 C6 108.5(8) . . ?
C1 C2 H2 108.4 . . ?
C3 C2 H2 108.4 . . ?
C6 C2 H2 108.4 . . ?
C10 N4 C11 113.5(8) . . ?
C10 N4 H4A 108.9 . . ?
C11 N4 H4A 108.9 . . ?
C10 N4 H4B 108.9 . . ?
C11 N4 H4B 108.9 . . ?
H4A N4 H4B 107.7 . . ?
N3 C7 C8 111.6(7) . . ?
N3 C7 H7A 109.3 . . ?
C8 C7 H7A 109.3 . . ?
N3 C7 H7B 109.3 . . ?
C8 C7 H7B 109.3 . . ?
H7A C7 H7B 108.0 . . ?
N4 C10 C9 110.6(8) . . ?
N4 C10 H10A 109.5 . . ?
C9 C10 H10A 109.5 . . ?
N4 C10 H10B 109.5 . . ?
C9 C10 H10B 109.5 . . ?
H10A C10 H10B 108.1 . . ?
N2 C5 C6 109.7(8) . . ?
N2 C5 H5A 109.7 . . ?
C6 C5 H5A 109.7 . . ?
N2 C5 H5B 109.7 . . ?
C6 C5 H5B 109.7 . . ?
H5A C5 H5B 108.2 . . ?
C11 C12 C8 112.3(9) . . ?
C11 C12 H12A 109.1 . . ?
C8 C12 H12A 109.1 . . ?
C11 C12 H12B 109.1 . . ?
C8 C12 H12B 109.1 . . ?
H12A C12 H12B 107.9 . . ?
C5 C6 C2 112.0(8) . . ?
C5 C6 H6A 109.2 . . ?
C2 C6 H6A 109.2 . . ?
C5 C6 H6B 109.2 . . ?
C2 C6 H6B 109.2 . . ?
H6A C6 H6B 107.9 . . ?
C4 C3 C2 112.6(8) . . ?
C4 C3 H3D 109.1 . . ?
C2 C3 H3D 109.1 . . ?
C4 C3 H3E 109.1 . . ?
C2 C3 H3E 109.1 . . ?
H3D C3 H3E 107.8 . . ?
N1 C1 C2 113.1(7) . . ?
N1 C1 H1D 109.0 . . ?
C2 C1 H1D 109.0 . . ?
N1 C1 H1E 109.0 . . ?
C2 C1 H1E 109.0 . . ?
H1D C1 H1E 107.8 . . ?
N4 C11 C12 109.6(7) . . ?
N4 C11 H11A 109.7 . . ?
C12 C11 H11A 109.7 . . ?
N4 C11 H11B 109.7 . . ?
C12 C11 H11B 109.7 . . ?
H11A C11 H11B 108.2 . . ?
N2 C4 C3 110.3(9) . . ?
N2 C4 H4C 109.6 . . ?
C3 C4 H4C 109.6 . . ?
N2 C4 H4D 109.6 . . ?
C3 C4 H4D 109.6 . . ?
H4C C4 H4D 108.1 . . ?

_diffrn_measured_fraction_theta_max 0.986
_diffrn_reflns_theta_full        26.80
_diffrn_measured_fraction_theta_full 0.986
_refine_diff_density_max         1.402
_refine_diff_density_min         -2.221
_refine_diff_density_rms         0.304
