# Supplementary material for: Universal machine learning aided synthesis approach of two-dimensional perovskites in a typical laboratory
Source: Nat Commun. 2024 Jan 2;15:138. doi: 10.1038/s41467-023-44236-5 (PMC10761762; doi:10.1038/s41467-023-44236-5)
Supplement: Supplementary file 4 — Supplementary Data 1 [file 41467_2023_44236_MOESM4_ESM.zip › (NH2C5H9F)4AgBiI8·H2O.cif]

data_cf201102_4rt
_audit_creation_date               2020-12-09
_audit_creation_method
;
Olex2 1.3
(compiled 2020.11.12 svn.r5f609507 for OlexSys, GUI svn.r6226)
;
_shelx_SHELXL_version_number       '2018/1'
_audit_contact_author_address      ?
_audit_contact_author_email        ?
_audit_contact_author_name         ''
_audit_contact_author_phone        ?
_publ_contact_author_id_orcid      ?
_publ_section_references
;
Dolomanov, O.V., Bourhis, L.J., Gildea, R.J, Howard, J.A.K. & Puschmann, H.
 (2009), J. Appl. Cryst. 42, 339-341.

Sheldrick, G.M. (2015). Acta Cryst. A71, 3-8.

Sheldrick, G.M. (2015). Acta Cryst. C71, 3-8.
;
_chemical_name_common              ?
_chemical_name_systematic          ?
_chemical_formula_moiety          
 '0.1(Ag Bi I8), 0.1(C5 H4 F N), 0.1(C5 H7 F N), 0.1(C5 H8 F N), 0.1(C5 H5 N), 0.1(F), 0.05(H4 O2)'
_chemical_formula_sum              'C H Ag Bi F I N O0.03'
_chemical_formula_weight           490.18
_chemical_melting_point            ?
_chemical_oxdiff_formula           CHNFBiAgI
loop_
  _atom_type_symbol
  _atom_type_description
  _atom_type_scat_dispersion_real
  _atom_type_scat_dispersion_imag
  _atom_type_scat_source
 'C' 'C' 0.0033 0.0016 'International Tables Vol C Tables 4.2.6.8 and 6.1.1.4'
 'H' 'H' 0.0000 0.0000 'International Tables Vol C Tables 4.2.6.8 and 6.1.1.4'
 'N' 'N' 0.0061 0.0033 'International Tables Vol C Tables 4.2.6.8 and 6.1.1.4'
 'F' 'F' 0.0171 0.0103 'International Tables Vol C Tables 4.2.6.8 and 6.1.1.4'
 'Ag' 'Ag' -0.8971 1.1015
 'International Tables Vol C Tables 4.2.6.8 and 6.1.1.4'
 'I' 'I' -0.4742 1.8119 'International Tables Vol C Tables 4.2.6.8 and 6.1.1.4'
 'Bi' 'Bi' -4.1077 10.2566
 'International Tables Vol C Tables 4.2.6.8 and 6.1.1.4'
 'O' 'O' 0.0106 0.0060 'International Tables Vol C Tables 4.2.6.8 and 6.1.1.4'

_shelx_space_group_comment
;
The symmetry employed for this shelxl refinement is uniquely defined
by the following loop, which should always be used as a source of
symmetry information in preference to the above space-group names.
They are only intended as comments.
;
_space_group_crystal_system        'monoclinic'
_space_group_IT_number             11
_space_group_name_H-M_alt          'P 1 21/m 1'
_space_group_name_Hall             '-P 2yb'
loop_
  _space_group_symop_operation_xyz
 'x, y, z'
 '-x, y+1/2, -z'
 '-x, -y, -z'
 'x, -y-1/2, z'

_cell_length_a                     13.0614(5)
_cell_length_b                     24.5850(10)
_cell_length_c                     13.2437(5)
_cell_angle_alpha                  90
_cell_angle_beta                   90.107(4)
_cell_angle_gamma                  90
_cell_volume                       4252.7(3)
_cell_formula_units_Z              40
_cell_measurement_reflns_used      7392
_cell_measurement_temperature      299.06(10)
_cell_measurement_theta_max        31.7920
_cell_measurement_theta_min        2.1860
_shelx_estimated_absorpt_T_max     ?
_shelx_estimated_absorpt_T_min     ?
_exptl_absorpt_coefficient_mu      53.024
_exptl_absorpt_correction_T_max    1.00000
_exptl_absorpt_correction_T_min    0.06959
_exptl_absorpt_correction_type     multi-scan
_exptl_absorpt_process_details
;
CrysAlisPro 1.171.40.39a (Rigaku Oxford Diffraction, 2019)
Empirical absorption correction using spherical harmonics,
 implemented in SCALE3 ABSPACK scaling algorithm.
;
_exptl_absorpt_special_details     ?
_exptl_crystal_colour              ?
_exptl_crystal_density_diffrn      7.656
_exptl_crystal_density_meas        ?
_exptl_crystal_density_method      ?
_exptl_crystal_description         ?
_exptl_crystal_F_000               8248
_exptl_crystal_size_max            ?
_exptl_crystal_size_mid            ?
_exptl_crystal_size_min            ?
_exptl_transmission_factor_max     ?
_exptl_transmission_factor_min     ?
_diffrn_reflns_av_R_equivalents    0.0505
_diffrn_reflns_av_unetI/netI       0.0640
_diffrn_reflns_Laue_measured_fraction_full  0.954
_diffrn_reflns_Laue_measured_fraction_max  0.731
_diffrn_reflns_limit_h_max         17
_diffrn_reflns_limit_h_min         -19
_diffrn_reflns_limit_k_max         35
_diffrn_reflns_limit_k_min         -33
_diffrn_reflns_limit_l_max         14
_diffrn_reflns_limit_l_min         -19
_diffrn_reflns_number              30026
_diffrn_reflns_point_group_measured_fraction_full  0.954
_diffrn_reflns_point_group_measured_fraction_max  0.731
_diffrn_reflns_theta_full          25.242
_diffrn_reflns_theta_max           31.751
_diffrn_reflns_theta_min           1.747
_diffrn_ambient_environment        air
_diffrn_ambient_temperature        299.06(10)
_diffrn_detector                   'CCD plate'
_diffrn_detector_area_resol_mean   10.0000
_diffrn_detector_type              HyPix
_diffrn_measured_fraction_theta_full  0.954
_diffrn_measured_fraction_theta_max  0.731
_diffrn_measurement_details
;
List of Runs (angles in degrees, time in seconds):

  # Type    Start    End  Width  t~exp~   \w     \q     \k     \f   Frames
--------------------------------------------------------------------------
  1  \w    -83.00 -57.00   0.50    0.79    --   -8.54 -19.00 -99.00   52
  2  \w     -8.00  81.00   0.50    0.79    --    8.15  57.00-180.00  178
  3  \w      9.00  78.00   0.50    0.79    --    8.15  37.00-120.00  138
  4  \w    -12.00  13.00   0.50    0.79    --    8.15 -99.00-180.00   50
;
_diffrn_measurement_device         'four-circle diffractometer'
_diffrn_measurement_device_type    'XtaLAB Synergy R, HyPix'
_diffrn_measurement_method         '\w scans'
_diffrn_orient_matrix_type        
 'CrysAlisPro convention (1999,Acta A55,543-557)'
_diffrn_orient_matrix_UB_11        -0.0515478000
_diffrn_orient_matrix_UB_12        0.0060594000
_diffrn_orient_matrix_UB_13        -0.0125708000
_diffrn_orient_matrix_UB_21        -0.0125518000
_diffrn_orient_matrix_UB_22        -0.0280063000
_diffrn_orient_matrix_UB_23        0.0034679000
_diffrn_orient_matrix_UB_31        -0.0115593000
_diffrn_orient_matrix_UB_32        0.0033452000
_diffrn_orient_matrix_UB_33        0.0519572000
_diffrn_radiation_monochromator    mirror
_diffrn_radiation_probe            x-ray
_diffrn_radiation_type             'Mo K\a'
_diffrn_radiation_wavelength       0.71073
_diffrn_source                     'micro-focus sealed X-ray tube'
_diffrn_source_type                'Mova (Mo) X-ray Source'
_reflns_Friedel_coverage           0.000
_reflns_Friedel_fraction_full      .
_reflns_Friedel_fraction_max       .
_reflns_number_gt                  5707
_reflns_number_total               10805
_reflns_odcompleteness_completeness  91.88
_reflns_odcompleteness_iscentric   1
_reflns_odcompleteness_theta       27.50
_reflns_special_details
;
 Reflections were merged by SHELXL according to the crystal
 class for the calculation of statistics and refinement.
 
 _reflns_Friedel_fraction is defined as the number of unique
 Friedel pairs measured divided by the number that would be
 possible theoretically, ignoring centric projections and
 systematic absences.
;
_reflns_threshold_expression       'I > 2\s(I)'
_computing_cell_refinement         'CrysAlisPro 1.171.40.39a (Rigaku OD, 2019)'
_computing_data_collection         'CrysAlisPro 1.171.40.39a (Rigaku OD, 2019)'
_computing_data_reduction          'CrysAlisPro 1.171.40.39a (Rigaku OD, 2019)'
_computing_molecular_graphics      'Olex2 1.3 (Dolomanov et al., 2009)'
_computing_publication_material    'Olex2 1.3 (Dolomanov et al., 2009)'
_computing_structure_refinement    'SHELXL 2018/1 (Sheldrick, 2015)'
_computing_structure_solution      'SHELXT 2014/5 (Sheldrick, 2014)'
_refine_diff_density_max           15.353
_refine_diff_density_min           -3.369
_refine_diff_density_rms           0.606
_refine_ls_extinction_coef         .
_refine_ls_extinction_method       none
_refine_ls_goodness_of_fit_ref     1.069
_refine_ls_hydrogen_treatment      constr
_refine_ls_matrix_type             full
_refine_ls_number_parameters       379
_refine_ls_number_reflns           10805
_refine_ls_number_restraints       183
_refine_ls_R_factor_all            0.1869
_refine_ls_R_factor_gt             0.1273
_refine_ls_restrained_S_all        1.064
_refine_ls_shift/su_max            2.119
_refine_ls_shift/su_mean           0.161
_refine_ls_structure_factor_coef   Fsqd
_refine_ls_weighting_details      
 'w=1/[\s^2^(Fo^2^)+(0.1699P)^2^+187.2856P] where P=(Fo^2^+2Fc^2^)/3'
_refine_ls_weighting_scheme        calc
_refine_ls_wR_factor_gt            0.3401
_refine_ls_wR_factor_ref           0.3813
_refine_special_details            ?
_olex2_refinement_description
;
1. Fixed Uiso
 At 1.2 times of:
  All C(H) groups, All C(H,H) groups, All N(H) groups
 At 1.5 times of:
  All O(H,H) groups
2. Rigid body (RIGU) restrains
 C60, C20, N24, F37, C25, C46, C44, F61, C29, N35, C43, C31, C41, C40, C30,
 F33, C34, C45, C48, C51, N58
 with sigma for 1-2 distances of 0.004 and sigma for 1-3 distances of 0.004
 C50, C49, F52, N55, C56, C61, C1
 with sigma for 1-2 distances of 0.004 and sigma for 1-3 distances of 0.004
3. Others
 Fixed Sof: H15A(0.5) H15B(0.5) H16A(0.5) H16B(0.5)
4.a Riding coordinates:
 N24(H24)
4.b Free rotating group:
 O15(H15A,H15B), O16(H16A,H16B)
4.c Ternary CH refined with riding coordinates:
 C40(H40), C60(H60)
4.d Secondary CH2 refined with riding coordinates:
 C25(H25A,H25B), C41(H41A,H41B), C43(H43A,H43B)
4.e Aromatic/amide H refined with riding coordinates:
 C50(H50), N55(H55), C56(H56), C20(H20), C29(H29), C30(H30), C31(H31),
 C34(H34), N35(H35), C44(H44), C46(H46), C48(H48), C51(H51), N58(H58), C1(H1)
;
_atom_sites_solution_hydrogens     mixed
_atom_sites_solution_primary       dual
_atom_sites_solution_secondary     ?
loop_
  _atom_site_label
  _atom_site_type_symbol
  _atom_site_fract_x
  _atom_site_fract_y
  _atom_site_fract_z
  _atom_site_U_iso_or_equiv
  _atom_site_adp_type
  _atom_site_occupancy
  _atom_site_site_symmetry_order
  _atom_site_calc_flag
  _atom_site_refinement_flags_posn
  _atom_site_refinement_flags_adp
  _atom_site_refinement_flags_occupancy
  _atom_site_disorder_assembly
  _atom_site_disorder_group
 Bi01 Bi 0.87550(9) 0.750000 0.08592(9) 0.0403(3) Uani 1 2 d S T P . .
 Bi02 Bi 0.37731(9) 0.750000 -0.33091(9) 0.0424(3) Uani 1 2 d S T P . .
 I2 I 0.87412(13) 0.87524(7) 0.07602(13) 0.0539(4) Uani 1 1 d . . . . .
 I5 I 0.37585(13) 0.87533(7) -0.32315(13) 0.0531(4) Uani 1 1 d . . . . .
 I7 I 0.37807(13) 0.85685(8) 0.18020(13) 0.0587(5) Uani 1 1 d . . . . .
 I4 I 0.87925(13) 0.64325(8) -0.42812(13) 0.0579(5) Uani 1 1 d . . . . .
 I1 I 0.8735(2) 0.750000 -0.14636(18) 0.0677(8) Uani 1 2 d S T P . .
 I6 I 0.3741(3) 0.750000 -0.09713(18) 0.0752(9) Uani 1 2 d S T P . .
 I3 I 0.6410(2) 0.750000 0.0843(3) 0.0820(10) Uani 1 2 d S T P . .
 I0A I 0.1431(2) 0.750000 -0.3321(3) 0.0858(10) Uani 1 2 d S T P . .
 I0B I 1.11155(18) 0.750000 0.0917(4) 0.0928(13) Uani 1 2 d S T P . .
 I0C I 0.61225(18) 0.750000 -0.3344(4) 0.0906(12) Uani 1 2 d S T P . .
 I0D I 0.8699(4) 0.750000 0.3151(2) 0.0991(13) Uani 1 2 d S T P . .
 I0E I 0.3716(4) 0.750000 -0.5591(2) 0.1037(13) Uani 1 2 d S T P . .
 Ag0F Ag 0.3700(4) 0.750000 0.1384(3) 0.1024(15) Uani 1 2 d S T P . .
 Ag0G Ag 0.8715(4) 0.750000 -0.3816(4) 0.1149(18) Uani 1 2 d S T P . .
 C49 C 0.565(5) 0.8789(17) -0.060(4) 0.129(18) Uani 1 1 d . . . . .
 C50 C 0.694(4) 0.8849(18) -0.197(3) 0.111(14) Uani 1 1 d . . . . .
 H50 H 0.729813 0.865529 -0.245622 0.133 Uiso 1 1 calc R U . . .
 F52 F 0.506(4) 0.9312(15) -0.029(7) 0.42(5) Uani 1 1 d . . . . .
 N55 N 0.642(4) 0.8598(14) -0.117(3) 0.148(19) Uani 1 1 d . . . . .
 H55 H 0.662071 0.827462 -0.102897 0.178 Uiso 1 1 calc R U . . .
 C56 C 0.685(5) 0.946(2) -0.198(4) 0.15(2) Uani 1 1 d . . . . .
 H56 H 0.721692 0.965731 -0.245544 0.186 Uiso 1 1 calc R U . . .
 C61 C 0.563(6) 0.935(2) -0.065(6) 0.16(3) Uani 1 1 d . . . . .
 C20 C 1.068(4) 0.8754(15) 0.307(3) 0.128(16) Uani 1 1 d . . . . .
 H20 H 1.020266 0.853386 0.273982 0.153 Uiso 1 1 calc R U . . .
 N24 N 1.145(3) 0.8529(13) 0.361(3) 0.137(16) Uani 1 1 d . . . . .
 H24 H 1.136767 0.818448 0.368880 0.164 Uiso 1 1 d R U . . .
 C25 C 1.176(3) 0.8789(15) 0.453(3) 0.090(10) Uani 1 1 d . . . . .
 H25A H 1.240974 0.863827 0.474076 0.108 Uiso 1 1 calc R U . . .
 H25B H 1.126062 0.870894 0.505139 0.108 Uiso 1 1 calc R U . . .
 C29 C 0.564(4) 0.8766(15) 0.455(3) 0.106(14) Uani 1 1 d . . . . .
 H29 H 0.515620 0.857610 0.491829 0.127 Uiso 1 1 calc R U . . .
 C30 C 1.188(5) 0.884(2) -0.056(4) 0.166(19) Uani 1 1 d . . . . .
 H30 H 1.226826 0.862957 -0.011109 0.199 Uiso 1 1 calc R U . . .
 C31 C 0.673(4) 0.8769(15) 0.302(3) 0.106(13) Uani 1 1 d . . . . .
 H31 H 0.689673 0.856365 0.245015 0.127 Uiso 1 1 calc R U . . .
 F33 F 1.260(4) 0.9311(16) -0.178(6) 0.35(4) Uani 1 1 d . . . . .
 C34 C 1.136(5) 0.8573(18) -0.128(4) 0.20(4) Uani 1 1 d . . . . .
 H34 H 1.143690 0.819793 -0.131267 0.234 Uiso 1 1 calc R U . . .
 N35 N 0.635(4) 0.8517(17) 0.387(3) 0.19(3) Uani 1 1 d . . . . .
 H35 H 0.654460 0.819027 0.400016 0.233 Uiso 1 1 calc R U . . .
 F37 F 0.992(5) 0.9312(18) 0.414(5) 0.30(3) Uani 1 1 d . . . . .
 C40 C 0.688(5) 0.934(2) 0.301(6) 0.17(2) Uani 1 1 d . . . . .
 H40 H 0.679468 0.948275 0.231674 0.208 Uiso 1 1 calc R U . . .
 C41 C 0.610(5) 0.9623(16) 0.372(5) 0.17(2) Uani 1 1 d . . . . .
 H41A H 0.638745 0.997252 0.390423 0.200 Uiso 1 1 calc R U . . .
 H41B H 0.549039 0.969820 0.331884 0.200 Uiso 1 1 calc R U . . .
 C43 C 0.578(4) 0.9375(17) 0.459(4) 0.127(16) Uani 1 1 d . . . . .
 H43A H 0.513646 0.953604 0.479227 0.152 Uiso 1 1 calc R U . . .
 H43B H 0.627752 0.945582 0.511706 0.152 Uiso 1 1 calc R U . . .
 C44 C 1.187(5) 0.9435(18) 0.443(4) 0.15(2) Uani 1 1 d . . . . .
 H44 H 1.230119 0.963672 0.484301 0.175 Uiso 1 1 calc R U . . .
 C45 C 1.189(7) 0.936(3) -0.043(7) 0.24(3) Uani 1 1 d . . . . .
 H45 H 1.222995 0.952258 0.015712 0.292 Uiso 1 1 calc R U . . .
 C46 C 1.132(5) 0.9657(19) 0.372(4) 0.17(2) Uani 1 1 d . . . . .
 H46 H 1.134155 1.003352 0.365194 0.199 Uiso 1 1 calc R U . . .
 C48 C 1.072(4) 0.943(2) -0.201(5) 0.16(2) Uani 1 1 d . . . . .
 H48 H 1.056336 0.962224 -0.258925 0.195 Uiso 1 1 calc R U . . .
 C51 C 1.098(5) 0.9674(16) -0.105(5) 0.180(19) Uani 1 1 d . . . . .
 H51 H 1.065328 0.998365 -0.079949 0.216 Uiso 1 1 calc R U . . .
 N58 N 1.073(5) 0.8812(17) -0.196(4) 0.19(3) Uani 1 1 d . . . . .
 H58 H 1.034035 0.862001 -0.234441 0.224 Uiso 1 1 calc R U . . .
 C60 C 1.061(5) 0.9328(16) 0.299(4) 0.160(17) Uani 1 1 d . . . . .
 H60 H 1.031744 0.950021 0.239166 0.192 Uiso 1 1 calc R U . . .
 F61 F 0.772(3) 0.9343(16) 0.322(6) 0.30(3) Uani 1 1 d . . . . .
 C1 C 0.631(5) 0.970(2) -0.135(4) 0.16(3) Uani 1 1 d . . . . .
 H1 H 0.631696 1.007901 -0.130675 0.188 Uiso 1 1 calc R U . . .
 O15 O 1.085(4) 0.750000 0.422(6) 0.13(2) Uani 1 2 d GS T P . .
 H15A H 1.126093 0.775304 0.404571 0.198 Uiso 0.5 1 d G U P . .
 H15B H 1.031529 0.766423 0.440882 0.198 Uiso 0.5 1 d G U P . .
 O16 O 0.627(7) 0.750000 0.334(4) 0.24(3) Uani 1 2 d GS T P . .
 H16A H 0.568762 0.751524 0.306142 0.359 Uiso 1 2 d G U P . .
 H16B H 0.668812 0.760419 0.289234 0.359 Uiso 0.5 1 d G U P . .

loop_
  _atom_site_aniso_label
  _atom_site_aniso_U_11
  _atom_site_aniso_U_22
  _atom_site_aniso_U_33
  _atom_site_aniso_U_23
  _atom_site_aniso_U_13
  _atom_site_aniso_U_12
 Bi01 0.0431(6) 0.0380(7) 0.0398(6) 0.000 -0.0032(5) 0.000
 Bi02 0.0419(6) 0.0418(7) 0.0434(6) 0.000 -0.0067(5) 0.000
 I2 0.0636(10) 0.0404(9) 0.0577(9) 0.0015(7) -0.0042(8) -0.0004(7)
 I5 0.0617(10) 0.0410(9) 0.0566(9) 0.0053(7) -0.0056(8) 0.0000(7)
 I7 0.0602(10) 0.0621(12) 0.0537(9) -0.0068(8) -0.0034(8) -0.0041(8)
 I4 0.0574(10) 0.0646(12) 0.0515(9) 0.0004(8) -0.0041(7) 0.0043(8)
 I1 0.106(2) 0.0602(17) 0.0365(11) 0.000 -0.0015(12) 0.000
 I6 0.131(3) 0.0588(17) 0.0355(11) 0.000 -0.0061(14) 0.000
 I3 0.0446(13) 0.069(2) 0.133(3) 0.000 0.0055(15) 0.000
 I0A 0.0392(12) 0.074(2) 0.144(3) 0.000 -0.0084(16) 0.000
 I0B 0.0330(12) 0.0513(16) 0.194(4) 0.000 -0.0077(17) 0.000
 I0C 0.0307(11) 0.0493(16) 0.192(4) 0.000 -0.0070(16) 0.000
 I0D 0.197(4) 0.0634(19) 0.0364(13) 0.000 -0.0072(18) 0.000
 I0E 0.194(4) 0.071(2) 0.0465(15) 0.000 -0.003(2) 0.000
 Ag0F 0.173(5) 0.052(2) 0.082(3) 0.000 -0.008(3) 0.000
 Ag0G 0.166(5) 0.051(2) 0.128(4) 0.000 -0.004(4) 0.000
 C49 0.21(4) 0.067(16) 0.11(3) 0.04(2) 0.07(3) 0.03(2)
 C50 0.16(4) 0.088(18) 0.09(2) 0.007(18) 0.04(2) 0.00(2)
 F52 0.40(5) 0.06(2) 0.80(14) 0.05(4) 0.41(7) 0.04(3)
 N55 0.26(5) 0.053(16) 0.13(3) 0.015(17) 0.11(3) 0.01(2)
 C56 0.24(5) 0.094(19) 0.13(3) 0.07(2) 0.07(3) 0.04(3)
 C61 0.25(5) 0.068(16) 0.18(5) 0.02(3) 0.10(4) 0.04(3)
 C20 0.21(4) 0.047(13) 0.13(3) 0.006(16) -0.11(3) -0.008(18)
 N24 0.23(4) 0.046(13) 0.13(2) 0.005(14) -0.12(2) 0.000(18)
 C25 0.10(2) 0.082(17) 0.084(19) 0.001(14) -0.043(17) 0.004(17)
 C29 0.15(3) 0.067(15) 0.10(3) -0.002(17) 0.06(2) -0.004(19)
 C30 0.23(5) 0.09(2) 0.18(3) -0.04(2) -0.14(3) 0.02(2)
 C31 0.16(3) 0.061(15) 0.10(2) -0.001(16) 0.07(2) -0.006(18)
 F33 0.36(6) 0.06(3) 0.63(9) 0.05(4) 0.12(6) -0.02(3)
 C34 0.33(8) 0.056(18) 0.20(5) -0.04(2) -0.19(6) 0.03(3)
 N35 0.33(7) 0.070(18) 0.19(4) 0.03(2) 0.19(5) 0.04(3)
 F37 0.37(5) 0.10(3) 0.43(6) -0.03(4) 0.09(5) 0.02(3)
 C40 0.16(3) 0.064(16) 0.30(5) 0.01(2) 0.12(3) -0.03(2)
 C41 0.24(5) 0.032(15) 0.23(5) 0.00(2) 0.10(4) -0.01(2)
 C43 0.13(4) 0.065(16) 0.18(4) -0.01(2) 0.04(3) 0.00(2)
 C44 0.24(5) 0.079(17) 0.12(3) -0.018(17) -0.10(3) 0.00(2)
 C45 0.33(6) 0.09(2) 0.30(5) -0.09(3) -0.21(4) 0.02(3)
 C46 0.29(5) 0.056(16) 0.15(4) -0.022(18) -0.13(3) 0.02(2)
 C48 0.14(4) 0.09(2) 0.25(5) 0.02(3) -0.08(4) 0.04(3)
 C51 0.24(4) 0.027(15) 0.27(5) 0.03(2) -0.09(3) -0.04(2)
 N58 0.27(5) 0.09(2) 0.20(4) -0.02(2) -0.16(4) 0.01(3)
 C60 0.29(4) 0.045(14) 0.15(3) 0.001(17) -0.15(3) 0.016(19)
 F61 0.17(3) 0.07(2) 0.67(8) -0.01(4) 0.03(4) -0.02(2)
 C1 0.26(6) 0.063(19) 0.15(4) 0.00(2) 0.06(4) -0.01(3)
 O15 0.15(4) 0.09(3) 0.16(6) 0.000 -0.04(4) 0.000
 O16 0.53(11) 0.06(4) 0.13(4) 0.000 0.15(5) 0.000

_geom_special_details
;
 All esds (except the esd in the dihedral angle between two l.s. planes)
 are estimated using the full covariance matrix.  The cell esds are taken
 into account individually in the estimation of esds in distances, angles
 and torsion angles; correlations between esds in cell parameters are only
 used when they are defined by crystal symmetry.  An approximate (isotropic)
 treatment of cell esds is used for estimating esds involving l.s. planes.
;
loop_
  _geom_bond_atom_site_label_1
  _geom_bond_atom_site_label_2
  _geom_bond_distance
  _geom_bond_site_symmetry_2
  _geom_bond_publ_flag
 Bi01 I2 3.0819(17) . ?
 Bi01 I2 3.0818(17) 4_575 ?
 Bi01 I1 3.076(3) . ?
 Bi01 I3 3.063(3) . ?
 Bi01 I0B 3.084(3) . ?
 Bi01 I0D 3.036(3) . ?
 Bi02 I5 3.0830(17) . ?
 Bi02 I5 3.0829(17) 4_575 ?
 Bi02 I6 3.096(3) . ?
 Bi02 I0A 3.059(3) . ?
 Bi02 I0C 3.069(3) . ?
 Bi02 I0E 3.022(3) . ?
 I7 Ag0F 2.687(2) . ?
 I4 Ag0G 2.698(2) . ?
 I1 Ag0G 3.116(6) . ?
 I6 Ag0F 3.119(5) . ?
 C49 F52 1.55(6) . ?
 C49 N55 1.35(5) . ?
 C49 C61 1.39(7) . ?
 C50 H50 0.9300 . ?
 C50 N55 1.40(5) . ?
 C50 C56 1.50(6) . ?
 F52 C61 0.89(6) . ?
 N55 H55 0.8600 . ?
 C56 H56 0.9300 . ?
 C56 C1 1.24(7) . ?
 C61 C1 1.54(8) . ?
 C20 H20 0.9300 . ?
 C20 N24 1.35(5) . ?
 C20 C60 1.42(5) . ?
 N24 H24 0.8600 . ?
 N24 C25 1.43(4) . ?
 C25 H25A 0.9700 . ?
 C25 H25B 0.9700 . ?
 C25 C44 1.60(6) . ?
 C29 H29 0.9300 . ?
 C29 N35 1.42(5) . ?
 C29 C43 1.51(5) . ?
 C30 H30 0.9300 . ?
 C30 C34 1.34(5) . ?
 C30 C45 1.29(7) . ?
 C31 H31 0.9300 . ?
 C31 N35 1.39(5) . ?
 C31 C40 1.43(6) . ?
 F33 C45 2.02(11) . ?
 C34 H34 0.9300 . ?
 C34 N58 1.35(5) . ?
 N35 H35 0.8600 . ?
 F37 C60 1.77(8) . ?
 C40 H40 0.9800 . ?
 C40 C41 1.55(7) . ?
 C40 F61 1.13(7) . ?
 C41 H41A 0.9700 . ?
 C41 H41B 0.9700 . ?
 C41 C43 1.38(7) . ?
 C43 H43A 0.9700 . ?
 C43 H43B 0.9700 . ?
 C44 H44 0.9300 . ?
 C44 C46 1.30(5) . ?
 C45 H45 0.9800 . ?
 C45 C51 1.64(8) . ?
 C46 H46 0.9300 . ?
 C46 C60 1.56(5) . ?
 C48 H48 0.9300 . ?
 C48 C51 1.45(8) . ?
 C48 N58 1.51(6) . ?
 C51 H51 0.9300 . ?
 N58 H58 0.8600 . ?
 C60 H60 0.9800 . ?
 C1 H1 0.9300 . ?
 O15 H15A 0.8499 . ?
 O15 H15A 0.8(13) 4_575 ?
 O15 H15B 0.8500 . ?
 O15 H15B 0.8(11) 4_575 ?
 O16 H16A 0.8499 . ?
 O16 H16A 0.8(7) 4_575 ?
 O16 H16B 1(8) 4_575 ?
 O16 H16B 0.8500 . ?

loop_
  _geom_angle_atom_site_label_1
  _geom_angle_atom_site_label_2
  _geom_angle_atom_site_label_3
  _geom_angle
  _geom_angle_site_symmetry_1
  _geom_angle_site_symmetry_3
  _geom_angle_publ_flag
 I2 Bi01 I2 175.08(8) 4_575 . ?
 I2 Bi01 I0B 90.39(4) 4_575 . ?
 I2 Bi01 I0B 90.39(4) . . ?
 I1 Bi01 I2 87.56(4) . 4_575 ?
 I1 Bi01 I2 87.56(4) . . ?
 I1 Bi01 I0B 91.82(11) . . ?
 I3 Bi01 I2 89.65(4) . . ?
 I3 Bi01 I2 89.65(4) . 4_575 ?
 I3 Bi01 I1 89.21(10) . . ?
 I3 Bi01 I0B 178.97(12) . . ?
 I0D Bi01 I2 92.43(4) . 4_575 ?
 I0D Bi01 I2 92.43(4) . . ?
 I0D Bi01 I1 178.13(12) . . ?
 I0D Bi01 I3 88.92(13) . . ?
 I0D Bi01 I0B 90.05(13) . . ?
 I5 Bi02 I5 176.12(8) 4_575 . ?
 I5 Bi02 I6 88.09(4) 4_575 . ?
 I5 Bi02 I6 88.09(4) . . ?
 I0A Bi02 I5 89.65(4) . 4_575 ?
 I0A Bi02 I5 89.65(4) . . ?
 I0A Bi02 I6 89.40(11) . . ?
 I0A Bi02 I0C 178.85(13) . . ?
 I0C Bi02 I5 90.38(4) . . ?
 I0C Bi02 I5 90.38(4) . 4_575 ?
 I0C Bi02 I6 91.75(11) . . ?
 I0E Bi02 I5 91.90(4) . . ?
 I0E Bi02 I5 91.90(4) . 4_575 ?
 I0E Bi02 I6 177.80(13) . . ?
 I0E Bi02 I0A 88.40(13) . . ?
 I0E Bi02 I0C 90.45(13) . . ?
 Bi01 I1 Ag0G 179.98(16) . . ?
 Bi02 I6 Ag0F 179.81(17) . . ?
 I7 Ag0F I7 155.76(19) . 4_575 ?
 I7 Ag0F I6 101.86(10) . . ?
 I7 Ag0F I6 101.86(10) 4_575 . ?
 I4 Ag0G I4 153.3(2) . 4_575 ?
 I4 Ag0G I1 103.17(12) 4_575 . ?
 I4 Ag0G I1 103.18(12) . . ?
 N55 C49 F52 144(4) . . ?
 N55 C49 C61 110(4) . . ?
 C61 C49 F52 35(3) . . ?
 N55 C50 H50 122.7 . . ?
 N55 C50 C56 114(4) . . ?
 C56 C50 H50 123.1 . . ?
 C61 F52 C49 63(5) . . ?
 C49 N55 C50 129(4) . . ?
 C49 N55 H55 115.5 . . ?
 C50 N55 H55 115.2 . . ?
 C50 C56 H56 119.0 . . ?
 C1 C56 C50 121(5) . . ?
 C1 C56 H56 120.0 . . ?
 C49 C61 C1 125(5) . . ?
 F52 C61 C49 83(6) . . ?
 F52 C61 C1 151(7) . . ?
 N24 C20 H20 120.7 . . ?
 C60 C20 H20 120.0 . . ?
 C60 C20 N24 119(4) . . ?
 C20 N24 H24 112.2 . . ?
 C20 N24 C25 119(4) . . ?
 C25 N24 H24 112.1 . . ?
 N24 C25 H25A 108.8 . . ?
 N24 C25 H25B 108.9 . . ?
 N24 C25 C44 113(3) . . ?
 H25A C25 H25B 107.7 . . ?
 C44 C25 H25A 108.6 . . ?
 C44 C25 H25B 109.3 . . ?
 N35 C29 H29 124.1 . . ?
 N35 C29 C43 112(4) . . ?
 C43 C29 H29 124.0 . . ?
 C34 C30 H30 117.6 . . ?
 C45 C30 H30 116.9 . . ?
 C45 C30 C34 125(5) . . ?
 N35 C31 H31 119.2 . . ?
 N35 C31 C40 120(4) . . ?
 C40 C31 H31 120.7 . . ?
 C30 C34 H34 117.1 . . ?
 N58 C34 C30 125(5) . . ?
 N58 C34 H34 118.0 . . ?
 C29 N35 C31 124(4) . . ?
 C29 N35 H35 117.9 . . ?
 C31 N35 H35 118.2 . . ?
 C31 C40 H40 110.5 . . ?
 C31 C40 C41 110(4) . . ?
 C41 C40 H40 111.4 . . ?
 F61 C40 C31 97(6) . . ?
 F61 C40 H40 107.6 . . ?
 F61 C40 C41 119(8) . . ?
 C40 C41 H41A 107.1 . . ?
 C40 C41 H41B 107.4 . . ?
 H41A C41 H41B 106.7 . . ?
 C43 C41 C40 121(5) . . ?
 C43 C41 H41A 106.9 . . ?
 C43 C41 H41B 107.1 . . ?
 C29 C43 H43A 108.1 . . ?
 C29 C43 H43B 108.3 . . ?
 C41 C43 C29 116(4) . . ?
 C41 C43 H43A 108.1 . . ?
 C41 C43 H43B 108.3 . . ?
 H43A C43 H43B 107.3 . . ?
 C25 C44 H44 122.4 . . ?
 C46 C44 C25 115(4) . . ?
 C46 C44 H44 122.3 . . ?
 C30 C45 F33 80(6) . . ?
 C30 C45 H45 121.4 . . ?
 C30 C45 C51 113(5) . . ?
 F33 C45 H45 121.9 . . ?
 C51 C45 F33 85(5) . . ?
 C51 C45 H45 121.2 . . ?
 C44 C46 H46 118.1 . . ?
 C44 C46 C60 124(4) . . ?
 C60 C46 H46 118.3 . . ?
 C51 C48 H48 124.0 . . ?
 C51 C48 N58 112(5) . . ?
 N58 C48 H48 123.9 . . ?
 C45 C51 H51 123.1 . . ?
 C48 C51 C45 114(5) . . ?
 C48 C51 H51 122.9 . . ?
 C34 N58 C48 118(4) . . ?
 C34 N58 H58 121.0 . . ?
 C48 N58 H58 121.1 . . ?
 C20 C60 F37 87(4) . . ?
 C20 C60 C46 116(3) . . ?
 C20 C60 H60 120.8 . . ?
 F37 C60 H60 121.8 . . ?
 C46 C60 F37 77(4) . . ?
 C46 C60 H60 120.1 . . ?
 C56 C1 C61 118(5) . . ?
 C56 C1 H1 120.3 . . ?
 C61 C1 H1 122.0 . . ?
 H15A O15 H15A 94.1 . 4_575 ?
 H15A O15 H15B 104.5 4_575 4_575 ?
 H15A O15 H15B 104.5 . . ?
 H15A O15 H15B 161.0 . 4_575 ?
 H15B O15 H15A 161.0 . 4_575 ?
 H15B O15 H15B 56.7 . 4_575 ?
 H16A O16 H16A 5.1 . 4_575 ?
 H16A O16 H16B 104.5 4_575 4_575 ?
 H16A O16 H16B 104.5 . . ?
 H16A O16 H16B 106.1 . 4_575 ?
 H16B O16 H16A 106.1 . 4_575 ?
 H16B O16 H16B 35.1 . 4_575 ?

loop_
  _geom_torsion_atom_site_label_1
  _geom_torsion_atom_site_label_2
  _geom_torsion_atom_site_label_3
  _geom_torsion_atom_site_label_4
  _geom_torsion
  _geom_torsion_site_symmetry_1
  _geom_torsion_site_symmetry_2
  _geom_torsion_site_symmetry_3
  _geom_torsion_site_symmetry_4
  _geom_torsion_publ_flag
 C49 F52 C61 C1 161(26) . . . . ?
 C49 C61 C1 C56 7(12) . . . . ?
 C50 C56 C1 C61 -7(10) . . . . ?
 F52 C49 N55 C50 -16(14) . . . . ?
 F52 C49 C61 C1 -169(16) . . . . ?
 F52 C61 C1 C56 -150(24) . . . . ?
 N55 C49 F52 C61 -8(16) . . . . ?
 N55 C49 C61 F52 175(10) . . . . ?
 N55 C49 C61 C1 6(11) . . . . ?
 N55 C50 C56 C1 -4(9) . . . . ?
 C56 C50 N55 C49 21(8) . . . . ?
 C61 C49 N55 C50 -21(9) . . . . ?
 C20 N24 C25 C44 -44(6) . . . . ?
 N24 C20 C60 F37 -85(6) . . . . ?
 N24 C20 C60 C46 -11(10) . . . . ?
 N24 C25 C44 C46 26(8) . . . . ?
 C25 C44 C46 C60 -2(10) . . . . ?
 C30 C34 N58 C48 9(12) . . . . ?
 C30 C45 C51 C48 -34(11) . . . . ?
 C31 C40 C41 C43 34(9) . . . . ?
 F33 C45 C51 C48 43(6) . . . . ?
 C34 C30 C45 F33 -66(10) . . . . ?
 C34 C30 C45 C51 15(15) . . . . ?
 N35 C29 C43 C41 32(8) . . . . ?
 N35 C31 C40 C41 -29(9) . . . . ?
 N35 C31 C40 F61 96(8) . . . . ?
 C40 C31 N35 C29 31(9) . . . . ?
 C40 C41 C43 C29 -37(9) . . . . ?
 C43 C29 N35 C31 -30(8) . . . . ?
 C44 C46 C60 C20 -6(10) . . . . ?
 C44 C46 C60 F37 74(7) . . . . ?
 C45 C30 C34 N58 -3(15) . . . . ?
 C51 C48 N58 C34 -29(10) . . . . ?
 N58 C48 C51 C45 39(8) . . . . ?
 C60 C20 N24 C25 38(8) . . . . ?
 F61 C40 C41 C43 -77(8) . . . . ?

_shelx_res_file
;
TITL cf201102_4rt_a.res in P2(1)/m
    cf201102_4rt.res
    created by SHELXL-2018/1 at 20:24:33 on 09-Dec-2020
REM Old TITL CF201102_4RT in P2(1)/m
REM SHELXT solution in P2(1)/m
REM R1 0.246, Rweak 0.001, Alpha 0.068, Orientation as input
REM Formula found by SHELXT: C85 N10 F2 Ag7 I11 Bi2
CELL 0.71073 13.0614 24.585 13.2437 90 90.107 90
ZERR 40 0.0005 0.001 0.0005 0 0.004 0
LATT 1
SYMM -X,0.5+Y,-Z
SFAC C H N F Ag I Bi O
UNIT 40 40 40 40 40 40 40 1
RIGU C60 C20 N24 F37 C25 C46 C44 F61 C29 N35 C43 C31 C41 C40 C30 F33 C34 =
 C45 C48 C51 N58
RIGU C50 C49 F52 N55 C56 C61 C1

L.S. 4
PLAN  29
CONF
BOND $H
list 4
fmap 2
MORE -1
ACTA
REM <olex2.extras>
REM <HklSrc "%.\\CF201102_4RT.hkl">
REM </olex2.extras>

WGHT    0.169900  187.285599
FVAR       0.02708
BI01  7    0.875499    0.750000    0.085916    10.50000    0.04305    0.03804 =
         0.03981    0.00000   -0.00324    0.00000
BI02  7    0.377305    0.750000   -0.330908    10.50000    0.04185    0.04183 =
         0.04335    0.00000   -0.00669    0.00000
I2    6    0.874121    0.875241    0.076024    11.00000    0.06356    0.04036 =
         0.05772    0.00146   -0.00417   -0.00035
I5    6    0.375854    0.875328   -0.323153    11.00000    0.06172    0.04101 =
         0.05661    0.00535   -0.00564   -0.00005
I7    6    0.378068    0.856853    0.180205    11.00000    0.06019    0.06208 =
         0.05369   -0.00678   -0.00337   -0.00415
I4    6    0.879249    0.643251   -0.428119    11.00000    0.05740    0.06462 =
         0.05153    0.00037   -0.00413    0.00429
I1    6    0.873467    0.750000   -0.146364    10.50000    0.10622    0.06024 =
         0.03649    0.00000   -0.00150    0.00000
I6    6    0.374063    0.750000   -0.097132    10.50000    0.13118    0.05882 =
         0.03548    0.00000   -0.00607    0.00000
I3    6    0.640985    0.750000    0.084285    10.50000    0.04461    0.06862 =
         0.13279    0.00000    0.00550    0.00000
I0A   6    0.143076    0.750000   -0.332084    10.50000    0.03917    0.07373 =
         0.14439    0.00000   -0.00843    0.00000
I0B   6    1.111551    0.750000    0.091746    10.50000    0.03299    0.05132 =
         0.19412    0.00000   -0.00769    0.00000
I0C   6    0.612246    0.750000   -0.334377    10.50000    0.03073    0.04932 =
         0.19177    0.00000   -0.00701    0.00000
I0D   6    0.869908    0.750000    0.315052    10.50000    0.19738    0.06344 =
         0.03643    0.00000   -0.00725    0.00000
I0E   6    0.371605    0.750000   -0.559064    10.50000    0.19418    0.07054 =
         0.04646    0.00000   -0.00312    0.00000
AG0F  5    0.369993    0.750000    0.138352    10.50000    0.17310    0.05225 =
         0.08195    0.00000   -0.00799    0.00000
AG0G  5    0.871504    0.750000   -0.381643    10.50000    0.16617    0.05054 =
         0.12809    0.00000   -0.00449    0.00000
C49   1    0.564703    0.878938   -0.060344    11.00000    0.20857    0.06691 =
         0.11052    0.04207    0.07160    0.03230
C50   1    0.693514    0.884899   -0.197143    11.00000    0.15837    0.08777 =
         0.08600    0.00705    0.04382   -0.00124
AFIX  43
H50   2    0.729813    0.865529   -0.245622    11.00000   -1.20000
AFIX   0
F52   4    0.505987    0.931215   -0.028769    11.00000    0.40179    0.06279 =
         0.80439    0.05152    0.40615    0.04225
N55   3    0.641743    0.859798   -0.117480    11.00000    0.25993    0.05280 =
         0.13228    0.01461    0.10835    0.00804
AFIX  43
H55   2    0.662071    0.827462   -0.102897    11.00000   -1.20000
AFIX   0
C56   1    0.685481    0.945849   -0.197721    11.00000    0.23914    0.09368 =
         0.13161    0.06629    0.07324    0.03732
AFIX  43
H56   2    0.721692    0.965731   -0.245544    11.00000   -1.20000
AFIX   0
C61   1    0.562756    0.935436   -0.065471    11.00000    0.24613    0.06793 =
         0.17833    0.02317    0.10250    0.04151

C20   1    1.067925    0.875377    0.306558    11.00000    0.20644    0.04651 =
         0.12980    0.00565   -0.10696   -0.00805
AFIX  43
H20   2    1.020266    0.853386    0.273982    11.00000   -1.20000
AFIX   0
N24   3    1.144507    0.852948    0.361340    11.00000    0.23293    0.04598 =
         0.13138    0.00512   -0.11603   -0.00011
AFIX   3
H24   2    1.136767    0.818448    0.368880    11.00000   -1.20000
AFIX   0
C25   1    1.175771    0.878929    0.452899    11.00000    0.10432    0.08204 =
         0.08392    0.00146   -0.04269    0.00373
AFIX  23
H25A  2    1.240974    0.863827    0.474076    11.00000   -1.20000
H25B  2    1.126062    0.870894    0.505139    11.00000   -1.20000
AFIX   0

C29   1    0.564347    0.876587    0.454761    11.00000    0.15069    0.06674 =
         0.09992   -0.00229    0.06220   -0.00382
AFIX  43
H29   2    0.515620    0.857610    0.491829    11.00000   -1.20000
AFIX   0

C30   1    1.188166    0.883841   -0.055614    11.00000    0.23146    0.08736 =
         0.17808   -0.03980   -0.14025    0.02486
AFIX  43
H30   2    1.226826    0.862957   -0.011109    11.00000   -1.20000
AFIX   0

C31   1    0.673261    0.876926    0.301662    11.00000    0.15783    0.06053 =
         0.09989   -0.00110    0.06862   -0.00595
AFIX  43
H31   2    0.689673    0.856365    0.245015    11.00000   -1.20000
AFIX   0

F33   4    1.259742    0.931139   -0.177959    11.00000    0.36237    0.06174 =
         0.62547    0.04559    0.11614   -0.01538
C34   1    1.135870    0.857341   -0.127669    11.00000    0.32674    0.05550 =
         0.20262   -0.03930   -0.18921    0.02789
AFIX  43
H34   2    1.143690    0.819793   -0.131267    11.00000   -1.20000
AFIX   0

N35   3    0.634700    0.851668    0.387125    11.00000    0.32631    0.07021 =
         0.18679    0.02888    0.19033    0.03921
AFIX  43
H35   2    0.654460    0.819027    0.400016    11.00000   -1.20000
AFIX   0

F37   4    0.992020    0.931225    0.414425    11.00000    0.37428    0.09889 =
         0.42821   -0.03207    0.09466    0.02439
C40   1    0.687766    0.934402    0.300576    11.00000    0.15740    0.06447 =
         0.29901    0.01406    0.12196   -0.02942
AFIX  13
H40   2    0.679468    0.948275    0.231674    11.00000   -1.20000
AFIX   0
C41   1    0.609912    0.962329    0.371580    11.00000    0.24033    0.03160 =
         0.22937    0.00246    0.09797   -0.00663
AFIX  23
H41A  2    0.638745    0.997252    0.390423    11.00000   -1.20000
H41B  2    0.549039    0.969820    0.331884    11.00000   -1.20000
AFIX   0
C43   1    0.578236    0.937451    0.459157    11.00000    0.13340    0.06512 =
         0.18157   -0.01062    0.04070   -0.00247
AFIX  23
H43A  2    0.513646    0.953604    0.479227    11.00000   -1.20000
H43B  2    0.627752    0.945582    0.511706    11.00000   -1.20000
AFIX   0

C44   1    1.186997    0.943492    0.442761    11.00000    0.23725    0.07856 =
         0.12190   -0.01783   -0.10202   -0.00038
AFIX  43
H44   2    1.230119    0.963672    0.484301    11.00000   -1.20000
AFIX   0

C45   1    1.189344    0.935683   -0.042896    11.00000    0.33270    0.09330 =
         0.30300   -0.08591   -0.20729    0.01906
AFIX  13
H45   2    1.222995    0.952258    0.015712    11.00000   -1.20000
AFIX   0

C46   1    1.131641    0.965748    0.372421    11.00000    0.28860    0.05579 =
         0.15147   -0.02216   -0.13204    0.01556
AFIX  43
H46   2    1.134155    1.003352    0.365194    11.00000   -1.20000
AFIX   0

C48   1    1.071688    0.942589   -0.200817    11.00000    0.14213    0.09408 =
         0.25019    0.01579   -0.08146    0.03763
AFIX  43
H48   2    1.056336    0.962224   -0.258925    11.00000   -1.20000
AFIX   0
C51   1    1.097648    0.967378   -0.104513    11.00000    0.24027    0.02743 =
         0.27165    0.02553   -0.09011   -0.03571
AFIX  43
H51   2    1.065328    0.998365   -0.079949    11.00000   -1.20000
AFIX   0
N58   3    1.072540    0.881186   -0.195559    11.00000    0.27004    0.09204 =
         0.19831   -0.01710   -0.15982    0.00535
AFIX  43
H58   2    1.034035    0.862001   -0.234441    11.00000   -1.20000
AFIX   0

C60   1    1.061107    0.932799    0.299344    11.00000    0.28655    0.04451 =
         0.14939    0.00103   -0.15020    0.01556
AFIX  13
H60   2    1.031744    0.950021    0.239166    11.00000   -1.20000
AFIX   0

F61   4    0.771709    0.934309    0.322036    11.00000    0.17384    0.07486 =
         0.66512   -0.01287    0.03464   -0.01545
C1    1    0.631133    0.970153   -0.135211    11.00000    0.25685    0.06265 =
         0.14956   -0.00036    0.05884   -0.01241
AFIX  43
H1    2    0.631696    1.007901   -0.130675    11.00000   -1.20000
AFIX   6

O15   8    1.085474    0.750000    0.422028    10.50000    0.14595    0.08937 =
         0.15962    0.00000   -0.03862    0.00000
H15A  2    1.126093    0.775304    0.404571    10.50000   -1.50000
H15B  2    1.031529    0.766423    0.440882    10.50000   -1.50000
AFIX   6

O16   8    0.627126    0.750000    0.334489    10.50000    0.53360    0.05718 =
         0.12840    0.00000    0.15252    0.00000
H16A  2    0.568762    0.751524    0.306142    10.50000   -1.50000
H16B  2    0.668812    0.760419    0.289234    10.50000   -1.50000
AFIX   0
HKLF 4


REM  cf201102_4rt_a.res in P2(1)/m
REM R1 =  0.1273 for    5707 Fo > 4sig(Fo)  and  0.1869 for all   10805 data
REM    379 parameters refined using    183 restraints

END

WGHT      0.1798    165.8719

REM Highest difference peak 15.353,  deepest hole -3.369,  1-sigma level  0.606
Q1    1   0.3845  0.7500 -0.4047  10.50000  0.05   15.35
Q2    1   0.8858  0.7500  0.1759  10.50000  0.05   11.68
Q3    1   0.3838  0.7500 -0.6343  10.50000  0.05    7.94
Q4    1   0.8851  0.7500  0.4139  10.50000  0.05    7.72
Q5    1   0.8669  0.7500 -0.3582  10.50000  0.05    7.32
Q6    1   0.8807  0.8748  0.1804  11.00000  0.05    6.60
Q7    1   0.3853  0.7500 -0.1733  10.50000  0.05    6.55
Q8    1   1.1222  0.7500  0.1723  10.50000  0.05    6.52
Q9    1   0.3771  0.8575  0.0722  11.00000  0.05    6.49
Q10   1   0.6207  0.7500 -0.4110  10.50000  0.05    6.34
Q11   1   0.3854  0.8764 -0.4184  11.00000  0.05    6.19
Q12   1   0.8793  0.6432 -0.3151  11.00000  0.05    6.05
Q13   1   0.1603  0.7500 -0.3937  10.50000  0.05    5.94
Q14   1   0.6594  0.7500  0.1447  10.50000  0.05    5.65
Q15   1   0.3593  0.7500  0.0863  10.50000  0.05    4.99
Q16   1   0.8665  0.7500 -0.4419  10.50000  0.05    3.96
Q17   1   0.8960  0.7500 -0.0442  10.50000  0.05    3.93
Q18   1   0.6158  0.7500  0.0775  10.50000  0.05    3.60
Q19   1   0.8404  0.7500  0.3245  10.50000  0.05    3.59
Q20   1   0.5963  0.7500  0.1204  10.50000  0.05    3.38
Q21   1   0.9284  0.7500  0.3274  10.50000  0.05    3.26
Q22   1   0.0993  0.7500 -0.4441  10.50000  0.05    3.19
Q23   1   0.3441  0.7500 -0.5849  10.50000  0.05    3.19
Q24   1   0.4267  0.7500 -0.5751  10.50000  0.05    3.06
Q25   1   0.8777  0.6230 -0.4357  11.00000  0.05    2.21
Q26   1   0.6194  0.9539  0.0204  11.00000  0.05    2.05
Q27   1   1.2820  0.9543  0.4080  11.00000  0.05    2.02
Q28   1   1.1283  0.9528  0.2310  11.00000  0.05    1.97
Q29   1   0.6666  0.7500  0.4285  10.50000  0.05    1.96
;
_shelx_res_checksum                85370
_shelx_hkl_file
;
   0   0  -2    0.01    0.05
   0   0  -3   18.92    0.96
   0   0  -4  667.67   31.45
   0   0  -5  129.63    6.20
   0   0  -6   -0.08    0.15
   0   0  -7    3.67    0.31
   0   0  -7    2.99    0.30
   0   0  -8  257.99   11.87
   0   0  -8  241.32   11.85
   0   0  -9   33.72    1.76
   0   0  -9   33.13    1.75
   0   0 -10    0.66    0.22
   0   0 -10    0.72    0.26
   0   0 -10    0.64    0.27
   0   0 -11    0.13    0.25
   0   0 -11    0.17    0.20
   0   0 -11    0.11    0.26
   0   0 -12   42.30    2.33
   0   0 -12   45.73    2.35
   0   0 -12   46.71    2.27
   0   0 -13    2.03    0.32
   0   0 -13    2.00    0.38
   0   0 -14   -0.18    0.37
   0   0 -14    0.15    0.27
   0   0 -15    0.14    0.34
   0   0 -15    0.32    0.29
   0   0 -16    1.92    0.36
   0   0 -16    1.29    0.40
   0   0 -17    3.95    0.53
   0   0 -18   -0.24    0.39
   0   1  -1    1.94    0.11
   0  -1  -2  456.29   20.69
   0  -1  -2  417.89   20.70
   0   1  -2  450.58   20.71
   0   1  -2  424.20   20.73
   0  -1  -3   17.51    0.93
   0   1  -3   21.28    1.01
   0   1  -3   17.67    0.96
   0  -1  -3   22.51    0.97
   0   1  -4    0.17    0.11
   0   1  -4    0.10    0.12
   0  -1  -4    0.08    0.10
   0  -1  -5   86.49    4.08
   0   1  -5   86.69    4.12
   0   1  -5   81.71    4.08
   0  -1  -6    1.19    0.18
   0   1  -6    1.34    0.19
   0   1  -6    1.12    0.20
   0  -1  -6    1.36    0.16
   0   1  -7    5.26    0.40
   0  -1  -7    4.34    0.31
   0  -1  -7    4.81    0.35
   0   1  -7    4.32    0.36
   0  -1  -8    0.78    0.21
   0   1  -8    0.65    0.24
   0  -1  -8    0.48    0.17
   0   1  -8    0.66    0.23
   0  -1  -9   18.55    1.08
   0   1  -9   19.73    1.10
   0  -1  -9   19.24    1.03
   0  -1  -9   19.36    1.10
   0   1  -9   19.95    1.12
   0   1 -10   63.29    3.11
   0  -1 -10   62.25    3.12
   0   1 -10   61.85    3.13
   0  -1 -10   62.65    3.04
   0  -1 -10   60.93    3.10
   0   1 -11    0.31    0.22
   0  -1 -11   -0.05    0.25
   0  -1 -11    0.49    0.20
   0   1 -11    0.79    0.27
   0   1 -11    0.34    0.26
   0  -1 -11    0.14    0.25
   0  -1 -12    0.27    0.23
   0  -1 -12    0.15    0.31
   0  -1 -12    0.40    0.29
   0   1 -12    0.30    0.25
   0   1 -12    0.60    0.33
   0   1 -12    0.15    0.32
   0  -1 -13    0.56    0.36
   0   1 -13    0.33    0.38
   0  -1 -13    0.84    0.27
   0   1 -13    0.55    0.30
   0   1 -14    2.35    0.44
   0   1 -14    3.52    0.39
   0  -1 -14    2.72    0.43
   0  -1 -14    3.50    0.37
   0   1 -15    0.25    0.37
   0  -1 -15    0.29    0.26
   0  -1 -15    0.38    0.33
   0   1 -15    0.26    0.30
   0   1 -16    0.13    0.32
   0   1 -16   -0.17    0.37
   0  -1 -16    0.15    0.28
   0  -1 -16    0.44    0.35
   0  -1 -17    1.73    0.44
   0   1 -17    1.80    0.48
   0   1 -18    2.64    0.51
   0  -2  -1    2.76    0.20
   0  -2   1    2.72    0.20
   0  -2  -1    2.19    0.13
   0  -2  -2    0.01    0.03
   0  -2  -2    0.03    0.03
   0  -2  -2   -0.04    0.08
   0  -2   2    0.02    0.05
   0   2  -2    0.02    0.05
   0  -2  -3   15.81    0.71
   0  -2   3   16.02    0.70
   0   2  -3   14.52    0.77
   0  -2  -3   13.17    0.69
   0  -2  -3   12.57    0.68
   0   2  -3   12.21    0.70
   0  -2  -4  333.14   16.11
   0  -2  -4  356.95   16.10
   0   2  -4  356.39   16.13
   0   2  -4  342.65   16.17
   0  -2  -4  330.37   16.08
   0  -2  -5   91.60    4.52
   0   2  -5   95.24    4.56
   0   2  -5  103.68    4.63
   0  -2  -5   95.64    4.55
   0  -2  -6    0.01    0.10
   0   2  -6   -0.03    0.15
   0  -2  -6    0.06    0.11
   0   2  -6    0.02    0.14
   0  -2  -7    1.76    0.20
   0   2  -7    1.51    0.23
   0  -2  -7    1.44    0.17
   0   2  -7    1.69    0.26
   0  -2  -8   31.17    1.57
   0   2  -8   29.41    1.58
   0  -2  -8   29.80    1.53
   0   2  -8   32.98    1.66
   0  -2  -9   26.81    1.41
   0  -2  -9   26.30    1.36
   0   2  -9   26.65    1.44
   0   2  -9   27.41    1.48
   0   2 -10    0.03    0.24
   0   2 -10    0.32    0.26
   0  -2 -10   -0.04    0.17
   0  -2 -10   -0.03    0.22
   0   2 -11    0.68    0.29
   0   2 -11    0.06    0.25
   0  -2 -11    0.01    0.18
   0  -2 -11    0.05    0.23
   0  -2 -11   -0.08    0.26
   0   2 -12   15.12    0.91
   0   2 -12   15.17    0.93
   0  -2 -12   13.59    0.92
   0  -2 -12   13.46    0.87
   0   2 -13    0.84    0.41
   0   2 -13    1.33    0.33
   0  -2 -13    1.65    0.29
   0  -2 -13    1.67    0.38
   0  -2 -14   -0.02    0.31
   0   2 -14   -0.46    0.39
   0  -2 -14    0.03    0.24
   0   2 -14   -0.37    0.31
   0   2 -15    0.09    0.29
   0  -2 -15    0.30    0.31
   0  -2 -15    0.36    0.25
   0   2 -15    0.18    0.37
   0   2 -16    0.19    0.41
   0  -2 -16    0.28    0.33
   0  -2 -16   -0.05    0.26
   0   2 -16   -0.16    0.33
   0   2 -17    3.04    0.55
   0  -2 -17    3.62    0.49
   0   2 -18   -0.11    0.43
   0  -3   0    0.06    0.09
   0  -3   1    2.36    0.24
   0  -3  -1    3.26    0.26
   0  -3  -2   98.07    5.82
   0  -3  -2  128.06    5.74
   0  -3  -3   14.53    0.78
   0   3   3   18.41    0.80
   0  -3   3   18.23    0.86
   0  -3  -3   17.46    0.87
   0   3  -3   17.35    0.90
   0   3  -3   14.21    0.80
   0  -3  -3   15.55    0.78
   0   3  -4    0.01    0.14
   0   3   4    0.16    0.07
   0  -3  -4    0.07    0.08
   0  -3  -4    0.04    0.07
   0  -3  -4    0.10    0.07
   0   3   4   -0.01    0.10
   0  -3   4    0.17    0.07
   0   3  -4    0.02    0.10
   0  -3  -5   55.72    2.68
   0   3  -5   60.84    2.82
   0  -3  -5   56.29    2.69
   0   3  -5   52.66    2.73
   0   3  -6   31.59    1.57
   0   3  -6   30.64    1.64
   0  -3  -6   30.38    1.53
   0  -3  -6   31.01    1.52
   0  -3  -7    1.56    0.20
   0  -3  -7    1.73    0.18
   0   3  -7    1.85    0.24
   0   3  -7    1.90    0.28
   0   3  -8    0.31    0.23
   0  -3  -8    0.04    0.16
   0   3  -8   -0.08    0.20
   0  -3  -8    0.02    0.14
   0   3  -9   14.15    0.84
   0  -3  -9   12.13    0.78
   0   3  -9   15.35    0.92
   0  -3  -9   14.60    0.77
   0  -3 -10    7.40    0.46
   0   3 -10    7.64    0.54
   0   3 -10    7.08    0.59
   0  -3 -10    6.62    0.49
   0   3 -11    0.27    0.27
   0   3 -11    0.05    0.24
   0  -3 -11   -0.10    0.24
   0  -3 -11    0.18    0.17
   0  -3 -12    0.18    0.30
   0  -3 -12    0.02    0.26
   0   3 -12   -0.06    0.27
   0   3 -12    0.85    0.32
   0  -3 -12    0.07    0.21
   0  -3 -13    1.08    0.33
   0   3 -13    0.29    0.38
   0  -3 -13    0.69    0.25
   0  -3 -14    1.48    0.32
   0   3 -14    0.67    0.39
   0   3 -14    0.71    0.32
   0  -3 -14    0.45    0.25
   0   3 -15   -0.13    0.38
   0  -3 -15    0.25    0.26
   0   3 -15    0.04    0.33
   0  -3 -15    0.31    0.30
   0  -3 -16   -0.04    0.26
   0  -3 -16    0.34    0.32
   0   3 -16   -0.15    0.36
   0   3 -16   -0.23    0.42
   0   3 -17    0.85    0.49
   0  -3 -17    1.64    0.39
   0   3 -18   -0.09    0.45
   0   3 -19    0.30    0.46
   0  -4   0  138.19    6.66
   0  -4   1    5.87    0.44
   0  -4  -1    6.16    0.45
   0  -4  -2    0.04    0.04
   0  -4  -2    0.02    0.12
   0  -4   3   19.57    1.03
   0  -4  -3   19.17    1.05
   0  -4  -3   16.84    0.91
   0   4   3   16.96    0.91
   0  -4  -4  173.12    7.97
   0   4   4  168.83    7.99
   0  -4   4  168.52    8.03
   0   4  -4  166.02    8.10
   0   4   4  169.10    7.97
   0  -4  -4  167.97    7.96
   0   4  -4  162.24    8.00
   0  -4  -4  170.49    8.04
   0   4  -5   84.99    4.07
   0   4  -5   77.64    3.96
   0  -4  -5   80.63    3.95
   0  -4  -5   82.75    3.92
   0  -4   5   82.27    3.94
   0  -4  -5   83.74    3.92
   0   4   5   83.48    3.93
   0  -4  -6   -0.01    0.10
   0  -4  -6   -0.01    0.10
   0   4  -6    0.08    0.21
   0   4  -6    0.02    0.14
   0   4  -7    1.05    0.20
   0  -4  -7    1.02    0.17
   0   4  -7    1.38    0.27
   0  -4  -7    1.43    0.16
   0  -4  -8   38.63    1.92
   0  -4  -8   38.98    1.90
   0   4  -8   39.56    2.07
   0   4  -8   37.57    1.96
   0  -4  -9   17.23    0.96
   0   4  -9   19.06    1.12
   0  -4  -9   17.22    0.93
   0   4  -9   17.92    1.01
   0   4 -10    0.28    0.23
   0  -4 -10    0.04    0.20
   0   4 -10    0.49    0.30
   0   4 -11    0.32    0.26
   0   4 -11    0.49    0.30
   0  -4 -11   -0.02    0.17
   0  -4 -11    0.13    0.21
   0   4 -12    0.44    0.28
   0   4 -12    0.77    0.33
   0  -4 -12    0.60    0.21
   0  -4 -12    0.13    0.32
   0  -4 -12    0.38    0.25
   0   4 -13    3.94    0.50
   0  -4 -13    3.60    0.40
   0  -4 -14    0.09    0.22
   0  -4 -14   -0.13    0.28
   0  -4 -15    0.52    0.28
   0   4 -15   -0.35    0.43
   0  -4 -15    0.19    0.24
   0   4 -15    0.07    0.36
   0   4 -16    1.53    0.42
   0   4 -16    0.55    0.45
   0  -4 -16    1.78    0.36
   0   4 -17    2.63    0.58
   0   4 -17    3.58    0.56
   0   4 -18    0.26    0.47
   0  -5   0    0.13    0.13
   0  -5  -1    9.48    0.66
   0  -5   1   10.77    0.68
   0  -5  -2   15.56    0.93
   0  -5   3   44.49    2.20
   0   5   3   44.51    2.05
   0  -5  -3   42.47    2.05
   0  -5  -3   38.75    2.21
   0   5   3   46.39    2.03
   0  -5  -3   40.30    2.01
   0   5   4    0.12    0.08
   0  -5   4   -0.04    0.13
   0   5  -4   -0.02    0.17
   0  -5  -4    0.06    0.07
   0   5   4   -0.01    0.08
   0  -5  -4    0.03    0.14
   0  -5  -4    0.04    0.05
   0   5   5   89.85    4.37
   0  -5  -5   94.34    4.36
   0  -5   5   94.36    4.43
   0   5  -5  101.38    4.56
   0  -5  -5   87.79    4.34
   0  -5  -5   94.17    4.44
   0  -5  -6   62.65    2.93
   0   5  -6   57.87    3.09
   0  -5  -6   58.89    2.95
   0  -5  -6   61.67    2.92
   0   5  -6   61.20    2.98
   0  -5  -7    9.65    0.53
   0   5  -7    9.30    0.58
   0   5  -7    9.13    0.70
   0  -5  -7    9.66    0.53
   0  -5  -8    0.02    0.15
   0   5  -8   -0.04    0.20
   0  -5  -8    0.01    0.13
   0   5  -8   -0.13    0.27
   0   5  -9   13.33    0.92
   0  -5  -9   12.79    0.70
   0   5  -9   12.29    0.77
   0  -5  -9   11.95    0.71
   0   5 -10   24.85    1.37
   0  -5 -10   25.27    1.29
   0  -5 -10   25.02    1.31
   0   5 -10   26.35    1.51
   0  -5 -11    0.67    0.22
   0   5 -11    0.64    0.32
   0  -5 -11    0.39    0.19
   0   5 -11    0.44    0.24
   0  -5 -12   -0.05    0.19
   0  -5 -12    0.24    0.24
   0   5 -12    0.67    0.35
   0   5 -12   -0.11    0.27
   0  -5 -13    2.44    0.36
   0   5 -13    3.20    0.49
   0  -5 -13    2.45    0.30
   0   5 -14    1.46    0.46
   0  -5 -14    1.72    0.28
   0  -5 -14    2.20    0.33
   0  -5 -15    0.43    0.27
   0  -5 -15    0.10    0.23
   0   5 -15   -0.19    0.44
   0   5 -15   -0.03    0.39
   0   5 -16   -0.31    0.44
   0  -5 -16    0.27    0.29
   0   5 -16   -0.05    0.42
   0   5 -17    1.39    0.50
   0   5 -17    0.76    0.52
   0   5 -18    0.03    0.50
   0  -6   0 1030.79   48.67
   0  -6   1   15.65    0.92
   0  -6  -1   12.95    0.90
   0  -6  -2    0.02    0.17
   0   6   3   54.09    2.61
   0  -6  -3   54.24    2.62
   0  -6  -3   55.34    2.80
   0  -6   3   56.60    2.80
   0   6  -4  131.63    6.83
   0  -6  -4  143.17    6.64
   0   6   4  143.52    6.67
   0   6   4  138.76    6.66
   0  -6   4  128.33    6.79
   0  -6  -4  126.94    6.81
   0  -6  -4  144.43    6.67
   0  -6   5  161.64    7.82
   0  -6  -5  157.97    7.72
   0  -6  -5  165.22    7.82
   0  -6  -5  159.51    7.69
   0   6   5  173.91    7.75
   0   6  -5  168.35    7.91
   0   6   5  164.95    7.72
   0  -6   5  166.11    7.77
   0  -6  -6   -0.02    0.09
   0  -6  -6    0.02    0.12
   0  -6  -6    0.00    0.08
   0  -6   6    0.31    0.13
   0  -6   6    0.08    0.16
   0   6  -6   -0.02    0.24
   0   6   6   -0.01    0.11
   0  -6  -7    9.73    0.54
   0  -6  -7   10.39    0.56
   0   6  -7   10.62    0.76
   0  -6  -8    4.89    0.31
   0   6  -8    4.75    0.52
   0  -6  -8    4.67    0.31
   0   6  -8    4.09    0.37
   0   6  -9   21.66    1.35
   0   6  -9   21.59    1.19
   0  -6  -9   20.04    1.11
   0  -6  -9   22.96    1.12
   0   6 -10    0.28    0.33
   0  -6 -10   -0.02    0.17
   0  -6 -10   -0.06    0.17
   0   6 -10    0.16    0.22
   0   6 -11    0.65    0.27
   0   6 -11    0.45    0.32
   0  -6 -11    0.67    0.20
   0  -6 -11    0.35    0.19
   0  -6 -12    3.35    0.32
   0   6 -12    4.17    0.53
   0   6 -12    3.60    0.42
   0  -6 -12    3.69    0.35
   0  -6 -13    6.84    0.50
   0  -6 -13    5.92    0.47
   0   6 -14    0.03    0.38
   0  -6 -14    0.32    0.25
   0  -6 -14    0.23    0.23
   0  -6 -15    0.33    0.26
   0  -6 -15    0.10    0.22
   0   6 -15   -0.42    0.50
   0   6 -16    0.36    0.47
   0  -6 -16    0.67    0.29
   0   6 -16   -0.38    0.51
   0   6 -17    4.55    0.68
   0   6 -17    3.07    0.66
   0   6 -18    0.26    0.53
   0  -7   0    1.11    0.27
   0  -7   1   17.17    1.02
   0  -7  -1   14.86    0.98
   0  -7  -2  405.70   19.32
   0   7   3   63.39    3.02
   0  -7  -3   60.80    3.23
   0  -7   3   63.01    3.21
   0  -7  -4    0.29    0.22
   0  -7   4    0.15    0.21
   0   7   4    0.28    0.08
   0  -7   4    0.25    0.12
   0  -7  -4    0.10    0.09
   0   7   4    0.24    0.10
   0  -7   5  133.83    5.77
   0   7   5  131.30    5.73
   0  -7   5  122.71    5.85
   0   7   5  121.79    5.72
   0  -7  -5  127.48    5.87
   0   7  -5  126.48    5.94
   0  -7  -5  122.48    5.72
   0  -7  -5  111.54    5.68
   0  -7   6   12.73    0.81
   0  -7  -6   16.17    0.75
   0  -7  -6   13.27    0.69
   0  -7  -6   13.97    0.82
   0   7   6   14.42    0.74
   0  -7   6   14.23    0.79
   0   7  -6   13.44    0.93
   0  -7  -7   15.88    0.84
   0   7   7   16.87    0.85
   0  -7  -7   15.92    0.81
   0   7  -7   15.62    1.06
   0  -7   7   16.40    0.91
   0  -7  -8    0.18    0.14
   0  -7  -8    0.15    0.13
   0  -7  -9   16.14    0.82
   0   7  -9   15.38    1.08
   0  -7  -9   14.04    0.79
   0  -7 -10   18.09    0.98
   0   7 -10   19.78    1.25
   0  -7 -10   18.99    0.98
   0  -7 -11    0.36    0.18
   0   7 -11    0.56    0.36
   0  -7 -11    0.47    0.18
   0   7 -12    0.69    0.41
   0  -7 -12    0.08    0.20
   0  -7 -12    0.74    0.23
   0  -7 -13    3.80    0.36
   0  -7 -13    3.43    0.34
   0  -7 -14    3.47    0.34
   0  -7 -14    3.56    0.36
   0   7 -14    4.13    0.59
   0  -7 -15   -0.01    0.27
   0  -7 -15    0.09    0.22
   0   7 -15   -0.49    0.52
   0   7 -16   -0.42    0.54
   0   7 -17    0.62    0.57
   0   7 -17    2.65    0.65
   0  -8   0 2606.76  122.71
   0  -8  -1   11.13    0.80
   0  -8   1   10.74    0.77
   0   8   2    0.14    0.11
   0  -8  -2    0.08    0.22
   0  -8   3   31.33    1.59
   0  -8  -3   31.04    1.58
   0   8   3   32.40    1.37
   0  -8  -4  341.24   15.36
   0   8   4  313.23   15.10
   0   8   4  332.69   15.14
   0  -8   4  306.04   15.32
   0  -8  -4  327.50   15.14
   0  -8  -5  115.27    5.63
   0  -8   5  115.40    5.63
   0  -8   5  119.69    5.51
   0   8   5  123.80    5.47
   0   8  -5  124.62    5.74
   0  -8  -5  114.67    5.47
   0   8   5  124.04    5.47
   0  -8  -5  107.88    5.42
   0  -8  -6   -0.02    0.18
   0  -8  -6    0.16    0.11
   0  -8   6   -0.16    0.20
   0  -8   6   -0.02    0.14
   0   8   6   -0.04    0.11
   0   8  -6   -0.29    0.30
   0  -8  -6   -0.03    0.07
   0  -8   7    8.31    0.51
   0  -8   7    6.94    0.49
   0  -8  -7    6.61    0.38
   0  -8  -7    7.81    0.43
   0   8  -7    6.01    0.63
   0  -8  -7    6.72    0.49
   0   8   7    6.52    0.42
   0  -8  -8  111.75    5.20
   0   8  -8   98.63    5.45
   0  -8  -8  108.72    5.16
   0  -8  -9   23.25    1.20
   0   8  -9   24.02    1.53
   0  -8  -9   25.16    1.24
   0   8 -10    0.52    0.39
   0  -8 -10    0.27    0.16
   0  -8 -10    0.19    0.17
   0   8 -11    0.31    0.37
   0  -8 -11   -0.07    0.17
   0  -8 -11    0.18    0.17
   0   8 -12   30.83    1.96
   0  -8 -12   33.50    1.67
   0  -8 -12   33.63    1.69
   0  -8 -13    3.56    0.34
   0  -8 -13    3.27    0.34
   0  -8 -14    0.01    0.23
   0  -8 -14   -0.17    0.24
   0  -8 -15    0.24    0.23
   0  -8 -15    0.14    0.24
   0   8 -16   -0.04    0.59
   0   8 -17    5.53    0.79
   0   8 -17    2.69    0.66
   0  -9   0    1.46    0.35
   0  -9  -1    3.08    0.40
   0  -9   1    2.91    0.41
   0  -9  -2  312.66   14.97
   0   9   2  312.26   14.79
   0  -9   3   10.19    0.74
   0   9   3    9.67    0.53
   0  -9  -3   10.09    0.74
   0   9   3    9.28    0.46
   0  -9   4   -0.32    0.32
   0   9   4    0.14    0.13
   0  -9  -4   -0.16    0.31
   0  -9   5   44.09    2.35
   0  -9  -5   43.48    2.17
   0   9   5   45.03    2.17
   0  -9   5   45.00    2.21
   0   9  -5   44.53    2.42
   0  -9  -5   42.87    2.35
   0   9   5   44.98    2.14
   0   9  -6    5.50    0.58
   0  -9  -6    5.24    0.36
   0  -9  -6    6.63    0.31
   0  -9   6    5.61    0.49
   0  -9  -6    4.82    0.47
   0  -9   6    5.06    0.40
   0   9   6    5.45    0.36
   0  -9   7    3.02    0.29
   0   9   7    2.86    0.23
   0   9  -7    1.82    0.40
   0  -9   7    2.74    0.32
   0  -9  -7    2.11    0.16
   0  -9  -7    2.93    0.32
   0  -9  -7    2.25    0.22
   0  -9  -8    0.17    0.12
   0   9  -8    0.36    0.43
   0   9   8    0.60    0.18
   0  -9   8    0.82    0.24
   0  -9  -8    0.30    0.16
   0  -9  -9   11.77    0.66
   0  -9  -9   14.17    0.73
   0   9  -9   14.17    1.04
   0  -9 -10   51.73    2.52
   0  -9 -10   53.86    2.57
   0   9 -10   49.40    2.87
   0  -9 -11    0.53    0.16
   0  -9 -11    0.65    0.21
   0   9 -11    0.58    0.41
   0   9 -12    0.55    0.47
   0  -9 -12    0.44    0.19
   0  -9 -12    0.36    0.25
   0  -9 -13    0.36    0.22
   0  -9 -13    0.32    0.26
   0  -9 -14    3.47    0.36
   0   9 -14    3.94    0.61
   0   9 -15    0.31    0.46
   0   9 -16   -0.76    0.64
   0   9 -17    0.26    0.61
   0 -10   0 2163.41  101.93
   0 -10  -1    0.03    0.22
   0 -10   1    0.44    0.28
   0  10   2   -0.13    0.18
   0 -10  -2    0.03    0.24
   0 -10   3    0.47    0.26
   0 -10  -3    0.21    0.24
   0  10   3    0.13    0.05
   0  10   3    0.33    0.12
   0  10   4  223.66   10.83
   0 -10   4  235.23   11.06
   0 -10  -4  241.87   11.08
   0  10   5   19.40    1.01
   0 -10   5   20.51    1.22
   0  10  -5   18.82    1.25
   0 -10   5   19.75    1.05
   0 -10  -5   20.49    1.22
   0  10   6    0.08    0.11
   0 -10   6   -0.27    0.23
   0  10  -6   -0.37    0.35
   0 -10  -6   -0.12    0.14
   0 -10   6   -0.04    0.16
   0 -10  -6   -0.07    0.24
   0 -10  -7    0.17    0.21
   0 -10   7    0.34    0.19
   0 -10  -7    0.23    0.08
   0 -10  -7    0.30    0.15
   0 -10   7    0.20    0.21
   0  10  -7    0.04    0.31
   0  10  -8   40.87    2.46
   0 -10  -8   47.47    2.11
   0 -10   8   39.01    2.23
   0 -10  -8   40.53    2.16
   0  10   8   43.09    2.17
   0  10  -9   12.46    1.07
   0 -10  -9   13.40    0.68
   0 -10  -9   13.59    0.75
   0 -10 -10    0.11    0.13
   0  10 -10    0.09    0.38
   0 -10 -10    0.03    0.16
   0 -10 -11    0.85    0.16
   0  10 -11    0.90    0.46
   0 -10 -11    0.88    0.21
   0 -10 -12   14.35    0.82
   0 -10 -12   14.53    0.77
   0  10 -12   15.13    1.16
   0 -10 -13    0.44    0.23
   0 -10 -13    0.12    0.19
   0  10 -13    0.33    0.50
   0 -10 -14    0.09    0.19
   0 -10 -14    0.22    0.23
   0  10 -14    0.42    0.48
   0  10 -15    1.11    0.50
   0  10 -16   -0.68    0.67
   0  10 -17    0.05    0.64
   0 -11   0    0.52    0.28
   0 -11  -1    0.34    0.24
   0 -11   1    0.61    0.27
   0  11   2   44.28    2.34
   0 -11  -2   49.74    2.51
   0  11   3    0.13    0.14
   0 -11  -3    0.21    0.27
   0  11   4    0.11    0.05
   0  11   4   -0.05    0.13
   0 -11  -4   -0.12    0.29
   0 -11   4   -0.03    0.28
   0  11   5    5.67    0.38
   0 -11   5    5.53    0.55
   0 -11   5    6.05    0.42
   0 -11  -5    6.26    0.56
   0 -11   6    5.22    0.39
   0 -11  -6    4.58    0.49
   0  11   6    5.35    0.34
   0 -11   6    4.74    0.49
   0  11  -6    4.78    0.56
   0  11   7    0.84    0.17
   0 -11  -7    0.72    0.27
   0 -11   7    1.07    0.22
   0  11  -7    0.54    0.37
   0 -11   7    0.87    0.27
   0 -11  -7    0.52    0.17
   0  11   8    0.03    0.16
   0 -11  -8   -0.28    0.18
   0 -11   8    0.23    0.22
   0  11  -8   -0.08    0.39
   0 -11  -9    5.20    0.33
   0 -11   9    7.52    0.52
   0  11  -9    4.40    0.67
   0  11   9    6.95    0.43
   0 -11  -9    6.87    0.42
   0 -11 -10    0.55    0.18
   0 -11 -10    0.59    0.12
   0 -11 -11    0.85    0.22
   0  11 -11    0.87    0.47
   0 -11 -11    0.97    0.15
   0 -11 -12   -0.15    0.21
   0  11 -12   -0.10    0.42
   0 -11 -12    0.05    0.15
   0 -11 -13    0.33    0.18
   0 -11 -13    0.02    0.22
   0  11 -14    1.06    0.51
   0 -11 -14    0.50    0.24
   0  11 -15    1.29    0.54
   0  11 -16   -1.10    0.74
   0 -12   0  111.01    5.56
   0 -12  -1    0.76    0.29
   0 -12   1    0.03    0.25
   0 -12  -2   -0.19    0.23
   0  12   2   -0.19    0.21
   0 -12  -3    1.02    0.32
   0 -12   3    0.82    0.31
   0  12   3    0.58    0.18
   0 -12  -4   69.67    3.16
   0 -12   4   70.66    3.16
   0  12   4   70.96    2.94
   0 -12   5   18.13    1.11
   0  12   5   15.41    0.87
   0 -12  -5   17.86    1.11
   0 -12   6    0.06    0.26
   0 -12  -6   -0.23    0.28
   0  12   6    0.15    0.13
   0 -12   6   -0.01    0.17
   0  12  -7    0.08    0.34
   0  12   7    0.04    0.15
   0 -12   7    0.14    0.19
   0 -12  -7    0.16    0.25
   0 -12   7   -0.11    0.27
   0 -12   8    2.33    0.30
   0  12   8    1.74    0.22
   0 -12  -8    1.23    0.33
   0  12  -8    1.42    0.46
   0  12   9    8.04    0.52
   0 -12  -9    7.82    0.52
   0  12  -9    7.59    0.83
   0 -12   9    9.36    0.63
   0 -12 -10   -0.03    0.18
   0  12 -10    0.29    0.43
   0 -12 -11    0.12    0.11
   0 -12 -11    0.03    0.21
   0  12 -11   -0.10    0.47
   0 -12 -12    0.22    0.22
   0  12 -12    0.26    0.45
   0 -12 -12    0.35    0.14
   0 -12 -13    0.19    0.15
   0 -12 -13    0.10    0.23
   0  12 -13    0.16    0.48
   0  12 -14    0.27    0.54
   0 -12 -14   -0.05    0.25
   0  12 -15    0.82    0.54
   0  12 -16   -0.61    0.70
   0 -13   0    0.59    0.27
   0 -13  -1    4.37    0.52
   0 -13   1    5.05    0.54
   0 -13  -2    5.87    0.55
   0  13   2    3.41    0.39
   0 -13  -3   16.64    1.05
   0 -13   3   14.48    1.00
   0  13   3   13.40    0.84
   0 -13   4   -0.06    0.29
   0  13   4    0.11    0.16
   0  13  -4    0.29    0.31
   0  13   4    0.13    0.06
   0 -13  -4   -0.06    0.26
   0 -13   5   36.06    2.06
   0 -13  -5   37.66    2.07
   0  13   5   36.41    1.84
   0  13   6   15.96    0.89
   0 -13  -6   17.04    1.10
   0 -13   6   18.08    1.11
   0 -13   6   16.24    0.94
   0 -13  -7    2.92    0.44
   0 -13   7    2.99    0.34
   0  13   7    3.62    0.29
   0 -13   7    2.80    0.43
   0  13  -8   -0.04    0.40
   0 -13   8    0.11    0.23
   0 -13  -8   -0.19    0.28
   0  13   8   -0.25    0.19
   0 -13   9    7.00    0.54
   0  13  -9    5.14    0.72
   0  13   9    5.45    0.41
   0  13 -10    4.66    0.69
   0  13  10    4.95    0.39
   0 -13 -11    0.02    0.23
   0  13 -11    0.05    0.45
   0 -13 -12   -0.32    0.25
   0  13 -12   -0.43    0.52
   0 -13 -13    0.72    0.28
   0  13 -13    0.84    0.61
   0  13 -14    0.57    0.53
   0  13 -15    1.03    0.57
   0  13 -16   -1.47    0.79
   0 -14   0  254.30   12.30
   0 -14   1   10.31    0.84
   0 -14  -1   11.00    0.86
   0 -14  -2   -0.03    0.28
   0  14   2   -0.28    0.26
   0 -14   3   41.78    2.13
   0  14   3   34.50    1.93
   0 -14  -3   37.65    2.11
   0  14   4   65.97    3.25
   0  14  -4   72.26    3.60
   0 -14   4   80.53    3.62
   0 -14  -4   77.42    3.62
   0  14   4   72.63    3.39
   0 -14  -5   89.43    4.52
   0 -14   5   89.40    4.51
   0  14   5   87.88    4.29
   0 -14  -6    0.10    0.32
   0 -14   6    0.07    0.21
   0 -14   6   -0.36    0.32
   0  14   6    0.21    0.17
   0  14   7    9.64    0.55
   0 -14  -7    7.35    0.72
   0 -14   7    8.43    0.61
   0 -14   7    7.62    0.73
   0  14   8    0.82    0.20
   0 -14   8    0.74    0.27
   0  14  -8    0.46    0.46
   0 -14   8    0.49    0.34
   0 -14  -8    0.51    0.34
   0  14  -9    9.18    0.98
   0  14   9    9.56    0.61
   0 -14   9   10.63    0.71
   0  14  10   -0.27    0.22
   0 -14  10   -0.24    0.28
   0  14 -10    0.52    0.50
   0  14 -11    0.39    0.52
   0  14 -12    1.40    0.55
   0  14 -13    2.56    0.71
   0  14 -14   -0.24    0.60
   0  14 -15   -0.06    0.52
   0 -15   0    1.90    0.42
   0 -15   1   11.37    0.91
   0 -15  -1   12.17    0.92
   0 -15  -2   43.97    2.32
   0  15   2   39.83    2.21
   0 -15  -3   63.49    3.23
   0  15  -3   66.26    3.22
   0 -15   3   65.70    3.25
   0  15   4    0.28    0.22
   0 -15   4    0.40    0.33
   0  15  -4    0.61    0.38
   0  15   4    0.10    0.09
   0 -15  -4    0.13    0.37
   0  15  -5   99.63    5.09
   0  15   5  100.87    4.84
   0 -15   5   99.84    5.05
   0 -15  -5   97.14    5.04
   0 -15  -6    7.66    0.70
   0 -15   6    7.25    0.69
   0 -15   6    6.79    0.55
   0  15   6    7.61    0.49
   0 -15   7   18.59    1.25
   0 -15   7   19.44    1.11
   0 -15  -7   17.87    1.24
   0  15   7   18.96    1.02
   0  15   8    0.24    0.21
   0 -15  -8    0.26    0.34
   0 -15   8   -0.03    0.37
   0 -15   8    0.10    0.26
   0 -15   9    8.07    0.63
   0  15   9    7.68    0.53
   0  15  -9    7.28    0.92
   0  15  10    1.37    0.25
   0  15 -10    1.65    0.58
   0 -15  10    1.90    0.35
   0  15 -11    0.40    0.55
   0  15 -12   -0.06    0.54
   0  15 -13    2.03    0.72
   0  15 -14    1.77    0.65
   0  15 -15    0.43    0.58
   0 -16   0  638.00   30.35
   0 -16   1    8.20    0.75
   0 -16  -1    8.11    0.74
   0 -16  -2    0.58    0.35
   0  16   2    0.03    0.29
   0 -16  -3   38.23    2.10
   0  16   3   33.23    1.94
   0  16  -3   37.51    2.06
   0 -16   3   38.33    2.09
   0  16   4   69.21    3.34
   0 -16   4   79.63    3.71
   0  16   4   69.97    3.50
   0  16  -4   72.12    3.68
   0  16   4   68.09    3.38
   0 -16  -4   76.33    3.69
   0  16  -5   97.64    5.09
   0  16   5   97.82    4.87
   0 -16  -5  103.78    5.09
   0 -16   5  102.96    5.08
   0 -16  -6   -0.38    0.37
   0 -16   6   -0.14    0.36
   0  16   6    0.06    0.19
   0  16  -6    0.29    0.42
   0  16   7   11.98    0.69
   0 -16  -7   10.53    0.90
   0 -16   7   11.29    0.77
   0 -16   7    9.42    0.87
   0 -16   8   23.67    1.36
   0 -16   8   23.98    1.50
   0 -16  -8   22.91    1.48
   0  16   8   23.95    1.26
   0 -16   9   11.14    0.78
   0  16   9   10.34    0.66
   0  16 -10   -0.05    0.51
   0  16  10    0.05    0.21
   0 -16  10    0.37    0.31
   0  16  11    0.43    0.23
   0  16 -11    0.64    0.59
   0  16 -12    7.21    0.93
   0  16 -13    2.26    0.74
   0  16 -14   -0.25    0.64
   0  16 -15   -0.19    0.66
   0 -17   0    2.25    0.47
   0 -17  -1    3.91    0.53
   0 -17  -2  116.41    5.58
   0  17   2  103.57    5.46
   0  17  -2  112.73    5.50
   0 -17   3   14.26    1.00
   0  17   3   11.08    0.85
   0 -17  -3   12.20    0.97
   0  17  -3   14.40    0.97
   0 -17  -4    0.14    0.41
   0  17   4    0.11    0.14
   0  17   4    0.36    0.28
   0  17  -4    0.17    0.41
   0  17   4    0.39    0.19
   0 -17   4    0.35    0.41
   0  17  -5   38.77    2.15
   0  17   5   34.98    1.92
   0 -17   5   36.61    2.11
   0 -17  -5   37.15    2.11
   0  17  -6    1.44    0.48
   0 -17   6    0.32    0.37
   0  17   6    0.55    0.23
   0 -17  -6    0.65    0.39
   0  17   7    4.26    0.37
   0  17  -7    4.15    0.69
   0 -17   7    3.60    0.45
   0 -17  -7    3.62    0.53
   0 -17   7    3.40    0.55
   0  17   8    0.71    0.22
   0 -17   8   -0.14    0.43
   0 -17  -8   -0.22    0.44
   0 -17   8    0.21    0.30
   0  17   9    5.56    0.46
   0 -17   9    6.60    0.59
   0  17 -10   13.48    1.18
   0 -17  10   12.58    0.89
   0  17  10   12.59    0.76
   0  17  11    0.27    0.22
   0  17 -11    0.70    0.55
   0  17 -12   -0.06    0.57
   0  17 -13    0.25    0.64
   0  17 -14    1.65    0.75
   0  18   0  333.72   16.30
   0 -18   0  355.23   16.46
   0 -18  -1    0.81    0.36
   0  18   1    0.82    0.30
   0  18  -1    1.03    0.35
   0  18   2    0.26    0.24
   0  18  -2    0.14    0.32
   0  18   2    0.35    0.34
   0 -18  -2   -0.14    0.32
   0 -18   3    0.28    0.34
   0  18   3    0.49    0.23
   0  18  -3    0.98    0.40
   0 -18  -3    0.18    0.35
   0  18   3    0.59    0.32
   0  18   4   59.48    3.37
   0 -18  -4   74.48    3.57
   0  18  -4   70.95    3.54
   0  18   4   66.85    3.25
   0  18   4   65.66    3.21
   0 -18   4   77.85    3.60
   0 -18   5    9.39    0.81
   0 -18  -5    9.35    0.81
   0  18  -5   10.11    0.86
   0  18   5    7.48    0.65
   0  18  -6   -0.08    0.44
   0 -18   6   -0.40    0.40
   0  18   6    0.07    0.23
   0 -18  -6    0.15    0.37
   0 -18  -7   -0.34    0.37
   0 -18   7   -0.35    0.37
   0 -18   7   -0.15    0.37
   0  18  -7    0.13    0.46
   0  18   7    0.21    0.22
   0 -18   8    9.08    0.73
   0  18   8    9.88    0.63
   0 -18  -8   10.05    0.86
   0  18   9    4.47    0.42
   0 -18   9    6.03    0.58
   0  18  10    0.28    0.23
   0 -18  10    0.28    0.32
   0  18 -11    0.52    0.58
   0  18  11    0.72    0.26
   0 -18  11    0.41    0.35
   0  18 -12    6.52    0.90
   0  18 -13   -0.25    0.60
   0  18 -14   -0.64    0.71
   0 -19   0    1.11    0.43
   0  19   0    1.06    0.35
   0 -19  -1    0.72    0.40
   0  19   1    0.32    0.28
   0  19  -1    0.63    0.36
   0 -19  -2   18.21    1.26
   0  19  -2   19.37    1.21
   0  19   2   19.40    1.08
   0  19   2   17.88    1.19
   0 -19  -3    1.23    0.44
   0  19   3    1.75    0.38
   0 -19   3    2.06    0.47
   0  19  -3    2.32    0.47
   0  19   3    1.76    0.28
   0  19   4    0.02    0.14
   0 -19  -4    0.04    0.39
   0  19  -4    0.14    0.39
   0  19   4   -0.10    0.31
   0  19   4    0.17    0.19
   0 -19   4   -0.07    0.40
   0 -19  -5    0.37    0.39
   0 -19   5    0.07    0.37
   0  19  -5    0.34    0.39
   0  19   5   -0.39    0.34
   0  19   6   -0.22    0.27
   0 -19  -6    0.15    0.37
   0  19  -6    0.79    0.44
   0 -19   6    0.52    0.37
   0 -19   7    0.89    0.41
   0  19  -7    1.57    0.53
   0 -19  -7    0.47    0.44
   0  19   7    1.06    0.26
   0 -19   7   -0.17    0.37
   0  19  -8   -0.05    0.52
   0 -19   8   -0.14    0.32
   0  19   8    0.56    0.24
   0 -19  -8   -0.19    0.44
   0  19   9    1.65    0.30
   0 -19   9    2.26    0.45
   0 -19  10    1.56    0.40
   0  19  10    1.45    0.29
   0  19  11    1.03    0.26
   0 -19  11    0.86    0.40
   0  19 -12   -0.06    0.59
   0  19  12    0.32    0.26
   0  19 -13    0.69    0.69
   0  20   0  103.21    5.20
   0 -20   0  108.32    5.35
   0 -20  -1    0.11    0.36
   0  20  -1    0.18    0.32
   0  20   1    0.40    0.28
   0 -20  -2    0.33    0.35
   0  20  -2    0.26    0.35
   0  20   2    0.36    0.26
   0  20   2    0.27    0.36
   0  20   3    1.24    0.39
   0  20   3    2.08    0.29
   0 -20  -3    1.60    0.43
   0 -20   3    1.29    0.43
   0  20  -3    1.43    0.42
   0 -20   4   29.99    1.70
   0  20  -4   29.12    1.67
   0 -20  -4   29.17    1.69
   0  20   4   26.50    1.38
   0  20  -5    0.23    0.41
   0  20   5   -0.34    0.35
   0 -20   5    0.30    0.38
   0 -20  -5    0.49    0.38
   0  20   6   -0.41    0.31
   0 -20  -6   -0.12    0.38
   0 -20   6    0.04    0.38
   0  20  -6    0.04    0.44
   0  20  -7    0.80    0.51
   0 -20   7    0.63    0.44
   0 -20   7    0.30    0.36
   0  20   7    0.82    0.30
   0 -20  -7    0.60    0.44
   0  20  -8    0.62    0.55
   0  20   8    1.16    0.28
   0 -20   8    0.18    0.35
   0  20   9    2.11    0.34
   0 -20   9    3.09    0.51
   0 -20  10   -0.06    0.35
   0 -20  11    0.79    0.41
   0  20  11    0.26    0.25
   0  20 -13   -0.31    0.67
   0  21   0    0.72    0.34
   0 -21   0    0.97    0.42
   0  21  -1    0.52    0.34
   0  21   1    0.12    0.27
   0 -21  -1    0.15    0.35
   0  21   2    6.08    0.51
   0  21  -2    6.62    0.62
   0 -21  -2    5.79    0.66
   0  21   2    7.26    0.65
   0 -21   3    0.49    0.42
   0  21   3    0.37    0.35
   0  21  -3    1.06    0.42
   0 -21  -3    0.53    0.40
   0  21   3    0.77    0.24
   0  21  -4    0.32    0.41
   0 -21  -4   -0.12    0.37
   0  21   4   -0.09    0.32
   0 -21   4   -0.11    0.41
   0  21   4    0.34    0.21
   0  21  -5    3.60    0.58
   0  21   5    2.17    0.44
   0  21   5    1.97    0.14
   0  21   5    1.40    0.12
   0 -21   5    3.68    0.54
   0 -21  -5    3.41    0.55
   0 -21  -6    3.71    0.57
   0  21   6    2.41    0.41
   0  21  -6    2.48    0.56
   0 -21   6    4.05    0.56
   0  21   7    0.11    0.27
   0 -21   7    0.68    0.44
   0  21  -7    0.67    0.51
   0 -21  -7    0.04    0.43
   0 -21   7    0.13    0.37
   0  21  -8    0.43    0.54
   0 -21   8   -0.16    0.38
   0  21   8    0.18    0.25
   0 -21   9    1.98    0.47
   0  21  -9    2.79    0.70
   0  21   9    1.70    0.34
   0  21 -10    0.38    0.60
   0  21  10   -0.17    0.27
   0 -21  10    0.46    0.42
   0  21  11    0.21    0.28
   0 -21  11    0.04    0.39
   0  21 -13   -0.49    0.69
   0  22   0   75.04    3.78
   0 -22   0   74.53    3.93
   0  22   1    2.29    0.39
   0 -22  -1    2.07    0.50
   0  22  -1    1.84    0.42
   0  22   2   -0.02    0.26
   0  22   2    1.04    0.40
   0  22  -2    0.18    0.35
   0 -22  -2    0.04    0.38
   0  22   3    6.97    0.55
   0 -22  -3    7.65    0.78
   0 -22   3    8.71    0.80
   0  22   3    9.24    0.75
   0  22  -3    8.07    0.77
   0  22   4   14.30    0.81
   0  22  -4   15.12    1.08
   0 -22   4   16.71    1.14
   0 -22  -4   15.06    1.12
   0  22   4   13.12    1.00
   0 -22   5   22.26    1.15
   0  22   5    8.26    0.51
   0 -22  -5   23.23    1.17
   0  22   5   11.88    0.53
   0  22   5   18.47    1.02
   0  22  -5   22.52    1.15
   0 -22   6    0.36    0.43
   0  22   6   -0.47    0.36
   0  22  -6    0.45    0.50
   0 -22  -6   -0.33    0.42
   0 -22   7    1.25    0.45
   0  22  -7    2.12    0.58
   0 -22   7    1.76    0.49
   0 -22  -7    1.53    0.51
   0  22   7    1.99    0.40
   0 -22   8    0.71    0.42
   0  22   8    0.75    0.31
   0  22  -9    3.38    0.74
   0 -22   9    3.79    0.59
   0  22   9    4.00    0.45
   0  22 -10    0.80    0.64
   0 -22  10    0.26    0.42
   0  22  10   -0.24    0.30
   0  22 -11    0.06    0.65
   0 -22  11    0.20    0.40
   0  22  11    0.32    0.30
   0 -23   0    1.05    0.44
   0  23   0    1.23    0.40
   0  23  -1    4.77    0.57
   0 -23  -1    3.85    0.62
   0  23   1    5.87    0.61
   0  23   1    4.21    0.51
   0  23   2   18.19    1.13
   0 -23  -2   15.46    1.17
   0  23   2   16.06    0.98
   0  23  -2   14.99    1.08
   0 -23   3   20.97    1.38
   0  23  -3   21.73    1.33
   0  23   3   21.10    1.30
   0  23   3   18.22    1.11
   0 -23  -3   20.05    1.37
   0 -23  -4   -0.32    0.43
   0  23   4    0.36    0.41
   0  23   4    0.52    0.23
   0  23   4    0.17    0.23
   0  23  -4    0.84    0.49
   0 -23   4    0.20    0.45
   0  23  -5   34.00    1.94
   0 -23   5   30.07    1.91
   0 -23  -5   32.52    1.94
   0  23   5   29.63    1.86
   0 -23   6    2.05    0.55
   0  23  -6    1.80    0.56
   0 -23  -6    1.60    0.52
   0  23   6    0.86    0.41
   0 -23   7    6.61    0.76
   0  23   7    8.59    0.72
   0 -23   7    8.20    0.83
   0 -23  -7    7.86    0.84
   0  23   8    0.03    0.32
   0 -23   8   -0.30    0.45
   0  23  -8   -0.33    0.56
   0  23   9    2.67    0.42
   0 -23   9    2.26    0.55
   0  23  -9    2.35    0.75
   0  23 -10    2.09    0.74
   0 -23  10    0.96    0.49
   0  23  10    1.01    0.34
   0 -23  11   -0.17    0.46
   0  23 -11    0.32    0.65
   0 -24   0   90.20    4.82
   0  24   0   95.47    4.67
   0  24  -1    3.96    0.56
   0 -24  -1    2.76    0.61
   0  24   1    3.57    0.50
   0  24   2    0.24    0.31
   0 -24  -2    0.93    0.46
   0  24  -2    0.80    0.45
   0  24   2    0.80    0.44
   0  24   3   18.51    1.20
   0 -24   3   17.13    1.27
   0  24   3   16.51    0.99
   0 -24  -3   17.62    1.27
   0  24  -3   17.22    1.19
   0  24   4   17.43    1.01
   0  24  -4   19.48    1.29
   0 -24  -4   19.58    1.35
   0  24   4   18.40    1.00
   0 -24   4   18.58    1.31
   0  24   4   19.09    1.25
   0 -24  -5   35.27    2.12
   0  24  -5   34.94    2.08
   0  24   5   34.24    2.08
   0 -24   5   35.71    2.12
   0 -24   6   -0.04    0.46
   0  24  -6    0.37    0.53
   0 -24  -6    0.04    0.46
   0  24   6   -0.40    0.41
   0 -24   7    4.94    0.68
   0  24   7    4.88    0.61
   0  24  -7    6.50    0.83
   0  24   8    2.06    0.43
   0 -24   8    1.28    0.48
   0  24  -9    3.43    0.77
   0 -24   9    2.59    0.61
   0  24   9    3.94    0.51
   0 -24  10    0.47    0.49
   0  24  10   -0.33    0.34
   0  24 -10    0.05    0.62
   0  24 -11   -0.53    0.68
   0 -24  11   -0.04    0.47
   0  25   0    0.56    0.40
   0 -25   0    0.94    0.48
   0 -25  -1    1.07    0.49
   0  25  -1    1.79    0.44
   0  25   1    1.49    0.39
   0  25   2   18.41    1.09
   0 -25  -2   17.59    1.31
   0  25  -2   18.99    1.22
   0 -25  -3    8.23    0.87
   0  25  -3   10.04    0.85
   0 -25   3    9.21    0.88
   0  25   3    9.12    0.63
   0 -25  -4   -0.25    0.51
   0 -25   4    0.42    0.48
   0  25   4    0.24    0.24
   0  25   4    0.30    0.26
   0  25  -4    1.23    0.50
   0 -25   5   16.33    1.22
   0  25   5   15.64    1.20
   0 -25  -5   15.71    1.24
   0  25  -5   17.04    1.22
   0  25  -6    1.81    0.58
   0 -25  -6    0.04    0.49
   0 -25   6    0.96    0.51
   0  25   6    0.14    0.44
   0 -25   7    1.76    0.52
   0  25  -7    4.27    0.70
   0  25  -8   -0.28    0.60
   0 -25   8   -0.12    0.46
   0 -25   9    1.74    0.54
   0  25  -9    2.16    0.72
   0  25 -10    1.10    0.63
   0 -25  10    0.53    0.48
   0 -25  11    0.23    0.48
   0  25 -11   -0.21    0.65
   0  26   0   47.31    2.48
   0 -26   0   45.69    2.65
   0 -26  -1    0.17    0.45
   0  26   1    0.76    0.36
   0  26  -1    0.03    0.39
   0 -26  -2    0.30    0.48
   0  26   2    0.26    0.33
   0  26  -2    0.03    0.42
   0  26   3    0.50    0.27
   0 -26  -3    1.20    0.53
   0 -26   3    1.18    0.49
   0  26  -3    1.36    0.50
   0  26   4   11.00    0.64
   0  26   4    8.61    0.58
   0 -26   4    9.22    0.93
   0  26  -4   10.65    0.89
   0 -26  -4    9.42    0.92
   0 -26  -5    4.71    0.70
   0 -26   5    5.82    0.73
   0  26  -5    6.03    0.73
   0  26  -6    0.20    0.52
   0 -26  -6   -0.17    0.48
   0 -26   7   -0.36    0.50
   0  26  -7    0.17    0.55
   0 -26   8    0.38    0.46
   0  26  -8    1.00    0.58
   0  26  -9    1.32    0.63
   0 -26   9    0.81    0.51
   0  26 -10    0.39    0.61
   0 -26  10    0.09    0.47
   0 -26  11   -0.33    0.55
   0 -26  12    0.70    0.53
   0  27   0    0.52    0.39
   0 -27   0    0.56    0.48
   0 -27  -1    0.09    0.46
   0  27   1    0.58    0.36
   0  27  -1    0.25    0.40
   0 -27  -2    3.86    0.62
   0  27  -2    3.49    0.55
   0  27   2    3.28    0.42
   0 -27  -3    0.04    0.44
   0 -27   3    0.48    0.49
   0  27   3    0.24    0.27
   0  27  -3    0.48    0.44
   0  27   4    0.65    0.27
   0  27  -4    0.31    0.48
   0 -27  -4   -0.31    0.50
   0 -27   4   -0.26    0.49
   0  27   4    0.19    0.21
   0 -27   5    0.13    0.46
   0 -27  -5    0.09    0.48
   0  27  -5    0.49    0.51
   0  27  -6    0.40    0.51
   0  27  -7    0.09    0.55
   0 -27   7   -0.20    0.43
   0  27  -8    1.07    0.58
   0 -27   8   -0.47    0.49
   0 -27   9    0.32    0.49
   0  27  -9    1.06    0.61
   0 -27  10   -0.42    0.55
   0 -27  11   -0.95    0.62
   0 -27  12   -0.72    0.64
   0  28   0   20.76    1.24
   0 -28   0   18.10    1.37
   0 -28  -1   -0.36    0.49
   0  28   1    0.44    0.36
   0  28  -1    0.08    0.42
   0 -28  -2    0.18    0.47
   0  28  -2    0.06    0.46
   0  28   2    0.18    0.31
   0  28   3    0.96    0.29
   0 -28   3    0.71    0.53
   0 -28  -3    1.12    0.53
   0  28  -3    1.20    0.52
   0 -28   4    6.76    0.78
   0  28   4    5.35    0.42
   0  28  -4    6.52    0.73
   0  28   4    6.53    0.46
   0 -28  -4    5.04    0.75
   0  28  -5    0.56    0.51
   0  28  -6    0.32    0.52
   0  28  -7    1.12    0.59
   0 -28   7    0.24    0.43
   0 -28   8    0.21    0.47
   0  28  -8   -0.17    0.56
   0 -28   9    0.09    0.49
   0  28  -9    0.32    0.58
   0 -28  10   -0.09    0.53
   0 -28  11   -0.95    0.63
   0 -28  12   -0.57    0.65
   0  29   0    0.24    0.40
   0 -29   0    0.32    0.50
   0 -29  -1   -0.23    0.43
   0  29   1    0.42    0.36
   0  29  -1    0.05    0.40
   0  29   2    2.84    0.40
   0 -29  -2    2.68    0.60
   0  29  -2    2.81    0.55
   0  29  -3    0.52    0.47
   0 -29   3   -0.22    0.48
   0  29   3   -0.09    0.26
   0 -29  -3    0.05    0.48
   0  29   4    0.12    0.20
   0  29  -4    0.90    0.52
   0  29  -5    0.11    0.50
   0  29  -6   -0.15    0.50
   0 -29   7    0.27    0.42
   0  29  -7    0.16    0.53
   0 -29   8    0.34    0.47
   0  29  -8   -0.38    0.57
   0 -29   9    0.49    0.51
   0 -29  10   -0.18    0.54
   0 -29  11   -0.85    0.66
   0 -30   0   21.75    1.53
   0  30   0   22.14    1.32
   0  30  -1    0.66    0.42
   0 -30  -1    0.14    0.46
   0  30   1    0.53    0.36
   0 -30  -2   -0.27    0.48
   0  30   2    0.23    0.30
   0  30  -2    0.17    0.43
   0  30   3    0.32    0.25
   0  30  -3    0.54    0.47
   0  30  -4    4.11    0.64
   0  30  -5    1.66    0.57
   0  30  -6    0.49    0.54
   0  30  -7    0.28    0.56
   0 -30   7    0.69    0.46
   0 -30   8    1.11    0.53
   0  30  -8    0.93    0.58
   0 -30   9    0.66    0.55
   0 -30  10   -0.54    0.57
   0 -30  11   -0.74    0.63
   0  31   0    0.49    0.41
   0  31   1    1.49    0.40
   0  31  -1    0.29    0.43
   0  31   2    6.82    0.55
   0  31  -2    6.43    0.70
   0  31  -3    3.02    0.58
   0  31  -4    0.53    0.52
   0  31  -5    3.91    0.70
   0  31  -6    0.60    0.58
   0 -31   7    1.67    0.52
   0  31  -7    1.56    0.62
   0 -31   8    0.36    0.48
   0 -31   9    0.86    0.55
   0 -31  10    0.70    0.57
   0  32   0   18.58    1.17
   0  32  -1    1.16    0.47
   0  32   1    0.86    0.39
   0  32  -2    0.73    0.50
   0  32  -3    3.10    0.62
   0  32  -4    3.02    0.64
   0  32  -5    7.06    0.82
   0  32  -6    0.11    0.57
   0 -32   7    1.91    0.53
   0 -32   8    1.69    0.57
   0  33  -1    0.43    0.42
   0  33  -2    2.12    0.53
   0  33  -3    2.05    0.56
   0  33  -4    0.07    0.54
   0  33  -5    3.84    0.70
   0  33  -6    0.62    0.56
   0 -33   7    1.43    0.50
   0  34  -2    0.33    0.46
   0  34  -3    0.21    0.47
   0  34  -4    1.64    0.57
   0  34  -5    1.60    0.57
   0  35  -4    0.16    0.51
   1   0 -17   -0.15    0.41
   1   0 -16    2.33    0.47
   1   0 -16    3.09    0.37
   1   0 -15    0.53    0.34
   1   0 -14    6.34    0.48
   1   0 -14    5.32    0.57
   1   0 -13    3.86    0.41
   1   0 -13    5.45    0.52
   1   0 -12    6.26    0.46
   1   0 -12    7.50    0.58
   1   0 -12    6.07    0.56
   1   0 -11    0.09    0.26
   1   0 -11    0.47    0.27
   1   0 -11    0.54    0.19
   1   0 -10    0.20    0.18
   1   0 -10    0.39    0.24
   1   0 -10    0.04    0.24
   1   0  -9    7.18    0.57
   1   0  -8   91.25    4.48
   1   0  -7    0.09    0.19
   1   0  -6   82.58    4.05
  -1   0  -1   35.14    1.51
   1   0   1   34.04    1.51
   1   0   1   35.75    1.51
  -1   0  -2   35.19    1.73
   1   0   2   34.22    1.73
   1   0   2   34.67    1.73
  -1   0  -2   38.58    1.72
  -1   0  -3    0.11    0.08
  -1   0  -3    0.33    0.07
  -1   0  -4  467.84   23.15
  -1   0  -4  512.08   23.14
  -1   0  -5    1.18    0.15
  -1   0  -5    1.14    0.17
   1   0   5    1.08    0.18
  -1   0  -6  105.46    5.07
  -1   0  -6  102.34    5.08
   1   0   6  110.11    5.13
  -1   0  -7    0.43    0.18
  -1   0  -7    0.02    0.16
  -1   0  -8   74.38    3.46
  -1   0  -8   69.05    3.48
  -1   0  -8   68.59    3.49
  -1   0  -9   62.66    2.91
  -1   0  -9   56.48    2.94
  -1   0  -9   56.81    2.92
  -1   0 -10    0.08    0.22
  -1   0 -10    0.14    0.24
  -1   0 -10    0.67    0.21
  -1   0 -11    0.14    0.26
  -1   0 -11    0.04    0.26
  -1   0 -11    0.28    0.22
  -1   0 -12    5.84    0.53
  -1   0 -12    4.75    0.52
  -1   0 -12    5.40    0.45
  -1   0 -13   34.73    1.81
  -1   0 -13   34.15    1.85
  -1   0 -14    9.71    0.74
  -1   0 -14    9.85    0.68
  -1   0 -15    0.22    0.33
  -1   0 -16    1.98    0.43
  -1   0 -16    3.20    0.42
  -1   0 -17    0.65    0.40
  -1   0 -18    3.14    0.51
   1   1 -18    1.80    0.49
   1   1 -17    0.38    0.46
   1  -1 -17    0.32    0.39
   1   1 -16    0.44    0.43
   1  -1 -16    0.56    0.37
   1   1 -16    0.96    0.33
   1   1 -15   -0.05    0.40
   1  -1 -15    0.12    0.25
   1   1 -15    0.22    0.28
   1  -1 -15   -0.11    0.34
   1   1 -14    6.97    0.67
   1  -1 -14    7.32    0.62
   1  -1 -14    7.60    0.54
   1   1 -14    8.16    0.57
   1  -1 -13   31.62    1.62
   1   1 -13   31.08    1.74
   1  -1 -13   30.97    1.71
   1   1 -13   32.05    1.65
   1   1 -12    1.72    0.31
   1  -1 -12    1.93    0.38
   1   1 -12    2.46    0.41
   1  -1 -12    2.09    0.27
   1  -1 -12    3.12    0.37
   1   1 -12    1.93    0.37
   1   1 -11    0.18    0.24
   1  -1 -11    0.30    0.24
   1  -1 -11    0.21    0.26
   1  -1 -11    0.14    0.17
   1   1 -11    0.36    0.27
   1   1 -10    1.10    0.30
   1  -1 -10    0.82    0.19
   1  -1 -10    0.75    0.26
   1   1 -10    0.83    0.27
   1   1  -9   47.89    2.53
   1  -1  -9   51.27    2.47
   1  -1  -9   52.88    2.56
   1   1  -9   49.27    2.59
   1  -1  -8   54.16    2.74
   1   1  -8   53.59    2.79
   1   1  -8   57.06    2.73
   1  -1  -8   54.27    2.66
   1   1  -7    0.20    0.20
   1  -1  -7    0.15    0.16
   1   1  -6   62.36    3.10
   1  -1  -6   61.66    3.05
   1  -1  -5    1.50    0.20
   1  -1   0    0.01    0.02
   1   1   0    0.00    0.02
   1   1   1    1.79    0.11
  -1  -1  -1    1.73    0.11
  -1   1  -1    2.47    0.12
   1  -1   1    2.77    0.13
  -1  -1  -1    1.50    0.11
   1   1   1    1.31    0.11
  -1   1  -2   24.09    1.03
  -1  -1  -2   18.93    1.01
   1  -1   2   23.52    1.03
  -1  -1  -2   19.61    1.01
   1  -1   2   21.06    1.03
  -1   1  -2   19.51    1.02
   1  -1   3    0.58    0.10
  -1  -1  -3    0.55    0.08
  -1   1  -3    0.73    0.10
  -1  -1  -3    0.63    0.08
  -1   1  -3    0.82    0.11
  -1   1  -4  405.53   18.21
  -1  -1  -4  362.41   18.18
  -1   1  -4  384.90   18.21
  -1  -1  -4  398.45   18.18
  -1  -1  -5    0.33    0.10
  -1  -1  -5    0.32    0.11
  -1   1  -5    0.34    0.14
   1   1   5    0.50    0.15
  -1   1  -5    0.52    0.13
   1  -1   6   55.35    2.70
  -1  -1  -6   54.65    2.61
  -1  -1  -6   51.17    2.61
  -1  -1  -6   53.38    2.64
  -1   1  -6   56.55    2.65
  -1   1  -6   49.52    2.64
   1   1   6   57.42    2.68
  -1  -1  -7    0.12    0.14
  -1   1  -7    0.50    0.17
   1   1   7   -0.02    0.20
  -1  -1  -7    0.34    0.15
  -1   1  -7    0.12    0.17
  -1  -1  -7    0.13    0.17
  -1  -1  -8   64.62    3.43
  -1   1  -8   72.26    3.48
  -1   1  -8   76.38    3.49
  -1  -1  -8   71.74    3.48
  -1  -1  -8   70.38    3.42
  -1   1  -9    5.30    0.47
  -1  -1  -9    6.56    0.45
  -1   1  -9    5.28    0.47
  -1  -1  -9    4.89    0.46
  -1  -1  -9    5.13    0.40
  -1   1 -10    0.07    0.26
  -1   1 -10    0.72    0.27
  -1  -1 -10    0.76    0.26
  -1  -1 -10    0.47    0.20
  -1   1 -10    0.39    0.22
  -1  -1 -10    0.34    0.23
  -1   1 -11    0.37    0.27
  -1   1 -11    0.40    0.27
  -1  -1 -11    0.18    0.24
  -1  -1 -11    0.24    0.25
  -1   1 -11    0.35    0.22
  -1  -1 -11    0.52    0.21
  -1  -1 -12    2.69    0.40
  -1   1 -12    3.66    0.44
  -1  -1 -12    2.80    0.39
  -1   1 -12    3.58    0.43
  -1   1 -12    3.35    0.37
  -1  -1 -12    3.16    0.35
  -1  -1 -13    3.17    0.40
  -1  -1 -13    4.49    0.48
  -1   1 -13    3.50    0.42
  -1   1 -13    4.05    0.52
  -1  -1 -14    5.38    0.47
  -1   1 -14    5.59    0.51
  -1  -1 -14    4.86    0.52
  -1   1 -14    4.63    0.54
  -1   1 -15    0.45    0.36
  -1  -1 -15    0.88    0.30
  -1   1 -15    0.57    0.31
  -1  -1 -15    0.31    0.33
  -1  -1 -16    2.22    0.43
  -1  -1 -16    1.58    0.35
  -1   1 -16    1.25    0.38
  -1   1 -16    1.96    0.43
  -1  -1 -17    0.28    0.38
  -1   1 -17   -0.09    0.37
  -1   1 -17    0.52    0.40
  -1  -1 -18    1.38    0.43
  -1   1 -18    1.70    0.47
   1   2 -18    0.29    0.48
   1  -2 -17    0.47    0.39
   1   2 -17   -0.15    0.47
   1   2 -16    0.80    0.35
   1   2 -16   -0.05    0.40
   1  -2 -16    0.29    0.34
   1  -2 -15    0.15    0.24
   1   2 -15    0.17    0.30
   1   2 -15    0.08    0.40
   1  -2 -15    0.08    0.33
   1  -2 -14    0.29    0.32
   1   2 -14    0.48    0.34
   1   2 -14    0.88    0.31
   1  -2 -14    0.61    0.23
   1   2 -13    3.09    0.39
   1  -2 -13    2.86    0.43
   1  -2 -13    2.49    0.32
   1   2 -12    1.03    0.35
   1  -2 -12    0.18    0.19
   1   2 -12    0.14    0.28
   1  -2 -12    0.13    0.30
   1  -2 -12    0.11    0.29
   1  -2 -11    0.85    0.25
   1   2 -11    0.61    0.27
   1   2 -11    0.93    0.31
   1  -2 -11    0.70    0.18
   1  -2 -10    0.78    0.22
   1   2 -10    0.74    0.26
   1   2 -10    0.51    0.28
   1  -2 -10    0.56    0.17
   1   2  -9    4.28    0.43
   1  -2  -9    4.69    0.35
   1  -2  -9    6.75    0.45
   1   2  -9    6.35    0.53
   1  -2  -8   36.43    1.84
   1   2  -8   37.60    2.01
   1  -2  -8   38.69    1.92
   1   2  -8   38.78    1.92
   1  -2  -7    0.13    0.15
   1   2  -7   -0.09    0.16
   1   2  -7    0.06    0.21
   1  -2  -7   -0.02    0.10
   1  -2  -6    4.18    0.31
   1   2  -6    4.38    0.32
   1  -2  -6    3.84    0.25
   1  -2  -5    0.05    0.07
   1   2  -5    0.07    0.11
   1   2  -5    0.17    0.07
   1  -2  -5    0.11    0.11
   1   2  -4   85.56    4.08
   1  -2  -4   84.89    4.03
   1   2  -4   85.08    4.05
   1  -2  -3    1.48    0.09
   1   2  -3    1.42    0.13
   1   2  -2    2.41    0.15
  -1  -2   0    0.01    0.02
   1   2   0    0.00    0.03
   1  -2   0   -0.01    0.02
  -1   2   0    0.04    0.02
  -1  -2  -1   13.84    0.66
  -1  -2  -1   14.42    0.67
   1   2   1   13.79    0.67
  -1   2  -1   12.44    0.67
   1  -2   1   12.81    0.67
  -1  -2  -2    2.35    0.17
   1  -2   2    3.15    0.19
   1  -2   2    4.07    0.22
  -1   2  -2    3.69    0.21
  -1  -2  -2    2.48    0.16
  -1  -2  -3    0.19    0.07
   1  -2   3    0.30    0.10
  -1  -2  -3    0.24    0.06
  -1   2  -3    0.32    0.09
   1  -2   3    0.18    0.08
  -1   2  -3    0.04    0.08
   1  -2   4   83.91    4.18
  -1   2  -4   79.49    4.16
  -1   2  -4   95.03    4.20
  -1  -2  -4   88.80    4.13
   1   2   4   86.79    4.12
  -1  -2  -4   82.69    4.14
   1   2   4   92.93    4.16
   1   2   5    0.87    0.15
  -1  -2  -5    0.82    0.13
  -1   2  -5    0.85    0.17
  -1  -2  -5    1.01    0.13
  -1   2  -5    0.66    0.16
   1   2   5    1.03    0.12
  -1  -2  -6    5.03    0.33
   1   2   6    4.82    0.37
  -1  -2  -6    4.58    0.33
  -1   2  -6    6.08    0.39
  -1   2  -6    4.98    0.37
  -1   2  -7    0.38    0.17
   1   2   7    0.02    0.20
  -1   2  -7    0.14    0.17
  -1  -2  -7    0.12    0.15
  -1  -2  -7    0.12    0.13
  -1   2  -8   28.85    1.52
  -1   2  -8   28.18    1.50
  -1  -2  -8   28.64    1.46
  -1  -2  -8   28.01    1.45
  -1  -2  -9   46.17    2.31
  -1   2  -9   45.17    2.37
  -1  -2  -9   44.87    2.37
  -1  -2  -9   49.48    2.34
  -1   2  -9   46.92    2.39
  -1  -2 -10    0.72    0.20
  -1   2 -10    0.53    0.28
  -1  -2 -10    0.71    0.27
  -1   2 -10    0.55    0.26
  -1  -2 -10    0.86    0.25
  -1  -2 -11    0.08    0.27
  -1  -2 -11    0.22    0.24
  -1   2 -11   -0.16    0.30
  -1  -2 -11    0.25    0.21
  -1   2 -11    0.53    0.28
  -1   2 -12    0.30    0.29
  -1   2 -12   -0.02    0.27
  -1  -2 -12   -0.02    0.28
  -1  -2 -12    0.15    0.27
  -1   2 -12    0.02    0.32
  -1  -2 -12    0.41    0.25
  -1   2 -13   25.74    1.54
  -1  -2 -13   28.60    1.46
  -1   2 -13   28.16    1.51
  -1  -2 -13   26.39    1.49
  -1  -2 -14    1.35    0.30
  -1  -2 -14    1.75    0.36
  -1   2 -14    1.10    0.39
  -1   2 -14    0.72    0.33
  -1   2 -15    0.40    0.33
  -1   2 -15    0.05    0.35
  -1  -2 -15    0.30    0.27
  -1  -2 -15    0.50    0.32
  -1  -2 -16    0.36    0.33
  -1   2 -16    0.39    0.37
  -1  -2 -16    0.72    0.32
  -1   2 -16    0.03    0.37
  -1   2 -17    0.55    0.42
  -1  -2 -17    0.84    0.39
  -1   2 -17    1.14    0.44
  -1   2 -18    1.79    0.48
   1   3 -18    1.11    0.50
   1  -3 -17    0.57    0.36
   1   3 -17   -0.49    0.52
   1  -3 -16    0.64    0.34
   1   3 -16    0.76    0.36
   1   3 -15   -0.12    0.45
   1   3 -15   -0.10    0.32
   1  -3 -15    0.10    0.22
   1  -3 -15    0.09    0.31
   1  -3 -14   -0.02    0.31
   1   3 -14    0.70    0.34
   1   3 -14    0.23    0.32
   1  -3 -14    0.46    0.23
   1  -3 -13   20.55    1.19
   1   3 -13   21.84    1.32
   1  -3 -12    2.36    0.35
   1   3 -12    3.68    0.42
   1   3 -12    2.95    0.46
   1  -3 -12    2.39    0.27
   1  -3 -11    0.22    0.16
   1   3 -11    0.14    0.29
   1  -3 -11    0.12    0.24
   1   3 -11   -0.04    0.23
   1  -3 -10    1.63    0.21
   1   3 -10    1.97    0.30
   1  -3 -10    2.11    0.27
   1   3 -10    1.66    0.37
   1  -3  -9   45.36    2.21
   1  -3  -9   44.51    2.15
   1   3  -9   41.93    2.33
   1   3  -9   42.52    2.22
   1  -3  -8    7.56    0.47
   1  -3  -8    6.60    0.41
   1   3  -8    6.96    0.60
   1   3  -8    6.59    0.48
   1   3  -7   -0.02    0.24
   1   3  -7    0.15    0.16
   1  -3  -7    0.13    0.13
   1  -3  -7    0.31    0.10
   1  -3  -7    0.13    0.11
   1  -3  -6    9.18    0.48
   1  -3  -6   10.01    0.54
   1  -3  -5    0.57    0.12
   1  -3  -5    0.55    0.08
   1   3  -5    0.49    0.12
   1  -3  -4    2.86    0.21
   1  -3  -4    2.74    0.16
   1   3  -4    2.90    0.21
   1   3  -4    2.96    0.21
  -1   3   3    0.38    0.05
   1   3  -3    0.52    0.09
   1  -3  -3    0.34    0.05
   1   3  -3    0.54    0.09
   1   3  -2    6.83    0.36
   1   3   0    0.04    0.05
   1  -3   0    0.05    0.03
  -1  -3  -1    0.56    0.07
  -1   3  -1    0.99    0.09
   1  -3   1    0.89    0.09
   1   3   1    0.64    0.07
  -1  -3  -2    8.27    0.46
  -1  -3  -2    8.65    0.45
  -1   3  -2   10.07    0.51
   1  -3   2   11.00    0.51
   1   3   3    5.99    0.34
  -1   3  -3    6.28    0.38
  -1  -3  -3    6.66    0.34
  -1  -3  -3    6.31    0.32
   1  -3   3    5.54    0.35
   1  -3   3    6.02    0.38
   1   3   3    5.64    0.32
   1   3   4    4.25    0.26
  -1   3  -4    4.13    0.29
   1   3   4    3.46    0.25
  -1  -3  -4    3.48    0.25
  -1   3  -4    4.92    0.32
  -1  -3  -4    3.83    0.24
   1  -3   4    4.10    0.28
   1   3   4    4.60    0.26
   1   3   5    0.28    0.12
  -1  -3  -5    0.30    0.09
  -1   3  -5    0.18    0.13
  -1   3  -5    0.26    0.15
  -1  -3  -5    0.16    0.10
   1   3   5    0.10    0.12
  -1   3  -6   10.60    0.63
  -1   3  -6   10.82    0.66
   1   3   6   10.68    0.64
  -1  -3  -6   10.69    0.59
  -1  -3  -6   10.57    0.58
   1   3   7    0.72    0.21
  -1   3  -7    0.36    0.17
  -1   3  -7    0.66    0.20
   1  -3   7    0.68    0.10
  -1  -3  -7    0.56    0.15
  -1  -3  -7    0.49    0.15
  -1  -3  -8    8.52    0.54
  -1   3  -8   10.00    0.65
  -1   3  -8    9.10    0.61
  -1  -3  -8    9.39    0.56
  -1  -3  -9    5.40    0.39
  -1   3  -9    3.57    0.40
  -1   3  -9    6.25    0.47
  -1  -3  -9    3.58    0.35
  -1  -3 -10    1.01    0.22
  -1   3 -10    0.83    0.25
  -1  -3 -10    0.92    0.23
  -1   3 -10    1.57    0.30
  -1  -3 -10    0.56    0.25
  -1  -3 -11    1.30    0.23
  -1   3 -11    1.06    0.33
  -1  -3 -11    0.97    0.30
  -1  -3 -11    1.53    0.27
  -1   3 -11    1.32    0.30
  -1  -3 -12    3.86    0.39
  -1  -3 -12    3.38    0.45
  -1   3 -12    3.44    0.42
  -1  -3 -12    3.47    0.35
  -1   3 -12    2.87    0.44
  -1  -3 -13    2.62    0.34
  -1  -3 -13    2.88    0.39
  -1   3 -13    2.79    0.47
  -1   3 -13    2.35    0.42
  -1   3 -14   -0.21    0.40
  -1   3 -14    0.04    0.33
  -1  -3 -14    0.26    0.25
  -1  -3 -14    0.12    0.29
  -1   3 -15    0.22    0.35
  -1  -3 -15    0.02    0.26
  -1  -3 -15    0.42    0.30
  -1   3 -15    0.11    0.37
  -1   3 -16    0.40    0.37
  -1  -3 -16    0.57    0.29
  -1  -3 -16    0.88    0.33
  -1   3 -16    0.05    0.39
  -1   3 -17    0.38    0.45
  -1  -3 -17    0.66    0.36
  -1   3 -17    0.39    0.43
  -1   3 -18    0.57    0.43
   1   4 -18   -0.14    0.53
   1   4 -17   -0.41    0.50
   1   4 -16   -0.03    0.47
   1  -4 -16    0.80    0.32
   1   4 -16    0.39    0.40
   1   4 -15   -0.07    0.35
   1   4 -15    0.49    0.39
   1  -4 -15    0.16    0.28
   1  -4 -15    0.29    0.23
   1  -4 -14    2.26    0.28
   1  -4 -14    1.92    0.35
   1   4 -14    2.35    0.48
   1  -4 -13    2.36    0.29
   1  -4 -13    2.19    0.37
   1  -4 -12    7.55    0.48
   1   4 -12    7.98    0.60
   1   4 -12    7.95    0.71
   1  -4 -12    6.81    0.54
   1   4 -11    0.82    0.26
   1   4 -11    0.49    0.32
   1  -4 -11    0.07    0.22
   1  -4 -11    0.32    0.17
   1   4 -10    1.90    0.31
   1   4 -10    1.96    0.42
   1  -4 -10    2.04    0.28
   1  -4 -10    1.91    0.21
   1  -4  -9    7.54    0.43
   1  -4  -9    4.57    0.35
   1   4  -9    7.07    0.64
   1   4  -9    4.02    0.42
   1   4  -8    8.54    0.71
   1  -4  -8    9.50    0.55
   1   4  -8    9.26    0.59
   1  -4  -8    9.14    0.51
   1  -4  -7    3.33    0.25
   1   4  -7    3.24    0.28
   1  -4  -7    2.96    0.21
   1  -4  -7    2.89    0.27
   1  -4  -6   32.57    1.59
   1  -4  -6   32.69    1.56
   1   4  -6   30.20    1.62
   1   4  -5    0.20    0.12
   1  -4  -5    0.20    0.09
   1   4  -5   -0.03    0.16
   1  -4  -5    0.10    0.06
  -1   4   4    0.47    0.07
   1   4  -4    0.63    0.11
   1  -4  -4    0.50    0.09
   1  -4  -4    0.53    0.07
   1   4  -3    1.31    0.13
   1  -4  -3    1.32    0.10
   1   4  -3    1.61    0.15
  -1   4   3    1.54    0.10
   1   4  -2   36.16    1.77
   1   4  -1    1.43    0.14
   1   4   0    0.02    0.06
   1  -4   0    0.02    0.04
   1   4   1   16.85    0.93
   1   4   1   18.97    0.91
  -1  -4  -1   19.69    0.91
   1  -4   1   17.07    0.92
  -1  -4  -2   36.64    1.81
  -1  -4  -2   34.70    1.78
   1  -4   2   40.56    1.85
   1   4   3    0.38    0.10
   1  -4   3    0.24    0.13
  -1  -4  -3    0.20    0.07
  -1   4  -3    0.19    0.11
  -1  -4  -3    0.14    0.05
   1   4   3    0.09    0.05
   1  -4   4    1.25    0.19
   1   4   4    0.74    0.11
  -1  -4  -4    0.91    0.10
   1   4   4    1.10    0.16
   1   4   4    0.96    0.12
  -1  -4  -4    0.82    0.12
  -1   4  -4    1.13    0.19
   1   4   5    1.28    0.15
   1   4   5    1.50    0.16
   1   4   5    1.20    0.23
  -1   4  -5    1.42    0.22
  -1  -4  -5    1.09    0.14
  -1  -4  -5    1.63    0.13
   1   4   6   46.12    2.17
  -1  -4  -6   43.20    2.10
  -1  -4  -6   44.20    2.12
  -1   4  -6   43.73    2.16
  -1   4  -6   46.51    2.22
  -1   4  -7    0.27    0.18
   1   4   7    0.50    0.19
  -1  -4  -7    0.54    0.14
  -1   4  -7    0.66    0.21
  -1  -4  -7    0.43    0.15
   1  -4   7    0.36    0.14
  -1  -4  -8    4.67    0.36
  -1   4  -8    4.81    0.41
  -1   4  -8    5.17    0.46
  -1  -4  -8    5.01    0.35
  -1   4  -9   54.33    2.89
  -1  -4  -9   55.48    2.78
  -1   4  -9   56.86    2.84
  -1  -4  -9   59.26    2.79
  -1   4 -10    4.00    0.42
  -1  -4 -10    3.05    0.30
  -1   4 -10    2.90    0.36
  -1  -4 -10    3.40    0.32
  -1   4 -11   -0.14    0.29
  -1   4 -11    0.04    0.25
  -1  -4 -11   -0.19    0.26
  -1  -4 -11    0.19    0.21
  -1  -4 -12    5.49    0.42
  -1  -4 -12    5.15    0.45
  -1   4 -12    4.35    0.55
  -1   4 -12    5.72    0.51
  -1  -4 -12    5.65    0.54
  -1  -4 -13   21.44    1.18
  -1   4 -13   19.68    1.30
  -1  -4 -13   23.56    1.22
  -1   4 -14    2.57    0.47
  -1  -4 -14    2.19    0.33
  -1   4 -14    2.27    0.43
  -1  -4 -14    2.47    0.35
  -1  -4 -15    0.46    0.29
  -1   4 -15   -0.02    0.35
  -1  -4 -15    0.03    0.25
  -1   4 -15   -0.41    0.42
  -1   4 -16    0.09    0.40
  -1  -4 -16    0.43    0.28
  -1  -4 -16    0.88    0.32
  -1   4 -16    0.60    0.39
  -1   4 -17    0.39    0.45
  -1   4 -17   -0.08    0.45
  -1  -4 -17   -0.02    0.34
  -1   4 -18    0.55    0.45
   1   5 -18    0.64    0.56
   1   5 -17   -0.53    0.57
   1   5 -16    0.50    0.42
   1   5 -16    0.11    0.50
   1  -5 -16    0.53    0.30
   1  -5 -15    0.09    0.27
   1   5 -15    0.68    0.40
   1  -5 -15    0.07    0.21
   1  -5 -14    1.04    0.31
   1  -5 -14    0.99    0.24
   1   5 -14    1.60    0.45
   1   5 -13   22.81    1.48
   1  -5 -13   23.48    1.28
   1  -5 -13   23.64    1.23
   1   5 -12    4.44    0.59
   1  -5 -12    4.71    0.42
   1   5 -12    5.02    0.47
   1  -5 -12    4.53    0.35
   1   5 -11    0.38    0.24
   1  -5 -11    0.01    0.15
   1  -5 -11    0.21    0.22
   1   5 -11    0.10    0.33
   1   5 -10    2.39    0.32
   1   5 -10    2.45    0.46
   1  -5 -10    2.39    0.27
   1  -5 -10    2.41    0.23
   1   5  -9   74.12    3.71
   1   5  -9   73.00    3.89
   1  -5  -9   74.30    3.66
   1  -5  -9   78.12    3.63
   1  -5  -8    3.39    0.28
   1  -5  -8    3.28    0.26
   1   5  -8    3.06    0.47
   1   5  -8    3.48    0.33
   1  -5  -8    3.35    0.25
   1  -5  -7    0.98    0.13
   1  -5  -7    1.18    0.15
   1   5  -7    0.67    0.29
   1   5  -7    1.09    0.20
   1  -5  -7    0.87    0.22
   1   5  -6   40.16    1.90
   1  -5  -6   38.93    1.83
   1  -5  -6   37.08    1.84
  -1   5   5    1.26    0.12
   1  -5  -5    1.43    0.12
   1   5  -5    1.30    0.16
   1  -5  -5    1.31    0.11
   1  -5  -4    0.35    0.07
  -1   5   4    0.33    0.07
   1   5  -4    0.66    0.16
  -1  -5   4    0.35    0.12
   1  -5  -4    0.64    0.07
  -1   5   3    0.12    0.05
  -1  -5   3    0.17    0.08
   1   5  -2   46.56    2.29
  -1  -5   1   58.45    2.94
   1   5  -1   62.49    2.94
   1   5   0    0.04    0.09
  -1  -5   0    0.13    0.08
   1  -5   0    0.01    0.06
  -1  -5  -1    6.00    0.35
   1  -5   1    6.08    0.37
   1   5   1    6.05    0.39
  -1  -5  -1    6.95    0.40
  -1  -5  -2   42.06    2.04
  -1   5  -2   48.12    2.11
   1  -5   2   45.17    2.09
   1   5   2   40.34    2.01
   1   5   3    1.28    0.11
  -1  -5  -3    1.70    0.14
   1   5   3    1.46    0.19
  -1   5  -3    1.85    0.20
  -1  -5  -3    1.66    0.11
   1   5   4    0.30    0.18
  -1  -5  -4    0.32    0.07
  -1   5  -4    0.66    0.18
   1   5   4    0.33    0.10
   1   5   4    0.32    0.09
  -1  -5  -4    0.44    0.09
  -1  -5  -5    0.04    0.07
  -1  -5  -5    0.05    0.09
  -1   5  -5    0.08    0.17
   1   5   5    0.19    0.10
   1   5   5    0.37    0.11
  -1   5  -6   44.63    2.20
  -1  -5  -6   43.02    2.07
   1   5   6   42.23    2.07
   1   5   6   44.86    2.11
  -1  -5  -7   11.61    0.63
  -1  -5  -7   11.46    0.61
   1   5   7   12.01    0.70
  -1   5  -7   11.05    0.74
   1  -5   7   10.46    0.68
  -1   5  -8    4.71    0.41
   1  -5   8    4.75    0.33
  -1  -5  -8    5.17    0.37
  -1  -5  -8    5.59    0.35
  -1  -5  -9    9.52    0.52
  -1   5  -9    7.86    0.58
  -1  -5  -9    6.27    0.51
  -1   5  -9   10.42    0.70
  -1  -5 -10    1.50    0.23
  -1   5 -10    1.80    0.34
  -1   5 -10    1.50    0.30
  -1  -5 -10    0.91    0.22
  -1   5 -11    0.81    0.30
  -1  -5 -11    0.41    0.19
  -1   5 -11    0.55    0.26
  -1  -5 -11    0.60    0.21
  -1   5 -12    6.91    0.64
  -1   5 -12    6.77    0.56
  -1  -5 -12    5.85    0.46
  -1  -5 -12    6.90    0.48
  -1  -5 -13    2.84    0.36
  -1  -5 -13    2.60    0.33
  -1   5 -13    3.28    0.53
  -1  -5 -14    1.06    0.30
  -1   5 -14    0.14    0.37
  -1  -5 -14    0.56    0.26
  -1   5 -15    0.31    0.39
  -1   5 -15    0.25    0.41
  -1  -5 -15    0.37    0.26
  -1  -5 -16    0.49    0.27
  -1  -5 -16    0.17    0.32
  -1   5 -16    0.97    0.45
  -1   5 -16    0.06    0.44
  -1   5 -17   -0.11    0.51
  -1   5 -17   -0.58    0.48
  -1   5 -18    0.32    0.46
   1   6 -18    0.12    0.58
   1   6 -17   -0.74    0.62
   1   6 -16    0.03    0.46
   1   6 -16   -0.36    0.56
   1  -6 -15    0.41    0.27
   1  -6 -15   -0.03    0.21
   1  -6 -14   -0.14    0.25
   1  -6 -14   -0.02    0.21
   1  -6 -13    2.49    0.29
   1  -6 -13    2.65    0.36
   1   6 -12    1.63    0.46
   1   6 -12    1.42    0.32
   1  -6 -12    1.29    0.21
   1  -6 -12    1.44    0.27
   1   6 -11    2.59    0.48
   1  -6 -11    2.93    0.26
   1  -6 -11    2.79    0.29
   1   6 -11    3.10    0.36
   1   6 -10    1.94    0.46
   1  -6 -10    1.94    0.21
   1  -6 -10    1.63    0.24
   1   6 -10    1.76    0.30
   1   6  -9   10.43    0.85
   1  -6  -9   10.39    0.57
   1   6  -9    9.91    0.62
   1  -6  -8   21.67    1.10
   1   6  -8   22.56    1.17
   1  -6  -8   20.57    1.15
   1  -6  -8   21.81    1.09
   1   6  -8   20.14    1.36
   1  -6  -7   13.10    0.88
   1   6  -7   12.34    0.98
   1  -6  -7   14.98    0.76
   1  -6  -7   15.24    0.76
   1   6  -7   15.64    0.83
   1   6  -6    2.58    0.24
   1  -6  -6    2.52    0.18
   1  -6  -6    2.06    0.17
  -1   6   6    2.23    0.18
   1  -6  -6    1.95    0.32
  -1   6   5    0.28    0.09
  -1  -6   5    0.04    0.14
   1  -6  -5    0.08    0.07
   1  -6  -5    0.10    0.07
  -1   6   4   44.25    2.20
   1  -6  -4   45.42    2.21
  -1  -6   4   48.25    2.25
  -1  -6   3   11.63    0.64
   1   6  -3   12.00    0.74
  -1   6   3   13.21    0.63
   1   6  -2    8.34    0.53
  -1  -6   1   14.44    0.80
   1   6  -1   13.13    0.81
  -1   6   1   14.48    0.71
  -1  -6   0    0.12    0.11
   1   6   0    0.01    0.11
   1   6   1  126.56    6.19
  -1  -6  -1  131.26    6.19
  -1  -6  -2    8.82    0.48
  -1  -6  -2    9.02    0.55
   1   6   2    8.58    0.44
  -1  -6  -3    1.23    0.12
   1   6   3    1.78    0.24
  -1   6  -3    1.64    0.21
   1   6   3    1.19    0.10
   1   6   4   39.72    1.84
  -1  -6  -4   35.76    1.80
  -1  -6  -4   38.79    1.83
   1   6   4   46.96    2.03
   1   6   4   35.05    1.81
  -1   6  -4   44.07    1.98
  -1   6  -5    1.80    0.27
   1   6   5    1.60    0.17
  -1  -6  -5    1.42    0.16
  -1  -6  -5    1.60    0.13
   1   6   5    1.86    0.16
  -1  -6  -6    2.43    0.19
   1   6   6    3.32    0.27
   1   6   6    2.73    0.24
   1  -6   6    2.80    0.37
  -1  -6  -6    2.82    0.23
   1   6   7    1.91    0.25
   1  -6   7    1.43    0.28
  -1  -6  -7    1.21    0.19
  -1  -6  -7    1.78    0.17
  -1   6  -7    2.21    0.33
  -1   6  -8   15.31    0.96
   1   6   8   15.64    0.91
  -1  -6  -8   15.37    0.81
   1  -6   8   13.84    0.82
  -1  -6  -8   14.24    0.77
  -1  -6  -9  101.43    4.93
  -1  -6  -9  104.22    4.90
  -1   6  -9   99.70    5.09
  -1   6 -10    3.50    0.44
  -1  -6 -10    2.37    0.28
  -1  -6 -10    3.03    0.27
  -1   6 -11    0.68    0.32
  -1  -6 -11    0.12    0.19
  -1  -6 -11    0.57    0.20
  -1   6 -12    1.00    0.36
  -1  -6 -12    1.09    0.24
  -1  -6 -12    1.06    0.25
  -1  -6 -13   28.76    1.47
  -1   6 -13   25.72    1.64
  -1  -6 -14    0.18    0.25
  -1   6 -14   -0.12    0.40
  -1  -6 -14   -0.25    0.28
  -1  -6 -15   -0.11    0.24
  -1  -6 -15   -0.22    0.30
  -1   6 -15   -0.16    0.42
  -1  -6 -16    0.15    0.29
  -1   6 -16   -0.41    0.47
  -1  -6 -16    0.18    0.26
  -1   6 -16   -0.39    0.47
  -1   6 -17    0.27    0.50
  -1   6 -17   -0.03    0.49
  -1   6 -18    1.19    0.54
   1   7 -17   -0.60    0.68
   1   7 -16    0.86    0.51
   1   7 -15    0.68    0.44
   1  -7 -15    0.62    0.26
   1   7 -14    3.31    0.61
   1  -7 -14    3.19    0.34
   1  -7 -14    2.64    0.30
   1   7 -13   28.54    1.86
   1  -7 -13   29.28    1.56
   1  -7 -13   31.78    1.54
   1   7 -12    0.20    0.27
   1  -7 -12    0.17    0.21
   1  -7 -12    0.03    0.17
   1   7 -12    0.54    0.46
   1   7 -11    1.01    0.28
   1  -7 -11    0.57    0.19
   1   7 -11    0.69    0.45
   1  -7 -11    0.54    0.16
   1  -7 -10    1.94    0.23
   1   7 -10    2.32    0.31
   1  -7 -10    1.73    0.21
   1  -7  -9   95.46    4.51
   1   7  -9   82.14    4.79
   1  -7  -9   96.09    4.51
   1   7  -9   93.62    4.58
   1  -7  -8   26.31    1.35
   1  -7  -8   29.24    1.36
   1  -7  -8   25.40    1.45
   1   7  -8   25.51    1.67
   1   7  -7    1.51    0.40
   1  -7  -7    1.24    0.15
   1  -7  -7    1.54    0.14
   1  -7  -7    1.40    0.29
  -1   7   6   24.13    1.16
   1  -7  -6   23.77    1.15
   1  -7  -6   23.30    1.36
   1  -7  -6   22.27    1.13
  -1  -7   6   24.88    1.23
  -1  -7   5    0.80    0.16
   1  -7  -5    0.57    0.07
  -1   7   5    0.88    0.11
   1  -7  -5    0.80    0.11
   1   7  -4  144.66    6.35
  -1  -7   4  130.89    6.16
  -1   7   4  125.93    6.12
   1   7  -3    1.61    0.26
  -1  -7   3    1.85    0.22
  -1   7   3    1.18    0.12
   1   7  -2    5.81    0.45
   1   7  -1  157.95    7.02
  -1  -7   1  138.60    6.99
  -1   7   1  144.17    6.88
   1   7   0   -0.02    0.14
  -1  -7   0    0.02    0.12
  -1   7   0    0.41    0.10
  -1  -7  -1   15.78    0.91
  -1  -7  -2    5.65    0.43
   1   7   3   14.66    0.75
   1   7   3   15.66    0.79
   1   7   3   16.92    0.95
  -1  -7  -3   15.09    0.87
  -1  -7  -3   15.86    0.79
   1   7   4  149.53    7.20
  -1  -7  -4  147.47    7.16
   1   7   4  173.06    7.42
  -1   7  -4  164.25    7.35
   1   7   4  153.61    7.17
  -1  -7  -4  151.70    7.20
   1   7   5    0.01    0.10
  -1  -7  -5    0.20    0.08
  -1  -7  -5    0.30    0.12
   1   7   5    0.24    0.11
  -1   7  -5    0.02    0.22
   1   7   6   18.94    0.92
   1   7   6   16.71    0.90
  -1  -7  -6   17.55    0.89
   1  -7   6   18.69    1.09
  -1   7  -6   19.24    1.07
  -1  -7  -6   15.86    0.85
   1   7   7   14.23    0.83
   1  -7   7   13.28    0.84
  -1  -7  -7   15.52    0.75
  -1  -7  -7   14.55    0.78
  -1   7  -7   14.93    0.96
   1   7   7   15.00    0.80
   1  -7   7   13.46    0.91
   1   7   8   40.71    1.95
   1  -7   8   34.84    1.90
  -1  -7  -8   38.03    1.84
  -1  -7  -8   35.04    1.79
  -1   7  -8   38.97    2.04
  -1  -7  -9    8.47    0.59
  -1  -7  -9    9.89    0.57
  -1  -7 -10    0.38    0.19
  -1  -7 -10    0.97    0.21
  -1   7 -11    4.23    0.51
  -1  -7 -11    3.96    0.33
  -1  -7 -11    3.83    0.34
  -1  -7 -12    0.29    0.22
  -1  -7 -12    0.22    0.21
  -1  -7 -13    3.55    0.38
  -1  -7 -13    3.29    0.37
  -1   7 -13    3.87    0.63
  -1  -7 -14    2.06    0.32
  -1  -7 -14    1.72    0.29
  -1   7 -15   -0.30    0.46
  -1  -7 -15    0.29    0.25
  -1  -7 -15   -0.48    0.25
  -1   7 -16   -0.07    0.46
  -1   7 -16    0.52    0.52
  -1   7 -17   -0.48    0.54
  -1   7 -17    0.03    0.57
   1   8 -17   -0.57    0.71
   1   8 -16    3.56    0.63
   1   8 -15    0.88    0.52
   1  -8 -15    0.28    0.24
   1   8 -14    3.63    0.66
   1  -8 -14    3.33    0.33
   1  -8 -14    3.48    0.34
   1  -8 -13    3.20    0.33
   1  -8 -13    3.11    0.34
   1  -8 -12    2.96    0.28
   1   8 -12    2.49    0.59
   1  -8 -12    3.64    0.32
   1  -8 -11    1.95    0.24
   1   8 -11    1.62    0.46
   1  -8 -11    1.90    0.22
   1  -8 -10    0.47    0.17
   1  -8 -10    0.35    0.15
   1   8 -10    0.38    0.43
   1   8  -9    8.29    0.81
   1  -8  -9    7.56    0.49
   1  -8  -9    6.77    0.39
   1  -8  -8   53.70    2.50
   1  -8  -8   50.84    2.48
   1   8  -8   50.38    2.83
   1  -8  -8   49.74    2.64
   1  -8  -7    3.77    0.43
  -1   8   7    4.58    0.28
   1  -8  -7    3.78    0.26
   1  -8  -6   41.08    1.77
  -1  -8   6   47.46    1.86
   1  -8  -6   42.43    2.03
  -1   8   5    0.12    0.09
  -1  -8   5   -0.09    0.13
  -1  -8   4  230.95   10.90
  -1   8   4  228.42   10.88
  -1  -8   4  235.49   11.00
  -1   8   3    8.43    0.46
  -1  -8   3    7.45    0.55
   1   8  -3    7.69    0.62
   1   8  -2   39.28    1.88
  -1   8   2   33.65    1.63
  -1   8   1    8.28    0.46
   1   8  -1    8.75    0.61
  -1  -8   1    7.62    0.57
   1   8   0   -0.20    0.22
  -1  -8   0    0.02    0.17
  -1   8   0    0.09    0.11
  -1  -8  -1   68.08    3.40
  -1  -8  -2   36.57    1.92
   1   8   3    0.66    0.08
   1   8   3    0.54    0.12
  -1  -8  -3    0.55    0.12
  -1  -8  -3    0.66    0.19
   1   8   3    0.73    0.27
  -1  -8  -4  208.05    9.93
   1   8   4  206.11    9.84
  -1   8  -4  214.01    9.99
  -1  -8  -4  207.12    9.84
  -1   8  -5    0.49    0.27
   1   8   5    0.35    0.11
  -1  -8  -5    0.64    0.10
   1   8   5    0.54    0.14
  -1  -8  -5    0.59    0.13
  -1  -8  -6   58.84    2.56
   1   8   6   52.63    2.54
   1   8   6   53.64    2.54
  -1   8  -6   52.55    2.73
  -1  -8  -6   48.88    2.48
   1  -8   6   51.42    2.73
   1  -8   6   51.40    2.58
   1  -8   7    0.13    0.25
  -1  -8  -7    0.43    0.11
   1  -8   7    0.46    0.19
   1   8   7    0.68    0.19
  -1  -8  -7    0.37    0.15
   1   8   7    0.34    0.15
  -1   8  -7    0.59    0.29
   1  -8   8   45.10    2.13
  -1  -8  -8   36.54    1.98
   1   8   8   44.67    2.05
   1   8   8   44.27    2.13
  -1  -8  -8   42.59    2.03
   1  -8   8   36.88    2.13
  -1   8  -8   45.67    2.28
  -1  -8  -9   63.94    3.21
   1  -8   9   62.30    3.25
  -1  -8  -9   69.47    3.18
  -1   8  -9   66.51    3.44
  -1  -8 -10    0.39    0.19
  -1  -8 -10    0.41    0.17
  -1   8 -10    0.95    0.36
  -1  -8 -11    0.07    0.19
  -1  -8 -11    0.07    0.17
  -1  -8 -12    2.21    0.27
  -1  -8 -12    2.32    0.29
  -1  -8 -13   28.10    1.45
  -1  -8 -13   27.72    1.42
  -1   8 -13   26.09    1.69
  -1  -8 -14    5.11    0.42
  -1   8 -14    5.11    0.69
  -1  -8 -14    5.59    0.45
  -1  -8 -15    0.14    0.25
  -1  -8 -15    0.31    0.25
  -1   8 -15   -0.50    0.50
  -1   8 -16    0.50    0.51
  -1   8 -17    0.30    0.63
  -1   8 -17   -0.48    0.58
   1   9 -17   -0.46    0.76
   1   9 -16    1.89    0.59
   1   9 -15    0.51    0.50
   1  -9 -14    6.04    0.43
   1  -9 -14    6.70    0.45
   1   9 -14    5.60    0.80
   1   9 -13   20.10    1.52
   1  -9 -13   22.02    1.14
   1  -9 -13   21.69    1.13
   1   9 -12    1.46    0.56
   1  -9 -12    1.36    0.22
   1  -9 -12    1.56    0.22
   1  -9 -11    0.28    0.16
   1   9 -11   -0.09    0.44
   1  -9 -11    0.17    0.15
   1  -9 -10    0.58    0.16
   1  -9 -10    0.26    0.14
   1  -9  -9   27.64    1.26
   1  -9  -9   24.33    1.29
   1   9  -9   22.95    1.62
   1  -9  -9   23.52    1.39
   1  -9  -8   28.13    1.46
   1   9  -8   31.79    1.91
   1  -9  -8   32.49    1.70
   1  -9  -8   34.99    1.52
   1  -9  -7    0.13    0.07
   1  -9  -7    0.28    0.27
   1   9  -7   -0.23    0.35
  -1   9   7   -0.04    0.12
  -1  -9   7    0.20    0.18
   1  -9  -7    0.04    0.12
   1  -9  -6   53.37    2.78
  -1  -9   6   55.01    2.59
  -1   9   6   50.60    2.52
  -1   9   5    1.81    0.16
  -1  -9   5    1.52    0.20
  -1  -9   4  200.82    9.73
  -1  -9   4  195.83    9.61
  -1   9   4  209.08    9.59
  -1  -9   3    0.14    0.18
  -1   9   3   -0.09    0.12
  -1   9   2   28.38    1.40
   1   9  -2   31.94    1.66
  -1  -9   1   10.32    0.72
   1   9  -1   11.28    0.77
  -1   9   1   10.55    0.59
  -1   9   0    0.14    0.14
   1   9   0    0.02    0.24
  -1  -9   0   -0.02    0.19
  -1  -9  -1    1.25    0.24
  -1   9  -1    1.42    0.23
  -1  -9  -2   26.81    1.49
  -1  -9  -3    0.65    0.20
   1   9   3    0.49    0.14
   1   9   3    0.57    0.08
  -1  -9  -4  239.65   10.55
  -1  -9  -4  215.99   10.41
   1   9   4  215.19   10.36
   1   9   4  227.19   10.41
   1  -9   5    0.12    0.15
  -1   9  -5   -0.13    0.26
   1  -9   5    0.03    0.26
  -1  -9  -5    0.12    0.12
   1   9   5    0.14    0.10
   1   9   5    0.42    0.14
  -1   9  -6   43.21    2.29
   1   9   6   41.80    2.07
   1  -9   6   42.08    2.29
   1   9   6   45.86    2.08
   1  -9   6   41.74    2.12
  -1  -9  -6   40.80    2.02
  -1  -9  -6   41.43    2.07
   1   9   7    0.06    0.16
   1  -9   7    0.21    0.18
   1  -9   7    0.08    0.26
  -1  -9  -7    0.25    0.15
   1   9   7    0.28    0.15
  -1  -9  -7    0.14    0.09
  -1   9  -7    0.06    0.27
   1  -9   8   49.45    2.46
   1   9   8   45.79    2.44
   1  -9   8   42.94    2.50
  -1  -9  -8   51.99    2.40
  -1  -9  -8   46.80    2.33
   1   9   8   51.91    2.40
  -1   9  -8   49.40    2.63
  -1  -9  -9    1.95    0.21
   1  -9   9    3.39    0.36
  -1  -9  -9    2.34    0.27
  -1   9  -9    3.49    0.51
  -1  -9 -10    0.27    0.15
  -1   9 -10    0.21    0.36
  -1  -9 -10    0.42    0.20
  -1  -9 -11    0.58    0.21
  -1  -9 -11    0.49    0.17
  -1  -9 -12    2.40    0.31
  -1  -9 -12    2.55    0.27
  -1  -9 -13    1.90    0.28
  -1  -9 -13    2.28    0.32
  -1   9 -13    2.70    0.56
  -1  -9 -14    4.24    0.37
  -1  -9 -14    4.85    0.42
  -1   9 -15   -0.12    0.49
  -1  -9 -15    0.49    0.28
  -1  -9 -15    0.70    0.24
  -1   9 -16    0.78    0.52
  -1   9 -17   -0.77    0.68
  -1   9 -17    0.17    0.59
   1  10 -17   -0.72    0.83
   1  10 -16    2.18    0.61
   1  10 -15    1.32    0.55
   1 -10 -14    1.00    0.21
   1  10 -14    2.14    0.63
   1 -10 -14    1.76    0.26
   1 -10 -13    1.18    0.26
   1  10 -13    1.88    0.64
   1 -10 -13    1.67    0.22
   1 -10 -12    0.74    0.21
   1 -10 -12    0.92    0.18
   1  10 -12    0.52    0.53
   1 -10 -11    3.67    0.29
   1 -10 -11    3.39    0.25
   1 -10 -10    0.15    0.12
   1 -10 -10    0.10    0.16
   1  10 -10    0.05    0.45
   1  10  -9    0.72    0.42
   1 -10  -9    0.64    0.12
   1 -10  -9    0.65    0.17
   1 -10  -9    0.86    0.27
   1  10  -8   26.58    1.76
   1 -10  -8   26.01    1.32
   1 -10  -8   29.54    1.39
   1 -10  -8   25.83    1.56
  -1  10   7    5.15    0.33
  -1 -10   7    5.55    0.40
   1 -10  -7    5.37    0.54
  -1  10   6   14.34    0.75
   1 -10  -6   14.90    1.01
  -1 -10   6   14.14    0.81
  -1  10   5   -0.01    0.10
  -1 -10   5    0.27    0.14
   1 -10  -5   -0.09    0.27
  -1 -10   4  128.69    6.56
  -1  10   4  139.20    6.42
   1 -10  -4  127.67    6.60
  -1  10   3    6.91    0.44
  -1 -10   3    6.01    0.53
  -1  10   2    5.94    0.35
   1  10  -1    0.41    0.25
  -1  10   1    0.75    0.15
  -1 -10   1    0.45    0.21
  -1 -10   0   -0.43    0.24
  -1  10   0    0.01    0.15
   1  10   0    0.11    0.26
  -1 -10  -1    4.92    0.46
  -1  10  -1    4.64    0.39
  -1 -10  -2    5.78    0.52
   1  10   2    7.15    0.45
  -1  10  -2    6.10    0.49
   1  10   3    1.03    0.17
  -1 -10  -3    0.88    0.24
   1 -10   4  103.77    5.62
   1  10   4  113.91    5.38
  -1 -10  -4  112.71    5.58
   1  10   4  116.68    5.44
   1  10   5    0.56    0.14
  -1 -10  -5    1.00    0.16
   1  10   5    0.84    0.11
  -1 -10  -5    0.84    0.23
   1 -10   5    0.65    0.30
  -1  10  -6   18.52    1.15
   1  10   6   17.36    0.93
   1 -10   6   17.05    0.98
   1 -10   6   18.03    1.15
   1  10   6   18.02    0.91
  -1 -10  -6   17.23    0.93
  -1 -10  -7    0.36    0.10
  -1  10  -7    0.89    0.33
   1 -10   7    0.61    0.29
  -1 -10  -7    0.40    0.16
   1 -10   7    0.60    0.22
   1  10   7    0.55    0.17
  -1  10  -8   26.30    1.49
   1 -10   8   19.60    1.33
  -1 -10  -8   21.51    1.12
   1 -10   8   24.44    1.27
   1  10   8   24.24    1.20
  -1 -10  -8   21.94    1.18
   1  10   8   24.73    1.25
   1 -10   9    7.97    0.63
  -1  10  -9    7.88    0.76
  -1 -10  -9    7.35    0.51
   1 -10   9    7.23    0.58
   1  10   9    9.24    0.55
  -1 -10  -9    9.00    0.46
  -1 -10 -10    0.14    0.14
  -1 -10 -10    0.26    0.20
  -1  10 -10    0.38    0.34
  -1 -10 -11    0.49    0.17
  -1 -10 -11    0.40    0.23
  -1  10 -12    1.29    0.46
  -1 -10 -12    0.73    0.20
  -1 -10 -12    1.22    0.28
  -1 -10 -13   16.94    0.94
  -1 -10 -13   15.58    0.86
  -1  10 -13   15.79    1.17
  -1 -10 -14    2.32    0.34
  -1 -10 -14    2.60    0.28
  -1 -10 -15    0.06    0.25
  -1  10 -15   -0.77    0.58
  -1  10 -16   -0.17    0.55
   1  11 -16    0.70    0.51
   1  11 -15   -0.30    0.52
   1  11 -14    0.62    0.55
   1 -11 -13    9.99    0.55
   1  11 -13   10.14    1.02
   1 -11 -13   10.51    0.62
   1 -11 -12   -0.02    0.21
   1  11 -12   -0.33    0.47
   1 -11 -12    0.09    0.13
   1 -11 -11    0.05    0.18
   1  11 -11    0.63    0.49
   1 -11 -11    0.45    0.13
   1  11 -10    0.20    0.44
   1 -11 -10    0.46    0.11
   1 -11 -10    0.32    0.16
   1  11  -9    2.77    0.57
   1 -11  -9    2.94    0.40
   1 -11  -9    3.01    0.18
  -1  11   8    9.35    0.54
  -1 -11   8   10.05    0.63
   1 -11  -8    8.34    0.71
   1  11  -8    7.60    0.85
   1  11  -7    0.25    0.36
  -1  11   7    0.39    0.14
   1 -11  -7    0.37    0.32
  -1 -11   7    0.85    0.21
  -1  11   6    0.60    0.13
  -1 -11   6    0.37    0.17
   1 -11  -6    0.38    0.29
  -1 -11   5    0.54    0.23
  -1  11   5    0.88    0.14
   1 -11  -5    0.73    0.32
  -1 -11   5    0.76    0.16
  -1 -11   4   30.01    1.69
  -1  11   4   30.62    1.52
   1 -11  -4   28.90    1.74
   1 -11  -3    1.56    0.33
  -1 -11   3    1.98    0.31
  -1  11   2    0.38    0.11
  -1 -11   1   19.26    1.15
  -1  11   1   17.89    0.98
  -1  11   0    0.06    0.15
  -1 -11   0    0.17    0.22
  -1 -11  -1    1.70    0.31
  -1  11  -1    2.14    0.29
   1  11   2    0.59    0.17
  -1 -11  -2    0.24    0.22
  -1  11  -2    0.69    0.23
  -1 -11  -3   17.79    1.14
   1 -11   3   17.07    1.15
   1  11   3   20.13    1.02
  -1 -11  -4   33.88    1.89
   1 -11   4   34.59    1.95
   1  11   4   35.00    1.66
   1  11   4   33.35    1.73
  -1 -11  -5   -0.09    0.14
   1  11   5    0.01    0.13
   1 -11   5   -0.03    0.27
  -1 -11  -5   -0.21    0.23
   1  11   5    0.12    0.08
  -1 -11  -6    0.14    0.14
   1  11   6    0.18    0.12
   1  11   6    0.34    0.15
   1 -11   6    0.31    0.26
   1 -11   6    0.19    0.19
   1  11   7    5.92    0.41
   1 -11   7    6.73    0.60
   1 -11   7    5.83    0.46
  -1 -11  -7    6.04    0.41
   1  11   7    6.61    0.42
  -1  11  -7    5.92    0.62
   1 -11   8    9.54    0.78
   1  11   8   11.71    0.68
   1 -11   8   10.85    0.71
   1  11   8   11.32    0.65
  -1  11  -8   11.78    0.92
  -1 -11  -8   10.02    0.63
  -1 -11  -9    0.34    0.12
   1 -11   9    0.20    0.27
   1  11   9    0.22    0.20
  -1  11  -9    0.66    0.39
  -1 -11  -9    0.26    0.17
   1 -11   9    0.50    0.26
  -1  11 -10    0.04    0.35
  -1 -11 -10    0.25    0.13
  -1 -11 -10    0.01    0.18
  -1 -11 -11    6.31    0.46
  -1 -11 -11    6.77    0.39
  -1  11 -11    5.56    0.69
  -1 -11 -12    0.35    0.23
  -1 -11 -12    0.10    0.17
  -1  11 -12    0.48    0.42
  -1 -11 -13    0.74    0.27
  -1 -11 -13    1.30    0.22
  -1 -11 -14    0.46    0.19
  -1 -11 -14    0.17    0.26
  -1  11 -15   -0.18    0.57
  -1  11 -16   -0.76    0.59
   1  12 -16    1.42    0.62
   1  12 -15    0.25    0.55
   1  12 -14    0.06    0.51
   1 -12 -13    1.05    0.15
   1  12 -13    1.19    0.61
   1  12 -12    0.80    0.56
   1 -12 -12    1.32    0.15
   1  12 -11    2.28    0.60
   1 -12 -11    2.20    0.16
   1  12 -10    0.10    0.45
  -1  12   9    1.07    0.20
   1  12  -9    0.49    0.46
   1 -12  -9    1.10    0.33
   1  12  -8    5.96    0.75
  -1 -12   8    6.56    0.49
  -1  12   8    6.06    0.40
   1 -12  -8    5.39    0.59
   1  12  -7    1.59    0.46
  -1 -12   7    1.47    0.24
   1 -12  -7    1.04    0.33
   1 -12  -6    5.91    0.60
  -1 -12   6    6.38    0.43
  -1  12   6    5.70    0.38
  -1  12   5    0.08    0.12
  -1 -12   5    0.10    0.15
  -1 -12   5   -0.21    0.23
   1 -12  -5    0.03    0.25
   1 -12  -4    3.03    0.43
  -1  12   4    3.02    0.27
  -1 -12   4    3.04    0.41
  -1  12   3    6.23    0.46
  -1  12   3    5.90    0.33
  -1 -12   3    5.87    0.55
   1 -12  -3    6.11    0.57
  -1  12   2    5.88    0.34
   1 -12  -2    0.03    0.52
  -1  12   1    0.39    0.16
  -1 -12   1    0.44    0.24
  -1  12   0   -0.16    0.18
  -1 -12   0   -0.09    0.21
  -1 -12  -1    2.69    0.37
  -1  12  -1    2.99    0.33
  -1 -12  -2    6.99    0.60
  -1  12  -2    6.26    0.54
   1  12   2    6.86    0.50
  -1  12  -3    0.55    0.26
  -1 -12  -3    0.40    0.24
   1 -12   3    0.39    0.28
   1  12   3    0.50    0.16
  -1 -12  -4    1.54    0.32
   1 -12   4    2.21    0.40
   1  12   4    1.94    0.23
   1  12   4    2.14    0.15
  -1 -12  -5    0.03    0.24
   1  12   5    0.20    0.08
   1  12   5    0.31    0.15
   1 -12   5    0.32    0.29
   1 -12   6    7.82    0.53
   1  12   6    6.45    0.41
   1 -12   6    8.58    0.69
   1  12   6    7.02    0.45
  -1 -12  -7    0.13    0.16
   1 -12   7    0.09    0.29
   1 -12   7    0.17    0.22
   1  12   7    0.39    0.16
   1  12   7   -0.19    0.18
  -1  12  -7    0.11    0.34
   1 -12   8    3.17    0.38
   1 -12   8    4.57    0.52
  -1 -12  -8    3.30    0.32
  -1  12  -8    3.61    0.56
   1  12   8    3.58    0.32
   1 -12   9    8.63    0.66
   1 -12   9    7.74    0.58
  -1 -12  -9    7.22    0.50
   1  12   9    8.13    0.51
   1 -12  10    1.13    0.28
  -1  12 -10    1.04    0.45
  -1 -12 -10    0.75    0.22
   1  12  10    0.42    0.23
  -1 -12 -10    0.77    0.14
  -1 -12 -11    0.59    0.22
  -1 -12 -11    0.34    0.15
  -1  12 -11    0.46    0.46
  -1  12 -12    1.01    0.46
  -1 -12 -12    0.79    0.17
  -1 -12 -12    1.05    0.26
  -1 -12 -13   10.68    0.68
  -1  12 -13   11.14    0.98
  -1 -12 -13   10.55    0.59
  -1  12 -14   -0.49    0.62
  -1 -12 -14    0.19    0.26
  -1  12 -15   -0.64    0.66
  -1  12 -16   -0.63    0.64
   1  13 -16    0.52    0.57
   1  13 -15   -0.59    0.59
   1  13 -14    0.06    0.58
   1  13 -13    8.04    0.98
   1  13 -12    1.65    0.63
   1  13 -11   -0.34    0.50
   1  13 -10    0.21    0.47
   1 -13  -9   25.17    1.52
  -1  13   9   26.54    1.30
   1  13  -8    1.81    0.54
   1 -13  -8    2.26    0.43
  -1 -13   8    2.10    0.30
  -1  13   8    1.72    0.22
  -1  13   7    0.16    0.14
   1  13  -7    0.13    0.39
   1 -13  -7    0.56    0.35
  -1 -13   7   -0.02    0.19
  -1  13   6    7.04    0.43
   1 -13  -6    7.88    0.70
  -1 -13   6    6.18    0.47
   1 -13  -5   -0.07    0.31
  -1  13   5    0.38    0.15
  -1 -13   5    0.09    0.28
  -1  13   4    0.39    0.17
   1 -13  -4    0.60    0.31
  -1 -13   4    0.12    0.27
   1 -13  -3    0.29    0.27
  -1  13   3   -0.18    0.21
  -1  13   3    0.16    0.09
  -1 -13   3    0.09    0.25
  -1  13   2    8.84    0.47
   1 -13  -2    0.03    0.70
  -1  13   1   13.80    0.79
  -1 -13   1   16.29    0.99
  -1  13   0   -0.16    0.17
  -1 -13   0   -0.06    0.23
   1 -13   0    0.03    0.23
  -1  13  -1    2.49    0.32
  -1 -13  -1    1.37    0.33
   1 -13   1    1.42    0.37
  -1  13  -2   10.00    0.73
   1  13   2   10.32    0.68
  -1 -13  -2    9.55    0.77
   1  13   3    0.72    0.19
   1 -13   3    0.64    0.31
  -1 -13  -3    0.22    0.25
  -1  13  -3    0.50    0.30
   1 -13   4    0.88    0.33
   1  13   4    0.46    0.10
   1  13   4    0.41    0.18
  -1  13  -4    0.49    0.30
  -1 -13  -4    0.61    0.29
   1  13   5   -0.15    0.15
  -1 -13  -5   -0.03    0.27
   1 -13   5    0.36    0.31
   1  13   5   -0.04    0.09
   1 -13   6    7.59    0.55
   1 -13   6    7.92    0.69
   1  13   6    7.40    0.48
   1  13   6    6.93    0.41
   1  13   7    1.46    0.20
   1 -13   7    1.70    0.28
   1  13   7    1.49    0.23
   1 -13   7    1.31    0.35
  -1  13  -8    2.41    0.50
   1 -13   8    2.50    0.44
   1 -13   8    2.26    0.34
  -1 -13  -8    1.83    0.27
   1  13   8    2.66    0.28
  -1 -13  -9    2.72    0.30
  -1  13  -9    3.05    0.58
   1 -13   9    2.25    0.35
   1  13   9    2.01    0.28
   1 -13   9    2.25    0.44
   1 -13  10    0.79    0.29
  -1  13 -10    0.05    0.42
  -1 -13 -10    0.40    0.21
   1  13  10    0.37    0.22
  -1  13 -11    0.05    0.43
  -1 -13 -11    0.01    0.22
  -1  13 -12    1.82    0.56
  -1 -13 -12    1.95    0.31
  -1 -13 -13    0.62    0.29
  -1  13 -13    1.35    0.58
  -1 -13 -14    0.35    0.27
  -1  13 -14   -0.05    0.56
  -1  13 -15   -0.84    0.67
  -1  13 -16   -0.83    0.64
   1  14 -15   -0.13    0.59
   1  14 -14   -0.51    0.71
   1  14 -13    1.79    0.71
   1  14 -12    1.51    0.66
   1  14 -11    2.06    0.61
   1 -14 -10    0.58    0.33
   1  14 -10    0.65    0.51
  -1  14  10    0.51    0.21
  -1  14   9    4.67    0.39
  -1 -14   9    6.54    0.52
   1 -14  -9    5.76    0.64
   1  14  -9    7.13    0.83
  -1 -14   8    9.50    0.65
  -1  14   8    9.35    0.56
   1  14  -8    8.56    0.90
   1 -14  -8    9.96    0.82
  -1 -14   7   11.07    0.73
  -1  14   7   11.70    0.66
   1 -14  -7   12.34    0.91
   1 -14  -6    0.79    0.38
  -1  14   6    1.51    0.21
  -1 -14   6    1.52    0.25
   1 -14  -5    0.03    0.35
  -1  14   5   -0.02    0.18
  -1 -14   5    0.19    0.31
  -1  14   4   10.50    0.67
  -1 -14   4   10.99    0.85
   1 -14  -4   11.19    0.88
  -1  14   3   13.19    0.82
  -1 -14   3   13.02    0.94
   1 -14  -3   12.99    0.98
  -1  14   3   12.62    0.68
   1 -14  -2    1.84    0.39
  -1  14   2    2.06    0.23
  -1  14   1   10.18    0.70
  -1 -14   1    8.73    0.84
  -1 -14   0    0.07    0.27
   1 -14   0   -0.20    0.28
  -1  14   0    0.04    0.19
  -1  14  -1   72.36    3.58
  -1 -14  -1   83.56    3.75
  -1 -14  -2    2.48    0.41
   1  14   2    1.79    0.31
  -1  14  -2    1.59    0.32
  -1  14  -3    1.74    0.37
   1 -14   3    1.14    0.37
  -1 -14  -3    0.85    0.36
   1  14   3    1.38    0.25
   1 -14   4    8.39    0.78
  -1 -14  -4    8.15    0.75
  -1  14  -4    9.84    0.79
   1  14   4    9.58    0.63
   1  14   4    9.96    0.52
  -1  14  -5    1.23    0.41
   1 -14   5    0.83    0.35
   1  14   5    0.59    0.19
   1  14   5    0.57    0.11
  -1 -14  -5    0.25    0.33
   1  14   6    1.39    0.16
   1 -14   6    1.97    0.42
   1  14   6    1.34    0.23
   1  14   7    1.38    0.19
   1 -14   7    0.75    0.37
   1 -14   7    1.28    0.29
   1  14   7    1.08    0.22
   1 -14   8    6.53    0.55
   1  14   8    6.51    0.46
   1 -14   8    5.79    0.65
   1 -14   9   52.58    2.87
   1  14   9   55.55    2.66
   1 -14   9   53.37    2.76
  -1  14  -9   48.46    2.97
   1 -14  10    1.42    0.34
  -1  14 -10    0.53    0.48
   1  14  10    1.27    0.25
  -1 -14 -10    1.27    0.27
  -1  14 -11    0.10    0.46
  -1 -14 -11    0.29    0.24
  -1 -14 -12    0.49    0.27
  -1  14 -12    0.57    0.52
  -1 -14 -13   14.32    0.86
  -1  14 -13   13.46    1.20
  -1  14 -14    0.27    0.56
  -1 -14 -14   -0.13    0.27
  -1  14 -15   -0.77    0.72
   1  15 -15   -0.82    0.70
   1  15 -14   -0.07    0.64
   1  15 -13   12.13    1.23
   1  15 -12    0.06    0.58
   1  15 -11    1.33    0.60
  -1  15  10    1.36    0.23
   1 -15 -10    0.98    0.38
   1  15 -10    1.64    0.59
   1  15  -9   65.83    3.75
  -1  15   9   68.05    3.33
   1 -15  -9   67.41    3.58
  -1 -15   9   70.31    3.44
   1 -15  -8    9.31    0.84
  -1  15   8    9.03    0.59
  -1  15   7    1.87    0.24
   1 -15  -7    1.87    0.46
  -1 -15   7    1.62    0.30
  -1 -15   6    1.81    0.27
   1 -15  -6    1.05    0.40
  -1  15   6    1.37    0.23
   1 -15  -5    0.70    0.40
  -1  15   5    0.40    0.23
  -1 -15   4   28.72    1.62
   1 -15  -4   25.81    1.61
  -1  15   4   24.67    1.40
  -1 -15   3    2.72    0.45
   1 -15  -3    1.67    0.42
  -1  15   3    1.23    0.32
  -1  15   3    2.16    0.21
   1 -15  -2    0.45    0.32
  -1  15   2    0.01    0.16
  -1  15   1  127.49    6.51
   1 -15  -1  141.49    6.73
  -1 -15   1  146.35    6.74
   1 -15   0   -0.10    0.30
  -1  15   0    0.02    0.22
  -1 -15   0   -0.03    0.31
  -1  15  -1   18.10    1.01
  -1 -15  -1   16.50    1.09
  -1 -15  -2    0.31    0.28
  -1  15  -2    0.38    0.29
   1  15   2    0.05    0.24
   1  15   3   25.36    1.37
  -1 -15  -3   24.64    1.52
   1 -15   3   24.80    1.52
  -1  15  -3   22.59    1.46
  -1 -15  -4   30.95    1.88
  -1  15  -4   32.95    1.89
   1  15   4   37.35    1.76
   1  15   4   31.51    1.59
   1 -15   4   32.13    1.91
  -1  15  -5    0.22    0.39
  -1 -15  -5   -0.47    0.40
   1 -15   5   -0.07    0.36
   1  15   5    0.06    0.20
   1  15   5    0.12    0.10
   1  15   6    0.65    0.22
   1 -15   6    1.02    0.39
   1  15   6    0.70    0.13
   1  15   7   20.82    1.07
   1 -15   7   22.34    1.31
   1  15   7   18.49    0.99
   1 -15   7   19.39    1.15
   1 -15   8   13.18    0.84
   1 -15   8   11.26    0.94
   1  15   8   12.14    0.74
   1 -15   9    8.15    0.79
  -1  15  -9    8.14    0.93
   1  15   9    6.71    0.53
   1 -15   9    8.11    0.65
   1 -15  10    1.36    0.36
   1  15  10    0.71    0.24
  -1  15 -10    0.10    0.50
   1 -15  11    8.36    0.67
   1  15  11    8.34    0.56
  -1  15 -12    0.05    0.51
  -1  15 -13    1.31    0.59
  -1  15 -14   -0.56    0.64
  -1  15 -15   -0.63    0.71
   1  16 -15   -0.07    0.63
   1  16 -14    0.07    0.65
   1  16 -13    1.17    0.69
   1  16 -12   -0.06    0.58
   1  16 -11    6.02    0.86
   1 -16 -10    0.07    0.42
  -1  16  10    0.62    0.21
   1  16 -10    1.15    0.62
  -1 -16   9    6.79    0.57
  -1  16   9    5.29    0.44
   1 -16  -9    6.60    0.72
  -1  16   8   19.70    1.08
   1 -16  -8   18.77    1.33
  -1 -16   8   21.94    1.20
  -1 -16   7   11.22    0.74
  -1  16   7   10.67    0.66
  -1 -16   6    7.46    0.55
  -1  16   6    6.32    0.49
   1 -16  -6    8.43    0.73
   1 -16  -5   -0.18    0.44
  -1  16   5    0.47    0.24
  -1 -16   5   -0.18    0.40
  -1 -16   4   72.95    3.49
   1 -16  -4   68.69    3.47
  -1  16   3   15.99    1.07
  -1 -16   3   19.37    1.22
   1 -16  -3   18.88    1.22
  -1  16   3   17.11    0.92
   1 -16  -2    1.78    0.41
  -1  16   2    2.11    0.27
  -1 -16   1    8.77    0.84
   1 -16  -1    8.47    0.84
  -1 -16   0    0.04    0.34
   1 -16   0    0.11    0.34
  -1  16   0    0.39    0.27
  -1 -16  -1  108.03    5.06
  -1  16  -1   94.73    4.91
   1  16   1   97.45    4.96
  -1  16  -2    2.60    0.42
   1  16   2    1.89    0.35
  -1 -16  -2    2.14    0.43
  -1 -16  -3    1.48    0.42
  -1  16  -3    2.66    0.45
   1  16   3    0.85    0.31
   1 -16   3    1.98    0.45
   1  16   4   66.16    3.09
  -1 -16  -4   57.08    3.20
  -1  16  -4   63.23    3.23
   1  16   4   59.25    2.91
   1 -16   4   58.22    3.22
  -1 -16  -5    0.07    0.39
   1  16   5    0.28    0.12
   1  16   5    0.52    0.23
   1 -16   5    0.31    0.38
  -1  16  -5    0.30    0.41
   1 -16   6    9.36    0.76
   1  16   6    7.46    0.53
   1  16   6    7.10    0.42
  -1  16  -6    9.28    0.82
   1 -16   7    1.50    0.44
   1  16   7    1.42    0.25
   1 -16   7    0.95    0.33
   1  16   8   15.14    0.85
   1 -16   8   12.40    1.05
   1 -16   8   14.79    0.97
   1  16   9   52.82    2.71
   1 -16   9   54.89    2.84
   1 -16   9   57.46    2.96
  -1  16 -10    0.61    0.51
   1  16  10    1.11    0.26
   1 -16  10    1.25    0.35
   1  16  11    0.46    0.24
  -1  16 -11    0.91    0.53
   1 -16  11    1.04    0.36
  -1  16 -12   -0.17    0.55
  -1  16 -13   10.17    1.07
  -1  16 -14    0.17    0.63
   1  17 -14    1.00    0.70
   1  17 -13    9.01    1.11
   1  17 -12   -0.12    0.66
   1  17 -11   -0.06    0.55
  -1  17  11    0.26    0.21
   1 -17 -10    0.36    0.39
  -1 -17  10    0.69    0.31
   1  17 -10    0.99    0.60
  -1  17  10    0.65    0.21
  -1 -17   9   21.80    1.25
   1 -17  -9   21.15    1.40
  -1  17   9   20.64    1.13
   1 -17  -8   11.50    1.00
  -1  17   8   12.65    0.75
  -1 -17   8   14.64    0.90
   1 -17  -7   -0.18    0.35
  -1 -17   7    0.32    0.27
  -1  17   7    0.31    0.21
   1  17  -6   18.48    1.27
  -1 -17   6   16.61    1.01
   1 -17  -6   16.99    1.17
  -1  17   6   16.05    0.96
  -1 -17   5    0.15    0.40
  -1  17   5    0.92    0.28
   1 -17  -5    0.40    0.39
  -1 -17   4   60.73    2.68
  -1  17   4   45.61    2.20
  -1  17   4   49.93    2.42
   1 -17  -4   57.09    2.64
  -1  17   4   44.40    2.19
   1 -17  -3    0.11    0.35
  -1  17   3    0.24    0.18
  -1 -17   3   -0.04    0.37
  -1  17   3   -0.25    0.34
   1 -17  -2    5.89    0.66
  -1  17   2    5.62    0.45
  -1 -17   1   27.85    1.61
   1 -17  -1   24.83    1.58
  -1  17   1   25.01    1.40
  -1  17   0    0.39    0.29
  -1 -17   0    0.11    0.35
   1 -17   0   -0.21    0.37
  -1  17  -1    3.84    0.44
  -1 -17  -1    3.25    0.50
   1  17   1    2.43    0.45
  -1 -17  -2    6.56    0.66
   1  17   2    5.12    0.55
  -1  17  -2    6.14    0.59
  -1 -17  -3    2.78    0.50
   1  17   3    2.33    0.38
  -1  17  -3    3.51    0.50
   1 -17   3    2.79    0.48
   1  17   4   71.11    3.45
  -1  17  -4   69.15    3.58
   1 -17   4   65.68    3.57
   1  17   4   66.40    3.28
  -1 -17  -4   71.09    3.61
   1 -17   5    0.25    0.39
   1  17   5    0.18    0.25
  -1  17  -5    0.15    0.42
   1  17   5    0.19    0.12
  -1 -17  -5   -0.07    0.39
   1 -17   6   11.36    0.88
   1  17   6   12.94    0.71
  -1  17  -6   12.03    0.97
   1  17   6    9.56    0.54
  -1  17  -7    1.69    0.51
   1  17   7    1.69    0.26
   1 -17   7    0.91    0.34
   1 -17   7    1.86    0.45
   1  17   8   16.47    0.93
   1 -17   8   15.40    1.15
   1 -17   8   15.55    1.04
   1 -17   9    2.33    0.44
   1 -17   9    1.47    0.51
   1  17   9    1.92    0.31
   1  17  10    0.12    0.24
   1 -17  10    0.31    0.31
  -1  17 -11    0.93    0.55
   1  17  11    1.00    0.28
   1 -17  11    1.20    0.38
  -1  17 -12   -0.34    0.61
  -1  17 -13    0.52    0.59
  -1  17 -14    0.06    0.63
   1  18 -14    0.13    0.68
   1  18 -13    1.24    0.74
   1  18 -12   -0.25    0.60
  -1  18  11    0.85    0.23
   1  18 -11    0.93    0.58
  -1  18  10    0.15    0.21
  -1 -18  10    0.58    0.32
  -1  18   9    0.38    0.22
   1 -18  -9   -0.08    0.44
  -1 -18   9    0.57    0.31
  -1  18   8   13.36    0.79
   1 -18  -8   12.74    1.04
  -1 -18   8   14.22    0.92
  -1 -18   7    1.11    0.33
  -1  18   7    1.54    0.27
   1 -18  -7    1.25    0.42
   1  18  -7    2.42    0.57
   1  18  -6    7.13    0.77
   1 -18  -6    7.69    0.72
  -1 -18   6    5.70    0.54
  -1  18   6    6.12    0.51
   1 -18  -5    0.40    0.38
  -1  18   5    0.11    0.26
  -1 -18   5   -0.49    0.40
  -1 -18   4   40.60    1.99
  -1  18   4   30.21    1.51
  -1  18   4   29.70    1.72
   1 -18  -4   36.64    1.93
  -1  18   3    0.85    0.36
  -1 -18   3    0.82    0.40
  -1  18   3    0.90    0.21
   1 -18  -3    1.79    0.43
   1 -18  -2    3.94    0.53
  -1  18   2    3.44    0.36
  -1  18   1    0.73    0.28
   1 -18  -1   -0.04    0.32
  -1 -18   0    0.19    0.36
  -1  18   0   -0.09    0.31
   1 -18   0    0.15    0.35
  -1 -18  -1    1.15    0.41
  -1  18  -1    0.72    0.33
   1  18   1    1.42    0.40
   1  18   2    3.16    0.47
  -1  18  -2    4.55    0.52
  -1 -18  -2    4.43    0.58
  -1 -18  -3   -0.19    0.36
  -1  18  -3    0.64    0.38
   1 -18   3   -0.04    0.34
   1  18   3   -0.13    0.33
   1 -18   4   30.11    1.85
   1  18   4   30.83    1.73
  -1 -18  -4   33.68    1.91
   1  18   4   30.58    1.56
  -1  18  -4   32.37    1.87
  -1 -18  -5    0.04    0.40
   1  18   5    0.06    0.26
   1 -18   5    0.04    0.34
  -1  18  -5    0.46    0.43
   1  18   5    0.11    0.11
   1  18   6    7.42    0.51
   1 -18   6    6.63    0.65
  -1  18  -6    7.68    0.77
  -1  18  -7    0.05    0.46
   1  18   7    0.44    0.23
   1 -18   7    0.07    0.35
   1 -18   7   -0.57    0.40
   1 -18   8    7.87    0.84
  -1  18  -8    9.58    0.97
   1 -18   8   10.06    0.79
   1  18   8    9.70    0.64
   1 -18   9    3.41    0.49
   1  18   9    2.88    0.35
   1 -18   9    3.29    0.56
   1 -18  10    0.58    0.37
   1  18  10    0.39    0.26
  -1  18 -11    0.33    0.57
   1  18  11    0.02    0.24
   1 -18  11    0.19    0.33
   1  18  12    0.38    0.28
  -1  18 -12   -0.23    0.60
  -1  18 -13    3.58    0.76
  -1  18 -14    0.18    0.64
   1  19 -13    2.81    0.79
   1  19 -12   -0.25    0.64
   1  19 -11    0.92    0.66
  -1  19  11    0.33    0.24
  -1  19  10    0.10    0.22
  -1 -19  10   -0.11    0.33
  -1  19   9    0.26    0.24
  -1 -19   9    0.61    0.33
   1 -19  -9   -0.20    0.46
  -1 -19   8    4.51    0.53
   1 -19  -8    4.06    0.61
   1  19  -8    3.99    0.72
  -1  19   8    4.89    0.42
  -1  19   7    0.64    0.26
  -1 -19   7    0.27    0.31
   1 -19  -7    1.34    0.46
   1  19  -7    0.97    0.49
   1 -19  -6    1.69    0.44
  -1  19   6    0.78    0.29
  -1 -19   5    0.50    0.39
   1 -19  -5    0.26    0.36
  -1  19   5    0.38    0.29
   1  19  -5    0.99    0.45
   1 -19  -4   12.91    0.94
  -1  19   4   10.00    0.56
  -1  19   4   10.35    0.78
  -1 -19   4   12.61    0.97
   1 -19  -3    0.45    0.39
  -1  19   3    0.79    0.22
  -1  19   3    1.14    0.37
  -1 -19   3    0.65    0.43
   1 -19  -2    0.67    0.39
  -1  19   2    0.47    0.24
  -1  19   1   13.55    0.88
   1 -19  -1   14.86    1.07
   1 -19   0    0.33    0.38
  -1 -19   0   -0.30    0.42
  -1  19   0   -0.09    0.31
  -1 -19  -1    1.10    0.45
   1  19   1    1.26    0.40
  -1  19  -1    1.67    0.40
  -1  19  -2    0.26    0.36
  -1 -19  -2    0.80    0.39
   1  19   2    0.16    0.33
   1 -19   3    7.25    0.74
   1  19   3    6.34    0.63
  -1 -19  -3    8.47    0.78
  -1  19  -3    9.62    0.76
   1  19   4   14.31    0.95
  -1 -19  -4   15.11    1.09
  -1  19  -4   15.36    1.08
   1 -19   4   14.72    1.06
   1  19   4   12.82    0.76
   1  19   5    0.17    0.12
   1  19   5   -0.31    0.32
   1 -19   5    0.18    0.36
  -1 -19  -5    0.15    0.37
  -1  19  -5    0.16    0.41
   1  19   6    0.64    0.11
  -1  19  -6    1.30    0.49
   1  19   6    1.12    0.30
   1 -19   6    1.49    0.43
   1 -19   7    4.56    0.58
   1 -19   7    5.69    0.64
   1  19   7    5.62    0.48
   1 -19   8    5.88    0.69
  -1  19  -8    6.63    0.83
   1  19   8    6.50    0.51
   1 -19   8    5.62    0.64
   1 -19   9   -0.11    0.41
   1 -19   9    0.16    0.37
   1  19   9   -0.26    0.26
   1 -19  10   -0.10    0.35
   1  19  10   -0.24    0.25
   1 -19  11    3.88    0.55
   1  19  11    3.55    0.39
  -1  19 -12   -0.92    0.61
   1  19  12   -0.15    0.26
  -1  19 -13    0.18    0.63
   1  20 -13   -0.06    0.70
   1  20 -12   -0.18    0.65
  -1  20  11    2.84    0.33
  -1 -20  10   -0.12    0.33
   1 -20  -9   -0.08    0.45
  -1 -20   9    0.52    0.35
   1  20  -9    0.66    0.56
  -1 -20   8    3.83    0.51
  -1  20   8    4.61    0.41
   1 -20  -8    3.44    0.60
   1  20  -8    4.21    0.70
  -1 -20   7    4.05    0.51
   1  20  -7    6.15    0.73
   1 -20  -7    5.83    0.67
  -1  20   7    5.14    0.46
   1  20  -6    0.24    0.43
  -1  20   6   -0.51    0.35
   1 -20  -6    0.52    0.36
   1 -20  -5   -0.04    0.36
   1  20  -5   -0.04    0.39
  -1  20   5   -0.13    0.31
  -1 -20   5    0.04    0.38
   1  20  -4    7.30    0.70
   1 -20  -4    6.27    0.71
  -1  20   4    5.84    0.59
  -1 -20   4    6.70    0.74
  -1  20   4    6.12    0.37
  -1  20   3    5.75    0.57
  -1  20   3    5.02    0.39
   1 -20  -3    5.34    0.63
  -1 -20   3    5.05    0.65
   1 -20  -2    0.53    0.39
  -1  20   2    0.14    0.24
   1 -20  -1    0.53    0.40
  -1  20   1    1.60    0.33
  -1 -20   0   -0.08    0.39
   1 -20   0   -0.07    0.36
  -1  20   0   -0.16    0.32
  -1  20  -1   12.36    0.90
  -1 -20  -1   13.90    1.03
   1  20   1   13.27    0.97
   1  20   2   -0.42    0.37
  -1  20  -2    0.18    0.36
  -1 -20  -2    0.62    0.37
  -1  20  -3    0.92    0.45
   1 -20   3    0.37    0.38
   1  20   3   -0.28    0.33
  -1 -20  -3    0.32    0.41
  -1  20  -4    6.69    0.71
  -1 -20  -4    6.87    0.73
   1 -20   4    6.21    0.67
   1  20   4    4.96    0.40
   1  20   4    5.46    0.57
   1  20   5    0.08    0.12
   1 -20   5    0.43    0.37
  -1  20  -5    0.31    0.41
  -1 -20  -5    0.04    0.37
   1  20   5   -0.16    0.33
   1  20   6    0.08    0.11
   1 -20   6    0.04    0.36
  -1  20  -6    0.25    0.45
   1  20   6    0.12    0.09
   1  20   6   -0.41    0.31
  -1  20  -7    0.45    0.49
   1 -20   7   -0.58    0.44
   1  20   7    0.72    0.30
   1 -20   7   -0.18    0.39
  -1  20  -8    2.58    0.65
   1 -20   8    2.12    0.52
   1  20   8    3.25    0.37
   1 -20   8    1.72    0.49
   1 -20   9    0.18    0.38
  -1  20  -9   -0.20    0.55
   1  20   9   -0.07    0.26
   1 -20   9    0.35    0.45
   1 -20  10    0.14    0.37
   1 -20  11    0.44    0.40
   1  20  11    0.33    0.27
   1 -20  12    0.45    0.41
   1  20  12    0.09    0.27
  -1  20 -13    1.65    0.69
  -1  21  11    0.03    0.24
  -1 -21  10    0.13    0.37
  -1  21  10    0.37    0.27
  -1 -21   9    1.40    0.42
   1 -21  -9    1.79    0.52
  -1  21   9    2.33    0.34
  -1 -21   8    1.47    0.42
   1 -21  -8    1.85    0.50
  -1  21   8    1.74    0.32
   1  21  -8    2.03    0.60
   1  21  -7    0.35    0.52
  -1  21   7   -0.28    0.29
   1 -21  -7    0.59    0.42
  -1 -21   7   -0.20    0.36
   1  21  -6    0.08    0.43
   1 -21  -6    0.04    0.38
  -1  21   6   -0.62    0.38
  -1  21   5   -0.11    0.32
   1 -21  -5    0.04    0.37
   1  21  -5    0.19    0.40
  -1  21   4    3.15    0.46
  -1  21   4    2.79    0.24
  -1 -21   4    3.94    0.56
   1 -21  -4    3.28    0.53
   1  21  -4    3.77    0.56
  -1  21   3    0.01    0.20
  -1 -21   3   -0.08    0.41
  -1  21   3    0.53    0.34
   1 -21  -3    0.72    0.38
  -1  21   2    0.53    0.25
   1 -21  -2    0.15    0.36
  -1  21   1    0.71    0.31
   1 -21  -1    0.80    0.39
   1 -21   0   -0.04    0.36
  -1 -21   0   -0.35    0.39
  -1  21   0   -0.14    0.32
  -1  21  -1    0.61    0.36
  -1 -21  -1    0.20    0.36
   1  21   1    0.37    0.37
  -1 -21  -2    0.04    0.37
   1  21   2    0.78    0.37
  -1  21  -2    0.42    0.38
   1  21   3    0.52    0.35
  -1 -21  -3    0.57    0.42
  -1  21  -3    0.43    0.38
   1 -21   3    0.44    0.36
   1  21   4    3.15    0.32
  -1  21  -4    4.12    0.60
   1 -21   4    3.85    0.54
   1  21   4    2.62    0.48
  -1 -21  -4    3.65    0.58
   1  21   5    0.04    0.13
   1 -21   5   -0.59    0.37
   1  21   5   -0.25    0.20
   1  21   5   -0.43    0.37
  -1 -21  -5   -0.28    0.42
  -1  21  -5    0.35    0.44
  -1  21  -6    0.59    0.50
   1  21   6    0.17    0.08
   1  21   6   -0.40    0.33
   1  21   6    0.02    0.10
   1 -21   6    0.67    0.40
   1  21   7    0.19    0.28
   1 -21   7    0.45    0.40
  -1  21  -7    0.05    0.49
   1 -21   8    1.77    0.50
   1 -21   8    1.30    0.48
   1  21   8    2.31    0.37
   1  21   9    0.18    0.29
   1 -21   9   -0.12    0.43
   1 -21   9    0.49    0.41
  -1  21  -9    0.05    0.55
   1  21  10    0.44    0.30
  -1  21 -10   -0.26    0.63
   1 -21  10    0.23    0.41
   1 -21  11   -0.04    0.38
   1  21  11    0.12    0.29
   1 -21  12    0.81    0.48
  -1 -22  10    0.28    0.40
   1  22 -10    1.11    0.64
  -1  22  10    0.13    0.27
   1 -22  -9    0.50    0.49
  -1 -22   9    1.40    0.47
   1  22  -9    1.94    0.67
  -1  22   9    1.75    0.33
   1  22  -8    4.71    0.74
   1 -22  -8    3.05    0.60
  -1  22   8    3.39    0.44
  -1 -22   8    3.55    0.53
  -1  22   7    1.31    0.35
  -1 -22   7    0.87    0.37
   1 -22  -7    2.03    0.52
   1  22  -7    2.31    0.57
  -1  22   6   -0.49    0.40
   1  22  -6    1.01    0.47
   1 -22  -6    0.35    0.41
   1  22  -5    0.11    0.44
  -1  22   5   -0.34    0.38
   1 -22  -5    0.08    0.42
  -1  22   4    6.50    0.63
   1  22  -4    7.86    0.71
   1 -22  -4    6.72    0.69
  -1 -22   4    7.52    0.74
   1  22  -3    3.64    0.55
  -1  22   3    3.42    0.34
  -1 -22   3    3.65    0.58
   1 -22  -3    3.60    0.56
  -1  22   3    4.28    0.52
   1 -22  -2    0.15    0.39
  -1  22   2    0.10    0.25
  -1  22   1    2.23    0.37
   1 -22  -1    1.42    0.47
  -1  22   0   -0.07    0.34
  -1 -22   0    0.24    0.38
   1 -22   0   -0.11    0.39
  -1 -22  -1   17.28    1.27
  -1  22  -1   16.20    1.12
   1  22   1   19.29    1.20
  -1 -22  -2    0.08    0.39
  -1  22  -2    0.18    0.37
   1  22   2    0.36    0.34
  -1  22  -3    0.72    0.43
   1 -22   3    0.37    0.42
   1  22   3   -0.23    0.37
  -1 -22  -3   -0.08    0.42
  -1  22  -4    7.21    0.72
   1 -22   4    6.17    0.66
  -1 -22  -4    6.56    0.71
   1  22   4    4.46    0.40
   1  22   4    4.59    0.42
   1  22   4    3.63    0.57
  -1  22  -5    0.35    0.50
   1 -22   5   -0.41    0.42
   1  22   5   -0.19    0.39
   1  22   5    0.07    0.20
   1  22   5    0.16    0.14
   1  22   6    0.20    0.35
   1 -22   6    0.64    0.41
  -1  22  -6    0.34    0.49
   1  22   7    0.05    0.31
   1 -22   7    0.38    0.41
  -1  22  -7    0.89    0.53
   1  22   8    2.95    0.42
   1 -22   8    2.72    0.56
  -1  22  -8    2.38    0.65
   1 -22   8    1.80    0.52
   1  22   9   12.34    0.84
  -1  22  -9   12.32    1.14
   1 -22   9   10.36    0.98
  -1  22 -10    0.26    0.61
   1  22  10    0.37    0.32
   1 -22  10    0.25    0.48
   1  22  11    0.46    0.31
  -1  22 -11    0.44    0.63
   1 -22  11    0.29    0.43
   1 -22  12    0.91    0.52
  -1 -23  11    0.22    0.43
   1  23 -11    1.94    0.76
  -1 -23  10    0.44    0.43
   1  23 -10    0.36    0.62
  -1  23  10    0.06    0.30
   1  23  -9   25.35    1.70
  -1  23   9   23.94    1.36
   1 -23  -9   23.90    1.60
  -1 -23   9   23.17    1.51
   1 -23  -8    3.27    0.63
   1  23  -8    2.31    0.67
  -1 -23   8    2.24    0.51
  -1  23   8    3.39    0.46
   1  23  -7    1.13    0.56
   1 -23  -7    0.53    0.48
  -1 -23   7    0.10    0.37
  -1  23   7    0.41    0.35
  -1  23   6    0.63    0.40
   1 -23  -6    1.12    0.48
   1  23  -6    1.78    0.57
  -1  23   5   -0.46    0.47
   1  23  -5    0.22    0.46
   1 -23  -5    0.08    0.47
  -1  23   4    5.80    0.40
   1 -23  -4    8.42    0.78
  -1  23   4    8.16    0.72
   1  23  -4    6.87    0.74
  -1  23   3    1.25    0.26
   1  23  -3    1.14    0.48
  -1  23   3    1.43    0.43
   1 -23  -3    1.32    0.47
  -1 -23   3    0.50    0.45
  -1  23   2    0.28    0.28
   1  23  -2    0.24    0.40
   1 -23  -2    0.43    0.39
  -1  23   2    0.97    0.39
   1 -23  -1   43.51    2.58
   1  23  -1   46.26    2.48
  -1  23   1   47.92    2.41
   1 -23   0   -0.04    0.38
  -1 -23   0    0.13    0.42
  -1  23   0    0.26    0.36
  -1  23  -1    7.21    0.70
   1  23   1    7.15    0.70
  -1 -23  -2    0.21    0.44
   1  23   2    0.44    0.40
  -1  23  -2    0.51    0.40
   1  23   2   -0.10    0.33
   1 -23   3    9.91    0.90
  -1 -23  -3    9.99    0.92
   1  23   3   10.70    0.86
   1  23   3    9.37    0.68
  -1  23  -3   11.59    0.91
   1 -23   4   10.08    0.86
   1  23   4    6.27    0.74
   1  23   4    8.21    0.58
  -1  23  -4   11.15    0.88
  -1 -23  -4    8.82    0.85
   1  23   4    7.86    0.57
  -1  23  -5    0.08    0.51
   1  23   5    0.17    0.40
   1  23   5    0.19    0.16
   1 -23   5   -0.23    0.45
   1  23   5    0.15    0.22
   1  23   6    0.83    0.38
   1 -23   6    1.58    0.47
  -1  23  -6    1.04    0.56
   1 -23   7    6.73    0.76
   1  23   7    7.04    0.64
  -1  23  -7    6.95    0.82
   1  23   8    3.55    0.48
   1 -23   8    3.60    0.63
  -1  23  -8    2.72    0.67
   1 -23   8    1.95    0.55
   1 -23   9    1.47    0.58
  -1  23  -9    2.83    0.74
   1 -23   9    2.26    0.61
   1  23   9    2.50    0.44
   1 -23  10    0.23    0.49
  -1  23 -10   -0.21    0.63
  -1  23 -11    4.13    0.79
   1 -23  11    4.43    0.69
  -1  23 -12    0.22    0.66
   1 -23  12    0.83    0.51
   1  24 -11    4.49    0.83
  -1 -24  11    3.68    0.60
   1  24 -10   -0.26    0.65
  -1 -24  10    0.27    0.43
   1  24  -9    3.27    0.77
  -1 -24   9    2.37    0.55
  -1  24   9    3.44    0.47
  -1 -24   8    4.04    0.62
  -1  24   8    5.17    0.57
   1  24  -8    5.74    0.82
   1 -24  -8    5.27    0.73
   1 -24  -7    5.24    0.72
   1  24  -7    6.17    0.78
  -1 -24   7    5.30    0.64
  -1  24   7    4.54    0.58
   1  24  -6    2.63    0.61
   1 -24  -6    2.78    0.57
  -1  24   6    0.89    0.45
  -1  24   5   -0.63    0.48
   1  24  -5   -0.04    0.50
   1 -24  -5   -0.36    0.48
  -1  24   4   12.62    0.92
  -1  24   4    9.48    0.58
   1 -24  -4   11.20    0.95
   1  24  -4   13.10    0.97
   1  24  -3   12.43    0.97
  -1  24   3   11.97    0.73
  -1 -24   3   13.17    1.07
   1 -24  -3   12.13    1.02
  -1  24   3   13.28    0.94
  -1  24   2    1.38    0.42
   1 -24  -2    0.36    0.42
  -1  24   2    0.38    0.28
   1  24  -2    0.30    0.40
   1  24  -1    5.64    0.63
  -1  24   1    6.25    0.56
   1  24   0   -0.43    0.40
  -1  24   0    0.02    0.38
   1 -24   0   -0.43    0.43
  -1 -24   0    0.80    0.47
  -1 -24  -1   47.54    2.65
  -1  24  -1   48.51    2.49
   1  24   1   44.03    2.42
  -1  24  -2    1.05    0.44
   1  24   2    0.58    0.43
  -1 -24  -2    0.67    0.46
   1  24   2    0.29    0.33
  -1  24  -3    2.08    0.54
   1 -24   3    0.97    0.51
   1  24   3    1.60    0.49
  -1 -24  -3    0.63    0.48
   1  24   3    1.14    0.32
   1  24   4    8.67    0.88
   1  24   4   10.62    0.70
   1 -24   4   10.80    0.95
   1  24   4   10.49    0.68
  -1  24  -4   11.45    0.96
   1  24   5   -0.01    0.17
  -1  24  -5    0.19    0.54
   1  24   5    0.07    0.42
   1  24   5    0.02    0.22
   1 -24   5   -0.20    0.48
   1  24   6    1.37    0.44
  -1  24  -6    2.79    0.59
   1 -24   6    1.35    0.50
  -1  24  -7    0.95    0.60
   1 -24   7    0.92    0.50
   1  24   7    0.37    0.40
   1 -24   8    4.09    0.68
  -1  24  -8    4.68    0.78
   1 -24   8    3.68    0.68
   1 -24   9   18.42    1.42
  -1  24  -9   24.34    1.59
   1 -24  10    0.10    0.52
  -1  24 -10    0.52    0.66
  -1  24 -11    0.58    0.67
   1 -24  11    0.14    0.50
   1 -24  12    0.05    0.47
  -1 -25  11   -0.21    0.45
  -1 -25  10    0.04    0.42
   1  25 -10    0.61    0.66
  -1  25   9   10.41    0.80
  -1 -25   9    9.18    0.92
  -1  25   8    3.40    0.52
  -1 -25   8    2.87    0.55
   1  25  -8    3.19    0.72
   1 -25  -8    2.65    0.62
  -1  25   7   -0.98    0.45
   1 -25  -7   -0.21    0.49
  -1 -25   7   -0.25    0.44
   1  25  -7    0.94    0.57
  -1  25   6    1.27    0.51
   1  25  -6    2.14    0.58
   1 -25  -6    2.05    0.54
  -1  25   5   -0.44    0.49
   1 -25  -5   -0.04    0.48
   1  25  -5    0.41    0.51
   1  25  -4    7.03    0.74
  -1  25   4    5.62    0.39
  -1  25   4    5.64    0.42
  -1  25   4    8.09    0.75
   1 -25  -4    7.10    0.76
  -1  25   3    0.52    0.25
  -1  25   3    0.61    0.41
   1 -25  -3    0.37    0.47
   1  25  -3    0.84    0.47
   1 -25  -2    0.77    0.44
  -1  25   2    0.68    0.30
   1  25  -2    0.09    0.41
  -1  25   1   24.36    1.30
   1  25  -1   21.82    1.36
   1 -25   0   -0.12    0.45
  -1 -25   0   -0.51    0.50
  -1  25   0    0.16    0.36
   1  25   0    0.20    0.38
  -1 -25  -1    1.57    0.57
   1  25   1    2.46    0.43
  -1  25  -1    2.29    0.47
   1  25   2   -0.14    0.35
  -1  25  -2    0.50    0.40
  -1 -25  -2    0.47    0.44
   1 -25   3    4.07    0.63
  -1  25  -3    4.39    0.62
   1  25   3    4.35    0.44
   1  25   4    9.24    0.63
   1 -25   4    8.26    0.85
  -1  25  -4    9.67    0.86
   1  25   4    7.96    0.59
   1  25   5    0.27    0.22
   1 -25   5    0.52    0.49
   1  25   5   -0.02    0.17
  -1  25  -5    0.04    0.51
   1 -25   6    1.58    0.52
  -1  25  -6    1.68    0.56
  -1  25  -7    4.05    0.69
   1 -25   7    2.62    0.59
   1 -25   8    2.19    0.61
   1 -25   8    3.04    0.61
  -1  25  -9    1.91    0.69
   1 -25   9    0.66    0.55
  -1  25 -10   -0.59    0.64
   1 -25  10    0.15    0.51
  -1  25 -11    1.64    0.68
   1 -25  11    1.63    0.57
   1 -25  12   -0.10    0.55
  -1 -26  11   -0.51    0.52
   1  26 -10    0.41    0.66
  -1 -26  10   -0.37    0.48
  -1 -26   9    0.08    0.46
   1  26  -9    0.29    0.62
  -1 -26   8    2.37    0.54
   1 -26  -8    2.71    0.63
   1  26  -8    3.86    0.72
   1  26  -7   -0.38    0.53
  -1 -26   7   -0.73    0.46
   1 -26  -7    0.04    0.48
   1  26  -6    0.60    0.52
   1 -26  -6    0.43    0.49
   1  26  -5   -0.26    0.48
   1 -26  -5   -0.34    0.47
   1  26  -4    4.65    0.65
  -1  26   4    3.99    0.33
   1 -26  -4    4.75    0.67
  -1  26   4    3.54    0.29
  -1  26   3    0.40    0.24
   1  26  -3    0.42    0.44
   1 -26  -3   -0.25    0.47
   1 -26  -2    0.04    0.42
  -1  26   2    0.28    0.27
   1  26  -2    0.51    0.42
   1 -26  -1    0.37    0.46
  -1  26   1    0.49    0.33
   1  26  -1    0.22    0.39
   1  26   0    0.23    0.38
   1 -26   0   -0.08    0.45
  -1 -26   0   -0.09    0.44
  -1  26   0    0.21    0.38
  -1  26  -1    1.41    0.42
  -1 -26  -1    1.97    0.51
   1  26   1    1.45    0.39
  -1  26  -2    0.49    0.41
   1  26   2    0.20    0.31
  -1  26  -3    0.19    0.44
   1 -26   3   -0.20    0.45
   1  26   3   -0.27    0.29
  -1  26  -4    4.53    0.65
   1  26   4    4.13    0.42
   1 -26   4    4.72    0.69
   1  26   4    5.22    0.48
   1 -26   5   -0.45    0.50
  -1  26  -5    0.55    0.49
   1  26   5    0.14    0.18
   1  26   5    0.17    0.20
  -1  26  -6    1.06    0.54
   1 -26   6    0.54    0.46
   1 -26   7    0.04    0.48
  -1  26  -7    0.25    0.53
   1 -26   8    2.14    0.58
   1 -26   8    1.16    0.52
  -1  26  -8    2.10    0.64
  -1  26  -9    1.50    0.65
   1 -26   9    1.30    0.58
  -1  26 -10   -0.10    0.62
   1 -26  10   -0.15    0.52
   1 -26  11   -0.26    0.52
   1 -26  12   -0.63    0.61
  -1 -27  11   -0.69    0.56
  -1 -27  10   -0.25    0.48
  -1 -27   9   -0.17    0.48
   1  27  -9    0.10    0.59
  -1 -27   8    0.39    0.44
   1  27  -8    1.17    0.61
  -1 -27   7   -0.26    0.44
   1 -27  -7   -0.22    0.51
   1  27  -7    0.47    0.52
   1 -27  -6    0.71    0.52
   1  27  -6    0.12    0.50
   1  27  -5    0.56    0.49
   1 -27  -5    0.22    0.46
  -1  27   4    2.04    0.25
  -1  27   4    1.39    0.20
   1 -27  -4    2.03    0.55
   1  27  -4    2.01    0.54
   1 -27  -3    0.65    0.48
  -1  27   3    0.18    0.24
   1  27  -3   -0.13    0.44
  -1  27   2    0.09    0.27
   1  27  -2   -0.21    0.42
   1 -27  -2    0.26    0.44
   1 -27  -1    0.64    0.50
   1  27  -1    1.52    0.44
  -1  27   1    1.59    0.36
   1  27   0    0.23    0.39
  -1  27   0    0.23    0.36
   1 -27   0   -0.17    0.48
   1  27   1    0.41    0.35
  -1  27  -1    0.16    0.40
   1  27   2    0.02    0.32
  -1  27  -2    0.43    0.40
   1 -27   3    0.17    0.45
   1  27   3    0.88    0.32
  -1  27  -3    0.75    0.45
   1  27   4    2.57    0.37
   1  27   4    2.03    0.32
  -1  27  -4    2.40    0.56
   1 -27   4    1.60    0.53
   1  27   5    0.24    0.17
  -1  27  -5    0.04    0.48
   1 -27   5   -0.34    0.48
   1  27   5    0.08    0.20
  -1  27  -6    1.13    0.55
   1 -27   6   -0.04    0.44
   1 -27   7    1.23    0.52
  -1  27  -7    0.95    0.56
   1 -27   8    1.31    0.54
  -1  27  -8    0.58    0.59
  -1  27  -9   -0.05    0.58
   1 -27   9   -0.05    0.52
   1 -27  10   -0.05    0.52
   1 -27  11   -0.16    0.60
   1 -27  12   -0.64    0.65
  -1 -28  11    0.04    0.54
  -1 -28  10   -0.04    0.50
   1  28  -9    0.94    0.65
  -1 -28   9   -0.63    0.52
  -1 -28   8    0.70    0.48
   1  28  -8    1.92    0.66
  -1 -28   7    1.32    0.48
   1  28  -7    1.60    0.60
   1 -28  -7    1.61    0.56
   1 -28  -6    0.23    0.51
   1  28  -6   -0.04    0.50
   1  28  -5   -0.15    0.50
   1 -28  -5    0.58    0.51
   1  28  -4    1.69    0.54
   1 -28  -4    1.11    0.52
   1  28  -3    1.35    0.52
   1 -28  -3    1.19    0.52
  -1  28   3    1.03    0.26
  -1  28   2    0.02    0.28
   1  28  -2   -0.30    0.45
   1 -28  -2   -0.18    0.48
   1  28  -1    0.25    0.42
  -1  28   1    0.42    0.34
   1 -28  -1    0.17    0.48
   1  28   0   -0.26    0.39
  -1  28   0   -0.04    0.35
   1 -28   0    0.04    0.51
  -1  28  -1    3.29    0.51
   1  28   1    3.14    0.47
   1  28   2   -0.06    0.33
  -1  28  -2    0.06    0.41
   1  28   3    0.46    0.31
   1 -28   3   -0.17    0.47
  -1  28  -3    0.13    0.44
   1 -28   4    0.82    0.52
   1  28   4    1.40    0.30
   1  28   4    2.13    0.35
  -1  28  -4    1.35    0.53
   1 -28   5    0.04    0.46
  -1  28  -5    0.43    0.49
   1  28   5   -0.11    0.18
   1 -28   6    0.17    0.46
  -1  28  -6   -0.04    0.56
   1 -28   7    0.55    0.51
  -1  28  -7    0.25    0.54
  -1  28  -8    0.81    0.58
   1 -28   8    0.79    0.54
  -1  28  -9    0.44    0.59
   1 -28   9    0.34    0.50
   1 -28  10   -0.21    0.56
   1 -28  11   -0.26    0.61
  -1 -29  10   -0.37    0.56
  -1 -29   9   -0.58    0.54
   1  29  -8    0.04    0.58
  -1 -29   8    0.61    0.44
   1  29  -7   -0.04    0.54
  -1 -29   7    0.11    0.41
   1 -29  -6    0.32    0.48
   1  29  -6    0.75    0.56
   1 -29  -5    0.14    0.49
   1  29  -5   -0.04    0.53
   1  29  -4    1.73    0.56
   1 -29  -4    1.82    0.58
   1  29  -3    0.03    0.47
   1 -29  -3    0.27    0.50
  -1  29   3   -0.02    0.23
   1  29  -2    0.21    0.43
   1 -29  -2    0.54    0.51
  -1  29   2    0.17    0.29
  -1  29   1    0.79    0.34
   1  29  -1    0.62    0.45
   1 -29  -1    1.30    0.51
   1 -29   0   -0.13    0.49
   1  29   0    0.36    0.40
  -1  29   0    0.22    0.36
   1  29   1    0.27    0.38
  -1  29  -1    0.45    0.40
   1  29   2    0.22    0.34
  -1  29  -2    0.39    0.42
  -1  29  -3    0.74    0.46
   1  29   3    1.10    0.33
   1 -29   3    0.31    0.49
  -1  29  -4    2.33    0.55
   1  29   4    1.62    0.29
   1 -29   4    1.51    0.55
   1 -29   5    0.27    0.50
  -1  29  -5   -0.21    0.49
   1 -29   6    0.22    0.47
  -1  29  -6    1.18    0.56
  -1  29  -7    0.52    0.54
  -1  29  -8    0.83    0.55
   1 -29   8    1.04    0.53
   1 -29   9    0.72    0.53
   1 -29  10   -0.41    0.60
   1 -29  11   -0.52    0.65
  -1 -30   9   -0.29    0.52
  -1 -30   8    1.28    0.51
  -1 -30   7    0.64    0.43
   1  30  -7    0.42    0.58
   1 -30  -6    0.46    0.49
   1  30  -6    0.52    0.54
   1  30  -5   -0.34    0.51
   1 -30  -5    0.42    0.52
   1 -30  -4    3.60    0.68
   1  30  -4    3.88    0.66
   1 -30  -3    0.33    0.51
   1  30  -3    0.40    0.47
  -1  30   2    0.29    0.30
   1 -30  -2    0.23    0.50
   1  30  -2    0.21    0.46
  -1  30   1    0.20    0.31
   1  30  -1    0.57    0.45
   1 -30  -1    0.14    0.49
  -1  30   0    0.13    0.36
   1 -30   0   -0.09    0.50
   1  30   0    0.10    0.41
  -1  30  -1    1.31    0.43
   1  30   1    1.49    0.41
   1  30   2    0.50    0.35
  -1  30  -2    1.09    0.44
   1 -30   3    0.14    0.49
  -1  30  -3    0.24    0.43
   1  30   3    0.57    0.30
  -1  30  -4    3.43    0.60
   1 -30   4    1.92    0.62
   1 -30   5    0.31    0.50
  -1  30  -5    0.03    0.49
   1 -30   6    0.26    0.49
  -1  30  -6    0.74    0.56
  -1  30  -7    0.89    0.55
  -1  30  -8    0.53    0.57
   1 -30   8    1.24    0.56
   1 -30   9    0.14    0.50
   1 -30  10   -0.65    0.63
  -1 -31   8    1.18    0.50
  -1 -31   7    0.03    0.43
   1  31  -7    0.33    0.59
   1  31  -6    0.48    0.57
   1 -31  -5    0.09    0.53
   1  31  -5   -0.30    0.58
   1 -31  -4    3.06    0.69
   1  31  -4    3.29    0.66
   1  31  -3    0.03    0.48
   1 -31  -3    0.34    0.52
   1  31  -2    1.08    0.51
   1 -31  -2    1.24    0.57
   1  31  -1    7.87    0.75
   1 -31  -1    8.71    0.91
  -1  31   1    7.19    0.60
   1 -31   0    0.75    0.54
  -1  31   0   -0.06    0.36
   1  31   0    0.57    0.44
  -1  31  -1    1.51    0.46
   1  31   1    1.08    0.42
  -1  31  -2    0.86    0.44
   1  31   2    0.65    0.36
   1 -31   3    2.47    0.64
  -1  31  -3    2.21    0.52
  -1  31  -4    3.76    0.64
   1 -31   4    2.90    0.68
   1 -31   5    0.32    0.50
  -1  31  -5    0.27    0.51
  -1  31  -6    1.05    0.58
  -1  31  -7    2.02    0.60
   1 -31   7    1.85    0.53
   1 -31   8    1.59    0.58
   1 -31   9    0.63    0.60
  -1 -32   7    0.94    0.47
   1  32  -6    0.16    0.59
   1  32  -5   -0.60    0.59
   1  32  -4    4.10    0.73
   1  32  -3    2.88    0.63
   1  32  -2   -0.31    0.49
   1  32  -1    0.62    0.48
  -1  32   0    0.28    0.37
   1  32   0    0.15    0.45
   1  32   1   10.01    0.76
  -1  32  -1   10.13    0.80
  -1  32  -2    0.37    0.47
  -1  32  -3    1.14    0.51
  -1  32  -4    1.82    0.56
  -1  32  -5   -0.07    0.53
  -1  32  -6    1.22    0.59
   1 -32   7    1.76    0.57
   1 -32   8    1.24    0.55
  -1 -33   6    0.94    0.44
   1  33  -5    0.26    0.56
   1  33  -4    0.76    0.55
   1  33  -3    0.55    0.51
   1  33  -2    0.09    0.48
   1  33  -1    5.14    0.65
   1  33   0    0.25    0.42
  -1  33  -1    0.39    0.40
  -1  33  -2   -0.13    0.44
  -1  33  -3    1.04    0.52
  -1  33  -4    0.41    0.52
  -1  33  -5    0.07    0.51
  -1  33  -6    0.04    0.55
   1 -33   7    1.45    0.53
   1  34  -5   -0.11    0.53
   1  34  -4    0.85    0.53
   1  34  -3    0.45    0.51
   1  34  -2    0.03    0.46
  -1  34  -2   -0.40    0.45
  -1  34  -3   -0.31    0.51
  -1  34  -4    0.21    0.49
  -1  34  -5   -0.23    0.53
   1  35  -4   -0.17    0.51
   1  35  -3    0.45    0.51
  -1  35  -4   -0.12    0.50
   2   0 -17    1.02    0.48
   2   0 -16   -0.25    0.41
   2   0 -15   -0.30    0.39
   2   0 -15    0.12    0.24
   2   0 -14    4.02    0.37
   2   0 -14    3.80    0.48
   2   0 -13    0.61    0.35
   2   0 -13    0.24    0.23
   2   0 -12   -0.02    0.20
   2   0 -12    0.18    0.28
   2   0 -11    0.13    0.17
   2   0 -11    0.50    0.27
   2   0 -11    0.49    0.30
   2   0 -10   59.71    3.06
   2   0  -9    7.71    0.61
   2   0  -8   -0.04    0.31
   2   0  -2  419.32   19.71
   2   0  -1    0.08    0.03
   2   0   0    0.13    0.04
  -2   0   0    0.12    0.04
   2   0   0    0.09    0.04
   2   0   1    0.17    0.05
  -2   0  -1    0.16    0.05
  -2   0  -1    0.26    0.05
   2   0   1    0.12    0.05
   2   0   2  480.10   22.61
  -2   0  -2  493.87   22.62
  -2   0  -2  470.77   22.61
   2   0   2  480.06   22.62
   2   0   3    8.00    0.49
  -2   0  -3    8.53    0.49
  -2   0  -3    9.25    0.48
  -2   0  -3    8.91    0.48
  -2   0  -4    0.04    0.12
  -2   0  -4    0.04    0.10
  -2   0  -4   -0.01    0.09
  -2   0  -5    6.18    0.40
  -2   0  -5    6.19    0.43
  -2   0  -5    6.82    0.40
  -2   0  -6   17.39    0.91
   2   0   6   17.07    0.95
  -2   0  -6   17.12    0.91
  -2   0  -6   16.63    0.94
  -2   0  -7    4.75    0.36
  -2   0  -7    4.10    0.34
   2   0   7    4.58    0.39
  -2   0  -7    5.06    0.39
  -2   0  -8    0.28    0.23
  -2   0  -8    0.45    0.21
   2   0   8    0.39    0.26
  -2   0  -8    0.41    0.20
  -2   0  -9    8.18    0.58
   2   0   9    8.65    0.70
  -2   0  -9    8.99    0.64
  -2   0  -9   10.28    0.62
  -2   0 -10   69.70    3.41
  -2   0 -10   65.96    3.35
  -2   0 -10   69.26    3.38
  -2   0 -11    0.63    0.27
  -2   0 -11    0.79    0.29
  -2   0 -11    0.41    0.23
  -2   0 -12    0.26    0.30
  -2   0 -12    0.24    0.29
  -2   0 -12    0.10    0.26
  -2   0 -13    0.59    0.31
  -2   0 -13    0.39    0.33
  -2   0 -14    4.05    0.47
  -2   0 -14    4.21    0.46
  -2   0 -15    0.58    0.33
  -2   0 -15    0.59    0.34
  -2   0 -16    0.45    0.35
  -2   0 -16    0.08    0.31
  -2   0 -17    2.14    0.46
  -2   0 -17    2.32    0.47
  -2   0 -18    2.61    0.48
   2   1 -18   -0.27    0.51
   2  -1 -17    3.56    0.55
   2   1 -17    2.99    0.55
   2   1 -16   -0.28    0.44
   2  -1 -16   -0.05    0.35
   2  -1 -15    0.05    0.36
   2   1 -15    1.04    0.39
   2   1 -15    0.13    0.25
   2  -1 -15    0.19    0.21
   2  -1 -14   -0.03    0.22
   2   1 -14    0.19    0.36
   2  -1 -14    0.22    0.32
   2   1 -14   -0.11    0.24
   2  -1 -13    1.69    0.36
   2  -1 -13    0.73    0.23
   2   1 -13    1.48    0.40
   2   1 -13    0.94    0.28
   2   1 -12   25.93    1.49
   2  -1 -12   28.67    1.53
   2  -1 -12   25.94    1.38
   2   1 -12   28.16    1.43
   2  -1 -12   28.33    1.53
   2   1 -12   27.86    1.59
   2   1 -11    0.33    0.25
   2  -1 -11    1.01    0.31
   2   1 -11    0.50    0.32
   2  -1 -11    0.48    0.17
   2   1 -10    0.10    0.23
   2  -1 -10    0.18    0.26
   2  -1 -10    0.16    0.15
   2   1 -10   -0.03    0.30
   2   1  -9    9.77    0.76
   2  -1  -9   10.50    0.71
   2  -1  -9   10.03    0.57
   2  -1  -8   66.47    3.40
   2   1  -8   66.98    3.47
   2   1  -8   68.83    3.25
   2  -1  -1   -0.01    0.03
   2   1  -1    0.03    0.03
  -2  -1   0  540.73   25.38
   2   1   0  536.46   25.38
  -2   1   0  540.38   25.38
   2  -1   0  541.02   25.37
  -2   1  -1    0.02    0.04
   2   1   1   -0.03    0.04
   2   1   1    0.02    0.03
  -2  -1  -1    0.01    0.04
   2  -1   1    0.01    0.04
  -2  -1  -1    0.02    0.04
   2   1   1    0.03    0.04
   2  -1   2    0.22    0.07
   2  -1   2    0.33    0.07
   2   1   2    0.15    0.07
  -2   1  -2    0.33    0.07
  -2  -1  -2    0.20    0.06
  -2  -1  -2    0.12    0.06
   2   1   2    0.10    0.06
  -2  -1  -3    7.06    0.41
   2  -1   3    7.23    0.42
  -2  -1  -3    8.01    0.40
   2  -1   3    6.36    0.41
  -2   1  -3    6.82    0.41
  -2   1  -3    7.74    0.41
  -2  -1  -4  125.60    6.04
   2  -1   4  126.53    6.08
  -2   1  -4  130.36    6.07
  -2  -1  -4  128.32    6.06
  -2   1  -4  126.41    6.06
  -2  -1  -5    3.22    0.25
  -2  -1  -5    3.07    0.27
  -2   1  -5    3.48    0.29
   2   1   5    3.69    0.28
  -2  -1  -5    3.30    0.25
  -2   1  -5    3.96    0.27
  -2  -1  -6   -0.11    0.16
  -2   1  -6   -0.07    0.15
   2   1   6   -0.03    0.15
  -2  -1  -6    0.05    0.12
   2  -1   6   -0.11    0.17
  -2  -1  -6    0.01    0.12
  -2   1  -6   -0.16    0.16
   2  -1   7    4.32    0.39
  -2  -1  -7    4.15    0.33
   2   1   7    4.58    0.39
  -2  -1  -7    4.07    0.36
  -2  -1  -7    4.25    0.33
  -2   1  -7    4.49    0.37
  -2   1  -7    4.41    0.35
  -2  -1  -8   79.58    3.99
   2   1   8   79.80    4.03
  -2   1  -8   79.84    3.99
   2  -1   8   77.94    4.04
  -2   1  -8   85.47    3.99
  -2  -1  -8   84.15    3.96
  -2  -1  -8   81.40    3.95
  -2  -1  -9    9.94    0.68
  -2  -1  -9    9.77    0.62
  -2  -1  -9   10.60    0.65
  -2   1  -9    9.69    0.64
  -2   1  -9   10.52    0.67
  -2   1  -9   10.34    0.69
   2   1   9    9.82    0.75
  -2  -1 -10    0.12    0.20
  -2   1 -10    0.17    0.25
  -2  -1 -10   -0.11    0.25
  -2   1 -10    0.02    0.23
  -2   1 -10    0.10    0.22
  -2  -1 -10    0.01    0.21
  -2  -1 -11   -0.02    0.26
  -2   1 -11    0.08    0.23
  -2   1 -11    0.44    0.28
  -2   1 -11    0.41    0.29
  -2  -1 -11    0.13    0.23
  -2  -1 -11    0.07    0.22
  -2   1 -12   28.59    1.56
  -2  -1 -12   27.78    1.54
  -2  -1 -12   29.30    1.61
  -2  -1 -12   29.32    1.57
  -2   1 -12   30.83    1.60
  -2   1 -12   28.87    1.60
  -2  -1 -13    0.80    0.30
  -2  -1 -13    0.45    0.31
  -2   1 -13    0.86    0.32
  -2   1 -13    0.59    0.37
  -2  -1 -14    0.44    0.30
  -2   1 -14    0.08    0.30
  -2  -1 -14    0.18    0.32
  -2   1 -14    0.53    0.34
  -2  -1 -15    0.92    0.34
  -2   1 -15    0.16    0.34
  -2   1 -15    0.23    0.32
  -2  -1 -15    0.24    0.30
  -2   1 -16    0.68    0.38
  -2  -1 -16    0.20    0.30
  -2  -1 -16    0.64    0.35
  -2  -1 -17    4.15    0.54
  -2   1 -17    5.31    0.57
  -2   1 -17    4.04    0.55
  -2  -1 -17    4.69    0.52
  -2   1 -18    0.59    0.40
   2   2 -18   -0.31    0.54
   2   2 -17    0.18    0.48
   2  -2 -17    1.30    0.43
   2   2 -16   -0.95    0.54
   2  -2 -16   -0.31    0.37
   2  -2 -15    0.56    0.23
   2   2 -15    0.30    0.30
   2  -2 -15    0.06    0.32
   2   2 -14    3.95    0.53
   2  -2 -14    2.74    0.42
   2  -2 -14    2.94    0.31
   2   2 -14    3.47    0.39
   2   2 -13    0.39    0.40
   2  -2 -13    0.04    0.19
   2  -2 -13    1.04    0.32
   2   2 -13   -0.01    0.29
   2   2 -12   -0.12    0.35
   2   2 -12    0.46    0.28
   2  -2 -12    0.59    0.29
   2  -2 -12    0.16    0.18
   2   2 -11    0.43    0.32
   2  -2 -11    0.80    0.28
   2  -2 -11    0.36    0.16
   2   2 -11    0.38    0.25
   2  -2 -10    0.91    0.16
   2   2 -10    0.91    0.35
   2  -2 -10    1.11    0.26
   2   2 -10    0.86    0.26
   2  -2  -9    4.60    0.30
   2   2  -9    3.59    0.49
   2   2  -9    4.67    0.40
   2  -2  -9    4.16    0.41
   2   2  -8   -0.09    0.17
   2  -2  -8   -0.30    0.22
   2   2  -8   -0.10    0.14
   2  -2  -8    0.04    0.10
   2  -2  -7    8.04    0.43
   2   2  -7    7.81    0.44
   2  -2  -6    3.06    0.19
   2  -2  -5    1.05    0.09
   2   2  -1    0.10    0.05
   2  -2  -1    0.07    0.04
   2   2   0    0.03    0.04
   2  -2   0    0.01    0.04
  -2  -2   0    0.01    0.04
   2   2   1    0.03    0.04
  -2  -2  -1   -0.02    0.04
   2   2   1    0.02    0.04
   2  -2   1    0.01    0.04
  -2  -2  -1    0.03    0.04
  -2   2  -1    0.00    0.04
   2   2   2   41.86    2.03
  -2   2  -2   41.87    2.03
  -2  -2  -2   42.29    2.03
  -2  -2  -2   41.87    2.01
   2  -2   2   42.34    2.03
   2  -2   3   15.87    0.81
   2  -2   3   13.50    0.81
  -2   2  -3   17.18    0.81
  -2  -2  -3   14.84    0.79
  -2  -2  -3   16.04    0.78
   2   2   4   -0.05    0.09
  -2  -2  -4    0.01    0.07
  -2  -2  -4    0.06    0.09
  -2   2  -4    0.03    0.11
  -2   2  -4   -0.05    0.10
   2  -2   4    0.03    0.10
   2   2   5    3.79    0.26
  -2   2  -5    3.24    0.27
  -2   2  -5    2.98    0.27
   2  -2   5    3.00    0.27
  -2  -2  -5    3.05    0.25
  -2  -2  -5    3.28    0.24
  -2   2  -6    3.44    0.30
  -2  -2  -6    3.62    0.26
  -2  -2  -6    3.75    0.27
  -2   2  -6    2.90    0.28
   2   2   6    3.60    0.29
  -2  -2  -6    2.72    0.29
  -2   2  -7    9.42    0.60
  -2  -2  -7    9.80    0.61
   2   2   7    9.03    0.50
  -2   2  -7    8.29    0.58
  -2  -2  -7    9.76    0.56
   2  -2   7    8.73    0.63
   2   2   7   10.22    0.62
  -2  -2  -7    9.87    0.56
  -2   2  -8   -0.23    0.22
   2  -2   8   -0.17    0.28
  -2  -2  -8   -0.11    0.17
  -2  -2  -8   -0.12    0.21
   2   2   8   -0.39    0.21
  -2  -2  -8   -0.11    0.18
  -2   2  -8   -0.27    0.23
   2   2   8   -0.04    0.22
  -2   2  -9    5.84    0.47
  -2  -2  -9    4.81    0.46
  -2   2  -9    4.45    0.45
   2   2   9    4.76    0.51
  -2  -2  -9    4.99    0.40
  -2  -2  -9    5.94    0.41
  -2   2 -10    0.85    0.28
  -2  -2 -10    0.94    0.28
  -2   2 -10    0.94    0.27
  -2  -2 -10    1.23    0.24
  -2  -2 -10    1.48    0.26
  -2   2 -11    0.53    0.26
  -2  -2 -11    0.48    0.23
  -2   2 -11    0.35    0.26
  -2  -2 -11    0.66    0.28
  -2   2 -11    0.38    0.28
  -2  -2 -11    0.42    0.23
  -2  -2 -12    0.36    0.31
  -2   2 -12    0.25    0.29
  -2   2 -12   -0.14    0.27
  -2   2 -12    0.48    0.31
  -2  -2 -12    0.02    0.24
  -2  -2 -12    0.10    0.26
  -2   2 -13    0.09    0.37
  -2  -2 -13    0.77    0.32
  -2  -2 -13    0.69    0.29
  -2   2 -13    0.32    0.31
  -2  -2 -14    4.10    0.44
  -2  -2 -14    3.25    0.39
  -2   2 -14    3.68    0.48
  -2   2 -14    3.38    0.43
  -2  -2 -15    0.49    0.29
  -2   2 -15    0.87    0.36
  -2   2 -15    0.45    0.33
  -2  -2 -15    0.52    0.32
  -2   2 -16    0.02    0.36
  -2   2 -16    0.22    0.36
  -2  -2 -16    0.38    0.31
  -2  -2 -16   -0.04    0.29
  -2  -2 -17    1.64    0.40
  -2   2 -17    1.48    0.46
  -2   2 -18    0.49    0.42
   2   3 -18   -0.90    0.57
   2   3 -17    1.44    0.56
   2   3 -16    2.49    0.49
   2  -3 -16    1.46    0.39
   2  -3 -15    0.34    0.21
   2   3 -15    0.60    0.39
   2   3 -15    0.37    0.33
   2  -3 -15    0.38    0.31
   2   3 -14   -0.29    0.32
   2   3 -14    0.70    0.41
   2  -3 -14   -0.26    0.33
   2  -3 -14   -0.04    0.18
   2   3 -13    0.91    0.45
   2  -3 -13    0.91    0.21
   2  -3 -13    1.19    0.34
   2  -3 -12    0.69    0.26
   2   3 -12    0.08    0.27
   2   3 -12   -0.10    0.35
   2   3 -11    0.24    0.25
   2  -3 -11    0.52    0.24
   2  -3 -11    0.07    0.14
   2   3 -11   -0.26    0.36
   2   3 -10    0.19    0.34
   2  -3 -10    0.43    0.23
   2   3 -10    0.17    0.22
   2  -3 -10    0.09    0.13
   2   3  -9    4.69    0.57
   2  -3  -9    4.56    0.40
   2  -3  -9    4.66    0.30
   2  -3  -9    4.37    0.31
   2   3  -9    4.21    0.40
   2  -3  -8   10.36    0.67
   2  -3  -8   11.54    0.58
   2   3  -8   11.28    0.66
   2   3  -8   10.53    0.66
   2   3  -7    6.78    0.39
   2  -3  -7    6.63    0.45
   2   3  -7    6.34    0.44
   2  -3  -7    6.05    0.35
   2   3  -6   -0.20    0.13
   2  -3  -6    0.09    0.07
   2   3  -5    1.79    0.18
   2  -3  -5    2.11    0.13
   2   3  -4    7.36    0.41
   2   3  -3    8.91    0.47
   2   3  -2   -0.03    0.04
   2   3  -1    0.13    0.06
   2  -3  -1    0.13    0.04
   2   3   0  104.55    4.58
  -2  -3   0   96.47    4.58
   2  -3   0   91.45    4.56
   2   3   1    0.13    0.06
  -2  -3  -1    0.11    0.05
  -2   3  -1    0.18    0.06
   2  -3   1    0.06    0.06
  -2   3  -2    0.14    0.07
  -2  -3  -2    0.11    0.05
   2  -3   2    0.07    0.08
  -2  -3  -2    0.18    0.06
  -2  -3  -3   16.43    0.83
   2  -3   3   16.47    0.87
  -2  -3  -3   16.50    0.85
   2  -3   3   18.23    0.89
  -2   3  -3   16.94    0.89
   2   3   4    7.00    0.41
   2  -3   4    7.21    0.44
   2  -3   4    7.46    0.46
  -2  -3  -4    7.63    0.40
  -2   3  -4    6.74    0.43
  -2  -3  -4    7.23    0.42
   2   3   5    2.94    0.23
   2  -3   5    2.56    0.24
  -2   3  -5    2.71    0.25
  -2  -3  -5    2.35    0.22
  -2  -3  -5    2.68    0.20
  -2   3  -6   -0.12    0.18
  -2  -3  -6    0.22    0.11
   2   3   6    0.19    0.09
  -2   3  -6   -0.04    0.16
   2   3   6    0.23    0.14
  -2  -3  -6   -0.05    0.12
   2  -3   6    0.01    0.15
  -2   3  -7    9.43    0.63
   2  -3   7    9.08    0.67
   2   3   7   10.25    0.57
  -2  -3  -7   10.50    0.58
  -2  -3  -7    9.83    0.59
   2   3   7   11.47    0.65
  -2   3  -7    9.08    0.62
  -2   3  -8   11.09    0.73
  -2   3  -8   12.13    0.74
  -2  -3  -8   11.20    0.73
  -2  -3  -8   11.63    0.67
   2   3   8   11.76    0.75
  -2  -3  -8   12.88    0.70
  -2  -3  -9    5.50    0.40
  -2   3  -9    4.74    0.46
  -2   3  -9    5.41    0.46
  -2  -3  -9    5.45    0.47
  -2  -3  -9    5.78    0.41
   2   3   9    5.07    0.51
   2  -3   9    4.83    0.30
  -2   3 -10   -0.36    0.29
  -2  -3 -10   -0.04    0.27
  -2  -3 -10    0.08    0.20
  -2  -3 -10    0.01    0.20
  -2   3 -10    0.31    0.25
  -2   3 -11    0.39    0.26
  -2  -3 -11    0.25    0.22
  -2  -3 -11    0.08    0.27
  -2  -3 -11    0.18    0.21
  -2   3 -11    0.04    0.28
  -2   3 -12    0.36    0.32
  -2   3 -12    0.44    0.30
  -2  -3 -12    0.58    0.25
  -2  -3 -12    0.14    0.28
  -2  -3 -12    0.26    0.23
  -2   3 -12    0.42    0.29
  -2  -3 -13    1.45    0.33
  -2  -3 -13    0.88    0.30
  -2   3 -13    0.89    0.36
  -2   3 -13    0.83    0.38
  -2  -3 -14    0.22    0.26
  -2  -3 -14    0.21    0.29
  -2   3 -14   -0.45    0.36
  -2   3 -14    0.15    0.35
  -2  -3 -15    0.61    0.31
  -2   3 -15    0.47    0.35
  -2  -3 -15    0.98    0.31
  -2   3 -15    0.62    0.38
  -2  -3 -16    1.81    0.37
  -2   3 -16    2.03    0.45
  -2  -3 -16    1.44    0.34
  -2   3 -16    2.30    0.44
  -2   3 -17    2.88    0.55
  -2   3 -17    2.46    0.50
  -2  -3 -17    2.61    0.45
  -2   3 -18    0.52    0.41
   2   4 -18    0.14    0.55
   2   4 -17    0.11    0.60
   2   4 -16   -0.37    0.38
   2  -4 -16   -0.20    0.31
   2  -4 -15    0.29    0.31
   2   4 -15    0.87    0.45
   2   4 -15    0.26    0.36
   2   4 -14    2.40    0.52
   2  -4 -14    1.75    0.35
   2  -4 -14    2.22    0.25
   2  -4 -13    0.71    0.20
   2   4 -13    0.51    0.31
   2   4 -13    1.12    0.49
   2  -4 -13   -0.03    0.32
   2  -4 -12    0.08    0.23
   2  -4 -12    0.19    0.15
   2   4 -12    0.07    0.26
   2   4 -12    0.15    0.39
   2   4 -11    0.02    0.23
   2   4 -11    0.07    0.37
   2  -4 -11    0.32    0.22
   2  -4 -11    0.15    0.14
   2   4 -10   50.03    2.44
   2   4 -10   45.74    2.62
   2  -4 -10   47.76    2.33
   2  -4 -10   48.30    2.42
   2   4  -9    2.85    0.48
   2  -4  -9    3.00    0.31
   2   4  -9    2.55    0.32
   2  -4  -9    2.94    0.22
   2  -4  -9    2.77    0.30
   2   4  -8    0.01    0.18
   2  -4  -8   -0.05    0.09
   2  -4  -8    0.04    0.17
   2   4  -8   -0.20    0.25
   2  -4  -7   11.02    0.66
   2   4  -7   12.44    0.66
   2  -4  -7   11.24    0.58
   2   4  -7   11.28    0.67
   2   4  -6   66.41    3.19
   2   4  -6   66.54    3.18
   2  -4  -6   65.52    3.12
   2   4  -5    4.58    0.32
   2  -4  -5    5.23    0.27
   2   4  -4   -0.04    0.08
   2   4  -3    9.06    0.48
   2  -4  -2  533.95   25.10
   2   4  -1    0.10    0.08
   2  -4  -1    0.00    0.04
  -2  -4   0    0.01    0.05
   2  -4   0    0.03    0.05
   2   4   0    0.08    0.06
   2   4   1    0.09    0.06
   2  -4   1    0.03    0.07
  -2  -4  -1    0.10    0.06
   2  -4   2  589.16   29.12
  -2   4  -2  607.06   29.12
  -2  -4  -2  624.93   29.10
  -2  -4  -2  635.75   29.08
   2   4   3    7.73    0.42
   2  -4   3    7.96    0.47
  -2  -4  -3    7.48    0.41
  -2  -4  -3    7.51    0.43
  -2   4  -3    8.64    0.47
   2   4   4    0.12    0.08
  -2  -4  -4    0.09    0.07
  -2  -4  -4   -0.01    0.09
   2  -4   4    0.04    0.09
   2  -4   4    0.06    0.13
  -2   4  -4   -0.04    0.12
  -2  -4  -5    4.88    0.32
  -2  -4  -5    4.42    0.28
   2  -4   5    4.74    0.34
   2   4   5    4.44    0.32
   2   4   5    4.90    0.31
  -2   4  -5    4.76    0.37
   2   4   5    4.62    0.31
  -2  -4  -6   83.50    3.77
   2   4   6   79.23    3.80
   2  -4   6   69.30    3.81
   2   4   6   78.64    3.78
  -2  -4  -6   79.06    3.79
  -2   4  -6   78.78    3.85
  -2  -4  -7   10.19    0.62
   2   4   7   11.39    0.65
   2   4   7   11.24    0.67
  -2   4  -7   10.13    0.68
  -2  -4  -8    0.13    0.16
  -2  -4  -8    0.02    0.17
   2   4   8    0.21    0.22
  -2   4  -8   -0.11    0.23
  -2   4  -8   -0.11    0.24
  -2   4  -9    2.21    0.37
  -2   4  -9    3.08    0.36
   2  -4   9    3.54    0.30
  -2  -4  -9    3.60    0.31
  -2  -4  -9    2.38    0.38
  -2  -4  -9    3.17    0.28
   2   4   9    2.35    0.40
  -2  -4 -10   52.31    2.72
  -2   4 -10   49.16    2.72
  -2   4 -10   55.99    2.71
  -2  -4 -10   54.58    2.64
  -2  -4 -10   53.71    2.65
  -2   4 -11    0.23    0.26
  -2   4 -11    0.09    0.28
  -2  -4 -11    0.19    0.30
  -2  -4 -11    0.18    0.20
  -2  -4 -12    0.04    0.22
  -2   4 -12   -0.37    0.30
  -2   4 -12    0.10    0.32
  -2  -4 -12   -0.20    0.23
  -2   4 -13    0.82    0.40
  -2   4 -13    0.68    0.36
  -2  -4 -13    0.79    0.28
  -2  -4 -13    1.29    0.30
  -2   4 -14    1.81    0.43
  -2  -4 -14    1.87    0.32
  -2   4 -14    1.95    0.42
  -2  -4 -15    0.48    0.28
  -2   4 -15    0.44    0.39
  -2   4 -15    0.12    0.36
  -2  -4 -15    0.02    0.33
  -2  -4 -16    0.07    0.33
  -2   4 -16    0.31    0.39
  -2  -4 -16    0.21    0.30
  -2   4 -16   -0.15    0.40
  -2  -4 -17    1.44    0.40
  -2   4 -17    1.17    0.48
  -2   4 -17    1.92    0.50
  -2   4 -18    0.70    0.44
   2   5 -18   -0.73    0.63
   2   5 -17    1.27    0.64
   2   5 -16    3.57    0.54
   2  -5 -16    3.21    0.41
   2   5 -16    4.77    0.63
   2   5 -15    0.79    0.48
   2  -5 -15   -0.23    0.28
   2  -5 -14   -0.08    0.28
   2  -5 -14    0.15    0.18
   2  -5 -13    2.32    0.34
   2   5 -13    1.81    0.37
   2   5 -13    2.59    0.57
   2  -5 -13    2.84    0.26
   2  -5 -12    0.52    0.16
   2   5 -12    0.67    0.28
   2   5 -12    0.56    0.45
   2  -5 -12    0.06    0.26
   2  -5 -11    0.46    0.22
   2   5 -11    0.52    0.25
   2   5 -11    0.63    0.42
   2  -5 -11    0.30    0.15
   2   5 -10   -0.19    0.41
   2  -5 -10    0.12    0.11
   2  -5 -10    0.22    0.19
   2  -5 -10   -0.06    0.13
   2   5 -10    0.27    0.23
   2  -5  -9    5.78    0.41
   2   5  -9    4.56    0.64
   2  -5  -9    4.34    0.45
   2  -5  -9    5.77    0.34
   2   5  -9    5.90    0.45
   2   5  -8   41.27    2.09
   2  -5  -8   42.57    2.07
   2  -5  -8   41.45    2.00
   2   5  -7    1.82    0.22
   2  -5  -7    1.93    0.20
   2   5  -7    1.74    0.24
   2  -5  -7    1.37    0.13
   2   5  -6   -0.04    0.13
   2  -5  -6    0.06    0.06
   2  -5  -6   -0.10    0.12
   2   5  -6    0.08    0.13
   2   5  -5   15.42    0.80
   2   5  -5   14.39    0.78
   2   5  -4   19.62    0.99
   2   5  -4   19.85    1.02
  -2   5   4   19.78    0.95
  -2   5   3    0.43    0.05
   2  -5  -2    0.00    0.04
  -2  -5   2    0.01    0.05
  -2   5   1    0.43    0.05
   2  -5  -1    0.29    0.06
   2   5   0   57.58    2.62
   2  -5   0   52.26    2.59
   2   5   1    0.29    0.08
  -2  -5  -1    0.25    0.08
   2  -5   1    0.44    0.10
   2  -5   2    0.15    0.09
   2   5   2    0.06    0.06
  -2  -5  -2    0.06    0.07
   2  -5   3    1.28    0.18
  -2   5  -3    1.64    0.18
  -2  -5  -3    1.41    0.12
   2   5   3    1.58    0.13
  -2  -5  -3    1.32    0.14
   2   5   4   19.71    0.98
   2   5   4   20.11    1.03
  -2  -5  -4   19.97    1.00
   2  -5   4   19.61    1.06
  -2  -5  -4   20.36    0.97
   2  -5   4   17.90    1.02
  -2   5  -4   19.07    1.06
  -2  -5  -5   19.70    1.02
   2   5   5   19.09    1.03
  -2  -5  -5   19.27    0.98
   2   5   5   19.22    1.02
   2  -5   5   18.83    1.08
   2   5   5   20.85    1.01
  -2   5  -5   21.48    1.09
   2   5   6    0.33    0.14
  -2   5  -6    0.45    0.18
  -2  -5  -6    0.22    0.14
   2   5   6    0.20    0.13
  -2  -5  -6    0.09    0.11
   2   5   6    0.07    0.13
   2   5   7    2.83    0.32
   2   5   7    3.32    0.30
  -2  -5  -7    2.32    0.22
  -2  -5  -7    2.58    0.25
  -2   5  -7    2.55    0.31
  -2   5  -8   43.79    2.36
   2   5   8   47.62    2.35
  -2  -5  -8   44.16    2.27
  -2  -5  -8   47.17    2.25
   2   5   9    4.94    0.54
  -2  -5  -9    5.62    0.41
  -2   5  -9    5.50    0.53
   2  -5   9    6.04    0.48
  -2  -5 -10    0.04    0.20
  -2   5 -10   -0.13    0.31
  -2  -5 -10    0.09    0.21
  -2  -5 -11    0.39    0.30
  -2  -5 -11    0.20    0.21
  -2  -5 -11    0.18    0.22
  -2   5 -11    0.02    0.30
  -2  -5 -12    0.69    0.25
  -2  -5 -12    0.57    0.22
  -2   5 -12    0.25    0.33
  -2   5 -13    2.99    0.50
  -2  -5 -13    3.27    0.36
  -2  -5 -13    2.79    0.37
  -2  -5 -14   -0.32    0.32
  -2  -5 -14    0.14    0.27
  -2   5 -14   -0.11    0.38
  -2   5 -14   -0.25    0.41
  -2   5 -15    0.41    0.39
  -2  -5 -15    0.15    0.27
  -2  -5 -15   -0.11    0.31
  -2   5 -15    0.29    0.40
  -2  -5 -16    2.89    0.39
  -2  -5 -16    2.72    0.39
  -2   5 -16    3.35    0.55
  -2   5 -16    3.15    0.53
  -2   5 -17    3.49    0.59
  -2   5 -17    2.19    0.51
  -2   5 -18   -0.09    0.43
   2   6 -18   -0.27    0.64
   2   6 -17    2.71    0.66
   2   6 -16    0.90    0.51
   2  -6 -15    0.30    0.27
   2   6 -15    0.64    0.50
   2  -6 -14    3.23    0.29
   2  -6 -14    3.04    0.36
   2   6 -13    1.99    0.38
   2   6 -13    1.21    0.55
   2  -6 -13    1.97    0.24
   2  -6 -13    1.36    0.32
   2   6 -12   -0.07    0.27
   2   6 -12   -0.18    0.44
   2  -6 -12    0.11    0.15
   2  -6 -12   -0.12    0.23
   2   6 -11    0.21    0.41
   2  -6 -11    0.19    0.21
   2   6 -11    0.31    0.24
   2  -6 -11    0.57    0.15
   2   6 -10    4.39    0.60
   2  -6 -10    4.52    0.29
   2  -6 -10    4.18    0.32
   2   6 -10    4.14    0.38
   2  -6 -10    4.28    0.35
   2   6  -9    5.79    0.43
   2  -6  -9    4.00    0.47
   2   6  -9    4.26    0.67
   2  -6  -9    4.55    0.36
   2  -6  -9    5.36    0.32
   2  -6  -8    0.23    0.14
   2   6  -8    0.12    0.19
   2  -6  -8    0.04    0.11
   2  -6  -7    0.38    0.08
   2   6  -7    0.28    0.16
   2   6  -7    0.02    0.22
   2  -6  -7    0.34    0.13
   2  -6  -6    8.37    0.42
   2  -6  -6    6.71    0.38
   2   6  -6    7.98    0.50
   2   6  -6    7.22    0.45
   2  -6  -5   23.05    1.14
  -2   6   5   23.12    1.13
   2   6  -5   23.63    1.18
   2   6  -5   23.92    1.22
  -2   6   4    0.03    0.05
   2   6  -4    0.10    0.11
  -2  -6   3    0.65    0.10
   2   6  -3    0.55    0.12
  -2   6   3    0.59    0.08
   2  -6  -2  114.40    5.47
   2   6  -2  114.25    5.55
  -2   6   2  117.64    5.46
   2  -6  -1    1.65    0.13
   2   6  -1    1.80    0.19
  -2   6   1    1.89    0.12
   2  -6   0    0.10    0.07
   2   6   0    0.03    0.08
   2   6   0    0.05    0.09
   2  -6   1    1.79    0.18
  -2  -6  -1    1.89    0.16
   2   6   1    1.99    0.18
  -2  -6  -2  131.77    6.14
   2   6   2  130.91    6.12
   2  -6   2  122.59    6.16
   2   6   3    1.11    0.16
   2   6   3    1.01    0.10
  -2  -6  -3    0.82    0.13
  -2   6  -3    1.06    0.17
   2  -6   3    0.75    0.16
  -2  -6  -4    0.10    0.09
   2  -6   4   -0.04    0.15
   2   6   4    0.14    0.08
  -2   6  -4    0.01    0.13
   2   6   4   -0.04    0.12
   2   6   4    0.08    0.10
  -2  -6  -4    0.00    0.07
  -2   6  -5   28.73    1.40
   2   6   5   25.97    1.30
   2  -6   5   24.44    1.36
   2   6   5   26.69    1.33
  -2  -6  -5   25.63    1.29
   2   6   5   24.91    1.28
  -2  -6  -5   24.42    1.25
   2   6   6    9.58    0.57
  -2   6  -6    8.29    0.57
  -2  -6  -6    8.89    0.47
  -2  -6  -6    7.88    0.49
   2   6   6    8.34    0.50
   2  -6   6    7.74    0.58
   2   6   6    8.38    0.50
   2   6   7    0.60    0.18
  -2   6  -7    0.21    0.20
  -2  -6  -7    0.39    0.16
   2   6   7    0.23    0.24
  -2  -6  -7    0.43    0.13
   2   6   7    0.46    0.17
  -2   6  -8   -0.02    0.23
  -2  -6  -8    0.02    0.14
   2   6   8    0.08    0.20
  -2  -6  -8    0.01    0.17
   2  -6   9    5.36    0.50
  -2  -6  -9    5.00    0.37
  -2   6  -9    5.39    0.55
  -2  -6  -9    5.69    0.42
   2   6   9    5.39    0.54
   2   6  10    4.59    0.53
  -2   6 -10    3.88    0.48
  -2  -6 -10    4.94    0.36
  -2  -6 -10    4.71    0.38
   2  -6  10    4.71    0.33
  -2  -6 -11    0.09    0.22
  -2  -6 -11    0.81    0.24
  -2   6 -11    0.48    0.34
  -2   6 -12    0.05    0.33
  -2  -6 -12    0.07    0.23
  -2  -6 -12    0.08    0.23
  -2  -6 -13    2.28    0.33
  -2  -6 -13    2.32    0.34
  -2   6 -13    1.77    0.50
  -2  -6 -14    2.71    0.35
  -2  -6 -14    2.64    0.36
  -2   6 -14    2.79    0.50
  -2  -6 -15    0.24    0.27
  -2   6 -15    0.08    0.41
  -2  -6 -15    0.21    0.26
  -2   6 -15   -0.09    0.40
  -2  -6 -16   -0.03    0.28
  -2   6 -16   -0.39    0.46
  -2  -6 -16    0.27    0.29
  -2   6 -16   -0.06    0.42
  -2   6 -17    1.88    0.53
  -2   6 -17    1.29    0.55
   2   7 -17    6.63    0.84
   2   7 -16    1.34    0.59
   2   7 -15    0.94    0.55
   2  -7 -15    0.32    0.24
   2  -7 -14    0.21    0.19
   2  -7 -14    0.41    0.26
   2   7 -14    0.60    0.53
   2  -7 -13    4.34    0.32
   2   7 -13    4.29    0.46
   2  -7 -13    3.45    0.38
   2   7 -13    3.66    0.71
   2   7 -12   12.93    0.85
   2  -7 -12   12.74    0.78
   2  -7 -12   14.96    0.75
   2   7 -12   13.18    1.13
   2  -7 -11    0.29    0.15
   2   7 -11    0.16    0.24
   2   7 -11   -0.23    0.45
   2  -7 -11   -0.09    0.20
   2  -7 -10   -0.08    0.17
   2  -7 -10    0.01    0.17
   2  -7 -10    0.09    0.13
   2   7 -10    0.32    0.24
   2   7  -9    6.08    0.79
   2   7  -9    9.12    0.57
   2  -7  -9    8.33    0.67
   2  -7  -9    6.90    0.48
   2  -7  -9    8.98    0.46
   2  -7  -8   12.74    0.65
   2  -7  -8   11.49    0.62
   2   7  -8   12.43    0.71
   2   7  -7    0.42    0.16
   2  -7  -7    0.35    0.11
   2  -7  -7    0.07    0.08
   2  -7  -6    0.07    0.08
   2   7  -6    0.07    0.18
  -2   7   6    0.06    0.08
  -2   7   5   26.68    1.26
   2  -7  -5   25.16    1.25
   2   7  -5   29.05    1.39
  -2   7   4   71.43    3.39
  -2  -7   4   75.17    3.43
   2   7  -4   65.63    3.48
  -2  -7   3    1.11    0.12
   2   7  -3    1.20    0.17
   2  -7  -2    0.07    0.05
  -2   7   2    0.02    0.04
   2   7  -2    0.11    0.12
  -2   7   1    2.03    0.14
   2   7  -1    2.11    0.22
   2  -7  -1    1.78    0.15
   2   7   0  411.64   19.41
  -2   7   0  408.51   19.35
   2   7   0  423.06   19.42
   2  -7   0  406.00   19.35
   2   7   1    2.62    0.22
   2  -7   1    2.27    0.21
   2  -7   2    0.01    0.11
   2   7   2    0.06    0.07
  -2  -7  -2    0.01    0.09
  -2  -7  -3    1.54    0.16
   2   7   3    1.38    0.19
   2   7   3    1.58    0.13
   2  -7   3    1.49    0.21
   2   7   4   68.77    3.66
  -2   7  -4   75.84    3.69
  -2  -7  -4   79.04    3.58
   2   7   4   71.99    3.58
   2   7   4   75.13    3.62
   2  -7   4   71.43    3.68
  -2  -7  -4   79.59    3.62
   2   7   5   29.60    1.64
   2  -7   5   30.72    1.67
  -2  -7  -5   30.59    1.57
   2   7   5   31.06    1.58
   2   7   5   32.12    1.55
  -2   7  -5   35.44    1.69
  -2  -7  -5   31.87    1.54
   2   7   6   -0.02    0.13
  -2   7  -6    0.10    0.18
   2   7   6   -0.06    0.12
  -2  -7  -6    0.02    0.10
  -2  -7  -6    0.01    0.12
   2   7   6   -0.23    0.23
  -2  -7  -7    0.19    0.11
  -2  -7  -7    0.23    0.15
  -2   7  -7    0.26    0.23
   2   7   7    0.25    0.17
   2   7   7    0.30    0.16
   2   7   7   -0.07    0.29
   2  -7   8   12.75    0.95
  -2  -7  -8   14.12    0.81
   2   7   8   16.48    0.90
  -2  -7  -8   15.16    0.78
  -2   7  -8   14.71    0.95
   2   7   9    8.99    0.66
   2  -7   9    7.82    0.67
  -2  -7  -9    8.09    0.51
  -2   7  -9    8.98    0.70
  -2  -7  -9    8.94    0.56
   2   7  10   -0.45    0.37
   2  -7  10    0.14    0.17
  -2  -7 -10   -0.05    0.18
  -2   7 -10   -0.34    0.38
  -2  -7 -10    0.01    0.20
  -2  -7 -11    0.30    0.21
  -2   7 -11   -0.28    0.38
  -2  -7 -11    0.06    0.19
  -2  -7 -12   13.84    0.80
  -2   7 -12   12.10    0.94
  -2  -7 -12   13.53    0.77
  -2   7 -13    3.29    0.53
  -2  -7 -13    3.58    0.39
  -2  -7 -13    4.16    0.39
  -2   7 -14   -0.61    0.45
  -2  -7 -14   -0.08    0.26
  -2  -7 -14    0.04    0.25
  -2  -7 -15    0.08    0.27
  -2   7 -15   -0.20    0.42
  -2  -7 -15    0.05    0.24
  -2  -7 -16    0.24    0.27
  -2   7 -16   -0.24    0.43
  -2   7 -16    0.23    0.48
  -2  -7 -16    0.21    0.29
  -2   7 -17    3.69    0.64
  -2   7 -17    4.83    0.73
  -2   7 -18   -0.39    0.57
   2   8 -17    3.40    0.71
   2   8 -16    0.16    0.52
   2   8 -15    0.91    0.57
   2   8 -14    3.45    0.72
   2  -8 -14    4.08    0.32
   2  -8 -14    3.78    0.35
   2  -8 -13    0.72    0.19
   2   8 -13    0.21    0.56
   2  -8 -13    0.96    0.25
   2  -8 -12    0.15    0.16
   2  -8 -12    0.26    0.20
   2   8 -12    0.05    0.50
   2  -8 -11    0.02    0.13
   2  -8 -11    0.12    0.17
   2   8 -11   -0.30    0.48
   2   8 -10   25.60    1.83
   2  -8 -10   27.66    1.55
   2  -8 -10   29.77    1.45
   2  -8 -10   29.20    1.43
   2  -8  -9    5.21    0.57
   2  -8  -9    5.11    0.34
   2  -8  -9    5.73    0.33
   2  -8  -8    0.01    0.13
   2  -8  -8   -0.03    0.39
   2  -8  -7    0.11    0.09
   2  -8  -6    3.51    0.20
   2   8  -6    4.01    0.40
  -2   8   6    3.89    0.23
   2   8  -5   13.57    0.76
  -2  -8   5   14.08    0.67
   2   8  -4   -0.12    0.18
  -2  -8   4    0.03    0.11
  -2   8   4    0.08    0.08
  -2  -8   3    0.25    0.09
   2   8  -3    0.30    0.14
  -2   8   2   75.54    3.54
   2  -8  -2   73.19    3.55
   2   8  -2   77.31    3.67
  -2   8   1    0.20    0.07
   2  -8  -1    0.14    0.08
   2   8  -1    0.16    0.14
  -2   8   0    0.18    0.09
   2   8   0    0.03    0.14
   2  -8   0    0.07    0.09
   2   8   0    0.17    0.14
  -2   8  -1    0.89    0.14
   2  -8   1    0.81    0.15
   2  -8   2   79.02    3.88
  -2  -8  -2   80.95    3.86
   2   8   3    0.24    0.08
   2  -8   3    0.04    0.15
   2   8   3    0.18    0.14
  -2  -8  -3    0.29    0.11
   2   8   4   -0.03    0.18
  -2  -8  -4    0.12    0.11
   2   8   4    0.09    0.12
   2   8   4    0.12    0.09
  -2   8  -5   19.19    1.02
  -2  -8  -5   17.32    0.90
   2   8   5   16.86    1.00
   2   8   5   15.88    0.89
   2   8   5   17.18    0.86
  -2  -8  -5   16.08    0.84
   2   8   6    4.57    0.48
  -2  -8  -6    4.97    0.34
  -2   8  -6    4.71    0.44
   2   8   6    4.26    0.33
   2   8   6    4.25    0.32
  -2  -8  -6    5.12    0.29
  -2  -8  -7    0.42    0.12
   2   8   7    0.65    0.18
  -2  -8  -7    0.48    0.17
  -2   8  -7    0.48    0.26
   2   8   7    0.59    0.17
  -2  -8  -8   -0.10    0.17
  -2   8  -8   -0.03    0.27
   2   8   8    0.36    0.23
   2   8   8    0.41    0.19
   2  -8   8   -0.14    0.36
  -2  -8  -8    0.08    0.14
   2  -8   9    7.02    0.53
   2   8   9    6.68    0.56
  -2  -8  -9    5.95    0.45
  -2  -8  -9    5.74    0.39
   2  -8   9    5.65    0.60
  -2   8  -9    6.47    0.60
  -2  -8 -10   29.00    1.64
  -2   8 -10   32.81    1.82
   2  -8  10   31.10    1.70
  -2  -8 -10   33.84    1.61
   2   8  10   34.33    1.81
  -2   8 -11   -0.12    0.39
  -2  -8 -11   -0.01    0.19
  -2  -8 -11    0.03    0.18
  -2  -8 -12    0.03    0.23
  -2   8 -12   -0.16    0.40
  -2  -8 -12    0.46    0.23
  -2  -8 -13    1.25    0.27
  -2  -8 -13    0.79    0.27
  -2  -8 -14    4.62    0.41
  -2  -8 -14    4.46    0.39
  -2   8 -15   -0.51    0.47
  -2  -8 -15    0.02    0.26
  -2  -8 -15    0.32    0.26
  -2  -8 -16   -0.13    0.28
  -2   8 -16   -0.40    0.48
  -2   8 -16   -0.27    0.52
  -2   8 -17    1.60    0.58
  -2   8 -17    1.13    0.63
  -2   8 -18    1.66    0.65
   2   9 -17    3.58    0.75
   2   9 -16    1.14    0.60
   2   9 -15    0.35    0.57
   2   9 -14    0.06    0.57
   2  -9 -14   -0.03    0.19
   2   9 -13    0.28    0.56
   2  -9 -13    0.19    0.18
   2  -9 -13    0.83    0.21
   2  -9 -12   20.73    1.03
   2   9 -12   18.05    1.46
   2  -9 -12   19.43    1.02
   2  -9 -11    0.70    0.16
   2   9 -11   -0.05    0.51
   2  -9 -11    0.28    0.14
   2  -9 -10   -0.03    0.13
   2  -9 -10    0.29    0.26
   2  -9 -10    0.15    0.13
   2   9 -10   -0.30    0.50
   2  -9  -9    6.65    0.63
   2  -9  -9    6.02    0.34
   2  -9  -8   63.94    3.26
   2  -9  -8   62.01    2.96
  -2   9   7    2.40    0.19
  -2   9   6    0.03    0.08
   2   9  -5    3.21    0.37
  -2  -9   5    2.98    0.25
  -2   9   5    2.60    0.19
   2   9  -4   46.38    2.53
  -2  -9   4   48.71    2.41
  -2   9   4   51.73    2.40
   2   9  -3    7.85    0.55
   2   9  -2    0.19    0.15
  -2   9   2    0.10    0.06
   2   9  -1    0.03    0.14
  -2   9   1    0.13    0.08
   2   9   0  442.47   20.01
  -2   9   0  419.22   19.91
   2   9   0  409.31   19.99
  -2   9  -1    0.39    0.12
   2   9   3    5.68    0.38
  -2  -9  -3    5.32    0.38
   2   9   3    5.94    0.47
   2   9   3    6.18    0.33
   2   9   4   52.41    2.67
   2   9   4   50.72    2.50
  -2  -9  -4   53.75    2.55
   2   9   4   53.42    2.56
   2   9   5    1.40    0.31
   2   9   5    1.68    0.20
   2   9   5    1.61    0.15
  -2  -9  -5    1.29    0.19
   2   9   6    0.06    0.12
  -2  -9  -6    0.10    0.14
   2   9   6    0.05    0.13
  -2   9  -6    0.44    0.24
  -2  -9  -6   -0.01    0.10
   2   9   7    3.80    0.30
  -2   9  -7    3.79    0.42
  -2  -9  -7    2.93    0.28
   2   9   7    3.01    0.29
  -2  -9  -7    2.77    0.22
  -2  -9  -8   72.71    3.37
  -2  -9  -8   67.26    3.42
  -2   9  -8   69.38    3.60
   2   9   8   69.60    3.43
   2  -9   8   69.91    3.63
   2  -9   8   61.93    3.47
  -2  -9  -9    6.15    0.39
  -2  -9  -9    6.12    0.44
   2   9   9    5.99    0.54
  -2   9  -9    7.08    0.64
   2  -9   9    6.05    0.59
   2  -9   9    6.49    0.53
   2   9  10   -0.38    0.32
   2  -9  10    0.11    0.25
  -2  -9 -10    0.18    0.20
  -2  -9 -10    0.10    0.16
  -2   9 -10    0.50    0.33
  -2  -9 -11    0.31    0.19
  -2  -9 -11    0.18    0.21
  -2   9 -11   -0.26    0.42
  -2  -9 -12   21.67    1.13
  -2  -9 -12   22.43    1.19
  -2   9 -12   20.27    1.38
  -2   9 -13    0.20    0.47
  -2  -9 -13    0.55    0.23
  -2  -9 -13    0.42    0.26
  -2  -9 -14    0.33    0.23
  -2   9 -14   -0.28    0.45
  -2  -9 -14    0.12    0.26
  -2  -9 -15    0.36    0.24
  -2  -9 -15    0.42    0.28
  -2   9 -15   -0.27    0.48
  -2   9 -16    0.04    0.51
  -2   9 -17    4.56    0.78
  -2   9 -17    2.09    0.61
  -2   9 -18   -0.04    0.65
   2  10 -17    3.27    0.78
   2  10 -16    0.26    0.58
   2  10 -15    1.12    0.61
   2  10 -14    1.11    0.64
   2 -10 -13   -0.20    0.19
   2  10 -13    0.06    0.58
   2 -10 -12    0.11    0.15
   2  10 -12   -0.17    0.54
   2 -10 -11    0.82    0.24
   2 -10 -11    1.05    0.16
   2  10 -11    0.98    0.54
   2 -10 -10    9.43    0.49
   2 -10 -10    9.46    0.70
   2  10  -9    2.04    0.57
   2 -10  -9    3.22    0.48
   2 -10  -9    2.17    0.16
  -2  10   8    0.12    0.12
   2 -10  -8   -0.10    0.34
   2 -10  -8    0.06    0.05
  -2  10   7   10.92    0.58
  -2  10   6    0.14    0.09
  -2 -10   6    0.07    0.15
  -2  10   5    2.01    0.17
  -2 -10   5    2.36    0.23
   2  10  -5    2.26    0.35
  -2 -10   4    0.03    0.11
  -2  10   4    0.07    0.10
   2  10  -4   -0.07    0.24
   2  10  -3   22.39    1.29
   2  10  -2   15.83    0.92
  -2  10   2   14.65    0.73
   2  10  -1    1.25    0.24
  -2  10   1    1.11    0.14
   2  10   0   -0.04    0.19
   2  10   0   -0.19    0.21
  -2  10   0    0.16    0.12
  -2  10  -1    1.25    0.20
  -2  10  -2   16.57    0.95
   2  10   3   25.51    1.47
   2  10   3   27.08    1.36
   2  10   3   27.29    1.30
  -2 -10  -3   24.50    1.35
  -2 -10  -4    0.18    0.15
   2  10   4    0.14    0.14
   2  10   4    0.25    0.10
  -2 -10  -5    1.38    0.19
   2  10   5    1.77    0.20
   2  10   5    1.52    0.15
   2 -10   6   -0.05    0.19
   2  10   6    0.08    0.14
  -2 -10  -6    0.11    0.14
   2  10   6    0.17    0.12
  -2  10  -6    0.42    0.25
  -2  10  -7   14.07    0.91
   2  10   7   12.74    0.72
  -2 -10  -7   12.73    0.71
  -2 -10  -7   11.65    0.64
   2 -10   7   12.19    0.76
   2  10   7   13.19    0.71
  -2 -10  -8    0.28    0.21
  -2  10  -8    0.52    0.32
   2 -10   8   -0.12    0.34
  -2 -10  -8   -0.04    0.13
   2  10   8    0.31    0.20
   2 -10   8    0.11    0.23
   2  10   8    0.06    0.21
  -2 -10  -9    3.17    0.26
   2 -10   9    2.32    0.46
  -2 -10  -9    3.27    0.33
   2  10   9    3.78    0.42
   2 -10   9    3.37    0.39
   2  10   9    3.58    0.34
  -2  10  -9    3.19    0.48
   2 -10  10    9.48    0.77
  -2 -10 -10   11.83    0.61
  -2  10 -10   10.92    0.86
   2  10  10   11.84    0.81
   2 -10  10   10.13    0.74
  -2 -10 -10   10.69    0.68
  -2 -10 -11    1.37    0.27
  -2 -10 -11    1.40    0.20
  -2 -10 -12    0.13    0.19
  -2  10 -12   -0.65    0.52
  -2 -10 -12   -0.10    0.25
  -2 -10 -13   -0.02    0.20
  -2 -10 -13    0.40    0.27
  -2 -10 -14    2.38    0.28
  -2 -10 -14    2.52    0.37
  -2  10 -15    0.45    0.49
  -2 -10 -15    1.30    0.36
  -2  10 -16   -0.76    0.57
  -2  10 -18    0.80    0.73
   2  11 -16    1.28    0.70
   2  11 -15    0.72    0.62
   2  11 -14    0.06    0.58
   2 -11 -13    0.21    0.15
   2  11 -13    0.25    0.54
   2  11 -12    0.59    0.53
   2 -11 -12    1.61    0.16
   2 -11 -11    0.64    0.12
   2 -11 -11    0.81    0.25
   2  11 -11    0.17    0.47
   2 -11 -10   -0.25    0.30
   2 -11 -10    0.05    0.08
   2  11 -10   -0.48    0.50
   2 -11  -9    2.71    0.47
   2  11  -9    2.13    0.58
   2 -11  -8    0.34    0.35
  -2  11   8    0.27    0.13
  -2 -11   7   13.48    0.73
   2 -11  -7   12.40    0.89
  -2  11   7   11.19    0.63
  -2 -11   6   -0.03    0.14
  -2  11   6    0.04    0.10
  -2  11   5    4.52    0.30
   2  11  -5    4.74    0.51
  -2 -11   5    4.61    0.33
  -2 -11   4   14.83    0.79
  -2  11   4   15.25    0.81
   2  11  -4   14.15    0.97
   2  11  -3   30.49    1.70
  -2  11   2    0.09    0.07
   2  11  -2    0.02    0.22
  -2  11   1    1.49    0.16
   2  11  -1    1.84    0.31
   2  11   0   37.97    2.10
   2  11   0   41.64    2.13
  -2  11   0   40.02    1.99
  -2  11  -1    1.71    0.22
  -2  11  -2    0.16    0.17
   2  11   3   35.45    1.72
   2  11   3   33.33    1.64
  -2  11  -3   32.03    1.79
   2  11   3   32.74    1.85
  -2 -11  -4   15.52    0.85
   2  11   4   15.96    0.85
   2  11   4   15.38    0.79
   2  11   4   14.58    1.01
   2  11   5    5.70    0.39
   2  11   5    4.76    0.56
  -2 -11  -5    6.10    0.41
   2  11   5    5.97    0.35
   2  11   6    0.06    0.15
  -2 -11  -6    0.02    0.14
   2 -11   6   -0.05    0.20
   2  11   6    0.05    0.11
  -2 -11  -7   13.39    0.77
   2 -11   7   12.59    0.83
  -2  11  -7   14.43    0.97
   2  11   7   13.35    0.77
   2 -11   7   11.76    0.92
   2  11   7   14.55    0.77
   2  11   8    0.53    0.22
   2 -11   8    0.08    0.23
  -2 -11  -8    0.45    0.19
   2 -11   8    0.54    0.34
  -2  11  -8    1.03    0.36
   2  11   8    0.49    0.19
   2  11   9    2.42    0.34
   2  11   9    2.40    0.30
  -2 -11  -9    2.27    0.28
   2 -11   9    2.41    0.44
   2 -11   9    2.63    0.35
  -2  11  -9    2.90    0.48
  -2 -11  -9    2.32    0.21
  -2 -11 -10   -0.15    0.21
  -2 -11 -10    0.21    0.15
   2 -11  10   -0.15    0.27
  -2  11 -10    0.04    0.32
   2 -11  10   -0.03    0.30
   2  11  10   -0.48    0.33
   2 -11  11    0.58    0.28
  -2 -11 -11    0.76    0.26
  -2 -11 -11    1.00    0.19
  -2  11 -11    0.98    0.44
  -2 -11 -12    2.33    0.25
  -2 -11 -12    2.04    0.31
  -2 -11 -13   -0.04    0.20
  -2  11 -13   -0.44    0.54
  -2 -11 -13    0.45    0.27
  -2 -11 -14    0.12    0.27
  -2 -11 -14    0.02    0.19
  -2  11 -14   -0.56    0.53
  -2  11 -15   -0.04    0.54
  -2 -11 -15    0.81    0.29
  -2  11 -16   -0.05    0.57
   2  12 -16    0.56    0.63
   2  12 -15    0.34    0.58
   2  12 -14    1.08    0.61
   2  12 -13    0.58    0.58
   2 -12 -12    0.06    0.08
   2  12 -12   -0.31    0.58
   2 -12 -11    0.18    0.29
   2  12 -11   -0.17    0.57
   2  12 -10    9.11    0.97
   2 -12 -10   10.97    0.82
   2  12  -9    0.31    0.46
   2 -12  -9    1.65    0.45
   2 -12  -8   -0.17    0.32
  -2  12   8    0.01    0.12
  -2  12   7    9.57    0.55
  -2 -12   7   11.33    0.65
   2 -12  -7    9.11    0.80
  -2 -12   6   11.31    0.65
  -2  12   6   10.77    0.59
  -2  12   5    0.59    0.15
  -2 -12   5    0.64    0.16
   2  12  -4   -0.40    0.33
  -2  12   4   -0.05    0.13
   2  12  -3   17.98    1.08
  -2  12   3   15.82    0.77
  -2  12   2  116.05    5.53
   2  12  -2  118.90    5.77
   2  12  -1    0.33    0.27
  -2  12   1    0.51    0.13
  -2  12   0    0.19    0.14
   2  12   0   -0.05    0.23
  -2  12  -1    0.75    0.19
  -2  12  -2  119.68    5.83
   2  12   3   20.64    1.11
  -2  12  -3   19.62    1.19
   2  12   3   19.63    1.02
   2  12   3   22.37    1.29
   2  12   4   -0.09    0.09
  -2  12  -4    0.08    0.25
   2  12   4   -0.06    0.15
  -2 -12  -5    0.40    0.17
   2  12   5    0.67    0.12
   2  12   6   12.50    0.73
   2 -12   6   12.22    0.89
  -2 -12  -6   12.23    0.73
   2  12   6   13.43    0.69
  -2 -12  -7    8.16    0.58
   2 -12   7    9.66    0.66
   2  12   7   10.06    0.57
   2 -12   7    8.67    0.76
   2  12   7   10.27    0.60
   2 -12   8   -0.12    0.22
   2 -12   8    0.16    0.33
  -2 -12  -8   -0.04    0.18
   2  12   8    0.07    0.19
   2  12   8    0.03    0.18
  -2  12  -8   -0.07    0.34
   2 -12   9    1.67    0.33
  -2 -12  -9    1.06    0.25
  -2  12  -9    1.41    0.45
   2  12   9    1.33    0.25
   2 -12   9    1.16    0.39
   2  12   9    1.18    0.30
  -2 -12 -10   12.36    0.61
  -2  12 -10    9.28    0.87
   2 -12  10   10.10    0.77
   2 -12  10   10.15    0.83
  -2 -12 -10   10.40    0.68
   2  12  10   11.71    0.71
  -2 -12 -11    0.40    0.17
  -2 -12 -11    0.37    0.22
   2 -12  11    0.39    0.29
  -2 -12 -12    0.04    0.18
  -2  12 -12   -0.55    0.57
  -2 -12 -12    0.13    0.23
  -2 -12 -13   -0.01    0.26
  -2 -12 -13    0.37    0.19
  -2  12 -14   -0.13    0.54
  -2 -12 -14    1.29    0.30
  -2  12 -15    0.05    0.55
  -2 -12 -15    0.70    0.29
  -2  12 -16   -0.24    0.57
   2  13 -16    1.90    0.73
   2  13 -15    0.57    0.63
   2  13 -14   -0.55    0.70
   2  13 -13    0.33    0.59
   2  13 -12    0.56    0.55
   2 -13 -11   -0.17    0.32
   2  13 -11    0.23    0.51
   2  13 -10   -0.22    0.50
   2 -13 -10    0.26    0.35
   2  13  -9    2.19    0.60
  -2  13   9    2.60    0.24
   2 -13  -9    2.95    0.53
   2 -13  -8    9.24    0.81
  -2 -13   7    1.46    0.25
   2 -13  -7    1.16    0.40
  -2  13   7    1.36    0.17
  -2  13   6    0.05    0.13
   2 -13  -6   -0.07    0.29
  -2 -13   6    0.05    0.17
  -2 -13   5    4.85    0.37
  -2  13   5    5.44    0.37
   2  13  -4    3.04    0.43
  -2  13   4    2.64    0.28
   2  13  -3    0.92    0.33
  -2  13   3    0.84    0.09
  -2  13   2    0.01    0.10
   2  13  -2   -0.26    0.31
   2  13  -1   -0.06    0.31
  -2  13   1   -0.09    0.14
  -2  13   0    1.42    0.21
   2  13   0    1.25    0.33
  -2  13  -1    0.07    0.18
  -2  13  -2    0.04    0.21
   2  13   2    0.11    0.19
   2  13   3    2.50    0.30
  -2  13  -3    1.82    0.32
   2  13   4    2.73    0.20
   2  13   4    2.52    0.27
   2  13   5    6.49    0.46
   2  13   5    6.69    0.39
   2  13   6    0.21    0.13
   2 -13   6    0.13    0.30
   2  13   6   -0.19    0.18
  -2 -13  -6    0.14    0.18
   2  13   7    1.74    0.21
   2 -13   7    0.90    0.38
   2 -13   7    1.86    0.33
  -2 -13  -7    1.88    0.25
   2  13   7    1.51    0.24
  -2 -13  -8    8.64    0.56
   2  13   8    9.68    0.58
  -2  13  -8    7.49    0.76
   2 -13   8    7.98    0.63
   2  13   8    8.72    0.57
   2 -13   8    8.85    0.76
   2  13   9    3.21    0.34
   2 -13   9    3.54    0.42
   2 -13   9    2.22    0.47
  -2  13  -9    3.18    0.56
   2  13   9    3.35    0.40
  -2 -13  -9    3.19    0.33
   2 -13  10    0.09    0.30
  -2  13 -10    0.12    0.36
  -2 -13 -10   -0.11    0.22
   2 -13  10   -0.13    0.35
   2  13  10   -0.15    0.23
   2 -13  11    0.23    0.31
   2 -13  11   -0.15    0.31
  -2 -13 -11   -0.01    0.23
  -2  13 -11    0.35    0.41
  -2 -13 -12    0.52    0.26
  -2  13 -12   -0.54    0.54
  -2 -13 -13    1.19    0.21
  -2 -13 -13    1.00    0.29
  -2  13 -14   -0.18    0.56
  -2 -13 -14   -0.13    0.26
  -2  13 -15   -0.09    0.55
   2  14 -15    0.14    0.64
   2  14 -14    1.12    0.68
   2  14 -13    0.73    0.63
   2  14 -12   -0.19    0.59
   2 -14 -11    0.16    0.34
   2  14 -11   -0.12    0.51
   2  14 -10    4.64    0.74
   2 -14 -10    3.57    0.55
  -2  14   9    2.53    0.25
   2 -14  -9    3.04    0.55
   2  14  -9    2.25    0.62
  -2 -14   8    0.25    0.22
   2 -14  -8    0.25    0.38
  -2  14   8    0.16    0.14
   2 -14  -7    0.40    0.38
  -2 -14   7    0.47    0.21
  -2  14   7    0.54    0.15
  -2  14   6    7.60    0.47
   2 -14  -6    8.96    0.74
  -2 -14   6    7.68    0.52
  -2  14   5   24.60    1.23
  -2 -14   5   23.28    1.23
  -2  14   4   -0.28    0.22
  -2  14   3    2.88    0.18
   2  14  -2   40.69    2.29
  -2  14   2   41.59    2.03
  -2  14   1    1.74    0.23
   2  14  -1    1.67    0.38
  -2  14   0    0.17    0.18
   2  14   0    0.16    0.28
  -2  14  -1    1.42    0.26
  -2  14  -2   39.70    2.16
   2  14   2   41.89    2.15
   2  14   3    5.84    0.44
  -2  14  -3    3.65    0.45
  -2  14  -4   -0.35    0.31
   2  14   4   -0.14    0.20
   2  14   4   -0.05    0.11
   2  14   5   23.33    1.20
  -2  14  -5   21.22    1.37
   2  14   5   22.82    1.11
   2  14   6    8.78    0.56
   2  14   6    8.94    0.50
   2 -14   6    8.00    0.73
   2  14   7    0.68    0.18
   2  14   7    0.41    0.20
   2 -14   7   -0.13    0.35
  -2 -14  -7    0.45    0.22
   2 -14   7    0.31    0.28
   2 -14   8   -0.02    0.26
  -2 -14  -8   -0.12    0.20
   2 -14   8    0.13    0.36
   2  14   8    0.11    0.20
   2  14   8    0.23    0.21
  -2  14  -9    1.47    0.53
   2 -14   9    3.66    0.45
   2 -14   9    1.59    0.48
   2  14   9    2.62    0.32
  -2 -14  -9    2.59    0.32
   2  14   9    2.90    0.37
  -2  14 -10    2.27    0.54
  -2 -14 -10    3.13    0.34
   2 -14  10    2.78    0.43
   2  14  10    3.42    0.35
   2 -14  10    3.12    0.51
   2 -14  11    0.54    0.36
  -2 -14 -11    0.34    0.25
   2 -14  11    0.48    0.32
  -2  14 -11    0.32    0.43
   2  14  11    0.71    0.27
  -2 -14 -12   -0.05    0.26
  -2  14 -12   -0.38    0.52
  -2  14 -13    0.58    0.58
  -2 -14 -13    2.35    0.37
  -2  14 -14    0.29    0.55
  -2 -14 -14    1.81    0.33
  -2  14 -15   -0.59    0.61
   2  15 -15   -0.07    0.66
   2  15 -14    0.07    0.64
   2  15 -13    1.88    0.72
   2  15 -12    2.46    0.70
   2 -15 -11   -0.17    0.36
   2  15 -11    0.24    0.58
   2 -15 -10    0.04    0.38
  -2  15  10   -0.26    0.19
   2  15 -10    0.06    0.52
  -2  15   9    4.17    0.33
   2 -15  -9    5.06    0.66
   2  15  -9    5.14    0.80
   2 -15  -8    0.07    0.42
  -2 -15   8    0.43    0.23
  -2  15   8    0.10    0.16
  -2 -15   7    2.66    0.32
  -2  15   7    2.71    0.25
   2 -15  -7    1.79    0.49
  -2 -15   6    0.03    0.18
   2 -15  -6   -0.44    0.37
  -2  15   6   -0.12    0.17
   2 -15  -5   35.70    2.16
  -2  15   5   37.50    1.94
  -2 -15   5   40.02    1.96
   2 -15  -4   19.72    1.34
  -2  15   4   22.09    1.21
  -2  15   3    9.86    0.52
  -2  15   2    0.01    0.13
  -2  15   1    3.72    0.33
  -2  15   0   38.10    1.98
  -2  15  -1    3.88    0.42
   2  15   2   -0.32    0.24
  -2  15  -2   -0.02    0.24
   2  15   3   12.46    0.75
  -2  15  -3    9.25    0.79
   2  15   4   23.23    1.16
   2  15   4   23.37    1.27
   2 -15   4   21.35    1.41
  -2  15  -4   21.77    1.40
   2  15   5   42.77    2.06
   2 -15   5   36.55    2.23
  -2  15  -5   36.95    2.23
   2  15   5   40.34    1.97
   2  15   6    0.28    0.13
   2 -15   6   -0.21    0.34
   2  15   6   -0.13    0.20
  -2  15  -6   -0.44    0.41
   2 -15   7    2.82    0.41
   2  15   7    2.33    0.26
   2 -15   7    1.82    0.45
   2  15   7    3.34    0.31
   2  15   8    0.47    0.23
   2 -15   8   -0.03    0.40
   2  15   8    0.38    0.21
   2 -15   8    0.57    0.30
  -2 -15  -9    4.83    0.42
   2  15   9    5.17    0.44
   2 -15   9    5.05    0.54
   2 -15   9    4.33    0.62
   2  15   9    4.65    0.43
  -2 -15 -10   -0.02    0.23
  -2  15 -10   -0.32    0.46
   2 -15  10    0.43    0.30
   2 -15  10   -0.03    0.38
   2  15  10    0.12    0.22
   2 -15  11    1.30    0.37
  -2  15 -11    0.38    0.47
  -2 -15 -11    0.68    0.28
   2  15  11    0.86    0.27
   2 -15  11    0.27    0.37
  -2 -15 -12    3.72    0.40
  -2  15 -12    3.26    0.66
  -2 -15 -13    3.57    0.42
  -2  15 -13    2.58    0.71
  -2  15 -14   -0.92    0.65
  -2 -15 -14   -0.30    0.31
  -2  15 -15   -0.30    0.53
   2  16 -14    2.41    0.79
   2  16 -13    1.13    0.76
   2  16 -12   -0.06    0.59
   2 -16 -11   -0.14    0.40
   2  16 -11    0.06    0.54
   2 -16 -10    6.21    0.67
  -2  16  10    4.96    0.37
   2  16 -10    6.08    0.82
   2  16  -9    4.32    0.74
  -2  16   9    3.43    0.31
   2 -16  -9    3.35    0.62
   2 -16  -8   -0.22    0.47
  -2  16   8    0.38    0.17
  -2 -16   8    0.41    0.25
  -2  16   7    2.89    0.29
   2 -16  -7    3.50    0.55
  -2 -16   7    3.48    0.36
  -2 -16   6    0.57    0.22
   2 -16  -6    0.52    0.40
  -2  16   6    0.13    0.19
   2 -16  -5   21.27    1.45
  -2  16   5   23.04    1.24
  -2  16   4   -0.46    0.30
   2 -16  -3    6.93    0.70
  -2  16   3    7.23    0.41
  -2  16   2    3.96    0.31
  -2  16   1    1.99    0.27
  -2  16   0   -0.02    0.23
   2  16   1    2.27    0.40
  -2  16  -1    1.95    0.34
   2  16   2    5.14    0.49
  -2  16  -2    3.99    0.46
  -2  16  -3    7.45    0.65
   2  16   3    7.55    0.58
   2 -16   3    6.35    0.67
   2  16   4   -0.07    0.15
  -2  16  -4   -0.36    0.42
   2  16   4   -0.35    0.27
   2  16   5   24.53    1.24
   2  16   5   26.51    1.35
  -2  16  -5   23.50    1.53
   2 -16   5   21.35    1.51
   2  16   6    0.65    0.15
   2  16   6    1.05    0.24
  -2  16  -6    0.42    0.42
   2 -16   6    0.11    0.37
   2  16   7    3.56    0.33
   2 -16   7    2.65    0.49
  -2  16  -7    2.18    0.54
   2  16   7    2.40    0.26
   2 -16   7    3.32    0.45
   2  16   8   -0.22    0.22
   2 -16   8   -0.24    0.44
   2  16   8    0.08    0.23
   2 -16   8   -0.14    0.32
   2  16   9    3.08    0.34
   2 -16   9    2.56    0.57
   2 -16   9    4.18    0.52
   2  16  10    6.26    0.48
   2 -16  10    5.58    0.59
   2 -16  10    6.50    0.67
  -2  16 -10    4.56    0.71
   2 -16  11   -0.04    0.41
   2 -16  11    0.79    0.37
  -2  16 -11    0.05    0.49
   2  16  11    0.22    0.25
  -2  16 -12   -0.62    0.58
  -2  16 -13   -0.21    0.65
  -2  16 -14    0.53    0.63
   2  17 -14    0.07    0.70
   2  17 -13    1.66    0.74
   2  17 -12    8.74    1.07
   2  17 -11    0.06    0.55
   2 -17 -11   -0.19    0.44
   2 -17 -10   -0.08    0.43
  -2  17  10    0.10    0.18
  -2 -17   9    3.92    0.42
  -2  17   9    2.92    0.30
   2 -17  -9    2.59    0.55
   2 -17  -8   10.99    0.93
  -2 -17   8   10.64    0.73
  -2  17   8   10.77    0.63
  -2 -17   7    0.40    0.25
  -2  17   7    0.17    0.19
   2 -17  -7    0.15    0.37
  -2  17   6   -0.29    0.23
   2 -17  -6   -0.30    0.39
  -2 -17   6   -0.19    0.25
  -2  17   5    5.09    0.46
   2 -17  -5    5.70    0.65
  -2  17   4   17.51    1.11
   2 -17  -4   19.81    1.31
   2 -17  -3   -0.15    0.35
  -2  17   3    0.23    0.12
   2 -17  -2   -0.11    0.35
  -2  17   2   -0.09    0.17
   2 -17  -1    0.40    0.33
  -2  17   1    0.21    0.21
   2 -17   0  113.88    5.79
  -2  17   0  115.27    5.61
   2  17   1    0.56    0.33
  -2  17  -1    0.44    0.27
  -2  17  -2   -0.08    0.31
   2  17   2   -0.25    0.28
   2 -17   3    0.22    0.36
  -2  17  -3    0.18    0.33
   2  17   3    0.46    0.28
   2 -17   4   18.60    1.33
   2  17   4   20.95    1.08
   2  17   4   20.50    1.21
  -2  17  -4   20.57    1.34
   2 -17   5    5.52    0.67
  -2  17  -5    6.36    0.69
   2  17   5    6.44    0.53
   2  17   5    6.98    0.42
  -2  17  -6   -0.39    0.44
   2  17   6    0.07    0.22
   2  17   6    0.08    0.14
   2 -17   6   -0.43    0.40
   2 -17   7    0.11    0.37
   2  17   7    0.13    0.15
   2  17   7    0.29    0.21
  -2  17  -7   -0.13    0.42
   2 -17   7   -0.12    0.37
   2  17   8   10.95    0.67
   2 -17   8   11.53    0.92
   2 -17   8   12.93    0.89
   2 -17   9    1.69    0.49
   2  17   9    3.11    0.36
   2 -17   9    2.72    0.47
   2 -17  10    0.15    0.34
   2  17  10   -0.08    0.23
   2 -17  10   -0.14    0.42
   2 -17  11    0.13    0.35
  -2  17 -11   -0.20    0.52
   2 -17  11   -0.22    0.40
   2  17  11   -0.10    0.25
   2 -17  12    7.58    0.70
  -2  17 -12    6.52    0.86
  -2  17 -13   -0.16    0.65
  -2  17 -14   -0.71    0.65
   2  18 -14    0.21    0.66
   2  18 -13   -0.33    0.70
   2  18 -12    0.50    0.63
   2 -18 -11    0.44    0.46
   2  18 -11    1.28    0.66
  -2  18  11    0.48    0.21
  -2  18  10    2.98    0.30
   2 -18 -10    3.17    0.58
   2 -18  -9    0.87    0.48
  -2  18   9    0.86    0.22
  -2 -18   9    1.53    0.34
  -2  18   8    0.43    0.20
   2 -18  -8   -0.15    0.41
  -2 -18   8    0.24    0.28
  -2  18   7    2.39    0.31
   2 -18  -7    2.79    0.52
  -2 -18   7    2.84    0.37
  -2  18   6   -0.27    0.26
   2 -18  -6    0.04    0.38
  -2 -18   6    0.11    0.24
  -2  18   5   -0.08    0.26
   2 -18  -5    0.66    0.42
  -2  18   4   -0.07    0.31
   2 -18  -4   -0.43    0.46
   2 -18  -3    5.11    0.63
  -2  18   3    4.91    0.33
   2 -18  -2    3.75    0.55
  -2  18   2    3.52    0.31
  -2  18   1    0.68    0.23
   2 -18  -1    0.19    0.36
  -2  18   0   -0.16    0.29
   2 -18   0    0.19    0.39
   2  18   1   -0.10    0.36
  -2  18  -1    0.39    0.30
   2  18   2    4.45    0.51
  -2  18  -2    4.04    0.50
   2 -18   3    4.94    0.62
   2  18   3    6.30    0.57
  -2  18  -3    5.40    0.60
  -2  18  -4    0.14    0.40
   2 -18   4   -0.56    0.44
   2  18   4   -0.27    0.19
   2  18   4   -0.27    0.33
   2  18   5    0.17    0.15
   2  18   5    0.23    0.26
  -2  18  -5    0.41    0.40
   2 -18   5    0.15    0.37
   2 -18   6    0.43    0.37
   2  18   6    0.21    0.24
   2  18   6   -0.03    0.14
  -2  18  -6    0.36    0.40
   2 -18   7    2.50    0.49
   2  18   7    2.81    0.26
   2  18   7    3.79    0.37
  -2  18  -7    3.03    0.58
  -2  18  -8   -0.23    0.52
   2 -18   8   -0.07    0.41
   2  18   8    0.24    0.23
   2  18   8   -0.08    0.21
   2 -18   8   -0.07    0.38
   2 -18   9    0.71    0.42
   2 -18   9    1.51    0.42
   2  18   9    0.60    0.28
   2 -18  10    3.03    0.52
   2 -18  10    3.26    0.50
   2  18  10    2.77    0.37
   2 -18  11    0.04    0.42
   2  18  11    0.41    0.27
   2 -18  11    0.54    0.37
   2  18  12    0.36    0.30
  -2  18 -12   -0.49    0.59
   2 -18  12    0.39    0.40
  -2  18 -13   -1.06    0.68
  -2  18 -14    0.62    0.61
   2  19 -13   -0.06    0.66
   2  19 -12    1.04    0.63
   2 -19 -11    0.53    0.48
   2  19 -11    0.92    0.62
  -2  19  11    0.73    0.23
   2 -19 -10    0.20    0.45
  -2  19  10   -0.07    0.20
  -2 -19   9    1.37    0.36
   2 -19  -9    1.13    0.50
  -2  19   9    0.76    0.23
  -2 -19   8    3.18    0.41
  -2  19   8    2.80    0.31
   2 -19  -8    2.93    0.54
   2 -19  -7    6.17    0.69
  -2 -19   7    6.11    0.54
  -2  19   7    5.43    0.47
  -2 -19   6   -0.15    0.27
   2 -19  -6    0.15    0.38
  -2  19   6   -0.45    0.32
  -2  19   5    3.13    0.42
   2 -19  -5    3.10    0.54
   2 -19  -4    2.35    0.52
  -2  19   4    2.40    0.42
   2 -19  -3   12.39    1.03
  -2  19   3   12.95    0.70
  -2  19   2   -0.01    0.18
   2 -19  -2    0.20    0.39
  -2  19   1    0.96    0.26
   2 -19  -1    0.91    0.44
  -2  19   0   22.28    1.26
   2 -19   0   20.52    1.43
   2  19   1    1.59    0.42
  -2  19  -1    1.52    0.36
  -2  19  -2   -0.25    0.33
   2  19   2   -0.25    0.36
   2 -19   3   12.54    1.04
  -2  19  -3   14.97    1.02
   2  19   3   13.79    0.97
   2  19   4    2.56    0.44
  -2  19  -4    2.80    0.53
   2 -19   4    2.69    0.54
   2  19   4    3.08    0.31
   2  19   5    4.13    0.32
   2  19   5    4.32    0.47
  -2  19  -5    4.00    0.62
   2 -19   5    3.68    0.56
  -2  19  -6    0.08    0.43
   2  19   6    0.15    0.14
   2  19   6   -0.36    0.27
   2 -19   6   -0.07    0.35
   2  19   7    7.38    0.53
  -2  19  -7    6.12    0.76
   2 -19   7    6.52    0.68
   2  19   7    5.25    0.38
   2  19   8    3.32    0.36
   2  19   8    1.92    0.23
   2 -19   8    2.29    0.48
  -2  19  -8    2.79    0.61
   2 -19   8    2.33    0.50
   2 -19   9    0.46    0.40
   2  19   9    0.76    0.28
  -2  19  -9    0.24    0.52
   2 -19   9    0.64    0.44
   2 -19  10   -0.11    0.41
   2 -19  10   -0.04    0.41
   2  19  10   -0.08    0.27
   2 -19  11    0.90    0.48
   2 -19  11    0.41    0.39
   2  19  11    0.85    0.30
   2 -19  12    1.57    0.47
   2  19  12    1.47    0.33
  -2  19 -13   -0.23    0.64
   2  20 -13   -0.06    0.65
   2  20 -12    0.36    0.63
   2 -20 -11    0.25    0.45
  -2  20  11    0.53    0.23
  -2  20  10    0.09    0.21
   2 -20 -10    0.25    0.44
   2 -20  -9    0.36    0.43
  -2 -20   9    0.66    0.34
  -2 -20   8   -0.08    0.29
  -2  20   8    0.08    0.22
   2 -20  -8   -0.69    0.46
   2  20  -8    0.14    0.51
   2 -20  -7    5.33    0.67
  -2 -20   7    5.59    0.53
  -2  20   7    5.14    0.48
   2  20  -7    5.66    0.74
   2 -20  -6    1.53    0.45
  -2 -20   6    1.02    0.31
  -2  20   5    2.15    0.39
   2 -20  -5    2.97    0.51
  -2  20   4   -0.08    0.30
   2 -20  -4   -0.12    0.41
  -2  20   3   11.92    0.66
   2 -20  -3   10.63    0.95
   2 -20  -2    6.99    0.72
  -2  20   2    5.80    0.45
  -2  20   1    1.08    0.28
   2 -20  -1    1.05    0.43
   2 -20   0    0.44    0.40
  -2  20   0    0.11    0.29
   2  20   0    0.21    0.36
  -2  20  -1    0.38    0.32
   2  20   1    1.08    0.41
   2  20   2    5.98    0.65
  -2  20  -2    7.23    0.65
   2  20   3   11.35    0.91
   2 -20   3   13.04    1.03
   2  20   4   -0.20    0.21
  -2  20  -4    0.24    0.41
   2  20   4   -0.76    0.42
   2 -20   4   -0.27    0.42
   2  20   5    2.63    0.26
   2  20   5    2.42    0.42
  -2  20  -5    2.78    0.55
   2 -20   5    2.29    0.47
   2  20   6    1.31    0.32
  -2  20  -6    1.36    0.52
   2 -20   6    1.93    0.45
   2  20   6    1.23    0.18
   2 -20   7    5.75    0.63
   2  20   7    6.07    0.50
   2  20   7    4.54    0.32
   2 -20   8   -0.35    0.44
   2  20   8    0.65    0.29
   2 -20   8    0.11    0.39
  -2  20  -8    0.05    0.51
   2 -20   9    0.31    0.40
  -2  20  -9    0.29    0.54
   2 -20   9    0.48    0.42
   2  20   9    0.08    0.29
  -2  20 -10    0.15    0.55
   2 -20  10    0.20    0.43
   2  20  10   -0.06    0.28
   2 -20  10   -0.23    0.41
   2 -20  11    0.72    0.46
   2 -20  11    0.72    0.43
   2  20  11    1.33    0.33
   2 -20  12    0.37    0.44
  -2  20 -13   -0.57    0.66
   2 -21 -11   -0.51    0.49
   2 -21 -10    0.33    0.49
  -2  21  10   -0.07    0.24
  -2  21   9    1.26    0.27
  -2 -21   9    0.82    0.36
   2  21  -9    0.55    0.56
   2 -21  -9    0.08    0.47
   2  21  -8    0.89    0.52
  -2 -21   8   -0.03    0.34
  -2  21   8    0.35    0.26
   2 -21  -8    0.62    0.45
   2  21  -7    1.55    0.55
  -2 -21   7    0.82    0.34
   2 -21  -7    0.70    0.44
  -2  21   7    0.81    0.31
   2 -21  -6    0.24    0.40
  -2  21   6   -0.64    0.38
  -2 -21   6   -0.39    0.33
   2 -21  -5    0.32    0.40
  -2  21   5    0.14    0.32
  -2  21   4    3.61    0.45
   2 -21  -4    3.23    0.53
  -2  21   3    3.51    0.45
  -2  21   3    2.82    0.27
   2 -21  -3    2.40    0.53
   2 -21  -2    0.04    0.35
  -2  21   2    0.19    0.20
  -2  21   1    0.16    0.24
   2 -21  -1   -0.08    0.37
   2  21   0    4.17    0.55
   2 -21   0    3.17    0.57
  -2  21   0    4.21    0.45
  -2  21  -1   -0.03    0.33
   2  21   1   -0.21    0.36
   2  21   2   -0.10    0.36
  -2  21  -2    0.15    0.34
   2 -21   3    2.43    0.50
   2  21   3    2.86    0.47
  -2  21  -3    3.28    0.52
  -2  21  -4    3.31    0.55
   2  21   4    1.59    0.44
   2  21   4    2.64    0.31
   2 -21   4    2.97    0.52
   2  21   5   -0.03    0.34
   2 -21   5    0.23    0.39
  -2  21  -5   -0.04    0.43
   2  21   5    0.15    0.17
   2  21   6   -0.39    0.34
   2 -21   6   -0.26    0.36
  -2  21  -6    0.25    0.43
   2  21   6   -0.14    0.15
   2 -21   7    1.09    0.44
   2  21   7    0.84    0.18
   2  21   7    1.36    0.34
   2 -21   8   -0.30    0.45
   2  21   8    0.29    0.27
  -2  21  -8    0.05    0.55
   2 -21   8    0.11    0.40
  -2  21  -9    0.05    0.61
   2 -21   9    0.60    0.45
   2  21   9    0.23    0.30
   2 -21   9    0.80    0.49
  -2  21 -10   -0.96    0.65
   2  21  10   -0.02    0.30
   2 -21  10   -0.04    0.46
   2 -21  10    0.73    0.46
  -2  21 -11   -0.32    0.65
   2 -21  11    0.35    0.44
   2 -21  12    0.76    0.49
  -2 -22  10    0.12    0.34
   2  22 -10   -0.05    0.58
   2 -22 -10    0.13    0.48
  -2  22  10    0.03    0.26
  -2 -22   9    0.93    0.39
  -2  22   9    0.46    0.27
   2 -22  -9    0.98    0.54
   2  22  -9    0.20    0.57
   2  22  -8   -0.05    0.52
   2 -22  -8    0.28    0.44
  -2  22   8   -0.08    0.29
  -2 -22   8    0.09    0.33
  -2 -22   7   -0.03    0.34
   2 -22  -7    0.08    0.42
  -2  22   7   -0.17    0.31
   2  22  -7    0.31    0.49
  -2  22   6   -0.68    0.42
   2 -22  -6    0.36    0.44
   2  22  -6    0.95    0.50
  -2 -22   6   -0.05    0.31
  -2  22   5    4.64    0.56
   2 -22  -5    3.69    0.61
  -2  22   4   -0.03    0.07
   2 -22  -4    0.04    0.45
  -2  22   4    0.14    0.34
   2 -22  -3    0.49    0.41
  -2  22   3    0.95    0.36
  -2  22   3    0.37    0.17
   2 -22  -2    2.31    0.54
  -2  22   2    2.91    0.33
   2 -22  -1    0.16    0.43
  -2  22   1    0.87    0.28
   2 -22   0    0.16    0.43
   2  22   0    0.51    0.36
  -2  22   0    0.18    0.32
  -2  22  -1    0.25    0.34
   2  22   1    0.46    0.39
   2  22   2    2.11    0.46
  -2  22  -2   -0.06    0.47
   2 -22   3    0.67    0.42
   2  22   3    0.28    0.38
  -2  22  -3    0.42    0.41
  -2  22  -4   -0.28    0.44
   2 -22   4   -0.59    0.43
   2  22   4   -0.46    0.43
   2  22   4    0.10    0.23
   2  22   5    3.44    0.34
   2 -22   5    3.31    0.59
   2  22   6   -0.01    0.17
   2  22   6   -0.14    0.34
   2 -22   6    0.11    0.38
  -2  22  -6   -0.04    0.49
  -2  22  -7    0.04    0.52
   2  22   7   -0.11    0.31
   2 -22   7    1.07    0.45
   2  22   7    0.15    0.14
   2 -22   8   -0.09    0.50
   2 -22   8    0.33    0.44
  -2  22  -8   -0.05    0.54
   2  22   8    0.39    0.30
   2 -22   9    0.27    0.50
   2  22   9    0.58    0.34
  -2  22  -9   -0.05    0.59
   2 -22   9    0.26    0.45
   2 -22  10   -0.05    0.48
   2 -22  10    0.43    0.46
  -2  22 -10   -0.56    0.63
   2 -22  11    0.47    0.47
  -2  22 -11   -0.21    0.63
   2 -22  12    0.38    0.51
   2  23 -11    0.50    0.66
  -2 -23  10   -0.03    0.38
   2  23 -10    0.73    0.62
   2 -23 -10    0.04    0.51
  -2 -23   9    2.54    0.49
   2 -23  -9    1.63    0.55
  -2  23   9    2.44    0.38
   2  23  -9    1.97    0.67
  -2 -23   8    0.47    0.38
   2 -23  -8    0.53    0.45
  -2  23   8    0.40    0.32
   2  23  -8    0.14    0.54
   2  23  -7    1.47    0.57
  -2 -23   7    1.05    0.39
   2 -23  -7    1.40    0.50
  -2  23   7    0.71    0.40
   2  23  -6    0.04    0.48
  -2 -23   6   -0.17    0.33
  -2  23   6   -0.77    0.45
   2 -23  -6    0.80    0.45
  -2  23   5   15.82    1.07
   2 -23  -5   13.79    1.14
   2 -23  -4    4.27    0.62
  -2  23   4    5.46    0.55
   2 -23  -3    4.17    0.66
  -2  23   3    4.58    0.38
  -2  23   2    0.25    0.25
   2 -23  -2   -0.46    0.42
   2 -23  -1    1.41    0.54
  -2  23   1    1.55    0.34
   2 -23   0   16.08    1.28
  -2  23   0   17.60    1.12
   2  23   1    2.76    0.52
  -2  23  -1    1.52    0.43
  -2  23  -2   -0.11    0.42
   2  23   2   -0.37    0.43
  -2  23  -3    3.92    0.57
   2  23   3    3.79    0.58
   2 -23   3    4.08    0.64
   2  23   4    3.16    0.56
   2 -23   4    3.86    0.61
   2  23   4    4.67    0.42
   2  23   5   12.60    0.70
   2 -23   5   13.50    1.01
   2  23   5   12.66    0.93
  -2  23  -6   -0.04    0.53
   2  23   6   -0.40    0.39
   2  23   6   -0.34    0.18
   2 -23   6    0.19    0.41
   2 -23   7    0.91    0.46
   2  23   7    0.74    0.12
  -2  23  -7    0.13    0.57
   2  23   7    0.72    0.12
   2 -23   8    0.95    0.46
   2 -23   8   -0.19    0.53
  -2  23  -8   -0.05    0.58
   2 -23   9    1.89    0.54
  -2  23  -9    1.77    0.68
   2 -23   9    2.07    0.60
   2 -23  10    0.08    0.46
   2 -23  10    0.05    0.49
  -2  23 -10   -0.20    0.64
  -2  23 -11    0.42    0.59
   2 -23  11    0.65    0.50
   2 -23  12    1.31    0.57
   2 -23  13    1.56    0.59
   2  24 -11    0.33    0.67
   2 -24 -10    1.02    0.55
   2  24 -10    1.34    0.65
  -2 -24  10    1.15    0.46
   2 -24  -9    0.21    0.54
  -2  24   9    1.64    0.37
  -2 -24   9    2.35    0.50
   2  24  -9    0.93    0.65
  -2  24   8    0.16    0.35
   2 -24  -8   -0.12    0.49
  -2 -24   8    0.86    0.41
   2  24  -8   -0.28    0.60
   2  24  -7    3.01    0.65
  -2  24   7    1.29    0.47
   2 -24  -7    2.12    0.56
  -2 -24   7    2.65    0.47
   2  24  -6    0.37    0.51
  -2  24   6   -0.45    0.45
  -2 -24   6   -0.18    0.36
   2 -24  -6   -0.04    0.45
   2  24  -5   14.93    1.12
   2 -24  -5   12.04    1.08
  -2  24   5   13.97    1.02
  -2  24   4    0.30    0.41
   2 -24  -4    0.04    0.49
  -2  24   4   -0.03    0.08
  -2  24   3    6.29    0.64
   2 -24  -3    6.07    0.75
  -2  24   3    5.75    0.42
  -2  24   2    1.01    0.29
   2 -24  -2    0.89    0.48
  -2  24   1    1.55    0.33
   2 -24  -1    0.76    0.50
   2 -24   0   -0.13    0.46
  -2  24   0    0.40    0.33
  -2  24  -1    1.31    0.43
  -2  24  -2    1.07    0.42
  -2  24  -3    0.03    0.71
   2 -24   3    5.17    0.67
   2 -24   4   -0.63    0.49
   2  24   4    0.36    0.31
  -2  24  -4    0.28    0.48
   2  24   5   11.31    0.63
   2 -24   5   11.71    0.94
   2  24   6   -0.08    0.21
  -2  24  -6    0.04    0.51
   2  24   6   -0.24    0.18
   2 -24   6   -0.04    0.41
  -2  24  -7    3.68    0.68
   2 -24   7    1.97    0.54
   2 -24   8    0.31    0.49
   2 -24   8   -0.45    0.57
  -2  24  -8   -0.04    0.57
   2 -24   9    1.57    0.62
  -2  24  -9    1.03    0.65
   2 -24   9    0.87    0.49
   2 -24  10    0.83    0.50
   2 -24  10    0.79    0.55
  -2  24 -10    1.53    0.65
  -2  24 -11    1.55    0.64
   2 -24  11    0.47    0.54
   2 -24  12   -0.05    0.51
   2 -24  13    0.58    0.56
   2 -25 -10    0.09    0.54
  -2 -25  10   -0.33    0.41
   2  25 -10    0.36    0.64
  -2 -25   9    1.50    0.46
   2 -25  -9    0.04    0.52
   2  25  -9    0.83    0.64
  -2 -25   8    0.17    0.40
   2  25  -8    0.18    0.59
   2 -25  -8    0.97    0.53
  -2  25   8    0.12    0.39
  -2 -25   7    0.16    0.38
  -2  25   7   -0.17    0.47
   2  25  -7    1.07    0.57
   2 -25  -7    1.09    0.51
   2  25  -6   -0.28    0.53
  -2  25   6   -0.55    0.50
  -2 -25   6    0.15    0.34
   2 -25  -6    0.08    0.46
  -2  25   5    8.10    0.76
   2  25  -5    7.10    0.80
   2 -25  -5    5.93    0.75
   2  25  -4    4.96    0.65
  -2  25   4    2.36    0.18
   2 -25  -4    4.03    0.65
  -2  25   4    3.24    0.21
   2 -25  -3    1.44    0.52
  -2  25   3    1.77    0.45
  -2  25   3    1.36    0.25
   2 -25  -2   -0.60    0.46
  -2  25   2   -0.03    0.25
  -2  25   1    0.58    0.30
   2 -25  -1    0.38    0.49
   2 -25   0   16.88    1.32
  -2  25   0   20.10    1.17
  -2  25  -1    0.65    0.37
  -2  25  -2    0.06    0.39
  -2  25  -3    1.76    0.49
   2 -25   3    1.46    0.51
   2  25   4    5.23    0.51
   2 -25   4    4.19    0.66
   2 -25   5    6.60    0.73
   2  25   5    4.96    0.45
  -2  25  -5    4.97    0.69
   2  25   5    5.34    0.43
   2  25   6   -0.11    0.18
   2  25   6   -0.02    0.20
  -2  25  -6   -0.04    0.49
   2 -25   6    0.24    0.44
  -2  25  -7   -0.08    0.57
   2 -25   7    1.03    0.50
   2 -25   8    0.30    0.54
  -2  25  -8    1.18    0.61
   2 -25   8    0.44    0.50
   2 -25   9    0.31    0.54
   2 -25   9    0.56    0.50
  -2  25  -9   -0.05    0.62
  -2  25 -10    0.29    0.59
   2 -25  10   -0.44    0.49
   2 -25  10   -0.55    0.59
   2 -25  11   -0.06    0.55
   2 -25  12    0.44    0.54
   2 -26 -10   -0.40    0.56
  -2 -26  10   -0.04    0.45
   2  26 -10    0.66    0.63
   2 -26  -9    0.35    0.53
   2  26  -9    0.39    0.62
  -2 -26   9    0.22    0.43
   2 -26  -8   -0.17    0.51
  -2  26   8   -0.86    0.49
   2  26  -8    0.18    0.58
  -2 -26   8   -0.04    0.41
  -2  26   7   -0.55    0.50
  -2 -26   7   -0.33    0.42
   2 -26  -7    0.38    0.46
   2  26  -7   -0.34    0.54
   2  26  -6    0.08    0.50
  -2 -26   6   -0.40    0.37
  -2  26   6    0.04    0.46
   2 -26  -6    0.30    0.47
   2  26  -5    0.11    0.49
   2 -26  -5    0.55    0.48
  -2  26   5    0.27    0.44
   2  26  -4   -0.07    0.47
   2 -26  -4   -0.51    0.49
   2 -26  -3   -0.47    0.51
   2  26  -3   -0.31    0.48
  -2  26   3    0.08    0.21
   2 -26  -2   -0.04    0.45
   2  26  -2    0.03    0.43
  -2  26   2   -0.11    0.26
  -2  26   1    0.02    0.29
   2 -26  -1   -0.34    0.48
  -2  26   0    0.17    0.33
   2 -26   0   -0.04    0.45
  -2  26  -1    0.15    0.37
  -2  26  -2    0.14    0.38
  -2  26  -3    0.46    0.42
   2 -26   3    0.08    0.44
  -2  26  -4    0.20    0.42
   2  26   4   -0.07    0.28
   2  26   4    0.13    0.33
   2 -26   4    0.28    0.47
  -2  26  -5   -0.04    0.47
   2  26   5    0.35    0.26
   2  26   5    0.86    0.25
   2 -26   5    0.12    0.46
   2 -26   6    0.04    0.45
   2  26   6   -0.09    0.17
   2  26   6    0.12    0.19
  -2  26  -6    0.19    0.48
   2 -26   7    0.04    0.46
  -2  26  -7   -0.04    0.51
   2 -26   8   -0.05    0.50
  -2  26  -8    0.43    0.56
   2 -26   8   -0.04    0.51
   2 -26   9   -0.11    0.55
   2 -26   9    0.12    0.51
  -2  26  -9    1.05    0.60
   2 -26  10   -0.34    0.58
  -2  26 -10    0.05    0.61
   2 -26  11   -0.57    0.60
   2 -26  12   -0.80    0.65
  -2 -27  10   -0.53    0.49
   2 -27  -9   -0.45    0.53
   2  27  -9   -0.43    0.62
  -2 -27   9   -0.15    0.42
   2  27  -8    0.05    0.59
   2 -27  -8   -0.04    0.52
  -2 -27   8    0.18    0.42
  -2 -27   7    0.13    0.40
   2 -27  -7    0.52    0.51
   2  27  -7   -0.22    0.54
   2 -27  -6   -0.09    0.49
  -2 -27   6    0.16    0.37
   2  27  -6    0.41    0.52
   2 -27  -5    0.31    0.50
   2  27  -5    0.53    0.48
   2 -27  -4    1.31    0.56
   2  27  -4    1.15    0.53
   2  27  -3    1.90    0.51
   2 -27  -3    1.30    0.51
  -2  27   3    1.49    0.25
   2  27  -2    0.16    0.45
   2 -27  -2   -0.35    0.48
  -2  27   2    0.13    0.26
  -2  27   1    0.13    0.32
   2  27  -1    0.06    0.42
   2 -27  -1    0.09    0.43
   2  27   0    2.43    0.49
   2 -27   0    1.79    0.53
  -2  27   0    3.28    0.44
   2  27   1   -0.30    0.41
  -2  27  -1    0.02    0.36
   2  27   2   -0.27    0.35
  -2  27  -2    0.14    0.38
   2  27   3    1.73    0.37
  -2  27  -3    2.65    0.52
   2 -27   3    1.78    0.51
   2  27   4    1.28    0.36
   2 -27   4    0.33    0.46
   2  27   4    0.64    0.30
  -2  27  -4    1.48    0.51
  -2  27  -5    0.25    0.51
   2 -27   5    0.49    0.45
   2  27   5    0.46    0.25
   2  27   5    0.31    0.26
  -2  27  -6   -0.04    0.49
   2 -27   6   -0.25    0.47
   2  27   6   -0.01    0.17
  -2  27  -7    0.12    0.54
   2 -27   7    0.29    0.50
  -2  27  -8    0.17    0.56
   2 -27   8   -0.25    0.52
   2 -27   8    0.21    0.51
   2 -27   9   -0.25    0.50
  -2  27  -9   -0.09    0.57
   2 -27   9   -0.16    0.55
   2 -27  10   -0.74    0.61
   2 -27  11   -0.23    0.61
  -2 -28  10   -0.68    0.50
   2  28  -9   -0.62    0.61
   2 -28  -9   -0.45    0.53
  -2 -28   9   -0.67    0.49
   2  28  -8    0.63    0.61
  -2 -28   8   -0.11    0.41
   2 -28  -8   -0.23    0.53
  -2 -28   7    0.90    0.43
   2 -28  -7    1.16    0.52
   2  28  -7    0.95    0.56
  -2 -28   6    0.06    0.37
   2  28  -6    0.16    0.54
   2 -28  -6    0.40    0.48
   2 -28  -5    1.03    0.53
   2  28  -5    1.27    0.55
   2  28  -4    0.11    0.50
   2 -28  -4    0.40    0.49
  -2  28   3    2.09    0.28
   2  28  -3    1.89    0.52
   2 -28  -3    2.39    0.55
   2 -28  -2    0.04    0.45
  -2  28   2   -0.01    0.27
   2  28  -2    0.57    0.47
   2  28  -1    0.44    0.44
   2 -28  -1    0.22    0.49
  -2  28   1    0.48    0.34
   2  28   0    0.05    0.40
  -2  28   0    0.18    0.33
   2 -28   0    0.04    0.49
   2  28   1   -0.22    0.43
  -2  28  -1    0.26    0.37
  -2  28  -2    0.32    0.40
   2  28   2    0.20    0.35
   2 -28   3    2.17    0.57
  -2  28  -3    3.22    0.56
   2  28   3    1.99    0.40
  -2  28  -4    0.26    0.48
   2  28   4    0.14    0.29
   2 -28   4    0.13    0.46
  -2  28  -5    0.03    0.53
   2 -28   5    1.01    0.50
   2  28   5    0.49    0.26
  -2  28  -6    0.04    0.51
   2 -28   6    0.34    0.47
   2 -28   7    1.86    0.57
  -2  28  -7    1.38    0.56
   2 -28   8    0.26    0.49
  -2  28  -8    0.04    0.56
   2 -28   8   -0.05    0.49
  -2  28  -9    0.04    0.60
   2 -28   9    0.32    0.53
   2 -28   9    0.04    0.51
   2 -28  10   -0.62    0.64
  -2 -29   9   -0.11    0.45
   2 -29  -8    0.41    0.55
   2  29  -8   -0.23    0.62
  -2 -29   8    0.32    0.42
   2  29  -7    0.47    0.58
   2 -29  -7    0.68    0.50
  -2 -29   7    0.86    0.42
   2 -29  -6    0.09    0.50
   2  29  -6    0.08    0.51
  -2 -29   6    0.37    0.38
   2  29  -5    0.15    0.51
   2 -29  -5   -0.14    0.48
   2 -29  -4    0.59    0.50
   2  29  -4    0.18    0.51
   2 -29  -3    2.06    0.58
   2  29  -3    1.22    0.51
   2 -29  -2    0.18    0.48
  -2  29   2   -0.07    0.27
   2  29  -2   -0.03    0.46
   2 -29  -1    0.13    0.47
  -2  29   1   -0.18    0.31
   2  29  -1   -0.27    0.43
  -2  29   0    3.22    0.46
   2  29   0    2.39    0.50
   2 -29   0    2.27    0.61
  -2  29  -1    0.21    0.35
   2  29   1   -0.22    0.41
  -2  29  -2    0.24    0.41
   2  29   2   -0.02    0.37
   2  29   3    0.59    0.36
  -2  29  -3    1.58    0.45
   2 -29   3    1.53    0.54
   2  29   4    0.45    0.29
  -2  29  -4    0.35    0.47
   2 -29   4    0.35    0.49
  -2  29  -5    0.21    0.50
   2 -29   5    0.70    0.50
  -2  29  -6   -0.04    0.49
   2 -29   6    0.17    0.47
   2 -29   7    0.91    0.50
  -2  29  -7    0.12    0.53
  -2  29  -8    0.70    0.55
   2 -29   8    0.49    0.51
   2 -29   8    0.43    0.51
   2 -29   9    0.57    0.54
   2 -29  10   -0.11    0.59
   2 -30  -8    0.18    0.54
  -2 -30   8   -0.04    0.44
   2  30  -7    0.94    0.57
   2 -30  -7   -0.42    0.50
  -2 -30   7    0.78    0.42
   2 -30  -6    0.19    0.53
   2  30  -6   -0.16    0.55
  -2 -30   6    0.76    0.40
   2 -30  -5    0.84    0.53
   2  30  -5   -0.31    0.54
   2 -30  -4    0.19    0.50
   2  30  -4    0.22    0.50
   2 -30  -3    0.09    0.50
   2  30  -3    0.03    0.48
  -2  30   2   -0.06    0.26
   2 -30  -2    0.42    0.52
   2  30  -2    0.13    0.45
   2 -30  -1    0.23    0.45
   2  30  -1    0.09    0.43
  -2  30   1   -0.12    0.32
   2  30   0    0.30    0.43
  -2  30   0    0.19    0.35
   2 -30   0    0.59    0.50
  -2  30  -1    0.02    0.37
   2  30   1   -0.12    0.40
  -2  30  -2    0.23    0.39
   2  30   2    0.09    0.38
   2 -30   3    0.84    0.49
  -2  30  -3   -0.17    0.42
   2  30   3   -0.06    0.34
  -2  30  -4    0.13    0.46
   2 -30   4   -0.04    0.51
   2 -30   5    0.22    0.51
  -2  30  -5    0.54    0.49
  -2  30  -6    0.04    0.50
   2 -30   6   -0.04    0.49
  -2  30  -7   -0.08    0.54
   2 -30   7    0.22    0.52
   2 -30   8   -0.17    0.50
   2 -30   8    0.85    0.53
  -2  30  -8   -0.20    0.54
   2 -30   9    0.91    0.59
  -2 -31   7    0.70    0.41
   2  31  -7    0.38    0.60
  -2 -31   6    0.51    0.39
   2  31  -6    0.08    0.57
   2  31  -5    2.93    0.69
   2 -31  -5    2.77    0.67
   2 -31  -4    1.35    0.61
   2  31  -4    0.91    0.56
   2  31  -3    0.24    0.52
   2 -31  -3    0.86    0.56
   2 -31  -2   -0.33    0.51
   2  31  -2    0.16    0.49
   2 -31  -1    0.19    0.54
   2  31  -1   -0.09    0.48
  -2  31   1    0.35    0.35
   2  31   0    7.35    0.73
   2 -31   0    6.55    0.82
  -2  31   0    7.63    0.64
  -2  31  -1    0.28    0.39
   2  31   1    0.02    0.42
  -2  31  -2   -0.24    0.38
   2  31   2   -0.09    0.38
  -2  31  -3    0.80    0.47
   2 -31   3    0.36    0.50
   2 -31   4    1.14    0.57
  -2  31  -4    1.30    0.49
  -2  31  -5    2.42    0.57
   2 -31   5    2.04    0.62
  -2  31  -6    0.03    0.52
  -2  31  -7    0.11    0.58
   2 -31   8    0.41    0.53
  -2 -32   6    0.61    0.40
   2  32  -6   -0.20    0.59
   2  32  -5    3.09    0.68
   2  32  -4    0.33    0.55
   2  32  -3    0.62    0.55
   2  32  -2    0.94    0.53
   2  32  -1    0.84    0.52
   2  32   0    0.06    0.48
  -2  32   0   -0.14    0.37
  -2  32  -1   -0.05    0.43
   2  32   1    0.35    0.45
  -2  32  -2    1.10    0.44
  -2  32  -3    1.16    0.46
  -2  32  -4    0.12    0.47
  -2  32  -5    3.16    0.62
  -2  32  -6    0.07    0.53
   2  33  -5    2.23    0.63
   2  33  -4    0.07    0.55
   2  33  -3    0.97    0.55
   2  33  -2   -0.19    0.52
   2  33  -1   -0.24    0.50
   2  33   0    2.44    0.55
  -2  33  -1    0.22    0.40
  -2  33  -2    0.03    0.44
  -2  33  -3    0.30    0.46
  -2  33  -4    1.24    0.51
  -2  33  -5    2.09    0.58
  -2  33  -6   -0.03    0.52
   2  34  -4   -0.73    0.56
   2  34  -3   -0.07    0.53
   2  34  -2    0.58    0.53
   2  34  -1   -0.09    0.50
  -2  34  -3   -0.36    0.47
  -2  34  -4   -0.38    0.49
  -2  34  -5    0.03    0.48
   2  35  -4   -0.26    0.53
   2  35  -3    0.21    0.51
   3   0 -17   -0.03    0.50
   3   0 -16    2.18    0.47
   3   0 -15    0.17    0.35
   3   0 -15    0.21    0.22
   3   0 -14    8.23    0.54
   3   0 -14    8.56    0.72
   3   0 -13   29.20    1.63
   3   0 -13   27.08    1.41
   3   0 -12    2.42    0.47
   3   0 -12    3.16    0.28
   3   0 -12    2.13    0.39
   3   0 -11    0.10    0.16
   3   0 -11    0.14    0.33
   3   0 -10    0.30    0.34
   3   0 -10    0.58    0.09
   3   0  -3    0.34    0.05
  -3   0   2   69.91    2.99
   3   0  -2   57.15    2.99
   3   0  -1    5.82    0.31
  -3   0   0   -0.10    0.05
   3   0   0   -0.01    0.05
   3   0   0   -0.01    0.05
  -3   0  -1    0.88    0.09
   3   0   1    0.69    0.09
  -3   0  -1    0.62    0.09
   3   0   1    0.42    0.10
  -3   0  -2   73.57    3.33
   3   0   2   70.31    3.34
  -3   0  -2   67.85    3.35
   3   0   2   66.38    3.34
  -3   0  -3    5.26    0.31
  -3   0  -3    5.07    0.32
   3   0   3    5.24    0.33
   3   0   4  281.75   13.07
  -3   0  -4  282.69   13.05
  -3   0  -4  264.16   13.06
  -3   0  -5    0.27    0.14
  -3   0  -5    0.23    0.12
  -3   0  -6   60.38    3.10
   3   0   6   67.66    3.14
  -3   0  -6   64.33    3.12
  -3   0  -7    1.08    0.20
   3   0   7    1.08    0.23
  -3   0  -7    0.57    0.17
  -3   0  -7    0.93    0.22
  -3   0  -8   83.88    4.06
  -3   0  -8   87.07    4.09
  -3   0  -8   80.25    4.04
   3   0   8   81.93    4.11
   3   0   9    4.02    0.46
  -3   0  -9    3.65    0.40
  -3   0  -9    4.18    0.37
  -3   0  -9    2.95    0.36
   3   0  10   -0.05    0.36
  -3   0 -10    0.42    0.27
  -3   0 -10    0.17    0.22
  -3   0 -10    0.51    0.26
  -3   0 -11    0.39    0.29
  -3   0 -11    0.52    0.25
  -3   0 -11    0.66    0.27
  -3   0 -12    4.99    0.46
  -3   0 -12    5.07    0.48
  -3   0 -13    3.39    0.46
  -3   0 -13    4.20    0.48
  -3   0 -14    7.28    0.61
  -3   0 -14    6.91    0.61
  -3   0 -15    0.85    0.35
  -3   0 -15    1.33    0.36
  -3   0 -16    4.08    0.50
  -3   0 -16    4.66    0.51
  -3   0 -17    0.45    0.39
  -3   0 -18    0.50    0.44
   3   1 -17   -0.69    0.55
   3  -1 -17   -0.42    0.45
   3  -1 -16    0.88    0.42
   3   1 -16    2.38    0.48
   3  -1 -15    1.15    0.37
   3   1 -15    0.47    0.24
   3   1 -15    0.99    0.43
   3  -1 -14    4.63    0.56
   3  -1 -14    5.10    0.37
   3   1 -14    5.25    0.64
   3   1 -14    4.81    0.42
   3   1 -13    2.87    0.55
   3   1 -13    2.34    0.33
   3   1 -12    1.35    0.34
   3  -1 -12    1.23    0.37
   3  -1 -12    1.18    0.19
   3   1 -12    0.59    0.41
   3   1 -11    0.16    0.25
   3  -1 -11    0.15    0.30
   3  -1 -11    0.40    0.15
   3   1 -11   -0.09    0.36
   3   1 -10    0.16    0.11
   3  -1 -10    0.22    0.13
   3   1 -10   -0.03    0.37
   3  -1 -10   -0.10    0.29
   3  -1  -4  145.59    6.86
   3   1  -3    4.25    0.24
   3  -1  -3    4.19    0.22
  -3   1   2   35.03    1.55
   3   1  -2   34.48    1.56
   3  -1  -1    0.29    0.07
   3   1  -1    0.23    0.06
   3  -1  -1    0.17    0.06
   3   1   0    0.01    0.06
   3  -1   0    0.06    0.05
   3   1   0    0.00    0.05
   3  -1   1    3.06    0.19
   3   1   1    2.76    0.18
   3   1   1    3.04    0.20
  -3   1  -1    2.93    0.19
  -3  -1  -1    2.81    0.19
   3   1   1    3.12    0.19
   3   1   2   41.85    2.07
  -3  -1  -2   43.53    2.09
  -3  -1  -2   45.77    2.07
  -3   1  -2   45.52    2.07
   3  -1   2   41.79    2.08
   3   1   2   39.34    2.08
  -3   1  -2   44.99    2.09
   3   1   2   40.04    2.07
   3   1   3    0.32    0.11
  -3   1  -3    0.31    0.10
   3   1   3    0.33    0.11
  -3  -1  -3    0.39    0.10
   3  -1   3    0.38    0.10
   3  -1   3    0.62    0.12
  -3  -1  -3    0.43    0.09
  -3  -1  -4  190.06    8.86
  -3  -1  -4  184.80    8.88
   3  -1   4  184.85    8.89
  -3   1  -4  187.76    8.87
  -3   1  -5    0.42    0.18
  -3   1  -5    0.50    0.13
   3   1   5    0.50    0.15
   3  -1   5    0.50    0.16
  -3  -1  -5    0.35    0.13
  -3  -1  -5    0.41    0.13
  -3  -1  -6   53.33    2.65
  -3   1  -6   56.18    2.71
   3   1   6   53.23    2.68
  -3   1  -6   54.48    2.68
  -3  -1  -6   54.83    2.67
   3  -1   6   55.07    2.70
  -3  -1  -7    0.11    0.15
  -3  -1  -7    0.01    0.14
  -3   1  -7    0.01    0.16
   3  -1   7    0.10    0.19
   3   1   7    0.10    0.17
  -3   1  -7    0.01    0.18
  -3   1  -7   -0.04    0.17
   3  -1   8   46.33    2.52
   3   1   8   50.05    2.52
  -3  -1  -8   50.08    2.47
  -3   1  -8   51.68    2.51
  -3  -1  -8   48.84    2.45
  -3   1  -8   47.92    2.47
  -3   1  -8   50.70    2.49
  -3   1  -9   38.14    2.00
   3   1   9   37.54    2.04
  -3   1  -9   39.46    1.98
  -3  -1  -9   39.00    1.96
   3  -1   9   36.61    2.04
  -3   1  -9   40.38    1.98
  -3  -1  -9   37.66    1.96
  -3  -1  -9   37.68    2.00
  -3  -1 -10    0.18    0.25
   3  -1  10   -0.21    0.39
  -3  -1 -10    0.38    0.24
  -3   1 -10    0.18    0.24
  -3   1 -10    0.53    0.27
  -3   1 -10    0.45    0.25
  -3  -1 -10    0.41    0.23
   3   1  10    0.13    0.33
  -3   1 -11    0.18    0.25
  -3   1 -11    0.36    0.25
  -3  -1 -11    0.16    0.24
  -3  -1 -11    0.54    0.28
  -3  -1 -11    0.19    0.23
  -3   1 -11    0.45    0.25
  -3  -1 -12    1.12    0.32
  -3   1 -12    0.46    0.30
  -3  -1 -12    0.90    0.30
  -3   1 -12    0.86    0.29
  -3   1 -13   26.58    1.56
  -3  -1 -13   28.00    1.54
  -3   1 -13   28.49    1.55
  -3  -1 -13   29.62    1.55
  -3  -1 -14    8.26    0.65
  -3   1 -14    8.52    0.68
  -3  -1 -14    9.18    0.66
  -3   1 -14    8.71    0.67
  -3   1 -15    0.61    0.33
  -3  -1 -15    0.94    0.35
  -3  -1 -15    0.48    0.32
  -3   1 -15   -0.04    0.34
  -3  -1 -16    1.16    0.37
  -3   1 -16    0.50    0.38
  -3   1 -16    1.26    0.39
  -3   1 -17    0.97    0.42
  -3   1 -17    0.74    0.41
  -3  -1 -17    1.26    0.41
  -3  -1 -17    0.49    0.41
  -3   1 -18    2.24    0.46
  -3  -1 -18    1.66    0.48
   3   2 -18    0.82    0.55
   3   2 -17   -0.28    0.53
   3   2 -16    1.04    0.47
   3  -2 -16   -0.11    0.37
   3  -2 -15    0.75    0.33
   3   2 -15    0.35    0.40
   3   2 -15    0.37    0.26
   3  -2 -14    1.21    0.35
   3  -2 -14    0.62    0.20
   3   2 -14    0.67    0.27
   3   2 -14    1.14    0.45
   3  -2 -13   20.35    1.05
   3  -2 -13   20.63    1.21
   3   2 -13   20.62    1.36
   3   2 -13   19.87    1.19
   3   2 -12    0.11    0.27
   3  -2 -12    0.04    0.28
   3  -2 -12   -0.11    0.15
   3   2 -12   -0.04    0.41
   3  -2 -11    0.15    0.28
   3   2 -11    0.24    0.25
   3  -2 -11    0.03    0.13
   3   2 -11   -0.03    0.38
   3   2 -10    0.36    0.19
   3  -2 -10    0.44    0.27
   3   2 -10    0.62    0.26
   3   2 -10    0.11    0.42
   3  -2 -10    0.72    0.14
   3  -2  -9   27.19    1.34
   3  -2  -9   28.39    1.53
   3   2  -9   27.41    1.36
   3  -2  -8   14.98    0.75
   3  -2  -7    0.09    0.07
   3  -2  -6    0.47    0.07
   3   2  -2    1.37    0.12
  -3   2   2    1.29    0.09
   3   2  -1    1.22    0.11
   3  -2  -1    0.98    0.09
   3   2   0    0.03    0.06
   3  -2   0    0.02    0.05
   3   2   1    0.12    0.06
  -3   2  -1    0.09    0.06
   3   2   1    0.12    0.07
   3  -2   1    0.04    0.07
  -3  -2  -1    0.11    0.07
  -3  -2  -1    0.05    0.06
   3   2   1    0.07    0.08
   3  -2   2    1.94    0.16
  -3  -2  -2    1.19    0.14
   3   2   2    1.28    0.15
  -3  -2  -2    1.91    0.14
   3   2   2    1.09    0.13
  -3   2  -2    2.20    0.16
  -3  -2  -3    9.36    0.52
  -3  -2  -3    9.86    0.50
  -3   2  -3    9.73    0.52
   3  -2   3    9.72    0.53
   3   2   3    8.68    0.52
   3  -2   3    8.97    0.52
   3  -2   4   97.18    4.65
  -3  -2  -4   93.26    4.61
  -3  -2  -4   97.45    4.64
  -3   2  -4  100.10    4.64
   3   2   5    0.01    0.13
   3  -2   5    0.14    0.13
  -3  -2  -5    0.06    0.11
  -3   2  -5    0.32    0.13
  -3  -2  -5    0.11    0.13
   3  -2   6    0.57    0.19
  -3  -2  -6    0.56    0.18
  -3   2  -6    0.71    0.20
  -3   2  -6    0.85    0.19
   3   2   6    0.32    0.17
  -3  -2  -6    0.43    0.15
  -3   2  -7    0.09    0.18
   3   2   7    0.23    0.18
  -3  -2  -7    0.11    0.13
   3  -2   7   -0.05    0.20
  -3  -2  -7    0.12    0.16
  -3   2  -7    0.13    0.18
  -3   2  -8   29.70    1.55
  -3   2  -8   31.64    1.58
   3  -2   8   27.35    1.59
  -3  -2  -8   30.60    1.54
   3   2   8   28.76    1.57
  -3  -2  -8   28.30    1.50
   3  -2   9    3.61    0.47
   3   2   9    3.95    0.27
   3   2   9    4.19    0.45
  -3  -2  -9    4.32    0.36
  -3   2  -9    4.25    0.41
  -3  -2  -9    2.79    0.35
  -3   2  -9    3.28    0.40
  -3   2 -10    0.93    0.30
  -3  -2 -10    0.58    0.31
  -3   2 -10    0.69    0.27
  -3  -2 -10    0.96    0.25
   3  -2  10    0.13    0.37
  -3  -2 -10    0.89    0.25
  -3   2 -10    0.62    0.28
   3   2  10    0.86    0.33
  -3   2 -11    0.45    0.27
  -3   2 -11    0.71    0.30
  -3  -2 -11    1.01    0.26
  -3  -2 -11    0.66    0.25
   3   2  11    0.55    0.36
  -3  -2 -11    0.32    0.29
  -3   2 -11    0.65    0.28
  -3   2 -12    0.31    0.29
  -3  -2 -12    0.10    0.26
  -3  -2 -12    0.21    0.26
  -3   2 -12   -0.08    0.29
  -3   2 -13    3.01    0.46
  -3  -2 -13    2.81    0.39
  -3  -2 -13    3.44    0.41
  -3   2 -13    2.90    0.45
  -3   2 -14    1.02    0.38
  -3  -2 -14    0.82    0.32
  -3  -2 -14    0.91    0.32
  -3   2 -14    1.09    0.37
  -3   2 -15    0.43    0.35
  -3  -2 -15    0.27    0.28
  -3  -2 -15    0.43    0.33
  -3   2 -15    0.48    0.35
  -3  -2 -16    0.31    0.36
  -3  -2 -16    0.31    0.33
  -3   2 -16    0.54    0.39
  -3   2 -16    0.86    0.38
  -3   2 -17   -0.11    0.42
  -3  -2 -17    0.02    0.40
  -3   2 -17    1.09    0.43
  -3  -2 -17    0.17    0.35
  -3   2 -18    1.78    0.47
   3   3 -18   -0.53    0.61
   3   3 -17    2.38    0.57
   3  -3 -16   -0.24    0.34
   3   3 -16    0.98    0.50
   3  -3 -15   -0.26    0.34
   3   3 -15    0.74    0.47
   3   3 -15    0.23    0.30
   3  -3 -14    0.32    0.18
   3   3 -14    0.28    0.44
   3  -3 -14    0.34    0.29
   3  -3 -13    2.60    0.39
   3  -3 -13    1.56    0.22
   3   3 -13    2.02    0.40
   3   3 -13    2.05    0.58
   3   3 -12    1.52    0.52
   3  -3 -12    2.09    0.21
   3   3 -12    1.99    0.35
   3  -3 -12    2.75    0.37
   3  -3 -11    0.82    0.14
   3   3 -11    0.74    0.44
   3  -3 -11    0.97    0.28
   3   3 -11    0.95    0.26
   3   3 -10    0.98    0.45
   3   3 -10    1.73    0.30
   3  -3 -10    1.59    0.32
   3  -3  -9    2.98    0.36
   3   3  -9    3.09    0.25
   3  -3  -9    2.43    0.19
   3   3  -9    2.50    0.32
   3  -3  -8    3.01    0.20
   3   3  -8    3.31    0.30
   3  -3  -7    0.24    0.06
   3  -3  -2   44.81    2.20
  -3   3   2   44.50    2.19
   3  -3  -1    0.19    0.06
   3   3  -1    0.26    0.08
   3  -3   0   -0.01    0.06
   3   3   0   -0.01    0.07
   3   3   1    1.21    0.13
  -3  -3  -1    1.13    0.12
  -3  -3  -1    1.38    0.11
   3  -3   1    1.27    0.12
  -3   3  -2   65.86    2.92
  -3  -3  -2   60.31    2.91
  -3  -3  -2   54.62    2.90
   3   3   2   58.27    2.91
   3  -3   2   61.00    2.91
  -3  -3  -2   63.41    2.90
  -3  -3  -3    0.97    0.11
  -3   3  -3    1.12    0.14
  -3  -3  -3    0.91    0.13
   3  -3   3    1.37    0.16
   3  -3   4   11.07    0.64
   3   3   4   11.54    0.61
  -3   3  -4   10.37    0.65
  -3  -3  -4   11.66    0.60
   3  -3   4   11.46    0.64
  -3  -3  -5    0.66    0.13
   3   3   5    0.62    0.14
   3  -3   5    0.77    0.17
  -3  -3  -5    0.54    0.14
  -3   3  -5    0.53    0.15
  -3  -3  -6   22.60    1.14
  -3  -3  -6   21.07    1.11
   3  -3   6   21.92    1.17
  -3   3  -6   20.26    1.16
   3   3   6   22.45    1.14
   3  -3   7    0.03    0.18
   3   3   7    0.43    0.18
  -3   3  -7    0.31    0.19
  -3  -3  -7    0.14    0.16
  -3  -3  -7    0.06    0.15
  -3   3  -8    2.99    0.34
  -3   3  -8    3.07    0.34
   3   3   8    2.94    0.24
  -3  -3  -8    2.72    0.30
  -3  -3  -8    2.88    0.28
   3   3   8    3.16    0.34
   3  -3   8    2.62    0.37
   3   3   9   35.91    1.81
   3   3   9   36.25    1.94
  -3  -3  -9   38.56    1.85
   3  -3   9   33.42    1.96
  -3   3  -9   38.21    1.91
  -3  -3  -9   35.42    1.86
  -3   3  -9   36.51    1.91
  -3   3 -10    2.76    0.38
  -3  -3 -10    3.19    0.35
  -3   3 -10    4.18    0.42
   3   3  10    3.01    0.44
   3   3  11   -0.28    0.39
  -3  -3 -11    0.45    0.24
  -3   3 -11    0.52    0.30
  -3   3 -11    0.39    0.27
  -3   3 -11    0.20    0.26
  -3   3 -12    1.00    0.34
  -3  -3 -12    1.51    0.30
  -3   3 -12    1.51    0.35
  -3   3 -13   18.51    1.20
  -3  -3 -13   21.23    1.16
  -3   3 -13   20.57    1.21
  -3  -3 -13   20.16    1.15
  -3  -3 -14    0.42    0.29
  -3   3 -14    0.58    0.35
  -3  -3 -14   -0.32    0.36
  -3   3 -14    0.04    0.34
  -3  -3 -15   -0.23    0.33
  -3  -3 -15   -0.19    0.30
  -3   3 -15    0.27    0.35
  -3   3 -15    0.17    0.35
  -3   3 -16    0.67    0.39
  -3   3 -16    0.43    0.39
  -3  -3 -16    0.20    0.33
  -3  -3 -16    0.31    0.35
  -3   3 -17    0.66    0.41
  -3   3 -17    0.19    0.45
  -3  -3 -17    0.43    0.38
  -3  -3 -17    0.62    0.36
  -3   3 -18    1.79    0.48
  -3   3 -18    1.23    0.51
   3   4 -18    0.13    0.64
   3   4 -17    1.92    0.56
   3  -4 -16    0.23    0.34
   3   4 -16    1.15    0.52
   3  -4 -15   -0.07    0.29
   3   4 -15   -0.20    0.35
   3   4 -15    0.13    0.47
   3   4 -14    2.16    0.57
   3  -4 -14    1.83    0.21
   3  -4 -14    1.70    0.35
   3   4 -13   15.02    1.23
   3  -4 -13   17.15    0.86
   3   4 -13   15.48    0.99
   3  -4 -13   16.10    0.98
   3  -4 -12    3.62    0.40
   3  -4 -12    4.01    0.27
   3   4 -12    4.05    0.43
   3   4 -12    3.64    0.68
   3   4 -11   -0.13    0.47
   3  -4 -11    0.57    0.25
   3  -4 -11    0.31    0.10
   3  -4 -11    0.31    0.12
   3   4 -11    0.36    0.26
   3   4 -10    2.80    0.33
   3  -4 -10    2.99    0.21
   3  -4 -10    3.69    0.37
   3  -4  -9   35.71    1.88
   3   4  -9   36.01    1.83
   3  -4  -9   36.82    1.75
   3   4  -9   36.27    1.86
   3  -4  -8    0.39    0.08
   3   4  -8    0.80    0.15
   3   4  -8    0.56    0.20
   3   4  -7    0.21    0.15
   3  -4  -7    0.19    0.05
   3   4  -6   46.63    2.29
   3   4  -5    1.78    0.17
   3   4  -4    1.83    0.15
   3   4  -3    0.58    0.08
   3  -4  -2   59.07    2.87
   3   4  -2   57.60    2.85
   3  -4  -1    1.28    0.11
   3   4  -1    1.48    0.13
  -3  -4   0    0.05    0.06
   3   4   0    0.06    0.07
   3  -4   0    0.03    0.06
  -3  -4  -1    0.14    0.07
  -3  -4  -1    0.18    0.07
   3   4   1    0.17    0.08
   3  -4   1    0.27    0.09
  -3  -4  -2   72.70    3.27
  -3  -4  -2   66.06    3.28
   3   4   2   68.19    3.29
  -3  -4  -2   70.36    3.27
   3  -4   2   62.68    3.30
  -3  -4  -3    7.61    0.39
   3   4   3    7.35    0.40
   3  -4   3    6.24    0.43
  -3  -4  -3    6.91    0.41
  -3   4  -3    7.00    0.43
   3  -4   4    1.58    0.20
   3  -4   4    1.39    0.18
  -3  -4  -4    1.47    0.15
  -3   4  -4    1.12    0.18
  -3  -4  -4    1.44    0.17
   3   4   4    1.57    0.16
   3   4   5    0.34    0.12
  -3  -4  -5    0.29    0.11
   3   4   5    0.27    0.14
  -3  -4  -5    0.21    0.13
   3  -4   5    0.47    0.17
   3  -4   5    0.28    0.15
  -3   4  -5    0.13    0.16
  -3  -4  -6   43.32    2.18
   3  -4   6   45.85    2.25
  -3  -4  -6   46.68    2.22
  -3   4  -6   45.74    2.26
   3   4   6   42.93    2.21
   3   4   7    1.58    0.22
  -3  -4  -7    1.35    0.18
   3  -4   7    1.24    0.24
  -3   4  -7    1.21    0.24
  -3   4  -8    1.24    0.27
  -3  -4  -8    1.58    0.24
  -3  -4  -8    1.33    0.21
   3   4   8    1.35    0.26
   3   4   8    1.68    0.19
   3  -4   8    1.19    0.30
   3   4   9    6.11    0.51
  -3  -4  -9    4.96    0.39
   3   4   9    6.34    0.43
  -3  -4  -9    3.94    0.40
   3  -4   9    4.32    0.53
  -3   4  -9    5.71    0.50
  -3  -4 -10    2.37    0.31
  -3  -4 -10    2.98    0.32
  -3   4 -10    2.84    0.39
   3   4  10    2.32    0.42
  -3  -4 -11    0.13    0.25
   3   4  11    0.03    0.37
  -3   4 -11    0.47    0.29
  -3  -4 -12    6.14    0.49
  -3   4 -12    5.52    0.56
  -3  -4 -12    5.85    0.48
  -3   4 -12    5.56    0.55
  -3  -4 -13    1.56    0.34
  -3   4 -13    2.57    0.45
  -3  -4 -13    2.06    0.36
  -3   4 -13    1.81    0.44
  -3   4 -14    1.84    0.44
  -3  -4 -14    1.71    0.37
  -3  -4 -14    1.52    0.35
  -3   4 -14    2.10    0.43
  -3  -4 -15    0.17    0.31
  -3   4 -15   -0.03    0.35
  -3  -4 -15   -0.04    0.28
  -3   4 -15    0.30    0.37
  -3  -4 -16    0.65    0.31
  -3  -4 -16    0.69    0.34
  -3   4 -16    0.52    0.40
  -3   4 -16    0.78    0.40
  -3   4 -17    0.20    0.46
  -3   4 -17    0.08    0.41
  -3  -4 -17    0.36    0.36
  -3  -4 -17    0.09    0.34
  -3   4 -18    0.97    0.44
  -3   4 -18   -0.03    0.51
   3   5 -18   -0.72    0.69
   3   5 -17    1.19    0.58
   3   5 -16    0.97    0.56
   3  -5 -15   -0.12    0.29
   3   5 -15    0.68    0.53
   3  -5 -14    0.74    0.31
   3  -5 -14    1.15    0.19
   3   5 -14    1.02    0.59
   3   5 -13    1.73    0.36
   3  -5 -13    1.87    0.21
   3  -5 -13    2.77    0.36
   3   5 -13    1.78    0.65
   3  -5 -12    4.65    0.43
   3   5 -12    4.81    0.45
   3  -5 -12    4.92    0.31
   3   5 -12    4.32    0.70
   3   5 -11    0.58    0.24
   3  -5 -11    0.64    0.13
   3  -5 -11    0.42    0.17
   3  -5 -11    0.70    0.23
   3   5 -11   -0.09    0.51
   3   5 -10    1.54    0.28
   3  -5 -10    1.63    0.27
   3  -5 -10    1.40    0.15
   3  -5  -9    5.56    0.42
   3  -5  -9    4.68    0.28
   3   5  -9    5.57    0.43
   3   5  -9    4.91    0.41
   3  -5  -8    1.99    0.26
   3  -5  -8    1.81    0.13
   3   5  -8    2.12    0.26
   3   5  -8    2.00    0.22
   3   5  -7    8.49    0.50
   3   5  -7    7.65    0.49
   3   5  -6   28.93    1.46
   3   5  -5    0.10    0.11
   3   5  -4    2.91    0.20
   3  -5  -3    2.09    0.13
   3   5  -3    1.91    0.14
   3  -5  -2   25.17    1.30
   3   5  -2   34.92    1.41
  -3   5   1    2.10    0.15
   3  -5  -1    1.88    0.15
   3   5   0   -0.02    0.09
   3  -5   0    0.05    0.07
  -3  -5   0    0.01    0.07
  -3  -5  -1   23.13    1.13
   3   5   1   22.73    1.13
   3  -5   1   21.73    1.13
   3   5   2   32.77    1.63
  -3  -5  -2   32.81    1.63
   3  -5   2   33.23    1.64
  -3  -5  -3    0.24    0.09
  -3  -5  -3    0.38    0.11
   3   5   3    0.35    0.09
   3  -5   3    0.46    0.13
  -3   5  -3    0.31    0.12
  -3  -5  -4    2.79    0.20
   3  -5   4    2.92    0.27
   3   5   4    2.66    0.20
  -3  -5  -4    2.79    0.23
  -3   5  -4    2.65    0.26
   3  -5   5    2.36    0.27
  -3  -5  -5    1.91    0.21
  -3   5  -5    2.12    0.26
   3   5   5    2.00    0.21
   3   5   5    2.31    0.20
   3  -5   5    2.24    0.23
  -3  -5  -5    2.47    0.19
  -3  -5  -6   35.75    1.84
  -3   5  -6   40.72    1.95
   3   5   6   36.89    1.88
  -3  -5  -6   37.74    1.88
   3  -5   6   38.93    1.92
   3   5   6   37.75    1.88
   3  -5   7    1.01    0.23
   3   5   7    1.22    0.22
  -3  -5  -7    0.99    0.17
   3   5   7    1.50    0.19
  -3  -5  -7    0.59    0.20
  -3   5  -7    0.77    0.24
  -3   5  -8    1.54    0.30
  -3  -5  -8    1.32    0.21
   3   5   8    1.69    0.22
   3   5   8    1.76    0.28
   3  -5   8    1.61    0.28
  -3  -5  -8    1.45    0.24
   3   5   9   71.84    3.32
   3   5   9   67.18    3.34
  -3  -5  -9   64.55    3.21
  -3   5  -9   64.49    3.33
  -3  -5  -9   64.82    3.25
  -3  -5 -10    2.62    0.33
   3  -5  10    3.26    0.40
  -3   5 -10    2.84    0.40
  -3  -5 -10    2.60    0.30
   3   5  10    3.12    0.45
   3   5  11    0.03    0.37
   3  -5  11    0.49    0.15
  -3  -5 -11    0.18    0.22
  -3  -5 -11    0.29    0.22
  -3   5 -11    0.32    0.31
  -3  -5 -12    3.92    0.39
  -3  -5 -12    3.15    0.36
  -3   5 -12    3.95    0.49
  -3  -5 -13   21.94    1.20
  -3   5 -13   21.41    1.30
  -3  -5 -13   21.57    1.18
  -3   5 -13   19.76    1.29
  -3  -5 -14    0.90    0.31
  -3   5 -14    1.29    0.43
  -3  -5 -14    1.29    0.32
  -3   5 -14    0.94    0.39
  -3  -5 -15   -0.26    0.31
  -3   5 -15   -0.19    0.40
  -3  -5 -15    0.04    0.28
  -3   5 -15    0.19    0.37
  -3  -5 -16    0.29    0.32
  -3  -5 -16    0.36    0.31
  -3   5 -16    0.40    0.39
  -3   5 -16    0.28    0.43
  -3   5 -17    0.56    0.44
  -3   5 -17    0.45    0.50
  -3   5 -18    0.82    0.55
   3   6 -18    2.27    0.71
   3   6 -17    1.16    0.62
   3   6 -16    0.75    0.60
   3   6 -15    0.43    0.57
   3  -6 -15   -0.24    0.29
   3  -6 -14    0.03    0.28
   3   6 -14    0.21    0.55
   3   6 -13   20.25    1.56
   3  -6 -13   22.81    1.06
   3  -6 -13   17.75    1.15
   3   6 -13   21.19    1.22
   3  -6 -12    0.97    0.25
   3  -6 -12    1.23    0.15
   3   6 -12    0.95    0.29
   3   6 -11   -0.05    0.51
   3  -6 -11    0.18    0.21
   3   6 -11    0.38    0.24
   3  -6 -11    0.49    0.22
   3  -6 -11    0.33    0.11
   3   6 -10    1.01    0.24
   3  -6 -10    1.63    0.25
   3  -6 -10    1.11    0.12
   3   6  -9   67.86    3.26
   3  -6  -9   67.27    3.18
   3  -6  -9   63.98    3.08
   3   6  -9   65.00    3.20
   3   6  -8    7.65    0.50
   3  -6  -8    7.54    0.49
   3   6  -8    8.02    0.52
   3   6  -7    1.24    0.19
   3   6  -7    0.98    0.18
   3   6  -6    2.93    0.26
   3   6  -6    2.64    0.24
   3   6  -5    1.23    0.15
  -3   6   4    3.55    0.19
   3  -6  -4    3.15    0.20
   3  -6  -3    0.14    0.06
   3  -6  -2    2.51    0.17
  -3   6   2    2.77    0.17
  -3   6   1   49.23    2.44
   3  -6  -1   51.32    2.45
   3   6  -1   55.98    2.51
   3  -6   0   -0.03    0.08
   3   6   0    0.08    0.10
  -3   6   0    0.01    0.07
  -3  -6   0   -0.05    0.09
   3   6   1    4.97    0.32
  -3  -6  -1    4.54    0.30
   3  -6   1    4.99    0.32
   3   6   2    2.93    0.19
  -3  -6  -2    2.57    0.21
   3   6   2    2.60    0.21
   3  -6   2    2.22    0.22
  -3  -6  -3    2.35    0.20
   3  -6   3    1.83    0.21
   3   6   3    1.91    0.16
   3  -6   4    7.66    0.52
  -3  -6  -4    7.74    0.48
  -3   6  -4    8.26    0.52
   3   6   4    8.23    0.45
  -3  -6  -4    8.31    0.45
  -3   6  -5   -0.17    0.19
   3  -6   5    0.18    0.16
  -3  -6  -5    0.21    0.11
   3  -6   5    0.08    0.18
  -3  -6  -5    0.14    0.14
   3   6   5    0.36    0.12
   3   6   5    0.10    0.15
   3   6   6    2.12    0.23
  -3  -6  -6    2.15    0.24
  -3   6  -6    1.80    0.29
   3  -6   6    1.79    0.29
   3  -6   6    2.21    0.27
  -3  -6  -6    1.92    0.19
   3   6   6    1.99    0.22
   3   6   6    1.74    0.23
  -3  -6  -7   13.74    0.71
   3   6   7   12.50    0.75
  -3   6  -7   12.10    0.80
   3   6   7   14.59    0.77
  -3  -6  -7   13.10    0.76
   3   6   7   12.72    0.75
   3   6   8   14.48    0.83
  -3   6  -8   12.38    0.85
   3   6   8   13.93    0.81
  -3  -6  -8   13.49    0.74
  -3  -6  -8   13.47    0.79
  -3  -6  -9    6.86    0.57
   3   6   9    9.21    0.71
   3   6   9   10.81    0.69
  -3  -6  -9    7.50    0.52
  -3   6  -9    9.39    0.67
  -3   6 -10    0.93    0.33
  -3  -6 -10    0.80    0.23
   3   6  10    0.53    0.34
   3  -6  10    0.94    0.34
  -3  -6 -10    1.12    0.26
   3   6  11    2.60    0.46
  -3   6 -11    2.64    0.41
  -3  -6 -11    2.26    0.28
   3  -6  11    2.22    0.29
  -3  -6 -11    2.54    0.31
  -3  -6 -12    1.05    0.26
  -3  -6 -12    1.41    0.30
  -3   6 -12    1.20    0.38
  -3  -6 -13    2.62    0.38
  -3  -6 -13    2.84    0.39
  -3   6 -13    2.95    0.51
  -3  -6 -14    0.03    0.28
  -3  -6 -14    0.13    0.28
  -3   6 -14    0.11    0.38
  -3   6 -14    0.11    0.39
  -3  -6 -15    0.26    0.30
  -3  -6 -15    0.14    0.28
  -3   6 -15   -0.06    0.42
  -3   6 -15    0.53    0.41
  -3  -6 -16   -0.06    0.30
  -3   6 -16    0.33    0.45
  -3  -6 -16   -0.04    0.30
  -3   6 -16    0.06    0.40
  -3   6 -17   -0.50    0.46
  -3   6 -17   -0.06    0.51
  -3   6 -18    0.48    0.55
   3   7 -17    1.66    0.70
   3   7 -16    1.17    0.62
   3   7 -15    0.24    0.57
   3   7 -14    1.21    0.65
   3  -7 -14    1.16    0.29
   3  -7 -13    2.37    0.34
   3  -7 -13    1.88    0.21
   3   7 -13    3.00    0.74
   3   7 -13    2.74    0.40
   3  -7 -12    0.12    0.12
   3   7 -12    0.15    0.26
   3  -7 -12   -0.28    0.24
   3  -7 -11    3.63    0.31
   3  -7 -11    3.10    0.22
   3   7 -11    1.79    0.55
   3  -7 -11    2.86    0.37
   3   7 -11    4.38    0.38
   3  -7 -10    0.56    0.20
   3   7 -10    0.28    0.23
   3  -7 -10    0.03    0.35
   3  -7  -9    7.45    0.46
   3   7  -9    6.05    0.50
   3   7  -9    7.55    0.63
   3   7  -8   25.53    1.41
   3  -7  -8   25.00    1.32
   3   7  -8   28.25    1.37
   3   7  -7   10.83    0.60
   3   7  -7    9.78    0.62
   3  -7  -7   10.04    0.57
   3   7  -6    9.30    0.58
   3   7  -6    9.69    0.55
  -3   7   5    0.06    0.05
   3   7  -5    0.30    0.14
   3  -7  -4   68.87    3.31
  -3   7   4   71.66    3.32
   3  -7  -3    4.57    0.25
  -3  -7   2    3.03    0.18
   3  -7  -2    2.75    0.19
  -3   7   2    3.39    0.19
   3  -7  -1    5.99    0.31
  -3   7   1    5.00    0.29
  -3   7   0    0.17    0.08
   3  -7   0   -0.02    0.10
   3   7   0    0.16    0.11
   3  -7   1   63.54    2.76
  -3  -7  -1   67.56    2.78
  -3  -7  -2    3.98    0.28
   3  -7   2    3.91    0.30
   3   7   2    4.30    0.27
   3   7   3    0.49    0.10
   3  -7   3    0.62    0.17
  -3  -7  -3    0.61    0.14
  -3  -7  -4   78.73    3.77
   3  -7   4   80.54    3.86
  -3  -7  -4   79.76    3.81
   3   7   4   79.74    3.78
   3   7   4   74.67    3.85
  -3  -7  -5    0.68    0.13
   3   7   5    0.88    0.19
   3   7   5    0.72    0.18
  -3  -7  -5    0.57    0.16
  -3   7  -5    0.44    0.20
   3   7   5    0.72    0.13
   3  -7   5    0.40    0.21
   3  -7   5    0.50    0.17
  -3  -7  -6   14.51    0.76
  -3   7  -6   13.72    0.87
   3   7   6   13.14    0.82
   3   7   6   15.18    0.82
   3  -7   6   13.98    0.88
  -3  -7  -6   15.53    0.81
   3   7   6   14.89    0.79
  -3   7  -7    1.23    0.27
  -3  -7  -7    0.84    0.21
   3  -7   7    1.38    0.31
   3   7   7    1.06    0.21
   3   7   7    1.36    0.23
  -3  -7  -7    1.30    0.17
   3   7   7    1.05    0.22
   3   7   8   24.89    1.29
  -3   7  -8   22.14    1.33
  -3  -7  -8   22.97    1.19
  -3  -7  -8   23.60    1.25
   3   7   8   23.12    1.31
   3   7   9   85.75    4.12
  -3  -7  -9   83.58    3.98
  -3  -7  -9   78.56    4.03
  -3   7  -9   76.16    4.11
  -3  -7 -10    0.69    0.29
  -3  -7 -10    0.61    0.25
  -3  -7 -10    0.87    0.21
   3  -7  10    0.44    0.35
  -3   7 -10    0.37    0.33
   3   7  10    0.43    0.32
   3   7  11    0.22    0.38
   3  -7  11    0.44    0.26
  -3  -7 -11    0.65    0.22
  -3  -7 -11    0.41    0.25
  -3   7 -11    0.29    0.35
  -3   7 -12   -0.08    0.39
  -3  -7 -12    0.15    0.25
  -3  -7 -12    0.13    0.23
  -3  -7 -13   27.33    1.44
  -3   7 -13   23.47    1.55
  -3  -7 -13   26.92    1.40
  -3  -7 -14    2.88    0.36
  -3  -7 -14    2.56    0.38
  -3   7 -14    3.18    0.54
  -3  -7 -15   -0.02    0.28
  -3   7 -15    0.09    0.40
  -3   7 -15    0.24    0.42
  -3  -7 -15   -0.07    0.27
  -3  -7 -16    0.84    0.30
  -3  -7 -16    0.18    0.31
  -3   7 -16    0.77    0.45
  -3   7 -16    0.16    0.48
  -3   7 -17   -0.03    0.44
  -3   7 -17    0.23    0.51
  -3   7 -18    2.20    0.64
   3   8 -17    1.83    0.71
   3   8 -16    1.40    0.67
   3   8 -15    0.26    0.64
   3  -8 -14    4.29    0.38
   3   8 -14    4.11    0.83
   3   8 -13   17.96    1.57
   3  -8 -13   21.34    1.11
   3  -8 -12    1.11    0.24
   3   8 -12    1.26    0.31
   3   8 -12    0.64    0.59
   3  -8 -12    1.61    0.23
   3   8 -11    0.39    2.96
   3   8 -11   -0.28    0.58
   3  -8 -11    0.02    0.28
   3  -8 -11    0.03    0.17
   3  -8 -10    0.03    0.34
   3  -8 -10   -0.05    0.18
   3   8 -10    0.51    0.24
   3   8  -9   41.79    2.32
   3   8  -9   43.88    2.19
   3  -8  -9   44.09    2.13
   3  -8  -8   29.63    1.50
   3   8  -8   32.78    1.67
   3   8  -7    0.36    0.20
   3  -8  -7    0.45    0.12
  -3   8   6   21.64    1.07
   3  -8  -6   21.98    1.09
   3   8  -6   25.02    1.21
   3  -8  -5    0.15    0.06
  -3   8   5    0.14    0.07
   3   8  -4  134.66    5.91
  -3   8   4  136.29    5.80
   3   8  -3    0.08    0.13
   3  -8  -3    0.12    0.06
  -3  -8   3    0.05    0.08
   3  -8  -2   13.70    0.76
   3   8  -2   15.12    0.87
  -3   8   1   22.31    1.13
   3  -8  -1   23.82    1.14
   3   8  -1   23.70    1.26
   3   8   0    0.02    0.13
  -3   8   0    0.07    0.09
   3  -8   0    0.12    0.10
  -3  -8  -1    1.99    0.21
   3   8   1    2.60    0.26
   3  -8   1    2.58    0.23
  -3   8  -1    2.54    0.22
   3  -8   2   15.92    0.93
  -3  -8  -2   17.49    0.91
   3   8   2   17.59    0.88
   3   8   3    0.91    0.12
   3   8   3    0.95    0.19
   3  -8   3    0.67    0.18
  -3  -8  -3    0.99    0.15
   3   8   4  189.58    8.74
   3   8   4  176.39    8.77
  -3  -8  -4  192.34    8.79
   3  -8   4  180.74    8.82
   3   8   4  179.21    8.83
   3   8   5    0.08    0.16
   3  -8   5   -0.23    0.24
  -3  -8  -5    0.02    0.11
  -3  -8  -5   -0.03    0.15
   3   8   5   -0.06    0.16
   3   8   5    0.01    0.12
  -3  -8  -6   27.52    1.37
   3   8   6   25.85    1.41
   3   8   6   27.33    1.38
   3  -8   6   24.70    1.45
   3   8   6   26.30    1.34
  -3   8  -6   25.68    1.46
  -3  -8  -6   26.28    1.31
  -3  -8  -7    4.45    0.29
  -3  -8  -7    4.11    0.33
   3   8   7    4.69    0.41
   3  -8   7    3.84    0.43
   3   8   7    4.17    0.34
   3   8   7    4.15    0.34
  -3   8  -7    4.03    0.43
  -3  -8  -8   47.39    2.37
  -3   8  -8   46.01    2.53
  -3  -8  -8   48.77    2.43
   3   8   8   50.14    2.44
   3   8   8   50.94    2.47
   3   8   8   49.40    2.56
  -3   8  -9    5.35    0.55
  -3  -8  -9    4.47    0.41
  -3  -8  -9    4.63    0.35
   3   8   9    6.10    0.53
  -3  -8 -10    0.33    0.19
  -3  -8 -10    0.24    0.23
  -3   8 -10   -0.03    0.35
   3  -8  10    0.32    0.34
   3   8  10    0.28    0.31
  -3  -8 -11    2.46    0.31
  -3  -8 -11    1.32    0.34
   3  -8  11    1.52    0.34
  -3  -8 -11    1.96    0.25
  -3   8 -11    1.91    0.43
   3   8  11    2.19    0.44
  -3  -8 -12    2.79    0.34
  -3   8 -12    2.10    0.47
  -3  -8 -12    2.51    0.30
  -3   8 -13    2.17    0.53
  -3  -8 -13    2.07    0.37
  -3  -8 -14    3.28    0.40
  -3  -8 -14    3.56    0.37
  -3   8 -14    3.16    0.58
  -3  -8 -15    0.49    0.26
  -3  -8 -15    0.44    0.28
  -3   8 -15    0.34    0.43
  -3  -8 -16    2.21    0.37
  -3   8 -16    1.33    0.48
  -3   8 -16    1.39    0.55
  -3   8 -17    0.03    0.47
  -3   8 -17   -0.43    0.57
  -3   8 -18    0.72    0.60
   3   9 -17    1.41    0.71
   3   9 -16    1.44    0.71
   3   9 -15    1.16    0.69
   3  -9 -14    3.75    0.33
   3   9 -14    4.23    0.86
   3   9 -13    1.47    0.70
   3  -9 -13    1.51    0.24
   3  -9 -12    1.12    0.25
   3   9 -12    0.49    0.59
   3  -9 -12    1.17    0.21
   3  -9 -11    0.03    0.31
   3  -9 -11    0.20    0.16
   3  -9 -10    0.14    0.36
   3  -9 -10    0.06    0.15
   3  -9  -9    1.65    0.17
   3   9  -8   34.88    1.67
   3  -9  -8   27.50    1.38
   3  -9  -7    0.23    0.08
   3   9  -7   -0.13    0.23
  -3   9   6   25.95    1.28
   3   9  -6   29.15    1.44
  -3   9   5    0.14    0.08
   3   9  -5    0.14    0.17
  -3   9   4  149.34    7.28
   3   9  -4  147.05    7.37
  -3  -9   4  161.09    7.28
  -3  -9   3    2.26    0.18
   3   9  -3    2.36    0.27
   3  -9  -3    2.85    0.16
   3  -9  -2   18.57    0.96
   3   9  -2   19.54    1.08
  -3   9   2   19.75    0.95
  -3   9   1    0.02    0.08
   3   9  -1    0.24    0.16
   3   9  -1   -0.18    0.23
   3  -9  -1    0.15    0.10
  -3   9   0    0.04    0.10
   3  -9   0    0.06    0.12
   3   9   0    0.32    0.17
   3   9   0    0.03    0.16
   3   9   1    0.46    0.19
  -3   9  -1    0.75    0.15
   3  -9   1    0.94    0.16
   3  -9   2   20.47    1.11
  -3  -9  -2   20.42    1.09
  -3   9  -2   21.64    1.12
  -3  -9  -3    0.20    0.14
   3   9   3    0.09    0.10
   3   9   3    0.45    0.19
   3  -9   3    0.28    0.18
   3  -9   4  138.31    7.10
  -3  -9  -4  142.73    7.04
   3   9   4  151.22    7.01
   3   9   4  154.38    7.06
   3   9   4  147.08    7.11
  -3  -9  -5    0.50    0.17
   3   9   5    0.18    0.13
   3   9   5    0.28    0.16
   3   9   5    0.34    0.20
   3   9   6   41.50    2.00
   3   9   6   39.92    2.10
  -3  -9  -6   42.93    2.03
   3  -9   6   39.57    2.12
  -3   9  -6   39.67    2.14
   3   9   6   41.72    2.03
  -3  -9  -6   38.21    1.96
   3   9   7   -0.06    0.26
   3   9   7    0.17    0.17
  -3  -9  -7   -0.10    0.13
  -3  -9  -7    0.02    0.18
  -3   9  -7   -0.18    0.30
   3   9   7   -0.07    0.17
  -3  -9  -8   30.76    1.56
  -3  -9  -8   30.29    1.61
   3   9   8   31.46    1.80
   3   9   8   31.08    1.63
  -3   9  -8   29.70    1.74
   3   9   8   34.82    1.66
  -3  -9  -9   22.08    1.07
   3   9   9   20.73    1.14
   3   9   9   21.81    1.21
  -3  -9  -9   19.61    1.12
  -3   9  -9   17.79    1.25
   3  -9  10    0.09    0.35
   3   9  10    0.03    0.31
   3  -9  10    0.50    0.29
  -3   9 -10    0.03    0.35
  -3  -9 -10    0.23    0.24
  -3  -9 -10    0.34    0.18
  -3   9 -11    0.44    0.37
  -3  -9 -11    0.21    0.19
   3  -9  11   -0.21    0.33
  -3  -9 -11    0.19    0.22
   3   9  11   -0.15    0.37
  -3   9 -12    0.64    0.42
  -3  -9 -12    0.80    0.23
  -3  -9 -12    0.73    0.27
  -3  -9 -13   18.72    0.99
  -3  -9 -13   17.96    1.04
  -3   9 -13   16.24    1.22
  -3  -9 -14    7.48    0.50
  -3  -9 -14    6.92    0.55
  -3  -9 -15    0.38    0.25
  -3  -9 -15    0.05    0.28
  -3   9 -15   -0.14    0.42
  -3  -9 -16    0.91    0.34
  -3   9 -16    1.02    0.51
  -3   9 -16    0.50    0.55
  -3   9 -17    0.27    0.58
   3  10 -16    1.39    0.72
   3  10 -15    0.65    0.67
   3  10 -14    1.24    0.70
   3  10 -13    9.87    1.15
   3 -10 -13   11.20    0.61
   3 -10 -12    0.55    0.15
   3 -10 -12    0.28    0.25
   3  10 -11   -0.55    0.63
   3 -10 -11   -0.09    0.34
   3 -10 -11    0.49    0.14
   3 -10 -10    0.43    0.40
   3 -10 -10    0.07    0.11
   3 -10  -9    3.43    0.21
   3  10  -8   14.23    0.86
   3 -10  -8    9.57    0.48
   3  10  -7    0.27    0.25
  -3  10   7    0.15    0.09
  -3  10   6    4.83    0.28
   3  10  -6    5.69    0.47
  -3  10   5    0.31    0.10
  -3 -10   5    0.60    0.14
   3  10  -5    0.42    0.21
  -3  10   4   70.58    3.51
  -3 -10   4   76.00    3.50
   3  10  -4   69.44    3.60
   3  10  -3    1.28    0.23
   3 -10  -3    0.99    0.12
  -3 -10   3    1.13    0.13
   3 -10  -2    2.51    0.21
   3  10  -2    2.95    0.31
  -3  10   2    2.96    0.18
  -3  10   1   16.17    0.82
   3  10  -1   16.92    0.98
   3 -10  -1   15.45    0.83
   3  10  -1   16.68    0.94
   3  10   0    0.10    0.16
  -3  10   0    0.02    0.11
   3 -10   0   -0.03    0.13
   3  10   0   -0.16    0.17
   3  10   1    1.05    0.22
  -3  10  -1    1.69    0.21
   3 -10   1    1.36    0.21
  -3 -10  -2    2.28    0.25
  -3  10  -2    2.20    0.25
   3 -10   2    2.03    0.25
   3 -10   3   14.66    0.85
   3  10   3   13.99    0.88
   3  10   3   15.63    0.77
  -3 -10  -3   14.78    0.81
  -3  10  -3   13.11    0.85
   3  10   4   89.52    4.51
   3 -10   4   87.76    4.49
   3  10   4   92.45    4.44
  -3 -10  -4   90.19    4.43
   3  10   4   95.23    4.39
   3 -10   5   -0.49    0.30
   3  10   5   -0.04    0.22
   3  10   5   -0.02    0.11
  -3 -10  -5    0.01    0.15
   3  10   6    5.82    0.39
  -3 -10  -6    6.02    0.43
   3  10   6    5.85    0.52
   3  10   6    6.09    0.43
  -3 -10  -7    4.97    0.38
   3  10   7    4.40    0.34
   3  10   7    4.35    0.36
   3  10   7    3.77    0.47
  -3 -10  -7    4.27    0.29
   3  10   8   26.70    1.36
  -3 -10  -8   24.15    1.34
   3  10   8   25.82    1.34
   3  10   8   23.00    1.51
  -3  10  -8   23.39    1.48
  -3 -10  -8   25.40    1.27
  -3 -10  -9   -0.04    0.23
   3 -10   9    0.52    0.29
  -3 -10  -9    0.33    0.17
   3  10   9    0.67    0.29
   3 -10   9    0.20    0.29
  -3  10  -9   -0.11    0.39
   3  10   9    0.30    0.22
  -3  10 -10   -0.30    0.43
   3 -10  10   -0.07    0.26
  -3 -10 -10    0.04    0.17
  -3 -10 -10    0.06    0.23
   3  10  10    0.08    0.30
   3 -10  10    0.51    0.36
  -3 -10 -11    2.59    0.27
   3 -10  11    2.28    0.43
  -3  10 -11    2.28    0.46
  -3 -10 -11    2.95    0.33
   3  10  11    3.12    0.48
  -3 -10 -12    0.51    0.28
  -3 -10 -12    0.81    0.23
  -3  10 -12    0.68    0.41
   3 -10  12    0.59    0.26
  -3  10 -13    0.93    0.49
  -3 -10 -13    1.46    0.26
  -3 -10 -13    1.22    0.32
  -3  10 -14    0.81    0.49
  -3 -10 -14    1.41    0.33
  -3 -10 -14    1.51    0.27
  -3  10 -15    1.63    0.52
  -3 -10 -15    1.02    0.32
  -3  10 -16    0.62    0.50
  -3  10 -17   -0.04    0.62
   3  11 -16   -0.08    0.67
   3  11 -15    0.07    0.61
   3  11 -14    0.93    0.68
   3  11 -13    0.75    0.66
   3 -11 -12    0.04    0.11
   3 -11 -12   -0.05    0.28
   3  11 -12   -0.32    0.59
   3 -11 -11    3.60    0.22
   3 -11 -11    4.76    0.57
   3 -11 -10    0.26    0.41
   3 -11 -10    0.09    0.07
   3 -11  -9    0.10    0.34
   3  11  -7    4.43    0.51
  -3  11   7    5.48    0.31
  -3  11   6    0.38    0.11
   3  11  -6    0.16    0.25
  -3 -11   5    0.12    0.13
   3  11  -5   -0.17    0.23
  -3  11   5    0.16    0.10
  -3  11   4   14.28    0.85
   3  11  -4   15.94    0.94
  -3 -11   4   16.27    0.82
   3  11  -3   21.90    1.31
  -3  11   3   24.37    1.16
   3 -11  -2    0.39    0.12
  -3  11   2    0.48    0.10
   3  11  -2    0.49    0.21
   3  11  -1    2.86    0.33
   3 -11  -1    2.76    0.24
  -3  11   1    3.06    0.22
   3  11   0    0.29    0.20
   3  11   0   -0.11    0.23
  -3  11   0    0.13    0.13
   3 -11   0   -0.24    0.18
   3 -11   1   27.43    1.49
  -3  11  -1   30.83    1.51
   3 -11   2    0.61    0.20
  -3  11  -2    0.24    0.18
   3 -11   3    1.49    0.27
  -3 -11  -3    1.61    0.23
   3  11   3    2.49    0.32
   3  11   3    1.98    0.20
  -3  11  -3    1.98    0.30
   3  11   4   14.70    0.99
   3  11   4   16.83    0.90
   3  11   4   16.67    0.84
  -3 -11  -4   15.34    0.89
   3  11   5   -0.05    0.25
   3  11   5    0.24    0.12
   3  11   5    0.14    0.15
  -3 -11  -5    0.08    0.15
  -3 -11  -6    0.39    0.19
   3  11   6    0.41    0.29
   3  11   6    0.60    0.15
   3  11   6    0.54    0.20
  -3  11  -7    0.30    0.32
  -3 -11  -7    0.60    0.19
   3  11   7    0.35    0.32
   3  11   7    0.54    0.22
   3  11   7    0.59    0.18
  -3 -11  -8    6.59    0.48
   3 -11   8    7.42    0.56
   3  11   8    6.55    0.48
   3  11   8    6.62    0.49
   3  11   9    2.49    0.35
  -3 -11  -9    1.93    0.22
   3 -11   9    1.48    0.33
  -3 -11  -9    2.15    0.32
   3 -11   9    2.39    0.42
  -3  11  -9    1.47    0.43
   3  11   9    2.71    0.31
  -3 -11 -10    0.30    0.17
  -3 -11 -10    0.31    0.26
   3  11  10    0.38    0.31
   3 -11  10    0.49    0.30
  -3  11 -10   -0.29    0.43
   3 -11  10    0.16    0.35
   3  11  10    0.37    0.24
   3 -11  11    0.15    0.34
   3 -11  11    0.37    0.30
  -3 -11 -11    0.50    0.19
  -3 -11 -11    0.18    0.26
  -3  11 -11    0.20    0.41
   3  11  11    0.47    0.36
   3 -11  12    0.26    0.28
  -3  11 -12    0.03    0.43
  -3 -11 -12    0.15    0.28
  -3 -11 -12    0.46    0.21
  -3 -11 -13    9.79    0.60
  -3 -11 -13   10.14    0.69
  -3  11 -13    8.68    0.87
  -3  11 -14    0.08    0.48
  -3 -11 -14    0.53    0.34
  -3 -11 -14    0.43    0.23
  -3  11 -15   -0.20    0.46
  -3 -11 -15   -0.02    0.31
  -3  11 -16   -0.04    0.47
  -3  11 -17    1.55    0.70
   3  12 -16    0.24    0.67
   3  12 -15   -0.08    0.64
   3  12 -14    0.44    0.62
   3  12 -13    4.83    0.89
   3 -12 -12    0.55    0.31
   3  12 -12   -0.06    0.57
   3  12 -11    0.25    0.55
   3 -12 -11    0.53    0.40
   3 -12 -10    0.76    0.43
   3 -12  -9    6.62    0.70
  -3  12   8    2.03    0.18
   3  12  -7   -0.06    0.33
  -3  12   7    0.11    0.10
  -3 -12   6   13.03    0.70
  -3  12   6   11.32    0.63
   3  12  -6   12.70    0.87
  -3 -12   5    0.08    0.14
  -3  12   5    0.24    0.11
   3  12  -5    0.10    0.25
  -3 -12   4    1.44    0.17
   3  12  -4    1.33    0.29
   3  12  -3    1.30    0.27
  -3  12   3    0.99    0.10
  -3  12   2   12.95    0.67
   3  12  -2   12.92    0.84
   3  12  -1   10.63    0.77
  -3  12   1   11.16    0.60
   3  12  -1   10.24    0.72
   3  12   0   -0.11    0.22
  -3  12   0   -0.11    0.15
   3  12   0   -0.02    0.21
  -3  12  -1    1.03    0.21
  -3  12  -2   15.88    0.93
   3  12   3   12.52    0.73
   3  12   3   12.05    0.67
   3  12   3   12.84    0.83
  -3  12  -3   12.12    0.78
   3  12   4    2.16    0.25
   3  12   4    2.43    0.20
  -3  12  -4    1.57    0.33
   3  12   4    2.12    0.35
  -3 -12  -4    1.66    0.25
   3  12   5    0.04    0.16
   3  12   5    0.02    0.12
  -3 -12  -5   -0.10    0.18
   3  12   5   -0.13    0.30
   3  12   6    9.74    0.82
  -3 -12  -6   11.21    0.66
   3  12   6   10.95    0.61
   3  12   6   10.86    0.66
   3  12   7    1.53    0.40
   3 -12   7    1.69    0.32
   3  12   7    1.34    0.24
  -3 -12  -7    1.96    0.25
   3  12   7    1.59    0.22
  -3 -12  -8    3.47    0.34
   3  12   8    3.78    0.36
   3  12   8    3.44    0.35
   3 -12   8    3.66    0.42
   3 -12   9    0.91    0.31
   3 -12   9    0.45    0.38
  -3  12  -9    0.13    0.44
  -3 -12  -9    0.73    0.24
   3  12   9    0.89    0.30
   3  12   9    0.95    0.26
   3 -12  10    1.06    0.42
   3 -12  10    0.46    0.32
  -3 -12 -10    0.49    0.24
   3  12  10    0.65    0.33
   3  12  10    0.61    0.27
  -3  12 -10    0.03    0.42
  -3 -12 -10    0.58    0.19
   3 -12  11    1.91    0.38
  -3 -12 -11    1.70    0.30
   3 -12  11    1.65    0.42
  -3  12 -11    1.22    0.44
  -3 -12 -11    2.38    0.25
  -3 -12 -12    0.76    0.23
  -3  12 -12    0.49    0.42
  -3 -12 -12    0.86    0.30
   3 -12  12    0.19    0.32
  -3 -12 -13    0.80    0.23
  -3  12 -13    0.88    0.51
  -3 -12 -13    1.01    0.31
  -3 -12 -14    0.41    0.29
  -3  12 -14   -0.43    0.51
  -3 -12 -15    0.58    0.30
  -3  12 -15    0.17    0.49
   3  13 -15   -0.23    0.70
   3  13 -14    0.07    0.62
   3  13 -13    0.49    0.66
   3 -13 -12    1.41    0.41
   3  13 -12    1.16    0.66
   3  13 -11   -0.12    0.51
   3 -13 -11    0.22    0.39
   3 -13 -10    1.05    0.47
   3 -13  -9    1.17    0.48
  -3  13   8    1.11    0.15
   3  13  -7    0.59    0.34
  -3  13   7    1.32    0.15
  -3  13   6    9.36    0.55
   3  13  -6    8.30    0.77
  -3 -13   5    0.03    0.14
   3  13  -5    0.03    0.29
  -3  13   5    0.09    0.13
  -3 -13   4    0.66    0.15
   3  13  -4    0.20    0.28
  -3  13   3    1.57    0.12
   3  13  -3    1.62    0.31
  -3  13   2   18.52    0.92
   3  13  -2   16.86    1.10
   3  13  -1    0.11    0.29
  -3  13   1    0.73    0.15
   3  13  -1    0.09    0.24
   3  13   0   -0.14    0.26
   3  13   0   -0.07    0.23
  -3  13   0   -0.01    0.15
  -3  13  -1    4.07    0.34
  -3  13  -2   19.40    1.11
   3  13   3   -0.02    0.13
   3  13   3   -0.16    0.21
   3  13   3   -0.05    0.27
  -3  13  -3    0.06    0.22
   3  13   4    0.83    0.20
   3  13   4   -0.06    0.32
  -3  13  -4    0.26    0.28
   3  13   4    0.40    0.14
  -3 -13  -5    0.39    0.20
   3  13   5    0.54    0.15
  -3  13  -5    0.37    0.29
   3  13   5    0.06    0.32
   3  13   5    0.47    0.20
   3  13   6   12.37    0.73
   3  13   6   11.55    0.92
  -3 -13  -6   11.04    0.72
   3  13   6   12.49    0.67
   3 -13   7   -0.05    0.27
  -3 -13  -7   -0.04    0.20
   3  13   7   -0.18    0.21
   3  13   7    0.39    0.18
  -3 -13  -8    0.69    0.23
   3 -13   8    0.41    0.36
   3 -13   8    0.84    0.31
   3  13   8    1.15    0.25
   3  13   8    0.86    0.24
  -3 -13  -9   22.13    1.25
   3  13   9   25.95    1.33
   3 -13   9   22.19    1.46
   3 -13   9   23.26    1.37
   3  13   9   23.76    1.27
  -3  13  -9   21.34    1.48
  -3  13 -10    0.67    0.44
   3  13  10    1.47    0.31
   3 -13  10    1.62    0.45
  -3 -13 -10    0.93    0.27
   3  13  10    1.55    0.37
   3 -13  10    1.63    0.37
   3 -13  11    0.05    0.31
  -3  13 -11   -0.35    0.46
  -3 -13 -11   -0.02    0.24
   3 -13  11    0.16    0.36
   3  13  11    0.26    0.36
   3 -13  12    1.08    0.39
  -3 -13 -12    1.38    0.30
  -3 -13 -13    8.73    0.67
  -3  13 -13    7.65    0.89
  -3 -13 -14    0.31    0.29
  -3  13 -14   -0.18    0.52
  -3 -13 -15   -0.09    0.28
  -3  13 -15   -0.82    0.56
   3  14 -15   -0.70    0.75
   3  14 -14   -0.22    0.66
   3  14 -13    7.57    1.03
   3 -14 -12    0.74    0.42
   3  14 -12    0.97    0.61
   3  14 -11    0.12    0.52
   3 -14 -11    0.38    0.42
   3 -14 -10    1.45    0.50
   3 -14  -9   47.75    2.45
  -3  14   9   41.33    2.05
  -3  14   8    2.10    0.21
   3 -14  -8    1.95    0.47
  -3 -14   7    1.22    0.24
  -3  14   7    0.73    0.15
  -3  14   6    1.95    0.22
   3  14  -6    1.74    0.42
  -3 -14   5    0.61    0.17
  -3  14   5    0.50    0.18
   3  14  -5    0.64    0.34
   3  14  -4    1.38    0.36
  -3  14   3    0.53    0.09
   3  14  -3    0.30    0.31
   3  14  -2    4.66    0.52
  -3  14   2    4.32    0.28
   3  14  -1   45.16    2.39
   3  14  -1   44.33    2.36
  -3  14   1   43.00    2.16
  -3  14   0   -0.08    0.17
   3  14   0   -0.08    0.27
   3  14   0   -0.50    0.28
  -3  14  -1    4.90    0.42
  -3  14  -2    4.35    0.42
   3  14   3    4.17    0.50
   3  14   3    5.70    0.45
  -3  14  -3    4.23    0.45
  -3  14  -4    2.98    0.42
   3  14   4    3.28    0.34
   3  14   4    2.86    0.47
   3  14   4    3.46    0.27
   3  14   5    0.02    0.14
   3  14   5    0.15    0.20
  -3  14  -5   -0.06    0.32
   3  14   5   -0.27    0.40
  -3 -14  -6    1.80    0.28
   3  14   6    1.80    0.27
   3  14   6    1.14    0.43
   3  14   6    1.65    0.22
   3 -14   7   10.43    0.75
   3  14   7   10.03    0.60
  -3 -14  -7    9.50    0.63
   3  14   7    9.80    0.63
   3 -14   8    4.12    0.49
  -3 -14  -8    3.65    0.38
   3  14   8    4.85    0.40
   3  14   8    3.75    0.37
   3  14   9    6.05    0.52
  -3  14  -9    5.44    0.71
   3 -14   9    5.84    0.57
   3 -14   9    4.76    0.65
  -3 -14  -9    4.03    0.42
   3  14   9    4.95    0.45
  -3  14 -10    0.47    0.46
   3 -14  10    0.71    0.35
   3 -14  10    0.82    0.41
  -3 -14 -10    0.91    0.27
   3  14  10    1.31    0.38
   3  14  10    1.09    0.29
  -3  14 -11    2.82    0.58
   3 -14  11    3.71    0.49
   3  14  11    4.39    0.51
  -3 -14 -11    3.61    0.39
   3  14  11    3.65    0.40
   3 -14  11    3.48    0.54
  -3  14 -12    0.71    0.47
   3 -14  12    0.61    0.42
  -3 -14 -12    0.86    0.29
  -3  14 -13    1.11    0.56
  -3 -14 -13    1.06    0.33
  -3 -14 -14    0.12    0.29
  -3  14 -14   -0.05    0.57
  -3  14 -15    0.05    0.53
  -3 -14 -15    0.16    0.30
   3  15 -15   -0.08    0.70
   3  15 -14    0.22    0.70
   3  15 -13    1.58    0.80
   3 -15 -12    0.04    0.43
   3  15 -12    0.38    0.64
   3  15 -11    6.58    0.90
   3 -15 -11    9.62    0.85
   3 -15 -10    0.68    0.48
   3  15 -10    1.02    0.57
   3 -15  -9    6.28    0.76
  -3  15   9    4.37    0.33
   3 -15  -8    7.24    0.79
  -3  15   8    7.89    0.47
  -3  15   7   16.53    0.88
   3 -15  -7   15.52    1.15
  -3 -15   7   17.29    0.95
  -3 -15   6    1.29    0.23
  -3  15   6    0.84    0.20
  -3  15   5    0.23    0.19
  -3 -15   5    0.19    0.18
   3  15  -4   11.72    0.89
  -3  15   4   11.69    0.78
  -3  15   3   12.49    0.63
   3  15  -3   11.94    0.92
  -3  15   2    0.37    0.13
   3  15  -2    0.49    0.31
  -3  15   1    8.65    0.52
   3  15  -1    7.57    0.72
  -3  15   0   -0.19    0.21
   3  15   0   -0.12    0.35
  -3  15  -1   73.04    3.62
  -3  15  -2    0.13    0.25
   3  15   2    0.67    0.27
   3  15   3    0.74    0.28
  -3  15  -3    1.10    0.32
   3  15   3    0.64    0.36
   3  15   4   14.47    0.85
   3  15   4   12.88    1.03
   3  15   4   14.40    0.77
  -3  15  -4   12.71    0.94
   3  15   5    0.68    0.42
  -3  15  -5    0.15    0.36
   3  15   5    0.67    0.17
   3  15   5    1.28    0.26
  -3  15  -6    1.39    0.40
   3  15   6    1.79    0.23
   3  15   6    2.02    0.28
   3 -15   7    1.40    0.42
   3  15   7    1.98    0.26
   3 -15   7    1.57    0.44
  -3 -15  -7    1.05    0.27
   3  15   7    1.74    0.27
   3  15   8    7.22    0.53
  -3 -15  -8    6.36    0.52
   3  15   8    7.46    0.52
   3 -15   9   58.58    3.04
  -3 -15  -9   53.49    2.88
   3  15   9   61.97    2.94
   3  15   9   57.96    2.90
   3 -15   9   59.71    3.11
  -3 -15 -10    0.69    0.28
   3 -15  10    1.46    0.40
  -3  15 -10   -0.17    0.48
   3 -15  10    0.76    0.43
   3  15  10    0.40    0.33
   3  15  10    1.24    0.29
   3  15  11    0.79    0.36
  -3  15 -11    0.74    0.49
  -3 -15 -11    0.61    0.30
   3 -15  11    0.94    0.39
   3  15  11    0.82    0.29
   3 -15  11    1.29    0.43
  -3 -15 -12    0.03    0.28
  -3  15 -12   -0.13    0.49
   3 -15  12   -0.07    0.40
   3 -15  12    0.47    0.36
  -3 -15 -13   12.89    0.78
  -3  15 -13    8.31    0.95
  -3 -15 -14    0.24    0.31
  -3  15 -14   -0.54    0.57
  -3  15 -15   -0.05    0.53
   3  16 -14    0.51    0.66
   3  16 -13   11.83    1.27
   3  16 -12    0.32    0.61
   3 -16 -12   -0.38    0.47
   3  16 -11    0.89    0.61
   3 -16 -11    0.51    0.45
   3 -16 -10    0.36    0.46
   3  16 -10    0.79    0.58
   3 -16  -9   41.21    2.23
  -3  16   9   36.89    1.85
   3 -16  -8   10.16    0.96
  -3  16   8   10.37    0.59
  -3 -16   7    1.29    0.27
   3 -16  -7    0.87    0.43
  -3  16   7    0.98    0.20
  -3 -16   6    7.70    0.51
  -3  16   6    5.97    0.47
  -3  16   5    0.32    0.23
  -3 -16   5    0.57    0.21
  -3  16   4   23.44    1.33
   3  16  -4   22.55    1.46
   3  16  -3    0.41    0.39
  -3  16   3    0.82    0.12
   3  16  -2    3.59    0.54
  -3  16   2    4.19    0.30
   3  16  -1   54.17    2.87
   3  16  -1   54.21    2.89
  -3  16   1   52.75    2.64
  -3  16   0   -0.08    0.22
   3  16   0   -0.07    0.39
  -3  16  -1    5.36    0.48
   3  16   2    4.36    0.45
  -3  16  -2    3.66    0.44
   3  16   3   10.59    0.90
   3  16   3   12.04    0.77
  -3  16  -3    9.00    0.75
   3  16   4   29.54    1.59
   3  16   4   28.71    1.78
  -3  16  -4   24.96    1.66
   3  16   4   31.23    1.51
  -3  16  -5   -0.32    0.39
   3  16   5    0.27    0.17
   3  16   5    0.12    0.24
   3  16   6    6.74    0.46
   3  16   6    7.97    0.54
  -3  16  -6    6.66    0.70
   3  16   7   11.39    0.66
   3  16   7   11.12    0.70
  -3  16  -7    9.72    0.88
   3 -16   7   10.79    0.89
   3 -16   8   15.49    1.05
   3  16   8   14.47    0.86
   3  16   8   15.65    0.90
   3  16   9    5.44    0.49
   3 -16   9    3.46    0.59
  -3 -16  -9    3.50    0.42
   3  16   9    4.14    0.44
   3 -16   9    5.61    0.60
   3  16  10    0.40    0.32
   3 -16  10    0.45    0.37
  -3 -16 -10    0.02    0.26
   3  16  10    0.46    0.27
   3 -16  10    0.21    0.39
   3 -16  11    6.73    0.63
  -3 -16 -11    4.66    0.48
  -3  16 -11    3.91    0.67
   3 -16  11    5.89    0.65
   3  16  11    5.99    0.50
   3 -16  12    0.47    0.39
  -3 -16 -12    0.02    0.31
  -3  16 -12   -0.37    0.52
   3 -16  12   -0.21    0.44
  -3 -16 -13    0.87    0.36
  -3  16 -13    1.20    0.57
  -3  16 -14   -0.36    0.58
  -3 -16 -14    0.62    0.33
   3  17 -14    1.21    0.78
   3  17 -13    0.94    0.74
   3 -17 -12   -0.40    0.48
   3  17 -12   -0.06    0.62
   3  17 -11    1.64    0.64
   3 -17 -11    2.02    0.53
   3  17 -10    0.67    0.54
   3 -17 -10    0.24    0.45
  -3  17  10    0.13    0.16
   3 -17  -9    1.87    0.53
  -3  17   9    1.25    0.21
   3 -17  -8   12.17    1.03
  -3 -17   8   14.08    0.82
  -3  17   8   11.94    0.70
  -3 -17   7    1.15    0.27
   3 -17  -7    1.15    0.42
  -3  17   7    1.23    0.22
  -3 -17   6    9.19    0.60
  -3  17   6    8.45    0.60
  -3  17   5   -0.33    0.27
  -3 -17   5    0.07    0.20
  -3  17   4   38.21    2.05
  -3  17   3    1.21    0.15
   3  17  -3    0.64    0.39
  -3  17   2    4.89    0.34
   3  17  -2    2.86    0.55
   3  17  -1    0.69    0.40
   3  17  -1    0.14    0.44
  -3  17   1    0.96    0.22
  -3  17   0   -0.13    0.25
   3  17   0   -0.15    0.41
  -3  17  -1    8.66    0.63
   3  17   2    5.43    0.52
  -3  17  -2    3.21    0.44
   3  17   3   -0.65    0.50
  -3  17  -3   -0.05    0.32
   3  17   3   -0.54    0.38
   3  17   4   37.67    1.92
   3  17   4   36.14    1.81
  -3  17  -4   31.47    1.97
   3  17   5    0.18    0.18
  -3  17  -5   -0.03    0.37
   3  17   5    0.17    0.25
   3  17   6   10.68    0.62
   3  17   6   11.60    0.72
   3 -17   6    9.16    0.85
  -3  17  -6    9.99    0.87
  -3  17  -7   -0.20    0.40
   3  17   7    0.86    0.24
   3  17   7    0.02    0.18
   3 -17   7    0.26    0.38
   3  17   8    9.93    0.66
   3  17   8    8.90    0.60
   3 -17   8   10.59    0.86
   3 -17   8    8.21    0.84
  -3  17  -8    6.83    0.84
   3  17   9   17.28    1.01
   3  17   9   16.44    1.01
   3 -17   9   16.65    1.19
   3 -17   9   18.64    1.19
   3 -17  10    0.32    0.39
   3 -17  10    0.07    0.40
   3  17  10    0.33    0.29
   3  17  10    0.38    0.26
   3 -17  11    0.31    0.38
   3 -17  11    0.18    0.39
  -3  17 -11   -0.28    0.55
   3  17  11    0.50    0.28
   3 -17  12    0.83    0.43
   3 -17  12   -0.18    0.44
  -3  17 -12   -0.53    0.54
   3  17  12    0.32    0.30
  -3  17 -13    4.99    0.79
  -3  17 -14    0.32    0.59
   3  18 -14    0.98    0.70
   3  18 -13    4.28    0.89
   3 -18 -12    0.29    0.50
   3  18 -12    0.06    0.65
   3 -18 -11    0.41    0.47
   3  18 -11    0.58    0.60
   3  18 -10    1.05    0.60
  -3  18  10    0.12    0.16
   3 -18 -10    0.24    0.43
   3 -18  -9    2.09    0.54
  -3  18   9    1.45    0.22
  -3  18   8    7.66    0.50
  -3 -18   8    9.34    0.62
  -3  18   7   -0.15    0.20
  -3 -18   7    0.15    0.24
   3 -18  -7   -0.16    0.43
  -3 -18   6    2.21    0.32
  -3  18   6    1.73    0.35
   3 -18  -6    2.32    0.52
  -3  18   5   -0.20    0.28
   3 -18  -5   -0.04    0.39
  -3 -18   5   -0.08    0.22
  -3  18   4   29.47    1.65
  -3  18   3    0.08    0.12
  -3  18   2    0.65    0.17
   3  18  -1    3.49    0.57
  -3  18   1    2.85    0.31
  -3  18   0   -0.11    0.27
   3  18   0   -0.46    0.49
  -3  18  -1   -0.02    0.27
   3  18   2    0.23    0.29
  -3  18  -2    0.35    0.30
  -3  18  -3    1.47    0.39
   3  18   3    1.76    0.42
   3  18   4   34.54    1.80
  -3  18  -4   28.84    1.84
   3  18   4   32.69    1.67
   3  18   5    0.05    0.19
  -3  18  -5   -0.31    0.41
   3 -18   5    0.04    0.38
   3  18   5   -0.13    0.28
   3  18   6    2.41    0.35
  -3  18  -6    2.33    0.51
   3 -18   6    1.75    0.47
   3  18   6    1.90    0.24
  -3  18  -7    0.40    0.43
   3  18   7    1.55    0.28
   3  18   7    0.51    0.21
   3 -18   7    1.42    0.44
   3 -18   8    9.41    0.84
   3  18   8   10.05    0.69
   3  18   8    8.89    0.61
  -3  18  -8    8.00    0.88
   3 -18   9    0.36    0.40
   3  18   9   -0.04    0.28
   3  18   9    0.40    0.27
  -3  18  -9   -0.73    0.59
   3 -18   9   -0.26    0.42
   3  18  10    0.27    0.26
   3  18  10    0.23    0.28
   3 -18  10    0.30    0.42
   3 -18  10   -0.24    0.41
   3 -18  11    0.21    0.40
   3 -18  11    0.57    0.42
   3  18  11    0.33    0.28
   3 -18  12    0.04    0.47
   3 -18  12    0.90    0.48
  -3  18 -12   -0.70    0.56
  -3  18 -13   -0.05    0.59
   3  19 -13    0.06    0.64
   3 -19 -12   -0.56    0.54
   3  19 -12    0.18    0.67
   3  19 -11    2.96    0.71
   3 -19 -11    2.89    0.61
   3 -19 -10    0.36    0.41
  -3  19  10   -0.01    0.18
   3 -19  -9    0.04    0.45
  -3  19   9   -0.04    0.19
  -3 -19   8    4.13    0.43
  -3  19   8    3.82    0.34
  -3 -19   7    5.72    0.49
  -3  19   7    5.68    0.45
   3 -19  -7    4.88    0.67
  -3 -19   6    0.18    0.25
  -3  19   6    0.60    0.30
   3 -19  -6    0.13    0.41
  -3 -19   5    0.09    0.23
   3 -19  -5    0.04    0.39
  -3  19   5   -0.10    0.28
   3 -19  -4   10.47    1.00
  -3  19   4   15.24    0.93
  -3  19   3    9.03    0.50
  -3  19   2    0.09    0.16
  -3  19   1    1.64    0.28
  -3  19   0   -0.02    0.27
  -3  19  -1   16.06    1.03
   3  19   1   17.83    1.17
  -3  19  -2    0.15    0.30
   3  19   2   -0.22    0.35
   3 -19   3    0.35    0.43
   3  19   3   -0.03    0.42
  -3  19  -3    1.43    0.39
   3  19   4   11.02    0.83
  -3  19  -4   11.91    0.91
   3  19   4   12.62    0.72
  -3  19  -5    0.04    0.39
   3  19   5    0.24    0.19
   3 -19   5    0.04    0.38
   3  19   5    0.42    0.29
   3  19   6    0.66    0.20
   3 -19   6    0.35    0.41
   3  19   6    0.98    0.30
  -3  19  -6    0.15    0.43
  -3  19  -7    0.04    0.45
   3  19   7    0.22    0.19
   3  19   7    1.25    0.30
   3 -19   7    0.27    0.40
   3 -19   8    2.62    0.56
   3  19   8    2.80    0.32
   3  19   8    3.05    0.38
   3 -19   8    2.17    0.52
   3  19   9    0.12    0.24
  -3  19  -9   -0.19    0.50
   3 -19   9    0.04    0.39
   3  19   9   -0.10    0.31
   3 -19   9    0.16    0.44
   3  19  10    0.20    0.28
   3 -19  10    0.08    0.43
   3  19  10    0.16    0.23
   3 -19  10    0.32    0.40
   3 -19  11    0.43    0.41
   3 -19  11    0.08    0.43
   3 -19  12   -0.30    0.48
   3 -19  12    0.42    0.46
  -3  19 -13    1.63    0.64
   3  20 -13    1.59    0.70
   3 -20 -12    0.04    0.53
   3  20 -12    0.54    0.68
   3  20 -11    0.11    0.60
   3 -20 -11    0.51    0.49
  -3  20  10   -0.23    0.19
   3 -20 -10   -0.20    0.47
   3 -20  -9   -0.16    0.45
  -3  20   9   -0.04    0.20
   3 -20  -8    1.47    0.50
  -3  20   8    1.82    0.28
  -3 -20   8    1.42    0.34
  -3 -20   7    0.19    0.26
  -3  20   7   -0.34    0.27
   3 -20  -7    0.54    0.46
  -3 -20   6    0.44    0.28
  -3  20   6    0.25    0.31
  -3  20   5   -0.31    0.33
   3 -20  -5    0.13    0.43
  -3  20   4    5.05    0.52
   3 -20  -4    3.47    0.61
  -3  20   3    0.56    0.15
   3 -20  -3    0.56    0.43
   3 -20  -2    0.93    0.43
  -3  20   2    0.89    0.21
   3 -20  -1   12.73    1.02
  -3  20   1   12.40    0.77
  -3  20   0   -0.24    0.27
   3 -20   0    0.29    0.39
   3  20   1    0.97    0.43
  -3  20  -1    1.05    0.32
  -3  20  -2    1.08    0.36
   3  20   2    0.74    0.35
   3 -20   3    7.16    0.71
   3  20   3    8.15    0.71
   3 -20   4    5.32    0.66
   3  20   4    5.16    0.41
   3  20   4    4.57    0.54
  -3  20  -5    0.07    0.38
   3  20   5   -0.62    0.32
   3  20   5   -0.20    0.20
   3 -20   5   -0.28    0.42
  -3  20  -6   -0.04    0.42
   3  20   6    0.65    0.20
   3  20   6    0.82    0.30
   3 -20   6    0.04    0.40
   3 -20   7    4.57    0.58
   3  20   7    3.02    0.30
   3  20   7    4.18    0.42
   3  20   8    2.07    0.28
   3 -20   8    2.41    0.56
   3 -20   8    2.19    0.49
   3  20   8    2.64    0.37
   3 -20   9    0.04    0.46
   3  20   9    0.25    0.23
   3 -20   9    0.25    0.40
   3  20   9   -0.17    0.30
  -3  20  -9   -0.05    0.52
   3 -20  10    0.14    0.41
  -3  20 -10    0.20    0.52
   3 -20  10   -0.45    0.51
   3 -20  11    2.18    0.55
   3 -20  11    1.10    0.47
   3 -20  12   -0.23    0.46
   3 -20  12    0.45    0.46
   3 -20  13    0.86    0.48
   3  21 -12    0.24    0.66
   3 -21 -12   -0.45    0.55
   3 -21 -11    0.39    0.51
  -3  21  10    0.09    0.22
   3 -21 -10    0.17    0.44
   3  21  -9    1.01    0.63
  -3  21   9    0.35    0.23
   3 -21  -9   -0.08    0.45
   3 -21  -8    1.73    0.52
  -3 -21   8    2.07    0.37
  -3  21   8    1.60    0.30
  -3 -21   7   -0.02    0.27
   3 -21  -7    0.67    0.45
  -3  21   7   -0.17    0.29
   3 -21  -6    0.47    0.46
  -3  21   6   -0.47    0.38
  -3 -21   6    0.37    0.29
  -3  21   5   -0.03    0.34
   3 -21  -5   -0.40    0.51
  -3  21   4    2.15    0.40
   3 -21  -4    1.30    0.55
   3 -21  -3    1.87    0.51
  -3  21   3    1.37    0.18
   3 -21  -2    0.04    0.41
  -3  21   2    0.21    0.18
  -3  21   1    0.18    0.23
   3 -21  -1    0.13    0.42
  -3  21   0   -0.04    0.27
   3 -21   0   -0.60    0.48
  -3  21  -1    0.80    0.30
   3  21   1    0.48    0.39
   3  21   2   -0.04    0.39
  -3  21  -2    0.45    0.31
   3  21   3   -0.68    0.45
   3 -21   3    0.25    0.43
  -3  21  -3   -0.03    0.33
   3  21   4    1.10    0.27
   3  21   4    0.42    0.35
   3 -21   4    0.75    0.46
  -3  21  -4    0.07    0.45
  -3  21  -5    0.04    0.44
   3  21   5   -0.28    0.33
   3 -21   5    0.12    0.41
   3  21   5   -0.27    0.22
   3  21   6   -0.24    0.33
  -3  21  -6   -0.04    0.45
   3 -21   6    0.04    0.41
   3  21   6    0.35    0.20
  -3  21  -7   -0.04    0.46
   3 -21   7    0.35    0.41
   3  21   7   -0.07    0.27
   3  21   7   -0.10    0.18
   3  21   8    0.69    0.24
   3 -21   8    0.67    0.51
  -3  21  -8    0.36    0.57
   3 -21   8    0.82    0.45
   3  21   8    1.38    0.35
   3 -21   9    1.50    0.57
   3  21   9    1.05    0.24
  -3  21  -9    0.33    0.61
   3 -21   9    1.12    0.46
   3 -21  10    0.40    0.43
  -3  21 -10    0.05    0.52
   3 -21  10   -0.29    0.54
   3 -21  11    0.11    0.42
   3 -21  11    0.05    0.50
  -3  21 -11   -0.20    0.54
   3 -21  12   -0.19    0.43
   3 -21  12    0.68    0.52
   3 -21  13    3.03    0.63
   3 -22 -11   -0.04    0.48
   3 -22 -10    0.80    0.52
  -3 -22   9   10.24    0.77
   3 -22  -9    9.56    0.91
  -3  22   9    9.82    0.65
   3  22  -9    9.15    0.99
   3 -22  -8    1.44    0.53
  -3 -22   8    1.99    0.39
  -3  22   8    1.60    0.34
   3  22  -8    1.28    0.60
  -3 -22   7   -0.05    0.31
  -3  22   7   -0.46    0.33
   3 -22  -7    0.34    0.46
   3 -22  -6    0.34    0.45
  -3  22   6   -0.56    0.43
  -3 -22   6    0.16    0.27
  -3  22   5    0.12    0.37
   3 -22  -5   -0.44    0.50
  -3  22   4    2.36    0.45
   3 -22  -4    1.32    0.51
   3 -22  -3   -0.32    0.49
  -3  22   3   -0.10    0.15
   3 -22  -2   -0.32    0.47
  -3  22   2   -0.08    0.19
   3 -22  -1    6.08    0.77
  -3  22   1    6.88    0.53
  -3  22   0    0.02    0.29
   3  22   0   -0.11    0.39
   3 -22   0   -0.13    0.44
   3  22   1    0.69    0.45
  -3  22  -1    1.56    0.35
   3  22   2   -0.66    0.39
  -3  22  -2   -0.05    0.31
  -3  22  -3   -0.03    0.41
   3  22   3   -0.12    0.47
   3 -22   3    0.30    0.47
   3  22   4    1.91    0.32
   3  22   4    2.14    0.45
   3 -22   4    2.98    0.58
   3  22   5   -0.14    0.22
   3  22   5   -0.03    0.36
   3 -22   5   -0.45    0.49
  -3  22  -5    0.04   19.73
   3 -22   6    0.20    0.41
   3  22   6    0.35    0.34
  -3  22  -6    0.04    0.44
   3  22   6   -0.33    0.21
  -3  22  -7    0.17    0.54
   3 -22   7    0.70    0.44
   3  22   7    0.56    0.20
   3 -22   8    1.07    0.58
  -3  22  -8    0.18    0.62
   3 -22   8    2.62    0.53
   3  22   8    2.41    0.28
   3 -22   9    0.16    0.53
  -3  22  -9    0.19    0.60
   3  22   9    0.47    0.14
   3 -22   9    1.17    0.49
  -3  22 -10    0.05    0.53
   3 -22  10   -0.42    0.55
   3 -22  10    0.18    0.44
   3 -22  11    0.42    0.54
   3 -22  11    0.68    0.47
  -3  22 -11    1.11    0.58
   3 -22  12    0.36    0.50
  -3  22 -12    0.10    0.54
   3 -22  13    0.89    0.56
   3 -23 -11    3.71    0.70
   3  23 -10    0.42    0.63
   3 -23 -10    0.25    0.51
   3  23  -9    2.97    0.72
  -3  23   9    2.88    0.39
  -3 -23   9    1.54    0.43
   3 -23  -9    2.83    0.62
   3  23  -8    3.65    0.75
  -3 -23   8    3.39    0.48
  -3  23   8    2.88    0.43
   3 -23  -8    3.75    0.64
   3 -23  -7    5.21    0.70
  -3  23   7    3.99    0.54
  -3 -23   7    4.96    0.53
  -3 -23   6    0.17    0.31
  -3  23   6   -0.13    0.51
   3 -23  -5   -0.58    0.55
  -3  23   5    0.03    0.41
  -3  23   4    7.64    0.66
   3 -23  -4    4.59    0.77
  -3  23   3    4.79    0.35
   3 -23  -3    4.94    0.71
   3 -23  -2   -0.14    0.47
  -3  23   2   -0.03    0.20
  -3  23   1    3.59    0.42
   3 -23  -1    1.75    0.62
  -3  23   0   -0.17    0.32
   3 -23   0    0.09    0.50
  -3  23  -1   26.08    1.49
  -3  23  -2    0.13    0.35
  -3  23  -3    0.03    0.45
   3 -23   3   -0.26    0.53
   3 -23   4    3.02    0.60
   3  23   4    4.05    0.44
   3 -23   5    0.25    0.52
  -3  23  -5    0.04    0.49
   3  23   5    0.20    0.24
  -3  23  -6    0.04    0.48
   3  23   6    0.42    0.23
   3  23   7    0.01    0.20
  -3  23  -7   -0.04    0.53
   3 -23   7   -0.04    0.44
   3 -23   8    1.28    0.60
  -3  23  -8    0.71    0.67
   3  23   8    2.16    0.26
   3 -23   8    1.36    0.49
   3 -23   9   19.05    1.29
  -3  23  -9   18.07    1.36
   3 -23   9   16.26    1.39
   3 -23  10    0.17    0.57
  -3  23 -10    0.24    0.58
   3 -23  10    0.49    0.47
   3 -23  11    0.90    0.61
  -3  23 -11    0.70    0.58
   3 -23  11    0.27    0.46
   3 -23  12   -0.06    0.52
   3 -24 -11    0.50    0.57
   3  24 -11    0.49    0.65
   3 -24 -10    1.24    0.58
   3  24 -10    0.16    0.62
  -3 -24   9   16.49    1.15
   3  24  -9   20.61    1.46
   3 -24  -9   18.30    1.32
  -3 -24   8    2.36    0.46
   3  24  -8    2.27    0.70
  -3  24   8    2.33    0.44
   3 -24  -8    2.20    0.58
  -3 -24   7    0.45    0.36
   3  24  -7    0.67    0.57
  -3  24   7   -0.27    0.43
   3 -24  -7   -0.34    0.51
   3 -24  -6    1.84    0.56
  -3 -24   6    1.47    0.38
  -3  24   5   -0.06    0.43
   3 -24  -5    0.09    0.55
   3 -24  -4    4.60    0.74
  -3  24   4    6.29    0.64
  -3  24   3    1.39    0.40
  -3  24   3    0.57    0.19
   3 -24  -3    0.32    0.54
  -3  24   2    0.37    0.24
   3 -24  -2   -0.05    0.51
   3 -24  -1   25.12    1.76
  -3  24   1   28.18    1.50
   3 -24   0   -0.27    0.52
  -3  24   0    0.04    0.33
  -3  24  -1    3.38    0.51
  -3  24  -2    0.61    0.37
   3 -24   3    6.32    0.75
  -3  24  -3    0.99    0.67
   3 -24   4    5.29    0.71
   3  24   4    6.55    0.55
   3 -24   5   -0.12    0.49
  -3  24  -5    0.04    0.47
   3  24   5    0.29    0.27
   3 -24   6    1.17    0.48
   3  24   6    1.41    0.27
   3  24   7    4.02    0.34
   3 -24   7    6.02    0.69
  -3  24  -8    1.23    0.75
   3 -24   8    1.38    0.63
   3  24   8    2.01    0.21
   3 -24   8    3.05    0.57
  -3  24  -9    0.55    0.71
   3 -24   9    0.86    0.65
   3 -24   9    1.85    0.57
  -3  24 -10    1.48    0.65
   3 -24  10    0.29    0.57
   3 -24  10    0.50    0.47
  -3  24 -11    4.38    0.75
   3 -24  11    3.30    0.75
   3 -24  11    4.04    0.65
   3 -24  12    0.18    0.57
   3 -25 -11    2.31    0.66
   3 -25 -10   -0.13    0.55
   3  25 -10    0.36    0.64
   3 -25  -9    0.38    0.51
  -3 -25   9    1.40    0.44
   3  25  -9    1.17    0.66
   3  25  -8    1.81    0.64
  -3 -25   8    1.35    0.42
  -3  25   8    2.21    0.46
   3 -25  -8    1.80    0.56
   3  25  -7    1.88    0.63
  -3  25   7    1.04    0.46
  -3 -25   7    2.39    0.45
   3 -25  -7    1.45    0.53
  -3 -25   6    0.98    0.37
  -3  25   6    0.94    0.58
   3 -25  -6    1.58    0.55
  -3  25   5   -0.26    0.43
   3 -25  -5    0.27    0.50
   3 -25  -4    5.14    0.75
  -3  25   4    6.59    0.64
  -3  25   3    1.64    0.23
   3 -25  -3    1.99    0.60
   3 -25  -2    0.32    0.47
  -3  25   2    0.04    0.23
   3 -25  -1    0.14    0.52
  -3  25   1    1.30    0.34
   3 -25   0   -0.46    0.54
  -3  25   0   -0.04    0.35
  -3  25  -1   11.57    0.85
  -3  25  -2    0.99    0.40
  -3  25  -3   -0.03    0.40
   3 -25   3   -0.09    0.47
   3 -25   4    3.03    0.64
  -3  25  -4    0.81    0.66
   3  25   5    0.02    0.29
  -3  25  -5    0.04    0.51
   3 -25   5   -0.29    0.49
   3  25   6    1.17    0.27
  -3  25  -6    0.23    0.54
  -3  25  -7    0.12    0.55
   3  25   7    0.03    0.21
   3 -25   7   -0.12    0.44
  -3  25  -8    2.71    0.65
   3 -25   8    1.48    0.53
   3 -25   8    0.84    0.61
   3 -25   9    7.25    0.93
   3 -25   9    9.06    0.81
   3 -25  10   -0.24    0.59
  -3  25 -10    0.33    0.56
   3 -25  10   -0.04    0.45
   3 -25  11    0.25    0.61
   3 -25  11    0.47    0.49
   3 -25  12   -0.43    0.66
   3 -26 -11    0.32    0.53
   3 -26 -10   -0.04    0.52
   3 -26  -9    1.42    0.55
  -3 -26   9    1.31    0.45
   3  26  -9    1.61    0.65
   3 -26  -8    1.84    0.55
  -3 -26   8    1.33    0.43
   3  26  -8    0.83    0.63
  -3  26   7   -0.58    0.52
   3 -26  -7    0.52    0.50
   3  26  -7    0.22    0.57
  -3 -26   7   -0.42    0.41
   3  26  -6    0.04    0.53
  -3 -26   6   -0.56    0.38
  -3  26   6    0.34    0.55
   3 -26  -6    0.53    0.47
   3 -26  -5   -0.05    0.49
  -3  26   5   -0.10    0.44
  -3  26   4    3.58    0.52
   3 -26  -4    2.31    0.61
   3 -26  -3    0.05    0.47
  -3  26   3    0.10    0.17
   3 -26  -2   -0.09    0.49
  -3  26   2   -0.01    0.23
   3 -26  -1    0.93    0.50
  -3  26   1    0.62    0.29
   3 -26   0    0.09    0.48
  -3  26   0    0.02    0.33
  -3  26  -1    0.46    0.38
  -3  26  -2   -0.13    0.37
   3 -26   3   -0.09    0.46
  -3  26  -3   -0.12    0.44
   3  26   4    3.48    0.48
   3 -26   4    3.05    0.60
  -3  26  -5   -0.03    0.46
   3  26   5    0.15    0.31
   3 -26   5   -0.04    0.44
   3  26   6    0.06    0.23
  -3  26  -6   -0.07    0.47
   3 -26   6    0.04    0.44
  -3  26  -7   -0.04    0.50
   3 -26   7    0.28    0.45
   3 -26   8    1.39    0.52
   3 -26   8    1.23    0.61
  -3  26  -8    0.17    0.61
  -3  26  -9    0.84    0.59
   3 -26   9   -0.72    0.63
   3 -26   9   -0.36    0.49
   3 -26  10   -0.12    0.60
   3 -26  10   -0.16    0.46
  -3  26 -10    0.68    0.60
   3 -26  11   -0.45    0.69
   3 -26  11   -0.08    0.49
   3 -27 -10    0.23    0.53
   3 -27  -9   -0.35    0.54
  -3 -27   9   -0.39    0.42
   3  27  -9   -0.39    0.58
   3 -27  -8    0.44    0.51
  -3 -27   8    0.22    0.38
   3  27  -8    1.02    0.62
   3  27  -7    0.04    0.58
  -3 -27   7    1.01    0.40
  -3  27   7    0.97    0.50
   3 -27  -7    0.53    0.51
  -3 -27   6   -0.45    0.39
   3  27  -6   -0.59    0.59
   3 -27  -6   -0.22    0.50
  -3  27   6   -0.25    0.52
   3  27  -5   -0.04    0.51
   3 -27  -5   -0.18    0.48
   3 -27  -4    0.23    0.51
   3 -27  -3    0.85    0.51
  -3  27   3    0.68    0.19
   3 -27  -2   -0.05    0.51
  -3  27   2   -0.16    0.24
   3 -27  -1    0.05    0.48
  -3  27   1    0.24    0.30
   3 -27   0    0.05    0.49
  -3  27   0   -0.21    0.35
  -3  27  -1    2.21    0.45
  -3  27  -2    0.61    0.42
  -3  27  -3    0.94    0.41
   3 -27   3    0.53    0.48
   3 -27   4    0.99    0.51
  -3  27  -4    0.09    0.46
   3  27   5   -0.07    0.28
   3 -27   5    0.17    0.46
  -3  27  -5    0.03    0.50
   3 -27   6   -0.17    0.47
  -3  27  -6    0.15    0.50
  -3  27  -7    0.16    0.53
   3 -27   7    0.16    0.47
  -3  27  -8    0.08    0.54
   3 -27   8    1.01    0.52
   3 -27   8    0.44    0.56
  -3  27  -9    0.04    0.54
   3 -27   9   -0.18    0.56
   3 -27   9    0.49    0.50
   3 -27  10   -0.56    0.65
   3 -27  10    0.16    0.47
   3 -28 -10   -0.14    0.52
  -3 -28   9   -0.45    0.42
   3 -28  -9   -0.14    0.51
  -3 -28   8    0.54    0.39
   3 -28  -8    0.67    0.54
   3  28  -8    0.32    0.58
   3  28  -7   -0.22    0.58
  -3 -28   7   -0.09    0.37
   3 -28  -7    0.09    0.47
   3 -28  -6   -0.04    0.46
   3  28  -6    0.54    0.54
  -3 -28   6   -0.34    0.36
   3  28  -5    0.12    0.53
   3 -28  -5    0.46    0.53
   3  28  -4    0.80    0.54
   3 -28  -4    1.02    0.57
   3 -28  -3    0.42    0.50
  -3  28   3    0.13    0.18
   3 -28  -2    0.42    0.49
  -3  28   2    0.18    0.25
   3 -28  -1    3.52    0.67
  -3  28   1    3.90    0.43
  -3  28   0    0.04    0.34
   3 -28   0   -0.28    0.50
  -3  28  -1    0.54    0.38
  -3  28  -2   -0.16    0.39
  -3  28  -3    2.01    0.48
   3 -28   3    1.27    0.54
   3 -28   4    0.95    0.50
  -3  28  -4    2.50    0.51
   3  28   5    0.08    0.31
  -3  28  -5   -0.07    0.45
   3 -28   5    0.68    0.48
   3 -28   6   -0.08    0.45
  -3  28  -6    0.04    0.49
  -3  28  -7    1.21    0.54
   3 -28   7    1.38    0.55
  -3  28  -8    1.18    0.55
   3 -28   8    1.30    0.62
   3 -28   8    1.25    0.55
  -3  28  -9    0.16    0.53
   3 -28   9   -0.18    0.59
   3 -28   9   -0.29    0.51
   3 -28  10    0.25    0.48
   3 -28  10   -0.43    0.64
   3 -29 -10   -0.18    0.53
   3 -29  -9    0.41    0.54
   3  29  -8   -0.09    0.60
  -3 -29   8   -0.44    0.44
   3 -29  -8    0.73    0.55
   3 -29  -7    0.37    0.50
  -3 -29   7   -0.15    0.39
   3  29  -7    0.48    0.58
  -3 -29   6    0.08    0.36
   3 -29  -6    0.46    0.52
   3  29  -6    0.29    0.54
   3  29  -5   -0.32    0.53
   3 -29  -5   -0.19    0.47
   3  29  -4    0.88    0.55
   3 -29  -4    1.07    0.54
   3  29  -3    0.33    0.52
   3 -29  -3    0.71    0.56
   3  29  -2   -0.41    0.49
  -3  29   2   -0.10    0.23
   3 -29  -2    0.28    0.53
   3 -29  -1    0.05    0.46
  -3  29   1    0.11    0.30
  -3  29   0    0.28    0.34
   3 -29   0    0.14    0.51
  -3  29  -1    1.43    0.41
  -3  29  -2    0.13    0.41
  -3  29  -3   -0.17    0.43
   3 -29   3    0.79    0.49
   3  29   4    1.05    0.37
   3 -29   4    0.79    0.51
  -3  29  -4    0.78    0.46
   3 -29   5    0.56    0.52
  -3  29  -5    0.09    0.45
   3 -29   6    0.04    0.45
  -3  29  -6    0.27    0.49
  -3  29  -7    0.07    0.51
   3 -29   7    0.21    0.49
   3 -29   8    0.60    0.52
   3 -29   8    0.37    0.55
  -3  29  -8    0.95    0.54
   3 -29   9    0.91    0.63
   3 -29   9    0.30    0.50
   3 -29  10   -0.49    0.50
   3 -30  -8    1.21    0.62
   3 -30  -7   -0.23    0.53
  -3 -30   7   -0.42    0.42
   3  30  -7    0.18    0.59
   3 -30  -6    0.52    0.58
  -3 -30   6    0.78    0.38
   3  30  -6    0.17    0.56
   3 -30  -5    0.05    0.53
   3  30  -5   -0.20    0.57
   3  30  -4    1.06    0.56
   3 -30  -4    1.81    0.63
   3  30  -3   -0.18    0.53
   3 -30  -3    0.48    0.53
   3  30  -2   -0.14    0.50
  -3  30   2    0.13    0.24
   3 -30  -2    0.71    0.52
   3  30  -1    1.26    0.50
   3 -30  -1    0.38    0.50
  -3  30   1    0.47    0.30
   3  30   0   -0.06    0.48
   3 -30   0   -0.05    0.52
  -3  30   0    0.06    0.33
   3  30   1   -0.31    0.45
  -3  30  -1    0.07    0.38
   3  30   2   -0.28    0.43
  -3  30  -2   -0.05    0.39
   3  30   3   -0.15    0.38
  -3  30  -3    0.43    0.45
   3 -30   3    0.31    0.49
  -3  30  -4    2.85    0.56
   3 -30   4    1.86    0.57
  -3  30  -5   -0.10    0.48
   3 -30   5    0.09    0.50
  -3  30  -6   -0.03    0.47
   3 -30   6    0.04    0.49
  -3  30  -7    0.15    0.52
   3 -30   7   -0.18    0.50
   3 -30   8    1.57    0.59
   3 -30   8    0.61    0.53
   3  31  -6   -0.13    0.61
  -3 -31   5    0.48    0.35
   3  31  -5   -0.32    0.57
   3 -31  -4    2.28    0.64
   3  31  -4    1.63    0.61
   3 -31  -3    2.00    0.64
   3  31  -3    1.15    0.58
   3 -31  -2    0.34    0.56
   3  31  -2   -0.48    0.54
   3  31  -1   -0.03    0.49
   3 -31  -1    0.38    0.50
  -3  31   1    0.45    0.31
   3  31   0   -0.65    0.50
   3 -31   0   -0.24    0.50
  -3  31   0   -0.07    0.36
  -3  31  -1    4.31    0.53
   3  31   1    3.76    0.60
  -3  31  -2    0.42    0.40
   3  31   2   -0.61    0.47
  -3  31  -3    0.11    0.48
   3 -31   3    0.41    0.53
  -3  31  -4    1.83    0.55
   3 -31   4    1.87    0.59
  -3  31  -5    0.33    0.50
  -3  31  -6    0.24    0.56
  -3  31  -7   -0.04    0.56
   3  32  -5    0.04    0.62
   3  32  -4    0.72    0.64
   3  32  -3   -0.58    0.57
   3  32  -2    0.03    0.53
   3  32  -1    6.19    0.74
   3  32   0   -0.21    0.50
  -3  32  -1    0.53    0.41
   3  32   1    0.57    0.49
  -3  32  -2    0.07    0.42
  -3  32  -3    2.73    0.53
  -3  32  -4    1.20    0.52
  -3  32  -5    0.13    0.53
  -3  32  -6    0.07    0.56
   3  33  -5    0.24    0.61
   3  33  -4    0.34    0.60
   3  33  -3    0.83    0.58
   3  33  -2   -0.10    0.57
   3  33  -1   -0.13    0.51
   3  33   0   -0.33    0.50
  -3  33  -2    0.09    0.41
  -3  33  -3    0.40    0.46
  -3  33  -4    0.90    0.50
  -3  33  -5   -0.09    0.52
  -3  33  -6    0.41    0.54
   3  34  -4   -0.08    0.58
   3  34  -3   -0.47    0.60
   3  34  -2   -0.07    0.53
   3  34  -1    0.29    0.50
  -3  34  -4    0.06    0.47
  -3  34  -5   -0.31    0.52
   3  35  -3   -0.54    0.56
   4   0 -17    3.94    0.61
   4   0 -16    0.69    0.43
   4   0 -15    0.36    0.43
   4   0 -14    0.10    0.42
   4   0 -14    0.14    0.19
   4   0 -13    1.44    0.50
   4   0 -13    1.31    0.22
   4   0 -12   32.99    1.64
   4   0 -12   33.96    1.95
   4   0 -11   -0.14    0.47
   4   0 -11    0.25    0.15
   4   0  -5   66.57    3.16
   4   0  -4  266.54   12.55
   4   0  -3    9.24    0.47
  -4   0   2    0.55    0.09
   4   0  -1    2.75    0.21
   4   0  -1    2.38    0.19
   4   0   0 2700.10  127.49
   4   0   0 2726.96  127.49
   4   0   1    5.04    0.31
  -4   0  -1    5.61    0.32
   4   0   1    4.70    0.32
   4   0   2    1.48    0.16
  -4   0  -2    1.59    0.15
   4   0   2    1.23    0.15
   4   0   3   19.42    0.91
  -4   0  -3   19.01    0.91
  -4   0  -3   20.33    0.90
   4   0   4  313.83   15.03
  -4   0  -4  320.21   15.03
  -4   0  -4  319.00   15.01
  -4   0  -5   81.99    4.00
   4   0   5   80.09    4.00
  -4   0  -5   84.57    3.98
   4   0   6   -0.07    0.17
  -4   0  -6    0.12    0.16
  -4   0  -6    0.12    0.16
   4   0   7    5.48    0.42
  -4   0  -7    5.07    0.41
  -4   0  -8  162.38    7.66
  -4   0  -8  159.67    7.67
   4   0   8  157.29    7.71
  -4   0  -9   22.72    1.21
   4   0   9   21.48    1.28
  -4   0  -9   21.98    1.23
   4   0  10    1.06    0.36
  -4   0 -10    1.68    0.30
  -4   0 -10    1.29    0.31
  -4   0 -11    0.83    0.30
  -4   0 -11    0.75    0.26
  -4   0 -11    0.43    0.27
   4   0  11    0.58    0.11
   4   0  11    0.40    0.36
  -4   0 -12   40.95    2.04
  -4   0 -12   37.28    2.03
   4   0  12   37.54    2.19
  -4   0 -13    1.72    0.37
  -4   0 -13    2.00    0.40
  -4   0 -14    0.17    0.33
  -4   0 -15    0.13    0.35
  -4   0 -15    0.42    0.34
  -4   0 -16    0.62    0.40
  -4   0 -16    0.42    0.35
  -4   0 -17    3.11    0.51
  -4   0 -17    2.94    0.52
  -4   0 -18   -0.33    0.43
   4   1 -17    2.54    0.58
   4   1 -16    0.26    0.45
   4  -1 -16    0.14    0.37
   4  -1 -15    0.20    0.39
   4   1 -15    0.56    0.46
   4   1 -14    2.02    0.27
   4  -1 -14    2.44    0.48
   4   1 -14    1.65    0.54
   4  -1 -14    1.85    0.22
   4   1 -13    0.07    0.21
   4   1 -13    0.38    0.49
   4  -1 -13    0.06    0.39
   4  -1 -13    0.25    0.18
   4   1 -12    0.27    0.31
   4  -1 -12    0.13    0.15
   4  -1 -12    0.03    0.39
   4   1 -12    0.04    0.50
   4  -1 -11   -0.24    0.40
   4   1 -11   -0.20    0.51
   4  -1 -11    0.44    0.13
   4   1 -11    0.62    0.13
   4  -1 -10   51.00    2.45
   4  -1  -6    3.38    0.19
   4   1  -5   41.47    1.78
   4  -1  -5   34.71    1.73
   4  -1  -4    0.04    0.05
   4   1  -4    0.06    0.08
  -4   1   3   14.89    0.70
   4  -1  -3   13.40    0.69
   4   1  -3   14.39    0.71
   4   1  -2  438.16   20.74
  -4  -1   2  438.69   20.74
   4  -1  -2  441.06   20.73
  -4   1   2  443.66   20.73
   4  -1  -1    1.87    0.17
  -4   1   1    2.42    0.17
   4   1  -1    2.04    0.17
   4  -1  -1    2.62    0.18
   4  -1   0    0.28    0.11
   4   1   0    0.10    0.11
   4   1   0    0.01    0.12
  -4   1  -1    6.59    0.35
   4   1   1    5.52    0.34
   4   1   1    5.12    0.35
   4  -1   1    6.17    0.35
  -4  -1  -1    6.12    0.36
  -4  -1  -2  515.22   23.85
   4   1   2  505.99   23.85
  -4   1  -2  502.82   23.86
   4  -1   2  515.47   23.86
   4   1   2  514.04   23.85
  -4   1  -2  471.32   23.86
  -4  -1  -2  517.05   23.87
   4   1   2  508.47   23.87
   4  -1   3   17.54    0.90
  -4  -1  -3   17.30    0.88
   4   1   3   16.09    0.90
  -4   1  -3   18.04    0.90
  -4   1  -3   18.54    0.92
   4   1   3   16.71    0.91
   4  -1   3   16.24    0.90
   4   1   4    0.34    0.16
  -4  -1  -4    0.46    0.14
  -4   1  -4    0.10    0.14
  -4  -1  -4    0.16    0.14
   4  -1   4    0.38    0.15
  -4   1  -4    0.30    0.15
  -4  -1  -5   68.68    3.41
  -4   1  -5   73.85    3.43
  -4  -1  -5   70.99    3.44
  -4   1  -5   71.15    3.46
   4  -1   5   68.45    3.45
  -4   1  -6    5.50    0.37
   4  -1   6    5.38    0.40
  -4  -1  -6    4.97    0.38
  -4  -1  -6    4.86    0.35
  -4   1  -6    5.42    0.39
   4   1   6    4.74    0.37
   4  -1   7    8.01    0.55
   4   1   7    7.37    0.52
  -4  -1  -7    7.77    0.50
  -4   1  -7    8.80    0.52
  -4  -1  -7    7.40    0.52
  -4   1  -7    7.33    0.52
   4   1   8    0.34    0.24
   4  -1   8    0.55    0.28
  -4  -1  -8    0.62    0.22
  -4   1  -8    1.16    0.25
  -4  -1  -8    0.58    0.25
  -4   1  -8    0.57    0.26
  -4   1  -9   12.95    0.82
   4  -1   9   13.48    0.91
   4   1   9   13.23    0.90
  -4  -1  -9   14.24    0.82
  -4  -1  -9   15.83    0.86
  -4   1  -9   13.72    0.86
   4   1  10   63.30    3.27
  -4   1 -10   63.71    3.22
   4  -1  10   62.44    3.27
  -4   1 -10   66.50    3.20
  -4  -1 -10   65.58    3.20
  -4   1 -10   61.74    3.20
   4  -1  11    0.20    0.35
  -4   1 -11    0.72    0.29
  -4   1 -11    0.68    0.27
   4   1  11    0.85    0.36
  -4   1 -11    0.38    0.27
   4   1  11    0.77    0.15
  -4  -1 -11    0.62    0.27
   4   1  12    0.20    0.43
  -4  -1 -12    0.26    0.29
  -4   1 -12    0.56    0.31
  -4   1 -12    0.68    0.32
  -4  -1 -13    1.25    0.36
  -4  -1 -13    0.59    0.34
  -4   1 -13    0.67    0.35
  -4  -1 -14    2.80    0.41
  -4   1 -14    3.56    0.44
  -4   1 -14    4.01    0.46
  -4  -1 -15   -0.06    0.36
  -4   1 -15    1.09    0.38
  -4  -1 -15    0.30    0.31
  -4  -1 -16   -0.15    0.37
  -4   1 -16    0.36    0.36
  -4  -1 -16    0.11    0.35
  -4   1 -16    0.35    0.38
  -4  -1 -17    1.14    0.42
  -4   1 -17    1.21    0.45
  -4  -1 -17    1.20    0.43
  -4   1 -17    1.25    0.46
  -4   1 -18    2.27    0.50
  -4  -1 -18    1.75    0.44
  -4   1 -18    2.89    0.54
   4   2 -17    3.96    0.70
   4  -2 -16    0.76    0.38
   4   2 -16    0.78    0.51
   4   2 -15    0.17    0.49
   4  -2 -15    0.78    0.40
   4  -2 -14    0.49    0.37
   4  -2 -14    0.09    0.15
   4   2 -14   -0.21    0.50
   4   2 -14   -0.17    0.24
   4   2 -13    0.69    0.54
   4   2 -13    0.87    0.34
   4  -2 -13    0.85    0.17
   4  -2 -13    1.34    0.41
   4  -2 -12    8.93    0.75
   4   2 -12    9.80    0.68
   4   2 -12   10.73    0.97
   4   2 -11    0.27    0.25
   4   2 -11    0.25    0.14
   4  -2 -11    0.03    0.11
   4  -2 -11    0.08    0.35
   4  -2 -10    0.02    0.11
   4  -2  -9   12.12    0.61
   4  -2  -8   18.70    0.91
   4   2  -4  191.36    9.05
  -4   2   3    7.65    0.39
   4   2  -3    7.79    0.42
   4  -2  -2    0.02    0.08
  -4  -2   2   -0.06    0.08
  -4   2   2   -0.07    0.06
   4   2  -2   -0.05    0.07
   4  -2  -1    2.43    0.19
   4   2  -1    2.58    0.19
  -4   2   1    2.36    0.17
   4  -2   0  990.03   46.06
   4   2   0  970.94   46.07
   4   2   0  975.92   46.07
   4   2   1    5.31    0.33
   4  -2   1    5.87    0.34
   4   2   1    5.97    0.36
   4   2   1    5.58    0.32
  -4  -2  -2    0.12    0.09
  -4  -2  -2    0.09    0.09
  -4   2  -2    0.11    0.10
   4   2   2    0.06    0.09
   4  -2   2    0.26    0.10
   4   2   2    0.03    0.10
   4  -2   3    9.89    0.58
  -4  -2  -3   10.75    0.56
  -4   2  -3   10.84    0.57
  -4  -2  -3   10.08    0.57
   4   2   3    9.59    0.57
   4  -2   3   11.08    0.58
  -4  -2  -3    9.74    0.57
   4   2   3    9.48    0.57
   4  -2   4  228.38   10.46
  -4  -2  -4  227.83   10.43
  -4  -2  -4  239.68   10.46
  -4   2  -4  232.25   10.45
  -4  -2  -4  237.25   10.46
  -4  -2  -5   67.80    3.49
   4  -2   5   71.40    3.50
  -4  -2  -5   70.43    3.45
  -4  -2  -5   71.94    3.49
  -4   2  -5   76.47    3.48
   4   2   5   71.41    3.47
   4   2   6    0.01    0.16
   4  -2   6    0.24    0.20
  -4  -2  -6    0.13    0.14
  -4   2  -6    0.33    0.15
  -4  -2  -6    0.09    0.17
   4  -2   7    2.24    0.28
   4  -2   7    2.36    0.30
   4   2   7    1.80    0.26
  -4  -2  -7    1.65    0.23
  -4   2  -7    2.53    0.27
  -4   2  -7    2.38    0.30
   4   2   8   24.55    1.38
  -4   2  -8   26.11    1.37
   4  -2   8   23.87    1.40
  -4  -2  -8   26.00    1.34
  -4   2  -8   27.04    1.39
   4   2   9   18.00    1.08
  -4  -2  -9   16.93    1.00
  -4   2  -9   19.34    1.07
  -4   2  -9   18.39    1.04
   4  -2   9   16.38    1.09
  -4   2  -9   18.86    1.07
  -4   2 -10    1.03    0.28
  -4   2 -10    0.49    0.29
  -4  -2 -10    0.31    0.24
   4   2  10    0.68    0.33
  -4  -2 -10    0.20    0.26
  -4   2 -10    0.60    0.29
   4  -2  10    0.08    0.33
   4  -2  11   -0.12    0.36
  -4  -2 -11   -0.03    0.26
  -4   2 -11    0.02    0.28
  -4   2 -11    0.64    0.27
  -4  -2 -11    0.27    0.25
   4   2  11   -0.02    0.18
  -4   2 -11    0.11    0.27
   4   2  11   -0.23    0.36
   4   2  12   13.15    0.98
  -4   2 -12   11.37    0.79
  -4   2 -12   11.50    0.79
  -4  -2 -12   11.47    0.77
  -4  -2 -12   12.48    0.77
  -4  -2 -13    1.39    0.35
  -4   2 -13    2.01    0.39
  -4  -2 -13    0.94    0.34
  -4   2 -13    1.14    0.37
  -4  -2 -14   -0.27    0.34
  -4   2 -14    0.77    0.34
  -4  -2 -14   -0.10    0.29
  -4   2 -14    0.14    0.34
  -4   2 -15    0.55    0.34
  -4  -2 -15   -0.18    0.35
  -4   2 -15    0.34    0.37
  -4   2 -16    0.03    0.38
  -4  -2 -16   -0.45    0.36
  -4   2 -16    0.76    0.38
  -4  -2 -16    0.42    0.35
  -4  -2 -17    1.62    0.45
  -4  -2 -17    2.24    0.45
  -4   2 -17    2.60    0.49
  -4   2 -17    2.66    0.53
  -4   2 -18   -0.24    0.47
  -4   2 -18    0.03    0.46
   4   3 -18    2.07    0.62
   4   3 -17    1.86    0.65
   4  -3 -16   -0.34    0.40
   4   3 -16    0.56    0.54
   4   3 -15    0.33    0.54
   4  -3 -15    0.40    0.33
   4   3 -14    1.57    0.59
   4  -3 -14    1.61    0.38
   4  -3 -13    0.68    0.15
   4  -3 -13    0.71    0.34
   4   3 -13    0.31    0.32
   4   3 -13    0.53    0.57
   4   3 -12   -0.58    0.64
   4  -3 -12    0.10    0.12
   4  -3 -12    0.27    0.32
   4   3 -12   -0.14    0.27
   4  -3 -11    0.11    0.10
   4   3 -11   -0.02    0.23
   4  -3 -11   -0.04    0.29
   4   3 -11   -0.01    0.17
   4  -3 -10    3.84    0.46
   4  -3 -10    3.28    0.20
   4   3 -10    3.56    0.37
   4   3 -10    3.47    0.28
   4   3  -9    6.41    0.43
   4  -3  -9    4.39    0.24
   4   3  -4   -0.01    0.12
  -4   3   3    7.27    0.38
   4   3  -3    8.79    0.44
   4   3  -2    3.63    0.24
  -4   3   2    3.52    0.21
   4  -3  -2    3.79    0.23
   4  -3  -1    4.80    0.29
   4   3  -1    4.99    0.31
  -4   3   1    5.20    0.30
   4  -3   0   -0.08    0.09
   4   3   0    0.03    0.05
   4   3   0    0.03    0.09
   4  -3   1    3.76    0.26
  -4  -3  -1    3.65    0.26
   4   3   1    4.24    0.26
   4   3   1    3.22    0.22
  -4   3  -2    3.99    0.28
  -4  -3  -2    4.47    0.27
  -4  -3  -2    4.15    0.28
   4  -3   2    4.21    0.29
   4   3   2    4.04    0.29
  -4  -3  -2    4.30    0.27
  -4  -3  -3   16.30    0.82
  -4   3  -3   15.61    0.84
  -4  -3  -3   15.59    0.83
  -4  -3  -3   16.06    0.83
   4  -3   3   16.22    0.84
   4   3   3   14.28    0.83
  -4  -3  -4    0.13    0.15
   4  -3   4   -0.03    0.15
   4  -3   4    0.10    0.14
  -4  -3  -4    0.22    0.13
  -4  -3  -4    0.10    0.11
  -4   3  -4    0.41    0.13
  -4   3  -5   45.05    2.11
   4   3   5   40.76    2.08
  -4  -3  -5   40.83    2.12
  -4  -3  -5   42.04    2.07
   4  -3   5   41.64    2.12
  -4  -3  -5   42.71    2.11
   4  -3   6   27.42    1.55
  -4  -3  -6   30.52    1.50
  -4   3  -6   29.31    1.53
  -4  -3  -6   30.13    1.56
  -4  -3  -6   31.50    1.54
   4   3   6   29.79    1.52
  -4  -3  -7    5.34    0.38
  -4  -3  -7    5.48    0.42
  -4  -3  -7    5.77    0.46
  -4   3  -7    6.16    0.43
   4  -3   7    6.60    0.47
   4   3   7    4.70    0.41
   4  -3   8    0.34    0.25
   4   3   8    0.06    0.22
  -4  -3  -8   -0.34    0.24
  -4   3  -8    0.11    0.21
  -4  -3  -8   -0.07    0.17
  -4  -3  -9    8.67    0.59
   4   3   9   10.38    0.69
   4  -3   9    8.40    0.71
  -4   3  -9    9.89    0.66
  -4  -3  -9    9.82    0.64
  -4  -3 -10    3.92    0.38
   4   3  10    4.12    0.47
  -4   3 -10    4.58    0.43
  -4  -3 -10    4.40    0.40
   4   3  10    3.75    0.30
  -4   3 -10    4.84    0.46
   4  -3  10    3.99    0.49
  -4   3 -11    0.42    0.28
   4   3  11   -0.17    0.34
   4   3  11   -0.13    0.26
  -4  -3 -11    0.15    0.24
  -4  -3 -11    0.04    0.25
   4  -3  11   -0.36    0.39
  -4   3 -11   -0.06    0.27
   4   3  12    0.03    0.41
  -4  -3 -12   -0.09    0.26
  -4  -3 -12    0.19    0.27
  -4   3 -12    0.25    0.31
  -4   3 -12    0.04    0.32
  -4   3 -13    0.64    0.36
  -4  -3 -13    1.03    0.34
  -4  -3 -13    0.80    0.32
  -4   3 -13    0.56    0.35
  -4  -3 -14    1.29    0.35
  -4  -3 -14    1.26    0.34
  -4   3 -14    1.89    0.39
  -4   3 -14    1.02    0.36
  -4  -3 -15   -0.25    0.32
  -4  -3 -15   -0.14    0.32
  -4   3 -15    0.86    0.38
  -4   3 -15   -0.17    0.35
  -4   3 -16   -0.03    0.34
  -4  -3 -16    0.02    0.34
  -4  -3 -16    0.25    0.32
  -4   3 -16   -0.03    0.38
  -4  -3 -17    1.18    0.41
  -4   3 -17    1.50    0.44
  -4  -3 -17    0.96    0.41
  -4   3 -17    0.49    0.49
  -4   3 -18    0.25    0.44
  -4   3 -18   -0.15    0.48
   4   4 -18    0.96    0.60
   4   4 -17    2.36    0.73
   4   4 -16    2.04    0.66
   4   4 -15    0.05    0.54
   4  -4 -15    0.32    0.31
   4   4 -14   -0.21    0.56
   4  -4 -14    0.25    0.30
   4  -4 -13    2.15    0.37
   4  -4 -13    1.31    0.14
   4   4 -13    0.84    0.34
   4   4 -13    0.90    0.63
   4   4 -12   -0.22    0.64
   4  -4 -12    0.04    0.28
   4   4 -12    0.39    0.28
   4  -4 -12    0.43    0.10
   4  -4 -12   -0.22    0.23
   4   4 -11    0.03    0.24
   4  -4 -11    0.12    0.07
   4   4 -11   -0.04    0.22
   4  -4 -11   -0.18    0.28
   4  -4 -10   -0.22    0.29
   4   4 -10    0.01    0.22
   4   4 -10    0.02    0.15
   4   4  -9    9.02    0.59
   4   4  -8   18.29    0.99
   4   4  -7    3.52    0.29
   4   4  -4   70.51    3.42
  -4   4   3   14.37    0.73
   4  -4  -3   14.84    0.76
   4  -4  -2    0.15    0.07
   4   4  -2    0.44    0.11
  -4   4   2    0.30    0.07
   4   4  -1    4.68    0.30
   4  -4  -1    4.42    0.28
  -4   4   1    4.71    0.28
   4  -4   0  101.38    4.80
   4   4   0  100.50    4.82
   4   4   1    8.49    0.46
   4  -4   1    7.97    0.44
  -4  -4  -2    0.22    0.10
  -4  -4  -2    0.51    0.11
   4   4   2    0.50    0.12
   4  -4   2    0.49    0.12
  -4  -4  -3   10.44    0.59
  -4  -4  -3   12.19    0.60
  -4   4  -3   12.62    0.61
  -4  -4  -3   10.83    0.58
  -4  -4  -4   75.29    3.55
  -4  -4  -4   76.16    3.59
   4   4   4   72.19    3.56
   4  -4   4   73.09    3.60
  -4   4  -4   73.49    3.58
  -4  -4  -4   75.20    3.58
   4  -4   4   72.35    3.60
  -4  -4  -5   75.58    3.65
   4   4   5   75.56    3.61
   4  -4   5   75.30    3.66
  -4  -4  -5   75.07    3.64
  -4   4  -5   76.98    3.65
   4  -4   5   71.87    3.65
  -4  -4  -5   73.84    3.60
  -4  -4  -6   -0.23    0.21
  -4  -4  -6    0.29    0.19
  -4  -4  -6    0.17    0.13
   4  -4   6    0.51    0.20
   4   4   6   -0.02    0.20
  -4   4  -6    0.31    0.19
   4   4   6    0.31    0.16
  -4  -4  -7    2.43    0.30
  -4  -4  -7    1.95    0.23
  -4  -4  -7    2.48    0.28
  -4   4  -7    2.00    0.27
   4   4   7    1.77    0.25
   4  -4   7    2.09    0.29
  -4  -4  -8   21.59    1.10
   4  -4   8   19.25    1.19
   4  -4   8   20.82    1.18
  -4   4  -8   21.83    1.17
  -4  -4  -8   20.15    1.16
   4   4   8   20.27    1.15
  -4  -4  -9   11.47    0.75
  -4  -4  -9   10.66    0.65
   4   4   9   12.03    0.75
   4  -4   9   10.09    0.78
  -4   4  -9   10.99    0.73
   4   4   9    9.93    0.62
   4   4  10   -0.17    0.29
  -4  -4 -10   -0.14    0.23
  -4   4 -10    0.16    0.27
   4  -4  10   -0.10    0.33
   4   4  10   -0.04    0.15
  -4  -4 -11    0.23    0.25
  -4   4 -11    0.21    0.29
  -4  -4 -11    0.01    0.22
   4   4  11   -0.43    0.34
   4   4  11   -0.03    0.34
  -4   4 -11    0.02    0.29
  -4  -4 -12    0.25    0.26
  -4  -4 -12    0.43    0.28
   4   4  12   -0.07    0.41
   4  -4  12    0.25    0.12
  -4   4 -12    0.89    0.32
  -4   4 -12    0.42    0.34
  -4  -4 -13    2.94    0.39
  -4  -4 -13    2.50    0.39
  -4   4 -13    3.30    0.46
  -4   4 -13    2.67    0.46
  -4  -4 -14    0.07    0.31
  -4  -4 -14   -0.04    0.29
  -4   4 -14    0.20    0.35
  -4   4 -14   -0.44    0.37
  -4  -4 -15   -0.02    0.31
  -4  -4 -15   -0.16    0.30
  -4   4 -15    0.67    0.36
  -4   4 -15    0.21    0.37
  -4  -4 -16    0.95    0.36
  -4   4 -16    1.94    0.48
  -4  -4 -16    1.63    0.38
  -4   4 -16    2.41    0.45
  -4  -4 -17    2.07    0.43
  -4  -4 -17    1.88    0.42
  -4   4 -17    2.68    0.49
  -4   4 -17    1.65    0.52
   4   5 -18    1.89    0.72
   4   5 -17    3.15    0.79
   4   5 -16   -0.18    0.62
   4  -5 -15   -0.21    0.32
   4   5 -15    0.24    0.62
   4   5 -14    1.81    0.71
   4  -5 -14    2.01    0.34
   4   5 -13    1.37    0.35
   4  -5 -13    2.20    0.35
   4   5 -13    0.93    0.66
   4  -5 -12   -0.02    0.26
   4   5 -12   -0.76    0.72
   4   5 -12    0.19    0.27
   4  -5 -12   -0.21    0.30
   4   5 -11    0.29    0.24
   4   5 -11   -0.21    0.28
   4  -5 -11    0.02    0.24
   4   5 -10   11.65    0.71
   4  -5 -10   13.00    0.78
   4   5 -10   12.41    0.75
   4   5  -9    6.48    0.46
   4   5  -9    5.94    0.43
   4   5  -8   -0.04    0.18
   4   5  -7    5.61    0.38
   4   5  -6   35.39    1.75
   4   5  -5   63.41    3.05
   4   5  -4    0.29    0.09
   4   5  -3   21.28    1.07
   4  -5  -3   22.04    1.09
   4  -5  -2    0.55    0.09
   4   5  -2    0.68    0.12
   4  -5  -1    8.01    0.46
   4   5  -1    9.56    0.51
  -4   5   1    8.99    0.47
  -4   5   0    2.13    0.17
   4   5   0    1.94    0.19
   4  -5   0    1.74    0.17
  -4  -5  -1    8.35    0.47
   4  -5   1    8.37    0.45
  -4  -5  -1    7.00    0.42
   4   5   1    8.70    0.48
   4  -5   2    0.76    0.14
  -4  -5  -2    0.60    0.10
  -4  -5  -2    0.43    0.12
   4   5   2    0.50    0.12
  -4  -5  -3   38.98    1.78
   4  -5   3   38.60    1.80
   4   5   3   39.86    1.76
  -4  -5  -3   38.79    1.78
  -4  -5  -3   39.26    1.76
   4   5   4    0.16    0.12
  -4  -5  -4    0.02    0.15
  -4  -5  -4    0.16    0.14
   4  -5   4    0.19    0.16
  -4  -5  -4    0.15    0.11
  -4   5  -4    0.33    0.16
  -4  -5  -5   66.63    3.40
   4  -5   5   76.24    3.49
  -4  -5  -5   73.16    3.45
   4   5   5   69.43    3.42
  -4  -5  -5   71.97    3.45
  -4   5  -5   72.81    3.46
   4  -5   5   68.98    3.47
  -4  -5  -6   39.94    2.11
   4  -5   6   42.85    2.16
   4  -5   6   41.36    2.13
   4   5   6   41.68    2.08
  -4   5  -6   42.60    2.13
  -4  -5  -6   42.25    2.11
  -4  -5  -6   42.65    2.06
   4   5   6   42.14    2.10
   4   5   7   13.99    0.84
  -4  -5  -7   15.86    0.88
  -4  -5  -7   15.46    0.86
  -4  -5  -7   14.65    0.80
  -4   5  -7   15.00    0.88
   4  -5   7   14.40    0.88
  -4  -5  -8    0.05    0.17
  -4   5  -8    0.09    0.23
   4   5   8    0.05    0.20
  -4  -5  -8    0.07    0.20
  -4  -5  -8    0.02    0.23
   4  -5   8    0.06    0.23
  -4  -5  -9    7.88    0.53
   4   5   9    7.26    0.51
   4   5   9    8.71    0.63
   4  -5   9    7.68    0.67
  -4  -5  -9    9.24    0.61
  -4   5  -9    8.13    0.62
  -4  -5  -9    8.61    0.63
   4  -5  10   13.66    0.98
   4   5  10   16.80    0.99
   4   5  10   15.20    0.85
  -4  -5 -10   13.92    0.83
  -4  -5 -10   14.56    0.88
  -4   5 -10   14.51    0.92
  -4  -5 -10   13.71    0.91
  -4  -5 -11    0.23    0.23
  -4  -5 -11   -0.35    0.29
  -4  -5 -11   -0.07    0.27
   4   5  11    0.12    0.33
  -4   5 -11    0.27    0.29
   4   5  12   -0.04    0.43
  -4  -5 -12    0.10    0.25
  -4   5 -12    0.40    0.32
  -4  -5 -12   -0.20    0.27
   4  -5  12   -0.07    0.24
  -4   5 -12   -0.07    0.34
  -4   5 -13    1.59    0.43
  -4  -5 -13    1.96    0.35
  -4  -5 -13    1.41    0.35
  -4   5 -13    1.46    0.43
  -4   5 -14    1.57    0.43
  -4   5 -14    2.00    0.42
  -4  -5 -14    1.41    0.32
  -4  -5 -14    1.58    0.35
  -4  -5 -15    0.48    0.32
  -4   5 -15    0.05    0.35
  -4  -5 -15    0.04    0.31
  -4   5 -15    0.43    0.40
  -4  -5 -16    0.05    0.32
  -4  -5 -16    0.22    0.33
  -4   5 -16    0.70    0.42
  -4   5 -16   -0.14    0.42
  -4  -5 -17    1.02    0.41
  -4   5 -17    2.10    0.49
  -4   5 -17    1.33    0.54
  -4   5 -18    0.17    0.52
   4   6 -18    2.05    0.79
   4   6 -17    4.13    0.87
   4   6 -16    1.59    0.76
   4  -6 -15   -0.01    0.27
   4   6 -15    0.06    0.63
   4  -6 -14    0.03    0.28
   4   6 -14   -0.19    0.67
   4   6 -13    3.48    0.44
   4   6 -13    2.93    0.79
   4  -6 -13    4.60    0.41
   4   6 -12    2.18    0.69
   4  -6 -12    3.34    0.35
   4  -6 -12    2.12    0.43
   4   6 -12    2.83    0.36
   4  -6 -11    0.37    0.23
   4   6 -11    0.34    0.23
   4   6 -10    0.20    0.21
   4   6 -10    0.02    0.21
   4  -6 -10   -0.11    0.22
   4   6  -9   11.74    0.69
   4  -6  -9   10.57    0.69
   4   6  -9   10.61    0.67
   4   6  -8    0.49    0.20
   4   6  -8    0.96    0.19
   4   6  -7   10.97    0.63
   4   6  -6    0.20    0.13
   4   6  -5   95.36    4.55
   4   6  -4   91.32    4.26
   4  -6  -4   88.43    4.26
   4   6  -3   40.13    1.87
   4  -6  -3   35.88    1.77
   4   6  -2    0.09    0.12
   4  -6  -2    0.07    0.07
  -4   6   1    9.49    0.50
   4   6  -1    9.30    0.55
   4   6   0  404.77   18.20
  -4   6   0  379.67   18.17
  -4  -6   0  379.55   18.12
   4  -6   0  399.63   18.17
  -4  -6  -1   12.68    0.68
  -4  -6  -1   13.13    0.72
   4   6   1   14.40    0.73
   4  -6   1   13.63    0.72
   4   6   2    0.33    0.11
  -4  -6  -2    0.37    0.10
   4   6   2    0.36    0.13
  -4  -6  -2    0.40    0.13
   4  -6   2    0.17    0.13
   4   6   3   36.27    1.78
  -4  -6  -3   35.74    1.80
   4   6   3   35.35    1.80
   4  -6   3   37.61    1.82
   4  -6   4   94.98    4.62
   4   6   4   91.93    4.56
  -4  -6  -4   94.39    4.59
  -4   6  -4   94.13    4.61
  -4  -6  -4  100.85    4.56
  -4  -6  -5  136.47    6.40
   4  -6   5  125.22    6.42
  -4   6  -5  135.48    6.42
  -4  -6  -5  132.66    6.40
   4  -6   5  137.41    6.44
  -4  -6  -5  133.81    6.35
  -4  -6  -6    0.33    0.14
   4   6   6    0.10    0.18
   4  -6   6    0.08    0.20
  -4  -6  -6    0.10    0.18
   4  -6   6    0.41    0.23
   4   6   6    0.10    0.15
  -4   6  -6    0.31    0.20
  -4  -6  -6    0.29    0.19
   4  -6   7    8.57    0.61
  -4  -6  -7    8.49    0.57
  -4  -6  -7    8.95    0.59
  -4   6  -7    9.20    0.63
  -4  -6  -7    8.21    0.51
   4   6   7    9.59    0.58
   4   6   7    8.98    0.59
   4  -6   8    1.46    0.29
  -4  -6  -8    1.79    0.22
   4   6   8    0.98    0.26
  -4  -6  -8    1.27    0.25
   4   6   8    1.71    0.24
  -4  -6  -8    1.26    0.27
  -4   6  -8    1.65    0.30
   4   6   9   13.52    0.85
   4   6   9   16.82    0.95
   4  -6   9   14.92    0.94
  -4  -6  -9   14.62    0.83
  -4  -6  -9   15.17    0.92
  -4   6  -9   14.96    0.95
  -4  -6  -9   15.50    0.90
   4  -6  10   -0.22    0.35
  -4  -6 -10   -0.12    0.22
   4   6  10   -0.07    0.31
  -4  -6 -10   -0.02    0.27
  -4  -6 -10   -0.31    0.28
  -4   6 -10    0.24    0.29
   4   6  10    0.02    0.24
  -4  -6 -11    0.07    0.30
   4   6  11    0.06    0.35
  -4  -6 -11    0.04    0.22
  -4  -6 -11   -0.02    0.26
  -4   6 -11    0.47    0.31
  -4  -6 -12    3.10    0.39
   4  -6  12    3.76    0.43
  -4  -6 -12    3.51    0.36
  -4   6 -12    3.36    0.46
   4   6  12    3.36    0.57
  -4  -6 -13    6.50    0.49
  -4  -6 -13    5.06    0.50
  -4   6 -13    5.79    0.61
  -4   6 -13    5.01    0.61
  -4  -6 -14   -0.04    0.29
  -4  -6 -14    0.27    0.29
  -4   6 -14    0.11    0.36
  -4   6 -14   -0.38    0.42
  -4   6 -15    0.17    0.41
  -4  -6 -15    0.28    0.29
  -4  -6 -15    0.12    0.30
  -4   6 -15    0.20    0.38
  -4  -6 -16    0.49    0.33
  -4  -6 -16    0.41    0.33
  -4   6 -16    0.88    0.43
  -4   6 -16    0.87    0.47
  -4  -6 -17    2.79    0.46
  -4   6 -17    3.96    0.57
  -4   6 -17    3.47    0.62
  -4   6 -18    0.14    0.53
   4   7 -17    2.21    0.85
   4   7 -16    0.14    0.70
   4   7 -15    0.28    0.69
   4  -7 -14    1.89    0.31
   4   7 -14    1.51    0.72
   4  -7 -13    1.56    0.32
   4   7 -13    1.61    0.34
   4   7 -12    0.35    0.28
   4  -7 -12    0.71    0.25
   4   7 -12   -0.52    0.80
   4  -7 -12    0.06    0.38
   4  -7 -11    0.46    0.23
   4   7 -11    0.15    0.22
   4   7 -10   16.27    1.04
   4   7 -10   18.35    1.00
   4  -7 -10   18.20    0.98
   4   7  -9    9.37    0.61
   4   7  -9    9.93    0.59
   4   7  -8    0.26    0.20
   4   7  -8    0.14    0.20
   4   7  -7   15.20    0.83
   4   7  -7   15.78    0.88
   4   7  -6    1.60    0.18
   4   7  -5   80.98    3.70
   4  -7  -5   75.04    3.66
   4  -7  -4    0.19    0.09
   4  -7  -3   38.29    1.89
   4   7  -3   43.41    2.02
   4  -7  -2  195.51    9.32
  -4   7   2  196.76    9.32
   4   7  -2  204.18    9.40
  -4   7   1    9.63    0.50
   4   7  -1    9.79    0.57
   4  -7  -1    8.53    0.50
   4  -7   0    0.13    0.13
  -4   7   0    0.12    0.11
   4   7   0    0.39    0.15
  -4   7  -1   11.49    0.56
  -4  -7  -1   11.56    0.57
   4  -7   1   10.16    0.55
   4   7   2  209.15    9.73
  -4  -7  -2  210.75    9.72
   4  -7   2  194.75    9.72
   4   7   2  205.22    9.69
   4  -7   3   53.88    2.59
   4   7   3   53.03    2.54
  -4  -7  -3   50.39    2.57
   4  -7   4    0.23    0.19
  -4  -7  -4   -0.22    0.16
   4   7   4    0.17    0.14
   4  -7   5  103.31    5.12
   4   7   5  110.29    5.05
  -4  -7  -5  100.55    5.06
  -4   7  -5  107.69    5.12
  -4  -7  -5  104.54    5.03
   4  -7   6    1.52    0.25
  -4  -7  -6    1.21    0.22
  -4  -7  -6    1.39    0.18
   4  -7   6    1.06    0.26
   4   7   6    1.36    0.20
   4   7   6    0.92    0.21
  -4   7  -6    1.00    0.24
  -4  -7  -7   18.91    1.02
   4  -7   7   19.17    1.12
   4  -7   7   18.85    1.14
   4   7   7   19.20    1.09
  -4  -7  -7   20.63    1.08
   4   7   7   20.89    1.09
  -4   7  -7   19.95    1.14
   4   7   7   20.04    1.07
  -4  -7  -8    0.10    0.25
   4   7   8   -0.01    0.22
  -4  -7  -8    0.11    0.18
   4   7   8    0.04    0.20
  -4   7  -8    0.04    0.28
  -4  -7  -8    0.26    0.23
   4  -7   8    0.40    0.25
   4   7   8    0.51    0.23
   4   7   9   12.11    0.77
  -4  -7  -9   10.27    0.65
  -4  -7  -9   12.85    0.78
  -4  -7  -9   11.32    0.73
   4   7   9   10.60    0.72
  -4   7  -9   12.00    0.82
   4   7  10   23.61    1.31
  -4  -7 -10   21.06    1.13
  -4  -7 -10   21.26    1.20
  -4   7 -10   21.61    1.28
  -4  -7 -10   20.54    1.23
   4   7  10   21.71    1.27
  -4  -7 -11   -0.13    0.28
  -4  -7 -11    0.54    0.21
  -4  -7 -11    0.51    0.26
   4   7  11    0.24    0.35
  -4   7 -11    0.10    0.31
   4   7  12   -0.07    0.44
  -4  -7 -12    0.65    0.26
   4  -7  12    0.07    0.36
  -4  -7 -12   -0.12    0.28
  -4   7 -12    0.24    0.34
  -4  -7 -13    3.04    0.40
  -4   7 -13    3.19    0.51
  -4  -7 -13    2.75    0.36
  -4  -7 -14    3.15    0.37
  -4   7 -14    2.46    0.48
  -4  -7 -14    2.53    0.39
  -4   7 -14    2.81    0.52
  -4  -7 -15    0.99    0.30
  -4  -7 -15    0.71    0.32
  -4   7 -15    0.69    0.41
  -4   7 -15    0.60    0.45
  -4  -7 -16   -0.15    0.30
  -4   7 -16    0.06    0.41
  -4  -7 -16    0.33    0.30
  -4   7 -16    0.22    0.46
  -4   7 -17    1.40    0.48
  -4   7 -17    1.70    0.59
   4   8 -17    3.66    0.97
   4   8 -16    0.39    0.76
   4   8 -15    0.08    0.69
   4  -8 -14   -0.22    0.26
   4   8 -14   -0.07    0.74
   4  -8 -13    2.18    0.30
   4   8 -13    2.30    0.37
   4  -8 -13    2.75    0.29
   4   8 -12   24.91    1.34
   4  -8 -12   23.88    1.27
   4  -8 -11    0.26    0.19
   4   8 -11    0.26    0.23
   4   8 -10    0.30    0.24
   4  -8 -10    0.41    0.20
   4   8 -10    0.07    0.30
   4  -8  -9   12.59    0.76
   4   8  -9   13.58    0.86
   4   8  -8   70.72    3.32
   4   8  -8   67.25    3.37
   4  -8  -8   66.58    3.30
   4   8  -7    7.57    0.52
   4  -8  -6    0.13    0.09
   4   8  -6    0.31    0.19
   4  -8  -5   68.29    2.80
  -4   8   5   54.55    2.78
   4  -8  -4  199.10    9.39
   4   8  -3   18.20    1.00
   4  -8  -3   16.81    0.85
  -4   8   2    0.09    0.09
   4   8  -2    0.19    0.18
   4  -8  -2    0.10    0.09
  -4   8   1    5.39    0.32
   4  -8  -1    4.97    0.32
   4   8  -1    5.07    0.41
  -4   8   0 1248.32   55.32
   4  -8   0 1256.43   55.33
  -4  -8  -1    9.79    0.52
  -4   8  -1    9.93    0.49
   4  -8   1    9.01    0.50
   4   8   2    0.08    0.13
  -4  -8  -2    0.33    0.14
  -4   8  -2    0.56    0.15
   4  -8   2    0.59    0.16
   4   8   2    0.34    0.16
   4   8   3   27.01    1.32
   4  -8   3   25.50    1.37
  -4  -8  -3   26.20    1.36
  -4  -8  -4  219.97   10.10
   4   8   4  204.55   10.05
   4  -8   4  218.12   10.13
   4   8   5   87.40    4.17
  -4  -8  -5   86.32    4.17
   4  -8   5   84.37    4.22
   4   8   5   86.92    4.14
  -4  -8  -5   85.07    4.12
  -4  -8  -6    0.28    0.15
   4   8   6    0.06    0.19
   4   8   6    0.10    0.19
  -4  -8  -6   -0.09    0.18
   4  -8   6    0.03    0.20
   4   8   6    0.33    0.16
   4  -8   6    0.04    0.23
  -4   8  -6    0.11    0.22
  -4   8  -7    8.28    0.62
  -4  -8  -7    8.03    0.54
   4  -8   7    7.50    0.58
   4  -8   7    6.38    0.59
   4   8   7    8.90    0.53
   4   8   7    7.99    0.54
   4   8   7    8.17    0.56
  -4  -8  -7    7.75    0.48
   4   8   8   82.75    4.08
  -4  -8  -8   86.11    4.02
  -4  -8  -8   82.07    4.07
   4   8   8   82.52    4.10
   4  -8   8   76.92    4.16
  -4   8  -8   84.40    4.16
   4   8   8   85.48    4.08
  -4  -8  -9   15.87    0.87
  -4  -8  -9   16.69    0.98
  -4  -8  -9   16.52    0.94
  -4   8  -9   15.37    1.02
   4   8   9   13.87    0.97
   4   8   9   17.74    0.99
  -4  -8 -10    0.92    0.33
   4   8  10    0.22    0.36
   4   8  10    0.64    0.35
  -4  -8 -10    0.52    0.29
  -4  -8 -10    0.77    0.22
  -4   8 -10    0.35    0.33
  -4  -8 -11    0.09    0.29
  -4  -8 -11    0.19    0.20
   4  -8  11   -0.08    0.30
  -4  -8 -11    0.08    0.26
   4   8  11    0.18    0.35
  -4   8 -11   -0.13    0.32
   4  -8  12   28.80    1.63
  -4  -8 -12   27.24    1.50
   4   8  12   31.64    1.76
  -4   8 -12   25.28    1.61
  -4  -8 -12   28.08    1.45
  -4  -8 -13    2.81    0.35
  -4  -8 -13    2.32    0.39
  -4   8 -13    2.33    0.50
  -4  -8 -14   -0.02    0.29
  -4   8 -14    0.40    0.41
  -4  -8 -14    0.70    0.28
  -4  -8 -15   -0.01    0.27
  -4   8 -15   -0.22    0.47
  -4  -8 -15    0.26    0.29
  -4   8 -15   -0.16    0.39
  -4  -8 -16    0.25    0.32
  -4   8 -16    0.13    0.41
  -4   8 -16    0.17    0.48
  -4   8 -17    2.99    0.65
   4   9 -17    1.67    0.90
   4   9 -16    0.08    0.76
   4   9 -15   -0.71    0.73
   4   9 -14    0.38    0.70
   4  -9 -13    0.41    0.24
   4  -9 -13    0.04    0.21
   4  -9 -12   -0.22    0.45
   4  -9 -12    0.05    0.19
   4   9 -12   -0.62    0.79
   4  -9 -11    0.34    0.18
   4  -9 -11    1.12    0.45
   4   9 -10   39.83    2.24
   4  -9 -10   42.35    2.05
   4   9  -9    6.31    0.58
   4  -9  -9    7.31    0.44
   4   9  -8   -0.09    0.25
   4  -9  -8   -0.08    0.15
   4   9  -7    4.04    0.36
   4  -9  -7    3.03    0.19
   4  -9  -6    3.92    0.22
   4   9  -6    4.45    0.37
   4  -9  -5   21.72    1.09
  -4   9   5   22.98    1.10
   4  -9  -4    0.29    0.09
   4  -9  -3    6.89    0.38
  -4   9   2  275.14   12.71
   4   9  -2  237.84   12.87
  -4  -9   2  265.39   12.68
   4  -9  -2  281.17   12.72
   4   9  -1    1.00    0.25
   4  -9  -1    1.02    0.15
  -4   9   1    1.38    0.15
   4   9   0    0.28    0.22
  -4   9   0    0.19    0.16
  -4   9  -1    4.12    0.29
  -4  -9  -1    4.77    0.32
   4   9   2  291.95   13.87
   4  -9   2  299.99   13.87
  -4  -9  -2  293.56   13.86
  -4   9  -2  288.83   13.87
   4   9   2  290.35   13.83
  -4  -9  -3    7.40    0.49
   4   9   3    7.75    0.46
   4  -9   3    8.48    0.53
   4   9   4    0.36    0.23
   4   9   4    0.02    0.15
   4  -9   4   -0.08    0.23
  -4  -9  -4    0.44    0.18
  -4  -9  -5   38.85    1.91
   4   9   5   37.10    1.86
   4   9   5   37.84    1.96
   4   9   5   38.70    1.91
   4  -9   5   35.11    1.95
   4  -9   6    4.10    0.43
   4  -9   6    3.63    0.39
   4   9   6    4.78    0.33
  -4   9  -6    4.67    0.44
  -4  -9  -6    3.76    0.35
   4   9   6    5.11    0.41
  -4  -9  -6    4.81    0.31
   4  -9   7    3.30    0.45
  -4  -9  -7    4.65    0.39
   4   9   7    5.10    0.38
   4   9   7    4.31    0.41
  -4   9  -7    5.21    0.48
   4   9   7    4.65    0.39
  -4  -9  -7    4.33    0.33
  -4   9  -8    0.28    0.34
   4   9   8    0.76    0.24
  -4  -9  -8    0.40    0.20
   4  -9   8    0.47    0.36
   4   9   8   -0.02    0.27
  -4  -9  -8    0.47    0.26
   4   9   8    0.75    0.25
  -4  -9  -9    8.51    0.54
   4   9   9    7.06    0.67
  -4  -9  -9    8.92    0.62
  -4   9  -9    7.50    0.71
   4   9   9   11.11    0.65
   4   9   9   10.31    0.66
  -4  -9 -10   51.18    2.44
  -4  -9 -10   44.42    2.53
  -4  -9 -10   47.75    2.50
  -4   9 -10   49.56    2.63
   4   9  10   52.94    2.61
   4   9  10   51.36    2.67
   4  -9  11    0.51    0.35
  -4  -9 -11    0.24    0.25
   4   9  11    0.65    0.37
  -4  -9 -11    0.35    0.32
  -4  -9 -11    0.69    0.22
  -4   9 -11    0.74    0.36
   4  -9  12    0.06    0.38
  -4   9 -12    1.08    0.43
  -4  -9 -12    0.15    0.28
  -4  -9 -12    0.20    0.23
   4   9  12    0.56    0.45
  -4  -9 -13    0.68    0.31
  -4  -9 -13    0.46    0.25
   4  -9  13    0.45    0.25
  -4   9 -13    0.32    0.46
  -4  -9 -14    2.77    0.33
  -4  -9 -14    2.04    0.36
  -4   9 -14    2.02    0.49
  -4  -9 -15    0.48    0.27
  -4  -9 -15    0.56    0.32
  -4   9 -15   -0.13    0.40
  -4  -9 -16   -0.28    0.31
  -4   9 -16    0.24    0.44
  -4   9 -16    0.04    0.53
  -4   9 -17    1.09    0.61
   4  10 -16   -0.17    0.72
   4  10 -15    0.08    0.70
   4  10 -14   -0.39    0.77
   4 -10 -13   -0.02    0.29
   4 -10 -13    0.36    0.18
   4  10 -13   -0.51    0.73
   4 -10 -12   13.35    0.99
   4 -10 -12   10.25    0.57
   4 -10 -11    0.86    0.48
   4 -10 -11    0.77    0.16
   4 -10 -10    0.06    0.13
   4  10 -10   -0.28    0.37
   4  10  -9    6.78    0.62
   4 -10  -9    7.09    0.40
   4  10  -8   29.81    1.63
   4 -10  -8   28.58    1.43
   4 -10  -8   32.04    1.45
   4 -10  -7    0.19    0.07
   4 -10  -7    0.15    0.10
   4  10  -7    0.11    0.20
   4  10  -6    0.07    0.20
   4 -10  -6    0.06    0.07
  -4  10   6    0.18    0.07
   4 -10  -5   10.17    0.54
  -4  10   5   11.30    0.56
   4  10  -4   97.68    4.99
   4 -10  -4  103.50    4.85
   4 -10  -3   -0.06    0.09
   4  10  -3    0.17    0.19
  -4 -10   3    0.19    0.09
  -4  10   2    0.54    0.10
   4 -10  -2    0.30    0.11
   4  10  -2    0.46    0.20
  -4  10   1    0.38    0.12
   4  10  -1    0.20    0.21
   4 -10  -1    0.61    0.14
   4 -10   0  767.40   37.05
  -4  10   0  775.06   37.04
  -4  10  -1    1.22    0.18
   4 -10   1    1.00    0.19
  -4 -10  -2    0.46    0.17
   4 -10   2    0.65    0.19
  -4  10  -2    0.62    0.17
   4  10   3    0.36    0.13
   4  10   3    0.62    0.22
  -4 -10  -3    0.18    0.16
   4 -10   3    0.60    0.22
  -4  10  -3    0.57    0.19
   4  10   4  113.64    5.49
   4  10   4  110.78    5.37
   4 -10   4  115.60    5.47
  -4 -10  -4  112.26    5.41
   4  10   5   15.47    0.82
   4  10   5   14.51    0.78
  -4 -10  -5   12.86    0.81
   4 -10   5   13.75    0.88
   4  10   5   14.66    0.89
   4 -10   6   -0.14    0.25
   4  10   6   -0.03    0.19
   4  10   6    0.44    0.23
   4  10   6    0.49    0.16
  -4 -10  -6    0.07    0.22
  -4  10  -7    0.10    0.28
   4 -10   7    0.09    0.28
  -4 -10  -7   -0.14    0.21
   4  10   7    0.20    0.22
   4  10   7    0.35    0.21
   4  10   7   -0.07    0.19
  -4 -10  -8   39.49    1.82
  -4 -10  -8   34.04    1.87
   4  10   8   35.74    1.95
  -4  10  -8   36.73    2.00
   4  10   8   37.26    1.88
   4  10   8   33.94    1.86
   4  10   9    7.58    0.74
  -4  10  -9    9.25    0.77
   4  10   9    9.85    0.65
  -4 -10  -9    9.43    0.64
   4  10   9   10.47    0.68
  -4 -10  -9    9.36    0.56
  -4  10 -10    0.06    0.36
  -4 -10 -10    0.21    0.20
  -4 -10 -10    0.25    0.25
  -4 -10 -11    0.73    0.22
  -4 -10 -11    0.94    0.29
   4 -10  11    0.29    0.37
   4  10  11    0.44    0.37
  -4  10 -11    0.70    0.39
  -4 -10 -12   13.51    0.73
   4 -10  12   12.25    0.94
  -4 -10 -12   10.17    0.76
   4  10  12   15.00    1.04
  -4  10 -12   12.17    0.94
  -4 -10 -13    0.19    0.25
  -4 -10 -13   -0.02    0.29
   4 -10  13   -0.06    0.27
  -4  10 -13    0.40    0.40
  -4 -10 -14    0.11    0.29
  -4 -10 -14   -0.20    0.24
  -4  10 -14    0.28    0.42
  -4 -10 -15    0.30    0.30
  -4  10 -15    0.64    0.44
  -4 -10 -16    0.33    0.33
  -4  10 -16    0.51    0.45
  -4  10 -16   -0.30    0.58
  -4  10 -17    0.98    0.59
   4  11 -16    0.09    0.77
   4  11 -15   -0.50    0.75
   4  11 -14   -0.24    0.73
   4 -11 -13   -0.13    0.32
   4  11 -13   -0.51    0.68
   4 -11 -12    0.29    0.50
   4 -11 -12    0.51    0.13
   4  11 -12   -0.35    0.70
   4 -11 -11    0.82    0.12
   4 -11 -11    0.71    0.45
   4 -11 -10    0.78    0.09
   4 -11 -10    0.83    0.10
   4  11  -9    3.49    0.50
   4  11  -8   -0.28    0.32
   4  11  -7   -0.04    0.23
  -4  11   7    0.24    0.08
   4  11  -6    1.84    0.29
  -4  11   6    1.58    0.13
   4  11  -5    4.01    0.39
  -4  11   5    3.74    0.26
   4 -11  -4    0.21    0.09
   4  11  -4    0.17    0.21
   4  11  -3    0.65    0.22
  -4 -11   3    0.29    0.09
   4 -11  -3    0.46    0.11
   4 -11  -2   34.25    1.57
  -4  11   2   32.28    1.55
   4  11  -2   31.59    1.70
   4  11  -1    0.06    0.22
  -4  11   1    0.10    0.11
   4 -11  -1    0.25    0.14
   4  11  -1    0.32    0.21
  -4  11   0    0.64    0.15
   4  11   0    0.33    0.22
   4 -11   0    0.08    0.16
   4  11   0    0.48    0.23
   4  11   1    0.02    0.21
   4 -11   1    0.19    0.16
  -4  11  -1    0.31    0.15
   4 -11   2   36.55    1.82
  -4 -11  -2   34.39    1.81
  -4  11  -2   35.55    1.81
   4  11   3    0.05    0.13
  -4 -11  -3   -0.23    0.20
   4 -11   3   -0.08    0.19
   4  11   3    0.32    0.22
  -4  11  -3    0.24    0.18
  -4  11  -4    0.07    0.22
   4  11   4   -0.03    0.15
  -4 -11  -4    0.04    0.16
   4  11   4    0.59    0.24
   4  11   4    0.32    0.19
   4 -11   4   -0.20    0.24
   4  11   5    5.23    0.47
   4  11   5    5.34    0.36
  -4 -11  -5    4.58    0.38
   4 -11   5    4.05    0.44
   4  11   5    5.20    0.39
   4  11   6    2.09    0.24
   4  11   6    1.92    0.26
   4  11   6    1.78    0.33
   4 -11   6    1.54    0.32
  -4 -11  -6    2.23    0.27
   4  11   7   -0.07    0.22
  -4 -11  -7    0.52    0.22
   4  11   7   -0.11    0.27
   4  11   7    0.08    0.18
   4  11   8    0.39    0.24
  -4  11  -8   -0.11    0.34
  -4 -11  -8    0.14    0.25
   4  11   8    0.30    0.23
   4  11   8   -0.36    0.36
  -4  11  -9    3.69    0.54
   4  11   9    4.75    0.46
  -4 -11  -9    4.27    0.44
   4  11   9    4.58    0.43
  -4 -11  -9    4.67    0.34
  -4  11 -10    0.97    0.39
  -4 -11 -10    0.94    0.23
   4  11  10    1.26    0.35
  -4 -11 -10    1.65    0.31
   4  11  10    0.75    0.29
  -4  11 -11    0.94    0.41
  -4 -11 -11    0.97    0.23
   4 -11  11    0.83    0.36
   4 -11  11    0.73    0.40
   4  11  11    0.92    0.39
  -4 -11 -11    0.92    0.30
  -4 -11 -12    0.24    0.22
  -4 -11 -12    0.07    0.28
   4 -11  12   -0.03    0.39
   4  11  12    0.22    0.44
  -4  11 -12   -0.31    0.41
  -4 -11 -13    0.25    0.24
   4 -11  13    0.26    0.32
  -4 -11 -13    0.28    0.31
  -4  11 -13   -0.46    0.45
  -4 -11 -14    1.07    0.27
  -4 -11 -14    0.28    0.32
  -4  11 -14    0.19    0.46
  -4 -11 -15    0.42    0.36
  -4  11 -15    0.72    0.47
  -4 -11 -16   -0.17    0.35
  -4  11 -16    0.04    0.43
   4  12 -16   -0.18    0.80
   4  12 -15   -0.08    0.74
   4  12 -14   -0.55    0.74
   4 -12 -13   -0.44    0.39
   4  12 -13   -0.36    0.67
   4  12 -12    0.41    0.62
   4 -12 -12    0.38    0.49
   4 -12 -11    0.60    0.51
   4  12  -9    3.41    0.51
   4  12  -8    0.62    0.34
   4  12  -7    0.12    0.26
  -4  12   7    0.14    0.09
  -4  12   6    0.00    0.09
   4  12  -6    0.13    0.25
   4  12  -5    8.87    0.65
  -4  12   5    9.13    0.53
  -4 -12   4   45.65    2.21
   4  12  -4   42.98    2.35
   4 -12  -4   45.88    2.18
  -4  12   3    0.45    0.10
  -4 -12   3    0.29    0.11
   4  12  -3    0.64    0.23
   4 -12  -3    0.40    0.12
  -4  12   2    0.05    0.09
   4  12  -2    0.02    0.25
   4  12  -2   -0.18    0.20
   4 -12  -2    0.14    0.12
   4  12  -1    0.28    0.23
  -4  12   1    0.43    0.13
   4  12  -1    0.37    0.23
   4 -12  -1    0.18    0.14
  -4  12   0  102.38    5.01
   4 -12   0  104.81    5.03
   4  12   0  104.20    5.13
   4  12   0  109.07    5.15
   4  12   1    0.54    0.25
  -4  12  -1    0.86    0.18
   4 -12   1    0.80    0.20
   4 -12   2    0.01    0.18
  -4  12  -2    0.24    0.18
   4  12   3    0.21    0.15
  -4 -12  -3    0.15    0.20
   4  12   3    0.52    0.23
   4 -12   3    0.35    0.21
  -4  12  -3    0.36    0.21
  -4 -12  -4   45.13    2.29
   4  12   4   45.60    2.24
  -4  12  -4   48.02    2.39
   4  12   4   47.76    2.40
   4 -12   4   41.92    2.33
   4  12   4   46.80    2.31
   4  12   5   15.99    0.86
   4  12   5   15.62    0.80
  -4 -12  -5   13.36    0.83
   4  12   5   14.24    0.94
   4 -12   5   12.91    0.90
  -4 -12  -6    0.07    0.20
   4  12   6   -0.26    0.20
   4  12   6    0.04    0.20
   4  12   6    0.22    0.29
   4  12   7    0.26    0.30
  -4 -12  -7   -0.03    0.20
   4  12   7    0.24    0.19
   4  12   7   -0.12    0.22
  -4  12  -8    1.04    0.38
  -4 -12  -8    1.13    0.26
   4  12   8    0.27    0.38
   4  12   8    1.37    0.28
   4  12   8    1.04    0.26
  -4 -12  -9    5.97    0.49
   4  12   9    4.32    0.62
  -4  12  -9    5.51    0.64
   4  12   9    6.46    0.50
   4  12   9    6.16    0.54
  -4  12 -10   -0.07    0.40
   4 -12  10    0.22    0.33
   4 -12  10   -0.03    0.30
  -4 -12 -10   -0.31    0.27
   4  12  10    0.05    0.30
   4  12  10   -0.31    0.28
  -4 -12 -11    0.17    0.20
  -4  12 -11   -0.14    0.41
   4 -12  11    0.14    0.33
  -4 -12 -11    0.09    0.27
   4  12  11    0.19    0.36
   4 -12  11   -0.03    0.38
  -4 -12 -12    0.23    0.22
  -4 -12 -12    0.19    0.30
   4 -12  12    0.27    0.40
   4  12  12    0.60    0.44
  -4  12 -12    0.91    0.44
  -4 -12 -13    0.04    0.24
  -4 -12 -13    0.31    0.33
   4 -12  13    0.03    0.34
  -4  12 -13   -0.34    0.45
  -4 -12 -14   -0.11    0.32
  -4  12 -14   -0.12    0.44
  -4 -12 -15    0.06    0.30
  -4  12 -15    0.08    0.44
   4  13 -15   -0.50    0.73
   4  13 -14    0.78    0.69
   4  13 -13    0.57    0.68
   4  13 -12    0.27    0.61
   4 -13 -12    0.22    0.50
   4 -13 -11    0.30    0.47
   4 -13 -10    3.84    0.59
   4  13  -8   -0.33    0.40
  -4  13   8    0.06    0.09
  -4  13   7    2.40    0.18
   4  13  -7    1.97    0.40
   4  13  -6   12.60    0.84
  -4  13   6   11.94    0.64
  -4  13   5   23.60    1.32
  -4 -13   5   27.99    1.32
   4  13  -5   24.93    1.47
  -4 -13   4   -0.04    0.13
   4  13  -4    0.20    0.23
  -4 -13   3    7.68    0.44
   4  13  -3    7.31    0.59
  -4  13   3    8.04    0.43
   4  13  -2    0.17    0.22
   4  13  -2    0.38    0.27
  -4  13   2    0.25    0.10
   4 -13  -2    0.17    0.13
  -4  13   1    3.43    0.26
   4 -13  -1    3.16    0.28
   4  13  -1    3.50    0.39
   4  13   0    0.38    0.25
   4  13   0   -0.02    0.21
  -4  13   0    0.40    0.15
   4 -13   0    0.06    0.17
  -4  13  -1    2.74    0.27
   4 -13   1    2.64    0.29
   4 -13   2    0.29    0.18
  -4  13  -2    0.47    0.20
   4  13   3   15.25    0.92
   4  13   3   13.74    0.76
   4 -13   3   12.01    0.81
  -4  13  -3   13.33    0.84
  -4  13  -4    0.11    0.25
   4  13   4   -0.17    0.15
   4  13   4    0.26    0.20
   4  13   4    0.02    0.27
  -4 -13  -4   -0.25    0.21
   4 -13   4   -0.17    0.27
   4  13   5   26.37    1.29
  -4 -13  -5   22.36    1.32
   4  13   5   22.66    1.44
   4  13   5   27.26    1.34
  -4  13  -5   23.59    1.42
  -4 -13  -6   11.62    0.76
   4  13   6   13.82    0.92
   4  13   6   13.42    0.78
   4  13   6   13.23    0.74
  -4 -13  -7    5.35    0.44
   4  13   7    4.56    0.55
   4  13   7    5.87    0.42
   4  13   7    5.23    0.44
   4 -13   8    0.03    0.32
  -4 -13  -8   -0.18    0.24
   4  13   8   -0.12    0.24
   4  13   8   -0.42    0.42
   4  13   8   -0.08    0.23
  -4  13  -9    3.34    0.55
   4 -13   9    4.42    0.52
  -4 -13  -9    3.65    0.41
   4  13   9    4.02    0.40
   4  13   9    4.00    0.44
  -4  13 -10    3.31    0.54
   4 -13  10    2.91    0.45
  -4 -13 -10    3.14    0.38
   4 -13  10    2.36    0.47
   4  13  10    3.09    0.38
   4 -13  11   -0.06    0.33
  -4  13 -11   -0.38    0.44
  -4 -13 -11   -0.07    0.26
   4  13  11    0.09    0.36
   4 -13  11    0.03    0.38
  -4  13 -12   -0.12    0.42
   4  13  12    0.07    0.40
   4 -13  12    0.42    0.35
   4 -13  12   -0.03    0.41
  -4 -13 -12    0.09    0.27
  -4 -13 -13    0.05    0.29
  -4  13 -13    0.68    0.48
   4 -13  13    0.12    0.38
  -4 -13 -14    0.81    0.31
  -4  13 -14    0.71    0.50
  -4 -13 -15    0.11    0.30
  -4  13 -15    0.13    0.47
   4  14 -15    0.08    0.71
   4  14 -14    0.15    0.66
   4  14 -13    1.13    0.69
   4  14 -12    1.28    0.65
   4 -14 -12    0.78    0.53
   4 -14 -11   -0.09    0.48
   4 -14 -10   -0.08    0.45
  -4  14   8    0.31    0.12
   4  14  -8   -0.03    0.40
   4  14  -7    8.64    0.73
  -4  14   7    7.66    0.44
  -4  14   6    0.05    0.14
   4  14  -6   -0.03    0.30
  -4  14   5   48.63    2.70
   4  14  -5   52.16    2.85
   4  14  -4   33.73    1.94
  -4 -14   4   36.70    1.78
   4  14  -3   24.17    1.55
  -4  14   3   28.29    1.35
   4  14  -2   -0.15    0.31
  -4  14   2    0.01    0.11
   4  14  -2    0.12    0.24
  -4  14   1    6.17    0.38
   4  14  -1    5.48    0.52
   4  14   0  115.28    5.42
  -4  14   0  111.30    5.26
   4 -14   0  113.62    5.28
  -4  14  -1    8.83    0.56
   4 -14   1    7.39    0.55
  -4  14  -2    0.31    0.21
   4  14   3   26.74    1.41
   4  14   3   25.07    1.51
  -4  14  -3   24.84    1.44
   4  14   3   25.78    1.34
  -4  14  -4   34.39    1.91
   4  14   4   34.75    1.77
   4  14   4   36.43    1.84
   4  14   4   35.88    1.97
   4  14   5   73.91    3.43
  -4 -14  -5   65.24    3.48
   4  14   5   72.13    3.65
   4  14   5   73.19    3.50
  -4  14  -5   66.56    3.58
  -4  14  -6    0.11    0.30
  -4 -14  -6    0.05    0.22
   4  14   6   -0.12    0.20
   4  14   6    0.13    0.22
   4  14   6    0.34    0.36
  -4 -14  -7    6.45    0.51
   4 -14   7    8.08    0.70
   4  14   7    7.04    0.49
   4  14   7    7.35    0.53
   4 -14   8    0.43    0.34
  -4 -14  -8    0.38    0.27
   4  14   8   -0.31    0.42
   4  14   8    0.41    0.25
   4 -14   9    6.94    0.66
  -4 -14  -9    7.27    0.56
   4  14   9    6.93    0.59
   4  14   9    6.62    0.55
  -4  14 -10    0.19    0.42
   4 -14  10   -0.15    0.35
   4  14  10    0.03    0.31
  -4 -14 -10    0.36    0.28
   4 -14  10   -0.24    0.41
   4  14  10    0.19    0.27
  -4  14 -11   -0.32    0.44
   4 -14  11    0.34    0.39
   4 -14  11    0.46    0.36
   4  14  11   -0.21    0.39
  -4 -14 -11    0.54    0.29
   4  14  11    0.88    0.32
  -4  14 -12    0.58    0.46
   4 -14  12    1.29    0.47
   4 -14  12    1.74    0.43
  -4 -14 -12    1.30    0.32
   4  14  12    1.46    0.46
  -4 -14 -13    3.62    0.43
   4 -14  13    2.85    0.54
  -4  14 -13    3.69    0.66
  -4 -14 -14   -0.11    0.31
  -4  14 -14   -0.26    0.47
  -4 -14 -15    0.23    0.32
  -4  14 -15    0.45    0.51
   4  15 -14    1.13    0.74
   4  15 -13    2.29    0.82
   4  15 -12    0.99    0.70
   4 -15 -12    0.09    0.49
   4 -15 -11    0.66    0.50
   4 -15 -10    3.45    0.61
   4 -15  -9    3.50    0.63
  -4  15   9    3.91    0.27
  -4  15   8   -0.13    0.14
   4  15  -7   14.38    1.01
  -4  15   7   12.56    0.69
  -4 -15   6    2.96    0.30
  -4  15   6    3.71    0.31
   4  15  -6    3.01    0.49
   4  15  -5   61.14    3.33
  -4  15   5   58.50    3.18
   4  15  -4    0.08    0.31
  -4 -15   4   -0.03    0.17
  -4  15   3   38.96    1.87
   4  15  -3   35.89    2.10
   4  15  -2   45.14    2.43
  -4  15   2   44.50    2.17
   4  15  -2   43.36    2.37
   4  15  -1    8.68    0.74
   4  15  -1    7.99    0.71
  -4  15   1    9.24    0.54
   4  15   0    0.58    0.34
   4  15   0    0.52    0.33
  -4  15   0    0.98    0.22
  -4  15  -1    9.16    0.62
  -4  15  -2   41.64    2.17
   4  15   3   43.13    2.41
   4  15   3   48.47    2.31
  -4  15  -3   42.38    2.32
   4  15   3   43.46    2.22
  -4  15  -4    0.12    0.31
   4  15   4    0.31    0.39
   4  15   4   -0.09    0.19
   4  15   4    0.52    0.26
   4  15   5   72.49    3.44
   4  15   5   65.51    3.66
   4  15   5   75.72    3.52
  -4  15  -5   63.27    3.59
  -4 -15  -6    2.41    0.32
   4  15   6    2.02    0.27
   4  15   6    2.87    0.33
   4  15   6    2.67    0.50
  -4  15  -6    2.17    0.42
   4  15   7   19.89    1.33
   4  15   7   21.38    1.09
   4  15   7   20.35    1.12
  -4  15  -7   16.73    1.25
  -4 -15  -7   18.65    1.11
  -4 -15  -8    0.36    0.27
   4 -15   8   -0.29    0.39
   4  15   8    0.31    0.27
   4  15   8    0.02    0.25
  -4 -15  -9    6.36    0.50
   4  15   9    5.52    0.48
   4 -15   9    4.82    0.60
   4  15   9    4.46    0.50
  -4  15 -10    1.69    0.52
   4 -15  10    3.01    0.52
  -4 -15 -10    3.08    0.38
   4  15  10    2.76    0.44
   4 -15  10    3.52    0.54
   4  15  10    2.68    0.36
  -4  15 -11    0.17    0.48
   4 -15  11    0.21    0.38
   4 -15  11    0.56    0.39
  -4 -15 -11    0.30    0.29
   4  15  11    0.48    0.39
   4  15  11    0.52    0.29
  -4  15 -12    0.04    0.48
   4 -15  12    0.96    0.41
  -4 -15 -12    0.20    0.28
   4 -15  12    0.03    0.41
   4  15  12    0.06    0.40
  -4 -15 -13    2.71    0.40
   4 -15  13    1.72    0.51
  -4  15 -13    2.15    0.61
  -4 -15 -14    1.25    0.35
  -4  15 -14    1.75    0.58
  -4 -15 -15    0.91    0.33
   4  16 -14    0.22    0.68
   4  16 -13    2.80    0.83
   4  16 -12    7.77    1.04
   4 -16 -12    8.45    0.91
   4  16 -11    0.36    0.53
   4 -16 -11    0.57    0.50
   4 -16 -10    0.21    0.49
   4 -16  -9    6.09    0.73
  -4  16   9    4.95    0.32
  -4  16   8   10.60    0.58
   4  16  -7    7.72    0.78
  -4  16   7    8.76    0.52
  -4  16   6    0.53    0.22
   4  16  -6    0.07    0.37
  -4 -16   6   -0.15    0.20
  -4 -16   5   66.35    2.97
   4  16  -5   62.68    3.21
   4  16  -4   45.50    2.64
  -4 -16   4   50.91    2.44
  -4  16   3   25.28    1.24
   4  16  -3   23.78    1.50
   4  16  -2   -0.06    0.32
   4  16  -2   -0.17    0.38
  -4  16   2    0.02    0.14
   4  16  -1    5.47    0.62
  -4  16   1    5.89    0.40
   4  16  -1    4.52    0.57
   4  16   0  291.70   13.78
   4  16   0  296.08   13.80
  -4  16   0  279.62   13.59
  -4  16  -1    7.84    0.57
  -4  16  -2    0.22    0.25
   4  16   3   26.93    1.65
   4  16   3   29.63    1.53
  -4  16  -3   25.69    1.53
   4  16   3   26.50    1.43
   4  16   4   49.12    2.63
   4  16   4   50.00    2.45
  -4  16  -4   42.55    2.49
   4  16   4   47.65    2.37
   4  16   5   74.45    3.50
   4  16   5   77.31    3.59
   4  16   5   73.21    3.78
  -4  16  -6    0.06    0.35
   4  16   6    0.09    0.20
   4  16   6   -0.15    0.44
   4  16   6    0.29    0.24
   4  16   7    7.50    0.81
  -4 -16  -7    8.24    0.62
   4  16   7   10.06    0.64
  -4  16  -7    7.21    0.73
   4  16   7    9.44    0.59
   4 -16   8   16.41    1.10
  -4 -16  -8   13.22    0.88
   4  16   8   15.75    0.89
   4  16   8   13.75    0.88
  -4 -16  -9    7.07    0.56
   4  16   9    7.34    0.57
   4 -16   9    5.55    0.70
   4 -16   9    8.43    0.76
   4  16   9    6.40    0.58
   4 -16  10    0.82    0.46
  -4 -16 -10    0.30    0.31
   4  16  10    0.20    0.35
   4 -16  10    0.35    0.39
   4  16  10    0.70    0.30
  -4  16 -11   -0.22    0.49
  -4 -16 -11    0.15    0.28
   4 -16  11    0.25    0.38
   4 -16  11    0.03    0.40
   4  16  11   -0.31    0.39
   4  16  11    0.89    0.31
  -4  16 -12    6.40    0.82
  -4 -16 -12    7.10    0.61
   4 -16  12    8.11    0.75
   4 -16  12    6.66    0.73
   4 -16  13    2.86    0.59
  -4 -16 -13    2.53    0.41
  -4  16 -13    2.21    0.65
  -4 -16 -14    0.12    0.33
  -4  16 -14   -0.24    0.51
   4  17 -14    2.37    0.81
   4  17 -13    0.87    0.74
   4  17 -12    0.06    0.65
   4 -17 -12    0.49    0.53
   4  17 -11    0.24    0.61
   4 -17 -11    0.09    0.49
   4 -17 -10   12.05    1.03
   4 -17  -9    3.15    0.63
  -4  17   9    3.04    0.26
   4 -17  -8   -0.12    0.43
  -4  17   8    0.40    0.16
  -4  17   7    3.56    0.31
   4  17  -6   -0.33    0.46
  -4  17   6    0.32    0.22
  -4 -17   6    0.21    0.20
  -4  17   5   18.05    1.18
  -4 -17   5   22.47    1.13
   4  17  -5   20.64    1.37
   4  17  -4   -0.24    0.42
  -4 -17   4    0.02    0.21
  -4  17   3    9.02    0.49
   4  17  -3    7.94    0.77
   4  17  -2   76.54    3.62
  -4  17   2   65.90    3.30
   4  17  -2   71.82    3.61
   4  17  -1    1.32    0.44
   4  17  -1    1.28    0.46
   4  17   0   -0.32    0.36
  -4  17   0    0.39    0.24
   4  17   0    0.51    0.42
  -4  17  -1    2.18    0.34
  -4  17  -2   71.35    3.59
   4  17   3   10.94    0.79
  -4  17  -3   10.32    0.78
   4  17   3    9.81    0.68
  -4  17  -4   -0.03    0.38
   4  17   4    0.15    0.29
   4  17   4    0.15    0.23
   4  17   4   -0.27    0.48
   4  17   5   26.78    1.36
   4  17   5   27.39    1.45
   4  17   5   26.26    1.66
  -4  17  -6   -0.60    0.37
   4  17   6   -0.48    0.51
   4  17   6    0.09    0.21
   4  17   6    0.54    0.26
   4  17   7    4.84    0.39
   4  17   7    5.65    0.45
  -4  17  -8   -0.22    0.44
   4 -17   8   -0.18    0.41
   4  17   8    0.06    0.28
   4 -17   8   -0.46    0.44
   4  17   8    0.21    0.26
   4  17   9    3.00    0.42
  -4 -17  -9    3.79    0.45
   4 -17   9    4.84    0.63
   4 -17   9    2.74    0.54
   4  17   9    4.45    0.46
   4  17  10   13.09    0.85
   4 -17  10   12.65    0.99
   4 -17  10   12.58    0.96
  -4 -17 -10   10.62    0.77
   4  17  10   11.35    0.78
   4 -17  11   -0.39    0.42
   4 -17  11    0.07    0.41
   4  17  11    0.09    0.36
  -4 -17 -11   -0.06    0.31
   4  17  12    0.34    0.36
   4 -17  12    0.24    0.44
  -4  17 -12   -0.54    0.55
   4 -17  12    0.91    0.47
  -4 -17 -12    0.08    0.32
   4 -17  13    1.27    0.47
  -4 -17 -13    0.49    0.35
   4 -17  13    0.46    0.49
  -4  17 -13   -0.20    0.52
  -4 -17 -14    1.11    0.36
  -4  17 -14    1.01    0.59
   4  18 -13    0.72    0.70
   4  18 -12    5.60    0.93
   4 -18 -12    5.80    0.81
   4  18 -11    1.35    0.67
   4 -18 -11    1.01    0.53
  -4  18  10    0.01    0.14
   4 -18 -10    0.09    0.47
  -4  18   9    2.43    0.24
   4 -18  -9    2.74    0.61
   4 -18  -8    7.78    0.82
  -4  18   8    8.39    0.51
  -4  18   7   -0.02    0.21
  -4 -18   7    0.49    0.23
  -4  18   6    0.07    0.23
  -4 -18   6    0.26    0.20
  -4 -18   5    4.69    0.39
  -4  18   5    4.34    0.47
   4  18  -5    5.02    0.65
   4  18  -4   39.76    2.27
  -4  18   3    0.22    0.12
   4  18  -3    0.48    0.38
   4  18  -3   -0.11    0.43
  -4  18   2   -0.08    0.16
   4  18  -2   -0.07    0.37
   4  18  -2    0.22    0.41
   4  18  -1   -0.07    0.41
  -4  18   1    0.33    0.19
   4  18  -1    0.11    0.42
   4  18   0  210.73    9.50
  -4  18   0  185.63    9.21
  -4  18  -1    0.37    0.25
   4  18   2    0.49    0.35
  -4  18  -2    0.07    0.27
  -4  18  -3    0.11    0.31
   4  18   3   -0.38    0.38
   4  18   3   -0.12    0.43
   4  18   4   40.91    2.06
   4  18   4   40.56    2.28
  -4  18  -4   33.26    2.07
   4  18   4   38.15    1.95
   4  18   5    5.68    0.42
   4  18   5    4.78    0.68
   4  18   5    5.77    0.50
  -4  18  -6   -0.03    0.39
   4  18   6    0.14    0.22
   4  18   6    0.52    0.26
   4 -18   7    0.04    0.40
  -4  18  -7   -0.04    0.40
   4  18   7    0.40    0.26
   4 -18   8    9.73    0.86
   4 -18   8   10.72    0.94
  -4  18  -8    7.58    0.81
   4  18   8    9.50    0.63
   4  18   8    8.91    0.67
  -4  18  -9    2.03    0.55
   4  18   9    3.32    0.41
   4 -18   9    3.65    0.58
   4  18   9    3.28    0.42
   4 -18   9    3.73    0.62
   4 -18  10   -0.13    0.44
   4 -18  10    0.29    0.40
   4  18  10    0.17    0.33
   4 -18  11    0.29    0.45
   4 -18  11    0.24    0.39
   4  18  11    0.02    0.32
   4 -18  12    5.74    0.70
   4 -18  12    4.62    0.63
   4 -18  13    0.52    0.47
   4 -18  13   -0.14    0.49
  -4  18 -13   -0.46    0.54
   4  19 -13   -0.32    0.67
   4  19 -12    0.36    0.64
   4 -19 -12   -0.41    0.55
   4  19 -11    0.87    0.64
   4 -19 -11    0.52    0.49
   4 -19 -10    1.46    0.52
  -4  19  10    1.36    0.19
   4 -19  -9    1.76    0.56
  -4  19   9    0.97    0.20
   4 -19  -8   -0.35    0.48
  -4  19   8   -0.01    0.18
   4 -19  -7    0.73    0.48
  -4  19   7   -0.12    0.25
  -4 -19   7    0.49    0.24
  -4  19   6    0.12    0.25
  -4 -19   6    0.25    0.22
  -4 -19   5    0.03    0.21
  -4  19   5    0.05    0.30
   4  19  -4   -0.59    0.54
   4  19  -3    1.54    0.44
  -4  19   3    0.79    0.15
   4  19  -3    0.79    0.48
  -4  19   2   12.70    0.75
   4  19  -2   13.87    1.06
   4  19  -1   -0.04    0.35
   4  19  -1    0.12    0.44
  -4  19   1    0.12    0.19
   4  19   0    0.21    0.45
  -4  19   0    0.12    0.25
  -4  19  -1   -0.02    0.25
   4  19   2   15.99    1.07
  -4  19  -2   12.74    0.91
   4  19   3    0.48    0.46
   4  19   3    0.39    0.38
  -4  19  -3   -0.03    0.35
  -4  19  -4    0.06    0.37
   4  19   4   -0.61    0.55
   4  19   4    0.13    0.23
   4  19   4   -0.21    0.33
   4  19   5   -0.20    0.23
  -4  19  -5    0.03    0.35
   4  19   5   -0.10    0.30
  -4  19  -6    0.10    0.38
   4  19   6    0.31    0.22
   4  19   6    0.68    0.29
  -4  19  -7   -0.04    0.39
   4  19   7    0.06    0.23
   4  19   7    0.43    0.27
   4 -19   7    0.08    0.39
  -4  19  -8   -0.08    0.46
   4 -19   8   -0.28    0.54
   4 -19   8   -0.28    0.41
   4  19   8   -0.04    0.31
   4  19   8   -0.02    0.24
  -4  19  -9    0.21    0.48
   4 -19   9    1.35    0.54
   4 -19   9    1.05    0.45
   4  19   9    1.40    0.33
  -4  19 -10    0.14    0.53
   4 -19  10    0.88    0.54
   4 -19  10    1.63    0.47
   4  19  10    1.64    0.35
   4 -19  11    0.78    0.50
   4 -19  11    0.73    0.44
   4  19  11    0.87    0.33
   4 -19  12    0.28    0.47
   4 -19  12    0.25    0.45
  -4  19 -13    0.37    0.55
   4 -19  13    1.07    0.50
   4 -19  13    0.04    0.48
   4 -20 -12    0.83    0.53
   4  20 -12    0.95    0.70
   4  20 -11    0.63    0.63
   4 -20 -11    0.65    0.50
   4 -20 -10    0.69    0.50
  -4  20  10   -0.17    0.17
  -4  20   9    1.14    0.22
   4 -20  -9    0.78    0.52
   4 -20  -8    0.71    0.50
  -4  20   8    0.76    0.23
  -4 -20   7    0.13    0.25
  -4  20   7   -0.07    0.27
   4 -20  -7   -0.04    0.46
  -4  20   6   -0.48    0.32
   4 -20  -6   -0.44    0.47
  -4 -20   6    0.09    0.25
  -4 -20   5    0.02    0.22
  -4  20   5    0.15    0.31
  -4  20   3    0.90    0.16
   4  20  -3    1.57    0.45
   4  20  -2    0.04    0.38
   4  20  -2   -0.42    0.49
  -4  20   2   -0.01    0.17
   4  20  -1   -0.04    0.39
   4  20  -1    0.13    0.44
  -4  20   1    0.16    0.19
  -4  20   0   50.43    2.72
   4  20   0   64.31    3.09
  -4  20  -1    0.11    0.25
   4  20   2   -0.38    0.39
  -4  20  -2    0.02    0.29
  -4  20  -3    0.20    0.34
   4  20   3    0.10    0.39
   4  20   4   14.00    0.90
   4  20   4   14.10    0.77
  -4  20  -5   -0.07    0.38
   4  20   5    0.17    0.23
   4  20   5    0.19    0.31
  -4  20  -6    0.07    0.37
   4 -20   6   -0.16    0.41
   4  20   6   -0.08    0.23
   4  20   6   -0.10    0.28
   4 -20   7    0.12    0.43
   4  20   7    0.14    0.23
   4  20   7    0.61    0.29
  -4  20  -7    0.04    0.43
  -4  20  -8   -0.04    0.44
   4 -20   8   -0.51    0.59
   4 -20   8    0.39    0.44
   4  20   8    0.42    0.24
   4 -20   9    1.13    0.48
  -4  20  -9    0.31    0.54
   4  20   9    1.76    0.35
   4 -20   9    1.32    0.58
  -4  20 -10    0.09    0.52
   4 -20  10   -0.04    0.39
   4 -20  10    0.05    0.53
   4  20  10    0.02    0.30
  -4  20 -11   -0.70    0.54
   4 -20  11    0.51    0.52
   4 -20  11    0.84    0.45
   4 -20  12    0.50    0.44
   4 -20  12    1.19    0.55
   4 -20  13   -0.22    0.49
   4 -20  13    0.76    0.56
   4 -21 -12   -0.05    0.53
   4  21 -12   -0.29    0.66
   4 -21 -11   -0.09    0.50
   4 -21 -10   -0.21    0.47
  -4  21  10   -0.15    0.18
   4 -21  -9    0.73    0.52
  -4  21   9    1.02    0.24
  -4  21   8    0.16    0.24
   4 -21  -8    0.53    0.52
   4 -21  -7   -0.05    0.50
  -4 -21   7   -0.08    0.27
  -4  21   7   -0.14    0.30
  -4 -21   6    1.12    0.30
  -4  21   6    0.54    0.32
   4 -21  -6    1.03    0.51
   4 -21  -5    1.34    0.55
  -4 -21   5    2.25    0.34
  -4  21   3    0.20    0.13
   4  21  -2    4.73    0.60
  -4  21   2    3.62    0.33
   4  21  -1    0.04    0.37
  -4  21   1    0.03    0.21
  -4  21   0    0.17    0.26
   4  21   1    0.23    0.39
  -4  21  -1    0.22    0.27
   4  21   2    3.97    0.57
  -4  21  -2    0.72    0.45
  -4  21  -3   -0.09    0.33
  -4  21  -4   -0.03    0.35
   4  21   4   -0.06    0.25
   4 -21   4   -0.46    0.44
   4  21   4    0.03    0.33
   4  21   5    3.00    0.46
   4  21   5    2.32    0.34
   4  21   6    0.98    0.26
   4 -21   6    0.81    0.47
  -4  21  -6    0.11    0.40
   4  21   7    0.22    0.23
  -4  21  -7    0.28    0.46
   4 -21   7    0.58    0.47
   4  21   8   -0.33    0.25
  -4  21  -8    0.04    0.45
   4 -21   8   -0.44    0.62
   4 -21   8    0.16    0.45
  -4  21  -9    0.81    0.51
   4  21   9    0.55    0.31
   4 -21   9    0.33    0.56
   4 -21   9    0.72    0.46
  -4  21 -10    0.05    0.52
   4 -21  10    0.11    0.41
   4 -21  10   -0.49    0.63
   4 -21  11    0.39    0.40
  -4  21 -11    0.10    0.54
   4 -21  11    0.72    0.57
   4 -21  12    0.32    0.54
   4 -21  12    0.04    0.44
   4 -21  13    0.38    0.55
   4 -21  13    0.33    0.47
   4 -22 -11    0.09    0.52
   4 -22 -10   -0.13    0.49
   4 -22  -9    1.17    0.55
  -4  22   9    2.07    0.29
  -4  22   8    0.48    0.28
   4 -22  -8   -0.09    0.53
  -4  22   7    1.16    0.36
  -4 -22   7    1.83    0.36
   4 -22  -7    1.06    0.56
  -4  22   6   -0.37    0.40
  -4 -22   6    0.02    0.29
   4 -22  -6   -0.86    0.53
  -4 -22   5   11.54    0.82
   4 -22  -5   11.53    1.12
  -4  22   4   16.60    1.00
   4 -22  -4   11.27    1.14
   4 -22  -3    3.76    0.67
  -4  22   3    3.83    0.29
  -4  22   2   -0.06    0.18
  -4  22   1    0.61    0.26
  -4  22   0   35.22    1.88
  -4  22  -1    1.10    0.35
  -4  22  -2    0.10    0.33
  -4  22  -3    1.68    0.52
   4 -22   3    3.20    0.62
   4 -22   4    8.41    0.86
   4  22   4    9.69    0.63
   4  22   5   14.27    0.81
   4 -22   5   12.37    1.05
  -4  22  -6    0.44    0.43
   4  22   6    0.02    0.25
   4 -22   6   -0.13    0.46
  -4  22  -7    0.95    0.56
   4  22   7    1.22    0.28
   4 -22   7    0.71    0.50
   4 -22   8    0.24    0.46
  -4  22  -8    0.43    0.51
   4 -22   8   -1.04    0.69
   4  22   8    0.14    0.26
   4 -22   9    1.00    0.65
   4  22   9    2.07    0.34
   4 -22   9    2.14    0.55
  -4  22 -10   -0.10    0.52
   4 -22  10    0.40    0.43
   4 -22  10   -0.70    0.64
  -4  22 -11   -0.26    0.56
   4 -22  11    0.22    0.41
   4 -22  11   -0.72    0.68
   4 -22  12    0.35    0.55
   4 -22  12    0.62    0.47
   4 -22  13    1.11    0.50
   4 -23 -11   -0.04    0.55
   4  23 -10    1.23    0.67
   4 -23 -10    1.70    0.58
   4  23  -9    2.24    0.70
   4 -23  -9    1.00    0.60
  -4 -23   8    0.16    0.32
   4 -23  -8   -0.27    0.51
  -4  23   8    0.06    0.30
  -4  23   7    4.86    0.59
  -4 -23   7    5.96    0.55
   4 -23  -7    5.24    0.77
   4 -23  -6    0.82    0.57
  -4 -23   6    0.52    0.31
  -4  23   6    0.28    0.43
  -4 -23   5   19.38    1.23
   4 -23  -5   20.12    1.54
  -4  23   4    0.85    0.39
   4 -23  -4   -0.85    0.62
  -4  23   3    8.58    0.52
   4 -23  -3   11.29    1.02
   4 -23  -2    9.87    0.99
  -4  23   2   10.24    0.63
   4 -23  -1    1.21    0.59
  -4  23   1    1.90    0.32
  -4  23   0    0.78    0.35
   4 -23   0    0.05    0.49
  -4  23  -1    3.10    0.47
  -4  23  -2   10.68    0.80
   4 -23   3   10.67    0.99
  -4  23  -3    7.70    0.94
  -4  23  -4    0.07    0.41
   4  23   4    0.40    0.32
   4 -23   4   -0.45    0.56
   4  23   5   19.21    1.03
   4 -23   5   17.62    1.31
  -4  23  -6    0.23    0.45
   4  23   6   -0.14    0.29
   4 -23   6    0.13    0.49
   4  23   7    5.61    0.47
   4 -23   7    5.48    0.73
   4 -23   8   -0.54    0.62
  -4  23  -8    0.60    0.53
   4  23   8    0.31    0.28
   4 -23   8   -0.56    0.49
  -4  23  -9    2.53    0.68
   4 -23   9    2.35    0.77
   4 -23   9    1.34    0.53
  -4  23 -10    1.95    0.64
   4 -23  10    1.80    0.50
   4 -23  10    0.31    0.63
   4 -23  11    0.45    0.63
   4 -23  11    0.07    0.45
  -4  23 -11    0.42    0.60
   4 -23  12    0.26    0.45
   4 -23  12   -0.56    0.59
   4 -24 -11    0.89    0.55
   4  24 -10   -0.53    0.63
   4 -24 -10    0.77    0.54
   4  24  -9    2.34    0.72
   4 -24  -9    2.03    0.62
  -4 -24   8    1.36    0.38
   4 -24  -8    1.47    0.57
  -4  24   8    1.33    0.39
  -4 -24   7    5.78    0.55
   4 -24  -7    6.00    0.79
  -4  24   6   -0.30    0.47
  -4 -24   6   -0.05    0.33
   4 -24  -6   -0.05    0.54
  -4 -24   5   20.50    1.32
   4 -24  -5   21.58    1.63
   4 -24  -4   10.66    1.14
  -4  24   4   15.90    0.99
   4 -24  -3    9.20    0.95
  -4  24   3    7.85    0.48
  -4  24   2    0.25    0.22
   4 -24  -2   -0.15    0.53
   4 -24  -1    1.91    0.65
  -4  24   1    2.13    0.35
   4 -24   0   47.11    2.85
  -4  24   0   50.89    2.58
  -4  24  -1    3.78    0.51
  -4  24  -2    0.53    0.39
  -4  24  -3   13.28    0.95
   4 -24   3    9.45    1.01
   4 -24   4    9.06    0.97
  -4  24  -4   11.10    0.90
   4  24   4   11.10    0.79
   4  24   5   23.43    1.20
   4 -24   5   20.94    1.44
  -4  24  -6    0.53    0.52
   4  24   6   -0.07    0.29
   4 -24   6   -0.13    0.49
   4 -24   7    3.80    0.65
   4  24   7    4.08    0.41
  -4  24  -8    0.43    0.69
   4 -24   8    1.28    0.64
   4 -24   8    1.81    0.55
  -4  24  -9    3.38    0.71
   4 -24   9    2.13    0.74
   4 -24   9    2.57    0.58
   4 -24  10    0.37    0.44
  -4  24 -10    0.10    0.60
   4 -24  10   -0.33    0.65
  -4  24 -11   -0.62    0.61
   4 -24  11    0.07    0.64
   4 -24  11    0.67    0.48
   4 -24  12    1.95    0.56
   4 -25 -11   -0.23    0.55
   4  25 -10    2.15    0.71
   4 -25 -10    1.31    0.56
   4  25  -9    0.66    0.64
   4 -25  -9    0.99    0.55
   4 -25  -8   -0.62    0.54
   4  25  -8   -0.53    0.65
  -4 -25   8    0.05    0.34
  -4  25   7    2.32    0.54
  -4 -25   7    2.36    0.44
   4 -25  -7    3.24    0.66
   4 -25  -6    1.15    0.59
  -4 -25   6   -0.02    0.33
  -4  25   6   -0.14    0.49
  -4 -25   5    8.05    0.73
   4 -25  -5   10.30    1.03
   4 -25  -4   -0.05    0.58
  -4  25   4    0.55    0.40
  -4  25   3    4.10    0.32
   4 -25  -3    5.66    0.79
   4 -25  -2   12.19    1.10
  -4  25   2   11.22    0.69
   4 -25  -1    1.39    0.60
  -4  25   1    1.43    0.33
   4 -25   0    0.10    0.50
  -4  25   0    0.83    0.36
  -4  25  -1    0.91    0.39
  -4  25  -2   13.38    0.94
   4 -25   3    6.85    0.86
  -4  25  -3    8.05    0.73
  -4  25  -4    0.07    0.45
   4  25   4    0.62    0.39
   4 -25   4    0.05    0.52
   4  25   5   11.36    0.73
   4 -25   5    8.40    0.91
  -4  25  -6    0.34    0.49
   4 -25   6    0.26    0.47
   4  25   6   -0.05    0.29
  -4  25  -7    5.21    0.70
   4 -25   7    2.94    0.64
  -4  25  -8    0.17    0.57
   4 -25   8   -0.49    0.64
   4 -25   8   -0.04    0.48
  -4  25  -9    1.83    0.66
   4 -25   9    1.31    0.71
   4 -25   9    1.47    0.55
  -4  25 -10    1.64    0.63
   4 -25  10    1.06    0.48
   4 -25  10    0.40    0.66
   4 -25  11   -0.63    0.71
   4 -25  11    0.27    0.45
   4 -25  12    0.34    0.50
   4 -26 -11   -0.37    0.56
   4 -26 -10    0.49    0.53
   4  26  -9    0.91    0.64
   4 -26  -9    0.56    0.52
   4  26  -8    1.36    0.65
   4 -26  -8    0.80    0.52
  -4 -26   8    0.57    0.37
  -4 -26   7    0.58    0.34
   4 -26  -7    0.37    0.54
  -4  26   7   -0.04    0.48
  -4 -26   6   -0.19    0.33
   4 -26  -6   -0.38    0.54
  -4  26   6   -0.63    0.52
  -4 -26   5    2.86    0.43
   4 -26  -5    3.02    0.69
  -4  26   5    3.55    0.56
  -4  26   4    8.25    0.69
   4 -26  -4    5.28    0.82
  -4  26   3    0.41    0.18
   4 -26  -3    0.47    0.53
  -4  26   2   -0.01    0.21
   4 -26  -2    0.16    0.51
  -4  26   1    0.27    0.27
   4 -26  -1    0.20    0.52
   4 -26   0   24.35    1.72
  -4  26   0   25.61    1.43
  -4  26  -1    0.74    0.37
  -4  26  -2    0.11    0.36
   4 -26   3    0.38    0.51
  -4  26  -3    0.82    0.44
   4  26   3    0.86    0.41
  -4  26  -4    6.57    0.71
   4  26   4    7.14    0.65
   4 -26   4    4.79    0.74
  -4  26  -5    3.11    0.61
   4 -26   5    2.72    0.61
   4  26   5    3.61    0.47
  -4  26  -6   -0.23    0.48
   4 -26   6   -0.35    0.48
  -4  26  -7    0.08    0.52
   4 -26   7    0.34    0.49
  -4  26  -8    0.56    0.55
   4 -26   8    0.06    0.59
   4 -26   8    0.44    0.49
   4 -26   9    0.66    0.49
  -4  26  -9    0.32    0.63
   4 -26   9    0.07    0.63
  -4  26 -10    0.87    0.61
   4 -26  10    0.31    0.47
   4 -26  10   -0.34    0.65
   4 -26  11   -0.31    0.47
   4 -26  12    0.96    0.53
   4 -27 -10    1.12    0.56
   4 -27  -9    0.49    0.54
   4  27  -8   -0.53    0.62
  -4 -27   8   -0.21    0.36
   4 -27  -8   -0.22    0.50
  -4 -27   7    0.36    0.34
   4 -27  -7   -0.28    0.53
   4  27  -7   -0.42    0.59
  -4 -27   6    0.17    0.32
   4 -27  -6    0.58    0.56
  -4  27   6   -0.19    0.53
   4 -27  -5    0.45    0.57
  -4  27   5    1.04    0.46
  -4 -27   5    0.23    0.30
   4 -27  -4   -0.20    0.55
   4 -27  -3    0.15    0.55
  -4  27   3   -0.06    0.18
  -4  27   2    2.10    0.29
   4 -27  -2    2.01    0.65
  -4  27   1   -0.02    0.28
   4 -27  -1   -0.20    0.53
  -4  27   0    0.34    0.33
   4 -27   0   -0.05    0.52
  -4  27  -1   -0.25    0.34
  -4  27  -2    2.38    0.46
   4  27   3    0.36    0.38
   4 -27   3    0.47    0.52
  -4  27  -3    0.66    0.44
   4  27   4    0.12    0.39
   4 -27   4   -0.46    0.52
  -4  27  -4   -0.09    0.44
  -4  27  -5    0.49    0.48
   4 -27   5    0.90    0.51
  -4  27  -6    0.04    0.50
   4 -27   6    0.57    0.51
  -4  27  -7    0.04    0.54
   4 -27   7    0.04    0.47
  -4  27  -8    0.77    0.59
   4 -27   8   -0.06    0.57
   4 -27   8    0.28    0.47
  -4  27  -9    0.77    0.60
   4 -27   9    0.36    0.48
   4 -27   9   -0.20    0.64
   4 -27  10    0.20    0.46
   4 -27  10   -0.14    0.69
   4 -27  11    0.24    0.48
   4 -28 -10   -0.50    0.52
   4 -28  -9    0.72    0.54
   4  28  -8   -0.10    0.62
   4 -28  -8    0.81    0.55
  -4 -28   7   -0.52    0.39
   4  28  -7   -0.23    0.62
   4 -28  -7    0.51    0.53
  -4 -28   6   -0.30    0.35
   4  28  -6    0.31    0.56
   4 -28  -6    0.48    0.55
  -4 -28   5    0.07    0.32
   4 -28  -5    0.35    0.54
   4 -28  -4    2.90    0.68
   4 -28  -3    1.08    0.62
  -4  28   3    0.37    0.18
  -4  28   2    0.17    0.22
   4 -28  -2    0.41    0.59
   4 -28  -1   -0.05    0.49
  -4  28   1   -0.06    0.29
  -4  28   0   12.26    0.81
   4 -28   0    9.84    1.04
  -4  28  -1    0.11    0.36
  -4  28  -2    0.15    0.39
   4  28   3    0.93    0.40
   4 -28   3    0.42    0.50
  -4  28  -3    0.63    0.44
   4 -28   4    3.46    0.67
  -4  28  -4    4.20    0.59
   4 -28   5    0.81    0.55
  -4  28  -5   -0.03    0.47
  -4  28  -6   -0.04    0.50
   4 -28   6    0.44    0.48
  -4  28  -7    0.20    0.53
   4 -28   7    0.42    0.47
   4 -28   8   -0.12    0.48
   4 -28   8    0.35    0.58
  -4  28  -8    0.08    0.56
   4 -28   9    0.70    0.65
   4 -28   9    0.82    0.52
   4 -28  10    0.16    0.48
   4 -28  11    0.24    0.50
   4 -29  -9   -0.14    0.52
   4 -29  -8   -0.23    0.51
   4  29  -7   -0.09    0.60
   4 -29  -7   -0.14    0.52
  -4 -29   6   -0.22    0.35
   4  29  -6    0.18    0.56
   4 -29  -6    0.38    0.53
  -4 -29   5    0.23    0.33
   4 -29  -5   -0.49    0.55
   4 -29  -4   -0.05    0.56
   4 -29  -3    0.05    0.55
   4 -29  -2    2.01    0.63
  -4  29   2    1.43    0.28
   4 -29  -1    0.20    0.55
  -4  29   1    0.25    0.30
   4 -29   0    0.30    0.55
  -4  29   0    0.44    0.34
  -4  29  -1    0.20    0.35
  -4  29  -2    1.70    0.44
   4 -29   3    0.43    0.54
  -4  29  -3    0.39    0.44
   4 -29   4    0.32    0.55
  -4  29  -4    0.09    0.44
   4 -29   5   -0.31    0.49
  -4  29  -5    0.50    0.48
   4 -29   6    0.04    0.50
  -4  29  -6    0.07    0.49
   4 -29   7    0.04    0.49
  -4  29  -7   -0.04    0.52
   4 -29   8    0.17    0.50
   4 -29   8    0.06    0.56
  -4  29  -8    0.12    0.54
   4 -29   9    0.29    0.48
   4  30  -6   -0.48    0.60
   4 -30  -6   -0.19    0.53
   4  30  -5    1.36    0.63
  -4 -30   5    1.78    0.40
   4 -30  -5    1.24    0.62
   4  30  -4    1.81    0.64
   4 -30  -4    2.07    0.66
   4 -30  -3   -0.05    0.51
   4 -30  -2   -0.15    0.51
   4 -30  -1   -0.46    0.59
  -4  30   1    0.41    0.29
  -4  30   0   13.68    0.89
   4 -30   0   13.47    1.18
  -4  30  -1    0.19    0.36
  -4  30  -2    0.12    0.40
   4 -30   3   -0.28    0.55
  -4  30  -3    0.79    0.44
   4 -30   4    2.80    0.64
  -4  30  -4    1.86    0.54
   4 -30   5    1.70    0.59
  -4  30  -5    2.34    0.58
   4 -30   6   -0.09    0.49
  -4  30  -6    0.10    0.53
  -4  30  -7    0.30    0.52
   4  31  -6   -0.39    0.64
   4  31  -5    3.03    0.70
   4  31  -4   -0.12    0.58
   4  31  -3    1.04    0.59
   4 -31  -2    4.54    0.77
   4 -31  -1    0.05    0.54
   4 -31   0    0.70    0.53
  -4  31   0    0.07    0.35
  -4  31  -1    0.23    0.39
   4 -31   2    4.55    0.74
  -4  31  -2    3.99    0.54
  -4  31  -3    2.69    0.53
  -4  31  -4    0.65    0.50
  -4  31  -5    3.41    0.63
  -4  31  -6    0.03    0.54
  -4  31  -7    1.74    0.62
   4  32  -5    5.69    0.84
   4  32  -4    2.23    0.67
   4  32  -3    1.85    0.67
   4  32  -2   -0.55    0.58
   4  32  -1    0.83    0.58
   4  32   0   10.31    0.92
   4  32   1    0.09    0.51
  -4  32  -1    0.40    0.40
   4  32   2    0.03    0.50
  -4  32  -2    0.25    0.41
  -4  32  -3    2.36    0.52
  -4  32  -4    2.52    0.57
  -4  32  -5    4.78    0.68
  -4  32  -6    0.23    0.53
   4  33  -4   -0.24    0.61
   4  33  -3    1.25    0.63
   4  33  -2    1.23    0.59
   4  33  -1   -0.24    0.55
   4  33   0   -0.03    0.52
  -4  33  -3    1.44    0.49
  -4  33  -4    0.47    0.49
  -4  33  -5    1.91    0.56
   4  34  -3    0.23    0.54
   4  34  -2   -0.11    0.57
   4  34  -1   -0.17    0.54
  -4  34  -5    0.71    0.50
   5   0 -16    2.79    0.63
   5   0 -15    0.60    0.53
   5   0 -14    5.03    0.76
   5   0 -13    1.44    0.20
   5   0 -13    2.60    0.67
   5   0 -12    4.44    0.74
   5   0 -12    3.83    0.28
   5   0 -11    0.89    0.15
   5   0  -8   34.37    1.66
   5   0  -7    0.47    0.09
   5   0  -6   71.06    3.38
   5   0  -5   -0.01    0.07
   5   0  -4  245.34   11.56
  -5   0   3   22.95    1.13
  -5   0   2   35.47    1.66
   5   0  -2   32.53    1.66
  -5   0   1    5.28    0.31
   5   0  -1    4.59    0.31
   5   0  -1    5.44    0.33
   5   0   0    0.13    0.10
  -5   0   0    0.17    0.10
   5   0   0    0.18    0.11
   5   0   1   64.93    3.20
   5   0   1   66.06    3.21
  -5   0  -1   68.67    3.21
  -5   0  -2   41.73    2.00
   5   0   2   39.78    2.01
  -5   0  -3    2.36    0.21
  -5   0  -3    2.62    0.25
   5   0   3    2.44    0.23
  -5   0  -4  268.39   13.17
  -5   0  -4  286.46   13.15
   5   0   4  277.60   13.17
   5   0   5    0.58    0.18
  -5   0  -5    0.60    0.18
  -5   0  -5    0.82    0.19
  -5   0  -6  123.39    5.92
  -5   0  -6  125.06    5.95
   5   0   6  121.94    5.94
   5   0   7    0.34    0.22
  -5   0  -7    0.29    0.19
  -5   0  -7    0.34    0.20
   5   0   8   37.21    1.94
  -5   0  -8   35.69    1.89
  -5   0  -8   38.05    1.93
  -5   0  -9   42.43    2.23
   5   0   9   41.95    2.26
  -5   0  -9   45.66    2.22
  -5   0 -10    1.63    0.32
  -5   0 -10    1.40    0.30
   5   0  10    1.29    0.35
  -5   0 -11    0.07    0.29
   5   0  11   -0.30    0.35
  -5   0 -11    0.21    0.27
  -5   0 -12    4.22    0.49
  -5   0 -12    5.11    0.52
   5   0  12    5.23    0.32
  -5   0 -13   19.02    1.15
  -5   0 -14   10.40    0.76
  -5   0 -14    9.51    0.74
  -5   0 -15    0.18    0.38
  -5   0 -15    0.47    0.36
  -5   0 -16    0.97    0.43
  -5   0 -16    1.92    0.45
  -5   0 -17    0.14    0.39
  -5   0 -17    0.52    0.42
  -5   0 -18    1.82    0.48
  -5   0 -18    2.00    0.53
   5   1 -17    2.11    0.66
   5   1 -16    1.17    0.62
   5  -1 -16    1.05    0.50
   5  -1 -15    0.70    0.48
   5   1 -15   -0.32    0.58
   5  -1 -14    6.27    0.72
   5   1 -14    4.90    0.80
   5  -1 -13   14.53    0.77
   5  -1 -13   16.94    1.17
   5   1 -13   17.82    1.33
   5   1 -13   15.78    0.82
   5  -1 -12    1.56    0.57
   5  -1 -12    1.25    0.16
   5   1 -12    2.30    0.21
   5  -1 -11    0.04    0.10
   5  -1 -10    0.69    0.12
   5  -1 -10    0.89    0.11
   5  -1  -9   22.67    1.10
   5  -1  -8   18.32    0.89
   5  -1  -7    0.20    0.06
   5   1  -7   -0.04    0.10
   5   1  -6   47.72    2.12
   5  -1  -6   42.28    2.09
   5   1  -5    2.87    0.19
   5  -1  -5    2.55    0.16
   5   1  -4  152.96    6.94
   5  -1  -4  142.38    6.93
  -5  -1   3    1.24    0.14
   5   1  -3    1.20    0.13
  -5   1   3    1.05    0.10
  -5  -1   2   21.64    1.07
  -5   1   2   21.68    1.06
   5   1  -2   21.39    1.06
   5  -1  -2   19.46    1.06
   5  -1  -2   22.89    1.08
   5  -1  -1   60.51    2.80
  -5   1   1   59.18    2.80
  -5  -1   1   58.82    2.80
   5   1  -1   56.76    2.80
   5   1  -1   52.73    2.81
   5  -1  -1   60.28    2.81
   5   1   0    0.08    0.10
   5  -1   0    0.03    0.10
  -5   1   0    0.09    0.09
   5   1   0    0.10    0.10
   5   1   1    5.24    0.33
   5  -1   1    5.61    0.34
  -5  -1  -1    5.91    0.34
  -5   1  -1    5.42    0.34
  -5   1  -2   25.96    1.15
   5   1   2   23.03    1.14
   5   1   2   23.91    1.15
   5   1   2   22.98    1.16
  -5  -1  -2   25.40    1.15
   5   1   3   13.36    0.66
  -5  -1  -3   13.31    0.65
   5  -1   3   13.51    0.67
  -5   1  -3   13.63    0.65
  -5  -1  -3   14.44    0.68
  -5   1  -3   13.21    0.67
  -5  -1  -4  235.12   11.09
   5  -1   4  237.05   11.13
   5   1   4  225.51   11.11
  -5   1  -4  230.09   11.12
  -5   1  -4  243.40   11.11
  -5  -1  -4  233.11   11.12
  -5   1  -5    0.50    0.16
   5   1   5    0.51    0.18
  -5  -1  -5    0.64    0.18
  -5   1  -5    0.39    0.18
  -5  -1  -5    0.30    0.15
   5  -1   5    0.42    0.18
  -5   1  -6   49.73    2.59
   5  -1   6   54.42    2.64
  -5  -1  -6   54.52    2.63
  -5  -1  -6   48.52    2.58
  -5  -1  -6   56.19    2.63
   5   1   6   52.29    2.61
  -5   1  -6   54.36    2.63
  -5  -1  -7   -0.19    0.21
  -5  -1  -7    0.10    0.18
   5   1   7    0.04    0.19
  -5   1  -7    0.30    0.21
  -5  -1  -7    0.15    0.20
  -5   1  -7    0.26    0.20
   5  -1   7    0.37    0.21
   5  -1   8   38.88    2.06
  -5  -1  -8   41.96    2.06
  -5  -1  -8   35.50    1.98
  -5   1  -8   40.52    2.02
  -5  -1  -8   41.70    2.05
  -5   1  -8   40.86    2.05
   5   1   8   38.95    2.04
   5   1   9    4.40    0.45
  -5  -1  -9    3.25    0.36
  -5   1  -9    3.03    0.39
  -5  -1  -9    3.30    0.41
  -5   1  -9    3.23    0.41
   5  -1   9    3.89    0.46
  -5   1 -10    0.85    0.28
   5   1  10    0.67    0.30
  -5  -1 -10    0.47    0.25
   5  -1  10    0.32    0.29
  -5  -1 -10    1.38    0.32
  -5   1 -10    0.70    0.29
  -5  -1 -11    0.28    0.27
  -5   1 -11    0.75    0.29
   5   1  11    0.47    0.36
  -5   1 -11    0.49    0.29
   5  -1  11    0.44    0.36
   5  -1  12    3.70    0.55
  -5  -1 -12    3.26    0.42
   5   1  12    3.18    0.26
   5   1  12    2.77    0.51
  -5   1 -12    2.91    0.42
  -5   1 -12    3.55    0.45
  -5  -1 -12    3.14    0.44
  -5   1 -13    1.64    0.42
  -5  -1 -13    1.86    0.40
  -5   1 -13    2.45    0.43
  -5  -1 -13    2.47    0.41
  -5  -1 -14    3.42    0.48
  -5   1 -14    4.12    0.52
  -5  -1 -14    5.07    0.52
  -5   1 -14    4.96    0.54
  -5   1 -15    0.21    0.40
  -5  -1 -15    0.24    0.33
[truncated: 508,931 more chars]
