# Supplementary material for: Universal machine learning aided synthesis approach of two-dimensional perovskites in a typical laboratory
Source: Nat Commun. 2024 Jan 2;15:138. doi: 10.1038/s41467-023-44236-5 (PMC10761762; doi:10.1038/s41467-023-44236-5)
Supplement: Supplementary file 4 — Supplementary Data 1 [file 41467_2023_44236_MOESM4_ESM.zip › (NH3C6H10NH3)2AgBiI8·H2O.cif]

# Electronic Supplementary Material (ESI) for Journal of Materials Chemistry A.
# This journal is © The Royal Society of Chemistry 2019

####################################################################### 
# 
# This file contains crystal structure data downloaded from the 
# Cambridge Structural Database (CSD) hosted by the Cambridge 
# Crystallographic Data Centre (CCDC).
# 
# Full information about CCDC data access policies and citation 
# guidelines are available at http://www.ccdc.cam.ac.uk/access/V1 
# 
# Audit and citation data items may have been added by the CCDC. 
# Please retain this information to preserve the provenance of 
# this file and to allow appropriate attribution of the data. 
# 
#######################################################################

data_mo_bly_190226_cdaag_0m_pl
_database_code_depnum_ccdc_archive 'CCDC 1900561'
loop_
_audit_author_name
_audit_author_address
'Leyu Bi'
;Xi'an Jiaotong University
China
;
_audit_update_record             
;
2019-03-01 deposited with the CCDC.	2019-07-26 downloaded from the CCDC.
;
_audit_creation_date             2019-02-28
_audit_creation_method           
;
Olex2 1.2
(compiled 2017.03.28 svn.r3405 for OlexSys, GUI svn.r5337)
;
_shelxl_version_number           2013-2
_chemical_name_common            ?
_chemical_name_systematic        
;
 ?
;
_chemical_formula_moiety         'Ag Bi I8, 2(C6 H16 N2), H2 O'
_chemical_formula_sum            'C12 H34 Ag Bi I8 N4 O'
_chemical_formula_weight         1582.48
_chemical_melting_point          ?
loop_
_atom_type_symbol
_atom_type_description
_atom_type_scat_dispersion_real
_atom_type_scat_dispersion_imag
_atom_type_scat_source
C C 0.0033 0.0016 'International Tables Vol C Tables 4.2.6.8 and 6.1.1.4'
H H 0.0000 0.0000 'International Tables Vol C Tables 4.2.6.8 and 6.1.1.4'
Ag Ag -0.8971 1.1015 'International Tables Vol C Tables 4.2.6.8 and 6.1.1.4'
Bi Bi -4.1077 10.2566 'International Tables Vol C Tables 4.2.6.8 and 6.1.1.4'
I I -0.4742 1.8119 'International Tables Vol C Tables 4.2.6.8 and 6.1.1.4'
N N 0.0061 0.0033 'International Tables Vol C Tables 4.2.6.8 and 6.1.1.4'
O O 0.0106 0.0060 'International Tables Vol C Tables 4.2.6.8 and 6.1.1.4'

_shelx_space_group_comment       
;
The symmetry employed for this shelxl refinement is uniquely defined
by the following loop, which should always be used as a source of
symmetry information in preference to the above space-group names.
They are only intended as comments.
;
_space_group_crystal_system      monoclinic
_space_group_IT_number           14
_space_group_name_H-M_alt        'P 1 21/n 1'
_space_group_name_Hall           '-P 2yn'
loop_
_space_group_symop_operation_xyz
'x, y, z'
'-x+1/2, y+1/2, -z+1/2'
'-x, -y, -z'
'x-1/2, -y-1/2, z-1/2'

_cell_length_a                   8.556(6)
_cell_length_b                   19.504(15)
_cell_length_c                   19.181(14)
_cell_angle_alpha                90
_cell_angle_beta                 93.488(11)
_cell_angle_gamma                90
_cell_volume                     3195(4)
_cell_formula_units_Z            4
_cell_measurement_reflns_used    6177
_cell_measurement_temperature    296(2)
_cell_measurement_theta_max      26.454
_cell_measurement_theta_min      2.342
_shelx_estimated_absorpt_T_max   0.871
_shelx_estimated_absorpt_T_min   0.330
_exptl_absorpt_coefficient_mu    13.856
_exptl_absorpt_correction_T_max  0.4401
_exptl_absorpt_correction_T_min  0.2902
_exptl_absorpt_correction_type   multi-scan
_exptl_absorpt_process_details   
;
SADABS-2014/5 (Bruker,2014/5) was used for absorption correction. 
wR2(int) was 0.0891 before and 0.0463 after correction. 
The Ratio of minimum to maximum transmission is 0.6594. 
The \l/2 correction factor is Not present.
;
_exptl_crystal_colour            red
_exptl_crystal_density_diffrn    3.290
_exptl_crystal_density_meas      ?
_exptl_crystal_density_method    ?
_exptl_crystal_description       plate
_exptl_crystal_F_000             2784
_exptl_crystal_size_max          0.25
_exptl_crystal_size_mid          0.21
_exptl_crystal_size_min          0.17
_exptl_special_details           
;
 ?
;
_exptl_transmission_factor_max   ?
_exptl_transmission_factor_min   ?
_diffrn_reflns_av_R_equivalents  0.0963
_diffrn_reflns_av_unetI/netI     0.0792
_diffrn_reflns_Laue_measured_fraction_full 0.952
_diffrn_reflns_Laue_measured_fraction_max 0.952
_diffrn_reflns_limit_h_max       10
_diffrn_reflns_limit_h_min       -10
_diffrn_reflns_limit_k_max       24
_diffrn_reflns_limit_k_min       -24
_diffrn_reflns_limit_l_max       23
_diffrn_reflns_limit_l_min       -24
_diffrn_reflns_number            29824
_diffrn_reflns_point_group_measured_fraction_full 0.952
_diffrn_reflns_point_group_measured_fraction_max 0.952
_diffrn_reflns_theta_full        25.242
_diffrn_reflns_theta_max         26.525
_diffrn_reflns_theta_min         1.490
_diffrn_ambient_temperature      296.15
_diffrn_detector_area_resol_mean ?
_diffrn_measured_fraction_theta_full 0.952
_diffrn_measured_fraction_theta_max 0.952
_diffrn_measurement_device_type  'Bruker D8 with PHOTON 100 detector'
_diffrn_measurement_method       '\f and \w shutterless scans'
_diffrn_radiation_type           MoK\a
_diffrn_radiation_wavelength     0.71073
_diffrn_source                   
;
Advanced Light Source, station 11.3.1
;
_reflns_Friedel_coverage         0.000
_reflns_Friedel_fraction_full    .
_reflns_Friedel_fraction_max     .
_reflns_number_gt                4033
_reflns_number_total             6327
_reflns_special_details          
;
 Reflections were merged by SHELXL according to the crystal
 class for the calculation of statistics and refinement.
 
 _reflns_Friedel_fraction is defined as the number of unique
 Friedel pairs measured divided by the number that would be
 possible theoretically, ignoring centric projections and
 systematic absences.
;
_reflns_threshold_expression     'I > 2\s(I)'
_computing_cell_refinement       'SAINT v8.27A (Bruker, 2012)'
_computing_data_collection       ?
_computing_data_reduction        'SAINT v8.27A (Bruker, 2012)'
_computing_molecular_graphics    'Olex2 (Dolomanov et al., 2009)'
_computing_publication_material  'Olex2 (Dolomanov et al., 2009)'
_computing_structure_refinement  'ShelXL (Sheldrick, 2015)'
_computing_structure_solution    'olex2.solve (Bourhis et al., 2015)'
_refine_diff_density_max         7.327
_refine_diff_density_min         -3.647
_refine_diff_density_rms         0.534
_refine_ls_extinction_coef       .
_refine_ls_extinction_method     none
_refine_ls_goodness_of_fit_ref   1.031
_refine_ls_hydrogen_treatment    constr
_refine_ls_matrix_type           full
_refine_ls_number_parameters     251
_refine_ls_number_reflns         6327
_refine_ls_number_restraints     10
_refine_ls_R_factor_all          0.1455
_refine_ls_R_factor_gt           0.0982
_refine_ls_restrained_S_all      1.034
_refine_ls_shift/su_max          0.000
_refine_ls_shift/su_mean         0.000
_refine_ls_structure_factor_coef Fsqd
_refine_ls_weighting_details     
;
 w=1/[\s^2^(Fo^2^)+(0.1390P)^2^+184.5290P]
 where P=(Fo^2^+2Fc^2^)/3
;
_refine_ls_weighting_scheme      calc
_refine_ls_wR_factor_gt          0.2395
_refine_ls_wR_factor_ref         0.2743
_refine_special_details          
;
 ?
;
_olex2_refinement_description    
;
1. Fixed Uiso
 At 1.2 times of:
  All C(H) groups, All C(H,H) groups, All N(H,H,H) groups
 At 1.5 times of:
  All O(H,H) groups
2. Restrained distances
 HJ-H1A
 1.72 with sigma of 0.02
 H1A-HJ
 1.9 with sigma of 0.02
 H1B_$1-HU_$2
 1.77 with sigma of 0.02
 HU_$2-H1B_$1
 1.82 with sigma of 0.02
3. Uiso/Uaniso restraints and constraints
C5 \\sim C6: within 2A with sigma of 0.01 and sigma for terminal atoms of 0.01
4.a Free rotating group:
 O1(H1A,H1B)
4.b Ternary CH refined with riding coordinates:
 C7(HH), C10(HI), C1(HZ), C4(H2AA)
4.c Secondary CH2 refined with riding coordinates:
 C11(HF,HG), C9(HM,HN), C2(HO,HP), C12(HQ,HR), C5(HV,HW), C8(HX,HY), C3(H0AA,
 H1AA), C6(H3AA,H4AA)
4.d Idealised Me refined as rotating group:
 N3(H,HA,HB), N2(HC,HD,HE), N4(HJ,HK,HL), N1(HS,HT,HU)
;
_atom_sites_solution_hydrogens   mixed
_atom_sites_solution_primary     iterative
_atom_sites_solution_secondary   ?
loop_
_atom_site_label
_atom_site_type_symbol
_atom_site_fract_x
_atom_site_fract_y
_atom_site_fract_z
_atom_site_U_iso_or_equiv
_atom_site_adp_type
_atom_site_occupancy
_atom_site_site_symmetry_order
_atom_site_calc_flag
_atom_site_refinement_flags_posn
_atom_site_refinement_flags_adp
_atom_site_refinement_flags_occupancy
_atom_site_disorder_assembly
_atom_site_disorder_group
Bi1 Bi 0.76316(11) -0.12924(5) -0.24691(5) 0.0285(3) Uani 1 1 d . . . . .
I1 I 0.9521(2) -0.26134(9) -0.24994(10) 0.0376(4) Uani 1 1 d . . . . .
I3 I 0.8012(2) -0.12930(9) -0.08663(9) 0.0348(4) Uani 1 1 d . . . . .
I4 I 0.4624(2) -0.21122(10) -0.24685(11) 0.0412(5) Uani 1 1 d . . . . .
I2 I 1.0754(2) -0.04842(9) -0.24536(10) 0.0372(4) Uani 1 1 d . . . . .
I7 I 0.2606(2) 0.12877(9) -0.11635(10) 0.0401(5) Uani 1 1 d . . . . .
I5 I 0.7571(2) -0.12351(10) -0.40562(10) 0.0419(5) Uani 1 1 d . . . . .
I8 I 0.2374(3) 0.12611(10) -0.38703(10) 0.0452(5) Uani 1 1 d . . . . .
I6 I 0.5660(2) 0.00130(10) -0.24311(15) 0.0597(7) Uani 1 1 d . . . . .
Ag1 Ag 0.2995(4) 0.0991(2) -0.25097(14) 0.0908(13) Uani 1 1 d . . . . .
N3 N 0.798(3) 0.1803(14) 0.1087(12) 0.045(6) Uani 1 1 d . . . . .
H H 0.8253 0.2235 0.1005 0.054 Uiso 1 1 calc GR . . . .
HA H 0.8786 0.1527 0.1020 0.054 Uiso 1 1 calc GR . . . .
HB H 0.7709 0.1764 0.1525 0.054 Uiso 1 1 calc GR . . . .
N2 N 0.331(3) 0.3177(14) -0.1169(14) 0.053(7) Uani 1 1 d . . . . .
HC H 0.2892 0.3343 -0.1571 0.064 Uiso 1 1 calc GR . . . .
HD H 0.3324 0.2721 -0.1188 0.064 Uiso 1 1 calc GR . . . .
HE H 0.4281 0.3334 -0.1096 0.064 Uiso 1 1 calc GR . . . .
C11 C 0.768(3) 0.0544(15) 0.0031(12) 0.035(6) Uani 1 1 d . . . . .
HF H 0.8731 0.0584 0.0248 0.042 Uiso 1 1 calc R . . . .
HG H 0.7455 0.0061 -0.0042 0.042 Uiso 1 1 calc R . . . .
C7 C 0.656(4) 0.1599(15) 0.0576(15) 0.045(7) Uani 1 1 d . . . . .
HH H 0.5601 0.1743 0.0787 0.054 Uiso 1 1 calc R . . . .
C10 C 0.759(3) 0.0903(15) -0.0642(15) 0.042(7) Uani 1 1 d . . . . .
HI H 0.6547 0.0832 -0.0867 0.050 Uiso 1 1 calc R . . . .
N4 N 0.878(3) 0.0599(13) -0.1106(12) 0.044(6) Uani 1 1 d . . . . .
HJ H 0.8930 0.0883 -0.1459 0.053 Uiso 1 1 calc DGR . . . .
HK H 0.8434 0.0198 -0.1273 0.053 Uiso 1 1 calc GR . . . .
HL H 0.9686 0.0536 -0.0858 0.053 Uiso 1 1 calc GR . . . .
C9 C 0.786(4) 0.1676(16) -0.0553(16) 0.051(8) Uani 1 1 d . . . . .
HM H 0.8899 0.1757 -0.0335 0.061 Uiso 1 1 calc R . . . .
HN H 0.7802 0.1896 -0.1007 0.061 Uiso 1 1 calc R . . . .
C2 C 0.242(6) 0.332(2) 0.066(2) 0.082(14) Uani 1 1 d . . . . .
HO H 0.3209 0.3181 0.1020 0.099 Uiso 1 1 calc R . . . .
HP H 0.1464 0.3077 0.0758 0.099 Uiso 1 1 calc R . . . .
C12 C 0.652(4) 0.0847(17) 0.0505(15) 0.049(8) Uani 1 1 d . . . . .
HQ H 0.5480 0.0713 0.0332 0.059 Uiso 1 1 calc R . . . .
HR H 0.6710 0.0647 0.0965 0.059 Uiso 1 1 calc R . . . .
N1 N 0.339(4) 0.4365(15) 0.1151(19) 0.075(10) Uani 1 1 d . . . . .
HS H 0.3569 0.4789 0.1004 0.090 Uiso 1 1 calc GR . . . .
HT H 0.4242 0.4110 0.1110 0.090 Uiso 1 1 calc GR . . . .
HU H 0.3156 0.4377 0.1597 0.090 Uiso 1 1 calc DGR . . . .
C5 C 0.251(6) 0.416(2) -0.051(3) 0.095(12) Uani 1 1 d . U . . .
HV H 0.3602 0.4289 -0.0431 0.114 Uiso 1 1 calc R . . . .
HW H 0.2094 0.4391 -0.0930 0.114 Uiso 1 1 calc R . . . .
C8 C 0.666(5) 0.1979(18) -0.0109(15) 0.058(9) Uani 1 1 d . . . . .
HX H 0.5642 0.1965 -0.0364 0.070 Uiso 1 1 calc R . . . .
HY H 0.6914 0.2456 -0.0015 0.070 Uiso 1 1 calc R . . . .
C1 C 0.213(7) 0.4078(17) 0.074(2) 0.11(2) Uani 1 1 d . . . . .
HZ H 0.1220 0.4112 0.1031 0.130 Uiso 1 1 calc R . . . .
C3 C 0.287(12) 0.309(3) 0.006(3) 0.22(5) Uani 1 1 d . . . . .
H0AA H 0.2566 0.2608 0.0036 0.262 Uiso 1 1 calc R . . . .
H1AA H 0.4007 0.3095 0.0097 0.262 Uiso 1 1 calc R . . . .
C4 C 0.238(6) 0.3394(18) -0.060(3) 0.085(15) Uani 1 1 d . . . . .
H2AA H 0.1281 0.3275 -0.0720 0.102 Uiso 1 1 calc R . . . .
C6 C 0.164(6) 0.438(2) 0.009(2) 0.097(12) Uani 1 1 d . U . . .
H3AA H 0.1728 0.4875 0.0132 0.117 Uiso 1 1 calc R . . . .
H4AA H 0.0538 0.4276 -0.0013 0.117 Uiso 1 1 calc R . . . .
O1 O 0.867(3) 0.1250(11) -0.2482(13) 0.061(6) Uani 1 1 d . . . . .
H1A H 0.8706 0.0821 -0.2401 0.091 Uiso 1 1 d DG . . . .
H1B H 0.8947 0.1327 -0.2892 0.091 Uiso 1 1 d DG . . . .

loop_
_atom_site_aniso_label
_atom_site_aniso_U_11
_atom_site_aniso_U_22
_atom_site_aniso_U_33
_atom_site_aniso_U_23
_atom_site_aniso_U_13
_atom_site_aniso_U_12
Bi1 0.0289(5) 0.0268(5) 0.0302(5) -0.0011(4) 0.0049(4) 0.0004(4)
I1 0.0387(9) 0.0282(9) 0.0468(11) -0.0005(7) 0.0083(8) 0.0091(7)
I3 0.0396(9) 0.0374(9) 0.0279(9) -0.0026(7) 0.0078(7) -0.0007(7)
I4 0.0292(9) 0.0416(10) 0.0534(12) -0.0039(9) 0.0080(8) -0.0056(7)
I2 0.0318(9) 0.0325(9) 0.0479(11) -0.0006(8) 0.0077(7) -0.0054(7)
I7 0.0472(11) 0.0424(10) 0.0314(10) -0.0036(8) 0.0084(8) -0.0083(8)
I5 0.0527(11) 0.0440(10) 0.0289(9) 0.0020(8) 0.0017(8) 0.0040(8)
I8 0.0581(12) 0.0440(11) 0.0332(10) 0.0048(8) -0.0001(8) -0.0084(9)
I6 0.0413(11) 0.0345(10) 0.102(2) -0.0108(11) -0.0057(11) 0.0158(8)
Ag1 0.090(2) 0.156(3) 0.0271(14) 0.0015(17) 0.0078(14) 0.056(2)
N3 0.051(15) 0.060(16) 0.024(12) 0.012(11) 0.005(11) 0.004(12)
N2 0.054(16) 0.052(16) 0.055(18) 0.010(13) 0.010(13) -0.002(13)
C11 0.046(15) 0.048(15) 0.011(11) -0.007(11) 0.006(10) 0.017(12)
C7 0.055(18) 0.051(18) 0.031(15) -0.020(13) 0.017(13) -0.012(14)
C10 0.042(15) 0.049(17) 0.034(15) -0.022(13) 0.006(12) -0.008(13)
N4 0.060(16) 0.047(14) 0.026(12) -0.013(11) 0.000(11) 0.003(12)
C9 0.08(2) 0.043(17) 0.034(17) -0.002(14) 0.015(16) 0.010(16)
C2 0.11(3) 0.06(2) 0.07(3) -0.03(2) -0.04(3) 0.01(2)
C12 0.047(17) 0.07(2) 0.030(15) 0.004(15) 0.019(13) -0.024(16)
N1 0.09(2) 0.045(17) 0.10(3) -0.013(17) 0.01(2) -0.023(16)
C5 0.13(3) 0.061(19) 0.10(3) -0.006(18) 0.01(2) 0.05(2)
C8 0.09(3) 0.07(2) 0.021(15) -0.004(14) 0.008(15) 0.026(19)
C1 0.21(6) 0.028(17) 0.08(3) -0.015(18) -0.09(3) 0.01(3)
C3 0.55(18) 0.05(3) 0.06(3) 0.00(3) 0.07(6) -0.04(5)
C4 0.11(3) 0.04(2) 0.11(4) 0.03(2) 0.04(3) -0.01(2)
C6 0.13(3) 0.063(19) 0.10(3) -0.006(18) 0.01(2) 0.05(2)
O1 0.068(16) 0.054(14) 0.058(15) 0.017(11) -0.007(12) -0.018(12)

_geom_special_details            
;
 All esds (except the esd in the dihedral angle between two l.s. planes)
 are estimated using the full covariance matrix.  The cell esds are taken
 into account individually in the estimation of esds in distances, angles
 and torsion angles; correlations between esds in cell parameters are only
 used when they are defined by crystal symmetry.  An approximate (isotropic)
 treatment of cell esds is used for estimating esds involving l.s. planes.
;
loop_
_geom_bond_atom_site_label_1
_geom_bond_atom_site_label_2
_geom_bond_distance
_geom_bond_site_symmetry_2
_geom_bond_publ_flag
Bi1 I1 3.044(3) . ?
Bi1 I3 3.072(3) . ?
Bi1 I4 3.030(3) . ?
Bi1 I2 3.101(3) . ?
Bi1 I5 3.044(3) . ?
Bi1 I6 3.058(3) . ?
I7 Ag1 2.686(4) . ?
I8 Ag1 2.683(4) . ?
I6 Ag1 2.970(4) . ?
N3 H 0.8900 . ?
N3 HA 0.8900 . ?
N3 HB 0.8900 . ?
N3 C7 1.56(4) . ?
N2 HC 0.8900 . ?
N2 HD 0.8900 . ?
N2 HE 0.8900 . ?
N2 C4 1.45(5) . ?
C11 HF 0.9700 . ?
C11 HG 0.9700 . ?
C11 C10 1.47(4) . ?
C11 C12 1.50(4) . ?
C7 HH 0.9800 . ?
C7 C12 1.47(4) . ?
C7 C8 1.52(4) . ?
C10 HI 0.9800 . ?
C10 N4 1.51(3) . ?
C10 C9 1.53(4) . ?
N4 HJ 0.8900 . ?
N4 HK 0.8900 . ?
N4 HL 0.8900 . ?
C9 HM 0.9700 . ?
C9 HN 0.9700 . ?
C9 C8 1.50(4) . ?
C2 HO 0.9700 . ?
C2 HP 0.9700 . ?
C2 C1 1.52(5) . ?
C2 C3 1.31(6) . ?
C12 HQ 0.9700 . ?
C12 HR 0.9700 . ?
N1 HS 0.8900 . ?
N1 HT 0.8900 . ?
N1 HU 0.8900 . ?
N1 C1 1.41(5) . ?
C5 HV 0.9700 . ?
C5 HW 0.9700 . ?
C5 C4 1.51(6) . ?
C5 C6 1.47(6) . ?
C8 HX 0.9700 . ?
C8 HY 0.9700 . ?
C1 HZ 0.9800 . ?
C1 C6 1.43(6) . ?
C3 H0AA 0.9700 . ?
C3 H1AA 0.9700 . ?
C3 C4 1.45(7) . ?
C4 H2AA 0.9800 . ?
C6 H3AA 0.9700 . ?
C6 H4AA 0.9700 . ?
O1 H1A 0.8502 . ?
O1 H1B 0.8494 . ?

loop_
_geom_angle_atom_site_label_1
_geom_angle_atom_site_label_2
_geom_angle_atom_site_label_3
_geom_angle
_geom_angle_site_symmetry_1
_geom_angle_site_symmetry_3
_geom_angle_publ_flag
I1 Bi1 I3 89.70(6) . . ?
I1 Bi1 I2 88.41(7) . . ?
I1 Bi1 I6 178.54(7) . . ?
I3 Bi1 I2 87.23(5) . . ?
I4 Bi1 I1 90.31(8) . . ?
I4 Bi1 I3 92.17(6) . . ?
I4 Bi1 I2 178.59(6) . . ?
I4 Bi1 I5 93.27(6) . . ?
I4 Bi1 I6 88.25(8) . . ?
I5 Bi1 I1 89.35(6) . . ?
I5 Bi1 I3 174.49(6) . . ?
I5 Bi1 I2 87.31(6) . . ?
I5 Bi1 I6 91.00(7) . . ?
I6 Bi1 I3 90.08(7) . . ?
I6 Bi1 I2 93.02(8) . . ?
Ag1 I6 Bi1 163.10(13) . . ?
I7 Ag1 I6 103.24(12) . . ?
I8 Ag1 I7 149.75(17) . . ?
I8 Ag1 I6 106.34(12) . . ?
H N3 HA 109.5 . . ?
H N3 HB 109.5 . . ?
HA N3 HB 109.5 . . ?
C7 N3 H 109.5 . . ?
C7 N3 HA 109.5 . . ?
C7 N3 HB 109.5 . . ?
HC N2 HD 109.5 . . ?
HC N2 HE 109.5 . . ?
HD N2 HE 109.5 . . ?
C4 N2 HC 109.5 . . ?
C4 N2 HD 109.5 . . ?
C4 N2 HE 109.5 . . ?
HF C11 HG 108.1 . . ?
C10 C11 HF 109.6 . . ?
C10 C11 HG 109.6 . . ?
C10 C11 C12 110(2) . . ?
C12 C11 HF 109.6 . . ?
C12 C11 HG 109.6 . . ?
N3 C7 HH 107.9 . . ?
C12 C7 N3 109(3) . . ?
C12 C7 HH 107.9 . . ?
C12 C7 C8 114(2) . . ?
C8 C7 N3 110(3) . . ?
C8 C7 HH 107.9 . . ?
C11 C10 HI 108.4 . . ?
C11 C10 N4 109(2) . . ?
C11 C10 C9 112(2) . . ?
N4 C10 HI 108.4 . . ?
N4 C10 C9 111(2) . . ?
C9 C10 HI 108.4 . . ?
C10 N4 HJ 109.5 . . ?
C10 N4 HK 109.5 . . ?
C10 N4 HL 109.5 . . ?
HJ N4 HK 109.5 . . ?
HJ N4 HL 109.5 . . ?
HK N4 HL 109.5 . . ?
C10 C9 HM 109.6 . . ?
C10 C9 HN 109.6 . . ?
HM C9 HN 108.1 . . ?
C8 C9 C10 110(3) . . ?
C8 C9 HM 109.6 . . ?
C8 C9 HN 109.6 . . ?
HO C2 HP 107.0 . . ?
C1 C2 HO 107.6 . . ?
C1 C2 HP 107.6 . . ?
C3 C2 HO 107.6 . . ?
C3 C2 HP 107.6 . . ?
C3 C2 C1 119(5) . . ?
C11 C12 HQ 108.3 . . ?
C11 C12 HR 108.3 . . ?
C7 C12 C11 116(2) . . ?
C7 C12 HQ 108.3 . . ?
C7 C12 HR 108.3 . . ?
HQ C12 HR 107.4 . . ?
HS N1 HT 109.5 . . ?
HS N1 HU 109.5 . . ?
HT N1 HU 109.5 . . ?
C1 N1 HS 109.5 . . ?
C1 N1 HT 109.5 . . ?
C1 N1 HU 109.5 . . ?
HV C5 HW 108.1 . . ?
C4 C5 HV 109.6 . . ?
C4 C5 HW 109.6 . . ?
C6 C5 HV 109.6 . . ?
C6 C5 HW 109.6 . . ?
C6 C5 C4 110(4) . . ?
C7 C8 HX 109.2 . . ?
C7 C8 HY 109.2 . . ?
C9 C8 C7 112(3) . . ?
C9 C8 HX 109.2 . . ?
C9 C8 HY 109.2 . . ?
HX C8 HY 107.9 . . ?
C2 C1 HZ 105.5 . . ?
N1 C1 C2 109(4) . . ?
N1 C1 HZ 105.5 . . ?
N1 C1 C6 120(5) . . ?
C6 C1 C2 111(3) . . ?
C6 C1 HZ 105.5 . . ?
C2 C3 H0AA 106.6 . . ?
C2 C3 H1AA 106.6 . . ?
C2 C3 C4 123(6) . . ?
H0AA C3 H1AA 106.5 . . ?
C4 C3 H0AA 106.6 . . ?
C4 C3 H1AA 106.6 . . ?
N2 C4 C5 110(3) . . ?
N2 C4 C3 113(5) . . ?
N2 C4 H2AA 108.9 . . ?
C5 C4 H2AA 108.9 . . ?
C3 C4 C5 107(4) . . ?
C3 C4 H2AA 108.9 . . ?
C5 C6 H3AA 108.4 . . ?
C5 C6 H4AA 108.4 . . ?
C1 C6 C5 115(4) . . ?
C1 C6 H3AA 108.4 . . ?
C1 C6 H4AA 108.4 . . ?
H3AA C6 H4AA 107.5 . . ?
H1A O1 H1B 109.5 . . ?

loop_
_geom_torsion_atom_site_label_1
_geom_torsion_atom_site_label_2
_geom_torsion_atom_site_label_3
_geom_torsion_atom_site_label_4
_geom_torsion
_geom_torsion_site_symmetry_1
_geom_torsion_site_symmetry_2
_geom_torsion_site_symmetry_3
_geom_torsion_site_symmetry_4
_geom_torsion_publ_flag
N3 C7 C12 C11 -78(3) . . . . ?
N3 C7 C8 C9 76(3) . . . . ?
C11 C10 C9 C8 -60(3) . . . . ?
C10 C11 C12 C7 -50(4) . . . . ?
C10 C9 C8 C7 52(4) . . . . ?
N4 C10 C9 C8 179(3) . . . . ?
C2 C1 C6 C5 -43(7) . . . . ?
C2 C3 C4 N2 165(6) . . . . ?
C2 C3 C4 C5 44(9) . . . . ?
C12 C11 C10 N4 179(2) . . . . ?
C12 C11 C10 C9 56(3) . . . . ?
C12 C7 C8 C9 -46(4) . . . . ?
N1 C1 C6 C5 84(6) . . . . ?
C8 C7 C12 C11 45(4) . . . . ?
C1 C2 C3 C4 -33(11) . . . . ?
C3 C2 C1 N1 -105(7) . . . . ?
C3 C2 C1 C6 29(9) . . . . ?
C4 C5 C6 C1 59(6) . . . . ?
C6 C5 C4 N2 -177(4) . . . . ?
C6 C5 C4 C3 -54(7) . . . . ?

_shelx_res_file                  
;
TITL mo_BLY_190226_CDAAg_0m in P-1 #2 New: P21/n
CELL 0.71073 8.556 19.504 19.181 90 93.488 90
ZERR 4 0.006 0.015 0.014 0 0.011 0
LATT 1
SYMM 0.5-X,0.5+Y,0.5-Z
SFAC C H Ag Bi I N O
UNIT 48 136 4 4 32 16 4
EQIV $1 2.5-X,0.5+Y,-0.5-Z
EQIV $2 2-X,1-Y,-Z
DFIX 1.72 HJ H1A
DFIX 1.9 H1A HJ
DFIX 1.77 H1B_$1 HU_$2
DFIX 1.82 HU_$2 H1B_$1
SIMU 0.01 0.01 2 C5 C6

L.S. 50
PLAN  -50
TEMP 23
BOND $H
CONF
fmap 2
acta
OMIT -4 8 1
OMIT 4 8 7
OMIT -3 2 9
OMIT 4 1 0
OMIT 4 1 6
OMIT -4 4 1
OMIT -4 4 7
OMIT 3 2 13
OMIT -3 14 1
OMIT -4 12 1
OMIT -4 10 6
OMIT -3 4 12
OMIT -4 3 1
OMIT 4 10 4
OMIT 4 3 5
OMIT -4 6 6
OMIT -4 8 7
OMIT 4 8 5
OMIT -4 7 3
OMIT 3 4 12
OMIT -4 3 7
OMIT 5 8 12
OMIT 4 12 7
OMIT -4 2 12
OMIT -4 6 12
OMIT -3 10 7
OMIT 4 6 12
OMIT 4 10 12
OMIT -4 1 6
OMIT 3 12 4
OMIT -3 12 6
OMIT 4 7 3
OMIT -3 2 13
OMIT 3 12 12
OMIT 4 8 13
OMIT 5 8 4
OMIT 4 8 1
OMIT 4 4 7
OMIT 3 10 7
OMIT -4 10 4
OMIT -3 2 15
OMIT 5 8 18
OMIT 4 10 10
OMIT 3 10 13
OMIT -4 10 12
OMIT 3 4 10
OMIT 4 17 0
OMIT 4 10 2
OMIT -4 2 6
OMIT 4 7 9
OMIT 4 10 6
OMIT -4 12 7
OMIT 3 12 10
OMIT -3 14 7
OMIT 4 2 12
OMIT 3 14 5
OMIT 4 10 0
OMIT -4 17 6
OMIT 4 14 12
OMIT -4 13 1
OMIT -4 2 4
OMIT 4 6 18
OMIT -4 3 13
OMIT -4 20 1
OMIT 3 12 6
OMIT -4 13 7
OMIT 4 1 12
OMIT -4 6 4
OMIT -4 1 12
OMIT -4 17 2
OMIT 4 6 4
OMIT 3 4 6
OMIT 4 16 7
OMIT 4 12 13
OMIT -4 1 2
OMIT 4 6 10
OMIT 4 2 18
OMIT -4 2 9
OMIT -4 8 9
OMIT 4 10 18
OMIT 4 21 2
OMIT 3 2 11
OMIT -4 4 15
OMIT 4 4 13
OMIT 4 4 5
OMIT -4 14 12
OMIT 4 8 3
OMIT 4 2 4
OMIT 5 8 10
OMIT 4 3 11
OMIT 4 3 2
OMIT 8 1 1
OMIT 4 1 4
OMIT -4 13 13
OMIT 4 21 4
OMIT 4 14 4
OMIT 9 1 2
OMIT 4 12 1
OMIT -4 7 9
OMIT 4 17 8
OMIT 4 12 3
OMIT 7 2 12
OMIT -4 4 12
OMIT 4 17 2
OMIT -4 20 7
OMIT -3 4 6
OMIT 0 2 18
OMIT 4 17 6
OMIT 4 3 7
OMIT -3 12 2
OMIT -3 4 14
OMIT -4 8 15
OMIT 4 7 6
OMIT -4 14 4
OMIT -3 8 8
OMIT 4 13 5
OMIT 3 14 13
OMIT -4 21 4
OMIT -4 6 20
OMIT -4 10 2
OMIT -4 12 9
OMIT 3 18 7
OMIT -4 7 11
OMIT -4 4 9
OMIT 4 14 10
OMIT 4 3 13
OMIT 4 6 6
OMIT -4 21 2
OMIT 4 7 0
OMIT 4 14 7
OMIT 4 6 0
OMIT 4 6 2
OMIT -4 15 1
OMIT -4 11 6
OMIT 4 17 4
OMIT -4 17 8
OMIT 4 1 15
OMIT -4 14 6
OMIT 4 16 13
OMIT 7 4 1
OMIT 3 5 6
OMIT -4 18 12
OMIT -3 11 6
OMIT -4 3 5
OMIT 3 5 9
OMIT 4 14 2
OMIT 4 20 7
OMIT -7 10 9
OMIT 3 8 12
OMIT -3 1 14
OMIT 1 17 0
OMIT 4 7 12
OMIT -4 11 12
OMIT 0 1 19
OMIT 4 2 7
OMIT -4 5 14
OMIT 4 4 3
OMIT 4 16 2
OMIT -7 3 8
OMIT -4 2 20
OMIT 4 11 0
OMIT -4 17 12
OMIT -4 2 17
OMIT -4 9 7
OMIT 4 22 4
OMIT 3 14 1
OMIT 4 13 7
OMIT 4 15 7
OMIT -4 2 16
OMIT -3 6 7
OMIT -4 16 1
OMIT 4 15 1
OMIT -3 1 12
OMIT 4 15 5
OMIT 4 3 1
OMIT -4 3 4
OMIT 1 21 0
OMIT 4 1 9
OMIT -3 3 12
OMIT -7 3 14
OMIT -3 11 8
OMIT 4 2 10
OMIT 7 0 1
OMIT 4 20 5
OMIT -4 11 8
OMIT 4 7 15
OMIT 1 4 18
OMIT 7 2 6
OMIT -4 6 18
OMIT 5 8 2
OMIT 8 4 12
OMIT 4 11 6
OMIT -4 10 14
OMIT 4 12 5
OMIT -8 3 15
OMIT 4 3 8
OMIT 4 18 7
OMIT 4 20 1
OMIT 3 6 13
OMIT -4 1 8
OMIT 7 2 4
OMIT 3 2 15
OMIT -4 22 4
OMIT -3 1 6
OMIT 3 15 4
OMIT -4 2 15
OMIT -3 10 15
OMIT -4 11 14
OMIT 3 16 12
OMIT -4 3 19
OMIT 1 4 19
OMIT 4 18 2
OMIT -3 5 9
OMIT -3 2 19
OMIT 7 12 7
OMIT 4 18 1
OMIT -4 6 2
OMIT -3 18 7
OMIT 4 2 2
OMIT 1 0 19
OMIT 3 12 0
OMIT -4 11 2
OMIT -7 8 5
OMIT -4 5 13
OMIT -4 2 14
OMIT 4 4 4
OMIT -4 10 18
OMIT 7 10 12
OMIT -4 1 14
OMIT 5 20 0
OMIT 1 2 14
OMIT 7 6 6
OMIT -4 7 6
OMIT -4 10 10
OMIT 7 4 7
OMIT -7 5 13
OMIT 3 10 5
OMIT 3 9 5
OMIT 0 1 18
OMIT 7 12 1
OMIT 4 14 6
OMIT -3 11 14
OMIT -4 15 5
OMIT -3 3 15
OMIT -7 2 10
OMIT -4 9 13
OMIT 1 4 13
OMIT -7 10 15
OMIT 5 16 4
OMIT -7 1 13
OMIT 3 12 8
OMIT -3 15 1
OMIT 3 6 7
REM <olex2.extras>
REM <HklSrc "%.\\mo_BLY_190226_CDAAg_0m.hkl">
REM </olex2.extras>

WGHT    0.139000  184.529007
FVAR       0.05578
BI1   4    0.763155   -0.129245   -0.246911    11.00000    0.02891    0.02677 =
         0.03024   -0.00108    0.00491    0.00044
I1    5    0.952081   -0.261339   -0.249941    11.00000    0.03865    0.02817 =
         0.04678   -0.00048    0.00828    0.00909
I3    5    0.801231   -0.129298   -0.086626    11.00000    0.03962    0.03743 =
         0.02794   -0.00263    0.00783   -0.00071
I4    5    0.462366   -0.211224   -0.246853    11.00000    0.02921    0.04164 =
         0.05335   -0.00389    0.00797   -0.00557
I2    5    1.075405   -0.048417   -0.245361    11.00000    0.03178    0.03252 =
         0.04791   -0.00061    0.00771   -0.00538
I7    5    0.260648    0.128775   -0.116351    11.00000    0.04722    0.04240 =
         0.03138   -0.00357    0.00839   -0.00831
I5    5    0.757115   -0.123513   -0.405620    11.00000    0.05267    0.04398 =
         0.02887    0.00201    0.00173    0.00401
I8    5    0.237448    0.126113   -0.387025    11.00000    0.05814    0.04401 =
         0.03322    0.00477   -0.00007   -0.00844
I6    5    0.565976    0.001302   -0.243107    11.00000    0.04134    0.03447 =
         0.10209   -0.01076   -0.00573    0.01580
AG1   3    0.299535    0.099137   -0.250969    11.00000    0.08967    0.15619 =
         0.02710    0.00154    0.00779    0.05572
N3    6    0.798015    0.180337    0.108653    11.00000    0.05113    0.06039 =
         0.02424    0.01222    0.00483    0.00415
AFIX 137
H     2    0.825295    0.223509    0.100542    11.00000   -1.20000
HA    2    0.878570    0.152738    0.101952    11.00000   -1.20000
HB    2    0.770867    0.176396    0.152535    11.00000   -1.20000
AFIX   0

N2    6    0.330820    0.317712   -0.116930    11.00000    0.05439    0.05156 =
         0.05522    0.00964    0.01024   -0.00221
AFIX 137
HC    2    0.289152    0.334286   -0.157109    11.00000   -1.20000
HD    2    0.332351    0.272126   -0.118839    11.00000   -1.20000
HE    2    0.428143    0.333372   -0.109625    11.00000   -1.20000
AFIX   0

C11   1    0.768130    0.054421    0.003122    11.00000    0.04593    0.04810 =
         0.01051   -0.00745    0.00605    0.01749
AFIX  23
HF    2    0.873144    0.058390    0.024812    11.00000   -1.20000
HG    2    0.745483    0.006139   -0.004233    11.00000   -1.20000
AFIX   0
C7    1    0.656353    0.159915    0.057618    11.00000    0.05510    0.05084 =
         0.03059   -0.01975    0.01681   -0.01220
AFIX  13
HH    2    0.560103    0.174274    0.078685    11.00000   -1.20000
AFIX   0
C10   1    0.759359    0.090314   -0.064243    11.00000    0.04248    0.04912 =
         0.03399   -0.02163    0.00605   -0.00769
AFIX  13
HI    2    0.654660    0.083174   -0.086696    11.00000   -1.20000
AFIX   0
N4    6    0.878335    0.059852   -0.110598    11.00000    0.06005    0.04720 =
         0.02561   -0.01295    0.00027    0.00273
AFIX 137
HJ    2    0.893038    0.088298   -0.145884    11.00000   -1.20000
HK    2    0.843358    0.019767   -0.127331    11.00000   -1.20000
HL    2    0.968583    0.053574   -0.085841    11.00000   -1.20000
AFIX   0
C9    1    0.786165    0.167602   -0.055276    11.00000    0.07804    0.04259 =
         0.03387   -0.00153    0.01468    0.00979
AFIX  23
HM    2    0.889869    0.175698   -0.033549    11.00000   -1.20000
HN    2    0.780178    0.189609   -0.100711    11.00000   -1.20000
AFIX   0

C2    1    0.242163    0.331511    0.066072    11.00000    0.10921    0.06329 =
         0.06881   -0.02833   -0.04054    0.00677
AFIX  23
HO    2    0.320915    0.318138    0.102018    11.00000   -1.20000
HP    2    0.146414    0.307659    0.075791    11.00000   -1.20000
AFIX   0

C12   1    0.652470    0.084693    0.050474    11.00000    0.04709    0.07213 =
         0.02993    0.00442    0.01930   -0.02383
AFIX  23
HQ    2    0.547995    0.071319    0.033192    11.00000   -1.20000
HR    2    0.671038    0.064672    0.096526    11.00000   -1.20000
AFIX   0

N1    6    0.338984    0.436494    0.115144    11.00000    0.08507    0.04546 =
         0.09667   -0.01325    0.01451   -0.02296
AFIX 137
HS    2    0.356853    0.478895    0.100436    11.00000   -1.20000
HT    2    0.424191    0.411001    0.110997    11.00000   -1.20000
HU    2    0.315631    0.437677    0.159714    11.00000   -1.20000
AFIX   0
C5    1    0.250957    0.416204   -0.050955    11.00000    0.12789    0.06062 =
         0.09674   -0.00568    0.01338    0.04862
AFIX  23
HV    2    0.360204    0.428949   -0.043143    11.00000   -1.20000
HW    2    0.209398    0.439108   -0.092981    11.00000   -1.20000
AFIX   0

C8    1    0.665719    0.197915   -0.010946    11.00000    0.08688    0.06662 =
         0.02093   -0.00445    0.00830    0.02637
AFIX  23
HX    2    0.564241    0.196486   -0.036370    11.00000   -1.20000
HY    2    0.691404    0.245582   -0.001458    11.00000   -1.20000
AFIX   0

C1    1    0.212603    0.407817    0.074379    11.00000    0.20775    0.02755 =
         0.07769   -0.01463   -0.08673    0.00884
AFIX  13
HZ    2    0.122028    0.411205    0.103102    11.00000   -1.20000
AFIX   0
C3    1    0.287101    0.308676    0.006471    11.00000    0.54874    0.05173 =
         0.05996    0.00001    0.06694   -0.03702
AFIX  23
H0AA  2    0.256645    0.260805    0.003636    11.00000   -1.20000
H1AA  2    0.400665    0.309519    0.009728    11.00000   -1.20000
AFIX   0
C4    1    0.237887    0.339413   -0.060403    11.00000    0.10675    0.03918 =
         0.11346    0.02973    0.04387   -0.01094
AFIX  13
H2AA  2    0.128072    0.327531   -0.071972    11.00000   -1.20000
AFIX   0
C6    1    0.163623    0.438142    0.008788    11.00000    0.12995    0.06276 =
         0.09895   -0.00633    0.00845    0.04628
AFIX  23
H3AA  2    0.172755    0.487542    0.013235    11.00000   -1.20000
H4AA  2    0.053769    0.427593   -0.001266    11.00000   -1.20000
AFIX   6

O1    7    0.866964    0.124986   -0.248162    11.00000    0.06849    0.05429 =
         0.05798    0.01721   -0.00724   -0.01812
H1A   2    0.870603    0.082129   -0.240127    11.00000   -1.50000
H1B   2    0.894688    0.132720   -0.289206    11.00000   -1.50000
AFIX   0
HKLF 4 1 1 0 0 0 0 -1 0 1 0

REM  mo_BLY_190226_CDAAg_0m in P-1 #2 New: P21/n
REM R1 =  0.0982 for    4033 Fo > 4sig(Fo)  and  0.1455 for all    6327 data
REM    251 parameters refined using     10 restraints

END

WGHT      0.1373    186.5058

REM Highest difference peak  7.327,  deepest hole -3.647,  1-sigma level  0.534
Q1    1   0.6356 -0.1231 -0.2468  11.00000  0.05    7.33
Q2    1   0.8812 -0.1250 -0.2500  11.00000  0.05    7.29
Q3    1   0.1456  0.1280 -0.1172  11.00000  0.05    6.11
Q4    1   0.3577  0.1266 -0.3856  11.00000  0.05    5.77
Q5    1   1.0307 -0.1280 -0.2455  11.00000  0.05    5.36
Q6    1   0.5030 -0.1325 -0.2478  11.00000  0.05    5.20
Q7    1   0.0993  0.1266 -0.3823  11.00000  0.05    4.83
Q8    1   0.6779 -0.1222 -0.0864  11.00000  0.05    4.78
Q9    1   0.8831 -0.1250 -0.4104  11.00000  0.05    4.24
Q10   1   0.4012  0.1260 -0.1162  11.00000  0.05    4.18
Q11   1   0.6831 -0.2606 -0.2487  11.00000  0.05    3.87
Q12   1   1.1981 -0.2090 -0.2447  11.00000  0.05    3.79
Q13   1   0.5409 -0.1327 -0.0846  11.00000  0.05    3.69
Q14   1   1.0223 -0.1263 -0.4069  11.00000  0.05    3.62
Q15   1   0.4966  0.1282 -0.3843  11.00000  0.05    3.52
Q16   1   0.9325 -0.0498 -0.2502  11.00000  0.05    3.49
Q17   1   0.8359  0.0076 -0.2473  11.00000  0.05    3.44
Q18   1   1.3447 -0.0436 -0.2469  11.00000  0.05    3.41
Q19   1   0.6391 -0.1228 -0.4045  11.00000  0.05    3.41
Q20   1   1.2012 -0.0473 -0.2542  11.00000  0.05    3.33
Q21   1   0.9271 -0.1258 -0.0887  11.00000  0.05    3.22
Q22   1   1.2965 -0.0004 -0.2424  11.00000  0.05    3.18
Q23   1   1.2112 -0.2591 -0.2561  11.00000  0.05    3.13
Q24   1   1.0730 -0.2573 -0.2469  11.00000  0.05    3.13
Q25   1   0.7179 -0.2078 -0.2513  11.00000  0.05    3.03
Q26   1   1.0637 -0.1298 -0.0804  11.00000  0.05    3.01
Q27   1   0.5796 -0.2117 -0.2498  11.00000  0.05    2.97
Q28   1   0.8113 -0.0506 -0.2407  11.00000  0.05    2.92
Q29   1   0.4395  0.0083 -0.2459  11.00000  0.05    2.90
Q30   1   0.0074  0.1276 -0.1189  11.00000  0.05    2.75
Q31   1   0.6949  0.0041 -0.2551  11.00000  0.05    2.58
Q32   1   0.8167 -0.2592 -0.2486  11.00000  0.05    2.58
Q33   1   0.5766  0.1035 -0.2501  11.00000  0.05    2.57
Q34   1   0.5303  0.1337 -0.1161  11.00000  0.05    2.36
Q35   1   0.3486 -0.2106 -0.2475  11.00000  0.05    2.26
Q36   1   0.9350 -0.1973 -0.2431  11.00000  0.05    2.24
Q37   1   0.4991 -0.1256 -0.4041  11.00000  0.05    2.14
Q38   1   0.0324  0.0892 -0.2540  11.00000  0.05    2.08
Q39   1  -0.0421  0.1325 -0.3870  11.00000  0.05    2.08
Q40   1   1.0844  0.0092 -0.2464  11.00000  0.05    1.95
Q41   1   1.2431 -0.1103 -0.2397  11.00000  0.05    1.95
Q42   1   0.4117 -0.2466 -0.2450  11.00000  0.05    1.71
Q43   1   0.5355 -0.0139 -0.2821  11.00000  0.05    1.71
Q44   1   0.6046 -0.0387 -0.2349  11.00000  0.05    1.71
Q45   1   0.7812 -0.1753 -0.2232  11.00000  0.05    1.70
Q46   1   0.3674 -0.1364 -0.2512  11.00000  0.05    1.65
Q47   1   0.7128 -0.0718 -0.4198  11.00000  0.05    1.62
Q48   1   0.4802 -0.2146 -0.2941  11.00000  0.05    1.58
Q49   1   0.2182  0.1236 -0.2566  11.00000  0.05    1.58
Q50   1   0.2630  0.1349 -0.2536  11.00000  0.05    1.54
;
_shelx_res_checksum              35807
_olex2_submission_special_instructions 'No special instructions were received'
