# Supplementary material for: Universal machine learning aided synthesis approach of two-dimensional perovskites in a typical laboratory
Source: Nat Commun. 2024 Jan 2;15:138. doi: 10.1038/s41467-023-44236-5 (PMC10761762; doi:10.1038/s41467-023-44236-5)
Supplement: Supplementary file 4 — Supplementary Data 1 [file 41467_2023_44236_MOESM4_ESM.zip › (NH3C6H4CH2NH3)2AgBiI8.cif]

data_mo_cf20230807_9_0m_a
_audit_creation_date               2023-08-11
_audit_creation_method
;
Olex2 1.5-alpha
(compiled 2023.03.06 svn.rbb2c1857 for OlexSys, GUI svn.r6748)
;
_shelx_SHELXL_version_number       '2018/1'
_audit_contact_author_address      ?
_audit_contact_author_email        ?
_audit_contact_author_name         ''
_audit_contact_author_phone        ?
_publ_contact_author_id_orcid      ?
_publ_section_references
;
Dolomanov, O.V., Bourhis, L.J., Gildea, R.J, Howard, J.A.K. & Puschmann, H.
 (2009), J. Appl. Cryst. 42, 339-341.

Sheldrick, G.M. (2015). Acta Cryst. A71, 3-8.

Sheldrick, G.M. (2015). Acta Cryst. C71, 3-8.
;
_chemical_name_common              ?
_chemical_name_systematic          ?
_chemical_formula_moiety           'Bi I6, Ag I2, 2(C7 H12 N2)'
_chemical_formula_sum              'C14 H24 Ag Bi I8 N4'
_chemical_formula_weight           1580.42
_chemical_melting_point            ?
loop_
  _atom_type_symbol
  _atom_type_description
  _atom_type_scat_dispersion_real
  _atom_type_scat_dispersion_imag
  _atom_type_scat_source
 'C' 'C' 0.0033 0.0016 'International Tables Vol C Tables 4.2.6.8 and 6.1.1.4'
 'H' 'H' 0.0000 0.0000 'International Tables Vol C Tables 4.2.6.8 and 6.1.1.4'
 'Ag' 'Ag' -0.8971 1.1015
 'International Tables Vol C Tables 4.2.6.8 and 6.1.1.4'
 'Bi' 'Bi' -4.1077 10.2566
 'International Tables Vol C Tables 4.2.6.8 and 6.1.1.4'
 'I' 'I' -0.4742 1.8119 'International Tables Vol C Tables 4.2.6.8 and 6.1.1.4'
 'N' 'N' 0.0061 0.0033 'International Tables Vol C Tables 4.2.6.8 and 6.1.1.4'

_shelx_space_group_comment
;
The symmetry employed for this shelxl refinement is uniquely defined
by the following loop, which should always be used as a source of
symmetry information in preference to the above space-group names.
They are only intended as comments.
;
_space_group_crystal_system        'triclinic'
_space_group_IT_number             2
_space_group_name_H-M_alt          'P -1'
_space_group_name_Hall             '-P 1'
loop_
  _space_group_symop_operation_xyz
 'x, y, z'
 '-x, -y, -z'

_cell_length_a                     8.4382(11)
_cell_length_b                     9.1645(14)
_cell_length_c                     11.3224(16)
_cell_angle_alpha                  109.114(4)
_cell_angle_beta                   100.712(4)
_cell_angle_gamma                  92.213(4)
_cell_volume                       808.2(2)
_cell_formula_units_Z              1
_cell_measurement_reflns_used      9969
_cell_measurement_temperature      305.00
_cell_measurement_theta_max        33.61
_cell_measurement_theta_min        2.37
_shelx_estimated_absorpt_T_max     0.153
_shelx_estimated_absorpt_T_min     0.125
_exptl_absorpt_coefficient_mu      13.691
_exptl_absorpt_correction_T_max    0.7471
_exptl_absorpt_correction_T_min    0.3681
_exptl_absorpt_correction_type     none
_exptl_absorpt_process_details
;
SADABS-2016/2 (Bruker,2016/2) was used for absorption correction.
wR2(int) was 0.1436 before and 0.0835 after correction.
The Ratio of minimum to maximum transmission is 0.4927.
The \l/2 correction factor is Not present.
;
_exptl_absorpt_special_details     ?
_exptl_crystal_colour              'dull dark black'
_exptl_crystal_colour_lustre       dull
_exptl_crystal_colour_modifier     dark
_exptl_crystal_colour_primary      black
_exptl_crystal_density_diffrn      3.247
_exptl_crystal_density_meas        ?
_exptl_crystal_density_method      ?
_exptl_crystal_description         block
_exptl_crystal_F_000               690
_exptl_crystal_size_max            0.26
_exptl_crystal_size_mid            0.24
_exptl_crystal_size_min            0.22
_exptl_transmission_factor_max     ?
_exptl_transmission_factor_min     ?
_diffrn_reflns_av_R_equivalents    0.0753
_diffrn_reflns_av_unetI/netI       0.0744
_diffrn_reflns_Laue_measured_fraction_full  0.994
_diffrn_reflns_Laue_measured_fraction_max  0.990
_diffrn_reflns_limit_h_max         12
_diffrn_reflns_limit_h_min         -14
_diffrn_reflns_limit_k_max         15
_diffrn_reflns_limit_k_min         -15
_diffrn_reflns_limit_l_max         18
_diffrn_reflns_limit_l_min         -18
_diffrn_reflns_number              29185
_diffrn_reflns_point_group_measured_fraction_full  0.994
_diffrn_reflns_point_group_measured_fraction_max  0.990
_diffrn_reflns_theta_full          25.242
_diffrn_reflns_theta_max           36.374
_diffrn_reflns_theta_min           1.947
_diffrn_ambient_temperature        305.00
_diffrn_detector_area_resol_mean   ?
_diffrn_measured_fraction_theta_full  0.994
_diffrn_measured_fraction_theta_max  0.990
_diffrn_measurement_device_type    'Bruker APEX-II CCD'
_diffrn_measurement_method         '\f and \w scans'
_diffrn_radiation_type             MoK\a
_diffrn_radiation_wavelength       0.71073
_diffrn_source                     ?
_diffrn_source_current             1.4
_diffrn_source_power               0.07
_diffrn_source_voltage             50.0
_diffrn_standards_number           0
_reflns_Friedel_coverage           0.000
_reflns_Friedel_fraction_full      .
_reflns_Friedel_fraction_max       .
_reflns_number_gt                  5769
_reflns_number_total               7786
_reflns_special_details
;
 Reflections were merged by SHELXL according to the crystal
 class for the calculation of statistics and refinement.
 
 _reflns_Friedel_fraction is defined as the number of unique
 Friedel pairs measured divided by the number that would be
 possible theoretically, ignoring centric projections and
 systematic absences.
;
_reflns_threshold_expression       'I > 2\s(I)'
_computing_cell_refinement         'SAINT V8.40B (?, 2016)'
_computing_data_collection         ?
_computing_data_reduction          'SAINT V8.40B (?, 2016)'
_computing_molecular_graphics      'Olex2 1.5-alpha (Dolomanov et al., 2009)'
_computing_publication_material    'Olex2 1.5-alpha (Dolomanov et al., 2009)'
_computing_structure_refinement    'SHELXL 2018/1 (Sheldrick, 2015)'
_computing_structure_solution      'SHELXT 2014/5 (Sheldrick, 2014)'
_refine_diff_density_max           2.099
_refine_diff_density_min           -4.622
_refine_diff_density_rms           0.534
_refine_ls_extinction_coef         .
_refine_ls_extinction_method       none
_refine_ls_goodness_of_fit_ref     1.058
_refine_ls_hydrogen_treatment      constr
_refine_ls_matrix_type             full
_refine_ls_number_parameters       132
_refine_ls_number_reflns           7786
_refine_ls_number_restraints       0
_refine_ls_R_factor_all            0.0737
_refine_ls_R_factor_gt             0.0548
_refine_ls_restrained_S_all        1.058
_refine_ls_shift/su_max            0.001
_refine_ls_shift/su_mean           0.000
_refine_ls_structure_factor_coef   Fsqd
_refine_ls_weighting_details      
 'w=1/[\s^2^(Fo^2^)+(0.0764P)^2^] where P=(Fo^2^+2Fc^2^)/3'
_refine_ls_weighting_scheme        calc
_refine_ls_wR_factor_gt            0.1300
_refine_ls_wR_factor_ref           0.1518
_refine_special_details            ?
_olex2_refinement_description
;
1. Fixed Uiso
 At 1.2 times of:
  All C(H) groups, All C(H,H) groups, All N(H,H,H) groups
2.a Secondary CH2 refined with riding coordinates:
 C00F(H00K,H00L)
2.b Aromatic/amide H refined with riding coordinates:
 C00A(H00G), C00B(H00H), C00C(H00I), C00E(H00J)
2.c Idealised Me refined as rotating group:
 N008(H00A,H00B,H00C), N009(H00D,H00E,H00F)
;
_atom_sites_solution_hydrogens     geom
_atom_sites_solution_primary       dual
_atom_sites_solution_secondary     ?
loop_
  _atom_site_label
  _atom_site_type_symbol
  _atom_site_fract_x
  _atom_site_fract_y
  _atom_site_fract_z
  _atom_site_U_iso_or_equiv
  _atom_site_adp_type
  _atom_site_occupancy
  _atom_site_site_symmetry_order
  _atom_site_calc_flag
  _atom_site_refinement_flags_posn
  _atom_site_refinement_flags_adp
  _atom_site_refinement_flags_occupancy
  _atom_site_disorder_assembly
  _atom_site_disorder_group
 Bi00 Bi 1.000000 0.500000 1.000000 0.03127(8) Uani 1 2 d S . P . .
 I02 I 0.49160(5) 0.89092(5) 0.74289(4) 0.04231(10) Uani 1 1 d . . . . .
 I03 I 0.83227(5) 0.34223(5) 0.71635(4) 0.04436(11) Uani 1 1 d . . . . .
 I04 I 0.72787(4) 0.71302(5) 1.04438(4) 0.04607(12) Uani 1 1 d . . . . .
 I05 I 1.18393(5) 0.74273(5) 0.92879(4) 0.04434(11) Uani 1 1 d . . . . .
 Ag00 Ag 0.500000 1.000000 1.000000 0.0820(3) Uani 1 2 d S . P . .
 C007 C 0.8720(6) 0.8195(6) 0.5640(5) 0.0338(10) Uani 1 1 d . . . . .
 N008 N 0.5433(7) 0.5002(7) 0.2509(6) 0.0495(13) Uani 1 1 d . . . . .
 H00A H 0.579788 0.492027 0.180381 0.059 Uiso 1 1 calc R U . . .
 H00B H 0.445809 0.534177 0.244648 0.059 Uiso 1 1 calc R U . . .
 H00C H 0.536219 0.407557 0.260250 0.059 Uiso 1 1 calc R U . . .
 N009 N 0.9232(7) 0.9767(8) 0.7938(6) 0.0549(15) Uani 1 1 d . . . . .
 H00D H 0.824057 1.005232 0.778048 0.066 Uiso 1 1 calc R U . . .
 H00E H 0.987826 1.055316 0.854159 0.066 Uiso 1 1 calc R U . . .
 H00F H 0.918776 0.895624 0.820366 0.066 Uiso 1 1 calc R U . . .
 C00A C 0.7638(8) 0.8715(7) 0.4819(6) 0.0404(12) Uani 1 1 d . . . . .
 H00G H 0.764242 0.977329 0.495973 0.048 Uiso 1 1 calc R U . . .
 C00B C 0.8668(7) 0.6628(7) 0.5461(6) 0.0402(12) Uani 1 1 d . . . . .
 H00H H 0.937714 0.628158 0.602052 0.048 Uiso 1 1 calc R U . . .
 C00C C 0.6558(8) 0.7671(7) 0.3796(6) 0.0401(12) Uani 1 1 d . . . . .
 H00I H 0.584454 0.801146 0.323571 0.048 Uiso 1 1 calc R U . . .
 C00D C 0.6559(7) 0.6102(6) 0.3623(5) 0.0359(10) Uani 1 1 d . . . . .
 C00E C 0.7572(8) 0.5572(6) 0.4457(7) 0.0448(14) Uani 1 1 d . . . . .
 H00J H 0.751948 0.451854 0.434561 0.054 Uiso 1 1 calc R U . . .
 C00F C 0.9887(7) 0.9328(7) 0.6741(6) 0.0414(12) Uani 1 1 d . . . . .
 H00K H 1.011925 1.025413 0.654009 0.050 Uiso 1 1 calc R U . . .
 H00L H 1.089613 0.887670 0.688130 0.050 Uiso 1 1 calc R U . . .

loop_
  _atom_site_aniso_label
  _atom_site_aniso_U_11
  _atom_site_aniso_U_22
  _atom_site_aniso_U_33
  _atom_site_aniso_U_23
  _atom_site_aniso_U_13
  _atom_site_aniso_U_12
 Bi00 0.03050(12) 0.02732(13) 0.03341(14) 0.00868(10) 0.00383(9) 0.00154(9)
 I02 0.04280(19) 0.0409(2) 0.0438(2) 0.01447(16) 0.01078(15) 0.00325(15)
 I03 0.0478(2) 0.0414(2) 0.03582(19) 0.00688(15) 0.00023(15) 0.00711(16)
 I04 0.03729(17) 0.0434(2) 0.0443(2) 0.00133(16) -0.00076(15) 0.01583(15)
 I05 0.0495(2) 0.0358(2) 0.0497(2) 0.01444(16) 0.01718(17) -0.00528(15)
 Ag00 0.0930(7) 0.0930(8) 0.0464(5) 0.0034(5) 0.0224(5) -0.0075(6)
 C007 0.036(2) 0.027(2) 0.033(2) 0.0048(18) 0.0052(19) -0.0004(17)
 N008 0.047(3) 0.040(3) 0.046(3) 0.000(2) 0.001(2) 0.004(2)
 N009 0.047(3) 0.056(3) 0.042(3) -0.005(2) 0.002(2) 0.001(2)
 C00A 0.049(3) 0.028(2) 0.040(3) 0.008(2) 0.005(2) 0.006(2)
 C00B 0.045(3) 0.029(2) 0.041(3) 0.011(2) -0.004(2) 0.007(2)
 C00C 0.048(3) 0.031(3) 0.037(3) 0.009(2) 0.001(2) 0.008(2)
 C00D 0.039(2) 0.029(2) 0.032(2) 0.0035(19) 0.0029(19) 0.0032(19)
 C00E 0.049(3) 0.022(2) 0.055(3) 0.013(2) -0.009(3) 0.004(2)
 C00F 0.036(2) 0.038(3) 0.041(3) 0.004(2) 0.004(2) 0.001(2)

_geom_special_details
;
 All esds (except the esd in the dihedral angle between two l.s. planes)
 are estimated using the full covariance matrix.  The cell esds are taken
 into account individually in the estimation of esds in distances, angles
 and torsion angles; correlations between esds in cell parameters are only
 used when they are defined by crystal symmetry.  An approximate (isotropic)
 treatment of cell esds is used for estimating esds involving l.s. planes.
;
loop_
  _geom_bond_atom_site_label_1
  _geom_bond_atom_site_label_2
  _geom_bond_distance
  _geom_bond_site_symmetry_2
  _geom_bond_publ_flag
 Bi00 I03 3.0853(6) . ?
 Bi00 I03 3.0853(6) 2_767 ?
 Bi00 I04 3.0772(5) . ?
 Bi00 I04 3.0772(5) 2_767 ?
 Bi00 I05 3.0627(5) . ?
 Bi00 I05 3.0627(5) 2_767 ?
 I02 Ag00 2.7369(6) . ?
 C007 C00A 1.390(8) . ?
 C007 C00B 1.381(8) . ?
 C007 C00F 1.490(7) . ?
 N008 H00A 0.8900 . ?
 N008 H00B 0.8900 . ?
 N008 H00C 0.8900 . ?
 N008 C00D 1.469(7) . ?
 N009 H00D 0.8900 . ?
 N009 H00E 0.8900 . ?
 N009 H00F 0.8900 . ?
 N009 C00F 1.498(9) . ?
 C00A H00G 0.9300 . ?
 C00A C00C 1.379(8) . ?
 C00B H00H 0.9300 . ?
 C00B C00E 1.380(8) . ?
 C00C H00I 0.9300 . ?
 C00C C00D 1.385(8) . ?
 C00D C00E 1.376(8) . ?
 C00E H00J 0.9300 . ?
 C00F H00K 0.9700 . ?
 C00F H00L 0.9700 . ?

loop_
  _geom_angle_atom_site_label_1
  _geom_angle_atom_site_label_2
  _geom_angle_atom_site_label_3
  _geom_angle
  _geom_angle_site_symmetry_1
  _geom_angle_site_symmetry_3
  _geom_angle_publ_flag
 I03 Bi00 I03 180.0 . 2_767 ?
 I04 Bi00 I03 89.062(13) . 2_767 ?
 I04 Bi00 I03 90.939(13) . . ?
 I04 Bi00 I03 89.061(12) 2_767 . ?
 I04 Bi00 I03 90.938(13) 2_767 2_767 ?
 I04 Bi00 I04 180.0 . 2_767 ?
 I05 Bi00 I03 90.344(15) 2_767 . ?
 I05 Bi00 I03 89.655(15) 2_767 2_767 ?
 I05 Bi00 I03 89.656(15) . . ?
 I05 Bi00 I03 90.344(15) . 2_767 ?
 I05 Bi00 I04 90.694(16) 2_767 . ?
 I05 Bi00 I04 89.306(16) 2_767 2_767 ?
 I05 Bi00 I04 89.306(16) . . ?
 I05 Bi00 I04 90.694(16) . 2_767 ?
 I05 Bi00 I05 180.0 . 2_767 ?
 I02 Ag00 I02 180.000(17) . 2_677 ?
 C00A C007 C00F 120.2(5) . . ?
 C00B C007 C00A 119.8(5) . . ?
 C00B C007 C00F 120.0(5) . . ?
 H00A N008 H00B 109.5 . . ?
 H00A N008 H00C 109.5 . . ?
 H00B N008 H00C 109.5 . . ?
 C00D N008 H00A 109.5 . . ?
 C00D N008 H00B 109.5 . . ?
 C00D N008 H00C 109.5 . . ?
 H00D N009 H00E 109.5 . . ?
 H00D N009 H00F 109.5 . . ?
 H00E N009 H00F 109.5 . . ?
 C00F N009 H00D 109.5 . . ?
 C00F N009 H00E 109.5 . . ?
 C00F N009 H00F 109.5 . . ?
 C007 C00A H00G 119.8 . . ?
 C00C C00A C007 120.4(5) . . ?
 C00C C00A H00G 119.8 . . ?
 C007 C00B H00H 119.8 . . ?
 C00E C00B C007 120.4(5) . . ?
 C00E C00B H00H 119.8 . . ?
 C00A C00C H00I 120.7 . . ?
 C00A C00C C00D 118.5(5) . . ?
 C00D C00C H00I 120.7 . . ?
 C00C C00D N008 117.9(5) . . ?
 C00E C00D N008 120.3(5) . . ?
 C00E C00D C00C 121.8(5) . . ?
 C00B C00E H00J 120.5 . . ?
 C00D C00E C00B 118.9(5) . . ?
 C00D C00E H00J 120.5 . . ?
 C007 C00F N009 111.7(5) . . ?
 C007 C00F H00K 109.3 . . ?
 C007 C00F H00L 109.3 . . ?
 N009 C00F H00K 109.3 . . ?
 N009 C00F H00L 109.3 . . ?
 H00K C00F H00L 107.9 . . ?

loop_
  _geom_torsion_atom_site_label_1
  _geom_torsion_atom_site_label_2
  _geom_torsion_atom_site_label_3
  _geom_torsion_atom_site_label_4
  _geom_torsion
  _geom_torsion_site_symmetry_1
  _geom_torsion_site_symmetry_2
  _geom_torsion_site_symmetry_3
  _geom_torsion_site_symmetry_4
  _geom_torsion_publ_flag
 C007 C00A C00C C00D 1.1(10) . . . . ?
 C007 C00B C00E C00D 1.4(11) . . . . ?
 N008 C00D C00E C00B 177.0(6) . . . . ?
 C00A C007 C00B C00E 1.3(10) . . . . ?
 C00A C007 C00F N009 93.7(7) . . . . ?
 C00A C00C C00D N008 -178.3(6) . . . . ?
 C00A C00C C00D C00E 1.7(10) . . . . ?
 C00B C007 C00A C00C -2.6(9) . . . . ?
 C00B C007 C00F N009 -83.9(7) . . . . ?
 C00C C00D C00E C00B -3.0(10) . . . . ?
 C00F C007 C00A C00C 179.8(6) . . . . ?
 C00F C007 C00B C00E 178.9(6) . . . . ?

_shelx_res_file
;
TITL mo_cf20230807_9_0m_a_a.res in P-1
    mo_cf20230807_9_0m_a.res
    created by SHELXL-2018/1 at 16:42:15 on 11-Aug-2023
REM Old TITL mo_CF20230807_9_0m_a.res in P-1
REM SHELXT solution in P-1
REM R1 0.187, Rweak 0.016, Alpha 0.035, Orientation as input
REM Formula found by SHELXT: C18 Ag8 I N
CELL 0.71073 8.4382 9.1645 11.3224 109.114 100.712 92.213
ZERR 1 0.0011 0.0014 0.0016 0.004 0.004 0.004
LATT 1
SFAC C H Ag Bi I N
UNIT 14 24 1 1 8 4

L.S. 5
PLAN  12
SIZE 0.24 0.22 0.26
TEMP 31.85
CONF
list 4
MORE -1
BOND $H
fmap 2
acta
OMIT -3 -9 17
OMIT -4 -8 18
OMIT -2 -2 2
OMIT -1 -1 1
OMIT -1 7 6
OMIT -1 -3 2
REM <olex2.extras>
REM <HklSrc "%.\\mo_CF20230807_9_0m_a.hkl">
REM </olex2.extras>

WGHT    0.076400
FVAR       0.35371
BI00  4    1.000000    0.500000    1.000000    10.50000    0.03050    0.02732 =
         0.03341    0.00868    0.00383    0.00154
I02   5    0.491601    0.890924    0.742893    11.00000    0.04280    0.04094 =
         0.04381    0.01447    0.01078    0.00325
I03   5    0.832273    0.342232    0.716352    11.00000    0.04775    0.04144 =
         0.03582    0.00688    0.00023    0.00711
I04   5    0.727868    0.713018    1.044378    11.00000    0.03729    0.04345 =
         0.04432    0.00133   -0.00076    0.01583
I05   5    1.183926    0.742727    0.928790    11.00000    0.04949    0.03575 =
         0.04966    0.01444    0.01718   -0.00528
AG00  3    0.500000    1.000000    1.000000    10.50000    0.09297    0.09296 =
         0.04639    0.00340    0.02243   -0.00747
C007  1    0.871978    0.819526    0.564030    11.00000    0.03641    0.02683 =
         0.03286    0.00478    0.00516   -0.00038
N008  6    0.543338    0.500157    0.250918    11.00000    0.04729    0.04041 =
         0.04600   -0.00003    0.00093    0.00390
AFIX 137
H00A  2    0.579788    0.492027    0.180381    11.00000   -1.20000
H00B  2    0.445809    0.534177    0.244648    11.00000   -1.20000
H00C  2    0.536219    0.407557    0.260250    11.00000   -1.20000
AFIX   0
N009  6    0.923200    0.976696    0.793814    11.00000    0.04698    0.05572 =
         0.04248   -0.00475    0.00220    0.00129
AFIX 137
H00D  2    0.824057    1.005232    0.778048    11.00000   -1.20000
H00E  2    0.987826    1.055316    0.854159    11.00000   -1.20000
H00F  2    0.918776    0.895624    0.820366    11.00000   -1.20000
AFIX   0
C00A  1    0.763770    0.871458    0.481869    11.00000    0.04906    0.02756 =
         0.04044    0.00845    0.00474    0.00569
AFIX  43
H00G  2    0.764242    0.977329    0.495973    11.00000   -1.20000
AFIX   0
C00B  1    0.866850    0.662764    0.546099    11.00000    0.04536    0.02886 =
         0.04091    0.01144   -0.00402    0.00665
AFIX  43
H00H  2    0.937714    0.628158    0.602052    11.00000   -1.20000
AFIX   0
C00C  1    0.655769    0.767054    0.379622    11.00000    0.04787    0.03066 =
         0.03678    0.00876    0.00064    0.00823
AFIX  43
H00I  2    0.584454    0.801146    0.323571    11.00000   -1.20000
AFIX   0
C00D  1    0.655874    0.610242    0.362261    11.00000    0.03937    0.02946 =
         0.03173    0.00347    0.00290    0.00321
C00E  1    0.757227    0.557198    0.445675    11.00000    0.04902    0.02233 =
         0.05477    0.01269   -0.00867    0.00449
AFIX  43
H00J  2    0.751948    0.451854    0.434561    11.00000   -1.20000
AFIX   0
C00F  1    0.988726    0.932801    0.674126    11.00000    0.03564    0.03811 =
         0.04103    0.00381    0.00384    0.00061
AFIX  23
H00K  2    1.011925    1.025413    0.654009    11.00000   -1.20000
H00L  2    1.089613    0.887670    0.688130    11.00000   -1.20000
AFIX   0
HKLF 4


REM  mo_cf20230807_9_0m_a_a.res in P-1
REM R1 =  0.0548 for    5769 Fo > 4sig(Fo)  and  0.0737 for all    7786 data
REM    132 parameters refined using      0 restraints

END

WGHT      0.0765      0.0000

REM Highest difference peak  2.099,  deepest hole -4.622,  1-sigma level  0.534
Q1    1   1.0566  0.4602  1.0866  11.00000  0.05    2.10
Q2    1   1.0106  0.6431  1.0568  11.00000  0.05    1.91
Q3    1   0.6194  0.3029  0.3839  11.00000  0.05    1.73
Q4    1   0.7645  0.3770  0.6233  11.00000  0.05    1.70
Q5    1   1.0445  0.4618  1.1405  11.00000  0.05    1.64
Q6    1   1.2397  0.6976  1.0182  11.00000  0.05    1.57
Q7    1   0.8316  0.4818  0.7632  11.00000  0.05    1.51
Q8    1   0.7230  0.3638  0.5524  11.00000  0.05    1.46
Q9    1   0.6451  0.3111  0.4621  11.00000  0.05    1.39
Q10   1   0.7420  1.0110  1.1053  11.00000  0.05    1.35
Q11   1   1.2628  0.9876  0.8312  11.00000  0.05    1.34
Q12   1   0.5771  0.8587  0.8809  11.00000  0.05    1.29
;
_shelx_res_checksum                14875
_shelx_hkl_file
;
  -1   0   0   95.76    9.57
  -1   0   0   96.06    8.83
   1   0   0  105.47    9.62
  -2   0   0   13.43    1.74
  -2   0   0   16.14    2.07
  -2   0   0   18.48    4.17
  -2   0   0   13.91    1.78
   2   0   0   18.15    3.85
   2   0   0   15.22    2.29
   2   0   0   13.24    1.77
   2   0   0   18.62    2.06
   3   0   0 3242.79  280.25
  -4   0   0 3008.92  270.32
   4   0   0 3258.38  271.69
  -5   0   0   26.19    4.12
  -5   0   0   29.17    4.22
  -5   0   0   28.51    7.86
  -5   0   0   33.59    4.29
  -5   0   0   27.79    3.63
   5   0   0   25.25    5.01
   5   0   0   50.46   10.18
   5   0   0   27.74    6.41
   6   0   0 1367.68  121.16
   6   0   0 1376.61  122.50
  -7   0   0  122.83   11.52
  -7   0   0  105.70   10.97
  -7   0   0  101.59   11.00
  -7   0   0  117.27   12.20
  -7   0   0  109.46   11.81
   7   0   0  133.27   17.59
  -8   0   0  186.90   16.98
  -8   0   0  172.39   17.00
  -8   0   0  164.75   17.93
  -8   0   0  175.02   16.27
  -8   0   0  193.71   18.14
  -8   0   0  150.51   16.59
  -8   0   0  176.08   16.70
   8   0   0  194.67   24.10
  -9   0   0  179.82   16.78
  -9   0   0  197.60   18.38
  -9   0   0  199.60   17.73
  -9   0   0  210.70   19.85
  -9   0   0  179.38   17.40
  -9   0   0  181.17   18.13
   9   0   0  181.63   25.16
 -10   0   0   86.54    9.05
 -10   0   0   66.92    8.49
 -10   0   0   80.77   10.01
  10   0   0   70.09   16.88
 -11   0   0  100.72   10.58
 -11   0   0  100.60   11.12
 -11   0   0   96.92   10.02
  11   0   0   99.54   22.20
 -12   0   0   70.75    8.68
 -12   0   0   64.07    7.46
  12   0   0   58.90   16.13
 -13   0   0    2.30    2.64
 -13   1   0   59.84    9.50
  12  -1   0    1.74    4.82
 -12   1   0    0.24    1.56
 -12   1   0    0.98    2.04
  11  -1   0  110.75   22.26
 -11   1   0   87.50   10.34
 -11   1   0   88.99    9.73
 -11   1   0  101.55   10.66
  10  -1   0    9.77    6.61
 -10   1   0   10.61    3.21
 -10   1   0   11.83    3.03
 -10   1   0   20.44    5.25
 -10   1   0   16.69    4.00
   9  -1   0    1.75    4.22
  -9   1   0    3.36    1.75
  -9   1   0    7.30    3.11
  -9   1   0    2.25    2.22
   8  -1   0   16.62    7.34
  -8   1   0   23.40    4.01
  -8   1   0   24.35    4.69
  -8   1   0   22.27    5.06
  -7   1   0 2486.44  222.31
   6  -1   0  659.28   56.14
  -6   1   0  500.27   55.70
   5  -1   0   38.44    8.66
  -5   1   0   58.26   11.06
  -5   1   0   63.25    5.45
  -5   1   0   61.93    6.65
   2  -1   0  319.46   29.14
  -2   1   0  320.58   29.44
   1  -1   0 4020.93  343.52
  -1   1   0 3861.26  342.98
   0  -1   0  224.03   20.27
  -1  -1   0 2159.39  191.62
   1   1   0 2037.24  192.31
  -2  -1   0 4671.26  406.76
   2   1   0 4451.70  407.94
  -3  -1   0  408.77   38.56
  -3  -1   0  457.20   38.79
   3   1   0  357.64   37.29
   3   1   0  419.83   40.81
   3   1   0  502.55   39.60
  -4  -1   0 1968.72  176.19
   4   1   0 2082.30  177.40
  -5  -1   0 4079.01  355.80
   5   1   0 4144.30  357.70
  -6  -1   0  149.72   14.32
  -6  -1   0  156.00   13.66
  -6  -1   0  142.89   14.50
  -6  -1   0  142.26   15.16
  -6  -1   0   96.38   14.58
  -6  -1   0  156.67   13.61
   6   1   0  151.69   16.10
   6   1   0  113.31   17.78
   6   1   0  126.46   17.45
  -7  -1   0    5.50    2.24
  -7  -1   0    9.88    3.68
  -7  -1   0    6.21    2.64
  -7  -1   0    2.36    1.71
  -7  -1   0    2.99    1.64
   7   1   0    5.90    6.85
   7   1   0    5.76    3.32
   7   1   0    8.15    5.14
  -8  -1   0   10.20    3.65
  -8  -1   0    8.18    2.43
  -8  -1   0    3.39    3.84
  -8  -1   0    4.95    2.32
  -8  -1   0    7.25    2.62
   8   1   0    5.63    3.34
   8   1   0   -1.51    8.58
   8   1   0   12.89    6.81
  -9  -1   0  257.00   22.30
  -9  -1   0  233.77   21.82
  -9  -1   0  215.83   23.45
   9   1   0  219.45   30.34
 -10  -1   0   18.64    3.96
 -10  -1   0   13.42    5.86
 -10  -1   0   14.87    4.39
 -10  -1   0   24.32    8.30
 -10  -1   0   21.01    3.98
 -10  -1   0   16.16    3.79
  10   1   0   10.80    7.47
 -11  -1   0   75.38    8.57
 -11  -1   0   59.77    6.79
 -11  -1   0   67.14    7.40
  11   1   0   59.00   16.63
 -12  -1   0   14.33    4.15
  12   1   0    1.90    4.40
 -13  -1   0   -0.69    2.28
 -13   2   0   38.41    6.94
 -13   2   0   35.22    5.99
 -12   2   0   11.92    3.60
 -12   2   0    7.11    2.58
 -12   2   0   14.25    3.95
 -12   2   0   23.10    4.90
  11  -2   0   42.73   12.73
 -11   2   0   41.38    6.96
 -11   2   0   49.11    6.26
 -11   2   0   59.82    8.56
  10  -2   0   79.39   16.09
 -10   2   0   81.31    8.68
 -10   2   0   70.68    8.49
 -10   2   0   73.80    9.20
   9  -2   0  182.66   22.49
  -9   2   0  165.19   17.46
  -9   2   0  146.36   15.64
  -9   2   0  183.40   17.00
  -9   2   0  156.07   16.02
   8  -2   0  533.61   49.40
  -8   2   0  488.08   44.18
  -8   2   0  374.98   49.50
  -8   2   0  493.05   43.63
  -8   2   0  503.91   43.24
   7  -2   0   37.54    8.93
  -7   2   0   37.59    4.66
  -7   2   0   29.20    9.75
  -7   2   0   50.25    7.02
   6  -2   0  598.31   54.10
  -6   2   0  472.08   54.87
  -6   2   0  615.81   51.18
   5  -2   0  556.62   52.82
  -5   2   0  580.48   51.02
   4  -2   0    6.47    2.78
  -4   2   0    7.81    3.40
   3  -2   0 1185.64  102.40
  -2   2   0 9999.00  867.97
   1  -2   0   27.42    2.83
   1  -2   0   26.15    2.54
   1  -2   0   30.94    3.96
   1  -2   0   32.69    3.61
   1  -2   0   27.75    3.17
  -1   2   0   27.19    2.82
  -1   2   0   29.00    4.04
  -1   2   0   33.99    3.74
  -1   2   0   28.32    2.65
  -1   2   0   25.01    3.10
   0  -2   0  469.41   42.84
   0   2   0  480.46   42.87
  -1  -2   0  460.29   42.41
  -1  -2   0  476.00   43.11
   1   2   0  482.86   43.15
  -2  -2   0 3306.40  286.86
  -3  -2   0  579.44   57.56
  -3  -2   0  630.65   57.72
  -3  -2   0  717.56   58.79
   3   2   0  731.90   59.38
   3   2   0  555.02   59.62
  -4  -2   0 1906.59  169.93
   4   2   0 1971.89  170.97
  -5  -2   0  399.96   34.44
  -5  -2   0  409.23   35.58
  -5  -2   0  301.38   33.91
  -5  -2   0  323.03   34.49
  -5  -2   0  390.40   32.83
   5   2   0  356.96   32.99
   5   2   0  310.60   37.81
   5   2   0  396.58   37.15
   5   2   0  408.29   35.65
  -6  -2   0    5.91    1.79
  -6  -2   0    2.58    1.42
  -6  -2   0    0.76    1.53
  -6  -2   0    4.73    2.58
  -6  -2   0    5.11    3.95
   6   2   0    6.14    5.11
   6   2   0    3.77    2.70
   6   2   0    5.05    1.83
   6   2   0    0.74    3.14
  -7  -2   0   69.06    6.93
  -7  -2   0   63.78    7.00
  -7  -2   0   54.30    8.00
   7   2   0   58.32    7.29
   7   2   0   53.46   10.63
   7   2   0   71.05   14.48
   7   2   0   45.01   12.28
  -8  -2   0  115.67   16.29
  -8  -2   0  126.11   11.34
  -8  -2   0   90.93   12.03
  -8  -2   0  123.33   10.92
  -8  -2   0   97.78   11.98
   8   2   0   82.71   15.26
   8   2   0   73.14   18.07
   8   2   0   87.54   19.50
  -9  -2   0  427.71   34.16
  -9  -2   0  400.46   36.85
  -9  -2   0  391.43   33.38
  -9  -2   0  303.04   34.67
   9   2   0  278.02   40.91
 -10  -2   0   38.37    6.16
 -10  -2   0   26.56    4.55
  10   2   0   15.16    8.95
 -11  -2   0    0.90    1.46
 -11  -2   0    1.04   13.25
 -11  -2   0    1.51    2.16
  11   2   0   -0.82    3.50
 -12  -2   0    1.28    2.71
 -13  -2   0   29.51    6.33
 -13   3   0   16.34    3.79
 -13   3   0    9.76    3.62
 -12   3   0    3.31    2.79
 -12   3   0    3.79    2.11
 -12   3   0    6.10    2.92
 -12   3   0    3.90    2.25
 -11   3   0    1.51    1.80
 -11   3   0    2.68    2.73
 -11   3   0    3.65    2.13
 -11   3   0    1.79    1.96
 -10   3   0   16.64    3.60
 -10   3   0   12.64    3.25
 -10   3   0   19.26    4.34
 -10   3   0   19.45    4.77
  -9   3   0  704.45   61.33
  -9   3   0  665.69   61.24
  -9   3   0  684.16   61.94
  -9   3   0  724.25   62.83
   8  -3   0  360.15   37.65
  -8   3   0  355.41   32.62
  -8   3   0  359.69   34.12
  -8   3   0  371.44   32.73
  -8   3   0  364.61   33.43
   7  -3   0  164.25   18.96
  -7   3   0  119.11   22.25
  -7   3   0  156.81   14.85
  -7   3   0  157.95   15.60
  -7   3   0  152.50   14.73
  -7   3   0  178.63   16.75
   6  -3   0  200.69   20.68
  -6   3   0  203.92   17.93
  -6   3   0  180.77   16.98
  -6   3   0  139.31   20.92
  -5   3   0  554.66   53.32
   4  -3   0 1606.10  135.06
   4  -3   0 1521.46  135.32
  -3   3   0  543.29   53.41
  -3   3   0  690.92   54.85
  -3   3   0  561.64   52.79
   2  -3   0  954.12   82.04
  -2   3   0  905.91   82.54
   1  -3   0   11.93    2.32
   1  -3   0   12.67    1.94
   1  -3   0   10.44    1.34
  -1   3   0   12.90    1.36
  -1   3   0   11.86    3.33
  -1   3   0   17.07    3.50
  -1   3   0   11.99    2.43
  -1   3   0   10.72    1.87
   0  -3   0  576.82   52.46
   0   3   0  570.29   52.38
  -1  -3   0   28.85    2.93
  -1  -3   0   40.01    4.93
  -1  -3   0   29.83    5.35
  -1  -3   0   27.98    5.78
  -1  -3   0   29.01    4.05
   1   3   0   26.69    5.06
   1   3   0   22.18    5.46
   1   3   0   24.88    4.06
   1   3   0   26.27    4.63
  -2  -3   0 4862.16  421.68
  -3  -3   0 1233.86  101.05
  -3  -3   0 1045.96   98.76
   3   3   0 1241.39  101.47
   3   3   0  954.00   99.30
  -4  -3   0    7.01    1.79
  -4  -3   0    4.31    2.63
  -4  -3   0    6.89    1.82
  -4  -3   0    4.60    2.34
  -4  -3   0    7.54    3.02
  -4  -3   0    2.27    3.80
   4   3   0   12.56    3.76
   4   3   0    6.54    1.93
   4   3   0    4.79    2.85
   4   3   0    7.34    4.04
   4   3   0    8.23    4.15
  -5  -3   0   54.34    5.94
  -5  -3   0   50.94    8.68
  -5  -3   0   60.76    6.11
  -5  -3   0   61.45   10.66
  -5  -3   0   62.75    9.42
   5   3   0   52.25    6.31
   5   3   0   57.08    9.75
   5   3   0   27.15    9.65
   5   3   0   55.73   11.27
   5   3   0   53.33    7.32
  -6  -3   0  609.29   51.77
  -6  -3   0  645.37   54.44
  -6  -3   0  671.77   56.13
  -6  -3   0  523.79   53.59
   6   3   0  584.34   52.36
   6   3   0  545.33   58.97
   6   3   0  512.22   56.85
   6   3   0  572.03   55.43
  -7  -3   0   65.92    9.78
  -7  -3   0   81.36    8.72
  -7  -3   0   91.37    8.56
   7   3   0   88.31    9.29
   7   3   0   54.90   11.84
   7   3   0   75.90   15.55
   7   3   0   83.14   17.46
  -8  -3   0  121.04   10.92
  -8  -3   0   83.93   11.90
  -8  -3   0  140.08   11.74
  -8  -3   0   94.28   14.74
  -8  -3   0  100.48   12.81
   8   3   0  146.50   25.68
   8   3   0  109.99   11.87
   8   3   0   68.72   14.47
   8   3   0   95.10   19.92
  -9  -3   0   41.86    4.94
  -9  -3   0   40.49   10.47
  -9  -3   0   24.81    4.96
  -9  -3   0   30.86    6.43
   9   3   0   26.04   10.85
   9   3   0   38.68   15.54
 -10  -3   0   96.48    9.87
 -10  -3   0  101.98   11.02
  10   3   0   65.97   19.63
 -11  -3   0    1.23    1.34
 -11  -3   0    0.79    2.12
  11   3   0    7.31    7.15
 -12  -3   0   13.75    4.44
 -13  -3   0   10.66    4.24
 -13   4   0    1.70    2.26
 -13   4   0    0.25    1.73
 -12   4   0   18.24    4.72
 -12   4   0   16.71    4.98
 -12   4   0   18.34    4.12
 -12   4   0   18.25    4.40
 -11   4   0  145.59   16.10
 -11   4   0  147.64   14.58
 -11   4   0  132.02   15.06
 -11   4   0  145.17   14.31
 -10   4   0    7.52    3.59
 -10   4   0    7.56    2.46
 -10   4   0    8.78    2.68
 -10   4   0    6.19    2.89
  -9   4   0   86.72   10.19
  -9   4   0   82.75    9.14
  -9   4   0   94.81    9.31
  -9   4   0   82.59   10.94
  -8   4   0   39.61    5.71
  -8   4   0   41.08    6.01
  -8   4   0   42.19    5.07
  -8   4   0   45.03    8.28
  -8   4   0   32.24   11.38
  -7   4   0   21.23    3.45
  -7   4   0   21.10    3.26
  -7   4   0   14.45    3.73
  -7   4   0   10.90    5.77
  -6   4   0  168.89   15.70
  -6   4   0  170.17   16.80
   5  -4   0 1894.51  160.80
   5  -4   0 1831.40  160.94
   4  -4   0 1968.91  170.85
   3  -4   0  313.15   28.57
   3  -4   0  350.54   30.32
   3  -4   0  355.55   29.64
  -3   4   0  295.52   31.18
  -3   4   0  272.93   30.91
  -3   4   0  338.20   30.55
   2  -4   0 1017.34   85.59
  -2   4   0  896.20   85.78
  -1   4   0  810.88   73.61
   0  -4   0 1058.89   92.13
   0  -4   0 1052.53   93.25
   0   4   0  991.41   92.90
  -1  -4   0 1301.24  114.47
   1   4   0 1248.99  114.16
  -2  -4   0   77.59    9.87
  -2  -4   0   93.14   12.73
  -2  -4   0   84.29    8.72
  -2  -4   0   95.45    8.43
  -2  -4   0   94.44   11.22
  -2  -4   0   84.88    9.57
   2   4   0   91.71    9.17
   2   4   0  109.17   13.08
   2   4   0   67.57   10.39
   2   4   0   83.71   10.10
   2   4   0   97.14   11.24
  -3  -4   0 1190.14  104.12
  -3  -4   0 1126.82  103.46
   3   4   0 1049.78  105.06
   3   4   0 1336.50  107.36
  -4  -4   0   23.74    3.77
  -4  -4   0   21.17    5.62
  -4  -4   0   24.73    7.19
  -4  -4   0   14.68    4.55
  -4  -4   0   28.36    3.97
   4   4   0   17.18    5.27
   4   4   0   13.53    6.86
   4   4   0   25.11    4.30
   4   4   0   15.86    5.31
  -5  -4   0   91.85   11.07
  -5  -4   0   63.93    9.40
  -5  -4   0   76.18    7.91
  -5  -4   0  105.06   13.69
  -5  -4   0   83.61    8.02
   5   4   0   93.31   15.82
   5   4   0   67.21    8.31
   5   4   0   68.31   10.11
   5   4   0   49.01   10.60
   5   4   0   69.88   15.39
  -6  -4   0   53.95    6.75
  -6  -4   0   52.98   10.19
  -6  -4   0   74.11    7.34
  -6  -4   0   49.15    9.30
  -6  -4   0   71.30   13.25
   6   4   0   80.28    9.62
   6   4   0   74.54   16.89
   6   4   0   53.96   11.05
   6   4   0   58.91    7.54
   6   4   0   71.42   15.19
  -7  -4   0  469.66   49.93
  -7  -4   0  574.11   54.16
  -7  -4   0  601.26   48.35
  -7  -4   0  613.82   48.73
  -7  -4   0  558.50   51.67
   7   4   0  493.98   55.55
   7   4   0  502.00   52.95
   7   4   0  494.92   56.44
   7   4   0  517.54   49.17
  -8  -4   0   10.21    2.76
  -8  -4   0   13.18    3.47
  -8  -4   0   23.90    8.80
  -8  -4   0    7.46    3.24
   8   4   0   15.78    8.49
   8   4   0   25.83   12.03
  -9  -4   0   37.83    5.44
  -9  -4   0   28.39    6.70
  -9  -4   0   35.20    5.74
   9   4   0   29.51   11.45
 -10  -4   0   16.57    4.28
 -10  -4   0   20.40    3.91
  10   4   0   17.49    9.92
 -11  -4   0   76.92    9.70
  11   4   0   66.15   19.26
 -12  -4   0    0.56    2.62
 -13   5   0    7.80    3.24
 -12   5   0   28.02    6.77
 -12   5   0   16.00    4.79
 -12   5   0   12.69    3.32
 -12   5   0   16.82    4.08
 -11   5   0   95.74   14.40
 -11   5   0   97.94   10.34
 -11   5   0   88.82    9.88
 -11   5   0   89.03   11.37
 -10   5   0  138.64   16.20
 -10   5   0  126.58   13.45
 -10   5   0  145.74   15.30
 -10   5   0  138.87   13.73
  -9   5   0  132.77   15.23
  -9   5   0  120.55   11.90
  -9   5   0  111.84   13.23
  -9   5   0  117.77   11.87
  -8   5   0   67.67    8.51
  -8   5   0   59.68    6.89
  -8   5   0   63.57    6.82
  -7   5   0  190.21   18.37
  -7   5   0  113.85   23.17
  -7   5   0  187.08   16.53
  -7   5   0  182.89   16.72
  -6   5   0  547.17   48.94
  -6   5   0  530.30   46.83
   5  -5   0   11.86    2.54
   5  -5   0   11.04    3.24
  -5   5   0    9.98    4.95
  -5   5   0   14.06    2.60
  -5   5   0   14.40    1.72
  -5   5   0   11.00    3.22
  -4   5   0  963.20   80.96
  -4   5   0  855.57   80.42
  -4   5   0  816.60   78.92
   3  -5   0   10.32    4.38
   3  -5   0   14.45    3.67
   3  -5   0   17.22    2.91
  -3   5   0   14.21    1.96
  -3   5   0   17.06    4.60
  -3   5   0   14.27    2.52
  -3   5   0   16.61    3.78
  -3   5   0   10.27    5.01
   2  -5   0  110.27   12.25
   2  -5   0  143.98   13.77
   2  -5   0  119.55   11.46
   2  -5   0  133.23   14.89
   2  -5   0  127.72   10.60
  -2   5   0  109.80   14.55
  -2   5   0  118.97   11.38
  -2   5   0  103.44   12.22
  -2   5   0  111.33   10.57
  -2   5   0  126.22   13.71
   1  -5   0   14.13    2.88
   1  -5   0   12.26    4.03
   1  -5   0   18.15    5.23
   1  -5   0   11.45    2.97
   1  -5   0   15.79    2.23
  -1   5   0   12.69    1.84
  -1   5   0   11.72    2.55
  -1   5   0   13.99    4.33
  -1   5   0   10.93    2.88
  -1   5   0   12.85    3.55
  -1   5   0   11.59    4.92
   0  -5   0 3520.89  293.27
   0   5   0 3168.89  292.50
  -1  -5   0  155.44   16.09
  -1  -5   0  170.76   14.72
  -1  -5   0  128.30   12.01
  -1  -5   0  144.27   17.13
  -1  -5   0  121.11   13.11
   1   5   0  110.29   13.05
   1   5   0  131.61   13.54
   1   5   0  124.36   16.31
   1   5   0  123.73   15.05
   1   5   0  124.51   14.48
  -2  -5   0   48.34    5.12
  -2  -5   0   57.30    8.01
  -2  -5   0   36.54    7.31
  -2  -5   0   53.46    9.66
  -2  -5   0   74.15   12.88
   2   5   0   43.20    8.73
   2   5   0   56.13   11.57
   2   5   0   46.76    6.07
   2   5   0   63.19    9.14
   2   5   0   47.81    9.03
  -3  -5   0    3.66    1.35
  -3  -5   0    5.91    3.69
  -3  -5   0    3.39    5.83
  -3  -5   0    4.61    2.46
   3   5   0    7.04    2.42
   3   5   0    5.93    3.68
   3   5   0    4.12    3.99
   3   5   0    2.79    2.92
   3   5   0   -0.52    2.20
  -4  -5   0 1450.21  134.08
  -4  -5   0 1738.81  136.57
  -4  -5   0 1584.05  138.04
   4   5   0 1583.04  136.28
   4   5   0 1361.36  135.91
   4   5   0 1474.04  132.68
   4   5   0 1465.68  137.87
  -5  -5   0   40.59    7.86
  -5  -5   0   31.21    4.91
  -5  -5   0   35.00   10.81
  -5  -5   0   45.93    9.21
  -5  -5   0   34.56    5.36
   5   5   0   36.60   11.75
   5   5   0   32.51    9.03
   5   5   0   35.21    8.47
   5   5   0   28.08    9.19
   5   5   0   35.00    6.23
  -6  -5   0   53.23   11.01
  -6  -5   0   62.45    6.83
  -6  -5   0   54.41    6.56
  -6  -5   0   41.10    8.37
  -6  -5   0   68.59   14.50
   6   5   0   47.62   13.99
   6   5   0   55.41   11.61
   6   5   0   57.49   11.51
   6   5   0   73.93   16.18
  -7  -5   0   32.18    8.48
  -7  -5   0   44.59    5.87
  -7  -5   0   17.71   11.18
  -7  -5   0   29.42    5.01
   7   5   0   25.58   10.04
   7   5   0   21.38    7.81
   7   5   0   29.38   13.09
   7   5   0   35.03    7.97
  -8  -5   0  226.77   28.33
  -8  -5   0  233.81   20.73
  -8  -5   0  212.08   20.05
   8   5   0  143.86   30.53
   8   5   0  202.08   28.63
  -9  -5   0    9.68    3.29
   9   5   0    5.37    5.81
 -10  -5   0   38.48    6.28
  10   5   0   10.12    8.86
 -11  -5   0    9.57    4.30
 -12  -5   0    7.84    3.72
 -12   6   0    2.52    1.95
 -12   6   0    3.48    2.93
 -12   6   0    3.80    2.06
 -12   6   0    2.03    2.98
 -11   6   0   32.38    8.40
 -11   6   0   39.13    5.82
 -11   6   0   37.76    6.06
 -11   6   0   34.44    7.64
 -10   6   0   25.79    7.29
 -10   6   0   32.50    7.06
 -10   6   0   29.76    5.12
 -10   6   0   27.36    4.71
  -9   6   0   32.71    4.87
  -9   6   0   23.75    4.42
  -9   6   0   30.95    6.92
  -9   6   0   43.01    9.83
  -8   6   0   59.25    5.94
  -8   6   0   52.45    6.44
  -8   6   0   66.90    8.72
  -8   6   0   57.94    6.30
  -7   6   0  616.10   52.48
  -7   6   0  579.77   52.84
  -7   6   0  654.55   55.24
  -7   6   0  489.42   58.93
  -7   6   0  613.56   52.18
   6  -6   0  254.99   26.35
   6  -6   0  284.78   25.43
   6  -6   0  257.80   24.67
   6  -6   0  255.79   25.48
  -6   6   0  266.10   24.59
  -6   6   0  311.72   26.94
  -6   6   0  218.44   29.32
  -6   6   0  285.03   24.02
  -6   6   0  276.30   23.83
   5  -6   0   35.49    6.23
   5  -6   0   23.04    4.58
  -5   6   0   23.07    5.12
  -5   6   0   13.98    5.62
  -5   6   0   27.55    4.21
  -5   6   0   22.53    8.62
  -5   6   0   30.84    2.94
  -5   6   0   24.21    6.16
   4  -6   0   85.46    9.67
   4  -6   0   84.88    8.31
   4  -6   0   85.84   10.92
  -4   6   0   53.81   10.73
  -4   6   0   84.27    9.76
  -4   6   0   73.89    8.00
  -4   6   0   63.43   12.20
  -4   6   0   81.37    7.18
  -4   6   0   65.42   13.19
   3  -6   0 1025.48   88.86
   3  -6   0 1121.13   87.90
   3  -6   0  982.36   85.29
  -3   6   0  870.86   89.23
  -3   6   0  873.21   87.75
   2  -6   0  375.60   35.63
   2  -6   0  354.30   33.79
   2  -6   0  331.38   31.07
  -2   6   0  317.54   35.12
  -2   6   0  320.40   32.37
  -2   6   0  358.06   34.09
  -2   6   0  355.54   31.07
   1  -6   0   53.30    6.69
   1  -6   0   79.56   10.15
   1  -6   0   67.00   11.99
   1  -6   0   67.89    6.06
  -1   6   0   57.78    8.10
  -1   6   0   52.84    5.69
  -1   6   0   64.15   10.56
  -1   6   0   57.89    6.83
  -1   6   0   54.00   11.54
   0  -6   0   63.73    6.33
   0  -6   0   71.08    7.52
   0  -6   0   59.03   10.96
   0  -6   0   74.91   13.03
   0  -6   0   75.85   13.84
   0   6   0   43.03    9.34
   0   6   0   56.52    7.26
   0   6   0   63.80    8.28
   0   6   0   66.64   12.90
   0   6   0   60.04    8.64
  -1  -6   0 1364.26  116.02
  -1  -6   0 1192.94  111.73
  -1  -6   0 1428.94  114.06
   1   6   0 1168.76  114.48
   1   6   0 1254.98  112.96
   1   6   0 1147.76  110.78
  -2  -6   0  249.34   23.05
  -2  -6   0  304.82   28.71
  -2  -6   0  286.42   30.67
   2   6   0  253.31   25.49
   2   6   0  252.07   29.23
   2   6   0  219.26   26.42
   2   6   0  260.57   27.56
  -3  -6   0    6.86    4.12
  -3  -6   0    7.21    7.49
  -3  -6   0    6.29    1.78
   3   6   0    1.92    3.06
   3   6   0    8.84    6.03
   3   6   0    8.72    4.98
   3   6   0    4.51    3.79
  -4  -6   0   74.42   14.73
  -4  -6   0   62.30   11.99
  -4  -6   0   56.85    6.30
   4   6   0   43.05   10.27
   4   6   0   44.58    9.46
   4   6   0   49.69   12.72
   4   6   0   56.63   12.27
  -5  -6   0  228.09   25.57
  -5  -6   0  148.06   20.11
  -5  -6   0  185.12   16.11
   5   6   0  145.36   20.18
   5   6   0  122.33   19.62
   5   6   0  143.60   22.28
   5   6   0  199.90   23.45
  -6  -6   0   11.56    6.58
  -6  -6   0    6.06    2.42
   6   6   0    1.41    3.39
   6   6   0    7.98    6.90
   6   6   0    6.14    4.44
   6   6   0   25.25   12.99
  -7  -6   0   62.09    7.65
  -7  -6   0   86.98   19.12
   7   6   0   65.49   16.46
   7   6   0   44.92   16.44
   7   6   0   64.65   12.89
  -8  -6   0  168.22   16.26
   8   6   0  103.49   28.88
   8   6   0  175.11   24.99
  -9  -6   0   48.28    7.66
   9   6   0   36.77   13.32
 -10  -6   0    1.74    2.85
  10   6   0   -2.27    3.47
 -11  -6   0    1.01    2.73
 -12   7   0   21.73    6.50
 -12   7   0   17.17    6.16
 -11   7   0    6.42    4.41
 -11   7   0   12.84    5.06
 -11   7   0   15.35    3.26
 -11   7   0   15.88    3.39
 -10   7   0   29.65    4.95
 -10   7   0   35.61    9.29
 -10   7   0   22.03    6.52
 -10   7   0   30.75    4.74
  -9   7   0   84.92    9.56
  -9   7   0   98.81    9.31
  -9   7   0   90.10   12.22
  -8   7   0   17.30    2.63
  -8   7   0   24.19    4.07
  -8   7   0   18.73    5.85
  -8   7   0   20.06    3.07
   7  -7   0    3.74    1.17
   7  -7   0    3.80    1.12
  -7   7   0    5.28    1.28
  -7   7   0    4.38    1.81
  -7   7   0    8.75    5.54
  -7   7   0    4.23    1.24
  -7   7   0    6.21    3.58
   6  -7   0  450.90   41.82
   6  -7   0  416.48   42.87
   6  -7   0  459.58   42.81
   6  -7   0  415.23   44.29
  -6   7   0  465.26   39.90
  -6   7   0  475.16   41.08
  -6   7   0  506.44   47.86
  -6   7   0  498.94   43.72
   5  -7   0  279.57   24.72
   5  -7   0  237.21   22.90
  -5   7   0  244.96   21.38
  -5   7   0  265.28   23.94
  -5   7   0  169.63   25.99
  -5   7   0  198.15   25.06
  -5   7   0  182.18   23.88
   4  -7   0    5.25    2.91
   4  -7   0    7.30    4.98
  -4   7   0    5.94    3.68
  -4   7   0    3.44    7.55
  -4   7   0    3.02    2.51
  -4   7   0    8.68    4.07
  -4   7   0    7.50    2.35
   3  -7   0   22.67    6.04
   3  -7   0   23.54    7.58
  -3   7   0   19.62    3.73
  -3   7   0   18.79    6.02
  -3   7   0   33.17   10.21
  -3   7   0   20.83    5.18
   2  -7   0  352.57   30.39
  -2   7   0  363.96   33.86
  -2   7   0  337.34   31.71
  -2   7   0  375.80   37.73
  -2   7   0  303.08   34.58
   1  -7   0  265.38   22.54
   1  -7   0  298.59   30.79
   1  -7   0  259.17   27.41
  -1   7   0  252.72   29.27
  -1   7   0  243.88   23.76
  -1   7   0  213.12   26.32
  -1   7   0  229.91   25.37
   0  -7   0   15.18    2.79
   0  -7   0    9.58    5.07
   0  -7   0   10.35    8.66
   0   7   0   14.63    5.58
   0   7   0   14.82    5.42
   0   7   0   11.13    3.67
   0   7   0   17.04    8.27
  -1  -7   0  898.41   76.81
  -1  -7   0  899.52   73.98
   1   7   0  714.45   72.00
   1   7   0  719.33   74.32
   1   7   0  717.08   70.97
   1   7   0  717.89   69.13
  -2  -7   0  682.00   62.16
  -2  -7   0  625.02   58.53
   2   7   0  578.33   60.12
   2   7   0  614.39   58.01
   2   7   0  523.17   54.67
   2   7   0  570.40   56.88
  -3  -7   0   56.04   14.95
  -3  -7   0   37.52    9.73
  -3  -7   0   34.36    4.91
   3   7   0   36.99    9.58
   3   7   0   46.38   10.88
   3   7   0   23.19   11.32
   3   7   0   33.80    8.13
  -4  -7   0  119.09   11.39
  -4  -7   0  152.57   24.45
  -4  -7   0  136.66   20.07
   4   7   0  131.86   18.38
   4   7   0   73.22   16.30
   4   7   0  125.01   17.10
   4   7   0   71.94   18.33
  -5  -7   0  297.07   27.62
  -5  -7   0  325.90   34.24
  -5  -7   0  353.35   39.05
   5   7   0  304.06   34.04
   5   7   0  319.19   34.90
   5   7   0  228.76   36.44
   5   7   0  285.69   33.44
  -6  -7   0  207.29   25.02
  -6  -7   0  211.69   19.00
  -6  -7   0  198.78   32.51
   6   7   0  235.27   27.51
   6   7   0  166.87   23.80
   6   7   0  193.40   32.67
   6   7   0  147.49   23.30
  -7  -7   0  128.48   26.73
  -7  -7   0  147.02   13.87
   7   7   0  102.62   27.53
   7   7   0  131.46   24.38
   7   7   0  106.44   20.34
  -8  -7   0    3.82    2.52
   8   7   0    2.62    6.11
  -9  -7   0   21.98    4.94
   9   7   0   15.08    8.88
 -10  -7   0    1.82    2.97
 -11  -7   0   13.52    4.67
 -12   8   0   28.95    8.33
 -12   8   0   35.85    8.93
 -11   8   0    1.41    1.45
 -11   8   0   -1.21    2.84
 -11   8   0    0.87    2.94
 -10   8   0    4.62    3.87
 -10   8   0    0.23    3.99
 -10   8   0    7.21    2.49
  -9   8   0   37.34    8.76
  -9   8   0   48.15    6.47
  -8   8   0  139.58   16.03
  -8   8   0  114.06   12.32
   7  -8   0   -1.60    4.58
   7  -8   0    2.01    1.60
   7  -8   0    5.33    6.16
  -7   8   0    3.79    3.35
  -7   8   0    1.75    1.74
   6  -8   0   72.11   11.74
   6  -8   0   62.35    8.64
  -6   8   0   71.34   13.99
  -6   8   0   72.50    7.68
  -6   8   0   51.23   10.00
   5  -8   0  182.57   20.44
   5  -8   0  166.39   17.80
  -5   8   0  153.23   23.68
  -5   8   0  143.83   19.06
  -5   8   0  154.87   15.47
  -5   8   0  123.00   18.22
  -5   8   0  180.12   18.59
   4  -8   0  157.90   20.86
   4  -8   0  159.94   18.13
  -4   8   0  166.15   15.46
  -4   8   0  143.46   17.49
  -4   8   0  144.58   18.26
   3  -8   0  172.01   23.17
   3  -8   0  185.83   20.48
  -3   8   0  181.76   16.91
  -3   8   0  132.76   19.33
  -3   8   0  153.51   22.80
  -3   8   0  186.98   19.49
   2  -8   0  354.05   30.53
  -2   8   0  389.84   35.22
  -2   8   0  279.74   35.15
  -2   8   0  310.68   38.21
  -2   8   0  381.04   32.55
   1  -8   0  451.97   45.87
   1  -8   0  443.75   42.57
   1  -8   0  403.78   35.85
  -1   8   0  371.20   43.64
  -1   8   0  405.08   40.01
  -1   8   0  340.57   40.66
  -1   8   0  436.68   37.87
   0  -8   0  876.89   78.81
   0  -8   0  907.68   76.03
   0  -8   0  728.97   68.16
   0   8   0  742.69   73.85
   0   8   0  749.13   72.42
   0   8   0  756.19   70.14
   0   8   0  772.90   76.85
  -1  -8   0  121.11   21.73
  -1  -8   0   99.68   10.00
  -1  -8   0   91.74   17.00
   1   8   0   88.29   15.95
   1   8   0  109.73   12.67
   1   8   0   98.32   19.94
   1   8   0   98.21   14.22
  -2  -8   0  199.60   21.88
  -2  -8   0  133.18   13.37
  -2  -8   0  142.99   22.19
   2   8   0  147.19   16.65
   2   8   0  136.85   21.52
   2   8   0  129.78   20.98
   2   8   0  121.60   17.75
  -3  -8   0   13.29    6.94
  -3  -8   0   16.87   13.00
  -3  -8   0    8.84    2.35
   3   8   0    5.07    4.21
   3   8   0    3.58    4.44
   3   8   0    9.06    6.07
   3   8   0    4.36   10.49
  -4  -8   0  160.63   23.08
  -4  -8   0  179.13   17.11
  -4  -8   0  169.23   30.60
   4   8   0  196.24   21.75
   4   8   0  206.72   24.08
   4   8   0  145.83   24.66
   4   8   0  172.80   26.82
  -5  -8   0   67.58   14.93
  -5  -8   0   42.15   22.63
  -5  -8   0   44.79    6.84
   5   8   0   67.82   18.53
   5   8   0   44.05   12.31
   5   8   0   88.30   16.77
   5   8   0   56.45   13.88
  -6  -8   0  448.23   51.88
  -6  -8   0  427.55   37.00
   6   8   0  363.09   43.33
   6   8   0  334.08   49.08
   6   8   0  418.82   45.15
  -7  -8   0    1.93    2.47
   7   8   0    2.18    3.90
   7   8   0    5.31    5.96
  -8  -8   0    0.10    2.17
   8   8   0    3.63    6.71
   8   8   0    2.64    4.08
  -9  -8   0   -1.16    2.15
   9   8   0    0.26    3.30
 -10  -8   0   54.56    9.07
 -11   9   0   30.18    9.30
 -11   9   0   48.82   11.27
 -10   9   0    2.73    1.81
 -10   9   0    3.78    4.15
  -9   9   0    8.34    2.86
  -9   9   0    9.52    5.01
  -8   9   0   82.06    9.81
  -8   9   0  108.16   14.13
   7  -9   0  198.67   22.13
   7  -9   0  226.42   25.34
  -7   9   0  249.63   25.61
  -7   9   0  236.20   21.60
   6  -9   0   28.42    6.64
   6  -9   0   38.14   11.52
  -6   9   0   42.95    6.32
  -6   9   0   31.27    8.37
   5  -9   0   21.18    6.28
   5  -9   0   32.81   11.29
  -5   9   0   24.76    7.14
  -5   9   0   18.42    6.86
  -5   9   0   23.24    4.87
  -5   9   0   21.90   13.82
  -5   9   0   41.29    9.16
   4  -9   0   17.97   10.45
   4  -9   0   17.34    6.28
  -4   9   0    4.26   10.20
  -4   9   0    5.44    4.02
  -4   9   0   10.35    5.11
  -4   9   0    7.89    2.95
  -4   9   0    8.73    4.32
   3  -9   0  238.92   29.91
   3  -9   0  248.38   33.22
  -3   9   0  343.19   27.28
  -3   9   0  238.73   33.21
  -3   9   0  243.55   30.23
  -3   9   0  339.56   30.69
   2  -9   0   22.52   11.31
   2  -9   0   17.62    6.89
   2  -9   0   18.15    2.26
  -2   9   0   13.33    5.52
  -2   9   0   13.58    6.07
  -2   9   0   16.18    4.60
  -2   9   0   10.36   10.48
   1  -9   0  906.93   76.41
   1  -9   0  896.71   80.19
  -1   9   0  732.56   69.56
  -1   9   0  682.69   73.50
  -1   9   0  797.13   72.87
  -1   9   0  669.08   76.34
   0  -9   0    6.92    5.78
   0  -9   0   11.31    2.52
   0  -9   0    2.30   11.64
   0   9   0   16.79    6.96
   0   9   0    9.65    4.35
   0   9   0    7.93    9.17
   0   9   0   32.23    9.44
  -1  -9   0   -1.52    9.65
  -1  -9   0    0.55    4.50
  -1  -9   0    6.96    2.21
   1   9   0   -1.18   11.79
   1   9   0    2.35    3.88
   1   9   0    1.51    3.74
   1   9   0    3.43    3.69
  -2  -9   0  179.17   29.58
  -2  -9   0  110.07   11.15
  -2  -9   0  113.68   20.60
   2   9   0  110.58   16.92
   2   9   0   92.29   17.67
   2   9   0   96.18   18.76
   2   9   0   99.16   23.95
  -3  -9   0  547.61   57.60
  -3  -9   0  588.74   49.37
  -3  -9   0  596.98   63.74
   3   9   0  662.23   57.58
   3   9   0  411.84   54.84
   3   9   0  549.67   53.48
   3   9   0  490.15   60.74
  -4  -9   0  191.70   17.55
   4   9   0  134.15   24.94
   4   9   0  145.73   31.28
   4   9   0  201.41   24.81
  -5  -9   0  205.50   37.24
  -5  -9   0  189.27   29.63
  -5  -9   0  180.15   17.72
   5   9   0  155.74   31.81
   5   9   0  129.69   25.10
   5   9   0  170.48   24.01
   5   9   0  232.43   26.74
  -6  -9   0  -14.00   17.47
  -6  -9   0    7.04    2.95
   6   9   0   14.76    7.89
   6   9   0   14.44   21.91
   6   9   0    9.30    7.13
  -7  -9   0   15.12    4.41
   7   9   0   14.13    8.70
   7   9   0   18.27    8.75
  -8  -9   0    4.19    2.94
   8   9   0    0.09    1.16
   8   9   0   11.37    7.63
  -9  -9   0   40.53    7.00
 -10  10   0   46.28   11.77
  -9  10   0    4.39    4.65
  -9  10   0   -0.60    1.72
  -8  10   0   34.17    9.62
  -8  10   0   44.35    6.81
   7 -10   0   30.86   12.58
   7 -10   0   23.18    5.75
  -7  10   0   24.36    7.78
  -7  10   0   19.74    4.60
   6 -10   0   -6.41   10.65
  -6  10   0   29.27    5.38
  -6  10   0   26.25    8.43
  -5  10   0   39.92   19.03
  -5  10   0  104.28   16.41
  -5  10   0   75.18    9.05
  -5  10   0   59.32   12.90
  -4  10   0  132.71   18.20
  -4  10   0  122.76   24.76
  -3  10   0  176.05   30.68
  -3  10   0  167.29   22.10
  -2  10   0  188.74   29.73
  -2  10   0  182.54   23.88
   1 -10   0   40.72    4.61
   1 -10   0    0.49   13.93
  -1  10   0   60.78    9.23
  -1  10   0   66.03   13.99
  -1  10   0   43.58   15.92
  -1  10   0   81.13   15.18
   0 -10   0    4.58   15.02
   0 -10   0   31.10    4.29
   0  10   0   22.17    8.02
   0  10   0   27.22    9.91
   0  10   0   28.12   15.28
   0  10   0   25.29    6.69
  -1 -10   0   -1.18    1.03
  -1 -10   0    3.55    1.94
  -1 -10   0    6.68   16.11
   1  10   0    3.40    3.54
   1  10   0    1.74    4.85
   1  10   0   12.55    6.87
   1  10   0   14.90   15.59
  -2 -10   0  213.32   19.09
   2  10   0  211.00   37.56
   2  10   0  186.74   25.07
   2  10   0  200.17   22.89
   2  10   0  143.91   26.63
  -3 -10   0  133.77   13.48
   3  10   0  186.26   23.61
   3  10   0  100.92   21.66
   3  10   0  138.38   24.03
   3  10   0  101.20   27.70
  -4 -10   0  181.25   40.15
  -4 -10   0  211.21   19.80
  -4 -10   0  179.32   30.40
   4  10   0  151.85   29.00
   4  10   0  240.28   28.20
   4  10   0  199.15   38.94
  -5 -10   0   24.32   29.12
  -5 -10   0   11.17    3.78
   5  10   0   22.60    9.45
   5  10   0   25.84    9.87
   5  10   0   13.00   26.57
  -6 -10   0    3.28    2.72
   6  10   0    8.70    7.31
   6  10   0    5.94    6.24
  -7 -10   0    3.12    2.86
   7  10   0    6.42    6.07
   7  10   0    2.35    6.11
  -8 -10   0   72.68   10.54
 -10  11   0   27.14    9.37
  -9  11   0   44.14   12.26
  -9  11   0   45.61    7.64
  -8  11   0   12.72    3.82
  -8  11   0    4.39    5.30
   7 -11   0    8.62   17.93
  -7  11   0   -1.16    3.33
  -7  11   0    0.74    1.91
   6 -11   0   19.40   18.37
  -6  11   0   16.15    7.97
  -6  11   0   27.10    5.68
  -5  11   0   88.44   12.71
  -5  11   0   74.98   25.56
  -5  11   0  101.43   17.87
   4 -11   0   16.10   16.66
  -4  11   0   32.54   17.74
  -4  11   0   28.14    8.76
  -4  11   0   25.69    6.24
  -3  11   0  222.33   20.52
  -3  11   0  137.71   30.48
  -3  11   0  172.57   23.28
   2 -11   0   -1.07    1.27
   2 -11   0  -26.62   16.84
  -2  11   0   12.06    4.72
  -2  11   0   -0.23   15.75
  -2  11   0    2.02    4.57
   1 -11   0   -9.09   13.32
  -1  11   0   26.71   18.73
  -1  11   0   30.00    7.65
  -1  11   0   22.59    9.04
   0 -11   0  -10.33   19.75
   0 -11   0   -0.99    1.37
   0 -11   0   -0.22    0.17
   0  11   0   13.17   18.94
   0  11   0   -2.95    2.44
   0  11   0   -2.48    3.83
   0  11   0    5.52    4.49
  -1 -11   0  179.57   19.01
   1  11   0  282.47   25.47
   1  11   0  233.17   27.64
   1  11   0  188.51   36.11
   1  11   0  196.55   31.60
  -2 -11   0  151.95   15.33
   2  11   0  184.91   23.76
   2  11   0  188.65   24.61
   2  11   0  130.36   31.29
   2  11   0   99.54   25.04
  -3 -11   0   21.21    4.68
   3  11   0   12.42   25.66
   3  11   0   17.98    8.99
   3  11   0   21.70    7.43
  -4 -11   0  -18.79   22.57
  -4 -11   0    4.79    2.79
   4  11   0    5.97    6.63
   4  11   0   -0.45   28.54
   4  11   0    9.67    6.84
  -5 -11   0    3.81    2.87
   5  11   0   -0.39    4.18
   5  11   0    3.79    5.82
  -6 -11   0   16.17    4.57
   6  11   0   31.64   12.47
   6  11   0   32.85   11.74
  -7 -11   0   37.55    7.37
   7  11   0   39.71   13.21
  -8  12   0    4.56    5.44
  -8  12   0    1.78    1.83
  -7  12   0    4.80    5.04
  -7  12   0    3.77    2.71
  -6  12   0   71.07   11.07
  -6  12   0   56.83   15.20
  -5  12   0  145.65   21.93
  -5  12   0  170.74   18.06
  -4  12   0    0.76    4.45
  -4  12   0   -0.02    2.79
   3 -12   0   -7.04   27.26
  -3  12   0    5.42    3.99
  -3  12   0   10.39    6.96
   2 -12   0   19.55   25.78
  -2  12   0    3.39    3.87
  -2  12   0    1.12    4.86
   1 -12   0  -18.19   27.99
  -1  12   0   26.15   27.06
  -1  12   0   44.40   13.49
  -1  12   0   43.19    9.54
   0 -12   0   15.70   30.92
   0  12   0   55.50   14.80
   0  12   0   36.73   27.80
   0  12   0   43.99   11.23
  -1 -12   0   31.77   34.56
   1  12   0  116.24   34.82
   1  12   0   89.58   15.96
   1  12   0  109.92   20.24
   2  12   0   22.86    8.36
   2  12   0   39.83   13.74
   2  12   0   48.10   38.77
  -3 -12   0    3.26    2.19
  -3 -12   0  -22.05   44.08
   3  12   0    0.93    4.94
  -4 -12   0   10.16    3.69
   4  12   0   10.19    7.67
   4  12   0    6.80    6.17
  -5 -12   0   36.25    7.02
   5  12   0   43.36   14.43
   5  12   0   42.08   12.56
  -6 -12   0   46.52    8.22
   6  12   0   55.89   16.29
  -7  13   0   18.35    8.99
  -7  13   0   12.67    4.18
  -6  13   0   24.08    6.28
  -6  13   0   21.26    9.85
  -5  13   0   25.69    6.77
  -5  13   0   13.07    8.12
  -4  13   0   12.24    5.75
  -4  13   0    4.10    6.48
  -3  13   0   32.29    8.44
  -3  13   0   35.66   12.42
  -2  13   0   18.08    8.67
  -2  13   0   27.15    7.89
  -1  13   0   77.05   18.75
  -1  13   0   80.34   14.55
   0  13   0   98.25   21.41
   0  13   0   98.33   17.59
  -1 -13   0   -0.62    0.29
   1  13   0   -2.68    3.14
   1  13   0   -1.68    4.68
   2  13   0    7.69    6.91
   2  13   0    6.44    5.64
  -3 -13   0   -0.47    0.42
   3  13   0    1.69    4.75
   3  13   0    1.58    5.13
   4  13   0   34.72   12.44
  -4  14   0    2.36    4.50
  -4  14   0    6.05    4.12
  -3  14   0   69.40   18.00
  -3  14   0   38.79    9.94
  -2  14   0    8.61    5.32
  -2  14   0    6.20    7.27
  -1  14   0   37.13   13.51
  -1  14   0   54.50   12.15
   0  14   0    5.10    5.05
   0  14   0    7.80    7.17
   1  14   0    5.10    6.51
   1  14   0   -2.75    3.77
   2  14  -1    9.13    8.03
   1  14  -1   23.39   11.92
   0  14  -1    5.63    4.80
   0  14  -1   14.75    8.63
  -1  14  -1    8.95    5.96
  -1  14  -1   12.07    8.74
  -2  14  -1    5.94    4.62
  -2  14  -1    7.67    7.20
  -3  14  -1    3.58    6.24
  -3  14  -1    5.83    4.60
  -4  14  -1   28.17    7.73
  -4  14  -1   16.44   10.22
  -5  14  -1   -1.23    5.10
  -5  14  -1    9.81    4.66
   5  13  -1   12.98    9.10
  -5 -13   1   21.01    5.32
   4  13  -1   12.33    8.95
   4  13  -1   14.95    7.44
  -4 -13   1    8.55    3.42
   3  13  -1   13.60    9.16
   3  13  -1   30.99    9.88
   2  13  -1    3.55    6.11
   1  13  -1    8.54    7.15
   1  13  -1   -1.55    3.04
  -1 -13   1   -0.42    0.26
   0  13  -1    2.03    4.27
   0  13  -1    3.73    6.24
  -1  13  -1   46.26   14.99
  -1  13  -1   70.75   13.34
  -2  13  -1    5.71    6.30
  -2  13  -1    9.54    5.17
  -3  13  -1    3.20    4.09
  -3  13  -1    9.61    8.17
  -4  13  -1   10.64    4.68
  -4  13  -1   -2.58    4.05
  -5  13  -1   53.87   14.42
  -5  13  -1   76.14   12.29
  -6  13  -1    2.76    2.50
  -6  13  -1    1.22    5.56
  -7  13  -1    7.14    4.09
  -7  13  -1    7.26    6.66
   6  12  -1   56.81   15.95
  -6 -12   1   39.08    7.75
   5  12  -1   13.53    7.61
   5  12  -1   28.79   12.04
  -5 -12   1   14.21    4.47
   4  12  -1   -2.93   43.23
   4  12  -1   13.58    9.36
   4  12  -1   29.90   10.13
  -4 -12   1   10.84    3.60
  -4 -12   1    0.35   42.22
   3  12  -1    5.25    5.11
   3  12  -1   -1.33    4.28
   3  12  -1  -28.65   23.12
  -3 -12   1   -3.52   27.60
  -3 -12   1    3.91    2.60
   2  12  -1   13.60   33.86
   2  12  -1  152.99   25.47
   2  12  -1  129.33   18.43
  -2 -12   1   81.00    8.97
  -2 -12   1   -6.43   24.55
   1  12  -1  -19.49   26.59
   1  12  -1   14.31    6.61
   1  12  -1   18.04    9.39
  -1 -12   1   17.03   30.55
   0  12  -1   51.02   11.20
   0  12  -1   69.05   17.26
   0  12  -1   39.13   28.12
   0 -12   1   17.22   28.62
  -1  12  -1    2.80    3.69
  -1  12  -1    5.22    5.93
  -1  12  -1  -18.36   21.18
   1 -12   1    0.13    0.29
   1 -12   1    1.01   24.91
  -2  12  -1   34.62   10.71
  -2  12  -1   38.92    8.72
  -2  12  -1   32.31   22.77
   2 -12   1   -7.94   23.27
  -3  12  -1    2.21    5.60
  -3  12  -1   13.59   21.79
  -3  12  -1    1.05    2.86
   3 -12   1   -9.46   23.91
  -4  12  -1   73.84   15.75
  -4  12  -1   62.36   10.20
   4 -12   1   -5.33   22.62
  -5  12  -1   55.89   14.52
  -5  12  -1   75.03   11.60
  -6  12  -1   59.92   14.45
  -6  12  -1   55.18    9.58
  -7  12  -1   30.70   11.19
  -7  12  -1   28.51    6.12
  -8  12  -1    8.78    6.84
  -9  12  -1   27.60   10.23
   8  11  -1    8.57    7.33
  -8 -11   1   12.67    4.57
   7  11  -1   69.29   18.18
   7  11  -1   51.05   14.91
  -7 -11   1   52.14    9.08
   6  11  -1    4.72    5.27
   6  11  -1    5.55    6.43
  -6 -11   1    2.63    2.94
   5  11  -1   48.01   13.22
   5  11  -1   36.02   12.48
  -5 -11   1   52.19    8.23
   4  11  -1   12.31    6.71
   4  11  -1    3.58    5.87
   4  11  -1   30.29   28.01
  -4 -11   1   18.62   28.18
  -4 -11   1    3.59    2.86
   3  11  -1   44.92   14.24
   3  11  -1   86.19   17.77
   3  11  -1   53.88   28.13
  -3 -11   1   70.33    8.55
   2  11  -1   33.97    9.11
   2  11  -1   46.16   22.68
   2  11  -1   32.36   11.98
   2  11  -1   76.17   16.88
  -2 -11   1   50.95    6.80
  -2 -11   1   11.39   16.73
   1  11  -1  223.63   42.56
   1  11  -1  272.18   32.72
   1  11  -1  214.28   32.09
   1  11  -1  296.64   29.72
  -1 -11   1  292.06   25.19
   0  11  -1   24.66    9.63
   0  11  -1   20.51   18.40
   0  11  -1   23.70    9.40
   0  11  -1   18.79    6.34
   0 -11   1   14.30    2.97
   0 -11   1    0.64   19.41
  -1  11  -1    5.33    4.97
  -1  11  -1  -10.36   15.77
  -1  11  -1    1.30    3.19
  -1  11  -1    4.19    5.06
   1 -11   1   17.30   14.42
   1 -11   1   -1.14    1.21
  -2  11  -1   21.16    8.45
  -2  11  -1   14.70    5.30
  -2  11  -1   12.44    7.09
  -2  11  -1    2.04   15.01
   2 -11   1    5.48   16.27
  -3  11  -1  269.43   45.56
  -3  11  -1  397.83   37.64
  -3  11  -1  422.06   36.84
  -3  11  -1  384.55   40.96
  -4  11  -1    5.11    3.39
  -4  11  -1   10.29    4.63
  -4  11  -1    5.22    4.84
  -4  11  -1   22.77   16.28
   4 -11   1   -0.78   14.75
  -5  11  -1   12.12    4.25
  -5  11  -1   17.67    7.67
  -5  11  -1   14.73    6.33
   5 -11   1   -5.59   16.17
  -6  11  -1    1.04    2.41
  -6  11  -1    3.07    5.10
   6 -11   1    7.50   17.89
  -7  11  -1   29.52    5.77
  -7  11  -1   38.42   11.40
   7 -11   1    1.29   15.62
  -8  11  -1    2.26    2.09
  -8  11  -1    1.80    4.19
  -9  11  -1   34.80   10.60
 -10  11  -1   38.98   11.14
 -10  11  -1   10.25    6.56
  -9 -10   1    1.67    2.99
   8  10  -1   52.71   15.68
  -8 -10   1   60.96    9.65
   7  10  -1   -3.30    2.96
   7  10  -1   -0.90    3.99
  -7 -10   1   -0.48    2.38
   6  10  -1    0.92    4.27
   6  10  -1   -0.85    4.53
  -6 -10   1    3.22    2.76
   5  10  -1    0.40    4.98
   5  10  -1    3.75   23.08
   5  10  -1    4.64    5.19
  -5 -10   1   17.38   18.34
  -5 -10   1    0.44    2.27
   4  10  -1  239.34   39.77
   4  10  -1  187.20   35.40
   4  10  -1  346.29   36.26
   4  10  -1  377.16   34.79
  -4 -10   1  251.84   35.18
  -4 -10   1  188.13   43.57
  -4 -10   1  326.50   27.53
   3  10  -1   75.42   17.20
   3  10  -1   80.91   17.66
   3  10  -1   68.00   14.39
   3  10  -1   50.21   21.61
  -3 -10   1   72.23    8.62
  -3 -10   1  101.13   27.92
  -3 -10   1   64.39   15.77
   2  10  -1   76.43   13.59
   2  10  -1   36.81   16.01
   2  10  -1   43.48   12.44
   2  10  -1   86.06   16.58
  -2 -10   1   65.08    7.00
  -2 -10   1    4.71   12.76
   1  10  -1    3.11    4.99
   1  10  -1    6.59    5.14
   1  10  -1   32.80   13.84
   1  10  -1   17.44    6.14
  -1 -10   1    7.84    2.59
  -1 -10   1   -0.71   14.50
   0  10  -1   51.66   16.92
   0  10  -1   66.07   13.51
   0  10  -1   43.90   12.73
   0  10  -1   76.39   12.19
   0 -10   1   72.18    7.29
  -1  10  -1    8.73    5.40
  -1  10  -1    5.83    3.77
  -1  10  -1    8.70    5.22
  -1  10  -1    8.62   11.85
   1 -10   1    6.32    1.78
   1 -10   1  -10.94   12.62
  -2  10  -1  186.73   30.41
  -2  10  -1  170.33   20.77
   2 -10   1  123.62   12.37
  -3  10  -1  229.33   31.93
  -3  10  -1  332.88   28.95
  -3  10  -1  241.43   36.69
  -3  10  -1  362.81   33.68
  -4  10  -1   67.98   12.72
  -4  10  -1   56.39   19.87
  -4  10  -1   52.61   10.62
  -4  10  -1   64.75    9.08
  -4  10  -1   49.93   12.12
  -5  10  -1  108.29   14.42
  -5  10  -1   97.44   16.67
  -5  10  -1   99.27   11.39
  -6  10  -1   -0.89    1.79
  -6  10  -1    5.90    4.95
   6 -10   1    2.07   11.10
  -7  10  -1  175.94   17.35
  -7  10  -1  229.99   23.48
   7 -10   1  146.53   23.09
   7 -10   1  160.30   18.52
  -8  10  -1   66.40   13.31
  -8  10  -1   62.10    7.72
  -9  10  -1    4.22    4.62
  -9  10  -1    2.23    1.80
 -10  10  -1    4.41    5.10
 -10  10  -1    7.07    5.96
 -10  -9   1   24.68    6.16
  -9  -9   1   20.50    5.14
   8   9  -1   -0.13    4.17
   8   9  -1   -2.48    2.45
  -8  -9   1    1.00    2.42
   7   9  -1    4.58    5.87
   7   9  -1    7.63    6.90
  -7  -9   1    6.44    2.82
   6   9  -1    5.69    5.85
   6   9  -1    8.65    6.57
   6   9  -1   36.17   21.57
  -6  -9   1    8.28    3.23
  -6  -9   1   13.71   22.05
   5   9  -1  161.33   26.09
   5   9  -1  143.21   30.75
   5   9  -1  113.25   21.85
   5   9  -1  137.96   19.65
  -5  -9   1  140.33   14.19
  -5  -9   1  114.43   29.62
  -5  -9   1  134.34   23.78
   4   9  -1  411.92   38.86
   4   9  -1  310.97   35.06
   4   9  -1  283.48   40.66
   4   9  -1  224.27   34.90
  -4  -9   1  341.97   29.75
  -4  -9   1  361.71   44.93
  -4  -9   1  313.37   37.44
   3   9  -1  183.21   20.43
   3   9  -1  141.38   28.42
   3   9  -1  201.78   23.64
  -3  -9   1  170.90   16.42
  -3  -9   1  139.32   28.76
  -3  -9   1  141.74   24.68
   2   9  -1   63.84   14.60
   2   9  -1  101.65   18.15
   2   9  -1   59.67   19.35
   2   9  -1  113.71   15.79
  -2  -9   1   70.70   15.77
  -2  -9   1   97.03   21.55
  -2  -9   1   70.29    8.34
   1   9  -1   50.50   15.59
   1   9  -1   85.15   12.81
   1   9  -1   68.13   14.17
   1   9  -1   65.37   14.30
  -1  -9   1   65.35   19.87
  -1  -9   1   59.75    7.27
  -1  -9   1   93.60   17.27
   0   9  -1  396.82   41.12
   0   9  -1  385.14   45.01
   0   9  -1  428.63   44.32
   0   9  -1  369.21   48.35
   0  -9   1  473.00   39.04
   0  -9   1  510.22   51.12
   0  -9   1  488.08   47.35
  -1   9  -1  940.63   90.98
  -1   9  -1  956.76   87.96
   1  -9   1 1019.25   97.25
   1  -9   1 1051.91   94.06
  -2   9  -1   63.34   14.70
  -2   9  -1   98.40   11.38
  -2   9  -1   73.73   19.64
  -2   9  -1  108.88   14.45
   2  -9   1  105.82    9.54
   2  -9   1  123.98   18.98
  -3   9  -1   14.02    3.86
  -3   9  -1    2.51    9.23
  -3   9  -1    9.40    5.44
  -3   9  -1   13.44    5.72
   3  -9   1   11.88    6.20
   3  -9   1   16.64   11.09
  -4   9  -1   19.90   12.51
  -4   9  -1   36.15    5.88
  -4   9  -1   37.07    8.98
  -4   9  -1   36.61    7.97
  -4   9  -1   19.01    7.30
   4  -9   1   19.57   11.37
   4  -9   1   25.28    7.49
  -5   9  -1    4.84    4.13
  -5   9  -1    4.39    3.62
  -5   9  -1    3.20    2.15
   5  -9   1    5.17    3.71
   5  -9   1    2.59    8.32
  -6   9  -1   51.01    6.60
  -6   9  -1   60.14   11.09
  -6   9  -1   58.67   12.36
   6  -9   1   56.13   12.71
   6  -9   1   64.39   14.50
   6  -9   1   46.32    8.58
  -7   9  -1  177.95   19.81
  -7   9  -1  156.06   15.15
   7  -9   1  142.98   15.78
   7  -9   1  145.81   18.62
  -8   9  -1  205.75   19.68
  -8   9  -1  208.35   24.01
  -9   9  -1   10.65    2.86
  -9   9  -1    7.94    5.09
 -10   9  -1   11.93    5.73
 -10   9  -1    1.83    4.09
 -10   9  -1    4.25    2.26
 -11   9  -1   12.10    6.03
 -11   9  -1    5.78    4.37
 -10  -8   1   22.92    5.71
   9   8  -1    1.75    4.19
  -9  -8   1    0.83    2.57
   8   8  -1   26.85   10.95
   8   8  -1   12.23    7.29
  -8  -8   1   16.55    4.49
   7   8  -1   49.38   22.14
   7   8  -1   39.49   12.51
   7   8  -1   44.82   13.37
  -7  -8   1   19.32   21.94
  -7  -8   1   70.97    8.88
   6   8  -1  393.03   40.11
   6   8  -1  310.56   38.75
   6   8  -1  328.12   45.04
  -6  -8   1  352.99   32.08
  -6  -8   1  332.80   43.36
   5   8  -1  450.08   43.07
   5   8  -1  309.83   46.12
   5   8  -1  431.05   43.84
  -5  -8   1  380.00   35.60
   4   8  -1   10.10    6.37
   4   8  -1   22.92    8.29
   4   8  -1   21.91   13.18
   4   8  -1   20.76    8.64
  -4  -8   1    6.61    5.99
  -4  -8   1   21.79    4.15
  -4  -8   1   16.52   14.60
   3   8  -1    2.07    3.47
   3   8  -1    8.44    5.80
   3   8  -1    9.26    5.35
   3   8  -1   10.46    8.50
  -3  -8   1    8.14    2.45
  -3  -8   1   19.51    7.79
  -3  -8   1   17.13   11.96
   2   8  -1    1.16    2.93
   2   8  -1    3.21    9.15
   2   8  -1    1.14    2.59
   2   8  -1    0.79    3.05
  -2  -8   1    4.71    7.28
  -2  -8   1    3.15    1.68
  -2  -8   1   10.29    6.23
   1   8  -1  378.26   39.50
   1   8  -1  338.30   42.37
   1   8  -1  425.70   41.48
   1   8  -1  394.13   37.21
  -1  -8   1  511.33   43.37
  -1  -8   1  354.66   34.69
   0   8  -1  483.23   53.39
   0   8  -1  566.02   52.90
   0   8  -1  453.59   55.61
   0   8  -1  559.67   50.14
   0  -8   1  571.77   58.23
   0  -8   1  555.24   48.18
   0  -8   1  629.26   55.76
  -1   8  -1 1279.61  127.92
  -1   8  -1 1280.45  130.42
   1  -8   1 1717.29  130.45
  -2   8  -1   41.69   11.95
  -2   8  -1   49.95    9.60
  -2   8  -1   49.54    7.00
  -2   8  -1   23.41    8.06
  -2   8  -1   33.31    3.99
   2  -8   1   39.54    4.18
  -3   8  -1  124.75   12.26
  -3   8  -1  153.50   13.93
  -3   8  -1  162.44   16.95
  -3   8  -1  103.15   21.36
  -3   8  -1   87.39   17.47
   3  -8   1  164.38   18.17
   3  -8   1  169.23   20.94
  -4   8  -1    9.69    1.54
  -4   8  -1    9.40    2.81
  -4   8  -1    4.85    3.70
  -4   8  -1    2.96    8.50
  -4   8  -1    4.23    3.65
  -4   8  -1    8.52    3.91
   4  -8   1    7.28    3.93
   4  -8   1    6.41    6.56
  -5   8  -1 1276.58  109.99
  -5   8  -1 1156.26  111.03
   5  -8   1 1236.15  109.17
   5  -8   1 1210.40  110.61
  -6   8  -1   96.80   16.55
  -6   8  -1   94.91    8.98
  -6   8  -1   87.26    7.76
  -6   8  -1   90.93   11.92
   6  -8   1   64.93    9.61
   6  -8   1   55.03   11.52
   6  -8   1   66.18   13.96
   6  -8   1   92.38   13.30
  -7   8  -1   44.52    9.11
  -7   8  -1   68.33   13.54
  -7   8  -1   40.29    4.48
  -7   8  -1   47.98    4.59
  -7   8  -1   43.20    5.31
   7  -8   1   37.78    5.16
   7  -8   1   38.14    7.34
   7  -8   1   38.80    6.91
  -8   8  -1    1.39    3.09
  -8   8  -1    4.83    2.01
  -8   8  -1    1.81    1.18
  -9   8  -1   75.92   13.12
  -9   8  -1   63.45    6.89
  -9   8  -1   64.68    7.29
 -10   8  -1    5.17    1.90
 -10   8  -1    5.56    1.95
 -10   8  -1    0.21    2.45
 -10   8  -1    2.88    4.53
 -11   8  -1   17.25    7.50
 -11   8  -1   30.46    8.12
 -12   8  -1   29.26    8.81
 -12   8  -1   36.18    8.97
 -11  -7   1    0.75    3.08
  10   7  -1   -3.45    2.81
 -10  -7   1    0.65    2.86
   9   7  -1   -3.66    3.09
  -9  -7   1    0.82    2.49
   8   7  -1  102.36   21.36
  -8  -7   1  125.29   13.14
   7   7  -1   90.28   23.87
   7   7  -1   61.08   15.04
   7   7  -1  106.35   20.59
  -7  -7   1   92.75   10.18
  -7  -7   1  105.00   22.71
   6   7  -1  424.95   54.57
   6   7  -1  490.54   55.37
   6   7  -1  500.36   59.87
   6   7  -1  620.61   57.94
  -6  -7   1  580.74   49.53
  -6  -7   1  634.24   61.53
  -6  -7   1  619.49   56.89
   5   7  -1    3.04    4.33
   5   7  -1   -1.14    3.18
   5   7  -1    6.52   11.00
   5   7  -1    3.12    4.21
  -5  -7   1   -5.87    6.91
  -5  -7   1    3.56    4.68
  -5  -7   1    4.68    2.35
   4   7  -1   30.40    9.98
   4   7  -1   27.91    8.34
   4   7  -1   22.00   11.40
   4   7  -1    8.29    5.38
  -4  -7   1   25.57   11.95
  -4  -7   1   23.87    4.01
  -4  -7   1   10.84    6.10
   3   7  -1  282.44   28.69
   3   7  -1  270.99   34.09
   3   7  -1  257.24   30.45
   3   7  -1  303.77   31.24
  -3  -7   1  272.33   25.27
  -3  -7   1  294.90   34.07
  -3  -7   1  267.21   30.83
   2   7  -1 1593.19  172.63
   2   7  -1 1758.23  171.08
  -2  -7   1 2236.55  173.05
  -2  -7   1 2120.18  175.47
   1   7  -1 1017.98  105.06
   1   7  -1  997.98  102.74
   1   7  -1 1060.68   99.86
  -1  -7   1 1282.86  104.74
  -1  -7   1 1321.29  107.93
   0   7  -1  291.39   27.91
   0   7  -1  294.68   34.64
   0   7  -1  290.46   32.56
   0   7  -1  321.07   31.74
   0   7  -1  292.55   29.34
   0  -7   1  330.91   28.20
   0  -7   1  401.13   34.97
  -1   7  -1  332.52   39.59
  -1   7  -1  409.89   36.77
  -1   7  -1  397.81   38.89
  -1   7  -1  384.95   42.54
  -1   7  -1  358.72   35.40
   1  -7   1  450.49   35.67
   1  -7   1  517.90   42.31
   1  -7   1  399.14   36.64
  -2   7  -1  147.38   19.95
  -2   7  -1  173.57   17.00
  -2   7  -1  190.24   19.42
  -2   7  -1  158.40   15.90
  -2   7  -1  136.46   21.85
   2  -7   1  183.06   16.00
   2  -7   1  197.56   17.25
   2  -7   1  235.57   24.73
   2  -7   1  228.53   24.66
  -3   7  -1   10.91    7.17
  -3   7  -1   14.49    2.12
  -3   7  -1   13.28    4.61
  -3   7  -1    5.74    2.30
  -3   7  -1    7.22    4.22
   3  -7   1   10.31    7.12
   3  -7   1   17.36    3.38
   3  -7   1   16.17    5.37
  -4   7  -1  551.39   62.47
  -4   7  -1  691.93   58.20
  -4   7  -1  780.01   61.96
  -4   7  -1  551.52   64.50
  -4   7  -1  591.24   62.06
   4  -7   1  775.10   63.79
   4  -7   1  702.84   59.17
  -5   7  -1  482.97   41.36
  -5   7  -1  463.17   44.38
  -5   7  -1  458.50   46.68
  -5   7  -1  475.71   41.91
   5  -7   1  473.07   43.67
   5  -7   1  465.29   44.81
  -6   7  -1  475.34   40.15
  -6   7  -1  454.37   45.96
  -6   7  -1  472.48   39.58
  -6   7  -1  523.52   43.37
   6  -7   1  357.23   41.46
   6  -7   1  404.35   43.01
   6  -7   1  478.89   41.92
   6  -7   1  438.95   40.86
  -7   7  -1  175.04   16.23
  -7   7  -1  178.04   19.45
  -7   7  -1  210.82   24.04
  -7   7  -1  174.69   16.73
  -8   7  -1    4.55    1.83
  -8   7  -1    4.60    1.44
  -8   7  -1    2.12    1.39
  -8   7  -1    3.29    2.90
  -9   7  -1   80.32   12.12
  -9   7  -1   63.05   12.88
  -9   7  -1   45.20    6.00
  -9   7  -1   50.81    5.96
 -10   7  -1  178.61   17.12
 -10   7  -1  181.58   21.90
 -10   7  -1  193.78   20.32
 -10   7  -1  164.77   16.63
 -11   7  -1    1.74    3.06
 -11   7  -1   -1.26    0.98
 -11   7  -1    1.57    1.63
 -11   7  -1   -0.09    2.53
 -12   7  -1   12.09    4.48
 -12   7  -1    7.90    4.66
 -12  -6   1    6.49    3.83
 -11  -6   1    0.78    2.70
  10   6  -1    8.69    7.93
 -10  -6   1   11.43    4.06
   9   6  -1  107.43   23.91
  -9  -6   1  172.21   16.29
   8   6  -1  204.35   36.24
   8   6  -1  200.28   28.57
  -8  -6   1  240.68   34.35
  -8  -6   1  221.28   21.25
   7   6  -1  220.89   34.19
   7   6  -1  261.52   28.36
   7   6  -1  263.32   31.53
   7   6  -1  175.58   28.37
  -7  -6   1  268.27   33.30
  -7  -6   1  284.23   32.01
  -7  -6   1  266.05   23.75
   6   6  -1  101.71   20.51
   6   6  -1  141.94   19.72
   6   6  -1  203.03   23.71
   6   6  -1  125.85   25.73
  -6  -6   1  187.01   15.78
   5   6  -1    4.10    4.24
   5   6  -1    2.21    3.84
   5   6  -1    1.83    3.41
   5   6  -1    5.85    8.87
   5   6  -1    2.53    1.98
  -5  -6   1   12.66    7.93
  -5  -6   1    6.76    5.02
  -5  -6   1    3.07    1.75
   4   6  -1   53.11   14.40
   4   6  -1   70.05   13.31
   4   6  -1   55.71   11.59
   4   6  -1   48.27    6.79
   4   6  -1   42.38   11.06
  -4  -6   1   67.97   14.95
  -4  -6   1   53.88    6.09
  -4  -6   1   46.99   10.74
   3   6  -1 1223.40  120.08
   3   6  -1 1157.28  116.34
   3   6  -1 1204.48  122.10
   3   6  -1 1241.43  118.22
   3   6  -1 1394.57  120.90
  -3  -6   1 1581.15  124.37
  -3  -6   1 1582.98  121.85
   2   6  -1  815.04   79.94
   2   6  -1  790.17   77.62
   2   6  -1  848.43   75.61
   2   6  -1  777.83   74.36
   2   6  -1  853.39   77.64
  -2  -6   1  967.50   79.01
   1   6  -1 1819.67  161.14
  -1  -6   1 1794.16  156.96
  -1  -6   1 1735.56  155.31
   0   6  -1  280.95   28.32
   0   6  -1  292.16   34.17
   0   6  -1  333.49   31.58
   0   6  -1  319.66   30.10
   0   6  -1  327.29   29.66
   0   6  -1  295.62   32.31
   0  -6   1  300.47   30.65
   0  -6   1  331.18   28.67
   0  -6   1  377.72   33.78
   0  -6   1  379.23   36.01
   0  -6   1  329.75   29.45
  -1   6  -1  412.95   34.58
  -1   6  -1  323.50   36.95
  -1   6  -1  348.03   32.22
  -1   6  -1  313.96   31.29
  -1   6  -1  308.40   34.98
   1  -6   1  452.28   39.08
   1  -6   1  348.51   33.61
   1  -6   1  386.27   32.37
  -2   6  -1  132.43   12.53
  -2   6  -1  146.49   14.56
  -2   6  -1   97.09   16.57
  -2   6  -1  118.70   11.79
  -2   6  -1   89.09   14.56
   2  -6   1  131.03   14.44
   2  -6   1  135.28   11.80
   2  -6   1  170.68   16.61
   2  -6   1  128.65   12.56
   2  -6   1  173.97   18.51
  -3   6  -1 2234.56  199.08
  -4   6  -1  253.61   22.91
  -4   6  -1  268.09   24.97
  -4   6  -1  193.32   25.53
  -4   6  -1  242.14   22.47
   4  -6   1  255.05   23.06
   4  -6   1  298.06   26.70
   4  -6   1  271.84   25.07
  -5   6  -1   69.30    8.32
  -5   6  -1   63.13   12.07
  -5   6  -1   64.99    5.72
  -5   6  -1   52.53    6.02
   5  -6   1   56.77    7.08
   5  -6   1   48.48   10.23
   5  -6   1   43.95    8.20
   5  -6   1   54.59    8.27
  -6   6  -1    4.43    1.54
  -6   6  -1    2.42    3.27
  -6   6  -1    5.38    1.36
  -6   6  -1    8.67    3.44
   6  -6   1    4.34    2.65
   6  -6   1    3.02    1.42
   6  -6   1    3.80    1.70
   6  -6   1    5.94    3.20
  -7   6  -1  110.18   10.17
  -7   6  -1  103.87   10.45
  -7   6  -1   81.91   17.71
  -7   6  -1  118.14   12.84
  -8   6  -1    2.34    1.41
  -8   6  -1    6.53    3.23
  -9   6  -1  101.91   15.56
  -9   6  -1   76.30    8.30
  -9   6  -1   83.40   10.65
  -9   6  -1   79.09    8.64
 -10   6  -1  139.94   13.88
 -10   6  -1  157.77   17.83
 -10   6  -1  123.81   13.18
 -10   6  -1  144.99   15.92
 -11   6  -1   25.96    7.10
 -11   6  -1   24.07    4.03
 -11   6  -1   24.85    4.74
 -11   6  -1   17.70    5.67
 -12   6  -1    4.20    3.81
 -12   6  -1   10.31    4.06
 -12   6  -1    8.93    3.18
 -13   6  -1    9.02    4.64
 -12  -5   1    1.84    2.82
  11   5  -1    6.64    7.58
 -11  -5   1    0.47    2.65
  10   5  -1   83.79   20.35
 -10  -5   1   84.47   10.26
   9   5  -1   62.06   17.18
  -9  -5   1   88.32    9.83
   8   5  -1  188.65   27.46
   8   5  -1  158.16   32.07
  -8  -5   1  264.95   29.04
   7   5  -1    2.91    2.00
   7   5  -1    3.91    4.08
   7   5  -1    4.58    5.30
   7   5  -1   17.76   11.73
  -7  -5   1    1.56    3.40
  -7  -5   1    6.47    2.49
  -7  -5   1   -7.13    7.17
   6   5  -1   81.46   17.98
   6   5  -1   59.82   13.26
   6   5  -1   77.35    9.44
   6   5  -1   76.65   13.62
   6   5  -1  104.53   19.41
  -6  -5   1  106.62   18.03
  -6  -5   1   90.20   14.31
  -6  -5   1   91.50    9.13
   5   5  -1    5.45    3.68
   5   5  -1    8.43    7.51
   5   5  -1   12.81    3.28
   5   5  -1    5.97    4.14
   5   5  -1    1.13    2.80
  -5  -5   1   -3.05    5.92
  -5  -5   1    5.14    2.87
  -5  -5   1    4.83    3.81
  -5  -5   1    6.67    2.12
   4   5  -1 1862.39  186.26
   4   5  -1 1876.41  188.41
  -4  -5   1 2264.98  186.95
  -4  -5   1 2431.31  189.70
   3   5  -1 1507.75  135.27
  -3  -5   1 1463.03  131.59
   2   5  -1   13.55    2.50
   2   5  -1   19.75    5.70
   2   5  -1    5.74    4.64
   2   5  -1   17.70    4.87
   2   5  -1   11.63    5.05
   2   5  -1   13.12    3.14
  -2  -5   1   21.90    7.67
  -2  -5   1   11.73    3.82
  -2  -5   1   16.68    2.60
  -2  -5   1   18.17    4.31
  -2  -5   1   22.83    6.10
   1   5  -1  159.32   15.48
   1   5  -1  178.02   19.18
   1   5  -1  164.81   18.31
   1   5  -1  166.84   16.93
   1   5  -1  159.65   20.45
   1   5  -1  159.50   16.40
  -1  -5   1  148.15   20.36
  -1  -5   1  156.07   16.36
  -1  -5   1  176.77   17.80
  -1  -5   1  228.15   20.47
  -1  -5   1  185.19   15.50
   0   5  -1  203.87   20.38
   0   5  -1  188.44   17.51
   0   5  -1  177.92   21.18
   0   5  -1  163.43   18.61
   0   5  -1  156.77   16.46
   0  -5   1  223.11   22.73
   0  -5   1  235.95   21.21
   0  -5   1  180.24   18.45
   0  -5   1  184.27   17.32
   0  -5   1  186.14   16.80
  -1   5  -1  273.30   25.43
  -1   5  -1  263.71   28.18
  -1   5  -1  263.31   29.66
  -1   5  -1  285.46   26.96
  -1   5  -1  246.71   24.86
   1  -5   1  274.22   26.58
   1  -5   1  292.09   25.53
   1  -5   1  352.04   31.12
   1  -5   1  279.85   24.97
   1  -5   1  354.46   29.33
  -2   5  -1  277.42   32.67
  -2   5  -1  340.01   29.96
  -2   5  -1  380.21   31.94
  -2   5  -1  281.30   34.19
   2  -5   1  382.29   30.39
   2  -5   1  345.76   31.48
  -3   5  -1 1286.63  114.64
  -3   5  -1 1238.20  112.86
  -4   5  -1  310.24   27.69
  -4   5  -1  280.82   27.30
  -4   5  -1  334.50   29.38
   4  -5   1  314.32   29.91
   4  -5   1  338.64   29.25
  -5   5  -1   91.96    9.94
  -5   5  -1   87.72    8.07
  -5   5  -1   80.22    8.28
  -5   5  -1   73.96   14.12
   5  -5   1   91.60   10.44
   5  -5   1   89.31    9.45
   5  -5   1   83.22    8.73
   5  -5   1   85.09    9.36
  -6   5  -1   39.88   10.02
  -6   5  -1   33.03    4.02
  -6   5  -1   36.85    3.92
  -6   5  -1   35.65    6.13
  -7   5  -1  677.55   55.94
  -7   5  -1  606.18   53.94
  -7   5  -1  531.24   60.76
  -8   5  -1  195.06   20.06
  -8   5  -1  277.36   24.94
  -8   5  -1  227.87   22.00
  -9   5  -1    8.45    2.26
  -9   5  -1    5.33    2.21
  -9   5  -1    8.86    3.33
  -9   5  -1   14.41    5.27
 -10   5  -1    1.53    1.51
 -10   5  -1    5.99    3.98
 -10   5  -1    6.54    3.23
 -10   5  -1    2.82    2.11
 -11   5  -1   65.51    7.54
 -11   5  -1   68.96    9.30
 -11   5  -1   66.28    8.22
 -11   5  -1   82.78   12.97
 -12   5  -1    0.04    1.39
 -12   5  -1    0.08    1.76
 -12   5  -1   -1.75    2.22
 -13   5  -1   -2.45    2.06
 -13   5  -1    0.06    1.83
 -12  -4   1   -1.83    2.19
  11   4  -1   66.33   19.21
 -11  -4   1   68.14   34.78
 -11  -4   1   66.84    9.62
  10   4  -1  171.77   34.11
 -10  -4   1  199.75   19.53
   9   4  -1    0.32   15.55
   9   4  -1    4.94    6.17
  -9  -4   1   14.27    3.81
  -9  -4   1   25.34   10.22
   8   4  -1   -6.86   10.27
   8   4  -1   12.94    3.50
   8   4  -1    2.42    4.43
  -8  -4   1   15.66    2.89
  -8  -4   1   14.08    3.54
  -8  -4   1   18.78    9.17
   7   4  -1    0.17    8.11
   7   4  -1    4.79    4.77
   7   4  -1    5.21    3.97
   7   4  -1    5.52    2.21
  -7  -4   1    5.76    1.81
  -7  -4   1    2.41    1.99
  -7  -4   1    4.70    2.57
   6   4  -1  518.27   46.54
   6   4  -1  400.74   49.48
   6   4  -1  492.21   44.01
   6   4  -1  442.12   50.51
   6   4  -1  410.34   47.58
  -6  -4   1  503.37   46.43
  -6  -4   1  527.85   43.29
  -6  -4   1  537.90   47.21
  -6  -4   1  501.13   48.82
   5   4  -1  194.75   27.21
   5   4  -1  215.28   26.01
   5   4  -1  220.68   28.45
   5   4  -1  237.13   22.77
   5   4  -1  258.30   25.65
  -5  -4   1  273.62   25.99
  -5  -4   1  297.73   28.35
  -5  -4   1  240.64   22.20
  -5  -4   1  249.40   25.12
  -5  -4   1  255.17   22.47
   4   4  -1 1638.52  159.58
  -4  -4   1 1736.41  155.99
  -4  -4   1 1963.64  159.75
   3   4  -1  320.03   33.46
   3   4  -1  283.26   31.22
   3   4  -1  317.96   28.55
   3   4  -1  253.70   30.99
  -3  -4   1  371.24   33.86
  -3  -4   1  321.92   29.83
  -3  -4   1  293.79   30.47
  -3  -4   1  385.47   32.20
   2   4  -1   28.44    6.94
   2   4  -1   35.23    8.64
   2   4  -1   44.54    4.97
   2   4  -1   53.34    7.97
   2   4  -1   33.12    7.16
   2   4  -1   41.82    4.50
  -2  -4   1   29.76    5.56
  -2  -4   1   46.57    4.42
  -2  -4   1   46.89    8.14
  -2  -4   1   37.94    7.00
  -2  -4   1   46.95    9.50
   1   4  -1 1355.19  134.79
  -1  -4   1 1679.07  136.03
   0   4  -1 3688.44  376.79
   0  -4   1 5003.21  378.44
  -1   4  -1 2414.42  212.36
  -2   4  -1  761.29   69.44
  -2   4  -1  771.14   70.80
  -3   4  -1  319.10   29.73
  -3   4  -1  295.64   30.80
  -3   4  -1  298.13   29.57
   4  -4   1 1110.19   92.18
   4  -4   1  986.01   92.44
  -5   4  -1   28.53    3.59
  -5   4  -1   24.81    7.42
  -5   4  -1   39.60    4.91
   5  -4   1   36.82    3.71
   5  -4   1   32.06    3.49
   5  -4   1   31.60    3.70
   5  -4   1   32.43    3.39
  -6   4  -1   90.05    9.76
  -6   4  -1   66.76   14.67
  -6   4  -1   94.57    8.71
  -7   4  -1   11.52    2.42
  -7   4  -1   14.07    6.85
  -7   4  -1   15.65    3.73
  -7   4  -1   13.73    4.75
  -8   4  -1  792.32   73.83
  -8   4  -1  886.04   75.62
  -9   4  -1   11.34    3.61
  -9   4  -1   10.92    4.11
  -9   4  -1   12.86    3.14
  -9   4  -1    8.78    2.49
 -10   4  -1    4.75    2.26
 -10   4  -1    3.14    2.99
 -10   4  -1    3.70    1.85
 -10   4  -1    1.42    1.92
 -11   4  -1    4.71    2.10
 -11   4  -1    5.35    2.52
 -11   4  -1    3.15    2.09
 -11   4  -1    7.46    4.02
 -12   4  -1   84.48    9.47
 -12   4  -1   69.58    8.39
 -12   4  -1   78.21   11.87
 -13   4  -1    1.40    2.20
 -13  -3   1    8.18    3.94
 -12  -3   1   12.26    4.06
  11   3  -1   45.78   16.14
 -11  -3   1   74.83    9.16
 -11  -3   1   88.48   20.19
  10   3  -1   19.57   10.18
 -10  -3   1   18.26    4.44
 -10  -3   1   24.11    3.16
   9   3  -1   25.68   11.40
   9   3  -1   27.27   16.06
  -9  -3   1   42.32   10.76
  -9  -3   1   39.21    5.77
  -9  -3   1   35.09    4.30
   8   3  -1   83.51   17.46
   8   3  -1  118.40   24.27
   8   3  -1   84.31   20.78
  -8  -3   1  137.74   12.13
  -8  -3   1  122.28   14.72
  -8  -3   1  145.91   13.07
   7   3  -1  298.07   39.58
   7   3  -1  380.95   32.81
   7   3  -1  336.08   37.19
   7   3  -1  291.16   38.77
  -7  -3   1  392.51   32.04
  -7  -3   1  311.59   34.38
  -7  -3   1  412.45   32.74
   6   3  -1  556.32   57.68
   6   3  -1  588.69   60.47
   6   3  -1  647.67   53.79
   6   3  -1  518.92   59.61
  -6  -3   1  553.95   55.61
  -6  -3   1  744.04   58.39
   5   3  -1 1377.15  122.19
   5   3  -1 1358.61  124.15
   5   3  -1 1161.20  123.47
  -5  -3   1 1607.23  122.68
  -5  -3   1 1406.69  121.04
  -5  -3   1 1241.62  120.08
   4   3  -1  916.50   82.98
   4   3  -1  947.67   81.37
   4   3  -1  828.52   82.52
  -4  -3   1  985.95   79.89
  -4  -3   1  793.44   79.50
   3   3  -1  796.34   74.85
   3   3  -1  827.66   73.56
   3   3  -1  689.68   73.82
  -3  -3   1  747.77   72.42
  -3  -3   1  921.84   74.88
  -3  -3   1  880.17   72.31
   2   3  -1    4.42    2.60
   2   3  -1   18.03    2.40
   2   3  -1    3.89    2.79
   2   3  -1    4.87    2.38
   2   3  -1   12.44    2.15
   2   3  -1   11.26    3.36
  -2  -3   1   10.19    2.63
  -2  -3   1   11.86    4.53
  -2  -3   1    6.16    2.86
  -2  -3   1    7.27    1.41
  -2  -3   1   10.20    3.19
   1   3  -1 2116.87  206.36
  -1  -3   1 2601.87  207.27
   0   3  -1  537.56   55.31
   0   3  -1  584.41   54.60
   0  -3   1  690.16   56.35
  -1   3  -1 4277.96  371.53
  -2   3  -1   10.13    1.26
  -2   3  -1    9.70    2.16
  -2   3  -1    8.99    2.60
  -2   3  -1   13.13    1.68
  -2   3  -1    6.34    2.57
  -2   3  -1    4.37    2.97
   2  -3   1   11.52    2.93
   2  -3   1   12.39    2.27
   2  -3   1   12.33    3.73
   2  -3   1   12.98    1.72
  -3   3  -1  253.07   29.28
   3  -3   1  349.56   28.30
   3  -3   1  317.86   28.62
   4  -3   1  486.91   42.68
  -6   3  -1    8.50    5.13
  -6   3  -1   12.78    3.96
  -6   3  -1   14.40    2.39
  -6   3  -1   11.66    2.87
   6  -3   1    6.30    3.52
  -7   3  -1  143.80   15.41
  -7   3  -1  144.03   13.67
  -7   3  -1  108.65   21.30
  -7   3  -1  152.47   14.40
   7  -3   1  156.63   18.00
  -8   3  -1    8.30    2.21
  -8   3  -1    4.26    4.77
  -8   3  -1    5.09    2.92
  -8   3  -1    2.86    1.88
   8  -3   1    2.34    4.11
  -9   3  -1  593.96   49.56
  -9   3  -1  512.83   47.21
  -9   3  -1  510.72   47.73
  -9   3  -1  498.82   47.47
   9  -3   1  583.80   53.95
 -10   3  -1   12.17    3.02
 -10   3  -1   11.51    4.19
 -10   3  -1    9.32    2.78
 -10   3  -1   13.44    3.39
  10  -3   1   10.57    6.64
 -11   3  -1    4.61    2.16
 -11   3  -1    5.86    2.46
 -11   3  -1    4.39    2.28
 -11   3  -1    2.48    2.79
  11  -3   1    3.86    4.80
 -12   3  -1    8.14    4.18
 -12   3  -1   10.27    3.40
 -12   3  -1    7.84    2.91
 -13   3  -1   62.08   10.14
 -13   3  -1   39.93    7.39
 -13  -2   1    8.59    3.87
  12   2  -1   64.93   23.07
 -12  -2   1   78.58    9.72
  11   2  -1    5.36    6.47
 -11  -2   1   12.23   10.97
 -11  -2   1    7.75    1.70
 -11  -2   1    5.47    2.67
  10   2  -1   12.56    8.43
 -10  -2   1   14.23    2.68
 -10  -2   1   11.02    8.64
 -10  -2   1   12.19    4.38
 -10  -2   1   17.43    4.08
 -10  -2   1   21.55   10.77
   9   2  -1    1.71    4.66
  -9  -2   1    9.12    3.45
  -9  -2   1    5.57    1.81
  -9  -2   1    6.83    2.43
  -9  -2   1    0.73    5.31
   8   2  -1  458.05   57.99
  -8  -2   1  570.81   52.12
  -8  -2   1  606.52   53.56
  -8  -2   1  546.42   52.96
  -8  -2   1  615.43   50.39
   7   2  -1   28.30    7.54
   7   2  -1   15.17    9.27
   7   2  -1   17.15    7.41
  -7  -2   1   30.18    6.20
  -7  -2   1   23.48    3.42
  -7  -2   1   15.92    7.94
  -7  -2   1   14.65    3.08
  -7  -2   1   18.12    4.51
   6   2  -1 1144.51  103.35
   6   2  -1 1076.44  105.18
   6   2  -1 1196.18  106.38
   5   2  -1    7.49    1.85
   5   2  -1   12.63    6.04
   5   2  -1    1.44    2.08
   5   2  -1    3.36    3.40
  -5  -2   1    5.40    3.48
  -5  -2   1   10.57    1.87
  -5  -2   1    3.72    2.44
  -5  -2   1   10.55    2.11
  -5  -2   1   10.73    3.17
  -5  -2   1    7.87    2.73
   4   2  -1  764.42   74.10
   4   2  -1  775.97   72.69
  -4  -2   1  896.20   72.85
  -4  -2   1  716.55   71.23
  -4  -2   1  833.37   71.31
   3   2  -1 1385.23  131.40
  -3  -2   1 1567.52  130.79
   2   2  -1 5870.07  518.01
  -2  -2   1 5567.28  517.52
   1   2  -1  227.92   22.15
   1   2  -1  237.73   23.14
   1   2  -1  200.29   21.05
   1   2  -1  177.65   21.44
  -1  -2   1  224.41   21.60
  -1  -2   1  283.25   22.59
  -1  -2   1  256.61   23.34
  -1  -2   1  242.47   21.04
  -1   2  -1  532.73   46.98
  -1   2  -1  492.13   46.03
   2  -2   1 4030.60  348.40
  -3   2  -1    5.63    2.59
  -3   2  -1   13.33    2.14
   3  -2   1    8.88    1.44
   3  -2   1    7.43    2.50
   3  -2   1    6.04    2.00
   3  -2   1    7.99    1.86
   3  -2   1    7.46    1.58
  -4   2  -1   70.00    6.66
  -4   2  -1   83.08    7.85
  -4   2  -1   56.78   10.65
   4  -2   1   71.63    6.04
   4  -2   1   71.29    8.64
   4  -2   1   50.87    6.46
   4  -2   1   70.33    5.93
   4  -2   1   52.20    6.18
  -5   2  -1   99.74   15.81
  -5   2  -1  139.61   12.94
  -5   2  -1  136.34   13.77
   5  -2   1  170.65   16.37
  -6   2  -1 1392.18  127.08
  -7   2  -1    5.18    4.88
  -7   2  -1   17.82    4.10
  -7   2  -1   16.29    3.18
   7  -2   1   17.63    6.48
  -8   2  -1   92.66    9.32
  -8   2  -1   53.72   11.08
  -8   2  -1  103.97   10.79
   8  -2   1   97.81   16.43
  -9   2  -1   16.36    3.73
  -9   2  -1   33.65    6.03
  -9   2  -1   24.93    4.27
  -9   2  -1   17.54    4.74
   9  -2   1   34.40    9.32
 -10   2  -1  123.63   13.65
 -10   2  -1  129.78   12.84
 -10   2  -1  122.60   13.53
 -10   2  -1  121.32   12.19
  10  -2   1   97.26   19.63
 -11   2  -1    7.16    2.25
 -11   2  -1    7.04    3.44
 -11   2  -1    5.41    2.74
  11  -2   1    0.31    4.68
 -12   2  -1   16.88    4.54
 -12   2  -1    7.57    3.08
 -12   2  -1   11.48    3.20
  12  -2   1    9.42    7.51
 -13   2  -1   26.26    5.71
 -13   2  -1   24.61    4.97
 -13  -1   1   11.90    4.01
  12   1  -1    8.30    7.06
 -12  -1   1    6.99    2.44
 -12  -1   1    3.26    2.67
  11   1  -1   52.79   16.23
 -11  -1   1   58.47    6.19
 -11  -1   1   66.65    8.90
  10   1  -1   42.03   14.05
 -10  -1   1   39.42    4.83
 -10  -1   1   52.93    7.15
 -10  -1   1   27.45    8.98
 -10  -1   1   47.20    8.15
 -10  -1   1   36.42    4.97
 -10  -1   1   38.45    6.74
   9   1  -1  184.12   26.62
  -9  -1   1  197.22   18.70
  -9  -1   1  207.02   20.63
  -9  -1   1  208.05   21.35
  -9  -1   1  189.17   19.25
  -9  -1   1  215.30   22.53
  -9  -1   1  208.33   20.19
  -9  -1   1  206.84   19.41
   8   1  -1  153.39   23.54
  -8  -1   1  199.00   19.11
  -8  -1   1  176.81   17.09
  -8  -1   1  183.72   17.50
  -8  -1   1  194.21   18.63
  -8  -1   1  174.95   16.60
  -8  -1   1  153.42   18.29
   7   1  -1  464.51   54.09
  -7  -1   1  550.88   49.21
  -7  -1   1  528.68   47.79
  -7  -1   1  525.64   48.32
  -7  -1   1  544.05   47.51
  -7  -1   1  594.67   49.76
   6   1  -1  275.84   33.01
  -6  -1   1  306.32   28.45
  -6  -1   1  323.00   29.30
  -6  -1   1  299.77   27.55
  -6  -1   1  314.80   27.83
  -6  -1   1  320.68   29.34
   5   1  -1 1542.98  138.91
   4   1  -1  151.09   20.68
   4   1  -1  208.08   17.56
   4   1  -1  182.33   21.07
   4   1  -1  147.21   19.31
  -4  -1   1  212.46   18.67
  -4  -1   1  211.44   21.13
  -4  -1   1  200.91   18.63
  -4  -1   1  192.40   17.55
  -4  -1   1  224.67   19.55
   1   1  -1 1394.00  122.34
   0  -1   1  218.35   20.78
   0  -1   1  207.45   20.45
   0  -1   1  262.85   21.38
  -1   1  -1 2386.30  208.51
   1  -1   1 2251.81  207.40
  -2   1  -1  151.21   16.87
  -2   1  -1  170.17   15.57
   2  -1   1  172.44   16.66
   2  -1   1  185.70   15.59
  -3   1  -1 3443.98  296.76
  -4   1  -1   66.88   12.24
  -4   1  -1   86.10    8.23
  -4   1  -1   88.01    8.90
  -4   1  -1   90.68    8.58
   4  -1   1   97.28   11.31
   4  -1   1   83.76    8.21
   4  -1   1   85.96    8.57
  -5   1  -1  242.20   22.74
  -5   1  -1  233.29   23.15
  -5   1  -1  231.48   22.38
   5  -1   1  284.65   22.93
   5  -1   1  264.62   26.63
   5  -1   1  258.43   23.37
  -6   1  -1  556.54   48.73
  -6   1  -1  548.64   49.45
   6  -1   1  553.70   49.34
   6  -1   1  528.69   50.09
   6  -1   1  584.20   53.82
  -7   1  -1  659.29   64.87
   7  -1   1  749.56   64.19
   7  -1   1  719.83   63.26
  -8   1  -1   33.01    4.39
  -8   1  -1   40.23    5.73
  -8   1  -1   46.94    6.85
  -8   1  -1   39.81    6.55
   8  -1   1   37.18   10.66
  -9   1  -1   10.79    3.40
  -9   1  -1    4.83    2.30
  -9   1  -1    2.60    2.18
  -9   1  -1    5.87    1.91
   9  -1   1    4.81    4.85
 -10   1  -1   62.20    7.93
 -10   1  -1   62.36    7.74
 -10   1  -1   64.84    8.34
 -10   1  -1   63.04    6.72
  10  -1   1   64.69   15.37
 -11   1  -1  108.14   11.86
 -11   1  -1   96.34   11.26
  11  -1   1   99.92   20.68
 -12   1  -1   11.85    3.66
 -12   1  -1   11.39    3.61
  12  -1   1   18.30   10.31
 -13   1  -1    6.09    3.41
 -13   0   1    0.23    2.23
  12   0  -1    5.28    6.99
 -12   0   1   14.14    4.12
 -12   0   1   10.71    3.01
  11   0  -1   77.55   20.14
 -11   0   1   38.34    6.73
 -11   0   1   56.47    6.01
  10   0  -1  103.80   20.98
 -10   0   1  115.45   11.44
 -10   0   1  114.82   11.99
   9   0  -1   34.53   11.40
  -9   0   1   45.91    8.17
  -9   0   1   35.18    4.82
  -9   0   1   38.20    5.83
   8   0  -1  236.40   29.43
  -8   0   1  245.38   22.98
  -8   0   1  265.65   22.32
  -8   0   1  240.00   22.94
  -8   0   1  236.18   22.29
  -8   0   1  249.51   22.89
  -8   0   1  239.79   22.70
  -8   0   1  282.34   25.11
   7   0  -1  328.15   34.05
  -7   0   1  315.55   28.51
  -7   0   1  281.53   27.78
  -7   0   1  329.97   29.43
  -7   0   1  309.84   27.44
  -7   0   1  301.11   27.64
  -7   0   1  314.98   27.74
  -7   0   1  284.28   33.42
  -7   0   1  300.04   27.72
   6   0  -1  418.73   39.68
  -6   0   1  387.84   34.41
  -6   0   1  388.23   34.00
  -6   0   1  372.73   34.30
  -6   0   1  374.22   35.05
  -6   0   1  372.18   35.23
  -6   0   1  369.55   38.95
   5   0  -1   49.13    9.98
  -5   0   1   48.85    6.93
  -5   0   1   54.84    5.80
  -5   0   1   46.34    6.09
  -5   0   1   58.43    5.78
  -5   0   1   70.81   11.73
  -5   0   1   57.09    6.32
  -5   0   1   68.74    5.99
  -4   0   1 1821.53  157.85
   3   0  -1  236.08   20.36
  -3   0   1  176.61   17.89
  -3   0   1  229.56   18.79
  -3   0   1  170.77   18.20
  -3   0   1  200.80   17.51
  -3   0   1  194.20   19.70
  -2   0   1 1076.57   93.41
   1   0  -1  250.99   22.53
  -1   0   1  257.27   22.53
   0   0  -1 3693.53  326.29
  -1   0  -1  163.32   14.97
   1   0   1  161.08   14.62
   1   0   1  166.96   14.99
  -2   0  -1 1138.36   97.04
   2   0   1 1092.25   96.99
  -3   0  -1   14.08    2.48
  -3   0  -1   11.64    2.46
  -3   0  -1   10.22    2.04
  -3   0  -1   10.46    2.76
  -3   0  -1   12.99    1.69
   3   0   1    8.01    1.94
   3   0   1    9.89    2.52
   3   0   1    9.53    3.37
   3   0   1   12.96    2.23
  -4   0  -1 2390.97  212.45
   4   0   1 2514.13  212.73
  -5   0  -1  893.36   84.27
   5   0   1  974.56   88.36
   5   0   1 1015.34   85.19
  -6   0  -1   32.66    7.28
  -6   0  -1   55.36    7.10
  -6   0  -1   50.89    6.13
  -6   0  -1   62.68    6.57
  -6   0  -1   47.52    6.07
   6   0   1   69.29    7.44
   6   0   1   39.89    9.92
   6   0   1   46.00    8.73
  -7   0  -1  187.97   18.20
  -7   0  -1  186.67   18.15
  -7   0  -1  192.93   17.94
  -7   0  -1  197.26   18.78
   7   0   1  186.65   21.33
   7   0   1  187.65   23.54
   7   0   1  159.82   19.05
  -8   0  -1    6.51    2.15
  -8   0  -1    5.51    3.72
  -8   0  -1    1.65    1.95
  -8   0  -1    2.97    2.20
  -8   0  -1   10.67    3.25
   8   0   1    1.93    3.63
   8   0   1    8.55    7.60
   8   0   1    3.87    2.45
  -9   0  -1    2.57    2.21
  -9   0  -1    3.68    1.77
  -9   0  -1    2.07    2.00
  -9   0  -1    2.52    1.29
  -9   0  -1   -1.51    3.65
  -9   0  -1    2.74    1.50
   9   0   1    4.52    5.27
 -10   0  -1   35.62    3.95
 -10   0  -1   31.33    5.52
 -10   0  -1   33.08    4.56
 -10   0  -1   35.13    6.16
  10   0   1   58.47   15.73
 -11   0  -1  227.83   22.33
 -11   0  -1  225.67   22.16
  11   0   1  237.12   31.70
 -12   0  -1   10.05    3.23
 -12   0  -1   12.24    3.78
  12   0   1    5.51    5.90
 -13   0  -1    0.72    2.38
 -13   1   1   18.61    4.84
  12  -1  -1   -0.80    4.48
 -12   1   1    0.42    1.41
 -12   1   1   -0.06    1.78
 -12   1   1    0.70    1.44
  11  -1  -1   19.46    9.77
 -11   1   1   16.68    3.95
 -11   1   1   15.05    3.48
 -11   1   1   17.54    4.04
  10  -1  -1  204.84   25.38
 -10   1   1  164.06   16.29
 -10   1   1  157.18   16.16
   9  -1  -1   29.70   10.03
  -9   1   1   26.44    6.94
  -9   1   1   31.15    4.75
  -9   1   1   26.99    4.81
   8  -1  -1   44.97   11.17
  -8   1   1   48.85   12.86
  -8   1   1   44.57    5.59
  -8   1   1   53.28    8.67
  -8   1   1   49.09    6.00
   7  -1  -1  700.20   61.58
  -7   1   1  622.59   55.82
  -7   1   1  572.79   61.52
   6  -1  -1  957.37   81.48
  -6   1   1  795.53   81.53
   5  -1  -1  271.88   31.32
  -5   1   1  389.35   33.50
   4  -1  -1   50.72    7.45
  -4   1   1   56.57    5.22
  -4   1   1   41.54    8.32
  -3   1   1 1526.80  131.55
   2  -1  -1 5312.00  472.12
  -2   1   1 5523.58  473.58
   1  -1  -1  706.06   61.72
  -1   1   1  708.78   61.69
   0  -1  -1  204.72   18.86
   0  -1  -1  205.18   18.55
  -1  -1  -1   33.02    4.45
  -1  -1  -1   37.30    3.78
  -1  -1  -1   32.38    4.12
  -1  -1  -1   37.02    3.56
  -1  -1  -1   33.88    3.72
   1   1   1   38.04    4.22
   1   1   1   35.20    3.86
   1   1   1   38.17    4.58
   1   1   1   37.61    3.72
   1   1   1   36.99    3.81
  -2  -1  -1   32.78    5.10
  -2  -1  -1   38.69    4.39
  -2  -1  -1   42.72    4.43
  -2  -1  -1   43.45    5.52
  -2  -1  -1   44.51    5.02
   2   1   1   37.51    4.61
   2   1   1   54.89    4.70
   2   1   1   37.55    4.80
  -3  -1  -1   74.64    7.53
  -3  -1  -1   78.94    8.31
  -3  -1  -1   67.63    6.82
  -3  -1  -1   62.24    7.50
  -3  -1  -1   49.69    6.82
   3   1   1   71.37    6.92
   3   1   1   72.66    8.14
   3   1   1   69.42    7.42
   3   1   1   69.49    6.68
   3   1   1   44.27    9.53
  -4  -1  -1 4404.86  388.23
   4   1   1 4571.29  388.56
  -5  -1  -1 1268.17  111.80
   5   1   1 1304.14  112.56
   5   1   1 1210.78  115.77
  -6  -1  -1   17.21    3.29
  -6  -1  -1   14.08    3.51
  -6  -1  -1   12.35    4.41
  -6  -1  -1   12.75    3.42
  -6  -1  -1   12.85    4.01
   6   1   1   17.48    3.73
   6   1   1    6.94    4.59
   6   1   1   16.65    4.26
   6   1   1   10.51    5.14
  -7  -1  -1  295.10   27.77
  -7  -1  -1  314.17   29.07
  -7  -1  -1  312.08   27.22
  -7  -1  -1  293.29   26.84
   7   1   1  262.63   30.74
   7   1   1  244.68   32.61
   7   1   1  292.66   29.28
  -8  -1  -1  399.18   34.48
  -8  -1  -1  376.41   35.38
  -8  -1  -1  424.64   33.76
  -8  -1  -1  386.75   33.72
   8   1   1  318.76   40.29
   8   1   1  289.75   38.06
   8   1   1  313.61   36.04
  -9  -1  -1  103.30   13.06
  -9  -1  -1  155.37   13.94
  -9  -1  -1  153.08   13.92
  -9  -1  -1  135.26   16.40
   9   1   1  157.81   27.88
 -10  -1  -1  133.85   13.43
 -10  -1  -1  122.29   13.08
  10   1   1  104.52   24.22
 -11  -1  -1    0.38    1.62
 -11  -1  -1    4.73    2.71
  11   1   1    0.49    5.40
 -12  -1  -1   20.81    4.26
 -12  -1  -1   24.70    5.22
 -13  -1  -1    2.47    2.73
 -13   2   1   41.02    7.08
 -13   2   1   54.01    8.36
 -12   2   1    0.38    1.89
 -12   2   1    1.23    1.67
 -12   2   1   -2.34    1.66
 -12   2   1   -0.18    1.57
 -11   2   1    1.58    1.87
 -11   2   1   -1.48    1.31
 -11   2   1    3.59    2.28
  10  -2  -1   36.32   11.42
 -10   2   1   24.87    5.14
 -10   2   1   26.79    5.42
 -10   2   1   36.07    5.60
   9  -2  -1  670.28   61.81
  -9   2   1  575.14   54.13
  -9   2   1  616.68   54.91
   8  -2  -1   17.81    7.45
  -8   2   1   15.18    7.52
  -8   2   1   23.75    3.99
   7  -2  -1   90.55   14.49
  -7   2   1   59.96    6.96
  -7   2   1   69.54   14.55
  -7   2   1   75.50    8.06
   6  -2  -1    6.20    3.87
  -6   2   1   16.37    5.91
  -6   2   1   11.42    3.12
  -6   2   1   11.23    2.23
   5  -2  -1  360.84   31.29
  -5   2   1  259.94   31.05
  -4   2   1   28.55    3.72
  -4   2   1   36.72    3.53
  -4   2   1   50.15    9.10
   3  -2  -1 4217.65  352.35
  -3   2   1 3770.35  353.05
   2  -2  -1 3880.79  329.18
  -2   2   1 3475.73  328.50
  -1   2   1  274.08   23.94
  -1   2   1  253.79   24.27
   0  -2  -1 5427.11  461.93
   0   2   1 4859.39  461.06
  -1  -2  -1  675.12   62.33
   1   2   1  719.23   62.40
  -2  -2  -1 3025.85  262.89
  -3  -2  -1 2934.86  250.75
   3   2   1 2823.52  250.66
  -4  -2  -1  111.36   11.94
  -4  -2  -1   90.48   10.44
  -4  -2  -1  104.33   10.19
  -4  -2  -1   78.29   10.16
  -4  -2  -1   94.87    9.32
   4   2   1   81.60    9.54
   4   2   1   63.25   13.04
   4   2   1  113.53   12.28
   4   2   1   88.19    9.46
   4   2   1   92.36   10.62
  -5  -2  -1  268.24   22.54
  -5  -2  -1  195.82   23.46
  -5  -2  -1  259.09   22.28
  -5  -2  -1  235.85   23.69
  -5  -2  -1  239.07   24.73
  -5  -2  -1  208.02   22.95
   5   2   1  276.87   24.57
   5   2   1  215.13   27.57
   5   2   1  247.47   22.77
   5   2   1  269.15   25.86
  -6  -2  -1  163.67   16.17
  -6  -2  -1  189.71   19.38
  -6  -2  -1  175.21   16.15
  -6  -2  -1  198.25   18.07
  -6  -2  -1  142.79   16.68
   6   2   1  174.19   20.19
   6   2   1  148.11   21.84
   6   2   1  187.05   18.73
   6   2   1  154.73   16.47
  -7  -2  -1   50.78    7.00
  -7  -2  -1   59.82    6.76
  -7  -2  -1   62.60    6.77
   7   2   1   49.13   13.54
   7   2   1   59.22   10.08
   7   2   1   49.73    6.95
   7   2   1   56.55   11.96
  -8  -2  -1  145.35   13.03
  -8  -2  -1  112.82   16.00
  -8  -2  -1  105.95   12.61
  -8  -2  -1  146.30   13.05
  -8  -2  -1  123.87   14.06
   8   2   1  106.39   21.22
   8   2   1  134.62   20.63
   8   2   1  106.80   15.36
  -9  -2  -1  694.70   55.97
  -9  -2  -1  599.56   55.04
  -9  -2  -1  674.82   55.69
   9   2   1  448.95   62.79
 -10  -2  -1    3.30    2.07
 -10  -2  -1    2.33    2.37
  10   2   1   -2.10    2.51
 -11  -2  -1    2.28    2.32
 -11  -2  -1    3.35    2.02
  11   2   1   -1.52    3.76
 -12  -2  -1    3.28    2.86
 -13  -2  -1   34.42    7.22
 -13   3   1    0.74    2.08
 -13   3   1   -0.66    2.07
 -12   3   1   68.04    8.03
 -12   3   1   63.68    8.13
 -12   3   1   67.15    8.15
 -12   3   1   53.30    7.91
 -11   3   1   -0.59    1.45
 -11   3   1    0.40    1.88
 -11   3   1    2.61    2.55
 -11   3   1    0.54    1.78
 -10   3   1  124.92   12.70
 -10   3   1  117.90   12.78
 -10   3   1  121.66   13.46
 -10   3   1  138.34   13.98
  -9   3   1  178.46   17.52
  -9   3   1  184.55   18.52
  -9   3   1  185.63   17.33
  -9   3   1  178.24   18.29
  -8   3   1  362.18   34.87
  -8   3   1  398.53   35.91
  -8   3   1  425.95   36.38
  -8   3   1  412.07   34.77
  -8   3   1  287.59   42.86
  -7   3   1  557.30   61.04
  -7   3   1  659.97   55.91
  -6   3   1   78.43    7.90
  -6   3   1   74.56    7.48
  -6   3   1   82.77   15.47
  -5   3   1 1076.74   98.53
   4  -3  -1 3887.59  338.18
  -4   3   1 3958.13  338.80
   3  -3  -1   38.64    4.48
   3  -3  -1   37.95    4.96
   3  -3  -1   32.25    4.02
  -3   3   1   36.67    4.07
  -3   3   1   40.17    7.67
  -3   3   1   43.03    4.78
  -3   3   1   38.98    5.26
  -3   3   1   38.48    4.74
  -3   3   1   38.01    3.49
   2  -3  -1  246.79   22.94
   2  -3  -1  256.77   23.55
   2  -3  -1  245.32   22.21
  -2   3   1  241.30   23.58
  -2   3   1  234.64   22.14
  -2   3   1  272.79   23.20
   1  -3  -1  135.90   12.93
  -1   3   1  129.50   13.20
  -1   3   1  140.84   12.94
  -1   3   1  162.63   14.93
  -1   3   1  141.47   13.99
  -1   3   1  140.81   13.42
   0  -3  -1  109.18   10.84
   0  -3  -1  107.36   12.34
   0  -3  -1  118.94   10.65
   0  -3  -1  110.03   10.55
   0  -3  -1  103.58   11.60
   0  -3  -1  105.16    9.91
   0   3   1  109.12   10.57
   0   3   1  123.37   10.91
   0   3   1  109.66   10.92
   0   3   1  107.52   12.33
   0   3   1  131.61   12.03
  -1  -3  -1  816.99   72.28
   1   3   1  781.14   71.95
  -2  -3  -1 7257.40  611.68
   2   3   1 6175.34  612.38
  -3  -3  -1 1026.81   94.73
  -3  -3  -1 1170.68   97.24
   3   3   1  984.62   95.52
   3   3   1 1114.50   97.04
  -4  -3  -1  414.77   38.32
  -4  -3  -1  339.61   37.21
  -4  -3  -1  420.72   37.19
  -4  -3  -1  435.56   39.80
  -4  -3  -1  405.23   36.27
   4   3   1  396.60   39.64
   4   3   1  424.47   38.22
   4   3   1  429.24   38.58
   4   3   1  377.89   36.54
  -5  -3  -1  445.89   41.31
  -5  -3  -1  464.64   41.55
  -5  -3  -1  436.38   42.35
  -5  -3  -1  458.59   45.00
  -5  -3  -1  497.83   43.93
   5   3   1  409.92   47.37
   5   3   1  475.84   45.83
   5   3   1  437.42   41.99
   5   3   1  523.68   43.08
   5   3   1  499.02   44.38
  -6  -3  -1  849.87   74.85
  -6  -3  -1  869.99   76.43
  -6  -3  -1  793.17   73.26
   6   3   1  844.21   75.68
   6   3   1  817.61   77.46
   6   3   1  822.61   73.18
   6   3   1  746.07   79.82
  -7  -3  -1  576.48   52.61
  -7  -3  -1  629.97   52.09
  -7  -3  -1  622.26   52.06
   7   3   1  563.24   52.75
   7   3   1  574.85   57.89
   7   3   1  552.00   55.43
   7   3   1  507.50   59.80
  -8  -3  -1  156.21   20.74
  -8  -3  -1  158.29   16.10
  -8  -3  -1  164.62   16.18
  -8  -3  -1  167.78   16.04
   8   3   1  157.89   24.40
   8   3   1  149.95   27.99
  -9  -3  -1    4.57    2.29
  -9  -3  -1    3.96    2.20
  -9  -3  -1    4.12    1.74
  -9  -3  -1    2.15    8.02
   9   3   1   14.46   14.15
   9   3   1    3.95    4.73
 -10  -3  -1   11.50    3.18
 -10  -3  -1    8.83    3.22
  10   3   1    7.75    7.45
 -11  -3  -1    0.11    2.34
 -11  -3  -1    0.43    1.63
  11   3   1   -0.09    3.95
 -12  -3  -1    7.55    3.30
 -13   4   1   -1.25    1.74
 -13   4   1    2.01    2.47
 -12   4   1   23.53    5.39
 -12   4   1   18.24    4.34
 -12   4   1   14.98    3.81
 -12   4   1   15.11    4.55
 -11   4   1  211.23   19.22
 -11   4   1  199.74   19.11
 -11   4   1  191.54   20.31
 -11   4   1  180.72   19.87
 -10   4   1    1.65    2.14
 -10   4   1    2.79    2.68
 -10   4   1    1.96    1.79
 -10   4   1    2.82    1.94
  -9   4   1    3.73    2.44
  -9   4   1   11.35    4.16
  -9   4   1    5.44    2.22
  -9   4   1    5.81    2.14
  -8   4   1    1.88    2.68
  -8   4   1    2.70    1.85
  -8   4   1    5.82    1.86
  -8   4   1    2.65    2.41
  -7   4   1  123.38   12.96
  -7   4   1  108.62   11.67
  -7   4   1  101.52   19.66
  -7   4   1  130.75   11.47
  -6   4   1   30.75    4.33
  -6   4   1   33.98    5.72
  -6   4   1   27.33    3.28
  -6   4   1   19.13    7.43
  -5   4   1 1178.07  113.39
  -5   4   1 1437.81  117.62
   4  -4  -1 1762.12  140.45
  -4   4   1 1696.11  141.32
  -4   4   1 1334.58  142.39
   3  -4  -1  260.73   25.13
   3  -4  -1  263.57   25.81
   3  -4  -1  266.94   24.39
  -3   4   1  261.67   24.30
  -3   4   1  286.61   26.50
  -3   4   1  290.14   25.69
  -3   4   1  274.33   25.25
   2  -4  -1 2015.10  183.02
  -2   4   1 2176.66  183.51
   1  -4  -1  838.04   79.82
  -1   4   1  940.43   80.23
   0  -4  -1 5429.30  470.70
  -1  -4  -1 1609.33  145.50
   1   4   1 1669.65  145.46
  -2  -4  -1   10.14    3.68
  -2  -4  -1   14.64    3.39
  -2  -4  -1   18.67    5.59
  -2  -4  -1   18.00    3.73
  -2  -4  -1   11.28    1.99
  -2  -4  -1   10.18    2.48
   2   4   1   11.52    3.79
   2   4   1   16.91    3.39
   2   4   1    9.71    4.77
   2   4   1   25.95    4.91
   2   4   1   10.53    3.76
  -3  -4  -1   36.03    6.22
  -3  -4  -1   60.10   10.70
  -3  -4  -1   48.30    5.91
  -3  -4  -1   39.56    7.75
  -3  -4  -1   44.17    5.08
  -3  -4  -1   44.03    4.63
   3   4   1   32.65    7.17
   3   4   1   25.10    6.12
   3   4   1   63.53   10.84
   3   4   1   34.25    5.59
   3   4   1   25.85    6.73
  -4  -4  -1   33.13    5.80
  -4  -4  -1   28.89    4.52
  -4  -4  -1   20.98    5.89
  -4  -4  -1   27.54    7.64
  -4  -4  -1   19.13    3.30
   4   4   1   14.32    5.14
   4   4   1   21.41    4.52
   4   4   1   18.10    5.79
   4   4   1   15.05    5.15
   4   4   1   26.48    7.88
  -5  -4  -1   22.75    3.80
  -5  -4  -1   34.41    8.61
  -5  -4  -1   22.35    6.23
  -5  -4  -1   24.57    4.38
  -5  -4  -1   25.65    5.22
   5   4   1   35.40    7.49
   5   4   1   19.07    4.42
   5   4   1   25.56    6.54
   5   4   1   18.41    7.44
   5   4   1   24.93    7.78
  -6  -4  -1  812.66   74.45
  -6  -4  -1  744.76   70.17
  -6  -4  -1  800.30   72.50
   6   4   1  782.75   77.76
   6   4   1  847.16   71.48
   6   4   1  802.10   73.32
   6   4   1  704.14   74.77
  -7  -4  -1  595.28   54.23
  -7  -4  -1  603.47   56.40
  -7  -4  -1  556.96   51.50
  -7  -4  -1  632.70   51.01
  -7  -4  -1  614.11   50.94
   7   4   1  468.59   54.23
   7   4   1  508.98   59.31
   7   4   1  496.53   57.19
  -8  -4  -1   19.53    3.99
  -8  -4  -1   15.79    4.02
  -8  -4  -1   16.93    3.97
  -8  -4  -1   24.81    9.60
   8   4   1   21.33   12.90
   8   4   1    4.38    5.98
  -9  -4  -1   57.59    8.07
  -9  -4  -1   43.54    6.10
   9   4   1   45.75   14.61
 -10  -4  -1   10.89    3.50
 -10  -4  -1   23.07    4.19
  10   4   1    4.97    6.52
 -11  -4  -1   31.68    6.30
 -11  -4  -1   46.26    5.84
 -12  -4  -1   19.65    5.27
 -13   5   1   -0.03    1.71
 -13   5   1   -0.69    1.51
 -12   5   1   27.36    5.26
 -12   5   1   28.55    5.47
 -12   5   1   32.28    7.02
 -12   5   1   22.91    5.87
 -11   5   1   80.52   10.66
 -11   5   1   97.12   11.55
 -11   5   1   88.23    9.41
 -11   5   1   68.34    9.06
 -10   5   1   27.58    4.69
 -10   5   1   24.87    6.48
 -10   5   1   26.55    5.96
 -10   5   1   25.52    4.67
  -9   5   1  116.86   11.20
  -9   5   1  105.51   11.37
  -9   5   1   96.78   12.57
  -9   5   1  143.60   15.02
  -8   5   1    4.06    1.94
  -8   5   1    7.85    3.43
  -8   5   1    5.20    1.71
  -7   5   1  786.59   76.76
   6  -5  -1  891.92   68.50
   6  -5  -1  719.56   68.55
   6  -5  -1  770.37   68.99
  -6   5   1  708.27   74.52
   5  -5  -1    5.00    2.06
   5  -5  -1    7.33    3.30
  -5   5   1   11.15    1.30
  -5   5   1    5.22    3.27
  -5   5   1    7.63    2.11
  -5   5   1    6.08    4.73
  -5   5   1    5.42    2.66
  -5   5   1   10.36    1.20
  -5   5   1    7.57    2.79
   4  -5  -1   82.98    7.70
   4  -5  -1   71.31    9.19
   4  -5  -1   66.79    8.13
  -4   5   1   64.58    8.70
  -4   5   1   76.62    8.62
  -4   5   1   76.19    7.45
  -4   5   1   68.05   10.19
  -4   5   1   49.32   10.31
   3  -5  -1   80.12    8.73
   3  -5  -1   87.16   10.91
   3  -5  -1   72.92    9.64
  -3   5   1   94.99   10.55
  -3   5   1   84.52    9.70
  -3   5   1   94.89   11.92
  -3   5   1   97.08    8.86
   2  -5  -1   43.46    7.38
   2  -5  -1   44.52    8.52
   2  -5  -1   56.91    5.73
  -2   5   1   47.48    6.14
  -2   5   1   51.77    8.10
  -2   5   1   41.59    5.34
  -2   5   1   52.93    6.50
  -2   5   1   50.42    9.05
   1  -5  -1 2365.50  199.86
  -1   5   1 2168.72  199.44
   0  -5  -1 2632.42  224.52
   0   5   1 2461.86  223.92
  -1  -5  -1 1007.80   91.42
  -1  -5  -1 1099.14   94.14
  -1  -5  -1 1103.46   95.86
   1   5   1  977.27   91.55
   1   5   1 1157.48   94.09
   1   5   1 1028.57   95.07
   1   5   1  950.05   91.51
  -2  -5  -1 1580.40  131.61
   2   5   1 1404.33  130.50
   2   5   1 1376.33  126.77
  -3  -5  -1   54.37    6.20
  -3  -5  -1   48.67    5.46
  -3  -5  -1   53.19   10.12
  -3  -5  -1   46.39   10.53
  -3  -5  -1   48.21    6.82
   3   5   1   38.06    9.91
   3   5   1   62.36   10.03
   3   5   1   43.17    9.26
   3   5   1   50.90    6.53
   3   5   1   51.90    9.70
  -4  -5  -1  540.98   49.93
  -4  -5  -1  473.05   45.00
  -4  -5  -1  441.21   43.59
  -4  -5  -1  525.02   47.66
  -4  -5  -1  481.17   43.27
   4   5   1  494.38   47.80
   4   5   1  472.96   47.15
   4   5   1  502.50   49.72
   4   5   1  504.48   47.06
  -5  -5  -1 1443.97  126.31
  -5  -5  -1 1457.71  130.94
  -5  -5  -1 1628.14  129.56
   5   5   1 1283.08  130.61
   5   5   1 1187.43  128.02
   5   5   1 1440.26  129.11
   5   5   1 1649.65  133.87
  -6  -5  -1    2.87    2.03
  -6  -5  -1    3.10    2.13
  -6  -5  -1    3.20    2.03
   6   5   1    3.72    3.04
   6   5   1    5.26    5.08
   6   5   1    6.49    8.40
   6   5   1    4.22    4.31
  -7  -5  -1   69.86   16.21
  -7  -5  -1   61.26    7.27
  -7  -5  -1   50.38    7.38
  -7  -5  -1   59.73    7.13
  -7  -5  -1   73.03   17.26
   7   5   1   71.20    9.57
   7   5   1   43.33   11.05
   7   5   1   48.23   14.53
   7   5   1   44.24   15.11
  -8  -5  -1    2.92    2.24
  -8  -5  -1    6.30    2.42
  -8  -5  -1    2.13    1.87
  -8  -5  -1    5.88   11.46
   8   5   1    3.18    6.04
   8   5   1   14.03   14.35
  -9  -5  -1   34.26    6.14
  -9  -5  -1   30.70    5.39
   9   5   1   10.96    8.48
 -10  -5  -1    8.72    3.63
 -10  -5  -1   12.48    3.63
  10   5   1    6.15    6.74
 -11  -5  -1   91.23   11.35
 -12  -5  -1    2.24    2.85
 -12   6   1    2.93    2.46
 -12   6   1    6.14    2.42
 -12   6   1    1.15    2.73
 -12   6   1    0.99    2.52
 -11   6   1    4.06    2.41
 -11   6   1    6.94    4.26
 -11   6   1   10.88    4.28
 -11   6   1    2.84    2.00
 -10   6   1   51.62   10.42
 -10   6   1   38.13    6.28
 -10   6   1   35.78    7.91
 -10   6   1   42.45    5.92
  -9   6   1    9.14    1.86
  -9   6   1    5.97    2.39
  -9   6   1   11.25    4.41
  -9   6   1   10.12    2.41
  -8   6   1   76.41    8.22
  -8   6   1   69.80    9.80
  -8   6   1   69.65    7.38
  -8   6   1   79.06    7.12
  -7   6   1  180.88   17.99
  -7   6   1  165.65   23.89
  -7   6   1  197.16   16.91
  -7   6   1  196.07   19.98
  -7   6   1  194.24   17.12
   6  -6  -1  874.38   71.00
   6  -6  -1  907.39   71.81
  -6   6   1  719.63   76.14
  -6   6   1  662.36   73.25
   5  -6  -1  411.90   34.60
   5  -6  -1  395.68   35.50
  -5   6   1  316.04   36.73
  -5   6   1  390.83   33.40
  -5   6   1  296.22   36.91
  -5   6   1  439.67   35.50
  -5   6   1  313.17   35.19
   4  -6  -1   55.24    7.43
   4  -6  -1   56.31    6.31
   4  -6  -1   58.78    9.07
  -4   6   1   60.67    7.67
  -4   6   1   46.89    6.01
  -4   6   1   54.67    8.86
  -4   6   1   40.58    9.88
   3  -6  -1  232.69   23.57
   3  -6  -1  259.69   25.52
   3  -6  -1  263.52   26.99
  -3   6   1  245.75   27.25
  -3   6   1  260.35   23.57
  -3   6   1  262.85   25.00
  -3   6   1  269.86   26.11
  -2   6   1 4336.86  378.50
   1  -6  -1   18.92    3.90
   1  -6  -1   13.02    2.18
   1  -6  -1   11.33    4.25
   1  -6  -1   10.63    4.86
  -1   6   1    8.77    3.90
  -1   6   1   11.41    3.64
  -1   6   1   10.93    3.11
  -1   6   1   31.73    8.33
   0  -6  -1  210.02   23.11
   0  -6  -1  213.68   19.04
   0  -6  -1  268.05   26.02
   0   6   1  196.68   20.37
   0   6   1  199.79   21.54
   0   6   1  214.98   22.93
   0   6   1  208.30   24.45
  -1  -6  -1  471.26   44.99
  -1  -6  -1  464.57   42.95
   1   6   1  403.99   39.68
   1   6   1  413.92   43.84
   1   6   1  419.72   41.04
   1   6   1  433.12   42.20
  -2  -6  -1  336.14   33.42
  -2  -6  -1  351.09   35.96
   2   6   1  304.91   30.75
   2   6   1  271.20   31.55
   2   6   1  314.91   34.90
   2   6   1  357.52   33.39
  -3  -6  -1    9.46    2.08
  -3  -6  -1    2.93    5.87
  -3  -6  -1   11.01    5.28
   3   6   1    9.64    4.78
   3   6   1    8.76    4.33
   3   6   1   11.54    6.63
   3   6   1    1.93    3.00
  -4  -6  -1 1648.65  149.48
  -4  -6  -1 1790.33  147.67
   4   6   1 1612.27  147.13
   4   6   1 1409.70  148.16
   4   6   1 1677.50  146.01
   4   6   1 1685.89  147.18
  -5  -6  -1  114.57   12.16
  -5  -6  -1  141.68   21.25
  -5  -6  -1  124.09   11.82
  -5  -6  -1  110.79   17.82
   5   6   1  112.09   16.32
   5   6   1   95.79   16.79
   5   6   1   97.72   20.43
  -6  -6  -1   41.72   10.55
  -6  -6  -1   46.42    6.22
  -6  -6  -1   54.33   15.16
  -6  -6  -1   46.60    6.52
   6   6   1   45.31   15.06
   6   6   1   43.52   13.31
   6   6   1   36.92   10.36
   6   6   1   47.41   11.03
  -7  -6  -1  145.07   24.75
  -7  -6  -1  107.09   11.83
  -7  -6  -1  114.22   11.91
   7   6   1  104.04   14.72
   7   6   1  116.11   23.49
   7   6   1   98.63   22.82
  -8  -6  -1  147.19   15.24
   8   6   1  145.31   27.62
  -9  -6  -1   34.45    6.12
   9   6   1   54.27   16.39
 -10  -6  -1   44.25    7.88
 -11  -6  -1    0.18    2.47
 -12   7   1    3.43    3.20
 -12   7   1   -0.91    1.51
 -12   7   1    0.17    2.69
 -11   7   1    1.88    2.97
 -11   7   1    3.63    2.21
 -11   7   1    3.18    3.17
 -10   7   1    2.38    3.07
 -10   7   1    5.77    5.22
 -10   7   1    3.29    1.29
 -10   7   1   -0.03    1.67
  -9   7   1  456.93   40.85
  -9   7   1  500.25   45.15
  -9   7   1  457.95   42.15
  -8   7   1   70.50    9.76
  -8   7   1   56.81    7.15
   7  -7  -1    2.05    4.65
   7  -7  -1    5.03    3.37
   7  -7  -1    3.37    1.78
   7  -7  -1    5.61    1.84
  -7   7   1    2.36    1.73
  -7   7   1    4.42    3.14
   6  -7  -1   66.41   10.09
   6  -7  -1   59.81    7.83
  -6   7   1   45.33    9.23
  -6   7   1   68.29    9.24
  -6   7   1   64.25    7.10
  -6   7   1   55.83   12.84
  -6   7   1   55.86   12.57
   5  -7  -1  299.69   28.14
   5  -7  -1  291.62   26.47
  -5   7   1  218.36   26.81
  -5   7   1  295.74   24.83
  -5   7   1  236.84   28.52
  -5   7   1  304.57   27.10
  -5   7   1  197.79   28.51
   4  -7  -1   19.62    6.19
   4  -7  -1   22.02    5.45
  -4   7   1   20.66    5.11
  -4   7   1   30.65    4.62
  -4   7   1   16.69    7.17
  -4   7   1   24.03    6.18
   3  -7  -1 1209.10  109.44
   3  -7  -1 1297.95  108.16
  -3   7   1 1132.83  109.77
  -3   7   1 1164.29  108.12
  -2   7   1  440.65   47.12
  -2   7   1  471.94   42.38
  -2   7   1  447.65   45.27
  -2   7   1  505.89   44.38
   1  -7  -1  583.15   54.21
   1  -7  -1  596.33   52.03
  -1   7   1  487.99   52.61
  -1   7   1  493.95   50.73
  -1   7   1  488.82   47.75
  -1   7   1  554.44   49.78
   0  -7  -1 1104.42  101.46
   0  -7  -1 1159.75   99.38
   0   7   1 1079.48  100.62
   0   7   1  972.81   97.85
  -1  -7  -1  428.06   42.44
  -1  -7  -1  377.13   33.03
  -1  -7  -1  447.40   39.83
   1   7   1  351.43   39.77
   1   7   1  374.19   35.34
   1   7   1  336.68   36.54
   1   7   1  325.52   37.38
  -2  -7  -1  243.53   21.34
  -2  -7  -1  256.03   29.66
  -2  -7  -1  252.68   27.38
   2   7   1  206.64   25.77
   2   7   1  224.79   25.53
   2   7   1  229.46   24.09
   2   7   1  215.50   28.81
  -3  -7  -1 1304.80  110.33
  -3  -7  -1 1275.02  106.98
   3   7   1 1057.29  103.19
   3   7   1 1106.72  105.14
   3   7   1 1137.07  105.66
   3   7   1 1032.21  107.34
  -4  -7  -1   36.15    5.24
  -4  -7  -1   31.76   13.48
  -4  -7  -1   32.91    9.61
   4   7   1   60.33   15.73
   4   7   1   23.79    7.99
   4   7   1   30.93    9.23
   4   7   1   36.70   10.08
  -5  -7  -1  141.74   13.87
   5   7   1  114.78   23.24
   5   7   1  151.33   19.89
   5   7   1  136.54   19.20
  -6  -7  -1   17.80   15.04
  -6  -7  -1    1.88    2.05
   6   7   1    0.16    4.18
   6   7   1    0.50    2.93
   6   7   1   -0.70   13.61
  -7  -7  -1   80.32   23.26
  -7  -7  -1   84.75    9.28
   7   7   1   43.48   20.63
   7   7   1   66.70   14.44
   7   7   1   93.67   20.46
  -8  -7  -1    1.63    2.30
   8   7   1   -1.72    4.88
  -9  -7  -1   84.02   10.45
   9   7   1   83.38   21.13
 -10  -7  -1    0.00    2.31
 -12   8   1   16.29    6.12
 -12   8   1   22.65    7.54
 -11   8   1    5.35    4.09
 -11   8   1    4.57    3.99
 -11   8   1    1.32    1.64
 -10   8   1   15.45    5.63
 -10   8   1   21.87    4.49
  -9   8   1   38.04    6.00
  -9   8   1   39.44    8.70
  -8   8   1  231.16   24.36
  -8   8   1  217.57   21.24
   7  -8  -1   94.51   13.49
   7  -8  -1   81.12   10.50
   7  -8  -1  101.71   15.59
  -7   8   1  109.21   13.27
  -7   8   1  107.26   10.55
   6  -8  -1    4.35    6.23
   6  -8  -1    5.24    2.73
  -6   8   1    6.26    4.01
  -6   8   1    1.91   10.02
  -6   8   1   -0.09    1.54
  -6   8   1    0.23    1.84
  -6   8   1    3.34    2.06
   5  -8  -1  144.10   17.01
   5  -8  -1  159.23   19.72
  -5   8   1  163.63   19.45
  -5   8   1  166.15   15.28
  -5   8   1  186.26   18.25
  -5   8   1  107.09   17.00
  -5   8   1  126.79   22.38
   4  -8  -1 1131.42   96.44
   4  -8  -1 1143.11   98.48
  -4   8   1  941.81   96.36
  -4   8   1  919.22   98.20
  -4   8   1 1154.51   95.98
   3  -8  -1   16.04    5.81
   3  -8  -1   11.01    7.56
  -3   8   1   20.15    6.43
  -3   8   1   15.74    9.55
  -3   8   1   22.18    4.61
  -3   8   1   22.10    6.16
   2  -8  -1   94.23   18.13
   2  -8  -1  101.04   15.73
  -2   8   1  108.97   13.19
  -2   8   1   88.27   14.97
  -2   8   1   94.96   10.80
  -2   8   1   84.41   17.79
   1  -8  -1    3.26    4.29
   1  -8  -1    2.86    1.33
   1  -8  -1   11.70    8.92
  -1   8   1    6.52    3.12
  -1   8   1    7.45    8.19
  -1   8   1    7.70    4.27
  -1   8   1   -1.88    2.43
   0  -8  -1  343.29   32.54
   0  -8  -1  243.10   24.74
   0  -8  -1  368.36   36.75
   0   8   1  264.51   30.19
   0   8   1  272.73   29.03
   0   8   1  274.97   27.02
   0   8   1  262.80   32.97
  -1  -8  -1   10.57   10.18
  -1  -8  -1    7.71    2.10
  -1  -8  -1   11.22    5.94
   1   8   1   17.64    5.75
   1   8   1    8.63    5.17
   1   8   1   25.38   10.94
   1   8   1    7.57    4.53
  -2  -8  -1  632.80   63.59
  -2  -8  -1  591.44   59.75
  -2  -8  -1  595.04   52.61
   2   8   1  631.85   59.49
   2   8   1  637.29   58.60
   2   8   1  557.02   55.76
   2   8   1  537.40   60.99
  -3  -8  -1   82.30   15.92
  -3  -8  -1   74.75   18.07
  -3  -8  -1   69.23    7.43
   3   8   1   52.32   13.14
   3   8   1   71.17   14.24
   3   8   1   48.83   10.96
   3   8   1   70.63   17.20
  -4  -8  -1   14.90    7.60
  -4  -8  -1   19.51   15.03
  -4  -8  -1   18.22    3.93
   4   8   1   31.67    8.55
   4   8   1   12.20   13.65
   4   8   1   12.63    6.84
   4   8   1   21.70    8.25
  -5  -8  -1   -4.81   15.10
  -5  -8  -1    2.79    2.22
  -5  -8  -1    3.63    5.38
   5   8   1   21.48   15.54
   5   8   1   10.20    6.91
   5   8   1   12.88    6.74
  -6  -8  -1  184.44   17.49
  -6  -8  -1  185.35   33.48
   6   8   1  163.10   23.22
   6   8   1  165.99   24.95
   6   8   1  158.79   32.95
  -7  -8  -1   75.87    8.68
   7   8   1   66.68   16.87
   7   8   1   45.98   12.84
  -8  -8  -1   10.35    3.75
   8   8   1   13.12    8.95
  -9  -8  -1    0.89    2.59
 -10  -8  -1   22.27    5.59
 -11   9   1   54.08   12.90
 -11   9   1   79.33   14.53
 -11   9   1   73.91   10.91
 -10   9   1    7.31    2.86
 -10   9   1   10.67    5.45
  -9   9   1   -1.26    2.71
  -9   9   1    1.62    1.91
  -8   9   1    9.31    3.19
  -8   9   1    6.61    4.65
   7  -9  -1   50.62    8.63
   7  -9  -1   66.62   12.31
  -7   9   1   48.93   10.23
  -7   9   1   55.72    7.89
   6  -9  -1    7.68    9.32
   6  -9  -1    1.02    2.37
  -6   9   1    2.63    2.59
  -6   9   1    1.66    3.16
  -6   9   1   16.86   12.98
  -6   9   1    1.17    1.88
  -5   9   1  111.99   11.90
  -5   9   1   74.38   14.95
  -5   9   1   95.85   20.63
  -5   9   1  143.98   15.65
  -4   9   1  248.78   22.50
  -4   9   1  184.35   25.11
  -4   9   1  197.83   28.89
  -4   9   1  272.61   25.88
   3  -9  -1   -0.64    8.39
  -3   9   1   34.01    6.12
  -3   9   1   34.25    7.61
  -3   9   1    9.43   10.95
  -3   9   1   31.18    8.52
  -2   9   1   60.15   12.86
  -2   9   1   85.61   11.29
  -2   9   1   68.44   17.39
  -2   9   1   77.07   13.54
   1  -9  -1  129.32   11.75
  -1   9   1  125.78   16.69
  -1   9   1  129.53   24.01
  -1   9   1  107.23   18.81
  -1   9   1  126.36   14.34
   0  -9  -1  342.71   31.06
   0   9   1  353.04   33.92
   0   9   1  323.62   41.02
   0   9   1  358.15   36.60
   0   9   1  351.95   37.94
  -1  -9  -1   86.77   17.66
  -1  -9  -1   87.27   22.30
  -1  -9  -1   91.71    9.20
   1   9   1   66.31   13.97
   1   9   1   81.41   16.30
   1   9   1   91.10   13.79
   1   9   1  133.23   24.12
  -2  -9  -1    4.37    2.01
  -2  -9  -1    2.85    5.18
  -2  -9  -1    2.53   10.50
   2   9   1    5.32    5.09
   2   9   1    7.70    5.76
   2   9   1    2.14    3.81
   2   9   1   -1.78    8.96
  -3  -9  -1   93.47   17.79
  -3  -9  -1   96.34   23.01
  -3  -9  -1   69.98    8.06
   3   9   1   61.37   12.27
   3   9   1   76.43   16.38
   3   9   1   56.37   14.76
   3   9   1   73.25   19.08
  -4  -9  -1  100.50   10.29
  -4  -9  -1   46.45   17.19
   4   9   1  106.45   17.85
   4   9   1  150.48   23.72
   4   9   1   73.37   17.19
   4   9   1   96.56   25.98
  -5  -9  -1   12.49    3.54
  -5  -9  -1   53.99   22.71
   5   9   1   10.05    6.97
   5   9   1   23.87    9.73
   5   9   1    0.00   14.68
  -6  -9  -1   11.45    3.74
   6   9   1   21.25   10.49
   6   9   1    8.58    7.04
  -7  -9  -1   20.51    4.71
   7   9   1   10.41    7.06
   7   9   1   15.42    8.88
  -8  -9  -1   14.37    4.18
  -9  -9  -1    2.79    3.02
 -10  10   1   21.33    4.86
 -10  10   1   35.67    9.93
  -9  10   1    4.44    4.52
  -9  10   1    5.63    2.72
  -8  10   1   -2.14    2.73
  -8  10   1    1.99    2.16
   7 -10  -1   68.69   18.38
  -7  10   1  104.63   11.62
  -7  10   1  130.34   16.40
  -6  10   1   89.24   10.54
  -6  10   1  103.29   17.16
  -6  10   1   71.28   22.26
   5 -10  -1   -0.35    0.83
   5 -10  -1   -4.64   11.77
  -5  10   1    3.32    3.20
  -5  10   1    5.02    4.84
  -5  10   1  -15.01   14.42
  -5  10   1    6.44    3.10
   4 -10  -1    7.44   11.95
  -4  10   1   11.80    6.22
  -4  10   1    9.35    5.25
  -4  10   1   28.75   15.85
  -4  10   1    7.70    3.60
  -3  10   1  176.89   20.40
  -3  10   1  173.94   17.03
  -3  10   1  122.95   26.03
  -3  10   1  116.51   21.24
   2 -10  -1   14.61   13.29
  -2  10   1   16.39    7.56
  -2  10   1   25.75    6.29
  -2  10   1   21.63   14.39
  -2  10   1    8.89    5.85
   1 -10  -1  -14.40   13.57
  -1  10   1   19.54    5.64
  -1  10   1   13.83    6.81
  -1  10   1   22.35   12.20
  -1  10   1   18.36    7.02
   0 -10  -1   30.85    4.59
   0 -10  -1   -1.80   15.19
   0  10   1   37.27   15.53
   0  10   1   74.96   14.88
   0  10   1   46.29    8.84
   0  10   1   47.60   12.35
  -1 -10  -1  164.10   16.17
   1  10   1  193.42   20.62
   1  10   1  166.96   22.35
   1  10   1  151.68   25.67
  -2 -10  -1    2.74    2.02
  -2 -10  -1   -1.09    1.27
  -2 -10  -1   -5.77   14.06
   2  10   1    6.15    4.59
   2  10   1   -7.92   13.26
   2  10   1    1.34    4.09
   2  10   1   11.73    7.70
  -3 -10  -1   67.55    7.48
   3  10   1   50.67   14.16
   3  10   1   63.57   13.73
   3  10   1   36.28   24.27
   3  10   1   45.47   12.78
  -4 -10  -1   47.70    6.40
  -4 -10  -1    8.96    7.98
  -4 -10  -1   19.66   24.42
   4  10   1   51.54   11.47
   4  10   1   26.39   11.57
   4  10   1   -9.85   16.51
   4  10   1   29.93   10.39
  -5 -10  -1   49.06    7.58
  -5 -10  -1   38.13   31.86
   5  10   1   30.88   30.04
   5  10   1   49.12   13.97
   5  10   1   65.98   16.37
  -6 -10  -1    1.28    2.29
   6  10   1    1.53    6.04
   6  10   1   -0.96    4.44
  -7 -10  -1   33.07    6.11
   7  10   1   28.52   10.98
  -8 -10  -1   27.32    6.16
  -9  11   1    3.99    5.17
  -9  11   1    7.71    3.35
  -8  11   1   -1.06    3.63
  -8  11   1    9.16    3.36
   7 -11  -1   -6.02   20.10
  -7  11   1    1.89    2.46
  -7  11   1    2.93    4.06
  -6  11   1  124.74   14.00
  -6  11   1   94.77   28.90
  -6  11   1  130.12   18.25
   5 -11  -1    7.02   19.39
  -5  11   1    7.35    3.58
  -5  11   1   11.18   20.31
  -5  11   1    0.98    3.81
   4 -11  -1   23.14   18.60
  -4  11   1   -2.86   17.21
  -4  11   1   12.81    4.67
  -4  11   1   11.14    6.39
   3 -11  -1   -7.63   18.69
  -3  11   1    5.59    5.63
  -3  11   1    4.44    3.40
  -3  11   1   -6.96   16.73
  -2  11   1  105.36   28.17
  -2  11   1  141.03   19.63
  -2  11   1  141.91   16.29
   1 -11  -1   -2.52   21.06
  -1  11   1    3.16    5.02
  -1  11   1   32.63   20.75
  -1  11   1    0.22    3.71
   0 -11  -1  -11.62   22.53
   0  11   1   34.96   11.30
   0  11   1   35.90    9.15
   0  11   1   23.15   21.32
  -1 -11  -1   -6.53   18.67
   1  11   1   57.70   14.44
   1  11   1   56.76   23.18
   1  11   1   66.66   12.80
  -2 -11  -1  110.71   12.22
  -2 -11  -1   28.98   30.83
   2  11   1  161.99   21.22
   2  11   1  208.26   25.22
   2  11   1  113.30   30.10
  -3 -11  -1   71.24   32.87
  -3 -11  -1    2.09    2.17
   3  11   1    6.66    5.86
   3  11   1   -1.35   26.54
   3  11   1   -0.85    4.05
  -4 -11  -1   18.49   37.35
  -4 -11  -1    9.52    3.53
   4  11   1   -5.51   31.77
   4  11   1    6.37    6.80
  -5 -11  -1    3.19    2.78
   5  11   1    3.98    5.64
   5  11   1    5.22    7.14
  -6 -11  -1   33.24    6.27
   6  11   1   28.87   11.82
  -7 -11  -1   10.53    4.14
  -8  12   1    0.36    4.04
  -8  12   1    6.81    2.70
  -7  12   1    7.77    3.76
  -7  12   1    8.80    6.84
  -6  12   1    5.73    3.25
  -6  12   1   -1.52    3.59
  -5  12   1   81.86   17.22
  -5  12   1  121.95   13.59
  -4  12   1   -0.10    2.74
  -4  12   1    0.20    4.00
  -3  12   1   -2.19    3.09
  -3  12   1    5.67    4.28
  -2  12   1   -1.24    3.16
  -2  12   1   12.74    7.55
  -1  12   1  105.97   16.35
  -1  12   1   84.77   17.98
   0  12   1    9.12    5.65
   0  12   1    2.93    5.82
   1  12   1   65.75   16.70
   1  12   1   42.59   11.51
   2  12   1   17.66    9.22
   2  12   1    7.42    6.25
   3  12   1   11.96    8.36
   3  12   1   13.41    7.26
  -4 -12  -1    3.03    2.25
   4  12   1    0.76    5.22
   4  12   1    1.43    4.09
  -5 -12  -1   43.22    7.52
   5  12   1   37.05   12.44
  -6  13   1   -0.12    4.76
  -6  13   1    1.56    3.20
  -5  13   1    0.91    4.91
  -5  13   1   -1.55    2.55
  -4  13   1   20.58    9.22
  -4  13   1   23.30    7.10
  -3  13   1    2.49    3.91
  -3  13   1   -0.26    4.32
  -2  13   1   18.97    8.67
  -2  13   1   24.92    7.88
  -1  13   1   62.06   17.11
  -1  13   1   65.07   13.06
   0  13   1   43.87   13.58
   0  13   1   31.39    9.58
   1  13   1   -0.56    4.64
   1  13   1    3.06    4.78
   2  13   1   -1.60    4.33
   2  13   1    1.23    4.48
   3  13   1   14.74    9.92
  -3  14   1   44.93   10.70
  -3  14   1   26.29   12.04
  -2  14   1   15.13    9.74
  -2  14   1   23.38    7.72
  -1  14   1    4.64    6.13
  -1  14   1   12.83    6.63
   0  14   1    7.80    6.83
   0  14   1    4.19    5.53
   3  14  -2   39.39   14.99
   2  14  -2  103.47   23.66
   1  14  -2   -1.67    5.69
   0  14  -2   23.89   11.30
  -1  14  -2   -1.32    4.67
  -1  14  -2    4.97    4.67
  -2  14  -2   15.58    9.78
  -2  14  -2    2.91    4.24
  -3  14  -2   29.91   13.29
  -3  14  -2   23.45    7.57
  -4  14  -2   84.76   14.32
  -4  14  -2   82.75   20.51
  -5  14  -2    5.55    3.16
  -5  14  -2    3.81    7.06
   5  13  -2   19.92   10.87
  -5 -13   2   13.10    4.14
   4  13  -2   30.63   12.52
   4  13  -2   21.62    8.28
  -4 -13   2   16.78    4.31
   3  13  -2  168.45   28.60
   3  13  -2  114.14   16.01
  -3 -13   2   84.49   10.74
   2  13  -2    5.94    6.64
   2  13  -2    3.99    4.25
   1  13  -2    0.61    5.06
  -1 -13   2   -0.29    0.26
   0  13  -2    3.65    6.52
   0  13  -2    0.11    4.37
  -1  13  -2  140.00   20.90
  -1  13  -2  126.77   25.72
  -2  13  -2   27.36    7.75
  -2  13  -2   25.85   10.46
  -3  13  -2   29.13    7.91
  -3  13  -2   13.69    7.79
  -4  13  -2   12.39    5.40
  -4  13  -2   -0.14    4.82
  -5  13  -2   21.82    6.47
  -5  13  -2   20.60    9.97
  -6  13  -2    1.93    1.96
  -6  13  -2   -1.27    3.88
  -7  13  -2    7.61    6.78
   7  12  -2    1.87    6.18
  -7 -12   2    0.18    2.52
   6  12  -2   50.37   16.15
   6  12  -2   44.69   12.04
  -6 -12   2   41.34    7.80
   5  12  -2   72.16   15.62
   5  12  -2   70.48   18.41
  -5 -12   2   59.30    9.82
   4  12  -2   75.19   14.93
   4  12  -2  116.51   24.21
   4  12  -2   83.30   40.99
  -4 -12   2   55.25    9.14
  -4 -12   2   20.10   35.87
   3  12  -2    1.41    4.49
   3  12  -2  -20.70   21.97
   3  12  -2    2.86    5.20
  -3 -12   2   34.90   33.46
  -3 -12   2   -0.77    1.83
   2  12  -2   12.64    8.08
   2  12  -2   10.29   27.54
  -2 -12   2    9.67    3.17
  -2 -12   2   30.64   29.45
   1  12  -2    3.29    5.99
   1  12  -2    0.32    3.20
   1  12  -2   22.22   25.73
  -1 -12   2    2.25    1.61
  -1 -12   2    1.37   25.42
   0  12  -2   23.78    7.74
   0  12  -2   -2.90   23.38
   0  12  -2   20.30    9.19
   0 -12   2    5.37   18.19
  -1  12  -2   71.37   25.47
  -1  12  -2  114.92   15.55
  -1  12  -2   66.73   15.15
   1 -12   2   -2.27   23.57
  -2  12  -2  147.09   16.84
  -2  12  -2  107.04   30.41
  -2  12  -2  130.24   23.72
  -3  12  -2    2.64    3.28
  -3  12  -2  -11.68   19.21
  -3  12  -2    3.60    6.04
   3 -12   2   -3.17   21.19
  -4  12  -2   10.14    7.04
  -4  12  -2    5.73    3.47
   4 -12   2   -5.06   20.78
  -5  12  -2   23.91    9.53
  -5  12  -2   26.53    6.32
   5 -12   2   -8.11   37.06
  -6  12  -2   46.59   13.21
  -6  12  -2   58.74    9.70
  -7  12  -2   21.44    9.98
  -7  12  -2   10.62    3.79
  -8  12  -2   -1.42    3.91
  -9  12  -2   32.52   11.04
   8  11  -2    2.67    5.59
  -8 -11   2   -2.49    2.20
   7  11  -2   19.62    8.51
   7  11  -2   22.15   10.58
  -7 -11   2   26.26    6.28
   6  11  -2   72.80   15.75
   6  11  -2   49.82   15.67
  -6 -11   2   47.63    8.42
   5  11  -2  -17.40   28.87
   5  11  -2   51.24   14.55
   5  11  -2   57.73   13.06
  -5 -11   2    6.66   23.36
  -5 -11   2   63.37    9.01
   4  11  -2   25.56   10.40
   4  11  -2    8.32    5.65
   4  11  -2   15.32    8.12
   4  11  -2   -3.21   25.32
  -4 -11   2   18.35   20.37
  -4 -11   2   15.97    4.47
   3  11  -2   13.90    7.87
   3  11  -2    7.90    4.92
   3  11  -2   -6.31   17.82
   3  11  -2    4.02    5.26
  -3 -11   2    6.91    3.01
  -3 -11   2   20.34   23.22
   2  11  -2    9.85    6.51
   2  11  -2   16.72    8.49
   2  11  -2   13.47   21.69
  -2 -11   2    6.43   19.91
  -2 -11   2   13.28    3.49
   1  11  -2  101.71   22.26
   1  11  -2   76.50   28.03
   1  11  -2  120.74   22.34
   1  11  -2  140.78   17.18
  -1 -11   2  148.52   13.39
   0  11  -2  130.30   15.80
   0  11  -2  141.78   24.19
   0  11  -2  101.55   21.05
   0  11  -2   65.71   26.52
   0 -11   2  131.60   12.23
  -1  11  -2   10.49    6.22
  -1  11  -2    1.09    3.19
  -1  11  -2    5.97   12.65
  -1  11  -2    2.04    4.28
   1 -11   2   -5.00   16.43
   1 -11   2    2.67    1.46
   1 -11   2   -1.23    1.13
  -2  11  -2   64.57   20.80
  -2  11  -2   55.27   14.44
  -2  11  -2   78.08   16.71
  -2  11  -2   68.16   11.55
  -3  11  -2   21.94    8.63
  -3  11  -2   39.70    7.77
  -3  11  -2   27.25    6.38
  -3  11  -2   29.33   20.15
  -3  11  -2   27.98   10.13
   3 -11   2   10.89   18.53
  -4  11  -2   25.78    6.72
  -4  11  -2   30.94    6.94
  -4  11  -2   31.74    9.83
   4 -11   2    2.57   16.91
  -5  11  -2    0.14    2.14
  -5  11  -2    1.22    4.45
  -5  11  -2    4.11    3.43
   5 -11   2  -12.50   16.14
  -6  11  -2  128.35   13.66
  -6  11  -2  110.15   19.97
  -7  11  -2   27.24    5.68
  -7  11  -2   20.97    8.27
   7 -11   2   27.13   15.54
  -8  11  -2    3.97    4.65
  -8  11  -2   10.30    2.98
  -9  11  -2    1.40    3.92
 -10  11  -2   22.00    8.72
 -10  11  -2   37.55   11.17
  -9 -10   2    5.33    3.48
   8  10  -2   30.98   11.01
   8  10  -2   26.93   11.74
  -8 -10   2   27.73    6.03
   7  10  -2  120.07   25.26
   7  10  -2  130.65   22.10
  -7 -10   2  118.75   13.76
   6  10  -2    7.83    6.89
   6  10  -2   -1.58   29.22
   6  10  -2    5.91    4.89
  -6 -10   2    8.61   29.21
  -6 -10   2    2.84    2.68
   5  10  -2   -2.96   21.55
   5  10  -2   12.56    6.60
   5  10  -2    5.08    6.33
  -5 -10   2   10.22    3.45
  -5 -10   2    8.69   22.00
   4  10  -2    9.89    5.51
   4  10  -2    1.71    4.86
   4  10  -2   -0.73    4.49
   4  10  -2   -5.53   19.12
  -4 -10   2   10.80    3.53
   3  10  -2  129.39   26.59
   3  10  -2  222.73   23.33
   3  10  -2  157.75   33.81
   3  10  -2  200.83   25.63
  -3 -10   2  178.92   18.53
  -3 -10   2  188.95   26.44
  -3 -10   2  240.44   38.34
   2  10  -2   12.63    6.98
   2  10  -2   25.66    7.50
   2  10  -2   -8.62   10.72
   2  10  -2    3.63    5.41
  -2 -10   2    7.48    2.79
  -2 -10   2   17.68    8.34
  -2 -10   2    4.28   12.90
   1  10  -2  268.89   30.05
   1  10  -2  190.99   29.07
   1  10  -2  253.23   26.39
   1  10  -2  204.18   37.62
  -1 -10   2  271.53   23.28
   0  10  -2   44.95    8.64
   0  10  -2   39.41   16.45
   0  10  -2   38.86   11.28
   0  10  -2   43.93   11.76
   0 -10   2   45.81    5.20
   0 -10   2   -2.91   13.40
  -1  10  -2  117.10   19.99
  -1  10  -2  117.81   26.35
  -1  10  -2   90.77   19.15
  -1  10  -2  113.05   14.30
   1 -10   2  136.76   12.03
  -2  10  -2   16.81    3.05
  -2  10  -2   17.65    7.14
  -2  10  -2   22.14    5.22
  -2  10  -2    8.41    5.25
  -2  10  -2   19.02   12.25
   2 -10   2   20.12    3.24
   2 -10   2    9.26   11.83
  -3  10  -2  255.62   24.53
  -3  10  -2  250.51   22.28
  -3  10  -2  274.14   25.79
  -3  10  -2  230.87   36.11
  -3  10  -2  257.62   28.68
  -3  10  -2  185.05   27.77
  -4  10  -2   19.40    2.74
  -4  10  -2   23.06    6.11
  -4  10  -2   18.41    4.58
  -4  10  -2   17.26    7.56
   4 -10   2   -4.26   12.43
  -5  10  -2   52.43    7.29
  -5  10  -2   51.07    9.89
  -5  10  -2   34.88    9.22
   5 -10   2   38.30   14.61
   5 -10   2    4.03   11.81
  -6  10  -2   -0.42    1.36
  -6  10  -2    3.75    3.48
  -6  10  -2    2.27    4.24
   6 -10   2   14.02   11.52
   6 -10   2   -1.15    1.33
  -7  10  -2  217.98   19.76
  -7  10  -2  240.59   25.70
   7 -10   2  183.30   20.79
   7 -10   2  176.65   25.33
  -8  10  -2    6.27    2.38
  -8  10  -2    4.84    5.02
  -9  10  -2    5.42    4.29
 -10  10  -2   -0.26    2.58
 -10  10  -2    0.70    3.57
 -10  -9   2   29.42    6.76
   9   9  -2    6.52    5.64
  -9  -9   2    6.70    3.70
   8   9  -2   52.42   13.90
   8   9  -2   59.19   16.09
  -8  -9   2   50.28    8.35
   7   9  -2    8.40    6.86
   7   9  -2    5.54    5.90
  -7  -9   2    8.60    3.76
   6   9  -2   60.23   16.28
   6   9  -2   79.13   16.18
   6   9  -2   38.43   19.70
  -6  -9   2   95.69   27.33
  -6  -9   2   53.01    8.08
   5   9  -2    9.45    7.89
   5   9  -2   19.27    7.47
   5   9  -2    2.97   16.59
   5   9  -2    8.15    5.37
  -5  -9   2   28.86   18.97
  -5  -9   2    5.93    2.94
  -5  -9   2    8.21    6.81
   4   9  -2  146.06   31.82
   4   9  -2  226.90   25.54
   4   9  -2  238.80   28.26
  -4  -9   2  200.80   27.60
  -4  -9   2  218.23   20.68
  -4  -9   2  233.65   32.74
   3   9  -2   66.62   16.40
   3   9  -2   62.53   20.77
   3   9  -2  130.92   20.96
  -3  -9   2   77.45   20.72
  -3  -9   2   92.88   18.60
  -3  -9   2   98.83   10.09
   2   9  -2  142.68   24.77
   2   9  -2  180.65   22.66
   2   9  -2  132.42   28.67
   2   9  -2  192.82   20.15
  -2  -9   2  200.38   29.81
  -2  -9   2  167.70   16.75
  -2  -9   2  181.54   24.01
   1   9  -2   40.11    8.60
   1   9  -2   49.78   16.66
   1   9  -2   39.76   11.43
   1   9  -2   62.43   13.66
  -1  -9   2   58.27   17.80
  -1  -9   2   40.10   11.53
  -1  -9   2   47.54    5.89
   0   9  -2  241.71   36.00
   0   9  -2  302.30   33.48
   0   9  -2  278.06   34.25
   0   9  -2  269.83   28.04
   0   9  -2  364.48   31.15
   0  -9   2  430.96   37.96
   0  -9   2  396.17   40.60
  -1   9  -2   90.80   18.40
  -1   9  -2  101.58   21.96
  -1   9  -2  114.83   11.87
  -1   9  -2  115.76   13.74
  -1   9  -2  128.30   16.98
   1  -9   2  144.55   25.32
   1  -9   2  139.14   12.02
   1  -9   2  146.37   21.96
  -2   9  -2   84.46   17.41
  -2   9  -2  142.90   17.01
  -2   9  -2  112.39   23.20
  -2   9  -2  131.35   13.42
  -2   9  -2  113.16   11.44
   2  -9   2  126.38   11.59
  -3   9  -2   33.22   12.94
  -3   9  -2   41.20    6.99
  -3   9  -2   49.99    8.86
  -3   9  -2   46.75    4.93
  -3   9  -2   40.59   10.65
  -3   9  -2   41.50    9.39
   3  -9   2   63.32   12.55
   3  -9   2   59.67   15.79
  -4   9  -2  388.74   35.32
  -4   9  -2  373.28   38.99
  -4   9  -2  369.18   33.83
  -4   9  -2  381.47   37.68
   4  -9   2  407.07   42.69
   4  -9   2  413.88   40.04
  -5   9  -2   46.23    7.09
  -5   9  -2   49.40   10.39
  -5   9  -2   49.26   11.08
  -5   9  -2   56.71    5.23
   5  -9   2   41.12   13.63
   5  -9   2   36.10    8.62
   5  -9   2   52.10   12.81
  -6   9  -2   65.93   12.47
  -6   9  -2   57.38   11.50
  -6   9  -2   64.96    6.15
  -6   9  -2   66.98    7.28
   6  -9   2   41.73   13.87
   6  -9   2   53.44    9.49
   6  -9   2   54.41   12.60
  -7   9  -2    6.28    2.35
  -7   9  -2   15.02    6.25
  -7   9  -2   13.97    5.82
   7  -9   2    1.34    6.71
   7  -9   2    2.05    7.05
   7  -9   2    5.84    2.58
  -8   9  -2  101.74   10.23
  -8   9  -2  121.48   15.82
  -8   9  -2  105.23   10.74
  -9   9  -2    6.45    5.78
  -9   9  -2    8.25    2.30
  -9   9  -2    4.95    1.74
  -9   9  -2    9.15    5.33
 -10   9  -2   -1.49    2.36
 -10   9  -2    2.64    4.82
 -11   9  -2   34.04   10.25
 -11   9  -2   32.31    9.30
 -11  -8   2   11.88    4.43
 -10  -8   2   28.07    6.50
   9   8  -2   66.82   16.39
  -9  -8   2   63.69    9.22
   8   8  -2   11.92    7.09
   8   8  -2    5.87    5.10
  -8  -8   2    7.97    3.33
   7   8  -2   17.22   20.52
   7   8  -2   43.01   13.01
   7   8  -2   62.73   14.33
  -7  -8   2   62.25    8.61
  -7  -8   2   43.38   21.82
   6   8  -2   28.50   10.81
   6   8  -2   75.50   15.85
   6   8  -2   36.40   18.34
   6   8  -2   63.35   16.15
  -6  -8   2   66.59    7.80
  -6  -8   2   83.17   15.67
  -6  -8   2   74.60   22.46
   5   8  -2  187.78   32.78
   5   8  -2  280.21   32.35
   5   8  -2  262.05   30.05
  -5  -8   2  275.17   24.75
  -5  -8   2  326.91   44.54
   4   8  -2   10.02    6.68
   4   8  -2    0.96    3.41
   4   8  -2    1.91    3.42
   4   8  -2   -3.10   10.44
  -4  -8   2    2.41    9.17
  -4  -8   2    3.01    1.92
  -4  -8   2   -2.18    4.23
   3   8  -2  185.70   28.86
   3   8  -2  268.31   27.65
   3   8  -2  161.01   25.07
  -3  -8   2  244.34   32.03
  -3  -8   2  208.73   26.60
  -3  -8   2  229.41   20.50
   2   8  -2   82.69   15.67
   2   8  -2   82.53   19.61
   2   8  -2  128.52   13.92
   2   8  -2   81.52   16.80
  -2  -8   2  125.67   19.48
  -2  -8   2  105.93   10.71
  -2  -8   2  123.29   22.30
   1   8  -2  300.57   40.12
   1   8  -2  283.30   31.46
   1   8  -2  314.12   37.25
   1   8  -2  403.09   37.51
   1   8  -2  382.75   34.31
  -1  -8   2  406.44   39.20
  -1  -8   2  358.47   31.80
  -1  -8   2  456.42   43.72
   0   8  -2   26.17    4.19
   0   8  -2   33.42   11.50
   0   8  -2   26.79    6.15
   0   8  -2   21.50    8.04
   0   8  -2   24.99    7.16
   0  -8   2   34.35    9.64
   0  -8   2   30.89    4.39
   0  -8   2   42.04   12.03
  -1   8  -2  372.23   51.26
  -1   8  -2  460.98   44.41
  -1   8  -2  524.83   46.17
  -1   8  -2  498.91   48.91
   1  -8   2  554.43   54.12
   1  -8   2  637.78   52.63
   1  -8   2  535.74   44.55
  -2   8  -2    6.64    4.04
  -2   8  -2    5.75    7.90
  -2   8  -2   10.54    3.17
  -2   8  -2    9.22    5.37
  -2   8  -2   11.09    2.19
   2  -8   2   10.60    2.25
  -3   8  -2   12.52    8.78
  -3   8  -2    5.32    3.60
  -3   8  -2    9.33    2.72
  -3   8  -2    8.97    3.59
  -3   8  -2    0.41    2.22
  -3   8  -2    9.46    1.84
   3  -8   2    8.18    8.78
   3  -8   2    5.28    2.04
   3  -8   2    3.64    4.18
  -4   8  -2   45.91    9.86
  -4   8  -2   51.03   10.14
  -4   8  -2   61.32    6.12
  -4   8  -2   63.84    7.02
   4  -8   2   74.49   12.07
   4  -8   2   65.29   13.53
   4  -8   2   58.20    6.78
  -5   8  -2 1007.54   88.51
  -5   8  -2 1058.30   93.40
  -5   8  -2 1082.92   92.91
   5  -8   2 1112.47   92.37
   5  -8   2 1059.49   93.84
   5  -8   2  899.24   94.05
   5  -8   2  908.21   92.38
  -6   8  -2   70.28    7.14
  -6   8  -2   85.84   11.43
  -6   8  -2   90.98   14.89
  -6   8  -2   73.32    7.53
   6  -8   2   66.51    8.95
   6  -8   2   44.81    9.94
   6  -8   2   69.06   11.88
   6  -8   2   59.84   12.93
  -7   8  -2   19.91    6.72
  -7   8  -2   22.35    3.59
  -7   8  -2   29.25    4.29
  -7   8  -2   35.41    9.94
   7  -8   2   25.22    3.99
   7  -8   2   28.31    5.80
   7  -8   2   25.58    5.38
  -8   8  -2    9.16    2.39
  -8   8  -2    9.07    4.92
  -9   8  -2   79.58    8.77
  -9   8  -2   56.40   14.22
  -9   8  -2   95.96   15.28
  -9   8  -2   86.92    8.47
 -10   8  -2   19.02    3.98
 -10   8  -2   19.38    6.80
 -10   8  -2   16.13    7.57
 -11   8  -2    9.33    4.68
 -11   8  -2    4.41    4.21
 -12   8  -2   12.38    6.60
 -11  -7   2    3.35    3.20
  10   7  -2   12.93    7.94
 -10  -7   2   17.16    4.59
   9   7  -2   16.63    8.36
  -9  -7   2    6.18    3.24
   8   7  -2   60.41   14.90
  -8  -7   2   52.42    7.84
   7   7  -2   23.80   16.15
   7   7  -2   28.92    9.88
   7   7  -2   47.27   12.70
  -7  -7   2   28.43    5.22
  -7  -7   2   35.46   16.24
   6   7  -2  141.10   26.30
   6   7  -2  166.71   31.56
   6   7  -2  201.82   24.69
   6   7  -2  131.29   24.93
  -6  -7   2  236.10   25.71
  -6  -7   2  249.95   32.04
  -6  -7   2  189.39   18.26
   5   7  -2   40.24   11.73
   5   7  -2   42.99   11.96
   5   7  -2   77.63   14.91
   5   7  -2   41.99   16.44
  -5  -7   2   66.13    7.00
  -5  -7   2   63.27   15.84
  -5  -7   2   39.49   11.52
   4   7  -2   32.11    8.60
   4   7  -2   15.66    6.85
   4   7  -2   25.10   12.32
   4   7  -2   30.12    9.45
  -4  -7   2   53.04   14.02
  -4  -7   2   24.24    4.36
  -4  -7   2   30.52    9.15
   3   7  -2   18.25    7.55
   3   7  -2   42.55   12.63
   3   7  -2   36.82   10.37
  -3  -7   2   47.84   11.20
  -3  -7   2   46.03   13.58
  -3  -7   2   36.67    5.24
   2   7  -2  679.98   64.84
   2   7  -2  745.78   67.09
   2   7  -2  868.00   70.72
   2   7  -2  682.51   72.37
   2   7  -2  705.98   70.19
   1   7  -2 1149.91   98.91
   1   7  -2 1088.76  102.63
   1   7  -2 1055.28   93.96
   1   7  -2 1014.25   99.39
   0   7  -2   26.11    4.01
   0   7  -2   13.11    6.02
   0   7  -2   26.49    6.94
   0   7  -2   20.61    4.72
   0   7  -2   16.35    8.34
   0  -7   2   31.67    4.29
   0  -7   2   46.18   10.08
   0  -7   2   30.03   11.11
   0  -7   2   35.01    5.48
  -1   7  -2   14.68    6.50
  -1   7  -2   15.71    9.29
  -1   7  -2   40.47    4.23
  -1   7  -2   36.40    5.79
  -1   7  -2   35.19    8.20
   1  -7   2   39.01    9.56
   1  -7   2   40.27    4.31
   1  -7   2   37.05   10.68
   1  -7   2   39.33    5.67
  -2   7  -2  205.76   19.63
  -2   7  -2  204.65   22.08
  -2   7  -2  221.72   18.94
  -2   7  -2  165.91   22.94
   2  -7   2  241.07   24.40
   2  -7   2  212.95   19.57
   2  -7   2  253.93   27.37
   2  -7   2  187.49   18.74
  -3   7  -2  710.85   68.48
  -3   7  -2  697.05   73.31
  -3   7  -2  838.27   65.98
  -3   7  -2  666.38   70.81
   3  -7   2  800.68   66.40
  -4   7  -2   42.80    4.83
  -4   7  -2   48.76    8.94
  -4   7  -2   43.76    5.07
  -4   7  -2   56.76   10.06
   4  -7   2   47.72   10.94
   4  -7   2   30.46    9.33
   4  -7   2   49.15    9.01
   4  -7   2   43.08    8.65
   4  -7   2   41.39    5.03
  -5   7  -2  371.79   31.90
  -5   7  -2  394.48   35.17
  -5   7  -2  333.93   35.90
  -5   7  -2  360.77   31.65
   5  -7   2  408.67   34.64
   5  -7   2  392.32   36.01
   5  -7   2  305.80   36.16
   5  -7   2  276.40   34.25
  -6   7  -2  112.80   15.16
  -6   7  -2  111.55    9.86
  -6   7  -2   83.54   12.35
  -6   7  -2  113.33   10.07
   6  -7   2   85.42   13.07
   6  -7   2   95.79   10.91
   6  -7   2   95.53   11.52
   6  -7   2  110.91   12.71
  -7   7  -2    5.42    1.85
  -7   7  -2    6.31    3.54
  -7   7  -2    7.59    1.88
  -7   7  -2    6.61    4.90
  -8   7  -2    5.52    5.74
  -8   7  -2   17.65    5.74
  -8   7  -2   14.17    2.69
  -9   7  -2  263.75   26.15
  -9   7  -2  219.16   22.71
  -9   7  -2  239.80   22.15
  -9   7  -2  306.72   29.75
 -10   7  -2  105.43   17.17
 -10   7  -2   99.64   13.06
 -10   7  -2   89.63    9.18
 -10   7  -2   93.63   10.18
 -11   7  -2   -1.73    1.11
 -11   7  -2    5.21    3.48
 -11   7  -2    2.03    3.61
 -12   7  -2    5.43    2.39
 -12   7  -2    9.80    5.59
 -12  -6   2   12.36    4.77
 -11  -6   2    0.60    2.74
  10   6  -2    2.47    5.46
 -10  -6   2    3.43    2.82
   9   6  -2   18.70    9.76
  -9  -6   2   39.31    6.63
   8   6  -2  301.93   39.63
  -8  -6   2  361.32   32.97
  -8  -6   2  400.24   43.65
   7   6  -2   21.23    4.74
   7   6  -2   17.62    7.63
   7   6  -2   19.69    7.07
   7   6  -2   24.36    9.07
   7   6  -2    6.68   13.56
  -7  -6   2   26.52   12.94
  -7  -6   2   30.99    9.19
  -7  -6   2   18.99    4.06
   6   6  -2    5.88    5.27
   6   6  -2   14.47    3.87
   6   6  -2    9.22    5.33
   6   6  -2   10.09    8.48
   6   6  -2    8.19    5.08
  -6  -6   2    8.83    6.64
  -6  -6   2    7.77   11.91
  -6  -6   2    7.26    2.65
   5   6  -2   -1.70    2.06
   5   6  -2    2.99    3.95
   5   6  -2   14.93   10.57
   5   6  -2    4.27    2.33
   5   6  -2   -0.01    2.49
  -5  -6   2    1.24    1.39
  -5  -6   2    1.05    3.74
  -5  -6   2    7.76    9.13
   4   6  -2  826.23   72.07
   4   6  -2  733.04   76.46
   4   6  -2  639.84   75.58
   4   6  -2  923.63   76.94
   4   6  -2  723.22   79.02
  -4  -6   2  942.18   80.56
  -4  -6   2  894.83   77.23
   3   6  -2  151.78   24.44
   3   6  -2  171.66   22.28
   3   6  -2  184.81   18.72
   3   6  -2  249.58   22.66
   3   6  -2  147.10   21.60
  -3  -6   2  200.76   17.76
  -3  -6   2  214.29   23.34
  -3  -6   2  198.33   25.70
   2   6  -2  958.32   89.37
   2   6  -2  975.83   88.47
   2   6  -2  909.16   93.03
   2   6  -2  969.12   95.82
  -2  -6   2 1123.96   92.94
  -2  -6   2 1149.15   90.39
   1   6  -2   12.53    3.31
   1   6  -2    5.99    2.87
   1   6  -2    4.24    3.58
   1   6  -2    6.72    4.51
   1   6  -2    7.38    1.94
   1   6  -2    9.90    5.97
  -1  -6   2   15.28    3.44
  -1  -6   2   11.72    6.66
  -1  -6   2   16.53    2.97
  -1  -6   2    8.93    5.32
  -1  -6   2   13.93    4.55
   0   6  -2   88.09   15.29
   0   6  -2   88.67   16.93
   0   6  -2  118.37   13.71
   0   6  -2   93.39   10.22
   0   6  -2  126.84   11.83
   0  -6   2   93.86   12.23
   0  -6   2  125.60   10.71
   0  -6   2  144.08   15.91
   0  -6   2  120.22   17.62
   0  -6   2   96.89   10.85
  -1   6  -2  648.68   59.31
  -1   6  -2  600.18   56.29
  -1   6  -2  529.71   60.20
  -1   6  -2  630.35   57.02
   1  -6   2  761.68   64.21
   1  -6   2  682.12   56.92
   1  -6   2  786.00   62.15
   1  -6   2  588.01   58.36
  -2   6  -2 1503.77  132.91
  -2   6  -2 1393.76  130.27
  -3   6  -2 1362.90  126.32
  -3   6  -2 1399.58  121.90
  -3   6  -2 1358.05  124.19
  -4   6  -2  548.41   42.59
  -4   6  -2  439.18   45.91
   4  -6   2  449.31   45.53
   4  -6   2  468.22   47.18
  -5   6  -2  891.47   94.39
   5  -6   2 1153.01   92.44
   5  -6   2 1017.41   92.66
   5  -6   2  941.34   93.33
   5  -6   2 1185.38   93.56
  -6   6  -2  103.23   10.01
  -6   6  -2  139.56   16.62
  -6   6  -2  117.20   12.62
  -6   6  -2  110.44   10.05
   6  -6   2  104.21   11.21
   6  -6   2   97.44   11.24
   6  -6   2   98.48   10.56
   6  -6   2  104.42   10.47
  -7   6  -2  101.99   10.55
  -7   6  -2  107.21   18.53
  -7   6  -2   96.31    9.85
  -7   6  -2  120.06   12.75
  -8   6  -2  240.22   23.40
  -8   6  -2  270.50   26.29
  -8   6  -2  313.97   29.76
  -9   6  -2   14.35    2.64
  -9   6  -2   11.85    4.37
  -9   6  -2    5.41    4.28
 -10   6  -2  131.29   13.38
 -10   6  -2  136.48   14.45
 -10   6  -2  175.45   19.04
 -10   6  -2  160.10   16.82
 -11   6  -2   -1.17    1.59
 -11   6  -2    0.28    1.03
 -11   6  -2    4.18    3.95
 -11   6  -2    1.58    2.33
 -12   6  -2    4.01    3.90
 -12   6  -2   -0.80    1.61
 -12  -5   2    1.70    2.87
  11   5  -2   54.39   17.06
 -11  -5   2   62.07    9.62
  10   5  -2   30.04   12.76
 -10  -5   2   25.56    5.65
   9   5  -2   97.49   22.65
  -9  -5   2  152.48   14.66
   8   5  -2    5.13    5.23
   8   5  -2  -12.24   13.43
   8   5  -2   -0.17    0.41
  -8  -5   2    7.01    2.56
  -8  -5   2   -4.07    8.25
   7   5  -2  108.63   21.69
   7   5  -2   81.62   21.86
   7   5  -2   79.38   17.39
   7   5  -2  112.48   11.95
  -7  -5   2  120.06   16.00
  -7  -5   2  122.83   12.00
  -7  -5   2  154.08   20.17
   6   5  -2  200.21   32.07
   6   5  -2  259.27   24.76
   6   5  -2  264.70   28.59
   6   5  -2  199.17   28.69
   6   5  -2  269.77   30.88
  -6  -5   2  329.51   30.05
  -6  -5   2  282.31   24.61
  -6  -5   2  316.05   32.82
   5   5  -2  594.41   72.92
   5   5  -2  766.99   72.33
   5   5  -2  750.53   70.81
   5   5  -2  646.12   70.90
   5   5  -2  795.27   66.52
  -5  -5   2  943.84   74.83
   4   5  -2  822.27   69.20
   4   5  -2  707.26   73.18
   4   5  -2  697.62   75.92
   4   5  -2  727.97   73.73
   4   5  -2  841.64   74.26
  -4  -5   2  874.35   72.33
   3   5  -2 2466.79  220.76
   2   5  -2 1529.72  142.84
   2   5  -2 1455.07  144.58
  -2  -5   2 1785.67  139.80
   1   5  -2    6.09    2.77
   1   5  -2    7.64    3.79
   1   5  -2    5.84    1.72
   1   5  -2    3.85    2.89
   1   5  -2    8.90    6.04
  -1  -5   2   14.29    3.14
  -1  -5   2   15.30    5.32
  -1  -5   2    8.78    2.04
  -1  -5   2    5.72    2.65
   0   5  -2   20.53    7.59
   0   5  -2   13.49    2.36
   0   5  -2   17.40    5.07
   0   5  -2    6.86    3.73
   0   5  -2   12.54    3.28
   0  -5   2   13.21    2.47
   0  -5   2   11.69    6.65
   0  -5   2   14.44    2.85
   0  -5   2   10.32    3.21
   0  -5   2   14.75    4.92
  -1   5  -2 3262.45  287.54
  -2   5  -2   56.28    5.36
  -2   5  -2   36.09   10.15
  -2   5  -2   28.90    8.08
  -2   5  -2   33.00    6.57
  -2   5  -2   59.89    7.29
  -2   5  -2   51.23    5.33
   2  -5   2   43.91    9.48
   2  -5   2   62.56    9.84
   2  -5   2   52.88    6.57
   2  -5   2   56.79    5.19
   2  -5   2   55.41    5.34
   3  -5   2 1742.42  154.46
  -4   5  -2   71.75   11.73
  -4   5  -2  100.50   11.14
  -4   5  -2  101.75    9.38
  -4   5  -2  101.65    9.38
   4  -5   2  108.97   12.92
   4  -5   2   97.71   11.49
   4  -5   2  130.04   12.40
  -5   5  -2    3.71    1.23
  -5   5  -2    4.52    1.27
  -5   5  -2    2.59    1.94
  -5   5  -2    4.83    3.75
   5  -5   2    5.85    3.33
   5  -5   2    6.28    2.23
   5  -5   2    3.57    1.80
   5  -5   2    3.62    2.93
  -6   5  -2   69.22    7.87
  -6   5  -2   81.68   14.96
  -6   5  -2   82.77    8.14
  -6   5  -2   86.00    9.86
   6  -5   2   81.92    7.65
   6  -5   2   93.60    7.76
   6  -5   2   85.08    7.62
  -7   5  -2 1452.46  133.69
  -8   5  -2  216.08   21.63
  -8   5  -2  195.77   19.23
  -8   5  -2  175.02   25.80
  -8   5  -2  174.98   17.04
  -9   5  -2    5.15    3.91
  -9   5  -2    2.72    2.21
  -9   5  -2    3.14    1.47
 -10   5  -2   33.35    4.73
 -10   5  -2   41.04    7.51
 -10   5  -2   34.93    5.70
 -10   5  -2   34.32    8.00
 -11   5  -2   76.35    9.48
 -11   5  -2   69.59    8.44
 -11   5  -2   62.70    7.19
 -11   5  -2   76.44   12.55
 -12   5  -2   25.71    7.36
 -13   5  -2   11.85    3.73
 -13   5  -2    9.41    4.64
 -13  -4   2    2.89    3.22
 -12  -4   2   12.94    4.34
  11   4  -2   17.16   10.64
 -11  -4   2   49.24   20.84
 -11  -4   2   24.68    5.52
  10   4  -2  254.41   36.02
 -10  -4   2  297.54   37.78
 -10  -4   2  336.40   27.33
 -10  -4   2  207.28   31.06
   9   4  -2    0.87   13.97
   9   4  -2   17.85    9.07
  -9  -4   2   34.95    5.58
  -9  -4   2   16.59    8.79
   8   4  -2    0.75    1.04
   8   4  -2   -0.58    2.08
   8   4  -2    0.06   12.57
   8   4  -2    8.98    6.35
  -8  -4   2    1.36    2.01
  -8  -4   2    3.86    3.43
  -8  -4   2   10.64    8.28
   7   4  -2   29.58   13.55
   7   4  -2   30.19   10.26
   7   4  -2   20.73    7.69
   7   4  -2   33.13    4.97
  -7  -4   2   24.74    4.40
   6   4  -2 1668.68  136.15
   6   4  -2 1346.55  133.33
   6   4  -2 1343.58  136.06
  -6  -4   2 1519.55  130.84
   5   4  -2  134.04   18.76
   5   4  -2  117.08   22.54
   5   4  -2  160.46   17.39
   5   4  -2   94.42   18.59
   5   4  -2  137.85   14.04
  -5  -4   2  146.28   16.58
  -5  -4   2  205.04   21.26
  -5  -4   2  174.22   18.20
  -5  -4   2  157.78   14.15
   4   4  -2 1218.74  120.03
   4   4  -2 1271.95  122.55
  -4  -4   2 1324.42  118.22
  -4  -4   2 1496.28  117.81
   3   4  -2  319.95   34.97
   3   4  -2  366.08   31.22
   3   4  -2  291.82   36.22
   3   4  -2  364.62   34.99
   3   4  -2  307.60   34.30
  -3  -4   2  397.08   32.99
  -3  -4   2  386.31   37.07
  -3  -4   2  342.47   33.54
   2   4  -2  154.58   20.34
   2   4  -2  126.59   17.96
   2   4  -2  179.87   18.12
   2   4  -2  149.75   18.73
   2   4  -2  170.13   15.73
  -2  -4   2  166.96   20.36
  -2  -4   2  163.15   18.76
  -2  -4   2  177.46   17.97
  -2  -4   2  200.18   17.01
  -2  -4   2  173.77   15.34
   1   4  -2  961.18   81.09
   1   4  -2  861.75   84.82
   0   4  -2 3433.10  301.43
  -1   4  -2 1459.34  131.63
   2  -4   2  919.55   78.02
   2  -4   2  806.69   78.80
   3  -4   2 2739.53  273.52
   3  -4   2 3583.65  275.78
  -4   4  -2  295.90   28.47
  -4   4  -2  296.54   27.27
   4  -4   2  337.01   30.70
   4  -4   2  288.18   28.24
   4  -4   2  316.51   28.90
   4  -4   2  340.53   29.58
  -5   4  -2  335.08   30.94
   5  -4   2  299.54   30.15
   5  -4   2  327.21   32.29
   5  -4   2  382.71   31.28
   5  -4   2  305.28   29.91
   5  -4   2  386.71   30.75
  -6   4  -2  656.47   63.73
  -7   4  -2   54.85   10.23
  -7   4  -2   66.57    7.77
  -7   4  -2   47.91   13.02
  -7   4  -2   67.20    6.51
   7  -4   2   65.86   11.40
  -8   4  -2  287.54   27.49
  -8   4  -2  327.58   30.85
  -8   4  -2  308.87   28.90
   8  -4   2  330.98   32.80
  -9   4  -2   27.53    5.29
  -9   4  -2   25.29    5.74
  -9   4  -2   24.62    3.86
  -9   4  -2   21.82    5.69
   9  -4   2   29.83    8.94
 -10   4  -2    3.99    2.41
 -10   4  -2    3.85    1.80
 -10   4  -2    6.87    4.03
 -10   4  -2    4.51    2.21
 -11   4  -2   28.39    5.52
 -11   4  -2   23.22    4.13
 -11   4  -2   22.73    6.36
 -11   4  -2   31.45    5.67
 -12   4  -2  136.09   14.46
 -12   4  -2   93.26   10.85
 -12   4  -2  112.36   12.26
 -13   4  -2    3.24    2.87
 -13   4  -2    3.89    3.70
 -13  -3   2   39.41    7.62
 -12  -3   2   11.12    3.99
  11   3  -2   40.79   14.92
 -11  -3   2   52.00    8.04
 -11  -3   2   54.76   17.11
  10   3  -2    1.30    4.64
 -10  -3   2   -4.22   12.94
 -10  -3   2    4.31    2.47
 -10  -3   2   -0.21    2.55
   9   3  -2   38.44   13.19
  -9  -3   2   45.28   10.22
  -9  -3   2   58.84    7.73
   8   3  -2   44.37   11.50
   8   3  -2   43.36   13.46
   8   3  -2   38.26   15.20
  -8  -3   2   57.86    6.54
   7   3  -2  570.33   60.88
   7   3  -2  500.21   56.84
   7   3  -2  613.59   60.27
  -7  -3   2  631.03   54.54
   6   3  -2  951.07  102.81
  -6  -3   2 1219.53  101.50
  -6  -3   2 1132.09   99.26
   5   3  -2 1273.39  111.20
   5   3  -2 1128.13  111.96
   5   3  -2 1115.33  109.59
  -5  -3   2 1306.29  107.64
   4   3  -2 1736.33  157.13
   3   3  -2    7.80    3.76
   3   3  -2   13.14    2.36
   3   3  -2   11.29    4.99
   3   3  -2   13.90    2.23
   3   3  -2   11.84    3.99
   3   3  -2   12.61    4.40
  -3  -3   2   10.75    3.94
  -3  -3   2   18.65    6.46
  -3  -3   2    9.13    3.14
  -3  -3   2   12.56    2.15
  -3  -3   2   14.93    3.56
   2   3  -2  431.03   50.77
   2   3  -2  470.23   49.67
   2   3  -2  542.11   49.30
   2   3  -2  525.93   48.88
  -2  -3   2  589.29   50.05
  -2  -3   2  561.35   47.71
  -2  -3   2  639.56   52.17
  -2  -3   2  501.53   48.25
   1   3  -2 3711.60  324.81
   0   3  -2  358.46   33.12
   0   3  -2  330.11   31.44
   0  -3   2  367.10   34.87
   0  -3   2  331.33   33.30
   0  -3   2  363.90   32.59
  -1   3  -2 1419.60  151.47
  -2   3  -2  278.30   30.42
   2  -3   2  406.18   30.19
   2  -3   2  382.62   31.77
   2  -3   2  306.65   31.13
   2  -3   2  286.41   31.82
  -3   3  -2   10.41    2.33
  -3   3  -2    7.73    3.12
  -3   3  -2   10.60    1.27
   3  -3   2    4.60    2.08
   3  -3   2   10.77    2.44
   3  -3   2   10.98    3.85
   3  -3   2   13.37    3.25
   3  -3   2   15.34    2.48
   3  -3   2   14.28    3.15
  -4   3  -2  103.15   14.57
  -4   3  -2  153.50   12.57
  -4   3  -2  138.98   11.42
   4  -3   2  103.83   13.39
   4  -3   2  134.89   12.49
   4  -3   2  123.14   12.02
   4  -3   2  143.85   14.01
   4  -3   2   99.78   12.53
   5  -3   2 3575.57  291.68
   5  -3   2 3186.29  292.67
  -6   3  -2  842.46   70.79
   6  -3   2  729.78   71.93
  -7   3  -2   71.70    8.03
  -7   3  -2   77.16    9.59
   7  -3   2   85.68   14.06
  -8   3  -2   24.91    5.80
  -8   3  -2   28.69    4.26
  -8   3  -2   39.41    7.26
   8  -3   2   32.64    8.50
  -9   3  -2  149.20   15.14
  -9   3  -2  121.93   12.86
  -9   3  -2  126.85   12.41
  -9   3  -2  128.22   13.57
   9  -3   2  119.09   17.39
 -10   3  -2   76.24    9.68
 -10   3  -2   80.79    8.50
 -10   3  -2   77.66    8.77
 -10   3  -2   75.21    9.11
 -10   3  -2   88.88   11.03
  10  -3   2   85.17   17.26
 -11   3  -2    7.90    2.36
 -11   3  -2    8.23    3.87
 -11   3  -2    8.87    3.26
  11  -3   2    7.73    6.15
 -12   3  -2   53.71    9.18
 -12   3  -2   31.86    6.23
 -12   3  -2   40.85    5.93
  12  -3   2   52.16   13.23
 -13   3  -2   13.42    4.29
 -13  -2   2   24.78    5.84
  12   2  -2   57.30   17.61
 -12  -2   2   83.99   11.12
  11   2  -2    1.09    5.36
 -11  -2   2   10.95    9.16
 -11  -2   2    7.48    2.95
  10   2  -2    9.03    7.60
 -10  -2   2    9.64    3.76
 -10  -2   2   14.76    6.93
 -10  -2   2   11.90    3.27
 -10  -2   2   24.58    9.35
   9   2  -2   32.89   12.23
  -9  -2   2   37.44    7.64
  -9  -2   2   66.60   13.11
  -9  -2   2   44.18    4.47
  -9  -2   2   41.83    8.83
  -9  -2   2   54.30    7.07
   8   2  -2  623.81   75.01
  -8  -2   2  861.36   70.59
  -8  -2   2  725.71   70.48
  -8  -2   2  794.15   70.37
  -8  -2   2  730.92   72.27
  -8  -2   2  815.51   69.11
   7   2  -2  215.63   30.61
  -7  -2   2  281.63   26.14
  -7  -2   2  268.35   24.63
  -7  -2   2  290.58   26.97
  -7  -2   2  265.65   27.23
  -7  -2   2  268.26   23.74
   6   2  -2   69.92   14.73
   6   2  -2   81.85   18.15
   6   2  -2   69.87   15.73
  -6  -2   2  120.73   13.82
  -6  -2   2  117.96   12.73
  -6  -2   2  129.15   12.78
  -6  -2   2  124.95   10.94
  -6  -2   2  109.98   10.04
   5   2  -2   14.93    2.20
   5   2  -2   11.10    7.16
   5   2  -2    6.75    3.68
   5   2  -2   11.14    5.48
  -5  -2   2    9.45    3.38
  -5  -2   2   13.74    2.57
  -5  -2   2    8.00    3.82
  -5  -2   2   13.01    1.75
  -5  -2   2   10.84    3.27
  -5  -2   2    8.02    3.83
   4   2  -2   41.39    4.87
   4   2  -2   33.37    8.07
   4   2  -2   21.49    8.26
   4   2  -2   46.18    4.49
   4   2  -2   40.62    9.15
  -4  -2   2   53.78    6.44
  -4  -2   2   61.07    9.68
  -4  -2   2   54.88    9.50
  -4  -2   2   57.38    7.39
  -4  -2   2   42.67    4.80
  -4  -2   2   48.81    4.32
   3   2  -2   29.42    6.52
   3   2  -2   17.37    3.86
   3   2  -2   27.06    3.03
   3   2  -2   16.07    5.75
   3   2  -2   15.75    4.99
   3   2  -2   27.55    2.61
  -3  -2   2   29.51    2.98
  -3  -2   2   25.98    5.16
  -3  -2   2   19.55    6.08
  -3  -2   2   20.15    4.97
  -3  -2   2   28.11    4.79
   2   2  -2 2618.12  230.29
   1   2  -2 2258.68  229.42
  -1  -2   2 2997.00  229.95
   0  -2   2  455.61   42.26
   0  -2   2  469.97   42.84
  -1   2  -2 2444.40  212.00
  -2   2  -2   29.36    3.77
  -2   2  -2   29.34    5.54
  -2   2  -2   26.20    3.61
  -2   2  -2   29.71    2.71
  -2   2  -2   31.81    4.33
   2  -2   2   29.55    3.29
   2  -2   2   30.33    4.05
   2  -2   2   33.62    4.30
   2  -2   2   34.22    3.86
  -3   2  -2 2614.08  219.78
   3  -2   2 2465.17  219.57
  -4   2  -2  809.02   71.93
   4  -2   2  830.94   71.87
  -5   2  -2  592.86   52.13
  -5   2  -2  548.60   51.10
   5  -2   2  630.42   54.56
   5  -2   2  568.10   51.03
  -6   2  -2  138.29   13.51
  -6   2  -2  146.54   14.83
  -6   2  -2  130.83   13.10
  -6   2  -2  137.47   13.30
   6  -2   2  152.84   13.36
   6  -2   2  154.55   13.90
   6  -2   2  138.07   17.26
  -7   2  -2    8.95    2.27
  -7   2  -2   14.90    4.27
  -7   2  -2    9.70    3.49
   7  -2   2   16.37    6.36
  -8   2  -2   91.58    9.56
  -8   2  -2   98.58   11.48
  -8   2  -2  103.61   10.38
  -8   2  -2   86.55   11.31
   8  -2   2  127.47   19.52
  -9   2  -2  263.12   23.86
  -9   2  -2  230.65   25.54
  -9   2  -2  271.67   24.65
   9  -2   2  291.38   31.29
 -10   2  -2  171.61   17.82
 -10   2  -2  192.08   19.22
  10  -2   2  177.26   24.04
 -11   2  -2   31.67    6.71
 -11   2  -2   29.81    5.79
  11  -2   2   22.44    9.47
 -12   2  -2    4.04    3.12
 -12   2  -2    7.24    3.16
 -12   2  -2    6.28    2.52
  12  -2   2    7.37    6.11
 -13   2  -2   22.78    5.16
 -13  -1   2    4.69    3.12
  12   1  -2    7.42    7.52
 -12  -1   2    7.96    3.23
  11   1  -2    5.06    6.46
 -11  -1   2    0.00    1.90
  10   1  -2   21.02    9.02
 -10  -1   2   28.25    5.98
 -10  -1   2   29.54    3.77
 -10  -1   2   36.69    5.59
 -10  -1   2   27.88    3.18
 -10  -1   2   33.18    5.31
   9   1  -2  198.11   27.33
  -9  -1   2  211.70   19.54
  -9  -1   2  196.78   18.28
  -9  -1   2  221.42   20.51
  -9  -1   2  220.42   21.47
  -9  -1   2  182.52   19.13
  -9  -1   2  204.13   19.68
   8   1  -2 1179.25  112.13
  -8  -1   2 1210.43  104.84
  -8  -1   2 1163.98  104.72
  -8  -1   2 1192.28  106.08
  -8  -1   2 1194.15  105.97
   7   1  -2   18.91    7.56
  -7  -1   2   48.12   11.15
  -7  -1   2   30.86    4.47
  -7  -1   2   46.53    7.81
  -7  -1   2   35.50    4.79
  -7  -1   2   31.96    5.92
  -7  -1   2   29.70    3.51
  -7  -1   2   34.81    7.63
  -7  -1   2   36.22    6.36
   6   1  -2  534.98   54.00
  -6  -1   2  478.28   49.79
  -6  -1   2  578.63   50.35
  -6  -1   2  576.49   53.54
  -6  -1   2  597.11   49.51
  -6  -1   2  520.61   51.08
  -6  -1   2  559.62   50.25
   5   1  -2  127.64   17.82
  -5  -1   2  166.20   18.14
  -5  -1   2  147.96   13.69
  -5  -1   2  184.34   15.96
  -5  -1   2  137.77   16.77
  -5  -1   2  153.58   15.71
  -5  -1   2  134.36   15.59
  -5  -1   2  196.88   17.31
  -5  -1   2  153.26   14.26
  -4  -1   2 2546.49  222.08
  -3  -1   2 1503.21  124.01
  -3  -1   2 1310.45  124.69
  -2  -1   2 1113.36   98.76
   1   1  -2  887.90   80.16
  -1  -1   2  937.16   80.26
   0   1  -2   99.28    8.57
   0   1  -2   92.48    8.70
   0   1  -2   93.23    9.05
   0  -1   2   90.66    8.68
   0  -1   2   86.80    8.13
   0  -1   2   82.03    8.88
   0  -1   2   89.06    8.43
   0  -1   2   74.78    7.84
  -1   1  -2  590.14   51.17
   1  -1   2  566.39   51.10
  -2   1  -2 2225.11  191.92
   2  -1   2 2207.33  191.88
  -3   1  -2 3731.96  330.93
   3  -1   2 3561.44  331.54
  -4   1  -2 1803.17  155.40
   4  -1   2 1771.66  155.33
  -5   1  -2  809.27   68.48
  -5   1  -2  631.25   68.36
   5  -1   2  771.86   68.37
   5  -1   2  899.19   72.50
  -6   1  -2   86.50    8.21
  -6   1  -2   84.94    9.07
  -6   1  -2  100.02   10.11
  -6   1  -2   65.78   10.70
  -6   1  -2   89.72    8.76
  -6   1  -2   95.75   10.05
   6  -1   2   68.47   13.20
   6  -1   2   90.29   10.36
   6  -1   2   86.82    9.26
  -7   1  -2  251.83   23.03
  -7   1  -2  254.65   24.89
  -7   1  -2  257.47   24.50
  -7   1  -2  273.27   23.86
  -7   1  -2  245.72   23.78
   7  -1   2  265.04   26.05
   7  -1   2  235.66   28.89
   7  -1   2  286.32   24.92
  -8   1  -2  315.15   33.02
  -8   1  -2  374.39   32.43
  -8   1  -2  391.87   33.61
  -8   1  -2  355.19   32.90
  -8   1  -2  399.21   34.77
   8  -1   2  426.34   41.12
  -9   1  -2    7.27    3.32
  -9   1  -2    9.98    2.79
   9  -1   2    6.21    5.39
 -10   1  -2  171.43   17.51
 -10   1  -2  189.84   18.58
  10  -1   2  155.08   23.67
 -11   1  -2   12.17    4.39
 -11   1  -2   13.59    4.14
  11  -1   2   15.05    8.49
 -12   1  -2    5.73    2.89
 -12   1  -2    7.14    3.37
  12  -1   2    9.22    6.75
 -13   1  -2    0.47    2.23
 -13   0   2   -1.50    2.20
  12   0  -2   19.35    9.70
 -12   0   2   17.86    4.51
  11   0  -2  131.09   26.52
 -11   0   2  102.13   11.51
  10   0  -2  124.48   24.42
 -10   0   2  120.31   12.04
 -10   0   2  109.40   10.75
   9   0  -2  203.54   26.23
  -9   0   2  197.21   18.32
  -9   0   2  184.64   17.56
   8   0  -2   11.25    5.98
  -8   0   2   13.21    3.16
  -8   0   2   14.06    4.39
  -8   0   2   18.76    3.48
  -8   0   2   14.85    2.69
  -8   0   2   14.37    2.21
  -8   0   2   16.07    2.29
  -8   0   2   14.94    2.96
   7   0  -2  253.33   26.78
  -7   0   2  225.70   20.83
  -7   0   2  229.81   20.44
  -7   0   2  217.23   20.58
  -7   0   2  219.75   26.03
  -7   0   2  216.83   20.18
  -7   0   2  219.03   20.06
  -7   0   2  229.74   22.41
  -7   0   2  210.40   20.05
   6   0  -2  146.30   17.72
  -6   0   2  135.79   13.59
  -6   0   2  144.80   13.09
  -6   0   2  137.16   13.76
  -6   0   2  139.72   12.75
  -6   0   2  128.57   17.22
  -6   0   2  131.35   12.91
  -6   0   2  137.25   13.12
   5   0  -2  822.29   72.20
  -5   0   2  794.55   69.23
  -5   0   2  744.95   68.64
  -5   0   2  767.16   71.72
  -4   0   2 2388.89  187.29
  -4   0   2 1921.12  188.26
   3   0  -2 3907.79  352.00
   2   0  -2 3503.69  303.51
  -2   0   2 3190.25  302.03
   1   0  -2   58.72    6.68
   1   0  -2   69.30    6.65
  -1   0   2   74.54    7.58
  -1   0   2   81.73    6.74
  -1   0   2   80.32    7.33
  -1   0   2   76.30    6.71
   0   0  -2  639.68   56.39
  -1   0  -2 4692.77  420.33
   1   0   2 4688.68  420.67
  -2   0  -2    7.88    2.05
  -2   0  -2    7.02    1.74
  -2   0  -2    5.97    2.18
  -2   0  -2   12.89    1.87
   2   0   2   10.95    2.24
   2   0   2   13.97    3.05
   2   0   2    8.08    1.85
   2   0   2   17.96    2.87
  -3   0  -2 1062.20   92.20
   3   0   2 1033.83   92.14
  -4   0  -2   85.25    9.53
  -4   0  -2   87.27   10.08
  -4   0  -2   93.54    9.39
  -4   0  -2   89.70    9.47
   4   0   2   91.72   10.14
   4   0   2   95.31    9.51
   4   0   2   87.00    9.21
   4   0   2   80.65   12.06
  -5   0  -2  167.57   16.78
  -5   0  -2  151.21   16.27
  -5   0  -2  176.74   16.11
  -5   0  -2  164.00   15.88
   5   0   2  138.98   15.62
   5   0   2  167.00   20.08
   5   0   2  170.32   16.87
   5   0   2  162.08   15.94
  -6   0  -2  200.85   18.14
  -6   0  -2  177.13   17.86
  -6   0  -2  194.00   18.90
  -6   0  -2  144.49   18.13
   6   0   2  199.04   19.49
   6   0   2  174.36   18.07
   6   0   2  187.68   22.67
  -7   0  -2  615.51   63.31
  -7   0  -2  704.67   65.56
  -7   0  -2  585.86   65.22
  -7   0  -2  808.62   65.18
  -7   0  -2  771.41   64.94
   7   0   2  782.97   65.86
   7   0   2  840.11   72.15
   7   0   2  780.43   67.25
  -8   0  -2  330.73   30.27
  -8   0  -2  345.39   30.76
  -8   0  -2  344.94   31.51
   8   0   2  300.08   33.78
   8   0   2  285.53   31.50
   8   0   2  329.81   37.16
  -9   0  -2   49.32    8.68
  -9   0  -2   51.68    8.27
  -9   0  -2   64.56    7.25
   9   0   2   39.77   12.59
   9   0   2   62.34   16.12
 -10   0  -2    3.32    4.65
 -10   0  -2    4.40    2.41
 -10   0  -2    6.68    3.08
  10   0   2    6.14    6.42
 -11   0  -2   85.98   10.00
 -11   0  -2   69.56    9.44
  11   0   2   88.01   20.27
 -12   0  -2    5.88    3.04
 -12   0  -2   20.04    5.26
 -13   0  -2    2.19    2.64
 -14   1   2   11.24    4.12
 -13   1   2   -0.10    2.23
 -13   1   2   -1.72    1.97
 -12   1   2   34.62    6.55
 -12   1   2   38.53    6.52
 -11   1   2   37.50    6.15
 -11   1   2   31.29    4.15
  10  -1  -2  484.06   50.43
 -10   1   2  440.56   40.65
 -10   1   2  462.07   41.22
   9  -1  -2   24.70    9.15
  -9   1   2   11.33    2.84
  -9   1   2   11.88    3.07
   8  -1  -2   35.42   10.51
  -8   1   2   28.55    9.60
  -8   1   2   35.73    4.64
  -8   1   2   37.50    4.66
   7  -1  -2    7.51    4.66
  -7   1   2    1.24    3.12
  -7   1   2    3.92    1.56
  -7   1   2    2.35    1.45
   5  -1  -2  281.92   29.37
  -5   1   2  271.20   25.77
  -5   1   2  281.13   25.82
  -5   1   2  318.18   26.40
  -5   1   2  311.46   25.90
  -5   1   2  272.33   29.66
  -4   1   2  387.49   35.05
  -4   1   2  341.72   31.64
   3  -1  -2  273.48   24.58
  -3   1   2  310.02   26.56
  -3   1   2  253.08   24.05
  -3   1   2  262.92   24.39
   2  -1  -2  232.62   20.21
   2  -1  -2  222.42   20.53
  -2   1   2  201.18   19.98
  -2   1   2  233.42   20.46
  -1   1   2  289.90   26.43
   0  -1  -2 2004.97  191.34
   0   1   2 2017.65  192.26
  -1  -1  -2 4226.26  389.90
   1   1   2 4346.70  391.42
  -2  -1  -2 1006.37   88.77
   2   1   2 1000.21   88.63
  -3  -1  -2  107.11   10.55
  -3  -1  -2  109.48   11.15
  -3  -1  -2  116.20   12.02
  -3  -1  -2  106.14    9.46
  -3  -1  -2  105.75   10.45
   3   1   2  115.51    9.95
   3   1   2  102.24   10.94
   3   1   2   79.14   10.84
   3   1   2   96.98   10.38
   3   1   2   96.46   11.56
  -4  -1  -2  344.63   31.43
  -4  -1  -2  336.98   30.66
  -4  -1  -2  355.83   32.38
  -4  -1  -2  320.90   31.00
   4   1   2  310.91   31.95
   4   1   2  329.67   30.68
   4   1   2  362.26   31.47
  -5  -1  -2  760.49   65.10
  -5  -1  -2  689.46   63.88
  -5  -1  -2  736.71   64.04
   5   1   2  756.96   64.14
   5   1   2  567.13   67.35
   5   1   2  681.63   63.21
   5   1   2  762.48   65.25
  -6  -1  -2   95.28   10.82
  -6  -1  -2   88.02   10.06
  -6  -1  -2   74.97   10.49
  -6  -1  -2   99.56    8.89
  -6  -1  -2  113.46   12.69
   6   1   2   98.46   11.13
   6   1   2   90.17   10.23
   6   1   2   87.20   12.13
   6   1   2   66.16   15.47
  -7  -1  -2    7.71    3.00
   7   1   2    9.24    5.90
   7   1   2   12.12    3.95
   7   1   2    9.61    6.17
  -8  -1  -2  280.31   25.95
  -8  -1  -2  274.83   25.19
  -8  -1  -2  283.40   24.87
  -8  -1  -2  260.87   27.34
   8   1   2  238.99   29.40
   8   1   2  249.57   27.11
   8   1   2  216.52   31.13
  -9  -1  -2  105.05   11.05
  -9  -1  -2   97.22   10.65
  -9  -1  -2  103.02   14.69
   9   1   2   61.90   16.64
   9   1   2   87.44   20.08
 -10  -1  -2    3.95    2.64
 -10  -1  -2    0.53    1.64
  10   1   2    2.24    5.24
 -11  -1  -2    5.48    2.97
 -11  -1  -2    0.90    2.17
  11   1   2    0.38    5.67
 -12  -1  -2   31.75    6.74
 -12  -1  -2   31.16    5.93
 -13  -1  -2    4.01    3.29
 -13   2   2   39.07    7.41
 -13   2   2   57.08    8.34
 -13   2   2   72.69    9.28
 -12   2   2   37.88    6.19
 -12   2   2   24.49    5.00
 -12   2   2   24.53    5.45
 -12   2   2   24.88    5.28
 -11   2   2   16.33    3.79
 -11   2   2   18.15    4.39
 -11   2   2   16.67    4.70
 -11   2   2   19.02    4.04
 -10   2   2    8.16    2.59
 -10   2   2    6.66    2.55
  -9   2   2  142.10   13.94
  -9   2   2  141.99   14.34
  -8   2   2   13.02    7.17
  -8   2   2    2.77    1.88
  -8   2   2    3.64    1.77
  -7   2   2   66.74    6.99
  -7   2   2   61.00   13.32
  -7   2   2   70.23    7.85
  -6   2   2  966.47   89.81
  -5   2   2 1230.72  111.37
  -5   2   2 1381.11  117.03
   4  -2  -2   82.23    9.06
   4  -2  -2   94.95    8.80
  -4   2   2   90.23    8.61
  -4   2   2   92.34    8.29
  -4   2   2   90.76    8.81
  -4   2   2   93.81    9.06
  -4   2   2   84.64   11.39
   3  -2  -2   22.73    2.94
   3  -2  -2   16.37    3.29
  -3   2   2   19.63    2.85
  -3   2   2   19.19    2.69
  -3   2   2   18.87    2.06
  -3   2   2   21.15    2.63
  -3   2   2   18.60    3.32
   2  -2  -2 2387.98  209.60
  -2   2   2 2446.77  209.54
   1  -2  -2  987.17   86.84
  -1   2   2  979.20   86.59
   0  -2  -2   19.90    3.83
   0  -2  -2   14.69    2.53
   0  -2  -2   20.85    2.40
   0  -2  -2   18.62    4.11
   0   2   2   17.54    2.59
   0   2   2   21.66    4.10
   0   2   2   17.94    2.50
   0   2   2   16.56    2.93
   0   2   2   22.33    3.84
  -1  -2  -2   96.33    9.53
  -1  -2  -2  105.20   11.45
  -1  -2  -2  102.28   10.62
  -1  -2  -2   91.94    9.27
  -1  -2  -2  104.75    9.43
   1   2   2   96.83   10.37
   1   2   2   96.91    9.40
   1   2   2   88.09   10.91
   1   2   2  105.42    9.59
  -2  -2  -2 1780.62  153.89
   2   2   2 1721.58  153.57
  -3  -2  -2   85.75    7.72
  -3  -2  -2   77.53    8.20
  -3  -2  -2   84.76    9.50
  -3  -2  -2   87.20    8.63
  -3  -2  -2   71.44   10.16
   3   2   2   71.89    8.78
   3   2   2   74.13    9.79
   3   2   2   70.26    8.21
   3   2   2   88.22    9.47
   3   2   2   66.70    9.11
  -4  -2  -2   52.05    7.56
  -4  -2  -2   57.36    8.93
  -4  -2  -2   61.81    6.05
  -4  -2  -2   61.75    6.73
  -4  -2  -2   59.17    7.23
   4   2   2   61.90    6.77
   4   2   2   50.57    6.65
   4   2   2   57.89    9.88
   4   2   2   50.65    8.41
   4   2   2   59.32    7.73
  -5  -2  -2  184.90   16.73
  -5  -2  -2  177.28   19.32
  -5  -2  -2  184.20   15.89
  -5  -2  -2  173.79   18.02
  -5  -2  -2  158.11   17.34
   5   2   2  181.60   17.05
   5   2   2  167.06   17.96
   5   2   2  147.15   18.78
   5   2   2  130.37   20.80
  -6  -2  -2  595.55   58.62
  -6  -2  -2  648.17   57.73
  -6  -2  -2  676.09   56.23
   6   2   2  653.51   58.13
   6   2   2  664.32   59.77
   6   2   2  602.94   56.45
   6   2   2  525.81   62.22
  -7  -2  -2    7.51    1.72
  -7  -2  -2    4.17    2.16
  -7  -2  -2    8.80    2.89
   7   2   2    9.38    5.60
   7   2   2   10.69    6.66
   7   2   2    4.31    3.17
  -8  -2  -2  138.25   14.04
  -8  -2  -2  125.08   14.10
  -8  -2  -2  156.13   18.42
   8   2   2  115.46   24.06
   8   2   2  146.61   21.08
  -9  -2  -2   99.96   10.99
  -9  -2  -2  106.25   15.94
  -9  -2  -2   99.75   10.88
   9   2   2   70.97   18.81
   9   2   2   79.23   20.55
 -10  -2  -2   41.09    6.94
 -10  -2  -2   40.06    6.81
  10   2   2   24.00   11.84
 -11  -2  -2    7.11    3.18
 -11  -2  -2    3.26    2.52
  11   2   2   -0.81    4.10
 -12  -2  -2    8.62    3.53
 -13   3   2   19.44    4.69
 -13   3   2   13.75    4.38
 -13   3   2   13.27    4.00
 -12   3   2   72.35    8.94
 -12   3   2   75.04    9.42
 -12   3   2   85.10    9.79
 -12   3   2   86.73   10.30
 -11   3   2    1.54    2.40
 -11   3   2    1.24    2.05
 -11   3   2    5.90    2.60
 -11   3   2    4.59    2.50
 -10   3   2   19.71    4.34
 -10   3   2   24.15    4.28
 -10   3   2   22.07    4.81
 -10   3   2   16.79    4.62
  -9   3   2  142.25   14.16
  -9   3   2  114.57   13.22
  -9   3   2  132.36   13.01
  -9   3   2  140.01   14.46
  -8   3   2  353.27   34.08
  -8   3   2  381.44   33.70
  -8   3   2  395.38   35.25
  -7   3   2   83.69    9.22
  -7   3   2   91.48    8.77
  -7   3   2   94.20   16.75
  -6   3   2   37.35    4.07
  -6   3   2   36.60    9.65
  -6   3   2   37.17    5.28
   5  -3  -2 1174.21  108.10
  -5   3   2 1320.18  108.35
  -5   3   2 1236.07  112.73
   4  -3  -2  127.55   12.48
   4  -3  -2  111.92   11.78
  -4   3   2  135.04   12.53
  -4   3   2  116.50   11.73
  -4   3   2  122.74   11.57
  -4   3   2  130.96   14.98
  -4   3   2  115.30   10.82
   3  -3  -2  171.49   16.59
   3  -3  -2  165.13   15.93
   3  -3  -2  172.54   17.18
  -3   3   2  186.06   16.64
  -3   3   2  171.67   17.12
  -3   3   2  178.03   16.31
  -3   3   2  170.52   15.91
   2  -3  -2  137.92   14.38
   2  -3  -2  138.30   13.74
   2  -3  -2  140.98   12.84
  -2   3   2  125.46   13.26
  -2   3   2  136.78   13.11
  -2   3   2  143.50   13.73
  -2   3   2  141.78   12.81
  -2   3   2  136.47   14.32
   1  -3  -2 4196.93  363.61
   0  -3  -2    8.79    2.82
   0  -3  -2    9.10    3.55
   0  -3  -2    8.53    1.96
   0  -3  -2    8.91    2.07
   0   3   2   10.76    2.26
   0   3   2    7.51    2.55
   0   3   2    9.11    2.27
   0   3   2   14.07    2.55
   0   3   2   10.27    3.85
  -1  -3  -2 1335.33  120.27
   1   3   2 1374.22  120.11
  -2  -3  -2   51.70    7.98
  -2  -3  -2   46.37    5.38
  -2  -3  -2   48.33    5.68
  -2  -3  -2   49.40    8.89
  -2  -3  -2   49.58    5.59
   2   3   2   47.66    7.51
   2   3   2   38.13    6.33
   2   3   2   42.77    5.60
   2   3   2   51.59    7.99
   2   3   2   54.77    6.36
  -3  -3  -2 1962.50  173.97
   3   3   2 1975.44  173.80
  -4  -3  -2  486.96   44.19
  -4  -3  -2  480.41   41.79
  -4  -3  -2  499.80   45.77
  -4  -3  -2  441.62   42.75
   4   3   2  425.55   44.11
   4   3   2  453.40   42.38
   4   3   2  456.13   43.48
   4   3   2  477.66   44.03
   4   3   2  482.20   45.52
  -5  -3  -2  166.55   16.59
  -5  -3  -2  173.54   18.64
  -5  -3  -2  172.19   16.16
  -5  -3  -2  175.68   16.21
  -5  -3  -2  185.95   20.45
   5   3   2  149.79   21.92
   5   3   2  148.59   16.84
   5   3   2  156.54   19.94
   5   3   2  186.69   17.41
   5   3   2  172.98   18.72
  -6  -3  -2  193.50   17.02
  -6  -3  -2  169.85   19.14
  -6  -3  -2  198.53   17.45
  -6  -3  -2  173.19   21.03
  -6  -3  -2  161.20   16.42
   6   3   2  178.23   24.34
   6   3   2  158.12   21.19
   6   3   2  164.18   19.37
  -7  -3  -2  661.98   57.89
  -7  -3  -2  647.06   60.21
  -7  -3  -2  676.63   57.70
  -7  -3  -2  656.04   56.90
  -7  -3  -2  625.72   61.68
   7   3   2  628.69   60.99
   7   3   2  537.15   65.64
   7   3   2  690.05   64.07
  -8  -3  -2   17.84    2.79
  -8  -3  -2   16.47    4.21
  -8  -3  -2   17.89    9.27
  -8  -3  -2   14.70    3.99
   8   3   2   11.06    7.99
   8   3   2   22.48   10.44
  -9  -3  -2   23.24    5.07
  -9  -3  -2   33.12    5.91
   9   3   2   31.73   12.81
 -10  -3  -2    0.45    2.55
 -10  -3  -2    0.92    1.96
  10   3   2    5.43    7.11
 -11  -3  -2   18.61    4.86
 -11  -3  -2   35.21    5.94
 -12  -3  -2    5.00    2.93
 -13   4   2    4.21    2.71
 -13   4   2    2.97    2.53
 -13   4   2    1.37    2.25
 -12   4   2   38.46    6.30
 -12   4   2   35.08    6.21
 -12   4   2   32.96    6.49
 -12   4   2   28.03    6.43
 -11   4   2   31.02    6.65
 -11   4   2   41.30    6.50
 -11   4   2   43.35    6.51
 -11   4   2   38.72    7.29
 -10   4   2   25.91    6.04
 -10   4   2   19.28    3.97
 -10   4   2   21.35    5.33
 -10   4   2   23.77    4.56
  -9   4   2   17.20    4.99
  -9   4   2   26.89    4.62
  -9   4   2   16.05    3.35
  -9   4   2   24.78    5.75
  -8   4   2  587.02   52.84
  -8   4   2  610.67   52.30
  -8   4   2  579.87   54.06
  -7   4   2   84.27   17.41
  -7   4   2   86.76    8.24
  -7   4   2   73.67    9.77
  -7   4   2   89.27    8.98
   6  -4  -2  223.01   19.43
   6  -4  -2  210.93   19.67
  -6   4   2  212.23   20.18
  -6   4   2  220.46   21.35
  -6   4   2  197.67   25.17
  -6   4   2  227.08   19.45
   5  -4  -2   29.09    4.47
   5  -4  -2   41.60    5.42
  -5   4   2   31.31    5.81
  -5   4   2   26.89    7.80
  -5   4   2   27.91    4.62
  -5   4   2   26.22    5.18
  -5   4   2   26.94    2.99
  -5   4   2   31.34    4.50
   4  -4  -2 2439.37  213.67
  -4   4   2 2472.74  213.85
   3  -4  -2   81.38    9.18
   3  -4  -2   73.34    9.89
   3  -4  -2   79.02    8.26
  -3   4   2   75.87    8.93
  -3   4   2   75.60    8.63
  -3   4   2   93.37    9.49
  -3   4   2   98.24   10.67
  -3   4   2   84.47    8.28
   2  -4  -2  213.33   21.15
   2  -4  -2  207.66   19.87
   2  -4  -2  228.79   22.20
  -2   4   2  209.32   20.53
  -2   4   2  204.57   20.28
  -2   4   2  219.99   22.08
  -2   4   2  236.90   21.38
  -2   4   2  221.50   19.88
   1  -4  -2   22.86    3.52
   1  -4  -2    9.33    3.32
   1  -4  -2   22.39    5.45
   1  -4  -2   17.85    1.70
  -1   4   2   12.89    2.92
  -1   4   2   13.79    3.26
  -1   4   2   12.61    2.63
  -1   4   2   14.22    4.47
  -1   4   2   17.97    4.09
   0  -4  -2 5525.63  480.40
   0   4   2 5553.01  480.15
  -1  -4  -2  126.20   12.58
  -1  -4  -2  134.35   14.43
  -1  -4  -2  137.11   15.57
  -1  -4  -2  127.53   11.50
  -1  -4  -2  124.82   12.39
  -1  -4  -2  123.52   12.30
   1   4   2  122.64   14.90
   1   4   2  118.86   12.83
   1   4   2  132.57   14.13
   1   4   2  113.16   12.54
  -2  -4  -2  146.74   15.45
  -2  -4  -2  156.36   14.52
  -2  -4  -2  161.96   17.48
  -2  -4  -2  171.90   15.43
  -2  -4  -2  165.04   19.07
  -2  -4  -2  146.57   15.34
   2   4   2  147.91   16.26
   2   4   2  180.65   16.39
   2   4   2  156.23   17.11
   2   4   2  161.13   18.57
  -3  -4  -2   85.97    9.21
  -3  -4  -2   82.77   11.22
  -3  -4  -2   86.13    8.50
  -3  -4  -2   86.69    9.26
  -3  -4  -2   88.99   13.43
   3   4   2   97.95   11.51
   3   4   2   73.51   10.66
   3   4   2   77.97    9.45
   3   4   2   77.66   11.69
   3   4   2   95.62   12.67
  -4  -4  -2 1293.48  110.52
  -4  -4  -2 1231.70  108.49
   4   4   2 1042.44  107.78
   4   4   2 1298.11  108.64
   4   4   2 1211.85  108.43
   4   4   2 1183.92  106.91
   4   4   2 1203.82  110.06
  -5  -4  -2    2.09    5.85
  -5  -4  -2    8.08    2.49
  -5  -4  -2    8.60    2.59
  -5  -4  -2    3.47    3.02
  -5  -4  -2    5.55    2.45
   5   4   2    3.18    2.93
   5   4   2    9.56    6.90
   5   4   2    3.28    2.90
  -6  -4  -2  879.45   77.62
  -6  -4  -2  870.82   77.41
   6   4   2  840.03   86.13
   6   4   2  955.74   79.11
   6   4   2  897.41   81.31
   6   4   2  795.68   82.83
  -7  -4  -2   49.76    5.90
  -7  -4  -2   49.24   12.21
  -7  -4  -2   54.83    7.68
  -7  -4  -2   45.66    6.90
  -7  -4  -2   44.90    9.37
   7   4   2   38.82    9.34
   7   4   2   41.85   13.24
   7   4   2   42.19   12.80
  -8  -4  -2   50.41    7.19
  -8  -4  -2   54.63    6.87
  -8  -4  -2   56.19   14.27
  -8  -4  -2   45.81    5.56
   8   4   2   32.38   14.27
   8   4   2   56.45   16.79
  -9  -4  -2   55.71    7.21
  -9  -4  -2   66.82    8.73
   9   4   2   26.59   11.86
 -10  -4  -2   67.05    8.16
 -10  -4  -2   63.07    9.18
  10   4   2   48.78   16.42
 -11  -4  -2   31.33    6.20
 -11  -4  -2   38.06    6.35
 -12  -4  -2   26.00    6.26
 -13   5   2    6.18    2.94
 -13   5   2   14.91    4.86
 -12   5   2    8.65    3.06
 -12   5   2    4.70    3.20
 -12   5   2    9.97    4.05
 -12   5   2    6.62    2.70
 -11   5   2   99.13   11.83
 -11   5   2   85.77   10.13
 -11   5   2   90.78    9.90
 -11   5   2   85.03   11.42
 -10   5   2   24.39    6.11
 -10   5   2   14.84    3.32
 -10   5   2   10.02    4.11
 -10   5   2   13.02    3.61
  -9   5   2   27.47    4.26
  -9   5   2   24.36    4.58
  -9   5   2   22.79    5.47
  -8   5   2    3.73    2.75
  -8   5   2    2.05    1.92
  -8   5   2    7.65    1.94
  -7   5   2  702.62   69.62
   6  -5  -2    7.42    2.13
   6  -5  -2    5.02    3.21
  -6   5   2    6.03    0.94
  -6   5   2    2.63    3.23
  -6   5   2    4.06    1.82
  -6   5   2    4.64    4.53
  -6   5   2    7.47    3.18
  -6   5   2    6.76    1.17
  -6   5   2    5.45    2.44
   5  -5  -2   34.79    5.97
   5  -5  -2   20.46    4.10
  -5   5   2   11.81    5.13
  -5   5   2   19.21    4.38
  -5   5   2   22.50    3.61
  -5   5   2   20.10    5.83
  -5   5   2   25.10    4.76
   4  -5  -2  330.41   31.97
   4  -5  -2  364.80   33.12
   4  -5  -2  353.08   33.95
  -4   5   2  342.55   31.85
  -4   5   2  342.03   34.24
  -4   5   2  359.18   33.10
  -4   5   2  394.88   33.60
   3  -5  -2 2064.39  189.04
  -3   5   2 2248.80  189.65
   2  -5  -2   10.68    2.52
  -2   5   2    5.80    2.25
  -2   5   2   13.95    3.92
  -2   5   2   15.82    3.56
  -2   5   2    4.14    4.01
  -2   5   2    9.03    2.23
   1  -5  -2 1843.62  164.46
  -1   5   2 1865.43  164.35
   0  -5  -2  111.22   11.56
   0  -5  -2  118.56   14.95
   0  -5  -2  121.09   13.85
   0  -5  -2  106.19   10.33
   0   5   2  128.77   12.61
   0   5   2  110.28   14.82
   0   5   2  123.64   13.69
   0   5   2  118.00   11.71
   0   5   2  103.68   11.90
  -1  -5  -2 1158.42   96.39
  -1  -5  -2 1187.25   98.34
  -1  -5  -2  924.59   93.52
   1   5   2 1067.05   94.51
   1   5   2 1064.40   95.63
   1   5   2 1025.77   96.95
  -2  -5  -2 1929.75  159.19
  -2  -5  -2 1833.75  160.65
   2   5   2 1617.44  159.43
  -3  -5  -2  405.42   39.97
  -3  -5  -2  382.57   34.38
  -3  -5  -2  379.19   37.58
  -3  -5  -2  377.23   34.93
  -3  -5  -2  379.22   33.54
   3   5   2  324.09   38.12
   3   5   2  388.34   36.42
   3   5   2  347.79   36.75
   3   5   2  404.97   37.59
  -4  -5  -2  618.25   59.02
  -4  -5  -2  596.95   53.90
  -4  -5  -2  564.26   53.25
  -4  -5  -2  623.71   57.11
   4   5   2  610.23   56.81
   4   5   2  598.81   58.92
   4   5   2  574.30   56.69
  -5  -5  -2 1167.10  111.39
  -5  -5  -2 1204.28  106.00
  -5  -5  -2 1252.33  109.62
   5   5   2 1271.91  109.80
   5   5   2 1138.32  111.42
   5   5   2 1177.76  109.39
  -6  -5  -2   43.89   10.14
  -6  -5  -2   45.34    6.44
  -6  -5  -2   36.61   12.77
  -6  -5  -2   56.46    6.80
  -6  -5  -2   48.12    6.94
   6   5   2   84.34   18.08
   6   5   2   43.40   13.90
   6   5   2   42.35    9.92
   6   5   2   54.07   10.48
  -7  -5  -2    8.57    2.86
  -7  -5  -2   10.83    3.34
  -7  -5  -2   14.86   10.46
  -7  -5  -2    9.95    3.34
   7   5   2    2.96    5.75
   7   5   2   14.63    4.74
   7   5   2   19.10   12.15
  -8  -5  -2   -0.18    1.79
  -8  -5  -2    1.38    1.90
   8   5   2   -0.02    5.48
  -9  -5  -2   58.08    7.36
  -9  -5  -2   49.39    7.87
   9   5   2   42.30   16.17
 -10  -5  -2   11.23    3.62
 -10  -5  -2    5.61    3.38
  10   5   2   10.76    8.44
 -11  -5  -2   38.73    7.56
 -13   6   2   12.56    3.68
 -13   6   2   13.07    4.73
 -12   6   2    5.17    3.53
 -12   6   2    4.16    2.92
 -12   6   2    1.69    1.97
 -11   6   2   17.45    3.40
 -11   6   2   11.58    3.63
 -11   6   2   17.70    5.84
 -11   6   2    8.23    4.02
 -10   6   2  141.45   13.38
 -10   6   2  142.29   16.33
 -10   6   2  150.92   17.58
 -10   6   2  128.65   14.19
  -9   6   2   32.32    3.55
  -9   6   2   32.40    7.05
  -9   6   2   36.13    4.02
  -9   6   2   35.93    5.86
  -8   6   2  124.46   12.52
  -8   6   2  123.30   14.26
  -8   6   2  120.29   10.82
   7  -6  -2   20.98    3.85
   7  -6  -2   20.53    2.92
  -7   6   2   24.11    4.22
  -7   6   2   23.13    5.85
   6  -6  -2  453.56   38.03
   6  -6  -2  455.19   39.06
  -6   6   2  452.38   37.28
  -6   6   2  340.36   38.28
  -6   6   2  469.16   39.21
  -6   6   2  318.14   41.38
  -6   6   2  357.47   39.99
   5  -6  -2  139.95   15.56
   5  -6  -2  116.04   13.68
  -5   6   2  126.79   12.76
  -5   6   2  140.83   16.66
  -5   6   2  135.93   14.33
  -5   6   2  136.08   14.63
  -5   6   2  104.04   15.98
   4  -6  -2   29.95    5.71
   4  -6  -2   18.15    6.20
  -4   6   2   20.28    5.11
  -4   6   2   18.35    4.46
  -4   6   2   24.72    4.11
  -4   6   2   23.48    7.00
   3  -6  -2  445.96   45.46
   3  -6  -2  477.83   44.46
  -3   6   2  516.02   44.97
  -3   6   2  453.13   42.34
  -3   6   2  494.48   46.35
  -3   6   2  463.17   43.65
  -2   6   2 3125.91  274.45
   1  -6  -2   33.90    9.55
   1  -6  -2   50.76    4.90
   1  -6  -2   48.79    9.21
  -1   6   2   48.34    8.92
  -1   6   2   61.27    6.59
  -1   6   2   51.36   10.66
  -1   6   2   47.24    7.06
   0  -6  -2   32.90    9.81
   0  -6  -2   45.05    4.39
   0  -6  -2   50.31    9.47
   0   6   2   35.07    7.80
   0   6   2   47.10    6.89
   0   6   2   38.27    7.03
   0   6   2   40.31    9.93
  -1  -6  -2    6.20    4.92
  -1  -6  -2    0.17    3.19
  -1  -6  -2    5.95    1.51
   1   6   2    3.21    2.43
   1   6   2    2.61    2.67
   1   6   2    8.93    4.26
   1   6   2    5.57    5.67
  -2  -6  -2  839.22   74.30
  -2  -6  -2  824.91   76.58
   2   6   2  774.02   75.22
   2   6   2  760.85   72.40
   2   6   2  741.92   71.21
   2   6   2  810.23   73.57
  -3  -6  -2  166.89   19.34
  -3  -6  -2  157.90   15.33
  -3  -6  -2  145.90   14.21
  -3  -6  -2  160.08   21.98
   3   6   2  148.94   21.11
   3   6   2  147.41   18.40
   3   6   2  126.97   17.62
   3   6   2  155.30   17.45
  -4  -6  -2  772.91   73.18
  -4  -6  -2  808.40   71.09
   4   6   2  685.63   71.95
   4   6   2  747.89   70.32
   4   6   2  673.72   68.81
   4   6   2  757.23   70.42
  -5  -6  -2   68.37   19.30
  -5  -6  -2   80.11    9.68
  -5  -6  -2   87.06    9.19
  -5  -6  -2   95.17   22.21
   5   6   2   91.73   15.44
   5   6   2   87.29   15.12
   5   6   2   78.64   14.85
   5   6   2   85.29   18.21
  -6  -6  -2    3.20    2.44
  -6  -6  -2    8.11    5.17
  -6  -6  -2    3.26    2.01
  -6  -6  -2    9.00    8.95
   6   6   2    3.29    3.73
   6   6   2    7.81    6.43
   6   6   2    5.20   11.85
   6   6   2   10.24    6.04
  -7  -6  -2   11.98   14.54
  -7  -6  -2   27.24    5.23
  -7  -6  -2   25.55    5.27
   7   6   2   22.89   10.79
   7   6   2   28.64    7.82
   7   6   2   14.28   15.12
  -8  -6  -2  116.06   12.95
  -8  -6  -2  117.01   12.86
   8   6   2  132.05   26.71
  -9  -6  -2  136.70   14.81
  -9  -6  -2  140.87   15.05
   9   6   2  147.47   28.39
 -10  -6  -2   15.98    4.28
 -11  -6  -2    1.00    3.05
 -12   7   2    8.03    4.49
 -12   7   2    8.02    4.43
 -12   7   2    6.44    2.71
 -11   7   2    0.71    1.96
 -11   7   2    0.41    2.97
 -11   7   2    2.01    2.84
 -10   7   2   10.87    3.34
 -10   7   2    8.83    4.26
  -9   7   2  232.35   22.03
  -9   7   2  226.18   24.36
  -8   7   2   17.49    3.75
  -8   7   2   15.76    4.96
   7  -7  -2   37.07    5.73
   7  -7  -2   32.67    7.07
  -7   7   2   43.52    5.95
  -7   7   2   37.48    7.81
   6  -7  -2   12.45    6.31
   6  -7  -2    8.45    3.13
  -6   7   2    3.36    2.70
  -6   7   2    8.87    7.90
  -6   7   2   -0.12    1.89
  -6   7   2    7.66    4.58
  -6   7   2    5.94    2.50
   5  -7  -2  402.43   35.87
   5  -7  -2  402.63   37.41
  -5   7   2  348.32   38.19
  -5   7   2  351.02   36.15
  -5   7   2  323.97   37.84
  -5   7   2  387.80   35.89
  -5   7   2  368.05   33.84
   4  -7  -2  260.19   27.75
   4  -7  -2  245.72   25.98
  -4   7   2  265.65   28.93
  -4   7   2  252.80   24.04
  -4   7   2  237.98   26.32
  -4   7   2  274.45   25.97
   3  -7  -2  324.46   32.83
   3  -7  -2  304.84   30.78
  -3   7   2  319.42   28.32
  -3   7   2  288.57   29.61
  -3   7   2  299.55   30.90
  -3   7   2  286.07   32.41
   2  -7  -2  246.18   26.32
   2  -7  -2  248.68   28.38
  -2   7   2  256.21   28.36
  -2   7   2  247.63   26.28
  -2   7   2  234.60   23.36
  -2   7   2  249.99   24.97
   1  -7  -2    5.54    7.16
   1  -7  -2    6.38    4.00
   1  -7  -2    3.73    1.25
  -1   7   2    6.85    3.53
  -1   7   2    6.90    4.14
  -1   7   2    3.99    2.38
  -1   7   2   15.32    6.78
   0  -7  -2  398.06   39.19
   0  -7  -2  434.03   41.95
   0  -7  -2  359.20   33.43
   0   7   2  363.43   40.35
   0   7   2  401.31   37.22
   0   7   2  354.29   35.38
   0   7   2  385.81   38.47
  -1  -7  -2  220.15   27.27
  -1  -7  -2  220.11   19.49
  -1  -7  -2  229.09   25.33
   1   7   2  210.01   23.18
   1   7   2  220.09   27.24
   1   7   2  192.57   21.53
   1   7   2  211.93   24.31
  -2  -7  -2 1767.62  161.19
  -2  -7  -2 1902.57  164.66
   2   7   2 1840.64  160.71
   2   7   2 1656.96  162.42
  -3  -7  -2  422.04   37.20
  -3  -7  -2  450.31   43.91
  -3  -7  -2  493.55   48.15
   3   7   2  399.84   45.52
   3   7   2  367.07   41.62
   3   7   2  377.25   42.14
   3   7   2  425.70   41.00
  -4  -7  -2   20.89    3.84
  -4  -7  -2   16.62    6.90
  -4  -7  -2   10.20   11.82
   4   7   2   15.53    6.94
   4   7   2    6.27   11.17
   4   7   2   18.71    6.30
   4   7   2   14.70    6.89
  -5  -7  -2   40.65   11.06
  -5  -7  -2   51.84    6.32
  -5  -7  -2   53.96   17.03
   5   7   2   61.82   17.61
   5   7   2   38.63   10.02
   5   7   2   31.24   10.14
   5   7   2   64.44   14.00
  -6  -7  -2   31.95    5.42
  -6  -7  -2   30.26   16.54
   6   7   2   37.21   10.21
   6   7   2   36.43   16.78
   6   7   2   22.92   10.31
  -7  -7  -2   41.47    6.55
   7   7   2   66.92   16.97
   7   7   2   29.68    9.32
  -8  -7  -2   92.92   10.72
   8   7   2   81.05   20.92
  -9  -7  -2   21.61    5.43
 -10  -7  -2   13.06    4.33
 -12   8   2   28.07    7.05
 -12   8   2   27.63    7.69
 -12   8   2   30.62    8.84
 -11   8   2   41.98    9.64
 -11   8   2   34.66    6.14
 -10   8   2    3.74    2.34
 -10   8   2    5.28    3.76
  -9   8   2   29.18    7.81
  -9   8   2   23.54    4.73
  -8   8   2   18.53    6.11
  -8   8   2   16.66    4.20
   7  -8  -2    2.86    7.17
   7  -8  -2    0.43    1.72
  -7   8   2    4.06    3.03
  -7   8   2   -8.22   10.81
  -7   8   2    0.04    2.86
  -7   8   2    2.99    2.07
   6  -8  -2    3.86    3.02
   6  -8  -2    7.41    7.47
  -6   8   2    8.28    3.73
  -6   8   2    6.17    3.75
  -6   8   2    9.01    3.08
  -6   8   2    7.69    9.70
   5  -8  -2  734.86   65.44
   5  -8  -2  740.88   63.53
  -5   8   2  568.21   65.41
  -5   8   2  594.96   63.38
  -5   8   2  749.23   63.50
  -5   8   2  591.30   66.58
  -5   8   2  752.22   61.00
   4  -8  -2  526.76   53.29
   4  -8  -2  565.95   55.64
  -4   8   2  541.23   56.07
  -4   8   2  635.95   53.42
  -4   8   2  568.02   50.80
  -4   8   2  528.51   53.82
   3  -8  -2    7.63    4.34
   3  -8  -2    3.65    8.10
  -3   8   2   14.46    4.95
  -3   8   2   10.71    3.59
  -3   8   2   10.55    7.57
  -3   8   2    6.12    4.03
   2  -8  -2  312.14   38.98
   2  -8  -2  356.69   37.16
  -2   8   2  362.99   35.53
  -2   8   2  356.96   36.94
  -2   8   2  389.75   40.14
  -2   8   2  367.37   33.57
   1  -8  -2  138.81   22.57
   1  -8  -2  151.70   13.85
   1  -8  -2  162.37   20.04
  -1   8   2  150.44   16.08
  -1   8   2  170.98   18.34
  -1   8   2  157.72   21.65
  -1   8   2  126.35   18.30
   0  -8  -2  179.80   16.75
   0  -8  -2  178.33   26.35
   0  -8  -2  199.43   23.39
   0   8   2  184.63   19.25
   0   8   2  179.94   25.31
   0   8   2  183.15   21.02
   0   8   2  180.81   22.20
  -1  -8  -2  612.07   57.07
  -1  -8  -2  553.26   49.17
  -1  -8  -2  557.84   59.30
   1   8   2  555.73   58.44
   1   8   2  542.87   52.08
   1   8   2  545.26   53.99
   1   8   2  563.79   55.40
  -2  -8  -2  152.56   13.97
  -2  -8  -2  180.57   27.03
  -2  -8  -2  133.62   22.12
   2   8   2  167.09   25.07
   2   8   2  128.84   18.27
   2   8   2  124.57   18.89
   2   8   2  132.38   21.22
  -3  -8  -2  130.39   21.12
  -3  -8  -2  118.56   12.32
  -3  -8  -2  156.80   27.90
   3   8   2  143.80   25.81
   3   8   2  107.16   19.75
   3   8   2  132.15   19.55
   3   8   2  123.67   17.50
  -4  -8  -2  105.32   10.42
   4   8   2  100.53   17.70
   4   8   2   77.63   22.36
   4   8   2   80.48   14.84
   4   8   2   97.20   18.16
  -5  -8  -2   14.98   18.33
  -5  -8  -2   20.76    9.94
  -5  -8  -2   15.94    3.66
   5   8   2   19.14    8.06
   5   8   2    7.23   16.36
   5   8   2   43.44   12.10
   5   8   2   13.19    7.04
  -6  -8  -2  107.87   27.60
  -6  -8  -2  103.38   10.90
   6   8   2   79.77   17.60
   6   8   2  106.48   22.38
   6   8   2   77.90   22.25
  -7  -8  -2  246.62   24.44
   7   8   2  274.68   35.20
  -8  -8  -2    0.62    2.27
   8   8   2    1.64    3.79
   8   8   2   -0.47    1.15
  -9  -8  -2    0.59    2.54
 -11   9   2   21.47    8.45
 -11   9   2   46.88    7.13
 -11   9   2   45.40   10.95
 -10   9   2   10.75    5.51
 -10   9   2   22.03    4.71
  -9   9   2   70.38   13.64
  -9   9   2   56.60    8.56
  -8   9   2   25.45    7.41
  -8   9   2   28.50    5.73
   7  -9  -2   54.54    9.60
   7  -9  -2   74.60   14.45
  -7   9   2   42.44    9.65
  -7   9   2   50.32   10.33
  -7   9   2   73.22   18.41
  -7   9   2   76.26    8.30
  -6   9   2  113.81   15.08
  -6   9   2  109.69   21.32
   5  -9  -2   -0.03    9.10
  -5   9   2    8.76    4.30
  -5   9   2    0.85    2.49
  -5   9   2   21.23   12.74
  -5   9   2    4.62    2.68
  -4   9   2  188.39   18.07
  -4   9   2  149.70   26.56
  -4   9   2  195.31   20.80
  -4   9   2  151.18   20.71
   3  -9  -2    5.61    9.07
  -3   9   2   34.03    9.32
  -3   9   2   30.81   13.24
  -3   9   2   38.74    8.60
  -3   9   2   37.67    6.75
   2  -9  -2    2.41   10.07
  -2   9   2    4.27    9.84
  -2   9   2    5.38    3.25
  -2   9   2    2.69    3.75
  -2   9   2    1.84    3.44
  -1   9   2   73.04   11.28
  -1   9   2   88.59   15.83
  -1   9   2   87.06   14.45
  -1   9   2   75.59   18.98
   0  -9  -2 1020.19   94.87
   0   9   2 1077.24  102.05
   0   9   2 1144.87   98.20
   0   9   2 1157.55  100.93
   0   9   2 1085.60  105.65
  -1  -9  -2    6.67   14.40
  -1  -9  -2   58.73    5.87
   1   9   2   38.79    9.81
   1   9   2   58.14   19.15
   1   9   2   39.21   10.93
   1   9   2   71.78   11.93
  -2  -9  -2  -11.35   10.10
  -2  -9  -2   17.09    7.81
  -2  -9  -2    2.42    1.69
   2   9   2    4.76    5.44
   2   9   2   -7.43   13.43
   2   9   2   -0.37    3.34
   2   9   2    1.91    4.18
  -3  -9  -2   40.61   12.40
  -3  -9  -2   48.70    5.51
  -3  -9  -2   19.82   14.73
   3   9   2   18.44    7.83
   3   9   2   60.15   18.65
   3   9   2   25.56    9.16
   3   9   2   45.86   12.27
  -4  -9  -2  115.65   22.67
  -4  -9  -2  123.30   12.59
  -4  -9  -2  135.02   30.61
   4   9   2  145.13   22.09
   4   9   2  131.01   22.55
   4   9   2  110.09   28.46
   4   9   2   99.96   20.08
  -5  -9  -2   89.80   25.58
  -5  -9  -2   57.02    8.27
   5   9   2   76.00   17.48
   5   9   2   61.90   25.63
  -6  -9  -2  134.41   14.33
   6   9   2  124.57   23.16
   6   9   2  160.94   28.65
  -7  -9  -2    8.89    3.80
   7   9   2   11.81    9.15
  -8  -9  -2    8.72    3.67
 -10  10   2    8.49    5.83
 -10  10   2    1.52    2.31
  -9  10   2    6.41    3.09
  -9  10   2    4.06    4.44
  -8  10   2    3.97    2.84
  -8  10   2    3.77    4.31
  -7  10   2  229.72   24.81
  -7  10   2  299.19   29.61
  -6  10   2   79.93   14.29
  -6  10   2   73.58   10.35
  -6  10   2   60.41   20.98
   5 -10  -2    3.18   13.72
  -5  10   2   15.69   16.12
  -5  10   2   -0.50    2.87
  -5  10   2    1.74    2.60
  -4  10   2  102.75   15.89
  -4  10   2   42.92   17.80
  -3  10   2  121.89   27.14
  -3  10   2  130.26   17.85
  -3  10   2  111.05   19.86
  -3  10   2  157.74   15.65
  -2  10   2   75.20   20.94
  -2  10   2   84.35   15.14
  -2  10   2   80.48   16.60
  -2  10   2   88.93   12.61
  -1  10   2  216.50   33.63
   0 -10  -2    0.44   17.62
   0  10   2   16.93   16.19
   0  10   2   14.16    5.71
   0  10   2   12.03    6.26
   0  10   2   15.40    7.90
  -1 -10  -2   17.60    3.56
  -1 -10  -2    4.59   19.28
   1  10   2   25.26    8.89
   1  10   2   25.94   18.53
   1  10   2   28.49   10.31
   1  10   2   26.81    7.40
  -2 -10  -2   -2.87   20.93
  -2 -10  -2   32.60    5.03
   2  10   2   19.06    9.29
   2  10   2   22.83    8.07
   2  10   2   22.43    8.59
   2  10   2   38.30   21.77
  -3 -10  -2   33.33    5.42
   3  10   2   27.10   10.62
   3  10   2   17.48    6.76
   3  10   2   28.59   23.16
   3  10   2   32.23   10.49
   4  10   2   64.90   14.15
   4  10   2   61.53   30.67
   4  10   2  127.78   21.96
  -5 -10  -2  128.42   14.22
   5  10   2  161.02   22.31
  -6 -10  -2    2.08    2.37
   6  10   2    0.17    4.20
   6  10   2   -3.02    3.84
  -7 -10  -2    3.43    2.69
   7  10   2    1.02    1.71
  -9  11   2   27.64    8.85
  -9  11   2   37.33    7.07
  -8  11   2   20.78    5.54
  -8  11   2   26.79    8.63
  -7  11   2   -2.24    3.32
  -7  11   2    2.30    2.56
  -6  11   2   41.63   10.94
  -6  11   2   40.10    7.65
   5 -11  -2  -24.32   20.37
  -5  11   2    5.60    3.20
  -5  11   2    5.13    4.78
   4 -11  -2   -5.78   18.51
  -4  11   2    1.55    4.30
  -4  11   2   16.14   18.89
  -4  11   2    5.40    3.58
   3 -11  -2    3.67   21.51
  -3  11   2  105.96   13.78
  -3  11   2   87.69   15.48
  -3  11   2   43.23   22.57
  -2  11   2  282.92   27.18
  -2  11   2  241.00   29.85
  -2  11   2  229.08   41.44
   1 -11  -2    0.38   24.79
  -1  11   2   21.10    8.84
  -1  11   2   39.07   22.87
  -1  11   2   18.30    6.31
   0 -11  -2   23.63   27.08
   0  11   2    8.26    4.71
   0  11   2    7.07    6.09
   0  11   2    0.40   23.31
  -1 -11  -2    3.68   28.37
  -1 -11  -2    0.88    0.69
   1  11   2    5.95    5.50
   1  11   2    4.73    4.76
   1  11   2   -7.11   24.23
  -2 -11  -2   -2.48   27.83
   2  11   2   89.37   15.57
   2  11   2   32.25   28.94
   2  11   2   49.08   13.73
  -3 -11  -2   50.12    7.30
  -3 -11  -2  -12.00   35.14
   3  11   2   49.64   12.97
   3  11   2   44.49   13.43
   3  11   2   39.03   33.82
  -4 -11  -2   14.73    3.98
   4  11   2   21.94    9.19
   4  11   2   20.22   10.01
  -5 -11  -2   16.26    4.34
   5  11   2   27.32   11.40
  -6 -11  -2    1.55    2.53
   6  11   2    1.09    5.26
  -8  12   2   21.50    5.67
  -8  12   2   17.60    8.49
  -7  12   2    2.90    4.49
  -7  12   2    2.53    2.95
  -6  12   2   -1.40    3.29
  -6  12   2    0.69    2.88
  -5  12   2   23.39    8.94
  -5  12   2   28.78    6.92
  -4  12   2   29.71    9.98
  -4  12   2   27.16    7.08
  -3  12   2    6.65    6.06
  -3  12   2    6.01    4.29
  -2  12   2   38.18   12.42
  -2  12   2   37.30    8.69
  -1  12   2    5.96    6.20
  -1  12   2    5.30    4.56
   0  12   2    2.59    5.11
   0  12   2   12.27    6.52
   1  12   2    2.92    5.21
   1  12   2    8.23    6.89
   2  12   2   93.23   20.20
   2  12   2   85.08   17.97
   3  12   2   17.35    8.01
   3  12   2   10.91    7.56
  -4 -12  -2    1.17    0.47
   4  12   2   -1.39    4.56
  -5 -12  -2    1.28    2.07
   5  12   2    2.30    5.40
  -6  13   2    6.51    3.88
  -6  13   2    2.70    4.85
  -5  13   2   61.58   16.42
  -5  13   2   65.61   11.83
  -4  13   2   25.27    7.61
  -4  13   2   33.78   11.24
  -3  13   2   10.55    5.39
  -3  13   2    7.30    6.71
  -2  13   2    7.20    7.48
  -2  13   2   -0.11    3.47
  -1  13   2   12.38    8.32
  -1  13   2   26.76    8.53
   0  13   2    8.53    6.14
   0  13   2    0.36    5.25
   1  13   2   24.78    9.34
   1  13   2   22.78    9.71
   2  13   2    0.25    4.50
   2  13   2    1.28    4.67
   0  15  -3   23.49   11.87
  -1  15  -3    4.63    7.50
  -2  15  -3   -3.97    3.91
   4  14  -3   10.55    8.62
  -4 -14   3   10.44    3.52
   3  14  -3   44.78   14.68
   2  14  -3   44.40   15.56
   1  14  -3    2.99    6.21
   0  14  -3   -4.15    3.09
   0 -14   3   -0.19    0.37
  -1  14  -3   18.69   10.05
  -2  14  -3   27.44   12.05
  -3  14  -3   50.74   10.35
  -3  14  -3   23.37   10.05
  -4  14  -3   23.78   11.47
  -4  14  -3   43.66    9.27
  -5  14  -3   10.91    5.44
  -5  14  -3    1.09    4.77
  -6  14  -3    7.30    7.23
   6  13  -3    1.24    5.61
  -6 -13   3    3.44    3.01
   5  13  -3   15.51    9.78
  -5 -13   3    7.82    3.87
   4  13  -3   71.88   18.36
   4  13  -3   58.81   12.51
  -4 -13   3   34.68    6.74
   3  13  -3   27.77   12.51
   3  13  -3   50.09   11.33
  -3 -13   3   34.34    6.14
   2  13  -3   13.70    8.62
   2  13  -3   26.09    7.25
  -2 -13   3   19.86    4.17
   1  13  -3    3.51    6.16
   1  13  -3   13.57    5.13
   0  13  -3    0.00    5.02
   0 -13   3   -0.16    0.26
  -1  13  -3   51.70   11.68
  -1  13  -3   60.66   15.98
  -2  13  -3  225.01   24.24
  -2  13  -3  197.65   34.19
  -3  13  -3    3.91    5.30
  -3  13  -3    0.60    3.15
  -4  13  -3    2.58    5.52
  -4  13  -3    9.64    4.83
  -5  13  -3   -2.70    4.05
  -5  13  -3    1.64    2.14
  -6  13  -3   25.28   10.21
  -7  13  -3   -0.58    4.37
   7  12  -3    0.67    5.23
   7  12  -3    2.32    3.44
  -7 -12   3    3.74    3.10
   6  12  -3    8.07    8.81
   6  12  -3   29.77    9.28
  -6 -12   3   13.45    4.78
   5  12  -3  166.33   21.18
   5  12  -3  198.89   27.16
  -5 -12   3  143.29   17.06
   4  12  -3   16.90    7.08
   4  12  -3    6.40   34.58
   4  12  -3    9.40    7.28
  -4 -12   3    3.33   23.04
  -4 -12   3   13.03    3.92
   3  12  -3   -0.42    5.21
   3  12  -3    5.41   31.31
   3  12  -3    8.27    4.96
  -3 -12   3    2.93    2.47
   2  12  -3   19.08    6.62
   2  12  -3   22.01   10.04
   2  12  -3   29.92   28.28
  -2 -12   3  -13.94   25.92
  -2 -12   3   13.99    3.67
   1  12  -3  147.82   24.13
   1  12  -3  125.09   15.07
   1  12  -3  114.62   30.70
  -1 -12   3  106.15   11.74
   0  12  -3   34.90   12.11
   0  12  -3   43.62   25.01
   0  12  -3   49.56   10.25
   0 -12   3   36.50    5.24
   0 -12   3   -9.54   21.41
  -1  12  -3  168.90   37.31
  -1  12  -3  158.91   23.77
  -1  12  -3  180.73   20.11
  -2  12  -3   12.16    6.96
  -2  12  -3   13.82    5.16
  -2  12  -3   15.01    4.24
  -2  12  -3   20.71   22.61
   2 -12   3  -13.73   20.30
  -3  12  -3    8.22    4.35
  -3  12  -3   11.13    7.11
   3 -12   3   -2.61   20.70
  -4  12  -3   63.14    9.99
  -4  12  -3   47.39   13.18
   4 -12   3   -8.94   21.44
  -5  12  -3  101.34   13.83
  -5  12  -3   82.91   17.76
  -6  12  -3   83.75   10.55
  -6  12  -3   92.49   18.29
  -7  12  -3   37.24   11.68
  -8  12  -3    2.71    4.54
  -9  12  -3   22.32    9.15
  -9  12  -3   17.15    8.25
   8  11  -3    4.60    7.20
   8  11  -3    8.79    7.00
  -8 -11   3   12.43    4.76
   7  11  -3   19.82    8.26
   7  11  -3   22.64   11.23
  -7 -11   3   17.20    4.81
   6  11  -3  141.60   19.68
   6  11  -3  201.19   32.43
  -6 -11   3  126.65   15.36
   5  11  -3    5.08   27.12
   5  11  -3   11.72    9.61
   5  11  -3   26.02    8.40
  -5 -11   3   12.75    4.13
  -5 -11   3  -28.77   26.33
   4  11  -3   18.34   19.11
   4  11  -3    8.65    5.27
   4  11  -3    5.86    5.23
   4  11  -3    4.94    6.03
  -4 -11   3   -2.56    1.70
  -4 -11   3  -14.67   22.81
  -4 -11   3    1.30    2.27
   3  11  -3   87.98   14.32
   3  11  -3   39.30   24.24
   3  11  -3   40.55   14.49
   3  11  -3   83.53   18.18
  -3 -11   3    3.35   16.21
  -3 -11   3   69.31    8.07
   2  11  -3   95.33   12.83
   2  11  -3   65.59   17.61
   2  11  -3   87.37   27.25
   2  11  -3   70.82   16.24
  -2 -11   3   89.84    9.76
   1  11  -3  268.10   39.57
   1  11  -3  158.13   28.79
   0  11  -3  501.66   44.68
   0  11  -3  385.11   54.65
   0  11  -3  348.20   47.86
   0  11  -3  473.58   48.78
   0 -11   3  495.82   40.82
  -1  11  -3   19.93    8.00
  -1  11  -3    6.51   16.58
  -1  11  -3   47.48    9.48
  -1  11  -3   19.93    8.41
   1 -11   3   -1.14   15.73
   1 -11   3   27.16    4.16
  -2  11  -3    3.71    3.43
  -2  11  -3    3.28    4.91
  -2  11  -3    7.79   15.19
  -2  11  -3    2.85    2.23
  -2  11  -3    3.72    1.64
  -2  11  -3    4.42    4.95
   2 -11   3  -12.82   14.44
   2 -11   3   -2.01    1.24
  -3  11  -3    5.79    5.63
  -3  11  -3    1.42    1.34
  -3  11  -3    4.00    2.74
  -3  11  -3   -0.86    2.28
   3 -11   3   -2.33    1.32
   3 -11   3   -3.17   15.00
  -4  11  -3  112.88   13.17
  -4  11  -3  114.70   20.81
  -4  11  -3   99.73   12.55
  -5  11  -3   23.87    5.69
  -5  11  -3   14.30    7.92
  -5  11  -3   33.89    7.49
   5 -11   3    4.80   15.96
  -6  11  -3  195.95   25.34
  -7  11  -3   14.40    3.65
  -7  11  -3   10.23    7.52
   7 -11   3   22.37   15.66
  -8  11  -3    2.54    4.74
  -9  11  -3    1.69    3.86
  -9  11  -3    2.01    4.42
 -10  11  -3   34.90   11.44
 -10  11  -3   46.53   12.32
  -9 -10   3    5.87    3.74
   8  10  -3   35.50   12.58
   8  10  -3   37.24   11.33
  -8 -10   3   39.17    7.91
   7  10  -3  156.99   28.66
   7  10  -3  187.20   24.04
  -7 -10   3  182.89   18.89
   6  10  -3    1.26    3.54
   6  10  -3    1.25    5.49
   6  10  -3   35.55   20.80
  -6 -10   3  -23.18   25.13
  -6 -10   3    3.44    3.03
   5  10  -3  -15.40   20.29
   5  10  -3    4.34    4.13
   5  10  -3    0.01    1.57
   5  10  -3    4.36    6.55
  -5 -10   3   -6.57    2.59
  -5 -10   3   -7.95   21.00
  -5 -10   3    3.63    2.67
   4  10  -3   16.17    6.43
   4  10  -3   19.19   18.91
   4  10  -3   23.68   10.74
   4  10  -3    4.85    6.01
  -4 -10   3   11.15    3.62
   3  10  -3  230.46   23.73
   3  10  -3  132.88   31.52
   3  10  -3  263.80   28.60
   3  10  -3  161.74   29.08
  -3 -10   3  249.02   36.40
  -3 -10   3  195.72   19.95
  -3 -10   3  179.60   29.74
   2  10  -3  226.32   22.35
   2  10  -3  126.24   31.33
   2  10  -3  215.92   26.15
  -2 -10   3  155.29   27.32
  -2 -10   3  201.96   19.07
  -2 -10   3  181.60   33.25
   1  10  -3  223.31   28.83
   1  10  -3  223.45   32.96
   0  10  -3   19.90    7.88
   0  10  -3   31.12   14.27
   0  10  -3   21.65    6.46
   0  10  -3   22.78    8.99
   0 -10   3    3.38   12.84
   0 -10   3   31.69    4.50
  -1  10  -3   28.06    9.71
  -1  10  -3   23.03    6.30
  -1  10  -3   10.14   13.27
  -1  10  -3   30.67    9.93
   1 -10   3    2.84   12.26
   1 -10   3   38.84    4.90
  -2  10  -3   57.71    9.19
  -2  10  -3   59.06   18.53
  -2  10  -3   36.61   11.52
  -2  10  -3   46.93    6.87
  -2  10  -3   44.61    5.37
  -2  10  -3   48.28   11.78
   2 -10   3   47.70    5.56
  -3  10  -3  382.95   36.51
  -3  10  -3  304.65   30.87
  -3  10  -3  306.03   28.97
  -3  10  -3  333.98   31.41
  -4  10  -3  464.65   42.52
  -4  10  -3  466.77   40.69
  -4  10  -3  452.59   47.16
  -4  10  -3  482.49   43.88
   4 -10   3  422.25   48.25
  -5  10  -3   34.94    7.79
  -5  10  -3   27.43    5.47
  -5  10  -3   27.35    3.44
  -5  10  -3   53.08   12.71
   5 -10   3   21.81   11.95
   5 -10   3    4.88   11.88
  -6  10  -3    5.72    4.03
  -6  10  -3   14.12    3.65
  -6  10  -3    7.79    5.90
   6 -10   3    3.71    3.65
   6 -10   3    8.35   10.80
  -7  10  -3   22.41    8.58
  -7  10  -3   28.09    4.82
  -7  10  -3   27.88   10.67
   7 -10   3   19.62   11.14
   7 -10   3   13.59    4.56
  -8  10  -3   27.87    4.69
  -8  10  -3   18.40    7.15
  -9  10  -3    1.37    4.28
  -9  10  -3   -4.35    2.28
 -10  10  -3   16.62    7.01
 -10  10  -3   21.48    8.64
 -10  -9   3   13.98    4.81
   9   9  -3   55.49   15.27
  -9  -9   3   63.67    9.68
   8   9  -3   61.23   17.96
   8   9  -3   62.82   16.51
  -8  -9   3   86.61   10.29
   7   9  -3   17.89    9.36
   7   9  -3   22.31    8.44
  -7  -9   3   18.03    4.50
   6   9  -3   22.45    8.61
   6   9  -3    1.69   14.68
   6   9  -3    4.34    5.64
  -6  -9   3  -17.67   19.95
  -6  -9   3   13.82    4.07
   5   9  -3    6.15    4.99
   5   9  -3    2.59   17.04
   5   9  -3    4.57    5.62
   5   9  -3   15.21    7.00
  -5  -9   3    6.24    2.86
  -5  -9   3    3.63    6.28
  -5  -9   3   -4.00   18.19
   4   9  -3  158.28   18.81
   4   9  -3  162.87   22.15
   4   9  -3  117.15   27.79
   4   9  -3  104.70   21.95
  -4  -9   3  143.86   28.33
  -4  -9   3  144.94   14.74
  -4  -9   3  137.78   23.50
   3   9  -3  736.54   90.91
   3   9  -3 1108.08   93.28
   3   9  -3 1094.28   89.04
  -3  -9   3  877.59   84.72
  -3  -9   3 1005.74   97.21
  -3  -9   3  981.06   92.70
   2   9  -3  112.31   22.77
   2   9  -3  203.80   23.10
   2   9  -3  106.77   25.35
  -2  -9   3  193.16   26.99
  -2  -9   3  172.63   16.16
  -2  -9   3  165.41   22.70
   1   9  -3    9.61    4.75
   1   9  -3   10.25    5.97
   1   9  -3   -2.45    7.63
   1   9  -3   -0.02    3.09
  -1  -9   3    4.06    5.33
  -1  -9   3   -1.11   10.90
  -1  -9   3   10.39    2.79
   0   9  -3   22.83   13.11
   0   9  -3   29.59    9.48
   0   9  -3   25.93    6.31
   0   9  -3   27.70    8.99
   0  -9   3   39.71    5.23
   0  -9   3   35.10   10.47
   0  -9   3   24.71   10.72
  -1   9  -3  294.74   27.07
  -1   9  -3  264.16   24.83
  -1   9  -3  283.14   30.46
  -1   9  -3  207.74   32.79
   1  -9   3  306.42   35.32
   1  -9   3  271.46   24.82
   1  -9   3  294.82   32.09
  -2   9  -3  108.60   23.24
  -2   9  -3  131.95   13.61
  -2   9  -3  136.05   13.73
  -2   9  -3  126.53   11.86
  -2   9  -3   97.64   18.85
  -2   9  -3   97.24   17.74
   2  -9   3  121.28   11.92
  -3   9  -3  347.04   30.37
  -3   9  -3  341.30   31.77
  -3   9  -3  340.95   32.64
  -3   9  -3  302.07   35.07
   3  -9   3  390.39   41.17
   3  -9   3  317.81   36.32
  -4   9  -3  176.34   22.00
  -4   9  -3  184.18   18.24
  -4   9  -3  210.02   17.33
  -4   9  -3  190.00   20.06
   4  -9   3  167.47   22.12
   4  -9   3  157.20   24.22
   4  -9   3  174.83   17.72
   4  -9   3  188.33   21.88
   4  -9   3  206.68   26.50
  -5   9  -3   97.45    9.28
  -5   9  -3   98.99   10.04
  -5   9  -3   82.67   14.96
  -5   9  -3   90.55   12.34
   5  -9   3   74.64   16.46
   5  -9   3   99.20   18.14
   5  -9   3   83.97   14.20
  -6   9  -3  104.49   13.09
  -6   9  -3   68.12   13.11
  -6   9  -3   75.76    8.28
  -6   9  -3   81.49    8.03
   6  -9   3   63.21   11.00
   6  -9   3   72.22   14.56
   6  -9   3   58.09   15.35
  -7   9  -3   20.10    3.60
  -7   9  -3   22.04    7.63
  -7   9  -3   24.90    7.74
   7  -9   3   14.20    3.80
   7  -9   3   24.23    8.09
   7  -9   3   10.71    7.90
  -8   9  -3  139.87   18.10
  -8   9  -3  129.76   12.59
  -9   9  -3   76.87   14.57
  -9   9  -3   78.79    8.53
  -9   9  -3   76.51   17.33
 -10   9  -3    4.38    3.81
 -10   9  -3    8.86    5.78
 -10   9  -3    5.19    2.72
 -11   9  -3   15.24    7.27
 -11   9  -3   12.82    4.97
 -11  -8   3   -0.01    3.26
  10   8  -3   57.96   16.51
 -10  -8   3   94.87   12.49
   9   8  -3   33.59   11.96
  -9  -8   3   61.30    9.05
   8   8  -3    7.45    6.06
  -8  -8   3    6.63    3.17
   7   8  -3   84.16   16.71
   7   8  -3   80.33   18.21
   7   8  -3   65.05   24.03
  -7  -8   3   61.86    9.20
  -7  -8   3   74.80   25.01
   6   8  -3   80.92   18.75
   6   8  -3  103.23   25.99
   6   8  -3   67.76   17.57
   6   8  -3  123.41   17.17
  -6  -8   3  126.81   12.32
  -6  -8   3  113.37   20.70
  -6  -8   3  156.87   29.35
   5   8  -3  195.96   21.90
   5   8  -3  156.01   23.03
   5   8  -3  121.25   28.09
   5   8  -3  108.39   23.22
  -5  -8   3  208.62   33.20
  -5  -8   3  183.76   16.82
  -5  -8   3  165.57   23.23
   4   8  -3  480.30   62.84
   4   8  -3  659.21   57.78
   4   8  -3  638.52   60.75
  -4  -8   3  635.13   64.55
  -4  -8   3  570.55   52.70
  -4  -8   3  558.80   59.50
   3   8  -3   35.63    8.42
   3   8  -3   37.48   11.09
   3   8  -3    6.76   11.41
   3   8  -3   18.98    8.49
  -3  -8   3   32.34    9.80
  -3  -8   3    9.09   11.73
  -3  -8   3   38.36    5.71
   2   8  -3  258.55   25.98
   2   8  -3  171.85   31.08
   2   8  -3  139.26   25.57
  -2  -8   3  227.58   25.78
  -2  -8   3  206.92   29.38
  -2  -8   3  193.65   19.07
   1   8  -3  442.06   42.56
   1   8  -3  326.66   45.08
   1   8  -3  380.14   38.82
  -1  -8   3  430.38   43.48
  -1  -8   3  415.47   36.90
  -1  -8   3  466.32   47.28
   0   8  -3  124.25   16.90
   0   8  -3  112.83   22.88
   0   8  -3  114.94   19.90
   0   8  -3  114.36   12.52
   0   8  -3  134.31   14.58
   0  -8   3  133.18   23.34
   0  -8   3  149.26   12.87
   0  -8   3  146.95   18.88
  -1   8  -3  261.77   30.58
  -1   8  -3  216.84   33.16
  -1   8  -3  308.32   28.22
  -1   8  -3  277.39   26.49
   1  -8   3  354.12   36.46
   1  -8   3  315.21   26.63
   1  -8   3  337.00   33.49
   1  -8   3  296.91   27.33
  -2   8  -3 1377.48  138.63
  -2   8  -3 1429.53  136.12
   2  -8   3 1623.31  130.22
  -3   8  -3   36.25    4.29
  -3   8  -3   33.47    6.78
  -3   8  -3   33.98    5.46
  -3   8  -3   32.21    8.27
   3  -8   3   36.51   13.08
   3  -8   3   38.78    9.65
   3  -8   3   31.51    5.09
  -4   8  -3   25.89    6.46
  -4   8  -3   34.07    4.30
  -4   8  -3   38.45    8.89
  -4   8  -3   38.25    5.52
   4  -8   3   37.07   11.52
   4  -8   3   44.54    9.43
   4  -8   3   35.36    5.09
   4  -8   3   29.27    7.59
   4  -8   3   33.05    9.65
  -5   8  -3   -1.23    2.54
  -5   8  -3    7.01    4.14
  -5   8  -3    5.73    2.03
  -5   8  -3    3.73    1.57
   5  -8   3    3.35    3.54
   5  -8   3    1.31    7.82
   5  -8   3    4.77    7.12
   5  -8   3    5.16    3.67
  -6   8  -3  274.07   27.32
  -6   8  -3  226.20   25.67
  -6   8  -3  239.24   21.74
  -6   8  -3  223.67   21.73
   6  -8   3  217.67   26.69
   6  -8   3  262.32   26.76
   6  -8   3  241.30   24.12
  -7   8  -3   28.04    7.39
  -7   8  -3   21.99    3.35
  -7   8  -3   24.73    8.27
   7  -8   3   22.95    5.50
   7  -8   3   19.08    3.63
   7  -8   3    6.22    5.10
  -8   8  -3  143.96   18.00
  -8   8  -3  154.21   13.42
  -8   8  -3   99.24   19.90
  -9   8  -3   72.49   14.07
  -9   8  -3   84.30   16.96
 -10   8  -3   11.18    3.32
 -10   8  -3   12.57    5.78
 -10   8  -3   29.13    8.96
 -11   8  -3   14.35    3.87
 -11   8  -3   31.44    8.37
 -11   8  -3   27.26    9.35
 -12   8  -3   31.74    8.99
 -11  -7   3   63.11   10.03
  10   7  -3   13.22    8.14
 -10  -7   3    3.32    3.19
   9   7  -3   41.08   12.74
  -9  -7   3   27.94    5.73
   8   7  -3   16.53   19.49
   8   7  -3   28.05   10.40
  -8  -7   3   27.43    5.67
  -8  -7   3   21.22   18.30
   7   7  -3   78.33   15.29
   7   7  -3   66.15   15.45
   7   7  -3   62.66   21.35
  -7  -7   3   43.12    7.02
  -7  -7   3   56.98   19.74
   6   7  -3   51.90    7.96
   6   7  -3   54.27   12.08
   6   7  -3   72.92   21.80
   6   7  -3   39.28   12.01
   6   7  -3   26.02   10.17
  -6  -7   3   34.05    5.69
   5   7  -3 1348.50  119.43
   5   7  -3 1196.04  125.28
   5   7  -3 1391.48  126.35
   5   7  -3 1161.70  128.57
  -5  -7   3 1734.21  127.68
   4   7  -3   -2.15    9.57
   4   7  -3    3.29    4.54
   4   7  -3    6.89    4.77
   4   7  -3    2.63    4.39
   4   7  -3    5.33    2.38
  -4  -7   3    2.22    4.93
  -4  -7   3    6.21    2.14
  -4  -7   3    8.85   10.77
   3   7  -3   27.84   10.93
   3   7  -3   25.85    5.47
   3   7  -3   16.33    6.98
   3   7  -3   35.40    7.91
   3   7  -3   23.56    8.65
  -3  -7   3   26.91   11.15
  -3  -7   3   33.18    9.51
  -3  -7   3   37.28    5.38
   2   7  -3   76.83   17.20
   2   7  -3  121.14   14.20
   2   7  -3  141.27   17.81
   2   7  -3  129.55   24.42
   2   7  -3  144.28   15.13
  -2  -7   3  130.65   12.70
  -2  -7   3  119.83   22.21
  -2  -7   3  133.06   17.97
   1   7  -3 1369.02  151.04
  -1  -7   3 1928.97  156.07
  -1  -7   3 1752.78  147.31
   0   7  -3   12.21    3.78
   0   7  -3   12.93    2.76
   0   7  -3    8.18    8.66
   0   7  -3    4.22    3.50
   0  -7   3    7.45    2.53
   0  -7   3    8.50    5.07
   0  -7   3   -1.75    4.31
   0  -7   3    9.16    2.47
  -1   7  -3  984.65   91.84
  -1   7  -3 1045.99   89.11
  -1   7  -3  848.98   93.00
   1  -7   3 1037.69   88.39
   1  -7   3 1107.27   96.66
  -2   7  -3   44.46   10.96
  -2   7  -3   48.93   10.06
  -2   7  -3   38.75   13.16
  -2   7  -3   54.03    5.69
  -2   7  -3   46.83    6.75
  -2   7  -3   46.30    6.48
   2  -7   3   53.58   12.86
   2  -7   3   59.90   11.64
   2  -7   3   56.97    5.66
   2  -7   3   47.18    5.69
  -3   7  -3  722.19   63.87
  -3   7  -3  746.92   67.38
  -3   7  -3  665.70   65.58
   3  -7   3  685.70   69.07
   3  -7   3  697.74   67.57
   3  -7   3  832.06   72.13
   3  -7   3  810.08   69.25
   3  -7   3  718.37   63.75
  -4   7  -3  170.19   18.35
  -4   7  -3  163.89   18.69
  -4   7  -3  163.46   15.54
  -4   7  -3  171.36   15.56
   4  -7   3  132.97   18.38
   4  -7   3  191.98   20.08
   4  -7   3  155.83   20.81
   4  -7   3  198.29   22.73
  -5   7  -3  232.92   20.37
  -5   7  -3  226.17   20.26
  -5   7  -3  233.93   24.60
  -5   7  -3  206.49   23.37
   5  -7   3  196.12   23.10
   5  -7   3  200.67   25.09
   5  -7   3  266.80   24.14
  -6   7  -3  198.53   19.75
  -6   7  -3  170.65   20.79
  -6   7  -3  149.38   15.66
  -6   7  -3  167.90   15.57
   6  -7   3  159.78   17.36
   6  -7   3  174.66   17.56
   6  -7   3  183.63   18.99
   6  -7   3  184.55   19.28
  -7   7  -3  185.06   22.00
  -7   7  -3  206.33   18.60
  -7   7  -3  245.75   26.07
   7  -7   3  194.60   18.44
   7  -7   3  221.83   18.59
   7  -7   3  203.93   18.32
  -8   7  -3   28.29    7.50
  -8   7  -3   15.23    7.09
  -8   7  -3   24.93    2.97
  -9   7  -3   93.34   12.66
  -9   7  -3  117.09   18.35
  -9   7  -3   87.01    8.42
 -10   7  -3   27.90    5.48
 -10   7  -3   37.61    8.99
 -10   7  -3   34.80   10.18
 -11   7  -3    2.37    2.09
 -11   7  -3    7.39    4.90
 -11   7  -3    8.69    3.76
 -12   7  -3   -4.52    1.96
 -12   7  -3    2.37    1.91
 -12  -6   3   50.10    8.78
  11   6  -3    0.13    3.24
 -11  -6   3    6.84    3.53
  10   6  -3    1.45    5.20
 -10  -6   3    8.99   27.71
 -10  -6   3    5.84    3.14
   9   6  -3   23.75   10.72
  -9  -6   3   36.70    6.17
   8   6  -3  312.68   37.33
   8   6  -3  227.27   45.53
  -8  -6   3  330.06   29.86
  -8  -6   3  361.44   41.44
   7   6  -3   67.92   20.11
   7   6  -3   97.13   16.90
   7   6  -3   68.69   16.04
   7   6  -3   73.23    8.72
   7   6  -3   62.36   15.47
  -7  -6   3   94.59   20.30
  -7  -6   3   69.51    8.70
  -7  -6   3  123.53   18.50
   6   6  -3  269.16   33.09
   6   6  -3  227.65   33.29
   6   6  -3  293.36   28.48
   6   6  -3  272.86   38.59
   6   6  -3  303.86   34.03
  -6  -6   3  356.17   35.00
  -6  -6   3  408.01   39.99
  -6  -6   3  337.21   28.45
   5   6  -3   15.83    3.54
   5   6  -3   18.39    7.20
   5   6  -3    2.30    3.51
   5   6  -3   17.06    6.67
   5   6  -3   11.11    7.40
  -5  -6   3   24.67    7.93
  -5  -6   3   16.35    3.15
  -5  -6   3   12.48    9.84
   4   6  -3  467.52   56.99
   4   6  -3  546.04   49.58
   4   6  -3  457.97   54.36
   4   6  -3  635.70   54.40
   4   6  -3  522.42   54.80
  -4  -6   3  705.23   56.48
   3   6  -3  211.09   20.55
   3   6  -3  187.07   24.38
   3   6  -3  149.88   26.35
   3   6  -3  170.40   24.27
   3   6  -3  231.26   23.40
  -3  -6   3  227.48   27.44
  -3  -6   3  242.66   19.97
  -3  -6   3  255.74   25.91
   2   6  -3  588.01   61.18
   2   6  -3  525.31   65.48
   2   6  -3  726.27   66.61
   2   6  -3  645.65   62.06
   2   6  -3  815.41   64.26
  -2  -6   3  818.63   70.26
  -2  -6   3  777.82   67.26
  -2  -6   3  741.11   62.37
   1   6  -3  230.67   31.47
   1   6  -3  331.77   32.24
   1   6  -3  238.71   34.09
   1   6  -3  328.58   29.63
   1   6  -3  281.80   27.50
  -1  -6   3  388.74   33.87
  -1  -6   3  319.45   35.06
  -1  -6   3  319.97   27.78
  -1  -6   3  316.85   28.25
   0   6  -3 1338.01  123.64
   0   6  -3 1318.04  121.09
  -1   6  -3  346.84   29.06
  -1   6  -3  328.28   28.21
  -1   6  -3  333.49   31.64
  -1   6  -3  229.96   31.77
  -1   6  -3  267.42   34.28
   1  -6   3  346.47   33.11
   1  -6   3  284.40   27.89
   1  -6   3  311.97   30.32
   1  -6   3  345.93   35.47
   1  -6   3  327.60   28.30
  -2   6  -3  298.89   26.14
  -2   6  -3  288.62   26.30
  -2   6  -3  283.69   28.90
  -2   6  -3  236.79   26.73
   2  -6   3  322.63   32.98
   2  -6   3  287.67   25.91
   2  -6   3  295.15   25.90
   2  -6   3  290.89   27.97
   2  -6   3  350.42   31.29
  -3   6  -3  103.95    9.93
  -3   6  -3   89.31   11.45
  -3   6  -3  104.10    9.92
  -3   6  -3  106.19   12.62
   3  -6   3  104.86   13.15
   3  -6   3   95.19   11.46
   3  -6   3  103.88    9.72
   3  -6   3  120.65   14.33
   3  -6   3   97.54   14.62
   3  -6   3  124.66   16.54
  -4   6  -3  603.12   53.09
  -4   6  -3  620.47   56.01
  -4   6  -3  566.83   56.25
   4  -6   3  496.96   56.94
   4  -6   3  744.90   57.89
   4  -6   3  580.66   56.27
   4  -6   3  719.95   59.71
   4  -6   3  583.38   54.84
  -5   6  -3   69.11    6.96
  -5   6  -3   69.15   12.72
  -5   6  -3   73.30    7.27
  -5   6  -3   74.66    9.80
   5  -6   3   80.56   13.13
   5  -6   3   73.29    9.81
   5  -6   3   72.43    9.17
   5  -6   3   76.93   10.92
  -6   6  -3  325.09   36.66
  -6   6  -3  411.62   34.85
  -6   6  -3  332.13   31.75
  -6   6  -3  346.79   31.17
   6  -6   3  316.32   32.18
   6  -6   3  389.33   33.83
   6  -6   3  395.09   32.97
   6  -6   3  341.93   32.87
  -7   6  -3  290.40   27.09
  -7   6  -3  287.32   33.85
  -7   6  -3  327.51   30.59
  -7   6  -3  355.50   33.56
  -8   6  -3   42.05    4.57
  -8   6  -3   71.60   12.99
  -8   6  -3   50.34    8.96
  -9   6  -3   14.73    5.19
  -9   6  -3   23.72    4.01
  -9   6  -3   20.38    2.83
  -9   6  -3   19.04    6.68
 -10   6  -3   47.98   10.61
 -10   6  -3   49.32    4.90
 -10   6  -3   44.61    9.11
 -11   6  -3   30.98    5.94
 -11   6  -3   24.62    9.15
 -11   6  -3   23.19    7.60
 -12   6  -3   -4.16    2.10
 -12   6  -3    0.40    1.81
 -12  -5   3    6.75    3.67
  11   5  -3   22.59   11.57
 -11  -5   3   24.68    5.83
  10   5  -3   -0.09    3.75
 -10  -5   3  -14.39   17.95
 -10  -5   3    0.55    2.70
   9   5  -3   75.10   19.45
  -9  -5   3   79.59    9.56
  -9  -5   3   98.58   30.00
   8   5  -3   37.43   19.09
   8   5  -3   91.89   19.81
  -8  -5   3   95.13   19.68
  -8  -5   3   81.90    9.16
   7   5  -3  497.58   64.91
   7   5  -3  554.17   61.98
   7   5  -3  616.62   62.74
   7   5  -3  584.38   54.70
  -7  -5   3  670.06   55.24
  -7  -5   3  719.09   68.31
  -7  -5   3  695.57   62.00
   6   5  -3   30.36    9.45
   6   5  -3   12.37    5.96
   6   5  -3    9.19    6.01
   6   5  -3   14.84   11.09
   6   5  -3   19.66    3.71
  -6  -5   3   26.63    9.79
  -6  -5   3   25.41    4.28
  -6  -5   3   18.28    6.92
   5   5  -3   21.13    6.40
   5   5  -3   14.43    6.99
   5   5  -3   27.53    4.24
   5   5  -3   16.28    6.26
   5   5  -3   29.75   12.15
  -5  -5   3   25.91    8.69
  -5  -5   3   34.74    8.77
  -5  -5   3   16.25    3.36
   4   5  -3   93.24   16.45
   4   5  -3  107.92   13.87
   4   5  -3   99.27   20.09
   4   5  -3   88.06    9.66
  -4  -5   3  112.86   14.59
  -4  -5   3   97.38    9.65
  -4  -5   3  131.59   18.38
  -4  -5   3   77.00   11.54
   3   5  -3 1265.31  138.93
  -3  -5   3 1690.18  142.19
  -3  -5   3 1666.45  137.42
   2   5  -3   21.59    3.64
   2   5  -3   17.49    8.83
   2   5  -3   16.54    6.44
   2   5  -3    9.25    4.58
   2   5  -3   19.49    5.19
  -2  -5   3   25.56    8.74
  -2  -5   3   13.82    4.78
  -2  -5   3   20.87    6.60
  -2  -5   3   15.55    3.66
  -2  -5   3   14.70    3.02
   1   5  -3  521.88   54.96
   1   5  -3  633.72   56.24
   1   5  -3  575.06   58.78
  -1  -5   3  715.24   56.00
  -1  -5   3  697.29   62.18
  -1  -5   3  630.53   59.44
  -1  -5   3  651.47   57.81
   0   5  -3  778.20   75.31
   0  -5   3  777.26   74.17
   0  -5   3  918.82   76.77
   0  -5   3  849.19   78.20
   1  -5   3 1280.11  117.88
   1  -5   3 1303.13  116.09
  -2   5  -3   18.47    2.88
  -2   5  -3   16.50    3.57
  -2   5  -3   17.70    2.92
  -2   5  -3   13.28    4.20
   2  -5   3   10.82    5.27
   2  -5   3   23.81    4.67
   2  -5   3   18.47    2.58
   2  -5   3   20.91    2.88
   2  -5   3   23.58    7.53
   2  -5   3   12.16    4.26
   2  -5   3   16.70    5.21
  -3   5  -3  152.25   13.40
  -3   5  -3  138.68   13.46
  -3   5  -3  122.30   15.30
  -3   5  -3  146.51   15.80
   3  -5   3  168.32   19.34
   3  -5   3  145.31   16.81
   3  -5   3  143.59   17.60
   3  -5   3  151.43   14.94
   3  -5   3  160.31   13.31
   3  -5   3  148.76   16.26
  -4   5  -3  522.75   44.69
  -4   5  -3  439.23   47.71
  -4   5  -3  504.80   46.85
   4  -5   3  533.49   48.08
   4  -5   3  524.39   49.59
   4  -5   3  505.19   45.93
   4  -5   3  555.61   47.04
   4  -5   3  495.15   47.58
  -5   5  -3   59.92    6.32
  -5   5  -3   65.54    6.80
  -5   5  -3   66.05   12.74
  -5   5  -3   75.22    8.94
   5  -5   3   69.52    9.04
   5  -5   3   70.60    8.83
   5  -5   3   74.95    8.01
   5  -5   3   86.84   11.33
  -6   5  -3   30.49    5.96
  -6   5  -3   24.95    3.06
  -6   5  -3   38.87    9.80
  -6   5  -3   38.25    8.65
   6  -5   3   36.13    5.00
   6  -5   3   24.05    3.64
   6  -5   3   32.25    5.75
   6  -5   3   37.63    4.62
  -7   5  -3  297.67   27.79
  -7   5  -3  315.61   30.40
  -7   5  -3  374.06   33.03
  -8   5  -3  266.43   25.18
  -8   5  -3  232.17   23.54
  -8   5  -3  243.44   22.38
  -8   5  -3  293.70   27.53
  -9   5  -3   46.23    6.15
  -9   5  -3   46.02    9.68
  -9   5  -3   45.17    7.94
  -9   5  -3   28.35    3.72
 -10   5  -3    3.48    3.88
 -10   5  -3    2.78    2.49
 -10   5  -3    1.23    1.04
 -11   5  -3   50.74   10.17
 -11   5  -3   53.43    7.95
 -12   5  -3   42.53    9.48
 -12   5  -3   39.68    7.07
 -13  -4   3    4.03    3.31
 -12  -4   3    0.75    2.60
  11   4  -3    3.86    6.43
 -11  -4   3    3.51    2.91
 -11  -4   3   33.89   19.93
  10   4  -3   82.99   20.93
 -10  -4   3  120.04   23.34
 -10  -4   3   95.84   16.03
 -10  -4   3   90.91   10.84
   9   4  -3   41.75   13.55
  -9  -4   3   67.25    7.82
  -9  -4   3   63.28   16.55
  -9  -4   3   51.10   13.22
  -9  -4   3   62.46   12.30
   8   4  -3    2.86    5.56
  -8  -4   3    8.92    4.57
  -8  -4   3    7.49    8.80
  -8  -4   3    3.11    2.01
   7   4  -3   86.56    8.75
   7   4  -3   87.55   18.32
   7   4  -3   66.04   18.77
   7   4  -3   70.45   16.04
  -7  -4   3  103.89    9.74
   6   4  -3  271.41   38.00
   6   4  -3  228.16   33.46
   6   4  -3  320.84   28.26
   6   4  -3  285.39   34.59
  -6  -4   3  387.14   33.91
  -6  -4   3  322.63   28.80
  -6  -4   3  381.11   36.67
   5   4  -3  149.34   16.87
   5   4  -3  101.64   16.95
   5   4  -3  144.99   13.28
   5   4  -3  122.87   23.55
   5   4  -3   95.25   19.22
  -5  -4   3  195.48   19.11
  -5  -4   3  163.89   20.67
  -5  -4   3  176.49   13.92
  -5  -4   3  110.93   15.25
   4   4  -3   68.76    7.84
   4   4  -3   57.63   12.08
   4   4  -3   82.29   17.17
   4   4  -3   83.72   11.02
   4   4  -3   79.91    7.48
   4   4  -3   50.08   12.26
  -4  -4   3   75.07    7.61
  -4  -4   3   75.79    9.23
  -4  -4   3   93.05   14.12
  -4  -4   3   82.18   15.11
  -4  -4   3   66.37    9.47
   3   4  -3  683.02   62.22
   3   4  -3  700.41   58.51
   3   4  -3  598.98   61.00
  -3  -4   3  708.83   64.94
  -3  -4   3  767.86   63.38
  -3  -4   3  554.86   60.01
  -3  -4   3  676.23   59.64
   2   4  -3   74.93   17.19
   2   4  -3  110.74   13.17
   2   4  -3  141.95   11.98
   2   4  -3   95.16   14.27
  -2  -4   3  144.31   15.82
  -2  -4   3  139.41   17.32
  -2  -4   3  141.84   11.87
  -2  -4   3  106.28   13.36
  -2  -4   3  126.87   12.71
   1   4  -3   26.95    3.84
   1   4  -3   19.43    7.78
   1   4  -3   26.94    4.52
   1   4  -3   26.91    7.24
   1   4  -3   13.27    5.46
  -1  -4   3   22.89    7.72
  -1  -4   3   24.91    3.77
  -1  -4   3   25.81    5.63
  -1  -4   3   42.49    7.89
  -1  -4   3   32.42    4.62
   0   4  -3  660.20   62.87
   0  -4   3  622.08   64.22
   0  -4   3  657.54   62.94
   0  -4   3  783.28   62.33
   1  -4   3 1857.55  164.27
  -2   4  -3   14.18    3.91
  -2   4  -3   21.36    2.40
  -2   4  -3   17.30    2.21
  -2   4  -3   20.72    4.17
   2  -4   3   13.62    3.86
   2  -4   3   11.31    5.26
   2  -4   3   23.61    4.35
   2  -4   3    7.78    3.45
   2  -4   3   12.86    4.82
   2  -4   3   20.36    1.96
  -3   4  -3  156.17   13.90
  -3   4  -3  171.02   14.36
  -3   4  -3  142.37   16.58
  -3   4  -3  150.90   16.06
   3  -4   3  163.87   15.47
   3  -4   3  160.26   15.21
   3  -4   3  121.92   17.27
   3  -4   3  161.50   16.91
   3  -4   3  183.84   16.44
  -4   4  -3  332.21   28.57
  -4   4  -3  260.95   29.98
  -4   4  -3  309.35   26.77
   4  -4   3  329.14   28.08
   4  -4   3  249.87   29.61
   4  -4   3  311.48   28.52
   4  -4   3  300.19   28.54
   5  -4   3 2078.04  173.38
   5  -4   3 1902.37  174.99
  -6   4  -3   37.93    5.65
  -6   4  -3   38.41    3.99
  -6   4  -3   51.46    8.61
   6  -4   3   43.91    7.94
   6  -4   3   40.48    7.18
   6  -4   3   40.10    5.15
   6  -4   3   38.76    4.46
   6  -4   3   40.55    5.41
  -7   4  -3   10.15    4.41
  -7   4  -3   19.92    2.81
  -7   4  -3   29.94    5.38
  -7   4  -3   30.21    4.94
   7  -4   3   20.94    6.36
  -8   4  -3   28.98    5.07
  -8   4  -3   35.83    7.49
  -8   4  -3   30.87    5.76
  -8   4  -3   25.29    3.53
   8  -4   3   17.89    6.26
  -9   4  -3  114.96   11.41
  -9   4  -3  123.97   13.21
  -9   4  -3  127.60   15.12
  -9   4  -3  122.75   12.56
   9  -4   3  126.09   16.99
 -10   4  -3    5.21    2.33
 -10   4  -3    7.12    4.05
 -10   4  -3    6.70    1.88
  10  -4   3   14.08    6.81
 -11   4  -3   68.74    7.19
 -11   4  -3   70.65   10.00
 -11   4  -3   76.13   12.36
  11  -4   3   64.49   14.89
 -12   4  -3   37.00    6.68
 -12   4  -3   46.71    9.10
 -13   4  -3    7.59    3.40
 -13   4  -3   12.58    4.93
 -13  -3   3    5.92    3.45
  12   3  -3   42.05   16.45
 -12  -3   3   31.69    6.40
  11   3  -3    7.79    6.57
 -11  -3   3    1.00    2.39
 -11  -3   3    3.16    2.90
 -11  -3   3   -7.66   12.91
  10   3  -3   73.04   19.98
 -10  -3   3   83.64   18.18
 -10  -3   3   85.64   10.23
 -10  -3   3  107.65   13.27
   9   3  -3   37.23   12.73
  -9  -3   3   29.27    9.24
  -9  -3   3   28.82    5.02
  -9  -3   3   26.51   12.25
  -9  -3   3   34.88    8.21
   8   3  -3   43.02   12.95
  -8  -3   3   70.57   14.43
  -8  -3   3   78.29    8.13
  -8  -3   3   68.08   12.29
   7   3  -3    9.56    6.67
  -7  -3   3   13.46    3.27
   6   3  -3  832.35   92.79
  -6  -3   3 1138.04   93.23
  -6  -3   3 1005.26   89.53
   5   3  -3  116.78   21.27
   5   3  -3  102.33    9.41
   5   3  -3   76.12   15.72
   5   3  -3   62.77   14.03
  -5  -3   3  116.64   10.26
  -5  -3   3   98.15   11.91
  -5  -3   3  109.74   13.60
  -5  -3   3  127.35   16.10
   4   3  -3    9.40    2.10
   4   3  -3    8.55    4.30
   4   3  -3    8.18    3.09
   4   3  -3   -2.80    4.50
   4   3  -3    2.75    3.20
   4   3  -3    8.33    1.52
  -4  -3   3    7.19    5.12
  -4  -3   3    8.11    3.65
  -4  -3   3   12.24    2.28
  -4  -3   3   14.13    4.83
  -4  -3   3   10.98    3.30
   3   3  -3   33.09    3.47
   3   3  -3   19.77    6.52
   3   3  -3   29.48    3.87
   3   3  -3   39.77    7.53
   3   3  -3   32.63    7.42
   3   3  -3   19.45    8.33
  -3  -3   3   41.58    5.68
  -3  -3   3   32.80    9.00
  -3  -3   3   35.56    3.90
  -3  -3   3   33.53    6.08
  -3  -3   3   36.84    7.89
  -1  -3   3  940.41   82.74
  -1  -3   3  902.80   83.34
  -1  -3   3  885.62   81.94
   0   3  -3  333.25   33.77
   0  -3   3  412.75   33.46
   0  -3   3  352.90   34.76
   0  -3   3  341.67   34.20
   0  -3   3  387.46   33.66
   0  -3   3  299.21   33.20
  -1   3  -3   64.68    8.32
  -1   3  -3   59.56    6.02
   1  -3   3   53.42    7.23
   1  -3   3   69.60    8.65
   1  -3   3   65.55    5.94
   1  -3   3   61.15    6.09
   1  -3   3   66.57    7.82
   1  -3   3   65.49    5.88
   2  -3   3 1161.79  102.65
  -3   3  -3  180.81   16.67
  -3   3  -3  135.60   15.60
  -3   3  -3  175.39   16.25
  -3   3  -3  157.01   16.49
  -3   3  -3  162.03   14.65
   3  -3   3  160.98   15.00
   3  -3   3  164.88   15.75
   3  -3   3  167.61   16.15
   3  -3   3  160.90   16.30
  -4   3  -3 1018.87   93.00
   4  -3   3 1089.88   92.85
  -5   3  -3  829.36   67.76
   5  -3   3  644.04   69.70
   5  -3   3  823.21   68.36
  -6   3  -3  799.80   65.10
  -6   3  -3  613.52   63.04
   6  -3   3  761.83   66.72
   6  -3   3  713.96   63.06
  -7   3  -3  581.50   54.71
  -7   3  -3  526.50   53.19
  -7   3  -3  604.33   53.18
   7  -3   3  627.31   52.34
   7  -3   3  633.04   52.11
   7  -3   3  568.12   56.60
  -8   3  -3   22.36    3.97
  -8   3  -3   19.97    4.06
  -8   3  -3   15.52    4.84
  -8   3  -3   18.94    4.25
   8  -3   3   21.67    7.23
  -9   3  -3  140.11   15.53
  -9   3  -3  166.21   17.67
   9  -3   3  173.17   20.96
 -10   3  -3  252.03   23.63
 -10   3  -3  253.87   26.51
  10  -3   3  286.85   30.99
 -11   3  -3    2.26    3.21
 -11   3  -3    1.91    2.14
 -11   3  -3    4.08    1.78
  11  -3   3    9.89    6.20
 -12   3  -3    7.28    4.29
 -12   3  -3    4.30    2.73
  12  -3   3   14.75    8.43
 -13   3  -3    1.07    2.45
 -13   3  -3    5.03    3.95
 -13  -2   3   19.86    4.88
  12   2  -3    9.04    9.05
 -12  -2   3   21.14    5.02
  11   2  -3   11.77    7.89
 -11  -2   3   25.46    5.18
 -11  -2   3   12.80    8.13
  10   2  -3   19.27    9.31
 -10  -2   3   25.84    7.44
 -10  -2   3   36.23    9.91
 -10  -2   3   23.31    5.23
 -10  -2   3   30.98    5.56
   9   2  -3  253.69   36.10
  -9  -2   3  335.97   33.30
  -9  -2   3  338.51   29.10
  -9  -2   3  310.50   30.70
  -9  -2   3  299.85   30.96
   8   2  -3  157.70   24.76
  -8  -2   3  190.85   19.85
  -8  -2   3  212.11   23.73
  -8  -2   3  206.07   21.20
  -8  -2   3  203.71   18.74
  -8  -2   3  192.31   21.54
  -7  -2   3  427.36   44.62
  -7  -2   3  465.78   42.18
  -7  -2   3  453.06   47.35
  -7  -2   3  474.91   44.64
  -7  -2   3  546.40   44.61
  -7  -2   3  509.41   45.84
  -7  -2   3  432.23   46.31
   6   2  -3   64.47   14.33
  -6  -2   3  124.88   12.38
  -6  -2   3   93.20   13.01
  -6  -2   3  110.66   13.63
  -6  -2   3   91.05   13.64
  -6  -2   3   91.77   11.10
  -6  -2   3   74.35   11.15
  -6  -2   3   85.18    9.11
   5   2  -3  574.56   50.52
  -5  -2   3  608.42   54.18
  -5  -2   3  633.14   55.74
  -5  -2   3  503.01   53.94
  -5  -2   3  591.54   52.41
  -5  -2   3  642.00   54.02
  -5  -2   3  480.49   52.51
   4   2  -3    5.89    1.59
   4   2  -3    5.58    3.14
  -4  -2   3    5.84    2.89
  -4  -2   3    6.68    4.19
  -4  -2   3    6.26    2.94
  -4  -2   3   12.88    2.21
  -4  -2   3   13.33    5.89
  -4  -2   3    6.44    3.27
  -4  -2   3    6.82    2.74
  -3  -2   3 1006.86   83.68
  -3  -2   3  951.93   82.35
  -3  -2   3  850.50   82.77
  -3  -2   3  867.18   84.21
  -2  -2   3  819.85   76.08
  -2  -2   3  839.45   77.30
  -2  -2   3  884.53   76.75
   1   2  -3 3296.56  286.18
   0   2  -3 1510.72  137.73
   0  -2   3 1638.28  138.03
  -1   2  -3  553.43   51.82
   1  -2   3  600.08   52.01
  -2   2  -3 1269.19  107.75
   2  -2   3 1184.42  107.56
  -3   2  -3 4974.86  456.75
   3  -2   3 5085.77  456.59
  -4   2  -3  193.53   16.83
  -4   2  -3  191.61   18.28
  -4   2  -3  178.67   17.28
  -4   2  -3  179.97   17.56
  -4   2  -3  177.33   18.02
   4  -2   3  190.81   17.58
   4  -2   3  187.85   19.53
   4  -2   3  177.21   18.06
  -5   2  -3   24.20    4.89
  -5   2  -3   30.56    3.86
  -5   2  -3   38.07    5.09
  -5   2  -3   39.88    6.47
  -5   2  -3   29.19    4.62
   5  -2   3   35.66    7.44
   5  -2   3   27.23    5.06
   5  -2   3   27.23    4.37
  -6   2  -3    7.51    2.58
  -6   2  -3   11.79    3.52
  -6   2  -3    8.38    2.18
  -6   2  -3    4.98    2.65
  -6   2  -3    7.03    1.94
   6  -2   3    5.36    2.80
   6  -2   3    3.27    3.13
   6  -2   3    5.43    1.86
  -7   2  -3  121.09   12.30
  -7   2  -3  127.03   13.10
  -7   2  -3  129.87   14.05
  -7   2  -3  118.80   13.08
   7  -2   3  128.80   12.61
   7  -2   3  142.91   17.41
   7  -2   3  126.53   13.68
  -8   2  -3   17.47    4.13
  -8   2  -3   12.38    3.32
  -8   2  -3   13.85    4.38
  -8   2  -3   11.67    2.18
   8  -2   3   10.59    4.88
   8  -2   3   11.48    6.10
   8  -2   3   10.20    2.70
  -9   2  -3  378.94   36.21
   9  -2   3  374.51   40.69
 -10   2  -3  141.98   15.51
 -10   2  -3  159.51   17.13
  10  -2   3  156.00   21.85
 -11   2  -3    0.61    2.14
 -11   2  -3    3.87    3.37
  11  -2   3    5.34    5.31
 -12   2  -3   21.68    5.99
 -12   2  -3   22.48    4.24
 -12   2  -3   23.97    5.66
 -13   2  -3   13.09    4.33
 -13  -1   3    5.27    3.15
  12   1  -3   19.08   10.48
 -12  -1   3   43.38    6.96
  11   1  -3    8.34    7.49
 -11  -1   3    5.18    2.96
  10   1  -3   48.90   13.87
 -10  -1   3   62.30    8.71
 -10  -1   3   75.41    8.34
 -10  -1   3   58.79    6.41
 -10  -1   3   61.51    7.71
   9   1  -3   21.57    9.51
  -9  -1   3   27.29    4.72
  -9  -1   3   30.96    6.11
  -9  -1   3   30.78    6.71
  -9  -1   3   28.10    4.51
  -9  -1   3   41.86    6.10
   8   1  -3  561.85   59.59
  -8  -1   3  593.14   53.46
  -8  -1   3  594.38   54.03
  -8  -1   3  635.36   52.30
  -8  -1   3  575.97   52.84
  -8  -1   3  556.42   52.44
   7   1  -3    5.37    4.40
  -7  -1   3    6.53    2.63
  -7  -1   3    3.32    3.77
  -7  -1   3    4.39    4.33
  -7  -1   3   12.46    3.39
  -7  -1   3    6.63    3.18
  -7  -1   3   12.76    2.73
  -7  -1   3   15.79    4.54
   6   1  -3  153.76   20.21
  -6  -1   3  157.65   19.68
  -6  -1   3  191.24   17.80
  -6  -1   3  160.06   16.91
  -6  -1   3  166.15   15.70
  -6  -1   3  184.67   19.14
  -6  -1   3  161.51   18.11
  -6  -1   3  172.37   17.73
   5   1  -3    6.47    3.52
  -5  -1   3   12.14    4.22
  -5  -1   3   12.68    3.33
  -5  -1   3    5.21    2.68
  -5  -1   3   10.85    3.50
  -5  -1   3   10.32    3.83
  -5  -1   3    9.30    5.17
  -5  -1   3   10.87    2.15
  -3  -1   3 2845.42  235.13
  -3  -1   3 2558.18  236.03
   2   1  -3  153.00   14.99
  -2  -1   3  162.32   14.56
  -2  -1   3  165.64   16.55
  -2  -1   3  196.91   16.25
  -2  -1   3  162.04   15.92
  -2  -1   3  159.38   15.22
   1   1  -3  736.67   65.49
  -1  -1   3  735.66   65.45
   0   1  -3  257.88   25.07
   0   1  -3  272.07   25.64
   0  -1   3  271.85   24.40
   0  -1   3  289.27   24.72
   0  -1   3  269.53   25.65
   0  -1   3  281.73   25.21
  -1   1  -3  244.41   22.22
  -1   1  -3  243.74   22.62
   1  -1   3  246.05   23.17
   1  -1   3  251.58   22.14
   1  -1   3  235.95   22.57
  -2   1  -3 2333.23  202.23
   2  -1   3 2322.50  202.22
  -3   1  -3 3148.99  269.61
   3  -1   3 3071.30  269.54
  -4   1  -3  142.75   13.57
  -4   1  -3  135.51   13.31
  -4   1  -3  131.84   13.89
  -4   1  -3  140.05   12.56
   4  -1   3  130.72   13.23
   4  -1   3  148.14   16.33
   4  -1   3  117.85   13.10
   4  -1   3  122.62   13.67
  -5   1  -3 1003.43   93.62
  -5   1  -3 1053.29   92.63
   5  -1   3 1144.56   97.38
   5  -1   3 1057.85   93.70
  -6   1  -3   10.88    2.88
  -6   1  -3    9.96    3.23
  -6   1  -3   10.25    4.03
  -6   1  -3    6.78    2.36
   6  -1   3    6.38    2.23
   6  -1   3   11.50    4.03
   6  -1   3    6.41    4.59
  -7   1  -3  751.19   67.55
  -7   1  -3  745.25   67.26
  -7   1  -3  748.77   68.06
  -7   1  -3  809.18   68.24
   7  -1   3  721.25   67.45
   7  -1   3  730.23   68.49
   7  -1   3  826.41   73.41
  -8   1  -3  405.53   38.23
  -8   1  -3  448.74   39.68
  -8   1  -3  414.51   39.23
   8  -1   3  455.87   45.45
   8  -1   3  423.12   39.34
   8  -1   3  402.54   40.80
  -9   1  -3    6.64    4.35
  -9   1  -3    7.21    3.68
   9  -1   3   14.48    8.32
   9  -1   3    5.83    8.23
 -10   1  -3    4.65    3.12
 -10   1  -3    1.35    2.00
  10  -1   3   -0.11    4.37
 -11   1  -3   21.65    5.69
 -11   1  -3   19.58    4.82
  11  -1   3   11.44    8.16
 -12   1  -3   -0.69    1.91
 -12   1  -3    0.75    2.55
 -13   1  -3    6.99    3.76
 -14   0   3    3.94    3.09
 -13   0   3    4.59    3.01
 -12   0   3    3.99    2.87
 -11   0   3  214.48   20.94
  10   0  -3  261.40   31.85
 -10   0   3  222.65   22.05
   9   0  -3   35.43   11.29
  -9   0   3   34.59    5.13
  -9   0   3   27.42    2.82
  -9   0   3   26.54    2.91
   8   0  -3   34.46   10.63
  -8   0   3   25.01    2.89
  -8   0   3   33.82    4.73
  -8   0   3   29.51    4.53
  -8   0   3   21.88    3.15
  -8   0   3   25.14    4.09
  -8   0   3   23.46    3.14
   7   0  -3   48.45   10.79
  -7   0   3   30.82    8.99
  -7   0   3   41.05    7.95
  -7   0   3   48.55    5.39
  -7   0   3   43.44    4.59
  -7   0   3   56.50    6.73
  -7   0   3   42.42    5.23
  -7   0   3   47.33    6.30
  -7   0   3   45.29    5.28
   6   0  -3  342.12   36.72
  -6   0   3  339.58   32.92
  -6   0   3  359.75   32.02
  -6   0   3  336.04   32.28
  -6   0   3  401.98   37.18
  -6   0   3  363.22   34.33
  -6   0   3  396.32   33.39
  -5   0   3  557.07   47.10
  -5   0   3  406.86   48.30
  -5   0   3  627.97   50.47
  -4   0   3 2810.16  243.47
   3   0  -3 1199.22  106.91
  -3   0   3 1237.65  106.75
   2   0  -3  525.98   45.38
  -2   0   3  464.10   44.25
   1   0  -3 3856.64  336.90
  -1   0   3 3409.98  333.80
   0   0  -3 5613.82  505.70
   0   0   3 5587.93  505.78
  -1   0  -3 5029.63  454.64
   1   0   3 4959.39  454.77
  -2   0  -3 1425.81  126.38
   2   0   3 1457.88  126.44
  -3   0  -3  714.44   64.12
   3   0   3  724.60   64.15
   3   0   3  702.01   62.96
  -4   0  -3  211.17   22.91
  -4   0  -3  245.52   22.13
  -4   0  -3  258.76   22.60
  -4   0  -3  238.31   21.46
   4   0   3  234.35   23.08
   4   0   3  245.88   22.39
   4   0   3  226.56   25.52
   4   0   3  208.37   21.77
  -5   0  -3    7.06    2.47
  -5   0  -3    5.08    2.09
  -5   0  -3    6.13    3.30
  -5   0  -3    6.25    2.49
   5   0   3    2.99    3.04
   5   0   3    4.24    3.98
   5   0   3    3.93    2.14
   5   0   3    5.86    2.52
  -6   0  -3  785.37   70.25
  -6   0  -3  796.44   70.67
  -6   0  -3  812.11   71.69
   6   0   3  778.07   74.34
   6   0   3  775.75   75.93
   6   0   3  760.89   71.57
   6   0   3  811.69   70.73
  -7   0  -3  411.55   40.96
  -7   0  -3  473.15   41.48
  -7   0  -3  459.51   42.50
  -7   0  -3  451.88   41.37
   7   0   3  464.27   47.34
   7   0   3  434.50   42.94
   7   0   3  439.94   41.61
  -8   0  -3  532.95   47.78
  -8   0  -3  531.91   47.59
  -8   0  -3  512.47   48.73
   8   0   3  517.65   50.37
   8   0   3  507.23   48.44
   8   0   3  499.36   54.06
  -9   0  -3   50.52    9.70
  -9   0  -3   51.21    8.47
  -9   0  -3   36.17    6.32
   9   0   3   44.42   12.87
   9   0   3   68.36   17.12
 -10   0  -3    7.83    3.54
 -10   0  -3    1.25    2.10
  10   0   3    6.24    6.38
 -11   0  -3   19.50    5.08
 -11   0  -3   19.76    5.44
  11   0   3   16.80    9.37
 -12   0  -3   92.20   11.65
 -12   0  -3   99.55   11.92
 -13   0  -3   -1.40    2.00
 -14   1   3    3.94    3.04
 -14   1   3    4.32    2.84
 -13   1   3   22.10    5.10
 -13   1   3   13.91    4.43
 -13   1   3   14.75    4.09
 -12   1   3    5.32    2.83
 -11   1   3   75.51    9.04
 -10   1   3   67.51    7.02
 -10   1   3   69.31    6.77
 -10   1   3   76.46    8.35
  -9   1   3    7.49    2.51
  -9   1   3    7.80    2.10
  -9   1   3    6.90    1.69
  -8   1   3  347.97   31.37
  -8   1   3  346.88   31.14
  -7   1   3  527.02   48.65
  -7   1   3  562.40   48.70
  -7   1   3  565.76   55.73
  -7   1   3  606.47   49.63
  -6   1   3 1535.31  132.34
  -6   1   3 1493.95  137.31
  -6   1   3 1539.68  133.54
  -5   1   3 2254.01  195.22
   4  -1  -3 1839.16  161.38
  -4   1   3 1869.18  161.08
   3  -1  -3   90.16    9.92
   3  -1  -3   94.23    9.40
   3  -1  -3   96.16    8.31
  -3   1   3   92.06    9.24
  -3   1   3   97.84    9.81
  -3   1   3   94.27    8.85
  -3   1   3   92.54    8.58
  -3   1   3   75.54    8.56
   2  -1  -3   61.43    5.91
   2  -1  -3   48.50    6.89
   2  -1  -3   64.21    5.73
   2  -1  -3   60.63    6.70
  -2   1   3   52.71    5.86
  -2   1   3   65.24    6.01
  -2   1   3   63.78    5.58
  -2   1   3   61.41    6.62
  -2   1   3   58.08    7.06
   1  -1  -3 4419.86  380.53
  -1   1   3 3848.98  378.86
   0  -1  -3  951.47   83.64
   0   1   3  935.54   83.47
  -1  -1  -3 7425.33  651.04
   1   1   3 7039.56  650.99
  -2  -1  -3 1402.74  125.03
   2   1   3 1434.37  124.96
  -3  -1  -3  604.12   54.15
  -3  -1  -3  604.89   51.83
  -3  -1  -3  635.89   53.40
   3   1   3  569.64   53.82
   3   1   3  577.38   52.99
   3   1   3  582.78   52.38
   3   1   3  539.38   52.78
  -4  -1  -3  173.82   16.28
  -4  -1  -3  187.94   17.33
  -4  -1  -3  168.23   18.01
  -4  -1  -3  181.77   16.00
   4   1   3  159.77   17.74
   4   1   3  170.61   16.90
   4   1   3  150.66   16.08
   4   1   3  122.70   16.51
  -5  -1  -3 3346.34  294.00
   5   1   3 3399.59  294.02
  -6  -1  -3  237.34   23.30
  -6  -1  -3  219.53   22.36
  -6  -1  -3  257.48   22.70
  -6  -1  -3  221.10   24.40
   6   1   3  226.19   24.50
   6   1   3  210.70   27.85
   6   1   3  235.31   23.30
  -7  -1  -3  115.15   12.93
   7   1   3  127.43   16.56
   7   1   3  110.19   22.21
   7   1   3  119.71   13.97
  -8  -1  -3   26.06    5.71
  -8  -1  -3   41.09    9.06
   8   1   3   35.35   11.51
   8   1   3   37.51   10.72
  -9  -1  -3  120.69   15.61
  -9  -1  -3  106.31   11.24
  -9  -1  -3   98.48   11.49
   9   1   3   69.89   18.44
   9   1   3   66.64   17.41
 -10  -1  -3    3.53    2.42
 -10  -1  -3    2.90    2.67
  10   1   3    1.89    5.38
 -11  -1  -3   73.21   10.05
 -11  -1  -3   46.07    8.02
  11   1   3   34.45   13.67
 -12  -1  -3   24.98    5.40
 -12  -1  -3   14.71    4.91
 -13   2   3   31.45    6.41
 -13   2   3   33.02    6.30
 -13   2   3   32.25    6.70
 -12   2   3  125.45   12.65
 -12   2   3  106.53   12.96
 -12   2   3  104.70   12.42
 -11   2   3   12.85    3.91
 -11   2   3   20.36    4.27
 -11   2   3   16.32    3.22
 -10   2   3    5.48    1.72
 -10   2   3    5.11    2.31
 -10   2   3    2.85    2.28
 -10   2   3    3.70    1.96
  -9   2   3    1.45    1.96
  -9   2   3    4.05    1.96
  -9   2   3    3.82    1.63
  -9   2   3    3.71    2.03
  -8   2   3  590.13   53.94
  -8   2   3  618.06   53.88
  -7   2   3  102.89   10.09
  -7   2   3  101.31   10.63
  -7   2   3  108.89   18.18
  -6   2   3 2357.33  209.17
  -6   2   3 2512.58  215.54
   5  -2  -3   50.23    5.54
   5  -2  -3   50.31    6.34
  -5   2   3   43.90    4.82
  -5   2   3   47.83    5.19
  -5   2   3   47.15    5.79
  -5   2   3   43.03    5.04
  -5   2   3   48.71    5.46
  -5   2   3   47.00    9.61
   4  -2  -3   80.00    8.63
   4  -2  -3   97.06    9.63
  -4   2   3   82.49    8.14
  -4   2   3   93.10    7.93
  -4   2   3   80.33    8.44
  -4   2   3   73.82    8.86
  -4   2   3   86.91   11.11
  -4   2   3   71.14    8.14
   3  -2  -3 1798.45  154.97
  -3   2   3 1751.80  154.63
   2  -2  -3 8355.71  739.56
  -2   2   3 8254.92  742.16
   1  -2  -3 1810.04  156.40
  -1   2   3 1762.31  156.11
   0  -2  -3 1639.52  137.25
   0   2   3 1478.43  136.69
  -1  -2  -3 2079.17  180.76
   1   2   3 2043.72  180.41
  -2  -2  -3 1735.16  149.59
   2   2   3 1652.18  149.09
  -3  -2  -3  146.79   14.03
  -3  -2  -3  164.72   15.70
  -3  -2  -3  120.62   13.52
  -3  -2  -3  155.88   16.54
   3   2   3  155.35   16.47
   3   2   3  149.25   15.19
   3   2   3  126.41   13.94
   3   2   3  132.05   14.17
   3   2   3  141.54   14.86
  -4  -2  -3 1986.13  170.22
  -4  -2  -3 1837.65  167.24
   4   2   3 1948.63  169.91
  -5  -2  -3  348.70   35.53
  -5  -2  -3  378.43   37.21
  -5  -2  -3  377.33   34.26
  -5  -2  -3  373.45   34.95
   5   2   3  358.87   35.19
   5   2   3  370.67   37.00
   5   2   3  393.84   35.86
  -6  -2  -3 1074.41   96.03
  -6  -2  -3 1031.20   94.43
   6   2   3 1128.82   94.92
   6   2   3 1061.48   96.23
   6   2   3  934.29   99.78
  -7  -2  -3  262.14   27.04
  -7  -2  -3  277.85   29.35
  -7  -2  -3  270.57   25.55
   7   2   3  242.13   32.82
   7   2   3  261.56   29.75
   7   2   3  266.30   27.52
  -8  -2  -3    0.50    6.66
  -8  -2  -3    4.35    2.24
  -8  -2  -3    6.61    2.97
   8   2   3    4.26    7.47
   8   2   3    7.37    6.33
  -9  -2  -3   45.62    7.93
  -9  -2  -3   64.29    9.26
   9   2   3   40.68   14.39
 -10  -2  -3  241.33   22.37
 -10  -2  -3  206.71   22.06
 -11  -2  -3    1.56    2.69
 -11  -2  -3    2.19    2.55
  11   2   3    0.47    5.13
 -12  -2  -3    4.88    3.12
 -12  -2  -3    7.86    3.65
 -13   3   3   29.45    6.50
 -13   3   3   27.05    5.52
 -13   3   3   22.63    5.30
 -12   3   3    7.07    2.99
 -12   3   3   10.97    3.71
 -12   3   3    3.59    3.12
 -11   3   3    7.02    3.47
 -11   3   3   10.13    3.33
 -11   3   3   13.13    3.45
 -11   3   3   12.27    3.69
 -10   3   3  105.81   12.69
 -10   3   3  104.04   11.76
 -10   3   3  108.94   11.68
 -10   3   3  107.87   11.76
 -10   3   3  113.28   11.42
  -9   3   3  407.78   36.67
  -9   3   3  397.06   36.30
  -9   3   3  422.14   35.87
  -9   3   3  363.43   35.71
  -8   3   3  434.07   39.90
  -8   3   3  441.27   39.32
  -8   3   3  446.51   39.66
  -7   3   3  606.46   50.39
  -7   3   3  568.31   50.85
  -7   3   3  528.16   57.00
  -7   3   3  564.36   50.98
   6  -3  -3  903.21   80.54
  -6   3   3  934.57   85.90
  -6   3   3  918.92   80.09
   5  -3  -3  335.21   30.96
   5  -3  -3  360.02   30.47
  -5   3   3  372.70   34.71
  -5   3   3  337.86   30.13
  -5   3   3  340.22   30.14
  -5   3   3  279.34   29.27
  -5   3   3  342.40   30.17
  -5   3   3  334.12   30.68
   4  -3  -3   29.79    4.87
   4  -3  -3   24.96    5.29
  -4   3   3   33.86    4.58
  -4   3   3   32.25    4.28
  -4   3   3   22.64    4.94
  -4   3   3   27.01    4.27
  -4   3   3   30.84    2.90
   3  -3  -3 2545.79  226.48
  -3   3   3 2657.79  226.36
   2  -3  -3  429.64   37.21
  -2   3   3  429.13   39.09
  -2   3   3  393.16   37.36
  -2   3   3  403.92   37.10
  -2   3   3  443.29   38.35
   1  -3  -3 4777.73  414.12
   0  -3  -3 1551.30  135.67
   0   3   3 1511.89  135.24
  -1  -3  -3   96.02    9.36
  -1  -3  -3   93.76   11.08
  -1  -3  -3  110.75    9.87
  -1  -3  -3   88.71   12.09
   1   3   3   91.55    9.53
   1   3   3   96.81   11.73
   1   3   3   95.31    9.57
   1   3   3   76.97    9.49
   1   3   3   87.78   10.64
  -2  -3  -3   18.78    4.66
  -2  -3  -3    6.97    4.47
  -2  -3  -3   11.08    2.94
  -2  -3  -3   13.65    2.67
   2   3   3   11.51    2.89
   2   3   3   10.69    4.71
   2   3   3   16.86    3.42
   2   3   3    8.91    2.71
   2   3   3   12.00    3.75
  -3  -3  -3 4311.86  371.91
   3   3   3 4219.67  371.43
  -4  -3  -3   53.58    6.58
  -4  -3  -3   46.45   10.01
  -4  -3  -3   42.82    8.35
  -4  -3  -3   48.35    5.40
   4   3   3   52.75    8.87
   4   3   3   29.44    7.51
   4   3   3   58.93    9.18
   4   3   3   53.57   10.43
  -5  -3  -3   43.52   10.17
  -5  -3  -3   29.92    5.38
  -5  -3  -3   34.07    7.33
   5   3   3   21.36    6.65
   5   3   3   39.38    7.87
   5   3   3   34.22    8.51
   5   3   3   35.60    6.04
  -6  -3  -3    5.08    2.44
  -6  -3  -3    2.73    2.34
   6   3   3    2.59    5.03
   6   3   3    4.84    6.20
   6   3   3    4.16    3.68
  -7  -3  -3  205.93   19.04
  -7  -3  -3  179.47   23.93
  -7  -3  -3  180.71   20.86
  -7  -3  -3  175.74   18.19
   7   3   3  198.37   24.31
   7   3   3  172.25   31.20
   7   3   3  183.40   21.35
  -8  -3  -3   -0.28    1.88
  -8  -3  -3    2.55    2.32
  -8  -3  -3    1.39    8.77
   8   3   3   -0.41    5.07
   8   3   3   10.93   10.88
  -9  -3  -3   81.58    9.44
  -9  -3  -3   72.29    9.30
   9   3   3   57.42   17.13
 -10  -3  -3   58.68    8.95
 -10  -3  -3   63.56    9.31
  10   3   3   34.51   13.65
 -11  -3  -3   24.66    5.53
 -11  -3  -3   31.93    6.90
 -12  -3  -3    2.38    2.58
 -13   4   3   12.07    3.57
 -13   4   3    5.89    3.45
 -13   4   3    5.74    3.19
 -12   4   3    2.85    2.37
 -12   4   3    4.20    2.39
 -12   4   3    3.28    3.08
 -12   4   3    4.66    2.77
 -11   4   3   13.56    3.93
 -11   4   3   16.34    4.92
 -11   4   3   11.54    3.85
 -11   4   3   19.64    4.16
 -10   4   3  133.77   13.66
 -10   4   3  122.76   14.11
 -10   4   3  129.00   14.84
 -10   4   3  130.98   13.12
  -9   4   3   15.28    3.24
  -9   4   3   17.56    5.09
  -9   4   3   16.73    3.98
  -8   4   3  522.64   46.17
  -8   4   3  510.49   46.91
  -8   4   3  533.30   48.35
  -7   4   3    2.49    2.34
  -7   4   3    3.42    1.38
  -7   4   3    4.08    2.05
  -7   4   3    8.39    5.41
   6  -4  -3   62.95    8.01
   6  -4  -3   63.28    6.96
  -6   4   3   67.18    8.19
  -6   4   3   65.63    7.11
  -6   4   3   61.95    8.01
  -6   4   3   67.62    7.06
  -6   4   3   64.89    7.30
  -6   4   3   42.76   11.33
  -6   4   3   53.92    5.98
   5  -4  -3   28.99    5.25
   5  -4  -3   45.10    7.09
  -5   4   3   32.95    5.79
  -5   4   3   26.28    7.31
  -5   4   3   35.48    6.35
  -5   4   3   41.25    5.16
  -5   4   3   39.55    4.97
  -5   4   3   32.03    4.85
   4  -4  -3 3205.21  283.53
  -4   4   3 3317.39  283.44
   3  -4  -3  741.41   67.22
   3  -4  -3  704.20   65.87
   3  -4  -3  761.95   68.27
  -3   4   3  779.90   67.18
  -3   4   3  736.76   66.33
  -3   4   3  782.28   68.14
   2  -4  -3   35.14    4.49
  -2   4   3   41.72    6.05
  -2   4   3   27.33    5.62
  -2   4   3   34.66    6.95
  -2   4   3   35.27    5.05
  -2   4   3   42.05    4.62
   1  -4  -3  456.50   42.21
   1  -4  -3  446.65   40.30
   1  -4  -3  454.16   43.34
  -1   4   3  439.92   42.91
  -1   4   3  448.77   40.77
  -1   4   3  468.98   42.02
   0  -4  -3  823.23   74.88
   0  -4  -3  852.56   78.32
   0  -4  -3  926.88   77.40
   0   4   3  912.59   78.22
   0   4   3  818.73   76.59
   0   4   3  805.48   75.40
  -1  -4  -3  107.02   12.30
  -1  -4  -3   81.55    9.74
  -1  -4  -3   96.89   10.10
  -1  -4  -3   90.16   12.87
   1   4   3  102.89   11.82
   1   4   3   96.15   12.62
   1   4   3  108.76   10.65
   1   4   3   95.58   10.22
   1   4   3   92.39   10.33
  -2  -4  -3  804.74   75.55
  -2  -4  -3  828.24   74.21
   2   4   3  813.66   72.44
   2   4   3  762.59   72.56
   2   4   3  773.95   74.91
   2   4   3  892.32   74.12
  -3  -4  -3  587.35   52.90
  -3  -4  -3  616.42   55.98
  -3  -4  -3  609.57   57.68
   3   4   3  578.93   55.31
   3   4   3  636.03   54.90
   3   4   3  595.60   57.05
   3   4   3  551.71   54.58
  -4  -4  -3  563.77   50.67
  -4  -4  -3  571.94   52.79
  -4  -4  -3  543.72   47.63
  -4  -4  -3  506.19   47.02
   4   4   3  507.78   51.75
   4   4   3  566.34   50.41
   4   4   3  511.61   49.91
   4   4   3  463.90   49.32
  -5  -4  -3   94.32   12.66
  -5  -4  -3  100.38   10.21
  -5  -4  -3   95.82   16.53
  -5  -4  -3   83.16    9.13
  -5  -4  -3   84.48    9.29
   5   4   3   75.81   10.84
   5   4   3   79.50   13.24
   5   4   3  105.94   16.55
   5   4   3   89.41   16.07
  -6  -4  -3   11.10    8.07
  -6  -4  -3   10.60    3.47
  -6  -4  -3    8.82    4.64
  -6  -4  -3   11.24    3.05
   6   4   3    6.47    4.51
   6   4   3   15.76    4.23
   6   4   3   11.90    7.90
   6   4   3    9.39    6.43
  -7  -4  -3  208.62   27.87
  -7  -4  -3  228.31   21.63
  -7  -4  -3  241.99   22.19
   7   4   3  216.75   29.25
   7   4   3  199.66   30.14
  -8  -4  -3  132.33   13.69
  -8  -4  -3  119.26   13.70
   8   4   3  149.99   28.92
  -9  -4  -3    1.47    2.29
  -9  -4  -3    4.57    3.17
   9   4   3    2.26    5.83
 -10  -4  -3    0.96    2.31
 -10  -4  -3    4.27    2.90
  10   4   3    1.98    5.08
 -11  -4  -3   20.88    5.60
 -11  -4  -3   27.38    5.62
 -13   5   3    0.08    1.93
 -13   5   3    2.64    2.83
 -12   5   3    4.52    1.92
 -12   5   3    2.67    2.72
 -12   5   3    1.25    2.93
 -12   5   3    4.71    2.90
 -11   5   3   63.83    9.62
 -11   5   3   79.13    8.52
 -11   5   3   71.52   11.01
 -11   5   3   77.71   10.62
 -10   5   3  228.47   20.93
 -10   5   3  184.24   18.58
 -10   5   3  181.85   20.12
 -10   5   3  172.02   17.65
  -9   5   3    8.00    2.15
  -9   5   3    4.68    2.58
  -9   5   3    5.46    3.34
  -8   5   3   69.22    6.99
  -8   5   3   70.50    9.62
  -8   5   3   71.06    8.23
   7  -5  -3   83.27    9.60
   7  -5  -3   94.28    8.88
  -7   5   3   75.82   10.76
  -7   5   3   96.10    9.71
  -7   5   3   89.48   10.91
   6  -5  -3  211.64   20.76
   6  -5  -3  223.49   19.86
  -6   5   3  199.59   21.04
  -6   5   3  206.35   19.85
  -6   5   3  212.91   19.27
  -6   5   3  152.67   22.80
  -6   5   3  187.07   20.31
   5  -5  -3  155.14   17.31
   5  -5  -3  160.04   16.35
  -5   5   3  112.78   18.04
  -5   5   3  160.09   16.50
  -5   5   3  163.96   15.34
  -5   5   3  173.74   17.74
  -5   5   3  166.43   16.38
   4  -5  -3  497.62   47.44
   4  -5  -3  495.37   48.46
  -4   5   3  511.44   48.56
  -4   5   3  535.90   47.34
  -4   5   3  545.35   47.64
   3  -5  -3  748.73   70.41
   3  -5  -3  747.10   71.54
  -3   5   3  782.87   71.65
  -3   5   3  849.38   70.73
   2  -5  -3    9.26    3.59
   2  -5  -3   20.37    7.28
  -2   5   3    7.28    2.28
  -2   5   3    5.00    4.31
  -2   5   3    6.56    3.07
  -2   5   3    6.48    2.44
   1  -5  -3  153.81   18.32
   1  -5  -3  147.84   13.24
   1  -5  -3  153.90   16.86
  -1   5   3  144.65   14.61
  -1   5   3  138.25   16.24
  -1   5   3  133.85   17.17
  -1   5   3  174.45   15.75
   0  -5  -3  588.05   52.45
   0  -5  -3  542.52   53.62
   0   5   3  556.07   51.79
   0   5   3  540.43   49.69
   0   5   3  552.77   53.21
  -1  -5  -3 1451.37  128.06
  -1  -5  -3 1404.36  129.64
   1   5   3 1438.93  129.11
  -2  -5  -3  252.04   28.19
  -2  -5  -3  236.37   23.53
  -2  -5  -3  265.43   22.59
  -2  -5  -3  239.23   26.36
   2   5   3  260.11   28.07
   2   5   3  253.22   26.13
   2   5   3  233.20   24.33
   2   5   3  245.65   24.89
  -3  -5  -3   35.45   10.66
  -3  -5  -3   31.56    7.69
  -3  -5  -3   21.81    4.60
  -3  -5  -3   31.64    4.46
   3   5   3   33.17    7.80
   3   5   3   15.58    7.05
   3   5   3   37.19    7.55
   3   5   3   30.72    7.28
  -4  -5  -3  304.79   34.42
  -4  -5  -3  310.76   27.52
  -4  -5  -3  297.91   31.77
  -4  -5  -3  292.42   28.28
  -4  -5  -3  309.69   28.45
   4   5   3  260.17   32.60
   4   5   3  315.19   31.31
   4   5   3  325.02   31.87
   4   5   3  297.33   31.21
  -5  -5  -3   93.15   17.75
  -5  -5  -3   94.36   10.45
  -5  -5  -3  101.40   15.60
  -5  -5  -3   92.85    9.62
   5   5   3   89.18   17.61
   5   5   3   80.71   14.47
   5   5   3   77.05   14.16
   5   5   3   75.59   14.39
  -6  -5  -3   38.45   12.98
  -6  -5  -3   35.78    6.32
  -6  -5  -3   23.77    8.00
  -6  -5  -3   38.84    5.92
   6   5   3   30.85    7.64
   6   5   3   45.08   10.18
   6   5   3   28.02   11.11
   6   5   3   54.68   14.78
  -7  -5  -3   17.06   12.27
  -7  -5  -3   13.74    3.64
  -7  -5  -3    9.45    3.69
   7   5   3   15.55    8.95
   7   5   3    7.41   11.53
  -8  -5  -3  140.95   14.87
  -8  -5  -3  137.92   14.69
   8   5   3  130.47   27.19
  -9  -5  -3    8.61    3.58
  -9  -5  -3    4.34    2.93
   9   5   3    5.05    7.30
 -10  -5  -3   27.14    6.07
 -10  -5  -3   19.46    4.98
 -11  -5  -3    5.95    3.16
 -11  -5  -3    3.78    3.39
 -13   6   3   24.72    5.14
 -13   6   3   13.04    5.19
 -12   6   3    6.13    3.55
 -12   6   3    5.19    3.45
 -12   6   3    0.87    2.37
 -11   6   3   10.51    3.40
 -11   6   3   13.17    4.97
 -11   6   3   10.86    4.50
 -10   6   3   68.30   11.38
 -10   6   3   53.00    8.13
  -9   6   3   76.11   10.60
  -9   6   3   73.18    8.84
  -8   6   3  115.95   13.73
  -8   6   3  109.57   11.88
   7  -6  -3   58.15    8.86
   7  -6  -3   53.30    6.56
  -7   6   3   54.46    6.71
  -7   6   3   49.91    7.12
  -7   6   3   61.82    8.51
  -7   6   3   40.73   10.01
   6  -6  -3  407.33   39.00
   6  -6  -3  421.07   37.81
  -6   6   3  428.57   38.49
  -6   6   3  356.66   39.22
  -6   6   3  371.05   37.77
  -6   6   3  434.84   36.82
   5  -6  -3  477.18   45.60
   5  -6  -3  463.99   46.70
  -5   6   3  507.27   44.23
  -5   6   3  504.90   47.39
  -5   6   3  509.08   45.76
  -5   6   3  485.30   45.78
   4  -6  -3   94.66   13.74
   4  -6  -3  118.03   15.60
  -4   6   3  145.99   15.05
  -4   6   3  138.63   12.99
  -4   6   3  129.95   14.12
  -4   6   3  143.51   16.53
   3  -6  -3  188.40   19.67
   3  -6  -3  167.18   20.74
  -3   6   3  182.09   17.50
  -3   6   3  186.38   19.63
  -3   6   3  196.67   21.41
  -3   6   3  169.15   18.46
   2  -6  -3  179.12   20.50
   2  -6  -3  214.47   22.99
  -2   6   3  181.47   19.34
  -2   6   3  182.46   20.43
  -2   6   3  201.42   18.52
  -2   6   3  185.16   22.10
   1  -6  -3  392.79   40.13
   1  -6  -3  383.79   38.22
  -1   6   3  370.31   35.42
  -1   6   3  404.98   36.64
  -1   6   3  403.21   38.05
  -1   6   3  369.04   39.28
   0  -6  -3   25.27    7.89
   0  -6  -3   26.42    7.10
   0  -6  -3   28.09    3.06
   0   6   3   32.75    7.45
   0   6   3   16.04    6.80
   0   6   3   20.66    4.41
   0   6   3   31.52    6.24
  -1  -6  -3  600.33   56.93
  -1  -6  -3  608.44   54.67
   1   6   3  534.19   55.23
   1   6   3  558.93   52.12
   1   6   3  462.40   50.76
   1   6   3  645.19   54.26
  -2  -6  -3  154.44   18.93
  -2  -6  -3  159.80   14.11
  -2  -6  -3  150.32   21.52
  -2  -6  -3  147.73   15.35
   2   6   3  147.89   17.18
   2   6   3  134.83   19.42
   2   6   3  140.44   17.89
   2   6   3  143.75   16.32
  -3  -6  -3  102.34   10.89
  -3  -6  -3   85.26   15.51
  -3  -6  -3  101.43   19.03
  -3  -6  -3   98.35    9.61
   3   6   3   88.37   16.97
   3   6   3   79.92   12.88
   3   6   3   97.69   13.30
   3   6   3   78.15   14.25
  -4  -6  -3    6.99    4.76
  -4  -6  -3   -1.74    6.99
  -4  -6  -3    2.12    2.20
  -4  -6  -3   -0.01    1.34
   4   6   3   11.44    9.43
   4   6   3   -1.68    3.21
   4   6   3    4.15    3.99
   4   6   3    5.76    4.30
  -5  -6  -3  329.83   41.28
  -5  -6  -3  381.73   33.97
  -5  -6  -3  355.06   32.90
   5   6   3  413.44   42.94
   5   6   3  384.42   38.21
   5   6   3  316.45   37.03
   5   6   3  350.23   38.05
  -6  -6  -3   25.67   13.54
  -6  -6  -3    7.06    3.16
  -6  -6  -3    6.36    2.91
   6   6   3    1.37   12.24
   6   6   3    4.72    4.09
   6   6   3   10.25    6.82
  -7  -6  -3   19.34    4.52
  -7  -6  -3   25.84    5.57
   7   6   3   10.65    7.98
  -8  -6  -3   11.29    3.83
  -8  -6  -3    7.52    3.25
   8   6   3   12.14    9.03
  -9  -6  -3   76.48   10.58
  -9  -6  -3   68.07    9.27
   9   6   3   58.25   19.87
 -10  -6  -3   -0.65    2.15
 -12   7   3   75.66   12.97
 -12   7   3   45.68    9.57
 -12   7   3   56.78    8.74
 -11   7   3    5.22    2.89
 -11   7   3    5.72    4.00
 -11   7   3    3.53    3.95
 -10   7   3    4.30    2.63
 -10   7   3    3.38    3.73
  -9   7   3   26.91    7.45
  -9   7   3   36.85    6.16
  -8   7   3  140.83   16.43
  -8   7   3  136.30   14.28
   7  -7  -3   19.21    4.35
   7  -7  -3   30.07    7.76
  -7   7   3    8.68    9.14
  -7   7   3   22.10    6.00
  -7   7   3   19.22    5.27
  -7   7   3   20.05    4.25
   6  -7  -3  238.23   25.33
   6  -7  -3  220.58   23.10
  -6   7   3  201.70   25.98
  -6   7   3  242.15   23.76
  -6   7   3  201.98   23.22
  -6   7   3  248.69   21.89
   5  -7  -3  130.98   17.85
   5  -7  -3  140.32   15.92
  -5   7   3  129.06   15.91
  -5   7   3  152.18   15.98
  -5   7   3  134.02   18.87
  -5   7   3  134.52   14.05
   4  -7  -3  127.20   17.28
   4  -7  -3  137.04   15.83
  -4   7   3  119.44   14.81
  -4   7   3  148.22   18.49
  -4   7   3  135.27   15.98
  -4   7   3  133.98   13.67
   3  -7  -3   53.52   12.12
   3  -7  -3   60.85   10.87
  -3   7   3   66.96    9.20
  -3   7   3   57.36    8.30
  -3   7   3   79.93   12.21
  -3   7   3   66.07   13.00
   2  -7  -3  523.55   54.94
   2  -7  -3  567.90   53.39
  -2   7   3  539.06   51.43
  -2   7   3  554.39   50.15
  -2   7   3  562.74   55.13
  -2   7   3  586.88   53.29
   1  -7  -3  196.97   25.99
   1  -7  -3  223.27   24.00
   1  -7  -3  209.73   18.37
  -1   7   3  188.94   21.47
  -1   7   3  196.99   22.93
  -1   7   3  237.20   26.21
  -1   7   3  197.66   20.31
   0  -7  -3  175.86   21.13
   0  -7  -3  185.57   24.33
   0  -7  -3  169.09   15.61
   0   7   3  168.74   17.85
   0   7   3  175.65   20.49
   0   7   3  180.80   23.37
   0   7   3  165.85   18.97
  -1  -7  -3   10.37    9.84
  -1  -7  -3    4.95    1.64
  -1  -7  -3   10.65    5.72
   1   7   3    4.67    7.83
   1   7   3    6.28    4.61
   1   7   3   12.19    5.10
   1   7   3    4.64    3.19
  -2  -7  -3  716.72   70.58
  -2  -7  -3  682.86   67.66
   2   7   3  698.10   64.54
   2   7   3  714.83   67.03
   2   7   3  699.32   65.82
   2   7   3  687.61   69.41
  -3  -7  -3   47.36   14.94
  -3  -7  -3   23.65    8.40
  -3  -7  -3   32.19    4.80
   3   7   3   59.63   11.58
   3   7   3   39.94   12.67
   3   7   3   27.97    8.15
   3   7   3   30.41    7.73
  -4  -7  -3    6.86    2.38
  -4  -7  -3   15.19   12.28
  -4  -7  -3   11.04    6.44
  -4  -7  -3    6.89    3.23
   4   7   3    9.32    5.84
   4   7   3   -2.21   10.46
   4   7   3    0.88    3.54
   4   7   3    0.28    3.12
  -5  -7  -3    0.88    2.16
  -5  -7  -3   10.53   10.68
  -5  -7  -3    0.99    1.79
  -5  -7  -3   10.76    6.15
   5   7   3    4.46   12.56
   5   7   3   -0.38    4.20
   5   7   3    3.12    4.71
   5   7   3    3.81    4.33
  -6  -7  -3  237.19   36.36
  -6  -7  -3  205.45   19.80
  -6  -7  -3  221.98   20.90
   6   7   3  147.96   22.99
   6   7   3  202.94   29.09
   6   7   3  249.89   35.59
  -7  -7  -3   26.84    5.07
  -7  -7  -3   27.69    6.05
   7   7   3   31.42   13.13
  -8  -7  -3   41.90    6.98
   8   7   3   36.15   14.11
  -9  -7  -3    4.41    2.91
 -10  -7  -3    4.38    3.20
 -11   8   3   31.69    6.00
 -11   8   3   33.31    8.59
 -10   8   3   21.87    4.74
 -10   8   3   18.26    6.38
  -9   8   3   26.34    7.80
  -9   8   3   34.81    6.17
   8  -8  -3   50.62    8.65
  -8   8   3   62.30    8.41
  -8   8   3   64.46   11.49
   7  -8  -3   94.24   10.99
   7  -8  -3   84.51   14.22
  -7   8   3   77.76    9.52
  -7   8   3  101.63   12.43
  -7   8   3   85.51   17.08
  -7   8   3   54.12   11.04
   6  -8  -3   21.63    5.85
   6  -8  -3    6.06    9.70
  -6   8   3   20.50   10.62
  -6   8   3   14.53    4.90
  -6   8   3   27.05    5.07
  -6   8   3   21.20    6.00
   5  -8  -3  181.90   24.36
   5  -8  -3  148.18   20.65
  -5   8   3  222.85   21.93
  -5   8   3  222.40   19.74
  -5   8   3  196.92   22.15
  -5   8   3  213.29   25.41
  -4   8   3   73.73    9.94
  -4   8   3   55.05    8.11
  -4   8   3   49.36   13.78
  -4   8   3   51.34   10.43
   3  -8  -3   -6.26    6.82
  -3   8   3   12.55    3.64
  -3   8   3   11.50    8.90
  -3   8   3   12.27    5.33
  -3   8   3   14.30    4.72
   2  -8  -3   13.85    8.90
   2  -8  -3   19.18    6.86
  -2   8   3   36.16    6.24
  -2   8   3   42.55    9.18
  -2   8   3   50.07   12.96
  -2   8   3   31.05    7.06
   1  -8  -3  344.58   40.04
   1  -8  -3  375.50   38.08
   1  -8  -3  339.51   31.15
  -1   8   3  372.73   35.71
  -1   8   3  326.48   36.53
  -1   8   3  372.46   33.88
  -1   8   3  365.32   40.08
   0  -8  -3  221.24   28.11
   0  -8  -3  246.06   22.10
   0  -8  -3  227.77   30.91
   0   8   3  258.45   25.04
   0   8   3  254.78   26.74
   0   8   3  250.74   30.38
   0   8   3  254.77   28.06
  -1  -8  -3   84.20    8.60
  -1  -8  -3  100.02   17.48
  -1  -8  -3  118.29   22.73
   1   8   3   74.01   17.70
   1   8   3   76.02   14.76
   1   8   3   80.70   14.03
   1   8   3  103.16   14.15
  -2  -8  -3   17.43    3.23
  -2  -8  -3   11.70    6.84
  -2  -8  -3   25.39   14.12
   2   8   3   23.13   12.82
   2   8   3   16.89    6.75
   2   8   3   18.25    5.71
   2   8   3    8.82    5.82
  -3  -8  -3   76.58    7.94
  -3  -8  -3  114.40   18.85
  -3  -8  -3   79.71   20.97
   3   8   3   58.48   18.36
   3   8   3   59.44   13.24
   3   8   3   57.65   13.55
   3   8   3   59.30   12.77
  -4  -8  -3    2.07    4.97
  -4  -8  -3    4.17    2.22
  -4  -8  -3    8.48   12.89
   4   8   3    1.67    4.30
   4   8   3    9.44   14.77
   4   8   3   -0.27    4.38
   4   8   3    2.21    4.82
  -5  -8  -3   28.72   21.27
  -5  -8  -3    6.81    2.63
   5   8   3    0.82    3.23
   5   8   3    2.87    5.07
   5   8   3    0.39   12.37
  -6  -8  -3   90.47   10.75
   6   8   3   98.81   19.00
   6   8   3  145.88   26.89
  -7  -8  -3   83.40   10.16
   7   8   3   99.83   22.58
  -8  -8  -3    3.18    2.80
  -9  -8  -3    1.21    2.61
 -11   9   3   20.59    7.59
 -11   9   3   21.17    5.03
 -10   9   3   14.32    4.18
 -10   9   3   19.91    6.99
  -9   9   3    8.16    4.83
  -9   9   3    3.59    2.52
   8  -9  -3   37.32   11.40
  -8   9   3   46.65   10.00
  -8   9   3   42.79    7.23
  -7   9   3   69.13   15.92
  -7   9   3  114.17   12.19
  -7   9   3   99.15   21.44
  -7   9   3  126.39   15.38
   6  -9  -3  -11.43   10.37
  -6   9   3   31.27    7.56
  -6   9   3   21.34   14.30
  -6   9   3   31.53    5.63
  -6   9   3   18.24    6.37
   5  -9  -3    4.82   10.88
   5  -9  -3    0.01    0.67
  -5   9   3    1.49    3.16
  -5   9   3    2.73    3.51
  -5   9   3  -13.21    9.97
  -5   9   3    1.29    2.32
  -4   9   3   67.93    9.66
  -4   9   3   50.19   11.26
  -4   9   3   63.68   11.71
  -4   9   3   60.83   16.49
  -3   9   3   57.01    8.59
  -3   9   3   61.42   17.21
  -3   9   3   36.18    9.62
  -3   9   3   53.14   10.00
   2  -9  -3    1.78   10.59
  -2   9   3    7.79   11.63
  -2   9   3    1.89    2.70
  -2   9   3    4.79    4.21
  -2   9   3   10.36    5.55
  -1   9   3  168.44   18.61
  -1   9   3  186.29   27.79
  -1   9   3  166.41   20.64
  -1  -9  -3   41.99    4.99
  -1  -9  -3    1.01   15.13
   1   9   3   60.47   11.05
   1   9   3   47.06   11.68
   1   9   3   49.05   18.65
   1   9   3   39.88   10.44
  -2  -9  -3   10.03   13.93
  -2  -9  -3   61.85    6.31
   2   9   3   59.31   11.47
   2   9   3   70.50   18.22
   2   9   3   47.22   11.79
   2   9   3   38.52   11.44
  -3  -9  -3   11.31    3.02
   3   9   3   33.85   17.97
   3   9   3   19.00    7.83
   3   9   3   14.79    7.87
   3   9   3   20.26    8.42
  -4  -9  -3  130.95   27.86
  -4  -9  -3  118.91   12.64
   4   9   3  118.39   26.12
   4   9   3   85.36   17.62
   4   9   3  167.88   20.68
  -5  -9  -3   84.10   33.17
  -5  -9  -3  110.62   11.48
   5   9   3  112.50   20.52
   5   9   3   63.18   23.50
   5   9   3  118.57   20.63
  -6  -9  -3    5.77    2.95
   6   9   3    8.54    5.68
   6   9   3   16.20    9.46
  -7  -9  -3   15.39    4.52
  -8  -9  -3    3.84    3.12
 -10  10   3   19.44    5.06
 -10  10   3   16.55    7.78
  -9  10   3    8.88    3.49
  -9  10   3   10.06    6.46
  -8  10   3    7.78    3.60
  -8  10   3    9.96    5.78
  -7  10   3   48.71   11.37
  -7  10   3   42.79   23.45
  -7  10   3   58.44    8.94
   6 -10  -3  -16.49   16.14
  -6  10   3   51.97   10.60
  -6  10   3   14.39   18.67
   5 -10  -3   -8.21   15.88
  -5  10   3   16.31    6.14
  -5  10   3   27.01    5.84
  -5  10   3    3.80   18.76
   4 -10  -3   -0.08   16.85
  -4  10   3   10.05   15.77
  -4  10   3   -1.00    2.78
  -4  10   3    1.92    2.68
  -3  10   3  118.66   16.24
  -3  10   3  109.58   24.96
  -3  10   3  107.92   13.38
  -2  10   3  237.64   27.46
  -2  10   3  258.07   25.15
  -2  10   3  211.75   35.07
   1 -10  -3   19.01   18.67
  -1  10   3    8.18   16.08
  -1  10   3   -0.18    3.89
  -1  10   3   -0.04    2.41
   0 -10  -3  -12.07   18.71
   0  10   3   30.69   15.74
   0  10   3   39.83    8.69
   0  10   3   34.96   12.98
   0  10   3   46.65   11.66
  -1 -10  -3   -0.58    1.39
  -1 -10  -3  -22.20   21.52
  -1 -10  -3    0.61    0.31
   1  10   3    3.38    4.11
   1  10   3    1.56    4.21
   1  10   3   12.62    9.39
   1  10   3  -19.63   17.09
  -2 -10  -3  -20.66   23.65
  -2 -10  -3   16.48    3.67
   2  10   3   16.66   21.32
   2  10   3   20.33    7.48
   2  10   3   24.94   10.09
  -3 -10  -3    3.54    2.11
  -3 -10  -3   -1.39    2.04
  -3 -10  -3  -18.62   26.49
   3  10   3    5.49    5.38
   3  10   3    6.19    5.60
   3  10   3   21.06   23.68
  -4 -10  -3  208.46   20.34
   4  10   3  225.87   28.10
   4  10   3  239.83   27.12
   4  10   3  142.27   40.00
  -5 -10  -3   14.87    4.20
   5  10   3   31.48   11.60
  -6 -10  -3    0.15    2.42
   6  10   3   -0.19    1.27
  -7 -10  -3    7.58    3.66
  -9  11   3   51.26   12.61
  -9  11   3   50.61    8.52
  -8  11   3    2.38    2.70
  -8  11   3    3.89    4.96
  -7  11   3    4.37    4.47
  -7  11   3    3.78    3.18
  -6  11   3    5.48    4.55
  -6  11   3    2.73    3.01
  -5  11   3   51.60    9.76
  -5  11   3   68.22   13.32
  -4  11   3    2.49    4.74
  -4  11   3   -1.10    2.43
  -3  11   3  134.64   17.18
  -3  11   3  172.24   21.33
   2 -11  -3  -19.04   24.05
  -2  11   3   59.31   10.89
  -2  11   3   64.45   14.51
   1 -11  -3  -36.27   25.33
  -1  11   3   21.00   25.03
  -1  11   3   11.95    5.75
  -1  11   3    7.01    5.71
   0 -11  -3  -14.31   30.04
   0  11   3   72.04   13.54
   0  11   3   99.94   31.98
   0  11   3   76.19   16.07
  -1 -11  -3   20.87   33.69
   1  11   3   49.64   11.89
   1  11   3   82.02   31.14
   1  11   3   31.44   10.98
  -2 -11  -3    1.76   36.53
  -2 -11  -3    0.78    0.31
   2  11   3   53.82   14.22
   3  11   3  133.50   24.13
   3  11   3   96.89   18.67
  -4 -11  -3    1.89    2.30
   4  11   3   -2.31    3.53
   4  11   3    2.93    5.54
  -5 -11  -3    5.67    3.08
   5  11   3    7.32    6.60
  -7  12   3   16.80    7.53
  -7  12   3   15.69    5.00
  -6  12   3    2.28    4.49
  -6  12   3   -0.80    2.26
  -5  12   3   61.02   11.06
  -5  12   3   71.16   15.04
  -4  12   3  130.74   15.09
  -4  12   3   91.10   18.50
  -3  12   3   -2.75    2.01
  -3  12   3   -1.02    4.34
  -2  12   3   10.98    5.98
  -2  12   3   12.04    7.39
  -1  12   3    1.83    4.93
  -1  12   3    1.63    3.93
   0  12   3   20.70    7.73
   0  12   3   10.92    7.34
   1  12   3    9.41    6.51
   1  12   3   11.91    7.59
   2  12   3  110.35   20.52
   2  12   3  101.84   22.12
   3  12   3   11.67    8.64
   3  12   3   12.90    7.55
   4  12   3    3.06    4.88
  -5  13   3   25.22    6.71
  -5  13   3   26.97   10.05
  -4  13   3   19.95    7.92
  -4  13   3   21.31    6.50
  -3  13   3    1.65    3.58
  -3  13   3    2.69    5.20
  -2  13   3   14.49    9.04
  -2  13   3    5.32    4.67
  -1  13   3   36.51   13.57
  -1  13   3   15.05    7.03
   0  13   3   45.23   13.41
   0  13   3   36.06   10.38
   1  13   3   17.76    8.51
   1  13   3   30.70   11.67
   1  15  -4    9.46    8.17
   0  15  -4   50.67   16.41
  -1  15  -4    0.48    5.99
  -2  15  -4   12.90    8.32
   4  14  -4   -3.43    5.52
  -4 -14   4    2.28    2.69
   3  14  -4   25.05   13.03
  -3 -14   4   19.49    4.25
   2  14  -4    8.73    8.52
   1  14  -4   40.93   13.94
   0  14  -4    3.13    7.19
  -1  14  -4   20.91   10.62
  -2  14  -4   -4.63    3.42
  -3  14  -4   11.29    7.53
  -4  14  -4   15.15   10.02
  -5  14  -4   21.21    9.57
  -6  14  -4   -4.56    4.31
   6  13  -4   24.46   12.79
  -6 -13   4    9.63    4.27
   5  13  -4    2.70    6.17
  -5 -13   4    2.82    2.81
   4  13  -4   34.32   13.47
  -4 -13   4   28.68    5.95
   3  13  -4   40.70   14.76
   3  13  -4   24.28    9.50
   2  13  -4   75.75   18.00
   2  13  -4   86.03   13.91
  -2 -13   4   76.62    9.01
   1  13  -4    4.12    3.64
   1  13  -4    3.67    6.44
  -1 -13   4    0.53    1.51
   0  13  -4   40.59   13.76
  -1  13  -4   33.45   12.91
  -2  13  -4   56.75   15.03
  -3  13  -4   -0.96    4.25
  -4  13  -4    0.25    4.74
  -5  13  -4   26.03   11.79
  -6  13  -4   30.12   11.65
  -7  13  -4    1.44    4.62
   7  12  -4    7.22    8.26
   7  12  -4    7.99    6.35
  -7 -12   4   -3.50    2.14
   6  12  -4    3.11    4.27
   6  12  -4    2.09    5.40
  -6 -12   4    1.04    2.86
   5  12  -4   83.34   14.55
   5  12  -4   57.60   16.30
  -5 -12   4   52.32    8.86
   4  12  -4  -44.04   23.88
   4  12  -4   24.11    7.64
   4  12  -4   34.85   12.96
  -4 -12   4  -11.48   29.26
   3  12  -4   16.92    9.32
   3  12  -4   17.54    5.98
   3  12  -4   14.51   30.21
  -3 -12   4   15.26    4.12
   2  12  -4  -19.55   26.26
   2  12  -4    8.64    4.04
   2  12  -4   12.80    8.67
  -2 -12   4    9.51    3.05
  -2 -12   4  -22.66   15.17
   1  12  -4  -15.29   18.66
   1  12  -4   37.40   12.19
  -1 -12   4    4.93   20.54
   0  12  -4   27.02   25.39
   0  12  -4   16.38    8.02
   0  12  -4   19.84    4.95
   0 -12   4   10.72   20.72
   0 -12   4   20.85    3.94
  -1  12  -4   35.70    4.82
  -1  12  -4   39.98   12.74
   1 -12   4   29.18    4.80
   1 -12   4    2.57   18.62
  -2  12  -4   32.22   10.63
   2 -12   4    1.65   21.06
  -3  12  -4   14.11    3.55
  -3  12  -4   36.22   11.93
  -3  12  -4   22.87    6.38
   3 -12   4   -0.53   19.50
  -4  12  -4    2.11    3.12
  -4  12  -4    7.23    6.13
   4 -12   4   21.06   21.43
  -5  12  -4   31.15   10.73
  -5  12  -4   38.98    7.38
   5 -12   4   -9.07   23.80
  -6  12  -4  105.11   21.19
  -7  12  -4    2.75    5.15
  -8  12  -4    5.31    5.46
  -9  12  -4   17.87    7.98
  -9  12  -4    2.65    4.89
  -9 -11   4   -1.04    3.13
   8  11  -4    7.37    6.53
   8  11  -4    2.60    4.18
  -8 -11   4    0.20    2.89
   7  11  -4   24.83    8.43
   7  11  -4   28.01   11.89
  -7 -11   4   15.40    4.81
   6  11  -4   23.92    8.45
   6  11  -4   25.80   11.96
  -6 -11   4   25.91    5.97
   5  11  -4   83.81   14.63
   5  11  -4   64.71   32.87
   5  11  -4   74.20   19.29
  -5 -11   4   98.89   32.01
  -5 -11   4   59.26   10.01
   4  11  -4   10.73   25.06
   4  11  -4   22.45   10.33
   4  11  -4   27.52    7.43
   4  11  -4   18.85    9.79
  -4 -11   4   -1.73   20.61
  -4 -11   4   19.86    4.84
   3  11  -4   15.51    8.39
   3  11  -4   16.87    5.92
   3  11  -4   12.64    7.84
   3  11  -4   35.08   24.47
  -3 -11   4    2.82   19.02
  -3 -11   4    5.29    2.74
   2  11  -4   29.05   21.88
   2  11  -4   22.49    6.14
   2  11  -4    7.53    6.43
   2  11  -4   16.30    9.13
  -2 -11   4   -5.86   12.89
  -2 -11   4   11.54    3.32
   1  11  -4  237.70   35.29
   1  11  -4  247.77   45.61
   1  11  -4  322.34   35.96
   1  11  -4  316.93   29.71
  -1 -11   4  313.68   27.83
   0  11  -4   63.05   16.02
   0  11  -4   56.15   13.96
   0  11  -4   37.96   20.36
   0  11  -4   84.72    9.57
   0 -11   4   74.87    8.18
  -1  11  -4   -2.51   16.16
  -1  11  -4    1.95    5.22
  -1  11  -4   10.51    2.90
  -1  11  -4    6.48    3.95
   1 -11   4   10.24   15.06
   1 -11   4    6.75    2.45
  -2  11  -4   10.70    6.95
  -2  11  -4   18.08    3.76
  -2  11  -4   13.64    4.99
   2 -11   4   11.03    2.89
   2 -11   4  -10.76   13.47
  -3  11  -4  211.60   20.68
  -3  11  -4  195.55   18.98
  -3  11  -4  178.56   24.76
   3 -11   4  182.42   27.39
  -4  11  -4   74.12   11.53
  -4  11  -4   69.46   15.95
  -4  11  -4   92.08   10.28
  -5  11  -4   57.48   13.68
  -5  11  -4   51.97    8.64
  -5  11  -4   62.96    8.57
  -6  11  -4    7.36    6.19
  -6  11  -4    6.54    2.58
   6 -11   4   -8.31   17.38
  -7  11  -4   38.54   11.95
   7 -11   4    4.34   15.91
  -8  11  -4   11.01    6.60
  -8  11  -4    6.76    6.41
  -9  11  -4   23.64    9.33
 -10 -10   4   -2.42    2.48
   9  10  -4    0.30    3.01
  -9 -10   4   -4.11    2.42
   8  10  -4   37.20   13.52
   8  10  -4   65.60   14.60
  -8 -10   4   50.98    8.60
   7  10  -4   42.62   14.13
   7  10  -4   53.23   13.09
  -7 -10   4   56.48    9.23
   6  10  -4   62.01   13.42
   6  10  -4   57.12   17.51
  -6 -10   4   51.70   28.40
  -6 -10   4   62.79    9.81
   5  10  -4   54.35   15.85
   5  10  -4   30.03   11.06
   5  10  -4   52.65   11.30
   5  10  -4   53.90   24.75
  -5 -10   4   47.96    7.47
  -5 -10   4   44.51   19.01
  -5 -10   4   14.53    8.94
   4  10  -4   83.89   14.36
   4  10  -4   60.56   26.86
   4  10  -4   71.17   18.29
   4  10  -4  132.89   23.29
  -4 -10   4   72.46    9.57
  -4 -10   4   91.41   26.12
  -4 -10   4   81.76   18.23
   3  10  -4   79.77   10.95
   3  10  -4   61.18   16.12
   3  10  -4   55.33   14.76
   3  10  -4   70.59   24.95
  -3 -10   4   60.95   15.39
  -3 -10   4   63.38    9.12
  -3 -10   4   67.84   20.97
   2  10  -4  287.88   44.16
   2  10  -4  426.47   36.36
   2  10  -4  417.34   41.74
   2  10  -4  300.74   40.69
  -2 -10   4  334.36   40.39
  -2 -10   4  354.67   46.48
  -2 -10   4  375.51   33.72
   1  10  -4   -5.56    9.61
   1  10  -4    0.01    3.77
   1  10  -4   -1.04    3.19
   1  10  -4    3.42    2.73
  -1 -10   4    4.48    2.07
  -1 -10   4   -8.91   12.04
  -1 -10   4    1.12    5.09
   0  10  -4  174.23   27.40
   0  10  -4  130.15   28.77
   0  10  -4  163.61   21.93
   0 -10   4  167.73   15.77
  -1  10  -4   51.52   19.24
  -1  10  -4   22.52    9.76
  -1  10  -4   37.51   11.03
  -1  10  -4   47.04    8.51
  -1  10  -4   45.46    5.76
   1 -10   4   46.61    5.59
  -2  10  -4  108.93   12.76
  -2  10  -4  113.17   11.43
  -2  10  -4  114.36   20.17
   2 -10   4   99.24   10.84
  -3  10  -4   89.63   11.63
  -3  10  -4  110.14   11.32
  -3  10  -4   99.45   18.74
   3 -10   4   98.00   19.87
  -4  10  -4  567.65   53.94
  -4  10  -4  594.43   60.20
  -4  10  -4  663.42   55.82
  -4  10  -4  604.99   55.04
  -5  10  -4   17.24    7.23
  -5  10  -4    8.11    2.91
  -5  10  -4   22.46    5.79
   5 -10   4   -1.55   12.11
  -6  10  -4    5.60    3.68
  -6  10  -4    2.98    1.82
  -6  10  -4    1.97    4.11
   6 -10   4   -0.40    1.51
   6 -10   4    4.34   12.23
  -7  10  -4    0.03    3.86
   7 -10   4    9.01   11.58
   7 -10   4    5.33    3.11
  -8  10  -4  136.31   18.65
  -8  10  -4   99.17   20.57
  -9  10  -4    5.59    4.84
  -9  10  -4    0.20    4.18
 -10  10  -4   15.69    6.48
 -10  10  -4   13.71    7.17
 -10  -9   4    3.94    3.25
   9   9  -4   86.48   17.80
  -9  -9   4   90.67   11.51
   8   9  -4    7.56    6.01
   8   9  -4   15.66    9.10
  -8  -9   4    4.01    2.98
   7   9  -4   44.51   27.66
   7   9  -4   61.08   17.63
   7   9  -4   91.18   17.32
  -7  -9   4   84.40   10.11
   6   9  -4   25.67    8.30
   6   9  -4   17.72    9.04
   6   9  -4   21.47   20.15
  -6  -9   4   19.38    4.77
  -6  -9   4   22.21   20.18
   5   9  -4   86.22   26.64
   5   9  -4   80.73   14.57
   5   9  -4   57.42   15.83
   5   9  -4   74.34   17.00
  -5  -9   4   77.32    9.38
   4   9  -4   42.27   12.95
   4   9  -4   12.20    8.01
   4   9  -4   34.06   14.90
   4   9  -4   50.21   10.35
  -4  -9   4   23.47   15.57
  -4  -9   4   25.30    5.29
  -4  -9   4   32.50   11.09
   3   9  -4 1367.31  111.83
   3   9  -4 1047.07  110.65
   3   9  -4 1342.95  106.31
   3   9  -4  964.89  113.23
  -3  -9   4 1209.96  114.50
  -3  -9   4 1087.60  102.78
  -3  -9   4 1163.61  110.14
   2   9  -4    5.15   12.02
   2   9  -4   13.87    4.85
   2   9  -4   18.77    7.46
   2   9  -4   13.30    7.88
  -2  -9   4    0.52   12.48
  -2  -9   4   30.62   10.21
  -2  -9   4   14.29    3.57
   1   9  -4   -4.71   10.93
   1   9  -4    6.59    5.21
   1   9  -4    0.57    3.44
   1   9  -4    4.36    2.59
  -1  -9   4    3.59    1.97
  -1  -9   4   -3.62    7.02
  -1  -9   4    5.18    5.21
   0   9  -4  149.55   25.62
   0   9  -4  183.96   22.51
   0   9  -4  112.79   26.58
   0  -9   4  217.58   27.00
   0  -9   4  189.33   16.83
   0  -9   4  160.95   22.30
  -1   9  -4  977.69   85.14
  -1   9  -4  821.20   89.99
  -1   9  -4  872.88   88.48
  -1   9  -4  899.85   94.47
   1  -9   4 1106.52   94.90
   1  -9   4 1030.37   90.53
  -2   9  -4  211.72   21.17
  -2   9  -4  212.37   19.60
  -2   9  -4  211.25   24.99
  -2   9  -4  219.65   20.15
   2  -9   4  202.00   20.04
   2  -9   4  204.90   19.68
  -3   9  -4  270.70   27.03
  -3   9  -4  288.74   31.45
  -3   9  -4  286.87   25.98
  -3   9  -4  314.04   27.21
   3  -9   4  263.30   26.11
   3  -9   4  281.75   30.80
   3  -9   4  282.98   31.90
   3  -9   4  300.17   35.86
   3  -9   4  277.00   33.67
  -4   9  -4    1.20    1.70
  -4   9  -4   -2.23    2.44
  -4   9  -4    3.42    2.57
  -4   9  -4    4.03    1.59
   4  -9   4    2.21    8.36
   4  -9   4   -2.88    2.44
   4  -9   4    4.53    3.96
   4  -9   4   15.97   11.65
   4  -9   4    2.87    1.48
  -5   9  -4   50.38    6.18
  -5   9  -4   58.03   12.10
  -5   9  -4   62.18   10.26
   5  -9   4   59.70   15.33
   5  -9   4   48.81   10.29
   5  -9   4   20.39   12.38
  -6   9  -4   39.18    5.29
  -6   9  -4   36.70    8.58
  -6   9  -4   40.49   10.46
   6  -9   4   24.32   11.70
   6  -9   4   23.84   12.18
   6  -9   4   33.17    8.03
  -7   9  -4   74.38   14.54
   7  -9   4   84.76   10.18
   7  -9   4   82.53   13.52
  -8   9  -4  144.52   19.31
  -9   9  -4   74.37   14.00
  -9   9  -4   30.92   10.58
 -10   9  -4   10.49    6.56
 -10   9  -4   17.47    6.52
 -10   9  -4   22.02    4.58
 -11   9  -4    2.56    3.72
 -11  -8   4    1.82    3.34
  10   8  -4   76.27   17.57
 -10  -8   4   75.57   10.79
   9   8  -4   26.15   10.60
  -9  -8   4   19.80    5.31
   8   8  -4   15.57    8.06
  -8  -8   4   16.72    4.75
   7   8  -4   65.84   14.25
   7   8  -4   71.06   26.44
   7   8  -4   67.10   15.91
  -7  -8   4   80.02   24.01
  -7  -8   4   58.02    8.78
   6   8  -4  119.32   25.26
   6   8  -4  130.81   31.22
   6   8  -4  206.91   22.99
   6   8  -4  119.16   25.99
  -6  -8   4  209.65   34.59
  -6  -8   4  177.56   24.47
  -6  -8   4  203.64   18.01
   5   8  -4  163.44   29.09
   5   8  -4  253.21   25.31
   5   8  -4  188.89   35.63
   5   8  -4  171.85   26.33
  -5  -8   4  191.88   26.37
  -5  -8   4  233.88   33.33
  -5  -8   4  222.62   20.57
   4   8  -4  556.66   68.06
   4   8  -4  533.55   64.35
   4   8  -4  697.02   66.09
   4   8  -4  764.26   62.07
  -4  -8   4  717.60   69.64
  -4  -8   4  637.81   64.53
  -4  -8   4  611.11   57.72
   3   8  -4   27.99    9.66
   3   8  -4   28.50    9.45
   3   8  -4   21.23   14.03
   3   8  -4   20.70    5.95
  -3  -8   4   27.43    9.08
  -3  -8   4   35.49   12.93
  -3  -8   4   16.21    3.79
   2   8  -4   65.48   18.68
   2   8  -4   85.18   16.37
   2   8  -4   92.18   10.48
   2   8  -4   55.20   14.01
  -2  -8   4   59.17   13.59
  -2  -8   4   73.00    8.41
  -2  -8   4   63.90   17.75
   1   8  -4  123.59   25.30
   1   8  -4  161.80   15.53
   1   8  -4  122.34   22.32
   1   8  -4  155.05   19.64
  -1  -8   4  137.88   19.44
  -1  -8   4  142.84   14.31
  -1  -8   4  136.86   21.36
   0   8  -4  332.03   43.00
   0   8  -4  404.11   47.08
   0   8  -4  390.89   37.79
   0   8  -4  401.40   42.51
   0  -8   4  441.35   46.75
   0  -8   4  505.79   44.78
   0  -8   4  451.32   37.59
  -1   8  -4  858.62   76.43
  -1   8  -4  928.43   78.18
   1  -8   4  818.36   76.72
   1  -8   4  850.36   84.73
   1  -8   4  931.86   82.87
  -2   8  -4 1337.67  102.97
  -2   8  -4  963.22  106.60
   2  -8   4 1138.35  107.19
   2  -8   4 1164.78  109.30
   2  -8   4 1238.55  102.99
  -3   8  -4  213.82   20.40
  -3   8  -4  209.18   19.37
  -3   8  -4  201.15   19.83
  -3   8  -4  209.57   23.70
   3  -8   4  222.17   27.57
   3  -8   4  169.56   25.00
   3  -8   4  221.07   24.71
   3  -8   4  218.90   23.88
   3  -8   4  200.64   19.04
  -4   8  -4   93.31   10.40
  -4   8  -4   73.94    8.10
  -4   8  -4   76.67    8.32
  -4   8  -4   67.60   13.05
   4  -8   4   96.10   17.77
   4  -8   4   74.82   13.53
   4  -8   4   81.72   14.02
   4  -8   4   49.66   13.35
  -5   8  -4  113.63   13.98
  -5   8  -4  108.59   10.99
  -5   8  -4  112.76   15.22
   5  -8   4   89.73   15.22
   5  -8   4  118.30   20.00
   5  -8   4  120.46   18.22
   5  -8   4  127.12   15.39
  -6   8  -4  512.43   48.27
  -6   8  -4  535.13   48.11
  -6   8  -4  484.18   42.78
   6  -8   4  394.02   46.87
   6  -8   4  499.28   46.34
   6  -8   4  520.97   48.71
  -7   8  -4   81.09   14.07
  -7   8  -4   47.15   13.52
   7  -8   4   63.24   10.22
   7  -8   4   63.74   10.05
   7  -8   4   62.43    7.79
  -8   8  -4   28.37    8.30
  -8   8  -4    5.75    6.44
  -9   8  -4   32.00    9.01
  -9   8  -4   39.00   11.50
 -10   8  -4    0.94    2.01
 -10   8  -4    1.53    3.32
 -11   8  -4    0.25    3.87
 -11   8  -4    2.56    2.33
 -12  -7   4   13.07    4.95
 -11  -7   4   52.65    8.90
  10   7  -4    5.05    5.55
 -10  -7   4    6.39    3.48
   9   7  -4    7.13    6.06
  -9  -7   4   21.76   17.39
  -9  -7   4    8.05    3.54
   8   7  -4   -0.35    0.50
   8   7  -4   -3.63   18.74
   8   7  -4    8.74    6.40
  -8  -7   4  -14.26   18.59
  -8  -7   4    5.02    3.12
   7   7  -4  127.84   27.11
   7   7  -4  125.08   21.32
   7   7  -4   79.72   18.53
  -7  -7   4  138.37   27.66
  -7  -7   4  119.80   12.57
   6   7  -4  327.49   33.03
   6   7  -4  278.19   40.51
   6   7  -4  258.08   27.06
   6   7  -4  257.87   34.03
   6   7  -4  236.23   32.48
  -6  -7   4  350.11   27.50
   5   7  -4  835.98   70.45
   5   7  -4  645.55   71.43
   5   7  -4  621.63   75.96
   5   7  -4  628.36   65.16
   5   7  -4  614.89   71.76
  -5  -7   4  788.27   75.65
  -5  -7   4  865.82   73.20
  -5  -7   4  852.47   65.31
   4   7  -4    2.99    3.02
   4   7  -4    8.99    6.11
   4   7  -4    2.40    1.88
   4   7  -4   13.69   12.23
   4   7  -4   12.35    6.84
  -4  -7   4    0.76    4.44
  -4  -7   4    4.78    2.04
  -4  -7   4    1.43    9.93
   3   7  -4  275.61   33.57
   3   7  -4  254.76   37.57
   3   7  -4  253.47   33.65
   3   7  -4  265.15   28.63
   3   7  -4  355.52   31.24
  -3  -7   4  348.83   37.88
  -3  -7   4  319.49   28.24
  -3  -7   4  369.40   34.96
   2   7  -4    4.02    2.31
   2   7  -4   11.74    5.55
   2   7  -4    1.47    5.75
   2   7  -4   11.20    6.44
   2   7  -4    6.41    3.23
  -2  -7   4    3.05    1.78
  -2  -7   4    3.38    4.11
  -2  -7   4    5.96    8.30
   1   7  -4 1529.07  147.12
   1   7  -4 1585.75  156.93
   1   7  -4 1456.90  153.21
  -1  -7   4 1865.67  156.41
  -1  -7   4 1799.32  147.81
  -1  -7   4 1967.20  154.04
   0   7  -4 1311.24  108.40
   0   7  -4 1128.49  112.44
   0   7  -4 1066.30  108.95
   0  -7   4 1180.04  103.05
   0  -7   4 1185.46  108.18
  -1   7  -4  153.95   19.50
  -1   7  -4  156.85   15.24
  -1   7  -4  182.16   17.11
  -1   7  -4  184.92   15.96
   1  -7   4  161.33   15.81
   1  -7   4  180.79   23.28
   1  -7   4  188.59   21.02
   1  -7   4  152.77   15.61
  -2   7  -4   33.63    8.51
  -2   7  -4   51.38    7.30
  -2   7  -4   49.44    5.72
  -2   7  -4   52.07    5.77
   2  -7   4   47.98   12.44
   2  -7   4   53.67   11.90
   2  -7   4   49.87    5.41
   2  -7   4   46.34    5.45
   2  -7   4   47.78   10.51
   2  -7   4   38.91    8.80
  -3   7  -4   65.07   11.98
  -3   7  -4   57.09    7.15
  -3   7  -4   72.64    7.21
  -3   7  -4   68.73    8.25
   3  -7   4   58.78   11.25
   3  -7   4   81.91   15.72
   3  -7   4   69.09   12.24
   3  -7   4   57.99   13.24
   3  -7   4   64.87    6.60
  -4   7  -4   19.28    3.28
  -4   7  -4   14.47    5.49
  -4   7  -4   19.16    4.95
  -4   7  -4   19.82    3.38
   4  -7   4   20.34    8.77
   4  -7   4   16.93    5.99
   4  -7   4   20.76    9.02
   4  -7   4   14.50    5.36
  -5   7  -4  231.59   21.02
  -5   7  -4  215.88   24.87
  -5   7  -4  260.28   25.39
   5  -7   4  213.38   24.15
   5  -7   4  246.51   25.34
   5  -7   4  251.57   28.08
   5  -7   4  231.61   26.33
  -6   7  -4 1042.71   91.65
   6  -7   4  881.50   89.75
   6  -7   4  837.51   88.76
   6  -7   4 1172.99   92.36
   6  -7   4 1132.53   90.54
  -7   7  -4   25.13    8.59
  -7   7  -4   36.63    8.74
   7  -7   4   34.88    6.59
   7  -7   4   44.87    5.01
   7  -7   4   40.64    5.10
   7  -7   4   32.15    5.87
  -8   7  -4   24.86    7.14
  -8   7  -4   20.81    7.44
  -9   7  -4    2.51    4.68
  -9   7  -4    4.69    3.82
 -10   7  -4  122.67   19.68
 -10   7  -4  124.33   15.64
 -11   7  -4   25.30    8.45
 -11   7  -4   10.24    3.56
 -12   7  -4    2.27    4.32
 -12   7  -4    4.17    2.77
 -12  -6   4   28.43    6.45
  11   6  -4   17.04    9.18
 -11  -6   4   22.70    5.68
  10   6  -4   11.16    7.41
 -10  -6   4    9.81    3.73
 -10  -6   4   -6.10   21.98
   9   6  -4   -0.57    3.67
  -9  -6   4   -1.01    1.95
  -9  -6   4   -3.07   17.38
   8   6  -4  104.70   21.30
  -8  -6   4  131.67   13.39
  -8  -6   4  120.61   24.69
   7   6  -4  684.32   80.18
   7   6  -4  582.13   73.74
   7   6  -4  720.01   73.74
  -7  -6   4  873.40   74.73
  -7  -6   4  923.43   79.29
  -7  -6   4  759.91   67.17
   6   6  -4   97.93   22.50
   6   6  -4  129.88   28.20
   6   6  -4  154.99   15.92
   6   6  -4  197.62   22.51
   6   6  -4  176.15   21.93
  -6  -6   4  180.26   16.40
  -6  -6   4  207.05   27.94
  -6  -6   4  162.82   21.71
   5   6  -4   -0.03    9.79
   5   6  -4    2.06    3.57
   5   6  -4    3.42    4.44
   5   6  -4    4.93    1.99
   5   6  -4    7.45    4.55
  -5  -6   4    8.19    7.34
  -5  -6   4    5.03    2.04
  -5  -6   4   -1.92    3.23
   4   6  -4   70.05   15.64
   4   6  -4   59.27    7.61
   4   6  -4   77.97   19.33
   4   6  -4   67.06   12.05
   4   6  -4   69.86   14.84
  -4  -6   4   76.85    7.89
  -4  -6   4   73.93   16.58
  -4  -6   4   76.52   14.12
   3   6  -4   60.34    9.88
   3   6  -4   48.35    6.10
   3   6  -4   35.30   10.55
   3   6  -4   35.72   10.61
   3   6  -4   33.81   13.25
  -3  -6   4   45.47   10.70
  -3  -6   4   55.87   13.71
  -3  -6   4   48.81    5.92
   2   6  -4  282.83   28.05
   2   6  -4  255.56   36.15
   2   6  -4  245.76   32.05
   2   6  -4  279.37   33.73
   2   6  -4  325.96   29.65
  -2  -6   4  306.25   28.19
  -2  -6   4  348.37   29.04
  -2  -6   4  366.90   36.89
  -2  -6   4  358.87   33.84
   1   6  -4 2375.42  217.33
   1   6  -4 2494.77  220.77
   0   6  -4  646.13   62.44
   0   6  -4  654.53   58.09
   0  -6   4  686.31   58.25
   0  -6   4  635.04   64.66
   0  -6   4  684.24   62.85
   0  -6   4  639.61   60.52
  -1   6  -4  191.96   21.40
  -1   6  -4  190.71   17.68
   1  -6   4  185.44   21.48
   1  -6   4  195.08   17.44
   1  -6   4  168.70   19.41
   1  -6   4  188.43   17.46
   1  -6   4  169.98   20.55
   1  -6   4  215.30   24.44
   1  -6   4  189.13   22.77
  -2   6  -4  604.60   49.53
  -2   6  -4  563.16   49.18
  -2   6  -4  542.85   52.75
  -2   6  -4  591.65   49.70
   2  -6   4  564.12   51.25
   2  -6   4  446.52   52.00
   2  -6   4  532.23   49.03
   2  -6   4  586.30   55.64
   2  -6   4  593.61   48.79
   2  -6   4  567.15   53.43
   2  -6   4  493.41   53.94
   3  -6   4 1223.31  125.09
   3  -6   4 1521.12  128.60
   3  -6   4 1444.83  123.83
   3  -6   4 1560.75  126.67
   3  -6   4 1295.15  126.78
  -4   6  -4  736.98   65.43
  -4   6  -4  696.49   65.65
  -4   6  -4  694.48   62.26
   4  -6   4  698.86   63.94
   4  -6   4  728.67   68.38
   4  -6   4  751.39   65.69
   4  -6   4  662.82   66.51
   4  -6   4  747.37   66.48
  -5   6  -4  511.52   47.19
   5  -6   4  515.69   49.19
   5  -6   4  456.99   45.65
   5  -6   4  466.27   46.73
   5  -6   4  549.48   47.63
  -6   6  -4    4.39    3.63
  -6   6  -4    2.74    3.99
   6  -6   4    3.05    1.90
   6  -6   4    4.05    2.72
   6  -6   4    7.15    6.22
   6  -6   4   -1.47    3.39
  -7   6  -4  179.71   20.49
  -7   6  -4  225.17   23.13
   7  -6   4  188.97   18.08
   7  -6   4  175.20   17.26
   7  -6   4  190.47   17.69
   7  -6   4  197.95   17.66
  -8   6  -4   28.92    8.27
  -8   6  -4   44.48    8.85
  -9   6  -4   22.56    6.35
  -9   6  -4   16.98    6.96
 -10   6  -4   72.40   13.41
 -10   6  -4   56.23   10.41
 -11   6  -4  133.81   14.96
 -11   6  -4  154.47   18.81
 -12   6  -4    3.94    2.66
 -12   6  -4    7.78    5.17
 -13  -5   4   12.48    4.77
 -12  -5   4    8.45    3.57
  11   5  -4    2.28    5.47
 -11  -5   4    3.48    2.66
  10   5  -4   29.30   12.44
 -10  -5   4   22.40    5.22
 -10  -5   4   46.78   21.01
   9   5  -4   19.56    9.52
  -9  -5   4    9.41    5.10
  -9  -5   4   33.93    5.63
  -9  -5   4   15.73   16.33
  -9  -5   4    7.56   13.85
   8   5  -4  527.07   57.19
  -8  -5   4  568.06   49.47
  -8  -5   4  506.21   53.94
  -8  -5   4  630.74   59.04
  -8  -5   4  503.42   57.03
   7   5  -4  109.45   20.87
   7   5  -4  130.48   12.51
  -7  -5   4  152.12   13.92
  -7  -5   4  141.26   24.11
   6   5  -4    7.60    4.19
   6   5  -4   14.15   12.30
   6   5  -4    7.92    5.14
   6   5  -4    5.27    5.77
   6   5  -4   10.57    2.25
  -6  -5   4   11.47    5.90
  -6  -5   4    8.72    2.55
  -6  -5   4   14.70   10.11
   5   5  -4  792.77   77.53
   5   5  -4  673.75   78.84
   5   5  -4  696.03   82.35
   5   5  -4  902.01   78.12
  -5  -5   4  979.07   82.50
  -5  -5   4  904.62   78.77
   4   5  -4  427.10   53.51
   4   5  -4  535.30   51.92
   4   5  -4  543.86   47.87
   4   5  -4  587.11   53.55
   4   5  -4  457.06   57.22
  -4  -5   4  633.54   54.28
  -4  -5   4  597.28   56.75
   3   5  -4 1344.21  127.97
   3   5  -4 1456.66  130.31
   3   5  -4 1372.48  132.73
  -3  -5   4 1477.61  125.96
   2   5  -4 1925.55  167.10
   2   5  -4 1773.53  169.15
   1   5  -4  171.04   17.40
   1   5  -4  179.99   21.55
   1   5  -4  201.56   17.72
  -1  -5   4  173.53   20.96
  -1  -5   4  224.44   18.28
  -1  -5   4  142.83   21.59
  -1  -5   4  214.76   20.25
   0   5  -4  195.81   22.56
   0   5  -4  220.90   19.09
   0  -5   4  168.17   23.38
   0  -5   4  200.34   18.83
   0  -5   4  160.55   21.08
   0  -5   4  178.57   22.90
   0  -5   4  192.38   22.13
   0  -5   4  234.31   21.49
   0  -5   4  246.77   19.16
  -1   5  -4  381.67   33.17
  -1   5  -4  338.35   28.74
   1  -5   4  364.71   28.51
   1  -5   4  330.19   28.59
   1  -5   4  255.55   31.26
   1  -5   4  260.11   32.36
   1  -5   4  356.69   31.04
   1  -5   4  258.11   32.87
   1  -5   4  287.93   31.46
  -2   5  -4  264.05   27.10
  -2   5  -4  287.68   23.76
   2  -5   4  214.10   27.66
   2  -5   4  245.63   26.57
   2  -5   4  263.03   28.13
   2  -5   4  210.79   26.28
   2  -5   4  283.11   23.21
   2  -5   4  296.81   25.77
  -3   5  -4  380.95   33.58
  -3   5  -4  425.41   37.23
   3  -5   4  411.29   37.92
   3  -5   4  403.18   35.10
   3  -5   4  299.06   36.04
   3  -5   4  304.73   37.45
   3  -5   4  440.10   36.94
   4  -5   4 2722.43  219.49
   4  -5   4 2278.02  220.25
  -5   5  -4   14.22    4.69
  -5   5  -4    8.88    4.49
   5  -5   4   15.18    5.96
   5  -5   4    4.55    3.01
   5  -5   4   14.33    4.01
   5  -5   4   11.44    3.16
   5  -5   4    8.61    3.94
  -6   5  -4   50.00    8.77
  -6   5  -4   47.60    9.75
   6  -5   4   39.06    5.36
   6  -5   4   34.68    6.51
   6  -5   4   45.07    8.46
   6  -5   4   54.13   10.18
   6  -5   4   44.05    7.46
  -7   5  -4   29.34    7.61
  -7   5  -4   11.65    4.40
   7  -5   4   12.36    4.00
   7  -5   4   13.24    5.22
   7  -5   4   15.26    2.38
   7  -5   4   11.53    2.95
   7  -5   4   14.94    2.95
  -8   5  -4  411.92   42.22
  -8   5  -4  492.98   44.57
   8  -5   4  463.53   44.42
  -9   5  -4   17.20    6.20
  -9   5  -4   16.12    4.77
   9  -5   4   11.96    6.01
 -10   5  -4   29.39    7.70
 -11   5  -4   20.72    4.77
 -11   5  -4   17.18    6.36
 -12   5  -4   25.67    7.59
 -12   5  -4   19.22    5.20
 -13  -4   4   11.97    4.48
 -12  -4   4   16.23    4.73
  11   4  -4   18.48   10.01
 -11  -4   4   26.81    5.69
 -11  -4   4   17.42   19.68
  10   4  -4   84.71   21.32
 -10  -4   4   89.72   21.60
 -10  -4   4  108.92   11.28
 -10  -4   4   80.65   14.88
  -9  -4   4  512.71   53.47
  -9  -4   4  539.10   57.77
  -9  -4   4  558.90   49.28
  -9  -4   4  559.99   55.78
   8   4  -4   -1.06    3.14
  -8  -4   4    3.32    7.62
  -8  -4   4    5.57    2.51
  -8  -4   4    2.39    3.74
  -8  -4   4    6.81    9.32
  -8  -4   4    7.60    4.65
   7   4  -4   19.43    7.96
  -7  -4   4   35.93    8.48
  -7  -4   4   54.37   13.06
  -7  -4   4   22.15    4.22
   6   4  -4   33.27    9.86
  -6  -4   4   45.88    9.74
  -6  -4   4   46.85   10.32
  -6  -4   4   35.44   11.30
  -6  -4   4   56.05   13.39
  -6  -4   4   55.63    5.99
   5   4  -4  384.67   42.61
   5   4  -4  482.86   42.17
   5   4  -4  418.43   37.20
  -5  -4   4  412.64   42.72
  -5  -4   4  457.39   45.89
  -5  -4   4  404.23   41.21
   4   4  -4  299.40   27.32
   4   4  -4  307.52   28.26
   4   4  -4  281.63   31.31
   4   4  -4  364.89   32.19
  -4  -4   4  319.68   35.18
  -4  -4   4  294.39   30.04
  -4  -4   4  273.99   29.04
  -4  -4   4  319.02   27.98
  -4  -4   4  344.29   33.09
  -3  -4   4 3406.09  300.65
   2   4  -4  209.77   23.94
   2   4  -4  278.68   27.27
   2   4  -4  260.60   23.53
  -2  -4   4  303.13   23.90
  -2  -4   4  252.77   27.66
  -2  -4   4  252.42   26.88
  -2  -4   4  237.03   25.03
  -2  -4   4  251.20   26.34
  -2  -4   4  238.84   28.60
  -2  -4   4  287.45   24.25
   1   4  -4  342.34   27.68
   1   4  -4  254.20   30.27
  -1  -4   4  297.94   30.50
  -1  -4   4  296.56   29.23
  -1  -4   4  283.60   30.00
  -1  -4   4  365.04   28.07
  -1  -4   4  291.15   31.32
  -1  -4   4  267.67   31.64
   0   4  -4  455.14   47.47
   0   4  -4  527.27   44.38
   0  -4   4  579.61   46.75
   0  -4   4  456.55   47.80
   0  -4   4  469.84   46.76
   1  -4   4 2375.99  227.56
   1  -4   4 2810.50  227.97
   2  -4   4 1687.55  138.40
   2  -4   4 1426.74  138.27
  -3   4  -4  488.26   41.88
  -3   4  -4  578.51   45.17
  -3   4  -4  448.89   44.51
   3  -4   4  504.13   43.95
   3  -4   4  472.33   44.62
   3  -4   4  413.58   43.91
   3  -4   4  428.27   45.13
   3  -4   4  495.42   42.80
  -4   4  -4    3.92    2.83
  -4   4  -4   11.42    4.28
  -4   4  -4   13.07    2.43
   4  -4   4   15.31    3.76
   4  -4   4   15.24    3.61
   4  -4   4   19.05    5.84
   4  -4   4   20.37    3.33
   4  -4   4    9.48    4.20
  -5   4  -4  470.06   40.82
  -5   4  -4  461.25   41.37
   5  -4   4  375.44   40.99
   5  -4   4  377.08   39.97
   5  -4   4  449.80   39.53
   5  -4   4  472.10   40.99
   5  -4   4  442.77   40.19
  -6   4  -4   15.94    4.58
  -6   4  -4   18.39    5.37
   6  -4   4   15.28    4.37
   6  -4   4   11.09    3.39
   6  -4   4   15.35    5.38
   6  -4   4   18.76    5.50
   6  -4   4   14.39    3.07
  -7   4  -4   36.77    3.92
  -7   4  -4   49.34    9.00
  -7   4  -4   44.62    7.57
  -7   4  -4   37.55    3.66
   7  -4   4   33.77    7.41
   7  -4   4   46.47    9.56
   7  -4   4   35.89    4.44
   7  -4   4   37.43    5.47
   7  -4   4   28.36    5.30
  -8   4  -4  148.57   17.43
  -8   4  -4  185.79   16.14
  -8   4  -4  217.58   20.73
  -8   4  -4  173.95   15.77
   8  -4   4  186.75   21.14
  -9   4  -4  259.71   25.45
  -9   4  -4  235.36   21.13
  -9   4  -4  224.46   20.81
   9  -4   4  236.10   26.69
 -10   4  -4    3.17    3.63
 -10   4  -4    1.47    0.99
  10  -4   4    3.74    4.16
 -11   4  -4    3.76    3.63
 -11   4  -4   -0.08    2.18
  11  -4   4    0.85    3.89
 -12   4  -4   21.86    6.78
 -12   4  -4   16.15    4.60
 -13  -3   4    4.80    3.38
  12   3  -4   18.51   11.65
 -12  -3   4   27.38    5.94
  11   3  -4   11.64    8.23
 -11  -3   4   11.50   13.23
 -11  -3   4   10.87    3.86
 -11  -3   4   14.01    4.28
  10   3  -4  183.13   33.23
 -10  -3   4  190.13   21.66
 -10  -3   4  212.69   19.71
 -10  -3   4  185.67   26.78
   9   3  -4   38.72   12.60
  -9  -3   4   42.10   11.19
  -9  -3   4   37.34    8.92
  -9  -3   4   66.73    8.30
  -9  -3   4   77.74   14.58
   8   3  -4   18.45    8.58
  -8  -3   4    5.89    4.10
  -8  -3   4    5.55    7.44
  -8  -3   4    3.77    2.09
   7   3  -4  176.23   26.58
  -7  -3   4  258.42   21.84
  -7  -3   4  218.37   25.05
  -7  -3   4  240.06   26.40
  -7  -3   4  243.14   27.84
  -6  -3   4  722.90   69.78
  -6  -3   4  838.39   68.46
  -6  -3   4  753.89   67.56
  -6  -3   4  650.07   66.63
  -6  -3   4  647.47   68.33
  -5  -3   4 1932.88  159.09
  -5  -3   4 1589.20  157.20
  -5  -3   4 1886.72  161.31
  -5  -3   4 1720.20  159.31
   4   3  -4  674.80   54.29
  -4  -3   4  695.08   56.66
  -4  -3   4  621.27   55.99
  -4  -3   4  544.51   56.75
  -4  -3   4  589.39   57.87
  -4  -3   4  573.29   58.33
  -4  -3   4  554.88   59.48
   3   3  -4   67.63    8.31
   3   3  -4   43.20    8.34
  -3  -3   4   55.88    6.06
  -3  -3   4   44.08    8.55
  -3  -3   4   50.34   10.26
  -3  -3   4   42.83    9.00
  -3  -3   4   46.81   11.10
  -3  -3   4   59.87    7.52
  -3  -3   4   59.03    7.23
   2   3  -4  187.07   17.14
   2   3  -4  134.80   14.40
  -2  -3   4  138.69   17.47
  -2  -3   4  136.43   18.16
  -2  -3   4  112.38   16.19
  -2  -3   4  177.02   14.95
  -2  -3   4  178.87   15.12
  -2  -3   4  153.50   16.78
   1   3  -4  224.97   20.48
   1   3  -4  172.30   17.83
  -1  -3   4  183.15   21.08
  -1  -3   4  207.87   18.08
  -1  -3   4  189.67   19.02
  -1  -3   4  191.55   20.97
  -1  -3   4  186.32   19.78
  -1  -3   4  199.49   20.24
   0   3  -4   72.90    7.53
   0   3  -4   87.91   10.07
   0   3  -4   76.80   10.08
   0   3  -4   69.68    9.02
   0  -3   4   85.05    7.68
   0  -3   4   90.01    9.78
   0  -3   4   69.84    8.75
   0  -3   4   68.62   10.09
  -1   3  -4  860.53   88.41
  -1   3  -4 1014.84   88.99
   1  -3   4 1109.28   89.45
  -2   3  -4 2112.39  182.60
   2  -3   4 2060.20  182.50
  -3   3  -4  116.06   12.04
  -3   3  -4  117.24   12.30
  -3   3  -4  110.12   12.75
  -3   3  -4  118.04   12.60
  -3   3  -4  111.09   10.54
   3  -3   4  117.68   12.14
   3  -3   4  115.03   10.82
   3  -3   4  110.66   12.50
   3  -3   4   97.23   11.61
  -4   3  -4  291.98   26.00
  -4   3  -4  221.79   25.12
  -4   3  -4  270.68   26.02
  -4   3  -4  286.86   25.34
   4  -3   4  264.77   25.73
   4  -3   4  273.44   26.16
   4  -3   4  262.57   25.01
  -5   3  -4  235.54   20.47
  -5   3  -4  230.98   20.56
  -5   3  -4  187.17   22.11
  -5   3  -4  263.26   23.71
  -5   3  -4  233.73   23.24
  -5   3  -4  235.57   22.43
   5  -3   4  244.92   22.37
   5  -3   4  251.96   23.24
   5  -3   4  250.63   24.41
  -6   3  -4  458.37   43.02
  -6   3  -4  475.85   40.95
  -6   3  -4  467.22   42.34
  -6   3  -4  491.52   43.86
   6  -3   4  473.85   45.23
   6  -3   4  460.34   42.86
   6  -3   4  452.54   42.09
  -7   3  -4   44.12    6.17
  -7   3  -4   51.99    5.61
  -7   3  -4   57.79    9.51
  -7   3  -4   54.74    8.02
   7  -3   4   49.94    6.16
   7  -3   4   65.59   12.49
   7  -3   4   60.06    7.81
  -8   3  -4    7.44    2.07
  -8   3  -4   10.22    4.46
   8  -3   4    7.40    5.04
   8  -3   4   10.10    2.34
   8  -3   4    2.89    4.08
   8  -3   4    4.73    4.10
   8  -3   4    7.29    2.08
  -9   3  -4  187.38   18.43
  -9   3  -4  228.24   22.06
   9  -3   4  192.22   24.05
 -10   3  -4   17.26    5.52
 -10   3  -4   22.96    3.39
  10  -3   4   16.77    7.50
 -11   3  -4    6.22    3.89
 -11   3  -4    0.85    1.19
 -11   3  -4    1.50    2.21
  11  -3   4    1.36    4.17
 -12   3  -4    2.33    3.46
 -12   3  -4   -0.28    1.97
 -13  -2   4    7.80    3.93
  12   2  -4   52.14   18.18
 -12  -2   4   76.05    9.37
  11   2  -4   85.99   22.41
 -11  -2   4   81.97   13.11
 -11  -2   4  104.26   11.00
  10   2  -4   -0.74    3.97
 -10  -2   4   -3.30    5.88
 -10  -2   4    6.35    7.38
 -10  -2   4    0.44    2.11
 -10  -2   4    1.05    2.13
   9   2  -4    9.81    7.05
  -9  -2   4    4.01    2.17
  -9  -2   4    2.89    5.59
  -9  -2   4    6.08    3.24
  -9  -2   4   10.85    7.20
   8   2  -4   84.34   19.62
  -8  -2   4  153.63   18.49
  -8  -2   4  142.37   15.79
  -8  -2   4  142.15   14.04
  -8  -2   4  161.23   18.20
  -8  -2   4  141.36   15.91
   7   2  -4   46.04   12.65
  -7  -2   4   46.79    8.96
  -7  -2   4   63.45    6.76
  -7  -2   4   46.20   10.55
  -7  -2   4   63.53   12.93
  -7  -2   4   65.62   13.04
  -7  -2   4   74.89   11.13
  -6  -2   4  564.22   54.94
  -6  -2   4  594.69   56.68
  -6  -2   4  582.28   56.81
  -6  -2   4  622.79   55.38
  -6  -2   4  623.96   56.65
  -6  -2   4  600.16   58.61
   5   2  -4  670.72   56.57
  -5  -2   4  733.85   59.35
  -5  -2   4  501.72   59.22
  -5  -2   4  688.17   59.93
  -5  -2   4  656.60   58.61
  -5  -2   4  688.13   60.46
  -5  -2   4  536.55   61.17
   4   2  -4  614.07   54.64
  -4  -2   4  597.53   57.80
  -4  -2   4  655.61   56.56
  -4  -2   4  594.78   56.66
  -4  -2   4  644.22   56.92
  -3  -2   4  855.63   84.43
  -3  -2   4  971.79   83.88
  -3  -2   4 1003.20   82.93
  -3  -2   4  870.53   83.21
   2   2  -4  765.05   72.72
  -2  -2   4  847.18   73.08
   1   2  -4 1069.64   97.36
  -1  -2   4 1121.83   97.56
   0   2  -4 3703.73  321.30
  -1   2  -4  492.80   45.96
  -1   2  -4  495.57   45.28
  -1   2  -4  538.64   44.90
   1  -2   4  512.87   46.09
   1  -2   4  460.70   45.11
  -2   2  -4 1522.02  132.35
   2  -2   4 1488.58  132.25
  -3   2  -4  261.57   27.86
  -3   2  -4  290.87   27.40
  -3   2  -4  324.70   26.41
  -3   2  -4  288.57   27.42
   3  -2   4  287.58   27.35
   3  -2   4  278.47   27.94
   3  -2   4  314.35   28.82
  -4   2  -4  335.90   32.27
  -4   2  -4  318.08   31.37
  -4   2  -4  378.18   32.03
   4  -2   4  349.80   33.60
   4  -2   4  339.90   31.43
   4  -2   4  325.31   32.08
  -5   2  -4  134.86   15.00
  -5   2  -4  127.70   12.51
  -5   2  -4  143.39   14.77
  -5   2  -4  149.95   14.32
   5  -2   4  130.75   14.81
   5  -2   4  145.73   16.79
   5  -2   4  140.37   14.08
  -6   2  -4 1197.80  107.84
  -6   2  -4 1238.86  108.01
   6  -2   4 1251.82  110.83
   6  -2   4 1195.03  107.75
  -7   2  -4  144.10   13.91
  -7   2  -4  134.17   14.62
  -7   2  -4  168.80   16.48
  -7   2  -4  137.98   15.95
   7  -2   4  161.27   19.22
   7  -2   4  133.98   15.80
   7  -2   4  153.49   14.85
  -8   2  -4   43.76    4.75
  -8   2  -4   29.51    4.94
  -8   2  -4   26.11    6.53
  -8   2  -4   34.43    6.80
   8  -2   4   28.34    5.29
   8  -2   4   33.75    7.74
   8  -2   4   26.56    8.82
  -9   2  -4    0.29    2.60
  -9   2  -4    3.34    3.73
  -9   2  -4    2.92    1.49
   9  -2   4    1.57    3.77
   9  -2   4   -0.24    6.49
 -10   2  -4  122.16   14.10
  10  -2   4   89.11   18.88
 -11   2  -4   -1.17    2.43
 -11   2  -4   -0.44    1.87
  11  -2   4    0.83    3.98
 -12   2  -4    0.85    2.90
 -12   2  -4    1.96    2.40
 -13  -1   4    5.54    3.39
 -12  -1   4   10.07    3.79
 -11  -1   4   68.38    8.61
  10   1  -4   25.26   11.14
 -10  -1   4   22.53    3.45
 -10  -1   4   29.85    5.45
 -10  -1   4   21.33    5.47
 -10  -1   4   16.55    4.90
   9   1  -4   23.44   10.08
  -9  -1   4   22.19    4.09
  -9  -1   4   21.23    5.86
  -9  -1   4   22.10    5.79
  -9  -1   4   23.62    4.43
  -9  -1   4   23.49    4.30
   8   1  -4  120.49   22.96
  -8  -1   4  128.56   14.19
  -8  -1   4  136.62   15.99
  -8  -1   4  150.07   13.64
  -8  -1   4  133.34   14.04
  -8  -1   4  135.07   15.59
   7   1  -4 1317.58  136.39
  -7  -1   4 1506.02  136.11
  -7  -1   4 1686.38  134.76
  -7  -1   4 1632.01  132.92
  -7  -1   4 1356.60  132.10
   6   1  -4   86.64   15.39
  -6  -1   4   82.54   15.11
  -6  -1   4   94.23   10.55
  -6  -1   4   96.52   13.00
  -6  -1   4   83.04   11.73
  -6  -1   4   96.81    9.46
  -6  -1   4   99.84   11.79
  -6  -1   4   99.64   11.61
   5   1  -4  505.74   47.57
   5   1  -4  533.55   43.30
  -5  -1   4  500.04   45.33
  -5  -1   4  581.50   47.29
  -5  -1   4  507.10   45.54
  -5  -1   4  375.94   45.42
  -5  -1   4  431.75   44.26
   4   1  -4   10.07    2.12
  -4  -1   4    5.30    2.84
  -4  -1   4   16.10    4.09
  -4  -1   4    7.22    2.89
  -4  -1   4    9.83    3.72
  -4  -1   4    5.23    2.37
  -4  -1   4   12.11    2.36
  -4  -1   4   14.68    5.58
   3   1  -4 1946.38  169.64
  -3  -1   4 1919.11  169.05
   2   1  -4  365.85   33.95
   2   1  -4  360.90   33.21
  -2  -1   4  367.62   33.16
  -2  -1   4  347.80   33.72
   1   1  -4 4061.90  367.02
  -1  -1   4 3708.92  362.52
   0   1  -4  299.39   27.21
   0   1  -4  290.42   27.86
   0  -1   4  264.38   26.98
   0  -1   4  294.31   27.87
   0  -1   4  306.11   26.55
   0  -1   4  291.62   26.21
  -1   1  -4 1887.86  166.85
   1  -1   4 1930.03  166.94
  -2   1  -4  923.13   82.32
   2  -1   4  923.97   82.34
  -3   1  -4 2280.26  199.02
   3  -1   4 2279.54  199.02
  -4   1  -4    6.95    3.67
  -4   1  -4    3.23    1.12
  -4   1  -4    5.52    2.36
  -4   1  -4    3.17    1.92
   4  -1   4    5.53    3.40
   4  -1   4    2.87    1.87
   4  -1   4    9.72    2.91
   4  -1   4    8.45    3.90
  -5   1  -4  102.52    9.89
  -5   1  -4   94.48   11.27
  -5   1  -4  114.02   12.78
  -5   1  -4  104.93   11.40
   5  -1   4  101.93   12.34
   5  -1   4   89.86   13.90
   5  -1   4  101.04   11.22
  -6   1  -4   14.54    5.14
  -6   1  -4   19.45    3.43
  -6   1  -4   14.97    3.93
  -6   1  -4   14.76    4.31
   6  -1   4   11.83    3.41
   6  -1   4   31.08    8.39
   6  -1   4   13.14    4.65
  -7   1  -4 1530.08  132.37
  -7   1  -4 1369.09  130.02
  -7   1  -4 1563.30  131.40
   7  -1   4 1576.28  137.01
   7  -1   4 1510.81  131.35
   7  -1   4 1440.18  132.29
  -8   1  -4   20.16    5.61
  -8   1  -4   30.01    4.72
  -8   1  -4   22.85    6.82
   8  -1   4   17.69    7.21
   8  -1   4   14.44    6.92
   8  -1   4   15.42    4.24
  -9   1  -4    9.54    6.46
  -9   1  -4   10.17    4.47
   9  -1   4    9.40    9.13
   9  -1   4   15.85    7.56
 -10   1  -4    3.56    2.77
 -10   1  -4    4.40    3.52
  10  -1   4    4.89    5.76
 -11   1  -4   96.76   12.07
 -11   1  -4  111.29   13.30
  11  -1   4  104.79   20.39
 -12   1  -4    2.90    2.93
 -12   1  -4    0.62    2.83
 -14   0   4   37.77    7.27
 -14   0   4   29.44    6.45
 -13   0   4    7.93    3.72
 -12   0   4    8.49    3.60
 -11   0   4   -0.02    1.85
 -10   0   4  261.37   24.75
  -9   0   4   11.51    2.97
  -9   0   4   12.51    2.92
  -9   0   4   10.95    1.62
  -9   0   4    9.89    1.64
  -9   0   4   10.54    2.48
  -8   0   4  322.77   28.47
  -8   0   4  296.16   28.22
  -8   0   4  310.80   29.26
  -8   0   4  310.42   29.06
  -8   0   4  327.06   28.65
  -7   0   4   46.78    5.49
  -7   0   4   53.71    6.89
  -7   0   4   39.46    5.55
  -7   0   4   50.91    9.25
  -7   0   4   46.53    7.04
  -7   0   4   57.24   11.91
  -6   0   4  830.04   84.57
  -6   0   4  783.68   82.88
  -6   0   4 1135.30   82.69
   5   0  -4  468.79   42.26
  -5   0   4  436.20   45.62
  -5   0   4  539.19   46.75
  -5   0   4  494.45   43.33
   4   0  -4 2000.87  185.26
  -4   0   4 2241.91  185.12
   3   0  -4  125.38   10.43
   3   0  -4  102.94   12.10
   3   0  -4  111.58   11.57
   3   0  -4  110.43   10.14
  -3   0   4  111.68   10.22
  -3   0   4  103.73   11.34
  -3   0   4   91.58   10.55
  -3   0   4  123.23   12.63
  -3   0   4  118.37   12.30
   2   0  -4 1614.61  141.10
  -2   0   4 1600.14  140.84
   1   0  -4 1825.83  161.49
  -1   0   4 1868.09  161.52
   0   0  -4 5981.17  549.62
   0   0   4 6058.83  550.36
  -1   0  -4  381.49   35.56
  -1   0  -4  374.77   36.97
  -1   0  -4  419.39   36.53
   1   0   4  410.19   35.67
   1   0   4  413.90   36.49
   1   0   4  383.96   37.01
  -2   0  -4 1169.90  107.27
   2   0   4 1253.96  107.49
  -3   0  -4 1253.97  113.67
   3   0   4 1311.33  113.81
  -4   0  -4 1995.95  176.58
   4   0   4 2024.76  176.60
  -5   0  -4   57.76    6.48
  -5   0  -4   55.61   10.17
  -5   0  -4   57.30    7.95
  -5   0  -4   68.41    7.91
   5   0   4   52.96    9.51
   5   0   4   65.04   13.29
   5   0   4   56.55    7.77
  -6   0  -4  339.53   29.81
  -6   0  -4  299.69   28.37
   6   0   4  320.17   35.15
   6   0   4  298.97   29.70
   6   0   4  296.47   30.96
  -7   0  -4    8.90    2.82
  -7   0  -4    8.88    3.53
   7   0   4   11.35    3.57
   7   0   4   11.08    5.80
   7   0   4    3.60    4.62
  -8   0  -4  282.26   29.40
  -8   0  -4  303.47   27.92
   8   0   4  266.80   30.13
   8   0   4  260.97   33.33
  -9   0  -4   29.37    9.96
  -9   0  -4   15.23    4.79
   9   0   4   18.60    9.43
   9   0   4   34.15   11.89
 -10   0  -4    4.89    3.32
 -10   0  -4    2.96    2.85
  10   0   4    3.33    5.57
 -11   0  -4   32.13    7.26
 -11   0  -4   27.84    6.21
  11   0   4   31.06   12.91
 -12   0  -4   66.70   10.60
 -12   0  -4   71.01   11.09
 -14   1   4    2.65    2.96
 -14   1   4    1.37    2.61
 -13   1   4   27.12    6.15
 -13   1   4   47.63    7.49
 -12   1   4    4.78    2.71
 -12   1   4    0.02    2.24
 -11   1   4   38.49    6.46
 -10   1   4   19.65    4.21
  -9   1   4  328.70   28.86
  -9   1   4  310.21   27.47
  -9   1   4  304.25   27.64
  -8   1   4  139.75   13.35
  -8   1   4  156.59   14.13
  -8   1   4  140.16   13.09
  -7   1   4  535.76   48.43
  -7   1   4  557.67   49.85
  -7   1   4  425.49   54.28
  -7   1   4  565.08   48.87
  -7   1   4  594.92   49.19
  -7   1   4  578.96   51.07
  -7   1   4  576.49   49.42
  -6   1   4  288.36   26.28
  -6   1   4  276.09   24.85
  -6   1   4  219.06   27.87
  -6   1   4  272.93   25.56
  -6   1   4  311.27   25.45
  -6   1   4  329.99   31.09
   5  -1  -4 1305.65  116.25
  -5   1   4 1329.98  115.62
   4  -1  -4  779.70   70.09
  -4   1   4  741.24   69.69
  -4   1   4  842.20   71.73
   3  -1  -4 1627.85  141.10
  -3   1   4 1589.19  140.82
   2  -1  -4  303.52   31.28
  -2   1   4  387.19   33.56
  -2   1   4  394.59   32.86
   1  -1  -4 2946.31  259.42
  -1   1   4 3021.11  259.33
   0  -1  -4  131.94   13.95
   0  -1  -4  140.47   14.91
   0  -1  -4  132.80   12.99
   0  -1  -4  136.06   12.47
   0   1   4  124.09   14.34
   0   1   4  148.96   12.61
   0   1   4  139.54   13.94
   0   1   4  126.83   12.99
  -1  -1  -4 1965.37  169.83
   1   1   4 1903.51  169.55
  -2  -1  -4   99.97   10.25
  -2  -1  -4   95.99    9.30
  -2  -1  -4   92.42   11.01
  -2  -1  -4   93.65   12.06
   2   1   4   93.90    9.10
   2   1   4   90.48   10.80
   2   1   4  105.91   12.17
   2   1   4  115.59   10.10
   2   1   4   93.53   10.16
  -3  -1  -4   16.97    2.72
  -3  -1  -4   14.63    3.89
  -3  -1  -4    5.68    3.12
  -3  -1  -4    6.13    2.23
   3   1   4   11.37    3.37
   3   1   4   10.83    2.79
   3   1   4    8.63    2.94
   3   1   4    7.25    1.96
   3   1   4    8.67    4.10
  -4  -1  -4   98.01    9.79
  -4  -1  -4   96.40   11.54
  -4  -1  -4  101.15   10.78
  -4  -1  -4   99.27   12.95
   4   1   4   77.81   12.08
   4   1   4   92.29   11.29
   4   1   4  118.21   13.24
   4   1   4   86.94   10.52
  -5  -1  -4 2751.67  226.66
   5   1   4 2404.79  225.88
  -6  -1  -4   96.87   11.52
  -6  -1  -4   92.26   10.52
  -6  -1  -4   95.82   13.69
   6   1   4   83.87   12.70
   6   1   4   74.30   10.73
   6   1   4   81.21   16.98
  -7  -1  -4   24.38    5.34
   7   1   4   16.07    7.13
   7   1   4   15.83    4.89
   7   1   4   13.46    7.79
  -8  -1  -4    5.60    3.18
  -8  -1  -4    6.80    7.01
   8   1   4   15.63    8.85
   8   1   4   -9.90    7.23
  -9  -1  -4  140.02   14.64
  -9  -1  -4  135.90   15.24
   9   1   4  124.41   24.39
 -10  -1  -4   33.56    6.81
 -10  -1  -4   30.02    6.07
  10   1   4   28.29   11.24
 -11  -1  -4   23.16    6.07
 -11  -1  -4   31.97    6.69
  11   1   4   24.47   14.08
 -12  -1  -4   13.13    4.71
 -12  -1  -4   15.00    4.69
 -13   2   4   11.84    4.48
 -13   2   4   11.65    4.14
 -13   2   4    9.48    3.87
 -12   2   4   52.94    8.04
 -12   2   4   43.52    7.64
 -11   2   4    6.10    2.74
 -11   2   4    3.45    2.79
 -11   2   4    5.12    1.44
 -10   2   4   24.53    5.01
 -10   2   4   19.12    3.51
 -10   2   4   22.50    4.51
 -10   2   4   19.08    3.15
  -9   2   4  100.47   11.52
  -9   2   4  111.14   10.85
  -9   2   4  125.05   11.38
  -9   2   4   96.40   10.22
  -8   2   4  344.30   32.39
  -8   2   4  381.46   33.18
  -8   2   4  372.27   32.94
  -8   2   4  361.00   33.44
  -7   2   4    8.68    2.64
  -7   2   4    0.48    3.93
  -7   2   4   13.50    6.59
  -7   2   4   16.25    2.86
  -7   2   4    7.02    2.16
  -7   2   4    8.55    2.03
  -7   2   4    7.78    2.44
  -7   2   4   11.08    1.83
   6  -2  -4  349.34   34.04
   6  -2  -4  353.49   33.17
  -6   2   4  355.16   32.81
  -6   2   4  367.61   32.54
  -6   2   4  370.47   37.47
  -6   2   4  344.22   32.27
  -6   2   4  368.56   32.31
  -6   2   4  386.27   33.24
   5  -2  -4   23.97    4.26
   5  -2  -4   28.34    5.50
  -5   2   4   24.63    4.01
  -5   2   4   23.91    3.98
  -5   2   4   21.02    4.57
  -5   2   4   27.74    3.34
  -5   2   4   17.50    3.31
  -5   2   4   24.79    7.06
   4  -2  -4   17.56    3.74
   4  -2  -4   19.48    1.88
   4  -2  -4   12.90    3.88
  -4   2   4    8.21    2.58
  -4   2   4   14.08    2.68
  -4   2   4   17.12    4.18
  -4   2   4   15.70    2.32
  -4   2   4   14.62    2.71
   3  -2  -4  107.75    9.33
   3  -2  -4  106.84   11.28
   3  -2  -4   94.69   11.76
  -3   2   4  104.26    9.27
  -3   2   4  102.99   11.67
  -3   2   4  102.45   10.93
  -3   2   4  107.01   10.21
  -3   2   4   97.74   10.07
  -2   2   4 4305.16  372.96
   1  -2  -4 1644.01  143.61
  -1   2   4 1613.83  143.24
   0  -2  -4    7.65    2.25
   0  -2  -4    4.35    2.45
   0  -2  -4    5.72    1.65
   0  -2  -4    5.70    3.13
   0   2   4   10.56    3.52
   0   2   4    7.59    1.84
   0   2   4    5.37    2.41
   0   2   4    7.55    2.25
  -1  -2  -4 1528.26  132.88
   1   2   4 1463.37  132.33
  -2  -2  -4  857.92   82.01
  -2  -2  -4  948.11   81.24
   2   2   4  904.08   79.72
   2   2   4  902.01   81.86
  -3  -2  -4 1112.30   95.01
  -3  -2  -4 1139.71   96.47
   3   2   4 1030.19   95.56
   3   2   4  967.40   93.21
  -4  -2  -4  542.46   49.93
  -4  -2  -4  608.44   52.03
  -4  -2  -4  515.60   49.29
  -4  -2  -4  563.40   53.14
   4   2   4  570.97   49.42
   4   2   4  581.15   51.51
   4   2   4  507.44   51.19
   4   2   4  537.93   52.62
  -5  -2  -4  236.13   25.19
  -5  -2  -4  227.78   21.71
  -5  -2  -4  225.63   23.33
   5   2   4  216.90   22.98
   5   2   4  219.78   24.71
   5   2   4  191.41   23.09
  -6  -2  -4   50.18    7.71
   6   2   4   35.59    7.65
   6   2   4   48.40   11.01
   6   2   4   25.40   10.09
  -7  -2  -4   40.35    9.72
  -7  -2  -4   31.89    6.23
  -7  -2  -4   28.00    6.76
   7   2   4   30.56   11.37
   7   2   4   21.78    6.38
   7   2   4   21.59    8.85
  -8  -2  -4    4.93    2.73
  -8  -2  -4   14.39    9.16
  -8  -2  -4    2.38    2.62
   8   2   4    6.63    9.41
   8   2   4   -0.21    4.03
  -9  -2  -4  210.98   21.52
  -9  -2  -4  206.61   20.91
 -10  -2  -4   86.46   10.09
 -10  -2  -4   87.52   10.39
  10   2   4   34.56   14.18
 -11  -2  -4    6.19    3.47
 -11  -2  -4    3.45    3.22
 -12  -2  -4    5.71    3.27
 -12  -2  -4    6.69    3.70
 -13   3   4    1.15    2.40
 -13   3   4   -0.61    1.89
 -13   3   4    6.57    2.82
 -12   3   4   18.10    4.80
 -12   3   4   29.72    5.82
 -12   3   4   23.07    5.83
 -11   3   4    9.48    4.36
 -11   3   4   19.47    4.45
 -11   3   4   15.29    3.37
 -11   3   4   12.28    4.01
 -10   3   4    1.58    1.78
 -10   3   4   -0.09    1.80
 -10   3   4    0.79    1.69
  -9   3   4  128.57   13.78
  -9   3   4  150.97   14.89
  -9   3   4  154.84   14.34
  -9   3   4  144.85   14.77
  -8   3   4  655.25   54.71
  -8   3   4  593.96   53.89
  -8   3   4  587.35   53.94
  -7   3   4   21.13    2.81
  -7   3   4   24.96    4.01
  -7   3   4   20.38    3.71
  -7   3   4   13.94    3.44
  -7   3   4   21.65    3.56
  -7   3   4   25.49    8.59
   6  -3  -4  233.98   20.88
   6  -3  -4  228.75   21.78
  -6   3   4  243.01   21.25
  -6   3   4  173.62   19.61
  -6   3   4  231.32   20.42
  -6   3   4  216.56   25.13
  -6   3   4  227.18   20.60
  -6   3   4  201.79   20.21
   5  -3  -4   83.70    9.73
   5  -3  -4   90.60   10.84
  -5   3   4   82.95    8.11
  -5   3   4   90.34    9.16
  -5   3   4   93.88    9.27
  -5   3   4   90.08   10.37
  -5   3   4   97.22   12.97
  -5   3   4   83.29    9.41
   4  -3  -4 2134.56  187.72
  -4   3   4 2152.34  187.27
   3  -3  -4  817.01   74.58
   3  -3  -4  884.43   73.90
   3  -3  -4  790.45   72.24
  -3   3   4  812.78   74.16
   2  -3  -4  447.35   41.61
   2  -3  -4  464.72   40.05
   2  -3  -4  427.78   42.63
  -2   3   4  439.28   40.31
  -2   3   4  463.13   42.28
  -2   3   4  454.04   41.31
   1  -3  -4  115.03   14.41
   1  -3  -4  117.74   11.98
   1  -3  -4  117.25   10.91
   1  -3  -4  127.24   11.82
   1  -3  -4  131.75   13.73
  -1   3   4  140.97   14.70
  -1   3   4  120.61   11.78
  -1   3   4  120.38   12.26
  -1   3   4  124.30   13.26
  -1   3   4  112.33   12.08
   0  -3  -4    4.55    1.58
   0  -3  -4    2.94    2.26
   0  -3  -4    8.18    4.41
   0  -3  -4    3.78    1.78
   0   3   4    6.21    1.86
   0   3   4    1.93    3.26
   0   3   4    5.61    1.92
   0   3   4    5.17    2.53
  -1  -3  -4  311.29   29.92
  -1  -3  -4  365.32   34.05
  -1  -3  -4  334.48   32.35
  -1  -3  -4  345.28   30.62
   1   3   4  322.83   33.01
   1   3   4  337.36   31.94
   1   3   4  295.27   30.56
   1   3   4  360.67   30.46
  -2  -3  -4 1671.24  137.84
   2   3   4 1377.43  134.00
   2   3   4 1569.99  136.95
  -3  -3  -4 2365.45  202.73
   3   3   4 2209.59  201.82
  -4  -3  -4  481.52   44.73
  -4  -3  -4  449.00   42.28
  -4  -3  -4  472.75   46.46
   4   3   4  466.98   45.94
   4   3   4  482.48   44.37
   4   3   4  425.29   43.90
  -5  -3  -4  445.11   43.77
  -5  -3  -4  440.29   39.37
  -5  -3  -4  410.37   41.43
   5   3   4  357.32   41.19
   5   3   4  452.85   38.90
   5   3   4  407.76   43.07
   5   3   4  428.03   41.37
  -6  -3  -4    8.03    4.37
  -6  -3  -4   13.92    3.92
  -6  -3  -4   25.33    9.39
   6   3   4   13.93    8.34
   6   3   4   -0.56    3.80
   6   3   4    6.61    4.21
  -7  -3  -4  129.39   19.09
  -7  -3  -4  121.70   12.24
  -7  -3  -4  105.77   12.63
   7   3   4  115.84   19.93
   7   3   4   71.44   19.67
  -8  -3  -4  268.89   24.22
  -8  -3  -4  232.55   24.35
   8   3   4  226.50   40.51
  -9  -3  -4   24.49    5.97
  -9  -3  -4   34.59    6.17
   9   3   4   33.65   13.78
 -10  -3  -4   47.46    8.08
 -10  -3  -4   48.67    7.83
  10   3   4   48.98   16.89
 -11  -3  -4   -0.90    2.32
 -11  -3  -4   -2.27    2.13
 -13   4   4    2.11    2.38
 -13   4   4    1.88    2.73
 -12   4   4    3.27    2.08
 -12   4   4    1.32    2.51
 -12   4   4   -0.38    2.60
 -11   4   4  137.15   13.52
 -11   4   4  126.26   13.84
 -11   4   4  126.23   13.60
 -11   4   4  116.14   14.89
 -10   4   4   40.23    8.28
 -10   4   4   46.49    7.83
 -10   4   4   49.85    7.10
 -10   4   4   52.58    7.68
  -9   4   4   39.53    7.40
  -9   4   4   42.85    6.94
  -9   4   4   41.89    5.30
  -8   4   4    0.48    1.80
  -8   4   4    0.41    1.13
   7  -4  -4   99.95   10.77
   7  -4  -4  126.74   12.51
  -7   4   4  109.43   10.62
  -7   4   4  104.07   11.51
  -7   4   4   95.94    9.86
  -7   4   4  102.39   11.12
   6  -4  -4  176.98   17.13
   6  -4  -4  165.88   18.11
  -6   4   4  181.93   16.72
  -6   4   4  172.52   16.76
  -6   4   4  163.70   14.98
  -6   4   4  181.04   17.81
  -6   4   4  159.18   20.75
   5  -4  -4  301.14   29.24
   5  -4  -4  313.76   28.27
  -5   4   4  242.67   30.32
  -5   4   4  283.69   27.25
  -5   4   4  305.25   27.78
  -5   4   4  293.99   27.03
  -5   4   4  304.98   28.74
   4  -4  -4 1646.09  144.38
  -4   4   4 1616.52  143.86
   3  -4  -4 1717.74  150.70
  -3   4   4 1685.90  150.24
   2  -4  -4 1064.71   94.90
   2  -4  -4 1100.61   96.22
  -2   4   4 1039.99   95.58
  -2   4   4 1120.94   94.68
  -2   4   4  995.70   93.34
   1  -4  -4  167.14   16.96
   1  -4  -4  154.17   14.93
   1  -4  -4  162.66   18.23
   1  -4  -4  162.92   14.99
  -1   4   4  142.35   15.04
  -1   4   4  147.99   16.15
  -1   4   4  137.69   16.93
  -1   4   4  131.07   14.94
  -1   4   4  160.15   14.70
   0  -4  -4  362.31   36.32
   0  -4  -4  383.94   35.24
   0  -4  -4  384.48   33.02
   0   4   4  368.56   32.76
   0   4   4  339.32   34.31
   0   4   4  352.53   33.01
   0   4   4  323.40   35.42
  -1  -4  -4 2225.09  193.30
   1   4   4 2129.02  192.31
  -2  -4  -4  275.04   29.03
  -2  -4  -4  277.27   26.70
  -2  -4  -4  303.86   31.28
   2   4   4  272.90   28.45
   2   4   4  280.01   26.97
   2   4   4  298.44   27.25
   2   4   4  282.25   29.93
  -3  -4  -4  458.65   42.10
  -3  -4  -4  464.61   46.58
  -3  -4  -4  476.66   45.04
   3   4   4  471.97   44.46
   3   4   4  456.00   43.25
   3   4   4  454.24   45.83
   3   4   4  450.02   43.11
  -4  -4  -4   37.43    6.52
  -4  -4  -4   34.54   10.14
  -4  -4  -4   36.64    8.38
   4   4   4   19.13    8.54
   4   4   4   33.87    7.58
   4   4   4   43.12    8.47
   4   4   4   34.56    7.71
  -5  -4  -4    2.92    3.31
  -5  -4  -4    6.50    2.99
  -5  -4  -4   -1.33    6.69
   5   4   4   11.41    5.12
   5   4   4   -0.61    3.27
   5   4   4   -4.66    6.34
   5   4   4    3.50    2.95
  -6  -4  -4    5.75    2.43
  -6  -4  -4    3.23    2.57
  -6  -4  -4    4.46    3.78
  -6  -4  -4   15.06    9.56
   6   4   4    3.33    8.47
   6   4   4    5.45    2.43
   6   4   4    7.24    4.66
  -7  -4  -4  592.35   54.92
  -7  -4  -4  567.64   60.86
  -7  -4  -4  627.62   54.41
   7   4   4  571.75   65.18
   7   4   4  643.32   62.81
  -8  -4  -4   87.96   10.97
  -8  -4  -4   93.35   10.71
   8   4   4   90.03   22.89
  -9  -4  -4    3.17    3.16
  -9  -4  -4    0.62    2.30
   9   4   4   -1.09    4.46
 -10  -4  -4   12.05    4.29
 -10  -4  -4   19.41    4.90
 -11  -4  -4   13.61    4.22
 -11  -4  -4   17.01    4.56
 -13   5   4    2.17    2.87
 -13   5   4    0.83    2.33
 -12   5   4    2.68    3.09
 -12   5   4    7.30    3.48
 -12   5   4    8.39    4.85
 -11   5   4   20.74    3.81
 -11   5   4   29.07    6.30
 -11   5   4   18.37    5.65
 -11   5   4   23.44    5.10
 -10   5   4  253.48   23.84
 -10   5   4  262.66   25.75
 -10   5   4  228.63   22.18
  -9   5   4   11.38    4.19
  -9   5   4   17.10    4.28
  -9   5   4   15.51    2.38
  -8   5   4   23.42    6.11
  -8   5   4   17.90    4.25
   7  -5  -4   20.35    5.50
   7  -5  -4   14.24    3.35
  -7   5   4   19.63    4.27
  -7   5   4   10.54    5.33
  -7   5   4   11.43    3.28
  -7   5   4   14.71    4.56
   6  -5  -4 1381.91  122.45
   6  -5  -4 1413.42  123.57
  -6   5   4 1365.99  122.11
  -6   5   4 1399.67  123.21
   5  -5  -4  110.50   14.47
   5  -5  -4  107.52   12.83
  -5   5   4  117.21   11.70
  -5   5   4  127.79   14.58
  -5   5   4   99.09   12.53
  -5   5   4  117.72   12.74
   4  -5  -4  268.85   29.78
   4  -5  -4  309.86   29.04
  -4   5   4  295.49   28.27
  -4   5   4  294.97   27.15
  -4   5   4  306.94   28.70
  -4   5   4  289.58   29.90
   3  -5  -4    4.24    4.24
   3  -5  -4   17.80    4.70
  -3   5   4    3.80    2.64
  -3   5   4    6.56    2.31
  -3   5   4   13.41    4.11
  -3   5   4   10.29    5.07
   2  -5  -4    2.85    2.72
   2  -5  -4   -1.20    4.20
  -2   5   4    1.22    3.54
  -2   5   4    7.18    2.94
  -2   5   4    4.83    2.91
  -2   5   4    3.77    1.82
   1  -5  -4   78.06   11.58
   1  -5  -4   97.35    8.52
   1  -5  -4   85.03   13.62
  -1   5   4   87.53   10.45
  -1   5   4   89.18   11.60
  -1   5   4  106.84   10.26
  -1   5   4   95.40   12.97
   0  -5  -4 2443.36  221.85
   0  -5  -4 2659.79  224.04
   0   5   4 2473.69  222.82
  -1  -5  -4 1472.30  129.83
  -1  -5  -4 1494.43  128.05
   1   5   4 1430.19  128.80
   1   5   4 1306.40  126.68
  -2  -5  -4   78.77   13.60
  -2  -5  -4   90.26   16.03
  -2  -5  -4  104.52   10.55
  -2  -5  -4   86.36    8.95
   2   5   4   97.92   11.13
   2   5   4   92.79   11.20
   2   5   4   80.86   13.36
   2   5   4   79.43   14.74
  -3  -5  -4  625.73   58.36
  -3  -5  -4  693.58   64.56
  -3  -5  -4  642.72   61.85
   3   5   4  577.19   62.42
   3   5   4  664.57   60.06
   3   5   4  622.65   60.07
   3   5   4  744.24   62.04
  -4  -5  -4   46.05    6.10
  -4  -5  -4   76.97   15.55
  -4  -5  -4   51.96   11.07
  -4  -5  -4   52.09    8.34
   4   5   4   61.07   11.83
   4   5   4   40.72   12.38
   4   5   4   66.55   11.80
   4   5   4   50.53   10.37
  -5  -5  -4  237.22   23.72
  -5  -5  -4  257.80   24.91
   5   5   4  235.25   26.79
   5   5   4  281.58   28.84
   5   5   4  267.83   28.62
   5   5   4  276.49   32.27
  -6  -5  -4  278.13   34.05
  -6  -5  -4  297.68   26.58
  -6  -5  -4  302.50   27.55
   6   5   4  246.80   27.88
   6   5   4  283.77   34.18
  -7  -5  -4   52.44   16.00
  -7  -5  -4   35.45    5.94
  -7  -5  -4   31.41    6.49
   7   5   4   51.44   17.36
   7   5   4   30.13   13.38
  -8  -5  -4   55.48    8.67
  -8  -5  -4   57.99    9.18
   8   5   4   58.84   18.07
  -9  -5  -4    0.30    2.27
  -9  -5  -4   -0.14    2.77
   9   5   4   -0.55    6.47
 -10  -5  -4    2.58    2.97
 -10  -5  -4   -1.61    1.99
 -12   6   4    7.02    3.28
 -12   6   4    8.03    3.55
 -12   6   4    8.68    4.18
 -11   6   4   10.63    3.60
 -11   6   4    5.35    3.63
 -11   6   4   10.38    4.50
 -10   6   4    0.83    2.24
 -10   6   4    3.27    3.28
  -9   6   4   39.60    6.42
  -9   6   4   33.87    7.37
   8  -6  -4   12.16    2.23
   8  -6  -4   15.47    4.08
  -8   6   4   19.33    4.30
  -8   6   4   15.22    4.96
   7  -6  -4  187.44   19.43
   7  -6  -4  209.27   21.54
  -7   6   4  200.43   20.80
  -7   6   4  178.28   19.52
  -7   6   4  226.60   19.37
  -7   6   4  166.54   21.69
   6  -6  -4  643.66   56.99
   6  -6  -4  608.85   58.13
  -6   6   4  632.62   57.10
  -6   6   4  606.09   55.36
  -6   6   4  644.20   58.21
  -6   6   4  578.69   56.44
   5  -6  -4  283.37   29.81
   5  -6  -4  293.83   31.54
  -5   6   4  282.70   28.09
  -5   6   4  308.26   29.67
  -5   6   4  323.65   31.80
  -5   6   4  331.44   30.14
   4  -6  -4  569.74   53.84
   4  -6  -4  519.98   51.82
  -4   6   4  549.41   53.32
  -4   6   4  576.32   50.00
  -4   6   4  546.30   51.17
  -4   6   4  573.84   52.02
   3  -6  -4   30.87    7.23
   3  -6  -4   34.70    8.94
  -3   6   4   39.14    6.08
  -3   6   4   26.48    5.85
  -3   6   4   47.37    8.40
  -3   6   4   40.68    9.17
   2  -6  -4  512.01   53.02
   2  -6  -4  552.95   54.89
  -2   6   4  555.69   51.71
  -2   6   4  588.52   50.81
  -2   6   4  587.71   55.02
  -2   6   4  582.62   53.19
   1  -6  -4  942.66   81.67
   1  -6  -4  898.38   83.31
  -1   6   4  846.43   78.14
  -1   6   4  846.25   82.12
  -1   6   4  888.81   80.73
   0  -6  -4  346.52   34.61
   0  -6  -4  337.30   29.43
   0  -6  -4  315.70   35.81
   0   6   4  347.42   32.29
   0   6   4  317.12   33.50
   0   6   4  341.94   31.44
   0   6   4  317.00   35.41
  -1  -6  -4  139.62   12.84
  -1  -6  -4  128.63   17.36
  -1  -6  -4  138.97   20.45
  -1  -6  -4  134.69   14.44
   1   6   4  125.37   18.98
   1   6   4  153.99   15.88
   1   6   4  132.57   16.82
   1   6   4  129.81   14.76
  -2  -6  -4    2.41    1.38
  -2  -6  -4    0.24    7.96
  -2  -6  -4   -3.07    2.49
  -2  -6  -4    5.06    2.70
   2   6   4    2.23    2.99
   2   6   4    4.38    2.95
   2   6   4   10.18    4.98
   2   6   4    2.15    7.49
  -3  -6  -4   40.41    4.70
  -3  -6  -4   39.77    9.63
  -3  -6  -4   37.42    6.81
  -3  -6  -4   29.57   11.09
   3   6   4   18.00    7.01
   3   6   4   38.12   12.32
   3   6   4   27.25    7.70
   3   6   4   41.05    8.68
  -4  -6  -4   84.67   18.54
  -4  -6  -4   75.12   10.05
  -4  -6  -4   88.99    9.15
  -4  -6  -4   85.77   15.46
   4   6   4   81.86   14.87
   4   6   4   94.01   18.11
   4   6   4   96.25   15.04
   4   6   4   73.34   14.08
  -5  -6  -4  472.89   50.39
  -5  -6  -4  458.22   41.15
  -5  -6  -4  472.95   42.38
  -5  -6  -4  448.52   46.99
   5   6   4  453.06   46.72
   5   6   4  416.58   50.10
   5   6   4  437.88   45.51
   5   6   4  468.78   46.47
  -6  -6  -4  124.22   26.17
  -6  -6  -4  143.98   14.63
  -6  -6  -4  136.55   15.38
   6   6   4  175.94   28.50
  -7  -6  -4   18.48    5.11
  -7  -6  -4   12.91    3.64
   7   6   4    7.02    8.04
  -8  -6  -4   -1.17    2.10
  -8  -6  -4    0.37    2.21
   8   6   4    2.07    6.69
  -9  -6  -4   25.18    5.44
  -9  -6  -4   30.73    6.39
 -10  -6  -4   26.65    6.43
 -10  -6  -4   22.95    5.86
 -12   7   4   39.25    9.53
 -12   7   4   46.20    7.59
 -12   7   4   45.49   11.22
 -11   7   4    5.16    4.06
 -11   7   4    3.80    2.99
 -10   7   4    6.20    3.19
 -10   7   4   10.07    4.88
  -9   7   4   42.58    6.91
  -9   7   4   36.73    8.50
   8  -7  -4  217.22   22.08
   8  -7  -4  206.57   20.14
  -8   7   4  185.73   24.23
  -8   7   4  248.78   21.17
  -8   7   4  267.31   23.87
  -8   7   4  164.32   20.72
   7  -7  -4   32.46    6.74
   7  -7  -4   52.50   10.65
  -7   7   4   36.43    7.64
  -7   7   4   36.22    7.37
  -7   7   4   55.69   11.73
  -7   7   4   44.21    6.89
   6  -7  -4   10.46    4.00
   6  -7  -4    9.87    7.76
  -6   7   4    4.08    7.56
  -6   7   4    7.85    3.94
  -6   7   4    7.87    3.05
  -6   7   4   10.36    3.97
   5  -7  -4   43.36    8.90
   5  -7  -4   45.98   11.21
  -5   7   4   54.38   11.93
  -5   7   4   60.12    7.90
  -5   7   4   51.42    9.30
  -5   7   4   35.73    7.61
   4  -7  -4   13.55    8.54
   4  -7  -4    8.58    4.25
  -4   7   4   13.24    4.54
  -4   7   4   16.57    7.73
  -4   7   4   20.11    6.09
  -4   7   4   16.05    4.20
   3  -7  -4   45.96   13.17
   3  -7  -4   29.63   10.90
  -3   7   4   33.12   10.37
  -3   7   4   34.68    7.70
  -3   7   4   28.15    6.30
  -3   7   4   26.40    5.20
   2  -7  -4  671.49   65.82
   2  -7  -4  674.11   67.97
  -2   7   4  692.29   64.00
  -2   7   4  703.90   67.72
  -2   7   4  701.70   62.73
  -2   7   4  746.14   65.92
   1  -7  -4  830.68   77.32
   1  -7  -4  660.63   77.79
  -1   7   4  831.33   73.62
  -1   7   4  865.22   76.80
  -1   7   4  936.77   75.42
  -1   7   4  803.20   78.52
   0  -7  -4   70.01   13.38
   0  -7  -4   70.92    7.01
   0  -7  -4  102.08   18.48
   0   7   4   68.95   12.85
   0   7   4   70.00   10.21
   0   7   4   62.30    9.84
   0   7   4   76.99   15.61
  -1  -7  -4   58.59   12.88
  -1  -7  -4   64.48   16.65
  -1  -7  -4   72.47    7.11
   1   7   4   59.57   11.98
   1   7   4   63.16   15.71
   1   7   4   59.13   10.10
   1   7   4   81.75   10.98
  -2  -7  -4   23.58    3.74
  -2  -7  -4   18.52    7.33
  -2  -7  -4   17.15   12.24
   2   7   4   26.85    7.08
   2   7   4   25.96    8.01
   2   7   4   24.44    6.44
   2   7   4   11.05   10.23
  -3  -7  -4  518.43   46.24
  -3  -7  -4  538.81   48.02
  -3  -7  -4  564.84   53.83
  -3  -7  -4  492.25   55.56
   3   7   4  506.42   50.09
   3   7   4  542.12   52.44
   3   7   4  507.52   51.07
   3   7   4  484.03   55.06
  -4  -7  -4   78.22   11.05
  -4  -7  -4   37.13   14.66
  -4  -7  -4   70.02    8.06
   4   7   4   72.13   19.30
   4   7   4   91.40   15.95
   4   7   4   91.96   15.80
   4   7   4   59.96   13.28
  -5  -7  -4   79.86    9.15
  -5  -7  -4   80.24   10.40
  -5  -7  -4   83.32   22.52
   5   7   4   72.05   20.97
   5   7   4   82.75   16.07
   5   7   4   88.92   16.07
  -6  -7  -4   13.58    3.79
  -6  -7  -4    4.82    3.18
  -7  -7  -4    5.93    3.35
  -7  -7  -4    6.32    2.86
   7   7   4    0.89    1.42
   7   7   4    5.34    7.49
  -8  -7  -4   -2.59    2.22
  -8  -7  -4    0.13    2.11
  -9  -7  -4   31.09    6.25
 -11   8   4   10.50    5.25
 -11   8   4    2.35    2.55
 -10   8   4   -1.43    1.58
 -10   8   4    1.01    3.10
  -9   8   4   19.95    4.64
  -9   8   4   17.25    5.76
   8  -8  -4  201.52   25.14
  -8   8   4  223.88   29.05
  -8   8   4  228.88   22.25
  -8   8   4  246.80   25.12
   7  -8  -4    7.79    3.82
   7  -8  -4   19.85   10.54
  -7   8   4    8.24    4.66
  -7   8   4    6.65    3.23
  -7   8   4    6.38    3.27
  -7   8   4   11.20   11.99
  -6   8   4   33.40    8.21
  -6   8   4   48.31    7.26
  -6   8   4   47.88   14.14
  -6   8   4   53.70    9.95
   5  -8  -4    0.74    7.70
  -5   8   4    9.14    3.41
  -5   8   4   12.69    4.90
  -5   8   4   13.94    4.92
  -5   8   4   16.98   10.78
  -4   8   4  607.56   57.44
  -4   8   4  559.58   59.36
  -4   8   4  631.19   56.30
  -4   8   4  585.09   54.09
  -3   8   4   88.74   17.53
  -3   8   4   96.68   12.45
  -3   8   4   68.82   13.42
  -3   8   4  102.66   11.14
  -2   8   4  165.75   21.19
  -2   8   4  189.08   25.32
  -2   8   4  179.90   20.05
  -2   8   4  177.92   18.49
   1  -8  -4   -6.06    9.39
   1  -8  -4   -0.19    0.64
   1  -8  -4    0.46    0.21
  -1   8   4   -0.89    3.49
  -1   8   4    2.63    3.38
  -1   8   4    0.17    2.51
  -1   8   4    9.31   10.02
   0  -8  -4  138.10   12.38
   0   8   4  135.30   23.82
   0   8   4  105.81   18.64
   0   8   4  128.41   15.20
   0   8   4  136.38   16.84
  -1  -8  -4   48.42    5.04
  -1  -8  -4   23.44   15.06
  -1  -8  -4   23.16    8.99
   1   8   4   65.69   16.65
   1   8   4   28.71    7.78
   1   8   4   48.67    9.99
   1   8   4   49.15   11.45
  -2  -8  -4  231.96   33.81
  -2  -8  -4  236.79   29.84
  -2  -8  -4  260.24   22.63
   2   8   4  239.01   31.90
   2   8   4  224.02   25.99
   2   8   4  235.86   28.65
   2   8   4  260.51   28.09
  -3  -8  -4  173.38   30.57
  -3  -8  -4  118.73   12.15
  -3  -8  -4  133.57   22.92
   3   8   4  120.58   20.02
   3   8   4  134.38   21.30
   3   8   4   94.98   16.53
   3   8   4  110.48   24.33
  -4  -8  -4  193.29   35.30
  -4  -8  -4  159.82   26.35
  -4  -8  -4  178.19   17.16
   4   8   4  187.45   22.63
   4   8   4  208.64   23.80
   4   8   4  176.80   31.91
   4   8   4  129.85   23.41
  -5  -8  -4   23.83    4.67
  -5  -8  -4    4.19   22.37
   5   8   4    4.31   21.08
   5   8   4   25.16    8.81
   5   8   4   21.85    8.38
  -6  -8  -4   23.36    5.11
  -7  -8  -4   15.84    4.50
  -8  -8  -4   28.08    5.77
 -11   9   4   50.63   12.18
 -10   9   4   20.83    7.63
 -10   9   4   22.05    5.16
  -9   9   4    5.46    2.98
  -9   9   4    5.10    4.30
   8  -9  -4   16.59   13.79
  -8   9   4    2.53    3.37
  -8   9   4    2.28   17.72
  -8   9   4   -0.60    2.36
  -7   9   4   32.95   19.68
  -7   9   4   86.12    9.71
  -7   9   4   65.56   11.96
   6  -9  -4    7.85   12.38
  -6   9   4    5.50    3.84
  -6   9   4    9.09    3.78
  -6   9   4   11.47   15.02
   5  -9  -4   10.26   13.33
  -5   9   4   27.89    6.05
  -5   9   4   48.03    9.91
  -5   9   4   30.82   16.13
  -4   9   4   87.86   10.72
  -4   9   4   89.31   12.72
  -4   9   4   80.99   19.79
  -4   9   4   74.35   14.06
  -3   9   4  387.04   36.26
  -3   9   4  386.35   38.48
  -3   9   4  355.44   39.64
  -3   9   4  388.80   44.42
   2  -9  -4   10.68   12.64
  -2   9   4   40.14    9.11
  -2   9   4   47.62   11.00
  -2   9   4   68.89    9.31
  -2   9   4   50.99   16.51
   1  -9  -4   -0.68    0.94
   1  -9  -4    3.28   14.25
  -1   9   4    2.81    3.46
  -1   9   4    1.63    4.11
  -1   9   4   11.87   12.98
  -1   9   4    3.76    3.87
   0  -9  -4   -4.97   11.12
   0   9   4   23.91    8.05
   0   9   4   11.39    4.78
   0   9   4   19.73    8.00
   0   9   4   69.37   18.29
  -1  -9  -4  245.37   24.43
   1   9   4  294.26   29.00
   1   9   4  271.22   35.54
   1   9   4  293.71   31.03
   1   9   4  299.45   32.49
  -2  -9  -4    2.55    1.73
  -2  -9  -4   -0.07    1.30
  -2  -9  -4  -11.22   18.89
   2   9   4    3.62    4.79
   2   9   4   -3.13    3.47
   2   9   4   -4.15    2.67
   2   9   4  -12.18   11.95
  -3  -9  -4   51.09    6.55
  -3  -9  -4  -16.91   22.25
   3   9   4   28.18    9.02
   3   9   4   37.42   11.59
   3   9   4   16.82   20.93
   3   9   4   80.04   16.45
  -4  -9  -4    0.70   27.05
  -4  -9  -4    7.17    2.88
   4   9   4    8.23    5.85
   4   9   4   23.72   17.59
   4   9   4    8.23    6.34
  -5  -9  -4   33.06    5.98
   5   9   4   51.68   13.11
   5   9   4   91.93   18.15
  -6  -9  -4   -0.16    2.09
   6   9   4   -0.43    1.14
  -7  -9  -4   33.00    6.30
 -10  10   4   54.43   12.39
 -10  10   4   60.83    9.74
  -9  10   4    1.99    3.82
  -9  10   4    0.51    2.58
  -8  10   4    5.12    3.19
  -8  10   4    6.47    5.36
  -7  10   4    8.48    3.65
  -7  10   4    4.30    3.84
  -6  10   4  153.23   17.05
  -6  10   4  161.71   20.05
   5 -10  -4   32.43   19.01
  -5  10   4    7.15    4.86
  -5  10   4   20.03   20.16
   4 -10  -4    1.81   16.55
  -4  10   4   29.82   17.45
  -4  10   4   28.59    8.60
  -4  10   4   27.48    6.52
  -3  10   4   -6.75   16.39
  -3  10   4    3.71    3.96
  -3  10   4   12.24    5.02
  -2  10   4  115.12   14.00
  -2  10   4  108.03   26.78
  -2  10   4  102.14   18.20
   1 -10  -4    1.09   20.98
  -1  10   4    3.69    4.46
  -1  10   4    1.78    3.03
  -1  10   4   -8.15   16.37
   0 -10  -4  -12.33   23.13
   0  10   4   29.13   20.95
   0  10   4   72.36   13.73
   0  10   4   50.55    9.69
  -1 -10  -4   -8.36   18.73
   1  10   4   63.71   14.43
   1  10   4   38.91    9.98
   1  10   4   41.68   19.35
   2  10   4   50.24   13.13
   2  10   4   58.16   12.41
   2  10   4   72.34   29.01
  -3 -10  -4    1.39    1.98
  -3 -10  -4  -22.39   32.68
   3  10   4   -0.15    4.17
   3  10   4   10.87   20.73
   3  10   4    3.81    5.38
  -4 -10  -4   35.80    6.17
   4  10   4   48.83   13.88
   4  10   4   46.14   12.59
  -5 -10  -4   15.48    4.10
   5  10   4   35.03   11.92
  -6 -10  -4   10.06    3.63
  -8  11   4   -0.70    2.68
  -8  11   4    2.74    4.15
  -7  11   4    8.56    6.40
  -7  11   4    8.99    3.90
  -6  11   4   25.56    8.99
  -6  11   4   27.27    6.60
  -5  11   4   60.21    9.97
  -5  11   4   42.64   11.11
  -4  11   4    1.35    3.20
  -4  11   4    2.75    4.15
  -3  11   4    5.21    4.01
  -3  11   4   -1.53    3.83
  -2  11   4   34.24    8.96
  -2  11   4   61.69   14.35
  -1  11   4   40.81    9.18
  -1  11   4   23.30    8.87
   0  11   4    0.73    4.23
   0  11   4    0.89    5.14
   1  11   4    9.96    6.52
   1  11   4   13.04    6.92
   2  11   4   42.88   12.86
   2  11   4   50.60   12.54
   3  11   4   17.34    9.01
   3  11   4   15.51    8.72
  -4 -11  -4    0.82    0.41
   4  11   4    4.93    4.86
   4  11   4   -0.81    4.16
  -5 -11  -4    3.09    2.74
   5  11   4    4.34    4.64
  -6  12   4    2.90    3.04
  -6  12   4    3.72    4.62
  -5  12   4   27.40    9.36
  -5  12   4   36.37    8.23
  -4  12   4    7.64    6.20
  -4  12   4   20.66    6.06
  -3  12   4    3.15    4.03
  -3  12   4    2.41    5.04
  -2  12   4    1.96    3.90
  -2  12   4    2.31    5.25
  -1  12   4   52.47   11.20
  -1  12   4   51.66   15.05
   0  12   4    9.21    6.33
   0  12   4   15.86    8.71
   1  12   4    9.91    7.65
   1  12   4   25.93    8.98
   2  12   4   22.88    8.95
   2  12   4   16.41    8.72
   3  12   4   14.40    8.09
   3  12   4    9.92    7.38
  -3  13   4   -1.30    3.96
  -2  13   4   -0.87    4.55
  -2  13   4   -2.65    3.15
  -1  13   4    6.18    7.19
   1  15  -5   10.18    9.04
   0  15  -5   67.30   19.22
  -1  15  -5   19.08   10.99
  -2  15  -5    1.98    6.19
  -3  15  -5    5.07    7.10
   4  14  -5   11.49    8.85
  -4 -14   5    6.23    3.35
   3  14  -5   21.33   11.46
  -3 -14   5   10.57    3.40
   2  14  -5   66.81   18.24
  -2 -14   5   32.23    5.67
   1  14  -5   34.74   13.18
   0  14  -5   26.26   11.31
  -1  14  -5    1.46    5.90
  -2  14  -5    3.44    6.40
  -3  14  -5   -1.90    5.36
  -4  14  -5   44.26   14.48
  -5  14  -5   31.34   12.60
  -6  14  -5    5.49    6.45
   6  13  -5   -2.73    4.90
  -6 -13   5    2.19    3.18
   5  13  -5   -0.92    4.60
  -5 -13   5   -1.33    2.29
   4  13  -5    4.97    6.46
  -4 -13   5    2.45    2.69
   3  13  -5  128.18   24.63
  -3 -13   5   96.02   11.35
   2  13  -5  150.51   26.58
  -2 -13   5  110.08   11.97
  -2 -13   5   31.62   53.43
   1  13  -5   46.97   14.67
  -1 -13   5   35.93    5.90
   0  13  -5   50.41   14.84
   0 -13   5   30.19    5.09
  -1  13  -5    8.36    6.61
  -2  13  -5   33.66   11.79
  -3  13  -5   87.75   19.55
  -4  13  -5    7.31    6.76
  -5  13  -5   54.81   15.26
  -6  13  -5   -0.98    4.29
  -7  13  -5    3.17    6.37
   8  12  -5   20.29   11.61
  -8 -12   5   20.44    5.97
   7  12  -5   21.29   11.89
   7  12  -5    5.17    5.03
  -7 -12   5   13.03    4.62
   6  12  -5    2.98    4.02
   6  12  -5    2.90    6.96
  -6 -12   5    1.31    3.04
   5  12  -5   10.59    5.24
   5  12  -5   -0.42    5.25
  -5 -12   5    5.57    3.12
   4  12  -5  227.60   23.51
   4  12  -5  148.51   46.83
   4  12  -5  260.36   31.52
  -4 -12   5  190.53   20.95
   3  12  -5   12.09   29.22
   3  12  -5   21.04    5.78
   3  12  -5   18.56    9.10
  -3 -12   5   16.26    4.18
   2  12  -5   92.68   29.58
   2  12  -5   53.28   15.44
   2  12  -5   57.53    7.62
  -2 -12   5   51.28    7.55
  -2 -12   5    9.18   21.76
   1  12  -5    9.92    2.72
   1  12  -5   17.26    8.83
  -1 -12   5   14.26   19.79
  -1 -12   5    6.18    2.76
   0  12  -5   21.29    8.75
   0 -12   5   21.18    4.18
   0 -12   5   -1.04   18.95
  -1  12  -5   -0.25    3.94
   1 -12   5    3.12    1.99
   1 -12   5   -8.99   18.45
  -3  12  -5   40.53   12.98
   3 -12   5   -1.18   18.27
  -4  12  -5    5.27    5.98
   4 -12   5  -18.22   18.66
  -5  12  -5   10.39    7.90
   5 -12   5    3.30   23.66
  -6  12  -5   70.00   17.06
  -7  12  -5   15.17    7.95
  -8  12  -5   15.52    7.94
  -8  12  -5   17.66    8.36
  -9 -11   5    8.42    4.48
   8  11  -5   15.97    7.28
   8  11  -5    5.16    7.48
  -8 -11   5   15.67    5.44
   7  11  -5    7.10    7.62
   7  11  -5   24.32    8.60
  -7 -11   5   17.30    5.41
   6  11  -5    7.43    7.29
   6  11  -5   14.81    6.51
  -6 -11   5    7.78    3.81
   5  11  -5  273.22   33.46
   5  11  -5  251.86   26.57
   5  11  -5  200.61   45.42
  -5 -11   5  156.51   39.66
  -5 -11   5  240.32   23.74
   4  11  -5   46.42   15.06
   4  11  -5   34.82   12.75
   4  11  -5   53.62   10.06
   4  11  -5   93.60   31.34
  -4 -11   5   33.25    6.26
  -4 -11   5   12.95   20.93
   3  11  -5   30.07   24.23
   3  11  -5   27.45   10.57
   3  11  -5   25.94   10.77
   3  11  -5   32.90    7.15
  -3 -11   5    9.03   14.36
  -3 -11   5   38.46    6.30
   2  11  -5   90.56   19.00
   2  11  -5   92.12   10.71
   2  11  -5   66.98   26.61
   2  11  -5   96.09   20.87
  -2 -11   5   83.87    9.81
   1  11  -5  102.98   19.55
   0  11  -5   63.97   14.01
   0 -11   5   -1.85   13.95
  -1  11  -5  224.58   26.89
   1 -11   5  202.85   19.10
   1 -11   5  167.83   28.16
  -2  11  -5    9.18    5.78
   2 -11   5   12.80   11.70
   2 -11   5    9.71   13.76
  -4  11  -5    7.54    5.63
   4 -11   5   -2.86    1.12
   4 -11   5  -24.65   14.96
  -5  11  -5    2.58    5.15
   5 -11   5    4.91   16.85
  -6  11  -5   13.79    7.43
   6 -11   5    1.99   17.95
  -7  11  -5  141.32   18.49
   7 -11   5   36.64   19.87
  -8  11  -5    4.31    5.22
  -8  11  -5    5.50    5.83
  -9  11  -5   -3.79    2.27
  -9  11  -5    3.63    4.03
 -10 -10   5   16.40    5.81
   9  10  -5    9.62    6.44
  -9 -10   5    6.74    4.21
   8  10  -5   21.69    8.91
   8  10  -5   18.49   11.08
  -8 -10   5   12.31    5.07
   7  10  -5   42.07   11.07
   7  10  -5   69.81   19.57
  -7 -10   5   35.12    7.51
   6  10  -5  260.21   48.02
   6  10  -5  217.75   30.77
   6  10  -5  244.79   26.33
  -6 -10   5  190.13   40.25
  -6 -10   5  207.77   22.44
   5  10  -5    8.85    6.80
   5  10  -5    4.07    3.87
   5  10  -5   -0.49    4.38
   5  10  -5  -15.49   20.58
  -5 -10   5    3.79   18.95
  -5 -10   5    8.49    3.49
  -5 -10   5    2.69    6.56
   4  10  -5   27.89   11.36
   4  10  -5   20.46    8.90
   4  10  -5   25.31   16.76
   4  10  -5   25.77    6.99
  -4 -10   5   17.66    8.45
  -4 -10   5   15.21    4.08
  -4 -10   5   28.72   18.57
   3  10  -5   -5.35    2.48
   3  10  -5  -13.12   16.91
   3  10  -5    1.10    4.97
   3  10  -5    3.70    2.94
  -3 -10   5    0.48    5.19
  -3 -10   5    1.03    1.91
  -3 -10   5   14.20   15.93
   2  10  -5   68.70   24.26
   2  10  -5   98.82   19.08
   2  10  -5   92.23   19.73
   2  10  -5  104.22   11.33
  -2 -10   5   89.88   10.31
  -2 -10   5  102.42   23.02
  -2 -10   5   78.05   17.04
   1  10  -5   67.39   15.37
   1  10  -5   87.78   21.93
   1  10  -5   80.12    8.01
  -1 -10   5   57.33    7.58
  -1 -10   5   43.21   12.81
  -1 -10   5   52.07   18.02
  -1  10  -5   66.94   14.73
   1 -10   5   71.07   13.67
   1 -10   5   67.44    7.88
   1 -10   5   79.85   16.71
  -2  10  -5    5.39    4.98
   2 -10   5    6.10    2.39
   2 -10   5    5.97    9.55
   2 -10   5    5.99    4.16
  -3  10  -5   10.54    6.20
   3 -10   5   11.69    2.87
   3 -10   5    8.07   10.94
   3 -10   5   25.13   13.23
   4 -10   5  114.32   23.26
  -5  10  -5   37.98    9.94
   5 -10   5  -16.53   11.86
  -6  10  -5    7.39    6.07
   6 -10   5    0.95   12.07
  -7  10  -5   89.20   17.41
   7 -10   5   73.05   17.58
   7 -10   5   86.37   11.49
  -8  10  -5   69.58   14.88
  -8  10  -5   25.31   10.65
  -9  10  -5   -0.64    2.94
  -9  10  -5    0.16    3.44
 -10  10  -5    6.39    4.56
 -10  10  -5    1.50    3.74
 -10  -9   5    0.59    2.97
   9   9  -5   12.64    7.22
  -9  -9   5   11.19    4.45
   8   9  -5   40.11   10.95
  -8  -9   5   29.66    6.32
   7   9  -5  108.69   18.33
   7   9  -5   59.05   17.19
  -7  -9   5  107.29   12.03
  -7  -9   5  121.12   31.60
   6   9  -5   61.09   15.36
   6   9  -5   41.30   22.39
   6   9  -5   45.95   11.06
  -6  -9   5   81.54   23.98
  -6  -9   5   43.24    7.70
   5   9  -5  -12.70   17.37
   5   9  -5    0.37    5.10
   5   9  -5    3.20    5.37
   5   9  -5    3.70    3.89
  -5  -9   5    1.00    2.21
   4   9  -5    4.20    3.65
   4   9  -5    6.65    7.39
   4   9  -5    0.49   10.95
   4   9  -5    2.08    5.36
  -4  -9   5    4.04    2.43
  -4  -9   5    3.57    5.68
  -4  -9   5  -14.63   12.41
   3   9  -5  122.50   24.11
   3   9  -5  169.20   22.75
   3   9  -5  129.05   28.58
   3   9  -5  157.05   17.12
  -3  -9   5  139.89   15.44
  -3  -9   5  163.11   24.47
  -3  -9   5  198.49   27.01
   2   9  -5  297.51   37.40
   2   9  -5  330.69   43.63
   2   9  -5  380.38   37.83
   2   9  -5  328.62   30.60
  -2  -9   5  308.44   29.66
  -2  -9   5  323.96   39.06
  -2  -9   5  282.92   35.38
   1   9  -5   50.74   12.79
   1   9  -5   34.62    4.53
  -1  -9   5   15.80    7.48
  -1  -9   5   19.82   11.85
  -1  -9   5   28.02    4.87
   0   9  -5   59.07   13.35
   0  -9   5   73.18    7.95
   0  -9   5   79.61   18.33
   0  -9   5   64.44   13.59
  -1   9  -5  174.77   20.85
   1  -9   5  142.11   19.66
   1  -9   5  137.06   14.36
   1  -9   5  145.09   15.01
   1  -9   5  126.50   22.77
   1  -9   5  182.92   25.31
   1  -9   5  153.16   19.05
  -2   9  -5  150.40   19.93
   2  -9   5  157.77   19.55
   2  -9   5  165.07   23.09
   2  -9   5  132.73   14.46
   2  -9   5  160.65   14.86
  -3   9  -5   17.80    7.40
   3  -9   5   21.50    7.00
   3  -9   5    8.97    9.70
   3  -9   5   17.49    6.86
   3  -9   5   16.39   11.24
   3  -9   5   16.00    3.12
  -4   9  -5   95.39   17.55
   4  -9   5  148.34   21.58
   4  -9   5  126.55   16.93
   4  -9   5  102.80   20.86
  -5   9  -5   95.72   16.86
   5  -9   5  105.46   19.91
   5  -9   5   87.35   14.88
   5  -9   5   78.16   18.04
  -6   9  -5   50.17   11.66
   6  -9   5   76.20   16.73
   6  -9   5   46.12    9.41
   6  -9   5   19.99   11.78
  -7   9  -5   -0.25    3.67
  -7   9  -5   -1.26    3.72
   7  -9   5    0.03    2.16
   7  -9   5   -5.88    9.32
  -8   9  -5   60.09   15.16
  -8   9  -5  102.55   17.47
  -9   9  -5   11.14    6.20
  -9   9  -5    7.68    6.01
 -10   9  -5    5.13    3.23
 -10   9  -5    0.35    3.88
 -11   9  -5   -0.27    3.58
 -11  -8   5   -2.43    2.25
  10   8  -5    6.14    6.08
 -10  -8   5    7.52    3.92
   9   8  -5   92.01   19.01
  -9  -8   5  116.56   13.12
   8   8  -5   13.09    6.64
  -8  -8   5    4.90   16.48
  -8  -8   5   15.54    4.34
   7   8  -5    6.30    5.66
   7   8  -5   23.31    8.14
  -7  -8   5    8.31    3.14
  -7  -8   5   18.09   18.71
   6   8  -5   11.64    5.82
   6   8  -5    6.27    5.57
   6   8  -5   -3.03   11.73
  -6  -8   5   14.49   15.32
  -6  -8   5    3.73    5.93
  -6  -8   5    2.36    2.53
   5   8  -5  213.12   34.32
   5   8  -5  195.07   29.40
   5   8  -5  212.61   29.23
   5   8  -5  255.51   26.38
  -5  -8   5  232.76   34.09
  -5  -8   5  232.25   22.61
  -5  -8   5  265.62   29.82
   4   8  -5   37.59   12.66
   4   8  -5   28.49   10.60
   4   8  -5   35.31    7.97
   4   8  -5   37.37   18.39
  -4  -8   5   35.51   15.64
  -4  -8   5   21.10    4.95
  -4  -8   5   31.37    9.98
   3   8  -5  245.39   29.85
   3   8  -5  289.56   25.40
   3   8  -5  216.94   34.94
   3   8  -5  198.30   29.29
  -3  -8   5  232.09   23.09
  -3  -8   5  260.05   29.31
  -3  -8   5  217.27   32.52
   2   8  -5   62.00    7.39
   2   8  -5   48.14   12.34
   2   8  -5   49.76   18.73
   2   8  -5   19.02    9.28
  -2  -8   5   48.49   11.88
  -2  -8   5   86.99   17.99
  -2  -8   5   51.21    6.54
   1   8  -5  387.33   34.06
   1   8  -5  388.59   40.63
  -1  -8   5  367.07   39.85
  -1  -8   5  361.83   42.58
  -1  -8   5  376.53   34.45
   0   8  -5   26.13    7.83
   0  -8   5   14.53    5.76
   0  -8   5   18.71    7.27
   0  -8   5   19.10    9.93
   0  -8   5    9.86    2.85
   0  -8   5    9.16    7.90
   0  -8   5   14.46    3.32
  -1   8  -5  504.12   52.99
   1  -8   5  519.92   54.42
   1  -8   5  575.67   56.62
   1  -8   5  521.27   47.83
   1  -8   5  618.61   54.28
   1  -8   5  509.47   47.82
   1  -8   5  563.64   52.96
  -2   8  -5  184.89   21.12
   2  -8   5  160.39   15.36
   2  -8   5  158.84   15.67
   2  -8   5  148.62   19.73
   2  -8   5  170.76   23.16
  -3   8  -5  132.83   19.51
   3  -8   5  192.26   24.29
   3  -8   5  189.30   21.04
   3  -8   5  145.97   19.90
   3  -8   5  160.62   23.05
   3  -8   5  168.52   15.14
  -4   8  -5   88.55   15.34
   4  -8   5   66.33   13.24
   4  -8   5   98.66   17.85
   4  -8   5  111.46   19.72
   4  -8   5   90.41   14.90
  -5   8  -5  580.09   53.46
   5  -8   5  479.63   51.56
   5  -8   5  591.75   52.85
   5  -8   5  514.43   53.98
  -6   8  -5  136.62   16.63
  -6   8  -5   82.52   18.88
   6  -8   5  102.34   16.47
   6  -8   5  113.17   19.41
   6  -8   5  118.87   14.82
  -7   8  -5   32.80   11.17
  -7   8  -5   31.21    8.77
   7  -8   5   31.70    9.86
   7  -8   5   22.27    5.41
   7  -8   5   25.22    7.75
  -8   8  -5   29.71    9.83
  -8   8  -5   30.64    8.87
  -9   8  -5   60.44   14.60
  -9   8  -5   96.76   13.55
 -10   8  -5   12.18    5.33
 -10   8  -5    7.51    5.56
 -11   8  -5   10.71    3.68
 -11   8  -5    8.29    5.77
 -12  -7   5    9.01    4.16
 -11  -7   5    6.51    3.59
  10   7  -5   47.08   13.63
 -10  -7   5   50.98    8.60
   9   7  -5    1.01    4.54
  -9  -7   5    3.80    3.10
  -9  -7   5   11.77   19.94
   8   7  -5   65.73   15.48
  -8  -7   5   78.30    9.48
  -8  -7   5   63.19   13.62
  -8  -7   5   83.10   20.28
  -8  -7   5   73.33   23.26
   7   7  -5    9.85    6.85
   7   7  -5   30.61    9.20
  -7  -7   5   16.42   16.46
  -7  -7   5   28.16    5.44
  -7  -7   5   33.68    9.30
   6   7  -5  210.17   20.04
   6   7  -5  239.79   25.89
   6   7  -5  147.59   24.85
  -6  -7   5  223.93   20.53
   5   7  -5  139.91   27.89
   5   7  -5  100.55   19.97
   5   7  -5  126.58   16.29
   5   7  -5  101.10   12.27
  -5  -7   5  145.62   22.23
  -5  -7   5  162.73   27.38
  -5  -7   5  127.72   12.84
   4   7  -5  397.28   52.11
   4   7  -5  482.82   43.42
   4   7  -5  376.88   46.00
  -4  -7   5  428.23   40.19
  -4  -7   5  476.43   50.08
  -4  -7   5  483.51   46.82
   3   7  -5  175.24   17.89
   3   7  -5  135.97   28.48
   3   7  -5  165.32   16.68
   3   7  -5  153.22   21.56
  -3  -7   5  147.71   16.00
  -3  -7   5  169.37   21.35
  -3  -7   5  182.92   24.14
   2   7  -5  392.02   36.49
   2   7  -5  326.93   40.81
  -2  -7   5  434.20   44.39
  -2  -7   5  395.75   35.95
  -2  -7   5  437.25   41.82
   1   7  -5  418.74   41.75
   1   7  -5  363.39   34.66
  -1  -7   5  402.68   35.81
  -1  -7   5  423.02   44.06
  -1  -7   5  364.81   41.05
  -1  -7   5  412.26   35.69
  -1  -7   5  385.51   39.62
  -1  -7   5  403.92   40.81
   0   7  -5 1150.33   96.92
   0   7  -5 1016.03   90.56
   0  -7   5 1043.88   90.58
   0  -7   5 1036.47   95.73
   0  -7   5  953.03   94.66
   0  -7   5  980.37   96.69
   0  -7   5 1075.07   98.53
  -1   7  -5  323.66   28.52
  -1   7  -5  325.49   33.43
   1  -7   5  313.85   35.27
   1  -7   5  297.46   32.37
   1  -7   5  328.56   33.23
   1  -7   5  305.42   34.65
   1  -7   5  307.07   28.06
   1  -7   5  292.30   28.19
  -2   7  -5  131.86   12.87
  -2   7  -5  122.93   16.78
   2  -7   5  118.44   18.76
   2  -7   5  135.40   24.24
   2  -7   5  104.21   15.79
   2  -7   5  147.59   12.32
   2  -7   5  125.34   12.69
  -3   7  -5   89.23   13.00
  -3   7  -5   80.09    9.17
   3  -7   5   99.51   13.28
   3  -7   5   91.47    8.16
   3  -7   5   80.48   16.41
   3  -7   5   81.50   13.84
   3  -7   5   72.83   15.22
  -4   7  -5  377.56   38.82
   4  -7   5  371.34   40.25
   4  -7   5  407.65   41.54
   4  -7   5  403.40   38.94
   4  -7   5  363.35   38.22
  -5   7  -5   23.92    7.46
  -5   7  -5   18.41    8.03
   5  -7   5   25.41    8.54
   5  -7   5   29.67    7.37
   5  -7   5   42.80   11.56
   5  -7   5   27.12    6.61
  -6   7  -5  503.42   48.08
  -6   7  -5  442.95   48.93
   6  -7   5  588.58   47.66
   6  -7   5  446.24   45.19
   6  -7   5  476.35   46.61
  -7   7  -5    1.36    3.02
  -7   7  -5    0.71    3.32
   7  -7   5    1.76    6.57
   7  -7   5   -0.72    4.59
   7  -7   5    1.35    2.17
  -8   7  -5   11.06    6.43
  -8   7  -5   11.18    5.45
  -9   7  -5    3.12    3.51
  -9   7  -5    6.56    5.05
 -10   7  -5  206.46   25.59
 -11   7  -5    8.56    5.54
 -12   7  -5    0.21    1.72
 -12  -6   5    3.96    3.44
  11   6  -5   58.42   16.77
 -11  -6   5   77.77   11.06
  10   6  -5   -1.62    2.99
 -10  -6   5    4.97    3.25
 -10  -6   5   -4.08   22.96
   9   6  -5    9.43    6.86
  -9  -6   5   23.13    5.12
  -9  -6   5   26.25   17.58
   8   6  -5   29.43   10.67
  -8  -6   5   43.68    6.72
  -8  -6   5   22.50    8.13
  -8  -6   5   54.22   20.46
  -8  -6   5   39.51   14.97
   7   6  -5  444.31   48.43
  -7  -6   5  486.63   51.64
  -7  -6   5  407.23   47.23
  -7  -6   5  480.79   49.52
  -7  -6   5  561.09   55.24
  -7  -6   5  470.73   42.87
   6   6  -5    7.65    5.75
   6   6  -5   -0.96    2.76
   6   6  -5    2.40    1.55
  -6  -6   5   13.47   11.81
  -6  -6   5    0.76    3.41
  -6  -6   5    0.69    1.80
  -6  -6   5    7.97    9.57
  -6  -6   5   -1.29    4.29
   5   6  -5   33.22    9.71
   5   6  -5   49.94    6.01
   5   6  -5   81.03   13.89
  -5  -6   5   42.83   11.00
  -5  -6   5   82.31   17.43
  -5  -6   5   55.94    6.71
   4   6  -5    4.48    3.47
   4   6  -5    1.14    2.96
   4   6  -5    2.79    1.69
  -4  -6   5    5.14    4.65
  -4  -6   5    3.20    2.04
  -4  -6   5   10.29    7.35
   3   6  -5  411.45   49.60
   3   6  -5  505.46   46.69
  -3  -6   5  603.38   51.29
  -3  -6   5  496.13   52.32
   2   6  -5  164.78   18.45
   2   6  -5  152.69   22.43
  -2  -6   5  194.08   22.79
  -2  -6   5  199.94   24.26
  -2  -6   5  191.35   22.06
  -2  -6   5  243.46   18.96
  -2  -6   5  186.84   25.39
  -2  -6   5  204.80   18.97
   1   6  -5 1255.78  121.31
  -1  -6   5 1411.31  121.00
  -1  -6   5 1350.13  123.18
  -1  -6   5 1253.77  121.56
  -1  -6   5 1384.06  120.36
   0   6  -5  205.82   19.87
   0   6  -5  200.23   24.33
   0  -6   5  175.42   22.95
   0  -6   5  190.09   25.03
   0  -6   5  237.96   22.56
   0  -6   5  199.35   23.33
   0  -6   5  233.84   19.99
   0  -6   5  235.64   19.88
   0  -6   5  188.05   25.44
  -1   6  -5   49.63   10.95
  -1   6  -5   16.33    3.12
   1  -6   5   13.79    2.81
   1  -6   5    5.91    3.65
   1  -6   5    8.75    5.31
   1  -6   5   15.83    2.77
   1  -6   5    9.97    3.70
   1  -6   5   18.04    7.97
   1  -6   5   18.20    6.08
  -2   6  -5  245.35   24.61
  -2   6  -5  220.14   19.65
   2  -6   5  168.70   22.54
   2  -6   5  196.75   24.88
   2  -6   5  187.36   24.62
   2  -6   5  196.95   23.04
   2  -6   5  224.78   18.91
   2  -6   5  216.39   21.71
   2  -6   5  219.54   19.69
   3  -6   5 1492.11  120.07
   3  -6   5 1230.50  119.21
   3  -6   5 1173.08  117.22
   3  -6   5 1348.84  117.76
  -4   6  -5  901.92   85.56
  -4   6  -5  975.20   85.52
   4  -6   5  850.99   86.14
   4  -6   5 1003.14   84.55
   4  -6   5  985.79   82.73
   4  -6   5  939.08   85.64
   4  -6   5  827.87   84.28
  -5   6  -5   36.65    8.67
  -5   6  -5   31.83    8.45
   5  -6   5   38.35    8.47
   5  -6   5   36.70    9.81
   5  -6   5   31.58    6.53
   5  -6   5   37.23    7.93
  -6   6  -5   60.37   12.22
  -6   6  -5   63.86   11.36
   6  -6   5   76.03   11.14
   6  -6   5   46.18   12.13
   6  -6   5   55.47    9.66
  -7   6  -5  123.20   18.29
  -7   6  -5  101.79   13.07
   7  -6   5   89.88   11.57
   7  -6   5  113.64   15.10
   7  -6   5  100.74   11.40
   7  -6   5   80.90    9.89
  -8   6  -5   28.83    8.36
  -8   6  -5   25.79    7.07
  -9   6  -5   22.55    6.04
  -9   6  -5   48.01   11.08
 -10   6  -5   41.47    9.97
 -11   6  -5   51.61   12.08
 -12   6  -5    0.09    3.83
 -12   6  -5   -1.26    1.78
 -13  -5   5    5.91    3.74
 -12  -5   5    2.97    3.23
  11   5  -5   -1.62    3.67
 -11  -5   5    2.27    2.59
  10   5  -5   53.92   15.89
 -10  -5   5   48.35    8.28
 -10  -5   5   44.58   20.67
   9   5  -5    6.89    6.16
  -9  -5   5   38.98   17.69
  -9  -5   5   22.85    8.08
  -9  -5   5   20.32   14.78
  -9  -5   5   32.00    5.44
   8   5  -5  163.78   26.73
  -8  -5   5  282.77   34.87
  -8  -5   5  241.97   22.13
  -8  -5   5  234.80   27.20
  -8  -5   5  228.41   31.12
   7   5  -5  141.03   20.84
  -7  -5   5  172.34   21.99
  -7  -5   5  137.24   19.76
  -7  -5   5  154.62   24.06
  -7  -5   5  174.05   16.00
  -7  -5   5  148.85   33.34
   6   5  -5   12.52    5.96
   6   5  -5   14.45    2.21
  -6  -5   5   20.43    9.64
  -6  -5   5   26.68    8.41
  -6  -5   5   17.88   11.16
  -6  -5   5   16.89    6.26
  -6  -5   5   12.69    3.34
   5   5  -5   97.65   13.41
   5   5  -5   67.26   13.13
   5   5  -5   81.83    8.04
  -5  -5   5   89.21    9.07
  -5  -5   5  101.77   16.58
  -5  -5   5   73.01   13.77
  -5  -5   5   74.49   17.16
  -5  -5   5   57.54   14.14
   4   5  -5  403.71   39.04
   4   5  -5  334.30   36.32
   4   5  -5  320.73   33.18
  -4  -5   5  397.05   39.17
  -4  -5   5  401.19   42.13
  -4  -5   5  408.00   38.66
  -4  -5   5  394.62   40.88
  -4  -5   5  395.48   34.06
  -3  -5   5 2081.61  180.12
  -3  -5   5 1920.66  176.42
  -3  -5   5 1957.42  178.47
   2   5  -5  453.22   42.79
   2   5  -5  534.96   42.73
   2   5  -5  402.14   46.37
  -2  -5   5  416.33   44.21
  -2  -5   5  519.75   48.67
  -2  -5   5  439.13   46.17
  -2  -5   5  467.31   42.92
  -2  -5   5  564.90   47.28
  -2  -5   5  491.74   48.89
   1   5  -5  129.70   11.30
   1   5  -5  104.74   14.87
  -1  -5   5   73.98   15.58
  -1  -5   5  108.27   15.84
  -1  -5   5   98.92   13.78
  -1  -5   5  119.89   11.36
  -1  -5   5  128.90   11.40
  -1  -5   5   77.32   14.36
  -1  -5   5  102.96   12.76
   0   5  -5   92.11    8.78
   0   5  -5   75.28   13.82
   0  -5   5   99.00    8.68
   0  -5   5   84.83    8.60
   0  -5   5   63.58   13.73
   0  -5   5   72.41   13.97
   0  -5   5   79.50   12.81
   0  -5   5   53.97   11.37
   0  -5   5   80.42   10.33
  -1   5  -5  601.86   56.18
  -1   5  -5  623.21   51.57
   1  -5   5  448.54   55.18
   1  -5   5  678.73   54.26
   1  -5   5  577.90   56.43
   1  -5   5  562.47   54.77
  -2   5  -5  401.70   35.66
  -2   5  -5  350.04   30.63
   2  -5   5  370.91   32.81
   2  -5   5  261.72   34.38
   2  -5   5  358.39   34.04
   2  -5   5  326.53   35.02
  -3   5  -5 1107.31   87.53
   3  -5   5  830.69   87.57
   3  -5   5 1114.97   88.41
   3  -5   5  814.15   86.13
  -4   5  -5  579.25   48.30
  -4   5  -5  545.81   48.16
   4  -5   5  522.47   45.09
   4  -5   5  430.88   46.88
   4  -5   5  425.04   47.89
   4  -5   5  521.02   45.32
   4  -5   5  493.57   46.30
  -5   5  -5    9.77    4.16
  -5   5  -5    3.83    3.14
   5  -5   5    0.71    4.59
   5  -5   5    6.91    2.76
   5  -5   5    0.77    3.63
   5  -5   5    2.93    2.30
   5  -5   5    0.13    1.63
  -6   5  -5  380.25   31.56
  -6   5  -5  306.70   29.69
   6  -5   5  236.36   30.09
   6  -5   5  327.58   29.42
   6  -5   5  292.39   28.69
   6  -5   5  313.25   27.92
   6  -5   5  236.67   28.29
  -7   5  -5  236.55   23.13
  -7   5  -5  195.98   20.84
   7  -5   5  194.09   18.97
   7  -5   5  171.59   19.86
   7  -5   5  200.44   21.51
   7  -5   5  207.89   20.11
   7  -5   5  196.04   22.74
  -8   5  -5  337.89   38.10
  -8   5  -5  524.93   42.57
   8  -5   5  453.55   41.53
  -9   5  -5  127.30   16.87
   9  -5   5  132.77   17.27
 -10   5  -5   18.10    6.71
  10  -5   5   11.57    6.38
 -11   5  -5   15.00    6.09
 -12   5  -5    3.85    3.21
 -12   5  -5    5.61    4.69
 -13  -4   5    9.33    4.39
 -12  -4   5   -4.47    2.17
  11   4  -5    6.50    6.86
 -11  -4   5    1.12   18.08
 -11  -4   5    2.01    2.58
  10   4  -5  147.37   28.41
 -10  -4   5  154.89   27.29
 -10  -4   5  174.59   20.90
 -10  -4   5  175.86   17.42
   9   4  -5  120.75   24.96
  -9  -4   5  204.60   26.94
  -9  -4   5  133.09   19.15
  -9  -4   5  168.65   16.02
  -9  -4   5  136.22   25.06
   8   4  -5    9.45    6.20
  -8  -4   5   15.17    3.59
  -8  -4   5   20.25    7.11
  -8  -4   5   16.58   11.87
  -8  -4   5   25.10    8.03
  -8  -4   5   26.39   11.06
   7   4  -5   92.52   19.12
  -7  -4   5  127.36   17.34
  -7  -4   5  121.59   21.31
  -7  -4   5  157.39   13.74
   6   4  -5  151.17   22.47
  -6  -4   5  203.91   23.22
  -6  -4   5  237.06   19.22
  -6  -4   5  206.74   24.03
  -6  -4   5  203.31   27.18
  -6  -4   5  173.53   24.87
  -6  -4   5  192.51   21.98
   5   4  -5  143.76   20.10
  -5  -4   5  191.66   21.56
  -5  -4   5  190.29   22.16
  -5  -4   5  204.50   17.55
  -5  -4   5  168.75   23.21
  -5  -4   5  186.40   19.89
  -5  -4   5  172.70   24.62
  -4  -4   5 1812.64  152.47
  -4  -4   5 1712.21  154.01
  -4  -4   5 1651.34  155.69
  -4  -4   5 1741.36  154.75
  -4  -4   5 1701.91  157.00
   3   4  -5  205.29   21.22
   3   4  -5  277.81   25.36
  -3  -4   5  242.09   23.30
  -3  -4   5  181.22   24.00
  -3  -4   5  260.50   22.49
  -3  -4   5  263.58   21.78
  -3  -4   5  205.66   25.71
  -3  -4   5  179.83   25.81
  -3  -4   5  220.99   24.52
   2   4  -5  477.11   40.67
   2   4  -5  346.88   36.33
  -2  -4   5  432.69   38.45
  -2  -4   5  408.91   39.74
  -2  -4   5  319.41   40.31
  -2  -4   5  395.79   40.99
  -2  -4   5  480.46   37.05
  -1  -4   5 1774.40  158.50
   0   4  -5  409.11   44.31
   0   4  -5  508.69   41.39
   0  -4   5  481.91   44.38
   0  -4   5  520.00   44.54
   0  -4   5  432.13   42.95
   0  -4   5  431.76   45.29
   0  -4   5  468.75   45.48
   1  -4   5 1910.16  169.17
  -2   4  -5 3758.91  338.72
   2  -4   5 4028.13  339.25
  -3   4  -5  312.32   29.67
  -3   4  -5  260.61   30.06
  -3   4  -5  372.42   30.56
  -3   4  -5  263.63   30.07
  -3   4  -5  309.20   27.49
   3  -4   5  327.35   28.71
   3  -4   5  289.52   29.45
   3  -4   5  334.28   28.54
   3  -4   5  306.83   30.61
  -4   4  -5    4.95    4.10
  -4   4  -5    2.40    2.23
  -4   4  -5   11.42    3.98
  -4   4  -5    5.78    3.20
   4  -4   5    3.68    2.15
   4  -4   5    2.02    3.57
   4  -4   5    5.05    2.47
   4  -4   5    4.58    1.69
  -5   4  -5    3.58    2.45
  -5   4  -5    2.49    4.34
  -5   4  -5   10.59    4.21
  -5   4  -5    5.63    2.99
   5  -4   5    7.95    2.93
   5  -4   5    8.95    3.67
   5  -4   5    2.01    3.35
  -6   4  -5  413.33   34.91
   6  -4   5  320.21   32.18
   6  -4   5  367.60   34.68
   6  -4   5  322.90   33.12
  -7   4  -5   18.20    6.09
  -7   4  -5   16.11    3.34
   7  -4   5   15.76    3.49
   7  -4   5   13.61    6.83
   7  -4   5   34.41    8.58
   7  -4   5   18.54    5.48
   7  -4   5   15.40    4.10
  -8   4  -5  537.76   47.42
   8  -4   5  471.49   44.36
   8  -4   5  468.94   44.08
   8  -4   5  501.57   48.14
  -9   4  -5   24.73    7.28
   9  -4   5   32.21    8.89
 -10   4  -5    8.44    4.85
  10  -4   5   -1.91    3.04
 -11   4  -5    9.86    5.53
  11  -4   5   21.34    8.68
 -12   4  -5   74.49   10.88
 -12   4  -5   59.22   11.43
 -13  -3   5    5.02    3.68
 -12  -3   5    9.56    3.78
  11   3  -5   82.95   21.93
 -11  -3   5   84.56   17.13
 -11  -3   5   95.65   10.75
 -11  -3   5   78.01   12.58
  10   3  -5    9.91    7.67
 -10  -3   5   16.75    4.22
 -10  -3   5   21.62    5.83
 -10  -3   5   15.04   10.64
   9   3  -5  139.70   28.07
  -9  -3   5  167.06   17.18
  -9  -3   5  186.90   23.81
  -9  -3   5  187.03   24.09
   8   3  -5   97.55   21.11
  -8  -3   5  123.56   12.36
  -8  -3   5  124.04   19.77
  -8  -3   5  113.07   15.04
   7   3  -5   52.00   13.77
  -7  -3   5   61.40   11.55
  -7  -3   5   75.16   14.09
  -7  -3   5   77.79   14.54
  -7  -3   5   70.11    7.84
  -6  -3   5  232.39   24.26
  -6  -3   5  223.78   27.94
  -6  -3   5  187.83   24.40
  -6  -3   5  213.53   26.25
  -6  -3   5  216.84   24.04
  -6  -3   5  237.51   20.86
  -5  -3   5 4063.73  365.45
  -5  -3   5 4242.17  363.87
   4   3  -5   28.56    2.72
   4   3  -5   18.81    3.69
   4   3  -5   19.47    5.87
   4   3  -5   29.86    2.76
  -4  -3   5   12.32    5.03
  -4  -3   5   32.91    6.31
  -4  -3   5   28.59    5.92
  -4  -3   5   33.88    7.19
  -4  -3   5   26.30    4.45
  -4  -3   5   31.92    8.30
  -4  -3   5   20.02    8.19
   3   3  -5    3.14    1.34
   3   3  -5    3.56    1.25
  -3  -3   5    3.72    2.76
  -3  -3   5    2.15    1.45
  -3  -3   5    9.17    2.67
  -3  -3   5    6.52    4.09
  -3  -3   5    3.84    2.15
  -3  -3   5    5.04    3.89
  -3  -3   5    1.19    2.10
  -2  -3   5 1108.64  100.41
   1   3  -5 3145.48  269.65
  -1  -3   5 3025.36  269.72
   0   3  -5  191.98   17.33
   0   3  -5  180.27   16.26
   0   3  -5  173.36   18.24
   0   3  -5  169.96   18.15
   0   3  -5  169.63   19.12
   0  -3   5  157.99   17.40
   0  -3   5  185.00   18.53
   0  -3   5  180.40   16.31
   0  -3   5  183.67   19.57
  -1   3  -5 4923.82  427.06
  -2   3  -5   10.02    3.19
  -2   3  -5   10.99    1.97
  -2   3  -5    5.59    2.55
  -2   3  -5    9.07    3.98
  -2   3  -5    7.03    2.82
   2  -3   5    6.31    2.49
   2  -3   5    4.41    2.15
   2  -3   5    8.91    3.54
   2  -3   5    8.97    2.98
  -3   3  -5   38.74    7.32
  -3   3  -5   45.16    7.10
  -3   3  -5   35.91    6.28
  -3   3  -5   32.09    4.03
  -3   3  -5   38.34    5.29
   3  -3   5   29.37    6.10
   3  -3   5   33.69    7.28
   3  -3   5   37.59    6.33
   3  -3   5   36.23    4.38
  -4   3  -5 1571.71  134.20
   4  -3   5 1460.40  133.76
  -5   3  -5 1495.96  130.49
   5  -3   5 1451.09  130.22
  -6   3  -5  740.11   74.42
  -6   3  -5  854.86   73.80
  -6   3  -5  803.89   74.55
   6  -3   5  872.39   76.46
   6  -3   5  826.97   73.57
   6  -3   5  848.29   74.65
  -7   3  -5  459.01   42.82
  -7   3  -5  509.12   44.83
  -7   3  -5  467.31   40.78
  -7   3  -5  423.00   43.65
   7  -3   5  476.21   46.47
   7  -3   5  471.66   42.76
   7  -3   5  485.10   43.84
  -8   3  -5   88.59   12.69
  -8   3  -5  107.57   13.32
  -8   3  -5   95.51    9.35
   8  -3   5  114.62   13.26
   8  -3   5  109.77   15.48
  -9   3  -5   74.14    6.73
  -9   3  -5   65.76    6.57
  -9   3  -5  109.30   14.44
   9  -3   5   57.27    9.20
   9  -3   5   86.66   16.05
   9  -3   5   76.39   10.69
   9  -3   5   54.67    7.28
 -10   3  -5    8.42    4.74
 -10   3  -5    7.49    1.66
  10  -3   5    7.12    5.84
 -11   3  -5   13.71    5.31
  11  -3   5   10.77    6.18
 -12   3  -5    3.69    2.75
 -12   3  -5    7.91    4.79
 -13  -2   5    0.02    2.59
 -12  -2   5  155.48   16.70
 -11  -2   5    8.57    3.37
 -11  -2   5   10.33    7.81
 -10  -2   5   10.33    7.95
 -10  -2   5    3.25    7.00
 -10  -2   5   12.13    3.73
 -10  -2   5    8.82    3.30
   9   2  -5  157.28   29.73
  -9  -2   5  188.46   18.72
  -9  -2   5  178.41   19.71
  -9  -2   5  225.94   23.43
  -9  -2   5  194.69   22.33
   8   2  -5  387.66   50.54
  -8  -2   5  496.76   46.32
  -8  -2   5  493.61   47.92
  -8  -2   5  547.53   48.20
  -8  -2   5  521.78   44.64
   7   2  -5   92.39   18.76
  -7  -2   5   94.92   14.23
  -7  -2   5  114.39   14.79
  -7  -2   5   90.79   12.04
  -7  -2   5  103.82   10.54
  -6  -2   5 1784.00  147.86
  -6  -2   5 1680.29  147.81
  -6  -2   5 1553.44  150.26
  -6  -2   5 1589.89  148.13
   5   2  -5    2.66    1.36
  -5  -2   5    6.52    3.59
  -5  -2   5    3.87    2.69
  -5  -2   5   15.47    5.45
  -5  -2   5    3.20    2.61
  -5  -2   5    8.63    3.60
  -5  -2   5    9.34    2.57
  -5  -2   5    4.49    5.63
   4   2  -5  472.28   41.21
  -4  -2   5  462.31   41.47
  -4  -2   5  397.09   45.06
  -4  -2   5  462.15   44.31
  -4  -2   5  487.60   43.21
  -4  -2   5  539.69   43.71
  -4  -2   5  364.67   43.33
  -4  -2   5  506.16   43.47
   3   2  -5 3199.00  300.94
  -3  -2   5 3711.59  301.37
   2   2  -5 2082.07  185.03
  -2  -2   5 2130.17  185.03
   1   2  -5 2426.10  208.13
  -1  -2   5 2326.90  207.94
   0   2  -5 5726.96  530.28
   0  -2   5 5601.76  524.54
  -1   2  -5 1799.07  153.61
   1  -2   5 1688.70  153.39
  -2   2  -5   35.06    7.15
  -2   2  -5   38.32    4.39
  -2   2  -5   43.96    5.76
  -2   2  -5   39.70    6.57
   2  -2   5   39.36    5.17
   2  -2   5   40.35    4.11
   2  -2   5   40.11    5.33
   2  -2   5   49.55    6.35
   2  -2   5   47.71    7.15
  -3   2  -5   31.00    5.73
  -3   2  -5   22.40    4.85
  -3   2  -5   22.99    2.44
  -3   2  -5   30.50    6.03
   3  -2   5   26.53    2.95
   3  -2   5   25.79    5.86
   3  -2   5   21.29    4.58
   3  -2   5   26.03    5.04
  -4   2  -5 1457.02  124.68
   4  -2   5 1352.18  124.33
  -5   2  -5   62.12    9.46
  -5   2  -5   57.75    5.43
  -5   2  -5   52.96    7.53
  -5   2  -5   54.71    8.84
   5  -2   5   50.84    9.20
   5  -2   5   57.88    7.61
   5  -2   5   48.08   10.04
  -6   2  -5  904.46   80.19
   6  -2   5  862.51   79.38
   6  -2   5  936.03   83.17
   6  -2   5  870.25   80.48
  -7   2  -5   11.53    2.22
  -7   2  -5   13.79    4.71
  -7   2  -5   12.00    5.54
  -7   2  -5   10.23    3.48
   7  -2   5    9.15    3.00
   7  -2   5    1.92    4.77
   7  -2   5   14.80    6.48
  -8   2  -5   18.20    5.53
  -8   2  -5   27.81    3.89
  -8   2  -5   29.55    7.58
   8  -2   5   22.25    6.97
   8  -2   5   13.12    6.58
  -9   2  -5   20.06    7.13
  -9   2  -5   16.36    5.63
   9  -2   5   31.44   10.44
   9  -2   5   18.89    9.15
 -10   2  -5  193.85   20.78
  10  -2   5  168.19   24.60
 -11   2  -5   56.30   10.36
 -11   2  -5   40.50    7.58
  11  -2   5   60.92   15.77
 -12   2  -5    4.13    3.82
 -12   2  -5   -0.41    2.45
 -13  -1   5   31.32    6.50
 -12  -1   5    2.89    2.77
 -11  -1   5   51.25    7.75
 -10  -1   5   46.04    8.23
 -10  -1   5   44.22    7.66
 -10  -1   5   49.00    6.01
 -10  -1   5   61.71    7.20
  -9  -1   5   86.65   11.69
  -9  -1   5   73.44    8.27
  -9  -1   5   67.87    8.22
  -9  -1   5   60.84   10.33
  -9  -1   5   64.03    8.38
  -8  -1   5  350.81   33.54
  -8  -1   5  279.29   28.99
  -8  -1   5  299.94   28.51
  -8  -1   5  303.94   30.55
  -8  -1   5  335.75   30.85
  -7  -1   5 2326.85  191.35
  -7  -1   5 1971.78  188.97
  -7  -1   5 2161.89  187.94
  -7  -1   5 2117.92  191.44
   6   1  -5  163.48   15.88
  -6  -1   5  179.42   19.89
  -6  -1   5  186.54   16.30
  -6  -1   5  169.92   17.30
  -6  -1   5  174.44   18.36
  -6  -1   5  131.63   20.59
   5   1  -5   80.13    8.13
  -5  -1   5   85.57   10.69
  -5  -1   5   72.74   13.35
  -5  -1   5   72.40    9.32
  -5  -1   5   55.57   10.58
  -5  -1   5   96.86   11.58
  -5  -1   5   90.97   10.48
  -5  -1   5   85.03    8.58
   4   1  -5   14.18    2.53
   4   1  -5   11.11    4.80
   4   1  -5   16.05    4.11
  -4  -1   5   13.60    4.39
  -4  -1   5   22.72    5.16
  -4  -1   5   11.65    3.42
  -4  -1   5   14.93    1.77
  -4  -1   5   17.97    3.54
  -3  -1   5 3717.02  322.96
   2   1  -5  309.87   31.05
   2   1  -5  354.66   30.55
  -2  -1   5  327.11   31.09
  -2  -1   5  307.00   28.52
  -2  -1   5  298.16   28.62
  -2  -1   5  346.32   30.38
   1   1  -5 3466.45  300.87
  -1  -1   5 3454.46  300.88
   0   1  -5   16.59    2.23
   0   1  -5    9.54    3.47
   0   1  -5   13.57    3.51
   0   1  -5   16.36    3.29
   0  -1   5   10.50    3.30
   0  -1   5   12.56    2.88
   0  -1   5   17.08    3.22
   0  -1   5   13.29    2.04
   0  -1   5    9.61    3.72
  -1   1  -5   43.86    4.31
  -1   1  -5   40.54    4.51
  -1   1  -5   48.64    5.63
  -1   1  -5   47.33    7.95
  -1   1  -5   40.83    6.66
   1  -1   5   45.56    5.14
   1  -1   5   47.63    8.03
   1  -1   5   42.29    5.29
   1  -1   5   41.19    4.38
   1  -1   5   42.43    6.93
  -2   1  -5 1132.59   97.50
   2  -1   5 1047.30   97.23
  -3   1  -5 2367.89  206.74
   3  -1   5 2353.08  206.72
  -4   1  -5 2014.41  179.55
   4  -1   5 2069.64  179.66
  -5   1  -5  511.35   44.79
  -5   1  -5  466.99   44.71
  -5   1  -5  456.90   42.40
  -5   1  -5  507.27   46.11
   5  -1   5  488.24   44.77
   5  -1   5  524.68   48.84
   5  -1   5  454.50   45.64
  -6   1  -5  144.73   15.99
  -6   1  -5  148.05   13.81
   6  -1   5  157.64   16.05
   6  -1   5  122.20   18.81
   6  -1   5  152.10   17.27
  -7   1  -5   56.00    6.89
  -7   1  -5   88.70   12.08
  -7   1  -5   78.32   11.67
  -7   1  -5   68.22    9.09
   7  -1   5   62.75    8.72
   7  -1   5   67.01   11.48
   7  -1   5   65.48   14.11
  -8   1  -5   73.49   11.15
  -8   1  -5   76.16   12.24
  -8   1  -5   54.22    6.83
   8  -1   5   67.30   15.71
   8  -1   5   68.25   12.60
  -9   1  -5   20.86    5.91
   9  -1   5    3.72    5.03
 -10   1  -5   48.31    9.58
  10  -1   5   44.07   14.14
 -11   1  -5   77.36   12.08
 -11   1  -5   60.02   10.24
  11  -1   5   62.10   16.80
 -12   1  -5    6.16    3.85
 -12   1  -5    7.56    3.54
 -14   0   5   31.10    6.74
 -13   0   5    3.74    2.85
 -12   0   5    3.54    2.88
 -11   0   5    7.47    3.09
 -10   0   5  186.53   18.57
  -9   0   5  155.24   15.63
  -9   0   5  148.55   14.35
  -9   0   5  165.04   15.38
  -9   0   5  148.08   15.41
  -9   0   5  145.01   14.35
  -8   0   5  246.90   24.85
  -8   0   5  246.68   25.00
  -8   0   5  262.16   24.03
  -8   0   5  275.04   27.19
  -7   0   5   28.43    9.52
  -7   0   5   18.46    6.60
  -7   0   5   26.10    4.38
  -7   0   5   21.49    5.97
  -7   0   5   30.08    6.07
  -7   0   5   33.05    5.07
   6   0  -5    5.37    1.68
  -6   0   5    2.45    1.95
  -6   0   5    4.50    2.87
  -6   0   5   -1.74    2.79
  -6   0   5   12.20    6.45
  -6   0   5    5.53    3.61
  -6   0   5    6.42    2.08
  -6   0   5    4.48    0.93
   5   0  -5  798.83   73.69
   5   0  -5  741.93   72.42
  -5   0   5  817.49   72.09
  -5   0   5  896.90   74.85
  -5   0   5  810.29   72.94
   4   0  -5  975.33   87.08
  -4   0   5  965.10   86.72
  -3   0   5 4332.27  375.63
   2   0  -5 1859.25  170.55
  -2   0   5 2032.48  170.80
   1   0  -5  966.32   85.07
  -1   0   5  928.99   84.88
   0   0  -5   22.57    3.86
   0   0  -5   17.55    2.52
   0   0  -5   15.82    3.83
   0   0  -5   17.43    2.59
   0   0  -5    8.28    3.98
   0   0   5   16.57    4.64
   0   0   5   18.45    2.71
   0   0   5   12.95    3.56
   0   0   5   11.96    2.77
  -1   0  -5  668.56   58.24
  -1   0  -5  614.17   58.90
   1   0   5  677.01   59.22
   1   0   5  659.41   58.15
   1   0   5  601.00   56.97
  -2   0  -5  737.46   66.33
  -2   0  -5  769.46   65.42
   2   0   5  649.16   64.13
   2   0   5  739.11   66.28
   2   0   5  732.44   65.23
  -3   0  -5  433.99   37.98
  -3   0  -5  434.80   37.12
  -3   0  -5  397.03   38.76
  -3   0  -5  376.46   35.32
   3   0   5  420.60   36.67
   3   0   5  383.29   38.56
   3   0   5  403.83   37.68
   3   0   5  377.72   36.74
  -4   0  -5  499.55   49.51
  -4   0  -5  516.10   48.50
  -4   0  -5  547.74   47.92
  -4   0  -5  483.30   46.01
   4   0   5  554.98   48.63
   4   0   5  561.61   49.93
  -5   0  -5  260.92   25.20
  -5   0  -5  248.92   23.33
  -5   0  -5  271.74   25.94
  -5   0  -5  237.69   26.77
   5   0   5  245.12   29.56
   5   0   5  265.77   25.72
   5   0   5  269.06   27.19
  -6   0  -5  121.19   14.21
  -6   0  -5  134.68   12.63
   6   0   5  127.45   14.64
   6   0   5  137.77   16.66
   6   0   5  103.74   19.88
  -7   0  -5   31.10    6.62
  -7   0  -5   23.87    5.82
  -7   0  -5   27.43    8.50
   7   0   5   20.89    5.72
   7   0   5   22.90    9.17
   7   0   5   27.44    8.19
  -8   0  -5  195.60   20.60
  -8   0  -5  199.25   23.56
   8   0   5  187.70   26.34
   8   0   5  185.29   23.74
  -9   0  -5  158.54   16.21
   9   0   5   91.00   20.97
 -10   0  -5    7.50    3.38
 -10   0  -5    2.29    3.14
  10   0   5    5.91    5.90
 -11   0  -5   31.25    7.34
 -11   0  -5   14.11    4.76
 -12   0  -5    3.71    3.45
 -12   0  -5    7.42    4.49
 -13   1   5    3.89    3.28
 -13   1   5    5.70    3.26
 -12   1   5   -2.32    1.73
 -12   1   5    1.82    2.57
 -11   1   5    4.33    2.78
 -11   1   5   -0.22    2.30
 -10   1   5  286.20   27.15
  -9   1   5  292.83   27.39
  -8   1   5    2.51    1.81
  -8   1   5    1.66    1.00
  -8   1   5    3.26    3.07
  -8   1   5    3.60    1.56
  -8   1   5    6.16    4.98
  -8   1   5    1.86    1.87
  -8   1   5    2.71    0.99
  -7   1   5  190.04   16.78
  -7   1   5  180.95   17.72
  -7   1   5  184.42   17.64
  -7   1   5  208.73   18.93
  -7   1   5  143.10   21.28
   6  -1  -5  471.59   48.04
   6  -1  -5  489.80   47.11
  -6   1   5  545.32   46.25
  -6   1   5  543.18   47.32
  -6   1   5  574.74   50.86
  -6   1   5  525.57   46.45
  -6   1   5  476.22   45.81
   5  -1  -5  720.43   63.37
   5  -1  -5  725.93   64.33
  -5   1   5  787.11   66.11
  -5   1   5  589.75   61.88
  -5   1   5  716.63   63.80
  -5   1   5  723.56   62.99
   4  -1  -5  713.51   60.45
   4  -1  -5  687.94   61.29
  -4   1   5  681.48   60.08
  -4   1   5  666.20   60.83
  -4   1   5  614.63   58.60
   3  -1  -5  331.41   28.91
   3  -1  -5  317.43   28.63
   3  -1  -5  324.55   31.37
   3  -1  -5  332.16   30.52
  -3   1   5  326.65   30.29
  -3   1   5  329.80   29.03
  -3   1   5  306.36   30.95
  -3   1   5  313.09   28.98
   2  -1  -5  625.25   58.04
   2  -1  -5  646.23   57.18
  -2   1   5  617.03   57.77
  -2   1   5  640.62   57.00
   1  -1  -5  498.70   47.75
   1  -1  -5  523.99   46.92
   1  -1  -5  515.45   45.01
  -1   1   5  487.96   45.49
  -1   1   5  529.58   46.82
  -1   1   5  516.77   47.67
   0  -1  -5   40.85    4.22
   0  -1  -5   40.12    6.92
   0  -1  -5   35.03    7.12
   0  -1  -5   36.07    4.38
   0  -1  -5   40.57    5.08
   0   1   5   45.54    7.01
   0   1   5   50.79    7.30
   0   1   5   44.18    4.63
   0   1   5   37.57    5.04
  -1  -1  -5 1336.27  121.69
   1   1   5 1396.96  121.67
  -2  -1  -5 2703.62  234.08
   2   1   5 2635.17  233.74
  -3  -1  -5    7.72    1.94
  -3  -1  -5   11.89    4.08
  -3  -1  -5   10.40    3.08
  -3  -1  -5    4.00    4.41
   3   1   5    6.86    2.63
   3   1   5    9.69    3.11
   3   1   5    5.71    4.53
   3   1   5    5.34    3.00
   3   1   5   11.86    2.25
  -4  -1  -5    9.35    3.83
  -4  -1  -5    8.00    5.27
  -4  -1  -5   12.62    2.62
  -4  -1  -5   11.72    3.62
   4   1   5    9.56    3.96
   4   1   5    4.74    3.01
   4   1   5   11.10    5.36
  -5  -1  -5   82.14    9.89
  -5  -1  -5  100.33   13.80
  -5  -1  -5   83.70   10.99
  -5  -1  -5   76.17    8.44
   5   1   5   72.08   10.30
   5   1   5   81.51   12.44
   5   1   5   64.29   11.53
  -6  -1  -5  352.78   31.51
   6   1   5  251.26   36.10
   6   1   5  332.24   32.35
   6   1   5  338.11   34.42
  -7  -1  -5    4.17    2.86
  -7  -1  -5    8.65    7.42
   7   1   5    7.47    5.54
   7   1   5   13.86    7.94
   7   1   5   12.49    7.47
  -8  -1  -5  187.87   19.15
  -8  -1  -5  180.26   23.66
   8   1   5  151.56   23.70
   8   1   5  191.22   27.24
  -9  -1  -5   80.88   10.69
   9   1   5   62.86   17.37
 -10  -1  -5   16.30    4.44
 -10  -1  -5   18.22    5.27
  10   1   5   23.03   11.66
 -11  -1  -5    6.95    3.59
 -11  -1  -5    8.07    4.08
 -12  -1  -5   16.45    5.25
 -12  -1  -5   21.00    5.86
 -13   2   5    7.55    3.46
 -13   2   5    1.65    2.67
 -13   2   5   11.47    4.08
 -12   2   5   25.33    5.75
 -12   2   5   34.59    6.63
 -11   2   5   79.59    9.66
 -11   2   5   70.28    9.19
 -10   2   5    2.08    1.98
 -10   2   5    3.12    2.25
 -10   2   5    1.12    1.15
 -10   2   5    2.64    1.18
  -9   2   5  111.64   11.22
  -9   2   5  120.59   11.65
  -9   2   5  130.84   12.55
  -9   2   5  112.96   12.69
  -8   2   5   15.72    2.37
  -8   2   5   14.02    4.96
  -8   2   5   11.33    2.60
  -8   2   5   16.94    3.00
  -8   2   5   13.87    3.47
  -8   2   5   12.31    3.31
  -7   2   5   10.78    3.67
  -7   2   5    7.59    2.42
  -7   2   5   10.88    2.79
  -7   2   5    7.29    2.22
  -7   2   5    9.81    2.33
   6  -2  -5  107.10   12.84
   6  -2  -5  105.44   11.42
  -6   2   5  102.83   10.84
  -6   2   5   77.72    9.94
  -6   2   5  101.87   10.69
  -6   2   5  104.93   10.16
  -6   2   5  119.46   12.22
  -6   2   5  113.91   14.96
  -5   2   5 2353.37  205.35
   4  -2  -5   53.03    7.68
   4  -2  -5   38.54    3.95
   4  -2  -5   45.97    7.16
  -4   2   5   48.60    7.02
  -4   2   5   38.53    6.26
  -4   2   5   40.52    4.04
  -4   2   5   29.04    4.95
  -4   2   5   36.72    4.76
   3  -2  -5   21.09    3.68
   3  -2  -5   19.82    5.30
   3  -2  -5   18.40    4.37
   3  -2  -5   21.12    2.43
  -3   2   5   17.30    3.26
  -3   2   5   13.45    3.73
  -3   2   5   20.18    5.16
  -3   2   5   19.61    2.16
  -3   2   5   21.49    3.84
   2  -2  -5    9.95    4.30
   2  -2  -5    8.50    2.35
   2  -2  -5    3.45    2.26
   2  -2  -5    3.85    1.23
  -2   2   5    5.91    1.79
  -2   2   5    4.23    1.68
  -2   2   5    7.85    3.58
  -2   2   5    5.47    2.49
   1  -2  -5 1726.05  151.97
  -1   2   5 1708.24  151.54
   0  -2  -5   42.71    7.75
   0  -2  -5   58.50    9.71
   0  -2  -5   43.17    5.03
   0  -2  -5   43.13    5.64
   0   2   5   44.81    5.76
   0   2   5   43.29    7.51
   0   2   5   41.94    8.11
   0   2   5   47.87    5.28
  -1  -2  -5  684.02   64.17
  -1  -2  -5  735.83   63.24
  -1  -2  -5  641.67   60.29
   1   2   5  712.51   62.65
   1   2   5  666.61   61.35
   1   2   5  706.50   63.85
  -2  -2  -5  354.47   34.42
  -2  -2  -5  397.15   38.78
  -2  -2  -5  400.56   35.59
  -2  -2  -5  393.51   37.31
   2   2   5  388.21   36.85
   2   2   5  365.60   37.78
   2   2   5  387.76   35.21
   2   2   5  402.79   34.60
  -3  -2  -5  666.94   58.71
  -3  -2  -5  545.83   55.37
  -3  -2  -5  634.89   60.02
   3   2   5  605.76   59.30
   3   2   5  692.32   57.21
   3   2   5  662.72   58.20
  -4  -2  -5  199.51   17.94
  -4  -2  -5  180.60   21.27
  -4  -2  -5  193.07   19.73
   4   2   5  153.04   18.42
   4   2   5  144.72   16.42
   4   2   5  173.82   20.67
   4   2   5  191.13   19.27
  -5  -2  -5  173.28   21.37
  -5  -2  -5  163.14   17.45
  -5  -2  -5  174.44   19.39
   5   2   5  174.27   19.11
   5   2   5  171.13   20.95
   5   2   5  160.30   19.18
  -6  -2  -5  144.41   19.85
  -6  -2  -5  140.17   17.21
  -6  -2  -5  165.04   15.94
   6   2   5  131.77   16.80
   6   2   5  132.46   19.29
   6   2   5  132.48   25.75
  -7  -2  -5  169.87   16.88
  -7  -2  -5  142.36   20.85
   7   2   5  155.02   21.75
   7   2   5  116.25   25.70
[truncated: 467,141 more chars]
