# Supplementary material for: Universal machine learning aided synthesis approach of two-dimensional perovskites in a typical laboratory
Source: Nat Commun. 2024 Jan 2;15:138. doi: 10.1038/s41467-023-44236-5 (PMC10761762; doi:10.1038/s41467-023-44236-5)
Supplement: Supplementary file 4 — Supplementary Data 1 [file 41467_2023_44236_MOESM4_ESM.zip › (NHC5H4C2H4NH3)2AgBiI8.cif]

data_mo_cf_20230807_8_0m
_audit_creation_date               2023-08-10
_audit_creation_method
;
Olex2 1.5-alpha
(compiled 2023.03.06 svn.rbb2c1857 for OlexSys, GUI svn.r6748)
;
_shelx_SHELXL_version_number       '2018/1'
_audit_contact_author_address      ?
_audit_contact_author_email        ?
_audit_contact_author_name         ''
_audit_contact_author_phone        ?
_publ_contact_author_id_orcid      ?
_publ_section_references
;
Dolomanov, O.V., Bourhis, L.J., Gildea, R.J, Howard, J.A.K. & Puschmann, H.
 (2009), J. Appl. Cryst. 42, 339-341.

Sheldrick, G.M. (2015). Acta Cryst. A71, 3-8.

Sheldrick, G.M. (2015). Acta Cryst. C71, 3-8.
;
_chemical_name_common              ?
_chemical_name_systematic          ?
_chemical_formula_moiety           'Ag0.48 Bi0.52 I4, C7 H11 N2'
_chemical_formula_sum              'C H Ag Bi I N'
_chemical_formula_weight           470.78
_chemical_melting_point            ?
loop_
  _atom_type_symbol
  _atom_type_description
  _atom_type_scat_dispersion_real
  _atom_type_scat_dispersion_imag
  _atom_type_scat_source
 'C' 'C' 0.0033 0.0016 'International Tables Vol C Tables 4.2.6.8 and 6.1.1.4'
 'H' 'H' 0.0000 0.0000 'International Tables Vol C Tables 4.2.6.8 and 6.1.1.4'
 'Ag' 'Ag' -0.8971 1.1015
 'International Tables Vol C Tables 4.2.6.8 and 6.1.1.4'
 'Bi' 'Bi' -4.1077 10.2566
 'International Tables Vol C Tables 4.2.6.8 and 6.1.1.4'
 'I' 'I' -0.4742 1.8119 'International Tables Vol C Tables 4.2.6.8 and 6.1.1.4'
 'N' 'N' 0.0061 0.0033 'International Tables Vol C Tables 4.2.6.8 and 6.1.1.4'

_shelx_space_group_comment
;
The symmetry employed for this shelxl refinement is uniquely defined
by the following loop, which should always be used as a source of
symmetry information in preference to the above space-group names.
They are only intended as comments.
;
_space_group_crystal_system        'monoclinic'
_space_group_IT_number             13
_space_group_name_H-M_alt          'P 1 2/c 1'
_space_group_name_Hall             '-P 2yc'
loop_
  _space_group_symop_operation_xyz
 'x, y, z'
 '-x, y, -z+1/2'
 '-x, -y, -z'
 'x, -y, z-1/2'

_cell_length_a                     12.737(2)
_cell_length_b                     6.3462(12)
_cell_length_c                     19.873(4)
_cell_angle_alpha                  90
_cell_angle_beta                   97.704(5)
_cell_angle_gamma                  90
_cell_volume                       1591.8(5)
_cell_formula_units_Z              4
_cell_measurement_reflns_used      9065
_cell_measurement_temperature      283.00
_cell_measurement_theta_max        26.47
_cell_measurement_theta_min        3.21
_shelx_estimated_absorpt_T_max     ?
_shelx_estimated_absorpt_T_min     ?
_exptl_absorpt_coefficient_mu      14.153
_exptl_absorpt_correction_T_max    0.7462
_exptl_absorpt_correction_T_min    0.4374
_exptl_absorpt_correction_type     none
_exptl_absorpt_process_details
;
 SADABS 2016/2: Krause, L., Herbst-Irmer, R., Sheldrick G.M. & Stalke D.,
 J. Appl. Cryst. 48 (2015) 3-10
;
_exptl_absorpt_special_details     ?
_exptl_crystal_colour              ?
_exptl_crystal_density_diffrn      1.964
_exptl_crystal_density_meas        .
_exptl_crystal_density_method      ?
_exptl_crystal_description         ?
_exptl_crystal_F_000               788
_exptl_crystal_size_max            ?
_exptl_crystal_size_mid            ?
_exptl_crystal_size_min            ?
_exptl_transmission_factor_max     ?
_exptl_transmission_factor_min     ?
_diffrn_reflns_av_R_equivalents    0.1362
_diffrn_reflns_av_unetI/netI       0.0814
_diffrn_reflns_Laue_measured_fraction_full  1.000
_diffrn_reflns_Laue_measured_fraction_max  0.998
_diffrn_reflns_limit_h_max         18
_diffrn_reflns_limit_h_min         -17
_diffrn_reflns_limit_k_max         9
_diffrn_reflns_limit_k_min         -9
_diffrn_reflns_limit_l_max         29
_diffrn_reflns_limit_l_min         -29
_diffrn_reflns_number              54650
_diffrn_reflns_point_group_measured_fraction_full  1.000
_diffrn_reflns_point_group_measured_fraction_max  0.998
_diffrn_reflns_theta_full          25.242
_diffrn_reflns_theta_max           31.553
_diffrn_reflns_theta_min           2.068
_diffrn_ambient_temperature        283.00
_diffrn_detector_area_resol_mean   ?
_diffrn_measured_fraction_theta_full  1.000
_diffrn_measured_fraction_theta_max  0.998
_diffrn_measurement_device_type    'CCD area detector'
_diffrn_measurement_method         'phi and omega scans'
_diffrn_radiation_monochromator    graphite
_diffrn_radiation_type             MoK\a
_diffrn_radiation_wavelength       0.71073
_diffrn_source                     ?
_reflns_Friedel_coverage           0.000
_reflns_Friedel_fraction_full      .
_reflns_Friedel_fraction_max       .
_reflns_number_gt                  3499
_reflns_number_total               5321
_reflns_special_details
;
 Reflections were merged by SHELXL according to the crystal
 class for the calculation of statistics and refinement.
 
 _reflns_Friedel_fraction is defined as the number of unique
 Friedel pairs measured divided by the number that would be
 possible theoretically, ignoring centric projections and
 systematic absences.
;
_reflns_threshold_expression       'I > 2\s(I)'
_computing_cell_refinement         'SAINT V8.40B (?, 2016)'
_computing_data_collection         ?
_computing_data_reduction          'SAINT V8.40B (?, 2016)'
_computing_molecular_graphics      'Olex2 1.5-alpha (Dolomanov et al., 2009)'
_computing_publication_material    'Olex2 1.5-alpha (Dolomanov et al., 2009)'
_computing_structure_refinement    'SHELXL 2018/1 (Sheldrick, 2015)'
_computing_structure_solution      'SHELXT 2014/5 (Sheldrick, 2014)'
_refine_diff_density_max           7.559
_refine_diff_density_min           -11.614
_refine_diff_density_rms           0.964
_refine_ls_extinction_coef         .
_refine_ls_extinction_method       none
_refine_ls_goodness_of_fit_ref     2.240
_refine_ls_hydrogen_treatment      constr
_refine_ls_matrix_type             full
_refine_ls_number_parameters       114
_refine_ls_number_reflns           5321
_refine_ls_number_restraints       57
_refine_ls_R_factor_all            0.2190
_refine_ls_R_factor_gt             0.1886
_refine_ls_restrained_S_all        2.229
_refine_ls_shift/su_max            0.003
_refine_ls_shift/su_mean           0.000
_refine_ls_structure_factor_coef   Fsqd
_refine_ls_weighting_details      
 'w=1/[\s^2^(Fo^2^)+(0.2000P)^2^] where P=(Fo^2^+2Fc^2^)/3'
_refine_ls_weighting_scheme        calc
_refine_ls_wR_factor_gt            0.5568
_refine_ls_wR_factor_ref           0.5697
_refine_special_details            ?
_olex2_refinement_description
;
1. Fixed Uiso
 At 1.2 times of:
  All C(H) groups, All C(H,H) groups, All N(H) groups, All N(H,H,H) groups
2. Shared sites
{Bi00, Ag00}
{Bi1, Ag1}
3. Uiso/Uaniso restraints and constraints
Uiso(Bi00) = Uiso(Ag00)
Uiso(Bi1) = Uiso(Ag1)
4. Rigid body (RIGU) restrains
 C00L, C008, N00D, C00G, C00F, C00J, C00H, C009, N00K
 with sigma for 1-2 distances of 0.05 and sigma for 1-3 distances of 0.05
5. Others
 Sof(Ag00)=0.5*(1-FVAR(2))
 Sof(Bi00)=0.5*FVAR(2)
 Sof(Ag1)=0.5*(1-FVAR(3))
 Sof(Bi1)=0.5*FVAR(3)
6.a Secondary CH2 refined with riding coordinates:
 C00G(H00D,H00E)
6.b Aromatic/amide H refined with riding coordinates:
 C008(H008), C00J(H00J), C00H(H00H), N00K(H00K), C009(H009), C00L(H00L)
6.c Fitted hexagon refined as free rotating group:
 C00F(C00J,C00H,N00K,C009,C00L)
6.d Idealised Me refined as rotating group:
 N00D(H00A,H00B,H00C)
;
_atom_sites_solution_hydrogens     geom
_atom_sites_solution_primary       dual
_atom_sites_solution_secondary     ?
loop_
  _atom_site_label
  _atom_site_type_symbol
  _atom_site_fract_x
  _atom_site_fract_y
  _atom_site_fract_z
  _atom_site_U_iso_or_equiv
  _atom_site_adp_type
  _atom_site_occupancy
  _atom_site_site_symmetry_order
  _atom_site_calc_flag
  _atom_site_refinement_flags_posn
  _atom_site_refinement_flags_adp
  _atom_site_refinement_flags_occupancy
  _atom_site_disorder_assembly
  _atom_site_disorder_group
 Bi00 Bi 0.500000 0.1760(4) 0.750000 0.0416(8) Uiso 0.54(2) 2 d S . P A 1
 Bi1 Bi 1.000000 0.1439(4) 0.750000 0.0422(8) Uiso 0.50(2) 2 d S . P A 3
 I003 I 1.000000 0.6315(4) 0.750000 0.0445(8) Uani 1 2 d S T P . .
 I004 I 0.9350(2) 0.0950(4) 0.60345(14) 0.0590(8) Uani 1 1 d . . . . .
 I05 I 0.7569(2) 0.1808(5) 0.77806(13) 0.0605(8) Uani 1 1 d . . . . .
 I06 I 0.500000 0.6667(6) 0.750000 0.0668(11) Uani 1 2 d S T P . .
 I07 I 0.5165(2) 0.1516(5) 0.60522(15) 0.0646(8) Uani 1 1 d . . . . .
 C008 C 0.247(4) 0.409(4) 0.3887(18) 0.060(10) Uani 1 1 d . . . . .
 H008 H 0.201597 0.523350 0.380767 0.072 Uiso 1 1 calc R U . . .
 N00D N 0.278(3) 0.274(9) 0.3371(17) 0.102(18) Uani 1 1 d . . . . .
 H00A H 0.307214 0.351217 0.307068 0.122 Uiso 1 1 calc R U . . .
 H00B H 0.221319 0.207869 0.316322 0.122 Uiso 1 1 calc R U . . .
 H00C H 0.324886 0.180279 0.355944 0.122 Uiso 1 1 calc R U . . .
 C00F C 0.2640(17) 0.484(3) 0.5124(12) 0.046(7) Uani 1 1 d G . . . .
 C00J C 0.3176(15) 0.659(4) 0.5418(14) 0.071(13) Uani 1 1 d G . . . .
 H00J H 0.383054 0.696029 0.529527 0.085 Uiso 1 1 calc R U . . .
 C00H C 0.273(2) 0.778(4) 0.5894(16) 0.09(2) Uani 1 1 d G . . . .
 H00H H 0.309085 0.895441 0.608999 0.114 Uiso 1 1 calc R U . . .
 N00K N 0.175(2) 0.723(4) 0.6076(16) 0.12(2) Uani 1 1 d G . . . .
 H00K H 0.147926 0.796781 0.637105 0.142 Uiso 1 1 calc R U . . .
 C009 C 0.1218(16) 0.548(4) 0.5783(16) 0.10(2) Uani 1 1 d G . . . .
 H009 H 0.056271 0.510741 0.590534 0.125 Uiso 1 1 calc R U . . .
 C00L C 0.1661(17) 0.428(3) 0.5307(13) 0.075(13) Uani 1 1 d G . . . .
 H00L H 0.130239 0.311326 0.511061 0.090 Uiso 1 1 calc R U . . .
 C00G C 0.301(3) 0.338(9) 0.4600(18) 0.068(12) Uani 1 1 d . . . . .
 H00D H 0.281272 0.193487 0.468672 0.082 Uiso 1 1 calc R U . . .
 H00E H 0.377426 0.344498 0.462213 0.082 Uiso 1 1 calc R U . . .
 Ag00 Ag 0.500000 0.1760(4) 0.750000 0.0416(8) Uiso 0.46(2) 2 d S . P A 2
 Ag1 Ag 1.000000 0.1439(4) 0.750000 0.0422(8) Uiso 0.50(2) 2 d S . P A 4

loop_
  _atom_site_aniso_label
  _atom_site_aniso_U_11
  _atom_site_aniso_U_22
  _atom_site_aniso_U_33
  _atom_site_aniso_U_23
  _atom_site_aniso_U_13
  _atom_site_aniso_U_12
 I003 0.0495(15) 0.0336(12) 0.0495(16) 0.000 0.0029(11) 0.000
 I004 0.0584(13) 0.0486(13) 0.0724(17) -0.0029(11) 0.0173(11) -0.0065(10)
 I05 0.0589(13) 0.0721(17) 0.0506(14) -0.0023(11) 0.0081(10) -0.0147(11)
 I06 0.071(2) 0.0405(16) 0.094(3) 0.000 0.029(2) 0.000
 I07 0.0510(13) 0.0720(18) 0.0699(17) 0.0041(13) 0.0043(11) -0.0004(11)
 C008 0.12(3) 0.021(12) 0.043(16) -0.002(11) 0.030(19) 0.006(16)
 N00D 0.08(2) 0.19(5) 0.033(15) -0.01(2) 0.008(16) 0.06(3)
 C00F 0.060(17) 0.029(13) 0.048(16) -0.008(12) 0.003(13) -0.016(12)
 C00J 0.054(19) 0.029(14) 0.13(4) -0.014(18) 0.03(2) 0.007(13)
 C00H 0.06(2) 0.12(4) 0.12(4) -0.09(3) 0.05(2) -0.06(3)
 N00K 0.11(3) 0.13(4) 0.14(4) -0.04(4) 0.10(3) -0.07(3)
 C009 0.06(2) 0.035(17) 0.24(7) 0.00(3) 0.07(3) 0.012(16)
 C00L 0.08(2) 0.09(3) 0.07(2) 0.01(2) 0.031(19) -0.07(2)
 C00G 0.045(16) 0.11(4) 0.044(18) 0.00(2) -0.005(14) 0.03(2)

_geom_special_details
;
 All esds (except the esd in the dihedral angle between two l.s. planes)
 are estimated using the full covariance matrix.  The cell esds are taken
 into account individually in the estimation of esds in distances, angles
 and torsion angles; correlations between esds in cell parameters are only
 used when they are defined by crystal symmetry.  An approximate (isotropic)
 treatment of cell esds is used for estimating esds involving l.s. planes.
;
loop_
  _geom_bond_atom_site_label_1
  _geom_bond_atom_site_label_2
  _geom_bond_distance
  _geom_bond_site_symmetry_2
  _geom_bond_publ_flag
 Bi00 I05 3.246(3) . ?
 Bi00 I05 3.246(3) 2_656 ?
 Bi00 I06 3.114(4) . ?
 Bi00 I06 3.232(4) 1_545 ?
 Bi00 I07 2.917(3) 2_656 ?
 Bi00 I07 2.917(3) . ?
 Bi1 I003 3.095(3) . ?
 Bi1 I003 3.251(3) 1_545 ?
 Bi1 I004 2.936(3) 2_756 ?
 Bi1 I004 2.936(3) . ?
 Bi1 I05 3.227(3) . ?
 Bi1 I05 3.227(3) 2_756 ?
 I003 Ag1 3.095(3) . ?
 I004 Ag1 2.936(3) . ?
 I05 Ag00 3.246(3) . ?
 I05 Ag1 3.227(3) . ?
 I06 Ag00 3.114(4) . ?
 I07 Ag00 2.917(3) . ?
 C008 H008 0.9300 . ?
 C008 N00D 1.43(4) . ?
 C008 C00G 1.56(5) . ?
 N00D H00A 0.8900 . ?
 N00D H00B 0.8900 . ?
 N00D H00C 0.8900 . ?
 C00F C00J 1.3900 . ?
 C00F C00L 1.3900 . ?
 C00F C00G 1.52(4) . ?
 C00J H00J 0.9300 . ?
 C00J C00H 1.3900 . ?
 C00H H00H 0.9300 . ?
 C00H N00K 1.3900 . ?
 N00K H00K 0.8600 . ?
 N00K C009 1.3900 . ?
 C009 H009 0.9300 . ?
 C009 C00L 1.3900 . ?
 C00L H00L 0.9300 . ?
 C00G H00D 0.9700 . ?
 C00G H00E 0.9700 . ?

loop_
  _geom_angle_atom_site_label_1
  _geom_angle_atom_site_label_2
  _geom_angle_atom_site_label_3
  _geom_angle
  _geom_angle_site_symmetry_1
  _geom_angle_site_symmetry_3
  _geom_angle_publ_flag
 I05 Bi00 I05 178.94(13) . 2_656 ?
 I06 Bi00 I05 90.53(7) 1_545 2_656 ?
 I06 Bi00 I05 90.53(7) 1_545 . ?
 I06 Bi00 I05 89.47(7) . 2_656 ?
 I06 Bi00 I05 89.47(7) . . ?
 I06 Bi00 I06 180.0 . 1_545 ?
 I07 Bi00 I05 92.02(7) 2_656 . ?
 I07 Bi00 I05 88.03(7) 2_656 2_656 ?
 I07 Bi00 I05 88.03(7) . . ?
 I07 Bi00 I05 92.02(7) . 2_656 ?
 I07 Bi00 I06 86.95(7) 2_656 1_545 ?
 I07 Bi00 I06 86.95(7) . 1_545 ?
 I07 Bi00 I06 93.05(7) . . ?
 I07 Bi00 I06 93.05(7) 2_656 . ?
 I07 Bi00 I07 173.90(15) . 2_656 ?
 I003 Bi1 I003 180.0 . 1_545 ?
 I003 Bi1 I05 85.84(7) . 2_756 ?
 I003 Bi1 I05 85.84(7) . . ?
 I004 Bi1 I003 96.07(7) 2_756 . ?
 I004 Bi1 I003 96.07(7) . . ?
 I004 Bi1 I003 83.93(7) 2_756 1_545 ?
 I004 Bi1 I003 83.93(7) . 1_545 ?
 I004 Bi1 I004 167.86(14) . 2_756 ?
 I004 Bi1 I05 89.19(7) . 2_756 ?
 I004 Bi1 I05 89.19(7) 2_756 . ?
 I004 Bi1 I05 91.69(7) 2_756 2_756 ?
 I004 Bi1 I05 91.69(7) . . ?
 I05 Bi1 I003 94.16(7) 2_756 1_545 ?
 I05 Bi1 I003 94.16(7) . 1_545 ?
 I05 Bi1 I05 171.68(13) 2_756 . ?
 Bi00 I06 Bi00 180.0 . 1_565 ?
 N00D C008 H008 124.8 . . ?
 N00D C008 C00G 110(3) . . ?
 C00G C008 H008 124.8 . . ?
 C008 N00D H00A 109.5 . . ?
 C008 N00D H00B 109.5 . . ?
 C008 N00D H00C 109.5 . . ?
 H00A N00D H00B 109.5 . . ?
 H00A N00D H00C 109.5 . . ?
 H00B N00D H00C 109.5 . . ?
 C00J C00F C00L 120.0 . . ?
 C00J C00F C00G 127(2) . . ?
 C00L C00F C00G 113(2) . . ?
 C00F C00J H00J 120.0 . . ?
 C00F C00J C00H 120.0 . . ?
 C00H C00J H00J 120.0 . . ?
 C00J C00H H00H 120.0 . . ?
 N00K C00H C00J 120.0 . . ?
 N00K C00H H00H 120.0 . . ?
 C00H N00K H00K 120.0 . . ?
 C00H N00K C009 120.0 . . ?
 C009 N00K H00K 120.0 . . ?
 N00K C009 H009 120.0 . . ?
 C00L C009 N00K 120.0 . . ?
 C00L C009 H009 120.0 . . ?
 C00F C00L H00L 120.0 . . ?
 C009 C00L C00F 120.0 . . ?
 C009 C00L H00L 120.0 . . ?
 C008 C00G H00D 110.1 . . ?
 C008 C00G H00E 110.1 . . ?
 C00F C00G C008 108(3) . . ?
 C00F C00G H00D 110.1 . . ?
 C00F C00G H00E 110.1 . . ?
 H00D C00G H00E 108.4 . . ?
 I05 Ag00 I05 178.94(13) . 2_656 ?
 I06 Ag00 I05 89.47(7) . 2_656 ?
 I06 Ag00 I05 89.47(7) . . ?
 I06 Ag00 I05 90.53(7) 1_545 2_656 ?
 I06 Ag00 I05 90.53(7) 1_545 . ?
 I06 Ag00 I06 180.0 . 1_545 ?
 I07 Ag00 I05 92.02(7) . 2_656 ?
 I07 Ag00 I05 88.03(7) 2_656 2_656 ?
 I07 Ag00 I05 92.02(7) 2_656 . ?
 I07 Ag00 I05 88.03(7) . . ?
 I07 Ag00 I06 86.95(7) 2_656 1_545 ?
 I07 Ag00 I06 86.95(7) . 1_545 ?
 I07 Ag00 I06 93.05(7) . . ?
 I07 Ag00 I06 93.05(7) 2_656 . ?
 I07 Ag00 I07 173.90(15) . 2_656 ?
 I003 Ag1 I003 180.0 . 1_545 ?
 I003 Ag1 I05 85.84(7) . . ?
 I003 Ag1 I05 85.84(7) . 2_756 ?
 I004 Ag1 I003 83.93(7) . 1_545 ?
 I004 Ag1 I003 96.07(7) 2_756 . ?
 I004 Ag1 I003 96.07(7) . . ?
 I004 Ag1 I003 83.93(7) 2_756 1_545 ?
 I004 Ag1 I004 167.86(14) . 2_756 ?
 I004 Ag1 I05 89.19(7) 2_756 . ?
 I004 Ag1 I05 91.69(7) . . ?
 I004 Ag1 I05 89.19(7) . 2_756 ?
 I004 Ag1 I05 91.69(7) 2_756 2_756 ?
 I05 Ag1 I003 94.16(7) . 1_545 ?
 I05 Ag1 I003 94.16(7) 2_756 1_545 ?
 I05 Ag1 I05 171.68(13) 2_756 . ?

loop_
  _geom_torsion_atom_site_label_1
  _geom_torsion_atom_site_label_2
  _geom_torsion_atom_site_label_3
  _geom_torsion_atom_site_label_4
  _geom_torsion
  _geom_torsion_site_symmetry_1
  _geom_torsion_site_symmetry_2
  _geom_torsion_site_symmetry_3
  _geom_torsion_site_symmetry_4
  _geom_torsion_publ_flag
 N00D C008 C00G C00F -179(4) . . . . ?
 C00F C00J C00H N00K 0.0 . . . . ?
 C00J C00F C00L C009 0.0 . . . . ?
 C00J C00F C00G C008 -97(4) . . . . ?
 C00J C00H N00K C009 0.0 . . . . ?
 C00H N00K C009 C00L 0.0 . . . . ?
 N00K C009 C00L C00F 0.0 . . . . ?
 C00L C00F C00J C00H 0.0 . . . . ?
 C00L C00F C00G C008 83(4) . . . . ?
 C00G C00F C00J C00H 180(3) . . . . ?
 C00G C00F C00L C009 180(3) . . . . ?

_shelx_res_file
;
TITL mo_cf_20230807_8_0m_a.res in P2/c
    mo_cf_20230807_8_0m.res
    created by SHELXL-2018/1 at 09:16:50 on 10-Aug-2023
REM Old TITL mo_cf_20230807_8_0m_b.res in P2
REM SHELXT solution in P2/c
REM R1 0.241, Rweak 0.043, Alpha 0.160, Orientation as input
REM Formula found by SHELXT: C16 Ag5 I5 N12
CELL 0.71073 12.737 6.3462 19.8726 90 97.704 90
ZERR 4 0.0022 0.0012 0.0041 0 0.005 0
LATT 1
SYMM -X,+Y,0.5-Z
SFAC C H Ag Bi I N
UNIT 4 4 4 4 4 4
RIGU 0.05 0.05 C00L C008 N00D C00G C00F C00J C00H C009 N00K
EADP Bi00 Ag00
EADP Bi1 Ag1
EXYZ Bi00 Ag00
EXYZ Bi1 Ag1

L.S. 10
PLAN  11
TEMP 9.85
CONF
BOND $H
list 4
MORE -1
fmap 2
ACTA
REM <olex2.extras>
REM <HklSrc "%.\\mo_CF_20230807_8_0m.hkl">
REM </olex2.extras>

WGHT    0.200000
FVAR       0.14120   0.54410   0.49641
PART 1
BI00  4    0.500000    0.176014    0.750000    20.50000    0.04156
PART 3
BI1   4    1.000000    0.143864    0.750000    30.50000    0.04224
PART 0
I003  5    1.000000    0.631539    0.750000    10.50000    0.04946    0.03358 =
         0.04949    0.00000    0.00294    0.00000
I004  5    0.934989    0.094968    0.603448    11.00000    0.05837    0.04859 =
         0.07242   -0.00285    0.01731   -0.00647
I05   5    0.756949    0.180750    0.778056    11.00000    0.05894    0.07208 =
         0.05059   -0.00228    0.00814   -0.01472
I06   5    0.500000    0.666666    0.750000    10.50000    0.07081    0.04047 =
         0.09409    0.00000    0.02885    0.00000
I07   5    0.516479    0.151560    0.605224    11.00000    0.05095    0.07199 =
         0.06986    0.00410    0.00433   -0.00037

C008  1    0.247290    0.409077    0.388709    11.00000    0.12033    0.02116 =
         0.04277   -0.00234    0.02960    0.00585
AFIX  43
H008  2    0.201597    0.523350    0.380767    11.00000   -1.20000
AFIX   0
N00D  6    0.278081    0.274414    0.337149    11.00000    0.07962    0.19180 =
         0.03314   -0.01474    0.00762    0.06267
AFIX 137
H00A  2    0.307214    0.351217    0.307068    11.00000   -1.20000
H00B  2    0.221319    0.207869    0.316322    11.00000   -1.20000
H00C  2    0.324886    0.180279    0.355944    11.00000   -1.20000
AFIX  66
C00F  1    0.263981    0.483908    0.512415    11.00000    0.06019    0.02918 =
         0.04837   -0.00755    0.00322   -0.01622
C00J  1    0.317556    0.658891    0.541754    11.00000    0.05410    0.02889 =
         0.13367   -0.01437    0.03105    0.00668
AFIX  43
H00J  2    0.383054    0.696029    0.529527    11.00000   -1.20000
AFIX  65
C00H  1    0.273239    0.778366    0.589369    11.00000    0.05901    0.12190 =
         0.11515   -0.08581    0.05319   -0.05769
AFIX  43
H00H  2    0.309085    0.895441    0.608999    11.00000   -1.20000
AFIX  65
N00K  6    0.175345    0.722860    0.607645    11.00000    0.10804    0.12812 =
         0.14088   -0.04492    0.09741   -0.06514
AFIX  43
H00K  2    0.147926    0.796781    0.637105    11.00000   -1.20000
AFIX  65
C009  1    0.121769    0.547878    0.578306    11.00000    0.05527    0.03452 =
         0.23850    0.00171    0.07317    0.01150
AFIX  43
H009  2    0.056271    0.510741    0.590534    11.00000   -1.20000
AFIX  65
C00L  1    0.166085    0.428401    0.530691    11.00000    0.07762    0.08785 =
         0.06643    0.00553    0.03062   -0.06990
AFIX  43
H00L  2    0.130239    0.311326    0.511061    11.00000   -1.20000
AFIX   0
C00G  1    0.300963    0.337631    0.460010    11.00000    0.04451    0.11309 =
         0.04387   -0.00014   -0.00537    0.02791
AFIX  23
H00D  2    0.281272    0.193487    0.468672    11.00000   -1.20000
H00E  2    0.377426    0.344498    0.462213    11.00000   -1.20000
AFIX   0

PART 2
AG00  3    0.500000    0.176014    0.750000   -20.50000    0.04156
PART 4
AG1   3    1.000000    0.143864    0.750000   -30.50000    0.04224
HKLF 4


REM  mo_cf_20230807_8_0m_a.res in P2/c
REM R1 =  0.1886 for    3499 Fo > 4sig(Fo)  and  0.2190 for all    5321 data
REM    114 parameters refined using     57 restraints

END

WGHT      0.2000      0.0000

REM Highest difference peak  7.559,  deepest hole-11.614,  1-sigma level  0.964
Q1    1   0.2937  0.4571  0.2514  11.00000  0.05    7.56
Q2    1   0.9251  0.1710  0.7492  11.00000  0.05    7.11
Q3    1   0.2891 -0.1001  0.3960  11.00000  0.05    6.94
Q4    1   0.7081  0.0471  0.7483  11.00000  0.05    6.33
Q5    1   0.2868  0.4253  0.3951  11.00000  0.05    5.94
Q6    1   0.9159  0.1863  0.6035  11.00000  0.05    5.58
Q7    1   0.4223  0.1554  0.7485  11.00000  0.05    5.23
Q8    1   0.2058  0.4871  0.2495  11.00000  0.05    5.17
Q9    1   0.3041  1.0987  0.6033  11.00000  0.05    5.15
Q10   1   1.0816  0.6682  0.7521  11.00000  0.05    4.76
Q11   1   0.4534  0.5091  0.7206  11.00000  0.05    4.35
;
_shelx_res_checksum                95440
_shelx_hkl_file
;
   2   0   0 1853.63  232.67
  -2   0   0 1833.71  232.66
  -3   0   0  192.80   23.84
   3   0   0  185.08   23.97
   3   0   0  196.08   24.04
   3   0   0  178.75   24.15
  -3   0   0  178.22   23.96
   3   0   0  186.20   23.99
  -3   0   0  190.96   24.19
  -4   0   0 6651.58  845.32
   5   0   0 1229.05  153.48
   5   0   0 1194.99  153.47
   6   0   0  360.62   44.91
  -6   0   0  335.34   44.03
   6   0   0  338.66   44.35
   6   0   0  349.58   44.41
   6   0   0  344.85   44.42
   6   0   0  348.31   44.43
   7   0   0  367.33   47.88
  -7   0   0  374.58   47.52
   7   0   0  367.22   48.48
  -7   0   0  365.01   47.84
   7   0   0  374.25   47.98
   7   0   0  381.72   47.98
   7   0   0  375.98   47.99
   8   0   0  947.37  117.50
   8   0   0  904.36  117.47
   8   0   0  917.98  118.17
   9   0   0  172.96   23.00
   9   0   0  161.98   21.87
   9   0   0  167.99   21.68
   9   0   0  166.16   21.77
   9   0   0  158.18   21.93
   9   0   0  158.36   21.93
  10   0   0  233.88   29.94
  10   0   0  246.40   31.36
  10   0   0  244.43   30.15
  10   0   0  193.56   29.73
  10   0   0  221.65   29.99
  10   0   0  241.78   30.15
  11   0   0   30.96    6.99
  11   0   0   38.06    7.26
  11   0   0   51.16    7.63
  11   0   0   34.43    8.67
  12   0   0  306.49   41.42
  12   0   0  292.32   41.03
  12   0   0  334.27   42.83
  12   0   0  338.00   41.18
  12   0   0  310.66   41.23
  13   0   0   19.14    4.86
  13   0   0    8.88    6.28
  13   0   0    8.98    3.91
  13   0   0   10.59    5.07
  13   0   0   12.21    4.39
  14   0   0  176.57   20.70
  14   0   0  150.54   22.19
  14   0   0  134.53   20.37
  14   0   0  126.71   20.18
  14   0   0  142.59   20.36
  15   0   0   10.51    3.89
  15   0   0    7.27    5.30
  15   0   0    4.22    3.53
  16   0   0   63.95   15.62
  16   0   0   76.78   13.40
  16   0   0   73.30   13.10
  17   0   0    6.65    5.86
  17   0   0   10.14    5.15
  18   0   0    8.85    6.15
  18   0   0   16.04    6.21
   0  -1   0 1187.83  149.47
   0   1   0 1174.32  149.46
   1  -1   0    9.42    2.54
  -1  -1   0   11.10    1.83
   1  -1   0   12.32    2.64
  -1  -1   0   10.82    2.18
   1  -1   0   10.97    2.18
  -1  -1   0   11.51    2.13
   1  -1   0   12.90    2.38
   1  -1   0   12.81    2.48
  -1  -1   0   11.90    1.89
   1   1   0   10.09    2.20
   1   1   0   11.24    2.11
  -1   1   0   10.91    2.23
  -1   1   0   12.46    2.59
   1   1   0   10.09    1.88
   1   1   0   10.66    1.92
  -1   1   0    9.46    2.39
   1   1   0   15.33    2.27
  -1   1   0    6.89    2.00
  -1   1   0   15.19    2.43
  -1   1   0   10.54    2.52
  -2  -1   0  499.44   63.67
   2  -1   0  510.75   64.27
  -2   1   0  498.62   64.25
  -3  -1   0   29.16    4.13
   3  -1   0   30.71    5.65
   3  -1   0   26.19    5.33
   3  -1   0   29.15    4.79
   3  -1   0   44.94    6.12
   3  -1   0   35.33    5.10
  -3   1   0   45.94    7.00
  -3   1   0   37.78    5.75
  -3   1   0   39.42    5.13
   4  -1   0  329.67   37.57
   4  -1   0  268.67   37.51
   4  -1   0  272.32   37.17
   4  -1   0  273.09   37.50
  -4   1   0  303.39   37.73
  -4   1   0  299.70   37.25
  -4   1   0  282.77   37.40
   5  -1   0  229.78   29.46
   5  -1   0  214.52   29.72
   5  -1   0  232.87   29.93
   5  -1   0  221.84   29.82
   5   1   0  243.01   29.50
  -5   1   0  194.73   29.67
  -5   1   0  218.82   29.39
  -5   1   0  251.73   30.11
  -5   1   0  235.65   29.79
   6  -1   0   37.96    7.59
   6  -1   0   39.92    8.34
   6  -1   0   50.09    7.95
   6  -1   0   41.19    8.56
   6   1   0   46.35    7.81
  -6   1   0   69.18    9.08
  -6   1   0   79.32   10.87
  -6   1   0   55.15    7.95
   7  -1   0  644.04   81.40
   7  -1   0  669.96   80.98
   7  -1   0  643.75   81.40
   7  -1   0  622.13   81.39
   7  -1   0  635.85   81.44
  -7   1   0  601.17   80.73
  -7   1   0  634.97   81.44
   7   1   0  609.99   81.02
  -7   1   0  631.10   81.41
   8  -1   0    1.66    3.19
   8  -1   0   10.41    3.35
   8  -1   0    9.22    2.66
   8  -1   0   -0.61    3.50
   8  -1   0    7.21    2.66
   8  -1   0    1.02    2.58
   8  -1   0    1.12    2.23
   8   1   0   17.00    3.51
  -8   1   0    6.27    2.35
  -8   1   0   11.80    2.86
  -8   1   0    6.37    3.05
   9  -1   0   70.87   11.82
   9  -1   0   78.97   11.82
   9  -1   0   86.65   12.64
   9  -1   0   84.60   11.69
   9  -1   0   73.76   12.26
   9  -1   0   85.60   14.45
   9  -1   0   86.26   12.55
  -9   1   0   70.30   13.05
   9   1   0   89.60   12.33
  -9   1   0   67.21   11.13
  10  -1   0   13.40    4.46
  10  -1   0   10.60    4.27
  10  -1   0   13.72    5.37
  10  -1   0   16.96    5.53
  10  -1   0   11.05    4.93
  10  -1   0   15.58    4.22
  10  -1   0   16.91    5.41
 -10   1   0   12.56    4.99
 -10   1   0   10.15    3.66
  10   1   0   17.91    4.93
  11  -1   0   33.82    7.78
  11  -1   0   35.34    7.07
  11  -1   0   21.37    6.92
  11  -1   0   24.60    6.89
  11  -1   0   27.46    6.81
  11  -1   0   30.27    7.01
  11  -1   0   32.67    7.15
  11   1   0   26.09    4.95
 -11   1   0   34.15    6.31
  11   1   0   23.81    7.00
 -11   1   0   28.22    7.01
  12  -1   0  116.18   18.55
  12  -1   0  122.08   17.46
  12  -1   0  122.63   17.65
  12  -1   0  110.39   18.30
  12  -1   0  126.72   17.63
  12  -1   0  129.20   18.77
  12  -1   0  112.84   17.07
  12   1   0  116.41   15.99
  12   1   0  124.22   18.06
 -12   1   0  110.91   16.39
  13  -1   0    8.19    3.94
  13  -1   0    5.15    3.49
  13  -1   0    0.14    5.33
  13  -1   0    3.54    3.48
  13  -1   0    0.59    3.59
  13  -1   0    8.55    6.26
  13  -1   0   -1.72    3.23
 -13   1   0    5.55    4.11
 -13   1   0    5.31    2.90
  13   1   0    6.71    5.07
  13   1   0    2.51    2.25
  13   1   0    4.50    2.66
  14  -1   0   21.47    6.02
  14  -1   0   42.76   11.45
  14  -1   0   21.60    6.25
  14  -1   0   21.78    6.38
  14  -1   0   19.17    7.62
  14  -1   0   21.54    7.78
  14   1   0   16.89    6.57
  14   1   0   15.89    4.52
  14   1   0   18.39    4.58
  15  -1   0   -5.72    7.58
  15  -1   0   -4.75    3.54
  15  -1   0   -0.18    2.98
  15  -1   0    0.23    2.44
  15  -1   0    1.57    2.72
  15  -1   0    1.07    7.03
  15   1   0    0.79    1.77
  15   1   0   -0.61    4.04
  15   1   0    1.22    2.35
  16  -1   0    8.47    3.71
  16  -1   0   10.50    5.28
  16  -1   0    5.26    9.50
  16  -1   0   11.14    5.74
  16   1   0    6.69    3.66
  16   1   0   10.25    3.68
  16   1   0   13.08    5.86
  17  -1   0    3.43    4.13
  17  -1   0    5.92    5.93
  17  -1   0    7.31   10.42
  17   1   0    6.15    4.01
  17   1   0   10.24    7.54
  18  -1   0    0.42    4.08
  18  -1   0   -6.29    3.91
  18   1   0   -2.63    3.65
  18   1   0   -0.39    3.25
   0  -2   0 1410.22  178.09
   0   2   0 1396.17  178.08
  -1  -2   0  532.54   64.50
   1  -2   0  502.26   64.75
   1  -2   0  516.45   64.71
   1   2   0  494.17   64.43
   1   2   0  497.65   64.13
   1   2   0  488.06   64.11
   1   2   0  537.30   64.58
  -1   2   0  488.36   64.59
  -1   2   0  503.68   64.74
  -1   2   0  464.86   64.27
  -1   2   0  510.06   64.84
   2  -2   0  194.68   26.57
  -2  -2   0  205.97   26.33
   3  -2   0  222.86   30.78
   3  -2   0  240.67   31.38
   3  -2   0  244.55   31.34
   3  -2   0  220.28   30.93
  -3  -2   0  241.25   30.40
  -3  -2   0  212.15   30.33
  -3  -2   0  255.81   30.45
  -3  -2   0  203.50   30.33
   3  -2   0  274.37   30.91
   3   2   0  253.21   30.23
   3   2   0  259.30   30.55
   3   2   0  204.07   30.04
  -3   2   0  229.73   30.73
  -3   2   0  279.51   31.75
   3   2   0  213.17   30.06
  -3   2   0  251.42   30.81
  -3   2   0  260.84   31.33
  -3   2   0  215.18   31.16
  -3   2   0  241.22   30.86
   4  -2   0  900.76  106.96
  -4  -2   0  789.76  105.59
   4  -2   0  869.68  106.61
   4  -2   0  799.22  106.80
  -4  -2   0  762.35  105.58
  -4   2   0  842.17  106.33
  -4   2   0  879.91  107.09
  -4   2   0  873.30  106.78
  -4   2   0  827.58  106.87
   5  -2   0  110.85   15.82
   5  -2   0   98.36   15.85
   5  -2   0  106.28   16.28
   5  -2   0  110.40   16.39
  -5  -2   0  108.70   14.60
  -5  -2   0  119.88   14.62
   5  -2   0  127.62   16.14
  -5   2   0  110.33   15.86
  -5   2   0  124.86   16.58
  -5   2   0  102.81   16.51
  -5   2   0  118.96   15.86
   6  -2   0  119.19   15.53
   6  -2   0  100.51   15.33
   6  -2   0  106.66   15.95
   6  -2   0   98.18   15.03
  -6   2   0  106.44   15.03
  -6   2   0  110.81   16.07
   7  -2   0  347.44   46.14
   7  -2   0  356.92   46.09
   7  -2   0  368.50   45.81
   7  -2   0  357.97   45.47
   7  -2   0  368.24   45.75
  -7   2   0  344.34   45.64
  -7   2   0  325.93   46.10
   7   2   0  334.99   44.97
  -7   2   0  318.12   45.16
   8  -2   0  544.04   69.98
   8  -2   0  570.71   70.28
   8  -2   0  406.82   69.72
   8  -2   0  608.99   70.54
  -8   2   0  514.14   70.27
  -8   2   0  520.60   69.33
  -8   2   0  629.24   70.27
   9  -2   0   23.92    7.32
   9  -2   0   26.55    6.20
   9  -2   0   33.67    6.49
   9  -2   0   15.73    5.29
   9  -2   0   31.69    7.63
   9  -2   0   16.64    5.61
   9  -2   0   43.32    8.14
  -9   2   0   21.98    5.76
   9   2   0   19.21    5.08
  -9   2   0   25.44    6.66
  -9   2   0   11.75    4.38
  10  -2   0   30.11    8.63
  10  -2   0   40.87    8.38
  10  -2   0   28.53    8.98
  10  -2   0   37.98    9.23
  10  -2   0   33.16    8.47
  10  -2   0   37.60    8.50
  10  -2   0   33.86    9.01
 -10   2   0   41.03    8.73
 -10   2   0   29.87    7.04
  10   2   0   43.00    8.20
 -10   2   0   50.21   10.33
  11  -2   0    3.99    3.88
  11  -2   0   11.37    4.43
  11  -2   0    6.50    4.04
  11  -2   0   -6.38    8.90
  11  -2   0    8.42    5.55
  11  -2   0   12.31    6.73
  11  -2   0    3.57    3.63
 -11   2   0   12.82    5.67
 -11   2   0    3.73    2.66
  11   2   0   14.31    5.28
  12  -2   0  356.10   46.12
  12  -2   0  319.34   45.01
  12  -2   0  304.96   45.32
  12  -2   0  337.75   44.89
  12  -2   0  330.83   45.81
 -12   2   0  323.19   44.12
  12   2   0  367.49   45.23
 -12   2   0  343.25   45.63
  13  -2   0   -0.42    7.06
  13  -2   0    7.44    5.18
  13  -2   0    6.96    6.15
  13  -2   0   10.85    4.59
  13  -2   0    2.45    8.42
  13  -2   0   10.42    4.73
  13  -2   0    3.33    4.35
  13   2   0    4.76    2.01
 -13   2   0    4.73    4.76
  13   2   0   10.38    5.38
  14  -2   0    2.58    8.91
  14  -2   0    2.27    3.54
  14  -2   0    2.96    4.73
  14  -2   0    7.35    4.87
  14  -2   0    7.30    8.49
  14   2   0    6.18    4.90
  14   2   0    1.32    1.78
 -14   2   0    0.09    0.79
  14   2   0    1.40    1.70
  15  -2   0    1.23   10.29
  15  -2   0    3.86    4.19
  15  -2   0    2.76    4.40
  15  -2   0    1.32    4.30
  15   2   0    6.49    5.26
 -15   2   0   -0.41    0.95
  15   2   0    4.79    2.12
  15   2   0    7.41    2.59
  16  -2   0   22.65    9.08
  16  -2   0   14.36    5.74
  16  -2   0    1.21   12.11
  16  -2   0   16.16    5.95
  16   2   0   11.83    5.26
  16   2   0   15.72    3.51
  16   2   0   12.54    3.59
  17  -2   0   -1.20    3.63
  17  -2   0    4.70    6.37
  17  -2   0   -3.96   14.28
  17   2   0    7.24    5.43
  18  -2   0    3.16    4.68
  18  -2   0    0.94    4.91
  18  -2   0   -2.12   17.26
  18   2   0    5.26    4.73
   0  -3   0 1921.97  243.56
   0   3   0 1913.60  243.58
   1  -3   0   68.12    8.90
  -1  -3   0   55.36    9.58
  -1  -3   0   50.66    8.69
   1  -3   0   64.47   11.07
   1  -3   0   74.23   10.93
  -1  -3   0   63.05    9.60
  -1  -3   0   51.13    8.68
   1  -3   0  109.62   14.49
  -1  -3   0   64.11    8.74
   1  -3   0   72.29   10.62
   1   3   0   52.54    8.87
  -1   3   0   65.84    9.92
  -1   3   0   55.50    8.80
  -1   3   0   87.17   13.11
  -1   3   0   51.99    9.72
   1   3   0   58.52    9.99
   1   3   0   60.14    9.03
  -1   3   0   61.99   11.04
  -1   3   0   68.43   10.69
   1   3   0   50.91    8.44
  -1   3   0   65.26    9.37
   1   3   0   83.45   11.68
   2  -3   0  144.80   20.39
   2  -3   0  139.53   21.02
  -2  -3   0  140.95   20.42
  -2  -3   0  141.89   19.61
   2  -3   0  170.46   20.29
   2  -3   0  176.57   20.80
   2  -3   0  162.23   21.21
  -2  -3   0  156.12   20.46
  -2  -3   0  150.81   19.71
   2   3   0  167.76   20.78
  -2   3   0  139.97   20.78
   2   3   0  157.69   19.64
  -2   3   0  155.21   21.27
  -2   3   0  159.89   21.44
   2   3   0  154.20   20.05
  -2   3   0  144.98   20.67
   2   3   0  114.97   19.85
  -2   3   0  134.22   20.31
   2   3   0  148.40   20.03
  -2   3   0  148.93   20.14
  -3  -3   0  239.62   33.80
  -3  -3   0  297.83   33.15
   3  -3   0  304.22   34.06
  -3  -3   0  258.91   33.77
   3  -3   0  279.54   34.90
  -3  -3   0  287.71   32.93
   3  -3   0  248.11   34.03
  -3  -3   0  290.85   33.96
   3   3   0  244.67   33.39
  -3   3   0  202.97   33.69
   3   3   0  223.14   33.29
  -3   3   0  282.97   33.96
   3   3   0  254.66   33.17
   3   3   0  221.58   33.34
   3   3   0  277.88   34.07
  -3   3   0  223.49   34.65
  -3   3   0  277.18   34.17
  -3   3   0  201.57   34.33
  -4  -3   0  692.79   85.74
  -4  -3   0  661.58   85.75
  -4  -3   0  622.97   85.65
   4  -3   0  655.62   86.43
  -4  -3   0  647.89   85.67
   4  -3   0  613.76   86.81
   4  -3   0  665.39   86.30
   4  -3   0  706.48   86.22
   4  -3   0  685.92   87.00
  -4   3   0  696.10   87.12
  -4   3   0  656.34   86.20
  -4   3   0  736.72   87.44
   4   3   0  694.10   85.52
   4   3   0  674.82   85.88
  -4   3   0  686.35   86.22
   4   3   0  672.87   85.43
  -4   3   0  655.13   86.10
   5  -3   0   82.57   14.89
  -5  -3   0   89.67   12.18
   5  -3   0   86.39   13.19
  -5  -3   0   88.65   12.42
   5  -3   0   85.40   13.09
  -5  -3   0   79.63   12.15
  -5  -3   0   91.24   12.42
   5  -3   0  111.41   14.70
   5  -3   0   85.81   13.35
  -5   3   0   91.23   13.05
   5   3   0   94.19   12.09
   5   3   0   89.23   12.00
  -5   3   0   85.15   13.07
   5   3   0   99.12   12.67
  -5   3   0   79.28   13.00
   5   3   0   80.46   11.93
  -5   3   0   84.02   15.17
   6  -3   0    0.40    3.90
   6  -3   0    5.14    3.46
  -6  -3   0    2.67    2.08
   6  -3   0    0.68    2.95
  -6  -3   0    4.58    2.16
   6  -3   0    5.74    3.33
   6  -3   0    7.44    2.57
   6   3   0   -1.52    1.32
  -6   3   0    8.26    2.95
   6   3   0    0.83    1.46
  -6   3   0    3.95    3.73
  -6   3   0    6.83    2.99
   7  -3   0  202.83   25.92
   7  -3   0  178.95   24.77
   7  -3   0  178.76   24.58
   7  -3   0  172.06   24.51
   7  -3   0  177.91   25.41
   7  -3   0  193.97   25.91
   7   3   0  163.88   22.70
  -7   3   0  187.73   24.71
   7   3   0  165.91   22.72
  -7   3   0  157.24   25.41
  -7   3   0  194.35   24.54
   8  -3   0  213.37   28.28
   8  -3   0  215.16   29.02
   8  -3   0  189.16   29.28
   8  -3   0  214.40   29.27
   8  -3   0  241.59   29.63
   8  -3   0  228.21   28.70
   8  -3   0  211.06   28.43
  -8   3   0  196.07   29.26
  -8   3   0  210.63   28.35
  -8   3   0  179.05   27.71
   8   3   0  204.00   26.08
   8   3   0  185.19   26.04
   9  -3   0    8.81    4.45
   9  -3   0   11.55    7.25
   9  -3   0    3.14    6.27
   9  -3   0   17.08    5.95
   9  -3   0   10.49    5.49
   9  -3   0   10.10    4.64
   9  -3   0    6.81    4.46
  -9   3   0   13.14    5.90
  -9   3   0   15.40    6.53
  -9   3   0   18.58    5.49
   9   3   0   16.55    4.73
  10  -3   0    6.31    6.73
  10  -3   0    2.14    3.60
  10  -3   0    0.67    3.06
  10  -3   0    5.06    5.32
  10  -3   0    1.45    3.51
  10  -3   0    6.25    7.00
  10  -3   0    3.22    3.60
  10   3   0   14.29    4.77
 -10   3   0    4.55    3.29
 -10   3   0    3.27    4.79
  11  -3   0   12.53    5.92
  11  -3   0   23.69    7.96
  11  -3   0   33.31    8.19
  11  -3   0   17.72    6.35
  11  -3   0   31.67   10.44
  11   3   0   31.41    7.10
 -11   3   0   21.77    7.66
  12  -3   0   66.68   14.11
  12  -3   0   78.88   15.51
  12  -3   0   47.22   14.90
  12  -3   0   63.34   15.10
  12  -3   0   75.97   14.20
  12  -3   0   60.50   14.00
  12   3   0   98.05   14.66
 -12   3   0   66.58   15.47
  13  -3   0    5.99    8.67
  13  -3   0    4.53    9.75
  13  -3   0    2.56    5.06
  13  -3   0    2.75    4.13
  13  -3   0   -2.25    2.78
 -13   3   0    6.25    5.84
  13   3   0   -0.40    3.19
  14  -3   0   15.34   11.75
  14  -3   0   17.19   10.95
  14  -3   0    9.81    5.21
  14  -3   0    5.97    5.98
  14  -3   0   -4.49    3.49
 -14   3   0    1.52    1.89
  14   3   0   14.09    6.14
  15  -3   0    6.08    5.96
  15  -3   0   -1.24    3.84
  15  -3   0    6.24   13.41
  15   3   0    0.92    3.63
 -15   3   0   -0.24    1.14
  16  -3   0    8.33    5.75
  16  -3   0   -6.64   15.85
  16  -3   0    3.75    5.79
 -16   3   0   -0.23    1.42
  16   3   0    6.21    5.21
  17  -3   0    1.95    5.02
  17  -3   0    5.56    6.45
  17   3   0    8.70    5.77
   0  -4   0 1980.19  252.09
  -1  -4   0   72.52   13.52
   1  -4   0  104.88   12.77
   1  -4   0   77.64   15.01
  -1  -4   0   81.22   12.56
   1  -4   0   78.19   12.89
  -1  -4   0   85.35   12.57
   1  -4   0   71.18   12.70
  -1  -4   0   94.49   13.63
  -1  -4   0   96.75   12.62
   1   4   0   72.53   12.67
  -1   4   0  120.08   13.77
  -1   4   0   74.14   12.86
   1   4   0   89.06   12.37
  -1   4   0  111.10   14.79
  -1   4   0   98.59   12.79
  -1   4   0   91.66   13.64
   1   4   0   85.52   12.98
   1   4   0   70.41   14.42
   1   4   0   88.61   14.84
   2  -4   0  878.35  106.45
  -2  -4   0  837.91  106.48
  -2  -4   0  859.98  106.67
   2  -4   0  828.85  107.12
   2  -4   0  688.73  105.92
  -2  -4   0  792.58  106.29
   2  -4   0  835.37  105.82
  -2  -4   0  800.66  105.42
  -2  -4   0  831.62  106.46
   2  -4   0  803.12  106.94
  -2  -4   0  792.25  105.35
   2   4   0  841.23  105.91
  -2   4   0  828.93  106.27
   2   4   0  819.57  105.32
   2   4   0  879.14  106.23
  -2   4   0  888.99  106.41
  -2   4   0  845.22  106.70
   2   4   0  732.40  106.39
  -2   4   0  849.72  105.90
   2   4   0  875.38  105.94
  -2   4   0  890.62  107.55
  -3  -4   0  140.41   19.46
  -3  -4   0  133.85   18.38
   3  -4   0  135.74   19.53
  -3  -4   0  153.69   19.61
   3  -4   0  135.17   19.15
   3  -4   0  142.41   20.59
   3  -4   0  133.91   19.67
  -3  -4   0  136.14   19.70
   3  -4   0  153.80   20.74
  -3  -4   0  152.62   20.11
  -3   4   0  145.80   19.28
  -3   4   0  142.86   19.66
   3   4   0  145.72   19.90
  -3   4   0  163.11   21.30
   3   4   0  134.19   18.89
   3   4   0  118.32   18.26
   3   4   0  141.53   19.22
  -3   4   0  147.20   19.66
   3   4   0   98.97   18.55
  -4  -4   0  547.32   74.50
   4  -4   0  626.44   76.18
   4  -4   0  665.18   76.15
   4  -4   0  623.52   75.02
   4  -4   0  656.02   75.34
  -4  -4   0  530.13   74.22
   4  -4   0  535.05   74.39
  -4  -4   0  551.95   74.34
  -4  -4   0  601.57   74.54
  -4   4   0  552.40   74.43
  -4   4   0  602.55   74.90
  -4   4   0  501.75   75.63
   4   4   0  555.63   73.95
   4   4   0  570.42   74.18
   4   4   0  537.46   73.89
  -4   4   0  615.42   74.90
   4   4   0  567.74   74.61
   4   4   0  573.09   73.53
   5  -4   0  224.61   31.17
  -5  -4   0  229.97   30.23
  -5  -4   0  214.01   30.23
   5  -4   0  255.88   31.29
   5  -4   0  255.29   32.67
  -5  -4   0  212.68   29.97
   5  -4   0  224.71   30.65
   5  -4   0  221.82   31.88
  -5  -4   0  217.53   30.08
   5   4   0  199.12   29.69
   5   4   0  219.71   29.57
  -5   4   0  224.85   30.92
  -5   4   0  239.42   30.93
   5   4   0  211.16   29.89
  -5   4   0  277.07   33.10
   5   4   0  232.90   29.83
   5   4   0  238.30   30.66
  -5   4   0  228.28   30.77
  -6  -4   0  143.40   19.71
  -6  -4   0  135.13   19.77
  -6  -4   0  136.46   19.98
   6  -4   0  143.52   21.23
   6  -4   0  173.12   22.61
   6  -4   0  155.41   21.00
   6  -4   0  152.00   21.23
   6  -4   0  151.23   22.66
   6  -4   0  138.93   21.99
   6  -4   0  158.94   22.86
  -6  -4   0  142.64   20.09
  -6   4   0  162.49   21.21
   6   4   0  128.36   19.56
   6   4   0  157.66   19.80
   6   4   0  132.22   19.75
  -6   4   0  151.45   22.77
   6   4   0  138.77   20.20
  -6   4   0  165.22   21.09
   6   4   0  140.31   19.52
   7  -4   0   47.22   10.04
   7  -4   0   75.72   15.08
   7  -4   0   35.91    9.78
  -7  -4   0   48.35    8.26
  -7  -4   0   51.34    7.93
   7  -4   0   37.18   11.26
   7  -4   0   49.38   12.15
   7  -4   0   41.91   10.82
   7  -4   0   54.80    9.90
  -7   4   0   57.49   11.11
   7   4   0   37.86    8.45
   7   4   0   58.26    9.68
   7   4   0   54.14    7.84
   7   4   0   44.23    7.31
  -7   4   0   51.88   11.46
   7   4   0   50.82    8.36
  -7   4   0   49.69   10.41
   8  -4   0   92.59   15.49
   8  -4   0   97.62   15.09
   8  -4   0   83.43   17.19
   8  -4   0  100.47   17.35
   8  -4   0   70.78   15.28
  -8  -4   0   74.52   11.30
   8  -4   0   52.06   13.08
   8  -4   0   71.19   13.26
  -8   4   0   82.52   14.51
   8   4   0   87.54   11.35
   8   4   0   78.68   11.45
  -8   4   0   60.98   14.57
   9  -4   0   18.27    6.84
   9  -4   0   48.35   12.16
   9  -4   0   46.05   11.87
   9  -4   0   70.30   14.19
   9  -4   0   48.51    9.88
   9  -4   0   21.36    7.14
   9   4   0   44.11    5.96
  -9   4   0   20.02    9.04
  10  -4   0   99.74   19.72
  10  -4   0   84.70   16.61
  10  -4   0  106.93   19.66
  10  -4   0  122.10   27.19
  10  -4   0  100.59   18.08
  10   4   0  107.83   14.21
  10   4   0  101.35   14.11
 -10   4   0   90.89   18.58
  10   4   0  117.31   15.46
  11  -4   0   19.74    6.68
  11  -4   0    4.97    4.26
  11  -4   0   21.69   10.35
  11  -4   0    5.27    9.67
  11  -4   0    4.52    4.51
  11  -4   0    0.43    3.46
  11   4   0    1.36    2.98
  11   4   0    2.68    1.92
 -11   4   0    9.17    6.68
  11   4   0   -3.17    2.10
  12  -4   0  108.09   19.82
  12  -4   0   72.87   17.41
  12  -4   0   84.81   17.13
  12  -4   0   53.76   13.08
  12  -4   0   89.46   15.74
 -12   4   0   96.76   19.67
  12   4   0   92.34   13.68
  12   4   0   65.28    9.62
  12   4   0   62.62    9.50
  13  -4   0   29.20   15.12
  13  -4   0   22.29    8.86
  13  -4   0   28.64    8.90
  13  -4   0   37.99   11.50
  13  -4   0   37.57   14.14
 -13   4   0   34.67   11.40
  13   4   0   35.49    8.33
  14  -4   0   39.60   17.14
  14  -4   0   41.70   11.25
  14  -4   0   42.99   10.85
  14   4   0   45.18   10.11
  15  -4   0    4.41    5.41
  15  -4   0    1.36    4.34
  15  -4   0   10.19   17.18
  15   4   0    4.01    4.19
 -15   4   0   -0.17    1.41
  16  -4   0   10.04    6.83
  16  -4   0    3.38    5.11
  16   4   0   19.72    6.67
 -16   4   0    0.83    2.12
   0  -5   0    4.50    3.58
   0  -5   0   -2.03    5.45
   0  -5   0    5.00    3.45
   0  -5   0    6.62    3.54
   0  -5   0   -0.74    6.10
   0  -5   0   -1.59    2.67
   0  -5   0    0.10    3.01
   0   5   0    1.42    2.39
   0   5   0    0.47    2.96
   0   5   0    0.57    4.75
   0   5   0    1.69    3.72
   0   5   0    0.36    2.60
  -1  -5   0   90.23   16.34
  -1  -5   0   84.35   13.05
  -1  -5   0   97.20   13.33
   1  -5   0  113.29   17.46
   1  -5   0   74.51   16.37
  -1  -5   0   80.86   15.94
   1  -5   0   84.50   13.03
  -1  -5   0   71.15   15.75
   1  -5   0  104.37   14.00
   1  -5   0   93.35   17.73
   1  -5   0   82.25   13.50
  -1  -5   0   84.68   13.13
   1  -5   0   73.18   16.24
  -1  -5   0   82.09   16.07
   1   5   0   77.09   12.61
  -1   5   0  103.26   16.95
   1   5   0  104.87   18.22
  -1   5   0   76.41   12.92
  -1   5   0   91.96   13.85
  -1   5   0   84.03   17.25
   1   5   0   84.80   14.90
   1   5   0  108.77   16.24
  -1   5   0  102.23   15.81
   1   5   0   97.11   14.31
   2  -5   0   28.58    9.17
  -2  -5   0   61.83    9.77
   2  -5   0   54.76   12.39
  -2  -5   0   45.87   10.75
   2  -5   0   55.37   10.11
  -2  -5   0   55.69   10.82
   2  -5   0   60.29   11.50
  -2  -5   0   72.85   12.98
   2  -5   0   85.68   15.17
   2  -5   0   93.14   16.50
   2  -5   0   69.47   11.74
  -2  -5   0   44.09   10.17
  -2  -5   0   47.29    9.15
  -2   5   0   51.36   12.65
  -2   5   0   39.06    9.29
   2   5   0   61.87   11.14
  -2   5   0   47.15   10.35
   2   5   0   58.73    9.64
   2   5   0   51.92   10.04
  -2   5   0   55.17   10.24
   2   5   0   53.01   12.58
   2   5   0   45.99   10.17
   3  -5   0   15.67    8.74
  -3  -5   0   22.12    5.38
   3  -5   0   18.40    8.07
  -3  -5   0   17.66    6.19
  -3  -5   0   27.43    5.24
   3  -5   0   17.52    5.97
   3  -5   0   25.88    6.64
   3  -5   0   25.40    6.92
  -3  -5   0   28.28    7.88
   3  -5   0   18.59    6.02
   3  -5   0   29.86    9.01
  -3  -5   0   19.32    7.08
  -3  -5   0   17.39    5.76
   3   5   0   26.30    6.43
   3   5   0   23.73    6.87
  -3   5   0   15.89    5.18
   3   5   0   24.76    5.28
  -3   5   0   30.20    9.50
  -3   5   0   20.88    6.53
   3   5   0   23.33    5.94
  -3   5   0   35.04    8.26
   3   5   0   43.36    9.52
  -4  -5   0   78.62   13.64
  -4  -5   0   83.29   11.79
  -4  -5   0   84.20   15.21
  -4  -5   0  104.59   16.17
   4  -5   0   82.79   17.34
   4  -5   0  101.60   17.77
   4  -5   0  104.22   16.79
   4  -5   0   86.94   17.34
  -4  -5   0   64.82   14.09
   4  -5   0  107.99   18.95
   4  -5   0   75.98   14.91
   4  -5   0  102.94   16.43
   4   5   0   70.99   12.23
  -4   5   0  126.49   17.57
   4   5   0   86.07   13.28
  -4   5   0   97.96   16.32
   4   5   0   94.58   15.12
   4   5   0  101.83   15.20
  -4   5   0   96.06   16.21
  -4   5   0   91.70   18.91
   4   5   0  111.60   17.60
   5  -5   0   51.41   11.68
   5  -5   0   52.90   10.98
  -5  -5   0   40.66    9.29
   5  -5   0   61.53   11.14
  -5  -5   0   33.12    9.14
   5  -5   0   57.12   11.05
   5  -5   0   44.69   11.26
   5  -5   0   59.83   13.90
  -5  -5   0   37.07    9.52
  -5  -5   0   46.68    9.72
   5  -5   0   60.22   13.41
   5   5   0   45.87    9.18
   5   5   0   58.82   10.01
  -5   5   0   58.50   14.31
   5   5   0   49.10    7.68
   5   5   0   58.17   10.11
   5   5   0   38.44    9.84
  -5   5   0   48.77   10.53
  -5   5   0   64.53   11.50
  -5   5   0   63.47   12.17
  -6  -5   0   31.54    7.21
  -6  -5   0   20.48    6.09
   6  -5   0   12.12    8.83
   6  -5   0   25.24    6.80
   6  -5   0   12.58    6.53
   6  -5   0   27.83    9.86
  -6  -5   0   20.64    5.73
   6  -5   0   23.96    7.01
   6  -5   0   24.10    8.25
  -6  -5   0   16.50    6.36
  -6   5   0   23.64    8.19
   6   5   0   28.83    5.96
  -6   5   0   30.29    7.56
   6   5   0   21.46    4.81
   6   5   0   15.02    4.84
   6   5   0   40.83    7.40
   6   5   0   10.88    5.73
  -6   5   0   21.32    6.42
   7  -5   0   32.25    8.60
  -7  -5   0   20.87    5.83
  -7  -5   0   23.05    6.15
   7  -5   0   35.32    9.97
  -7  -5   0   26.13    6.09
   7  -5   0   26.60   12.20
   7  -5   0   20.86    6.40
   7  -5   0   34.64   12.05
  -7  -5   0   26.20    6.81
   7  -5   0   30.35    9.17
   7   5   0   26.95    6.08
   7   5   0   18.70    5.92
  -7   5   0   22.95   10.39
   7   5   0   18.61    6.63
   7   5   0   20.88    5.14
  -7   5   0   20.68    8.80
   7   5   0   20.21    5.12
   8  -5   0  120.45   18.34
   8  -5   0  153.38   24.45
  -8  -5   0  104.23   16.45
   8  -5   0  118.76   18.56
   8  -5   0  146.06   23.78
  -8  -5   0  138.34   17.17
   8  -5   0  212.52   29.92
   8  -5   0   80.62   18.79
   8   5   0  117.08   16.11
   8   5   0  113.42   16.56
   8   5   0  102.63   16.65
  -8   5   0  146.13   25.71
   8   5   0  106.20   16.22
   8   5   0  125.96   17.12
   9  -5   0   32.73   10.59
   9  -5   0   21.98    8.10
   9  -5   0   31.47    9.97
   9  -5   0   19.55   12.25
   9  -5   0   41.81   10.03
   9  -5   0   29.26   12.46
  -9   5   0   28.98   10.12
   9   5   0   37.26    6.85
   9   5   0   41.60    7.45
   9   5   0   31.11    6.81
  10  -5   0   12.54    6.34
  10  -5   0   19.07   12.10
  10  -5   0    5.09    5.22
  10  -5   0   -8.57   11.46
  10  -5   0   15.04    5.58
  10  -5   0   14.32    6.90
  10   5   0   14.03    4.48
  10   5   0   10.23    3.86
  10   5   0    7.75    3.54
 -10   5   0   14.71    8.51
  10   5   0   15.60    3.98
  11  -5   0   -3.14    4.56
  11  -5   0   23.93   14.07
  11  -5   0    9.57   13.30
  11  -5   0   -1.42    3.74
  11  -5   0   -4.56    3.41
  11   5   0    6.01    2.91
  11   5   0   -1.48    2.18
  11   5   0    0.84    2.21
  11   5   0    1.00    3.13
 -11   5   0   -5.38    3.34
  12  -5   0   29.59    9.90
  12  -5   0   17.74    8.28
  12  -5   0   25.43    9.84
  12  -5   0    7.49   16.20
  12  -5   0   50.19   16.64
  12   5   0   33.99    6.09
  12   5   0   26.98    7.00
 -12   5   0   26.09   11.37
  13  -5   0    4.53    5.14
  13  -5   0    7.47    6.20
  13  -5   0   14.95   17.20
  13   5   0    8.03    4.52
 -13   5   0   -2.30    4.68
  14  -5   0    2.06    6.01
  14  -5   0    3.52    4.52
  14  -5   0    8.36   18.25
 -14   5   0    0.14    1.41
  14   5   0    3.29    3.83
  15  -5   0    0.06    5.40
  15  -5   0   10.06    6.85
 -15   5   0   -0.03    1.75
  15   5   0    3.62    3.87
   0  -6   0  213.46   31.12
   0  -6   0  236.12   32.89
   0  -6   0  196.07   32.90
   0  -6   0  239.81   31.25
   0  -6   0  237.74   30.96
   0  -6   0  240.52   34.03
   0  -6   0  206.84   32.61
   0   6   0  227.63   31.61
   0   6   0  267.46   32.98
   0   6   0  225.32   30.70
   0   6   0  194.79   32.81
  -1  -6   0  174.37   29.26
   1  -6   0  214.48   28.27
   1  -6   0  215.95   30.69
   1  -6   0  230.22   31.74
   1  -6   0  259.42   28.91
  -1  -6   0  217.77   29.63
   1  -6   0  150.41   28.67
   1  -6   0  165.71   27.28
  -1  -6   0  186.10   30.21
  -1  -6   0  215.47   27.74
  -1  -6   0  171.60   28.74
  -1  -6   0  242.93   28.09
   1  -6   0  190.22   29.50
  -1   6   0  190.66   28.40
   1   6   0  200.53   29.99
  -1   6   0  165.10   27.21
   1   6   0  240.39   29.40
   1   6   0  183.15   27.14
   1   6   0  231.68   28.67
  -1   6   0  172.23   29.75
   1   6   0  245.59   28.81
   2  -6   0  128.69   22.38
  -2  -6   0  109.70   16.53
  -2  -6   0  126.62   19.39
  -2  -6   0  127.57   18.55
  -2  -6   0  113.39   16.34
  -2  -6   0  112.34   20.22
   2  -6   0  110.98   17.31
  -2  -6   0  102.24   17.69
   2  -6   0  114.20   17.44
   2  -6   0  101.78   16.61
   2  -6   0  100.89   20.52
   2  -6   0   91.47   19.27
   2  -6   0  126.02   21.82
  -2   6   0  136.38   20.65
   2   6   0  100.84   18.85
  -2   6   0  105.08   16.66
   2   6   0  125.71   22.00
   2   6   0  118.90   17.38
   2   6   0  109.27   17.16
   2   6   0  119.64   16.28
  -2   6   0   93.42   19.54
   3  -6   0  124.59   18.82
  -3  -6   0  115.80   17.36
   3  -6   0   97.02   21.21
   3  -6   0  119.52   20.30
  -3  -6   0  119.03   17.00
   3  -6   0  122.01   23.60
  -3  -6   0  103.39   20.10
   3  -6   0  132.46   22.97
  -3  -6   0  135.08   19.46
  -3  -6   0  108.52   21.12
  -3  -6   0  103.82   20.52
   3  -6   0  158.33   24.29
   3  -6   0  125.89   18.19
   3   6   0  150.81   18.58
   3   6   0  130.67   19.16
   3   6   0  116.22   18.22
   3   6   0  125.07   17.22
  -3   6   0  115.30   18.11
   3   6   0  136.26   22.92
  -3   6   0   94.25   22.38
  -3   6   0  117.65   20.72
  -4  -6   0  209.26   32.86
   4  -6   0  225.44   34.51
  -4  -6   0  263.55   34.24
   4  -6   0  260.29   33.66
   4  -6   0  234.49   32.71
  -4  -6   0  229.80   33.48
  -4  -6   0  240.76   30.90
   4  -6   0  246.90   35.79
  -4  -6   0  253.23   33.49
   4  -6   0  278.70   36.83
   4  -6   0  223.18   35.20
  -4  -6   0  185.05   31.01
   4   6   0  248.92   33.33
  -4   6   0  251.84   33.85
   4   6   0  263.05   32.95
   4   6   0  247.71   31.63
   4   6   0  269.54   34.61
  -4   6   0  259.23   33.14
   4   6   0  206.21   32.26
  -4   6   0  225.46   35.32
  -5  -6   0   26.87    8.93
   5  -6   0   24.43    9.26
   5  -6   0   17.56    6.92
  -5  -6   0   37.56    8.97
  -5  -6   0   35.60    8.99
   5  -6   0   29.65   13.70
   5  -6   0   25.93    7.07
  -5  -6   0   27.85    9.64
   5  -6   0   24.34   11.96
   5  -6   0   19.68    7.11
   5   6   0   32.44    7.62
   5   6   0   26.60    5.83
  -5   6   0   17.14    9.37
   5   6   0   33.34    8.70
  -5   6   0   25.51    7.92
   5   6   0   35.08    7.80
   5   6   0   32.97    9.59
   6  -6   0  126.86   19.35
   6  -6   0  128.79   24.31
  -6  -6   0  133.93   19.12
   6  -6   0  133.40   24.82
  -6  -6   0  119.45   18.95
  -6  -6   0  126.90   21.12
   6  -6   0  138.03   20.17
  -6  -6   0  135.19   20.11
   6  -6   0  137.97   24.68
   6  -6   0  101.34   23.52
   6   6   0  116.91   20.81
  -6   6   0  223.13   32.30
   6   6   0  130.02   22.12
   6   6   0  117.20   17.43
   6   6   0  123.74   18.27
   6   6   0  120.64   18.57
   7  -6   0   60.13   15.75
  -7  -6   0   49.23   12.66
   7  -6   0   52.07   15.06
   7  -6   0   53.04   15.14
   7  -6   0   59.34   16.04
  -7  -6   0   43.80   10.09
   7  -6   0   45.68   12.00
  -7  -6   0   48.52   10.41
  -7  -6   0   58.51   11.39
   7  -6   0   42.33   11.48
   7   6   0   53.45   11.19
   7   6   0   43.67    9.34
   7   6   0   50.39    8.70
   7   6   0   42.63   10.99
   7   6   0   56.36   10.37
  -7   6   0   32.02   13.18
   8  -6   0  156.66   24.24
   8  -6   0  194.04   29.43
  -8  -6   0  183.55   23.28
   8  -6   0  130.62   27.77
  -8  -6   0  161.26   23.74
   8  -6   0  186.27   26.65
   8  -6   0  159.87   24.65
  -8  -6   0  160.38   22.67
   8  -6   0  150.66   29.51
   8   6   0  167.34   22.84
   8   6   0  160.42   23.19
   8   6   0  146.55   22.01
  -8   6   0  165.10   30.21
   8   6   0  144.98   21.62
   8   6   0  164.51   23.44
   9  -6   0    0.30   14.81
   9  -6   0   28.76    8.54
   9  -6   0    8.24    7.11
   9  -6   0   20.88    9.24
   9  -6   0   16.93    6.36
  -9  -6   0    7.92    5.80
   9  -6   0   34.30   25.14
  -9  -6   0   12.28    8.25
  -9   6   0    8.89    7.27
   9   6   0   14.20    5.10
   9   6   0    6.81    3.18
   9   6   0   14.13    4.74
   9   6   0    8.44    3.29
  10  -6   0   49.64   16.89
  10  -6   0   56.65   15.14
  10  -6   0   40.90   17.17
  10  -6   0   41.22   11.32
  10  -6   0   56.79   15.80
  10  -6   0   50.26   11.36
  10   6   0   45.05    8.61
  10   6   0   45.00    9.45
  10   6   0   42.48    8.16
 -10   6   0   29.82   11.73
  11  -6   0   -0.94    4.54
  11  -6   0   11.71   16.69
  11  -6   0    8.32    6.56
  11  -6   0    5.05   17.63
  11   6   0    5.07    3.52
 -11   6   0    3.89    5.53
  11   6   0   19.50    5.13
  12  -6   0   27.10   22.18
  12  -6   0   32.52   10.47
  12  -6   0   18.46    7.83
 -12   6   0   22.35    9.86
  12   6   0   29.59    6.46
  13  -6   0    1.24    4.33
  13  -6   0   -0.59    5.73
 -13   6   0    4.51    7.92
  13   6   0    4.42    3.23
  14  -6   0    5.66    6.91
  14  -6   0   -0.01    4.79
 -14   6   0    1.74    2.32
   0  -7   0    2.50    3.86
   0  -7   0   -0.31    0.83
   0  -7   0    3.90    3.64
   0  -7   0   -0.43    3.37
   0  -7   0    4.43   10.97
   0  -7   0    6.93    9.46
   0  -7   0    2.25    4.95
   0   7   0   -7.04    3.32
   0   7   0    0.98    5.23
   0   7   0   -0.48    2.59
   1  -7   0   11.43   11.06
  -1  -7   0   17.05   10.21
   1  -7   0    1.21    4.22
  -1  -7   0    6.22    5.11
  -1  -7   0    7.90   10.77
   1  -7   0   14.50    5.96
  -1  -7   0    7.30    4.63
  -1  -7   0    9.15    5.30
   1  -7   0    6.05    4.16
   1  -7   0    5.86    5.01
   1  -7   0    3.09   11.84
  -1   7   0    8.31    4.62
   1   7   0   12.98    5.17
   1   7   0   -4.57    4.82
   1   7   0    3.78    3.38
  -1   7   0    4.30    3.58
  -1   7   0    4.40    6.59
  -2  -7   0    1.59    3.84
   2  -7   0    4.31   10.81
   2  -7   0   10.28    4.35
  -2  -7   0    5.82    9.07
  -2  -7   0  -16.59    9.16
   2  -7   0    8.87    7.03
   2  -7   0   -0.26    0.94
  -2  -7   0   -0.22    1.35
  -2  -7   0   10.77    4.36
   2  -7   0   14.21   10.85
   2  -7   0    3.29    4.58
  -2  -7   0    3.50    4.84
   2   7   0   11.53    4.13
  -2   7   0    2.08    6.00
   2   7   0   13.42    8.15
  -2   7   0    6.09    3.61
   2   7   0   13.38    5.32
  -3  -7   0    8.59    3.92
  -3  -7   0   15.45   10.24
   3  -7   0   10.04    7.66
   3  -7   0   29.59   12.50
  -3  -7   0   23.80   10.35
   3  -7   0    6.07    4.26
   3  -7   0    5.52    5.63
   3  -7   0   19.09   14.00
   3   7   0    9.39    4.04
  -3   7   0   14.82    7.83
   3   7   0   -0.61    6.57
   3   7   0   14.71    5.58
   4  -7   0   19.86   14.50
   4  -7   0    1.24    1.94
  -4  -7   0    4.12    0.79
  -4  -7   0   24.02    9.85
   4  -7   0   -1.16    2.88
   4  -7   0   -2.89   11.75
   4  -7   0    7.26    5.72
   4  -7   0    4.39    5.00
  -4  -7   0    7.83   10.14
   4   7   0   -1.13    4.98
   4   7   0    4.74    3.17
  -4   7   0   -3.12    5.91
   4   7   0    7.05    4.53
  -5  -7   0   -0.20    0.82
   5  -7   0    2.70    5.64
  -5  -7   0   -9.83   10.07
   5  -7   0  -10.65   13.44
  -5  -7   0   -0.33    8.76
   5  -7   0    0.41    2.99
   5  -7   0    4.63    4.76
   5  -7   0    3.25    5.66
   5  -7   0    6.18   13.42
   5   7   0    1.25    5.13
   5   7   0    6.01    3.62
  -5   7   0   -0.76    6.29
   5   7   0    0.50    2.29
   6  -7   0   10.74    8.16
   6  -7   0   20.78   14.83
   6  -7   0   54.27   19.00
  -6  -7   0    9.61   10.54
   6  -7   0    6.53    4.26
   6  -7   0    8.45    6.29
  -6  -7   0   14.25    9.05
   6  -7   0   15.25    7.50
  -6   7   0    8.98    7.78
   6   7   0   12.06    6.65
   6   7   0   13.34    4.75
   6   7   0   12.28    4.04
  -7  -7   0   17.20   10.52
  -7  -7   0   10.99    5.14
   7  -7   0   11.78    5.12
   7  -7   0   -2.45    4.27
   7  -7   0    3.43    7.29
   7  -7   0   12.92   16.21
   7  -7   0   -0.95    4.87
  -7  -7   0    4.93   13.94
   7  -7   0   10.98   14.52
  -7   7   0    7.86    9.37
   7   7   0    5.01    3.72
   7   7   0   -5.90    3.47
  -8  -7   0    9.91   10.87
   8  -7   0    7.37    6.74
   8  -7   0   21.76   20.73
   8  -7   0    8.17    8.34
   8  -7   0   13.59    7.08
   8  -7   0   14.69   16.21
  -8  -7   0   13.43    5.43
   8  -7   0    7.15    7.21
   8   7   0    8.78    4.09
  -8   7   0    4.49    7.84
   8   7   0    4.64    5.16
   9  -7   0   -2.11   17.89
   9  -7   0    5.19    5.81
  -9  -7   0    6.70    3.76
   9  -7   0   -4.08    4.34
   9  -7   0    8.84   20.08
   9  -7   0    4.08    3.87
  -9  -7   0    6.43   11.87
   9   7   0    5.73    3.20
  -9   7   0    1.02    5.58
   9   7   0    6.65    4.53
  10  -7   0    3.09    4.23
  10  -7   0   -8.68    3.78
  10  -7   0   -6.27   24.52
  10  -7   0   10.66   23.13
 -10   7   0   -4.71    4.60
  11  -7   0   -0.69    4.41
  11  -7   0   -7.10    4.26
  11  -7   0   -3.43   22.74
 -11   7   0   -5.59    5.05
  12  -7   0   -1.30    5.51
  12  -7   0   -1.08    3.49
 -12   7   0    5.59    8.51
   0  -8   0   -0.74    1.13
   0  -8   0    2.26    4.97
   0  -8   0   -0.24   16.42
   0  -8   0   10.17   14.23
   0   8   0    2.47    6.73
  -1  -8   0   25.12    7.83
   1  -8   0   31.46    8.97
  -1  -8   0  -15.32   16.06
   1  -8   0    1.57   17.94
   1  -8   0   35.65    9.81
   1  -8   0   62.12   17.89
  -1  -8   0   51.92   17.25
   1   8   0   77.65   17.66
   1   8   0   31.44    7.74
  -1   8   0   35.66   14.27
   2  -8   0   11.97   14.15
  -2  -8   0   -0.18    1.27
   2  -8   0   17.07    6.87
   2  -8   0   10.67    6.34
   2  -8   0   -1.49    1.44
  -2  -8   0    2.53    1.26
  -2  -8   0   10.68    5.17
  -2  -8   0    1.87   16.35
   2  -8   0   -3.52   17.78
  -2   8   0   -4.21    6.70
   2   8   0   10.37    4.62
   2   8   0    3.48    6.17
   2   8   0    5.49    3.56
   3  -8   0   26.50    7.90
   3  -8   0   -0.45   19.29
  -3  -8   0   16.22   16.31
   3  -8   0   38.91   18.37
   3  -8   0   25.00    9.03
  -3   8   0   54.76   16.50
   3   8   0   39.65   12.96
   3   8   0   36.07    7.55
   3   8   0   42.52   10.62
   4  -8   0   -1.22    1.47
   4  -8   0   36.71   17.55
   4  -8   0    2.26    4.06
   4  -8   0    1.59    5.34
   4  -8   0   -1.17   20.67
  -4  -8   0   -2.59   15.31
   4   8   0   11.71    5.51
   4   8   0    4.72    7.24
   4   8   0    1.31    2.71
  -4   8   0    2.92    6.69
   5  -8   0   42.97   10.72
   5  -8   0   -6.23   22.30
  -5  -8   0   31.17   16.70
   5  -8   0   32.09   10.53
   5  -8   0   74.87   21.03
  -5   8   0   58.27   17.12
   5   8   0   30.45    9.42
   5   8   0   37.62    8.56
   5   8   0   48.56   14.32
  -6  -8   0   13.64   15.59
   6  -8   0    5.41    6.11
   6  -8   0    6.30    4.84
   6  -8   0   -2.16    1.79
   6  -8   0   48.04   23.07
   6  -8   0  -34.98   20.86
  -6   8   0  -11.82    3.79
   6   8   0   -3.46    5.25
   7  -8   0   23.89    9.25
   7  -8   0   24.55    8.80
   7  -8   0    8.32   26.91
   7  -8   0   17.09   22.15
  -7  -8   0   17.52   16.34
   7  -8   0   18.14    9.46
   7   8   0   19.60    9.10
  -7   8   0   16.98   12.19
   8  -8   0   11.34   23.53
   8  -8   0   14.06   28.30
   8  -8   0   -0.64    5.72
   8  -8   0    5.02    4.56
  -8  -8   0    1.73   16.37
   8   8   0   -0.57    4.52
  -8   8   0   -6.36    6.02
   9  -8   0   18.49    9.13
   9  -8   0   18.60   29.25
   9  -8   0   11.30    6.12
   9  -8   0   83.62   29.52
  -9  -8   0   12.52   18.77
   9   8   0   27.14    7.81
  -9   8   0   16.17   10.41
   0  -9   0   -4.00    4.35
   0   9   0   -1.08    6.82
  -1  -9   0   -2.98    2.64
   1  -9   0    2.61    6.00
  -1   9   0   -3.62    6.43
   1   9   0    2.31    8.31
   2  -9   0   -3.15    5.18
  -2   9   0    7.34   10.27
   2   9   0    4.59    8.32
   3  -9   0    1.54    3.87
   3  -9   0    6.60    6.90
  -3   9   0   -1.55    6.97
   3   9   0    2.11    6.76
   4  -9   0   13.53    5.46
   4  -9   0   -1.58    5.06
  -4   9   0   -1.96    6.95
   4   9   0   33.62   13.90
  18   0  -1    0.96    3.89
  18   0  -1   -0.63    4.60
  17   0  -1   -4.02    3.25
  17   0  -1   -0.79    4.14
  16   0  -1   27.02    6.82
  16   0  -1   39.23    7.69
  16   0  -1   24.94    7.57
  15   0  -1    1.15    2.54
  15   0  -1    0.62    3.97
  15   0  -1    2.39    2.97
  14   0  -1   -0.67    4.62
  14   0  -1    1.04    2.72
  14   0  -1   -0.36    3.72
  14   0  -1   -0.85    2.41
  14   0  -1    4.11    5.23
  13   0  -1    3.28    2.93
  13   0  -1    1.83    4.41
  13   0  -1    0.55    2.89
  13   0  -1    2.27    4.43
  13   0  -1   -1.14    3.85
  12   0  -1  283.62   38.11
  12   0  -1  285.40   38.22
  12   0  -1  312.29   38.24
  12   0  -1  313.18   40.05
  12   0  -1  272.02   38.08
  11   0  -1    2.87    2.42
  11   0  -1    0.64    1.84
  11   0  -1   -0.72    3.16
  11   0  -1    0.99    1.61
  11   0  -1    1.50    3.27
  11   0  -1    1.99    2.95
  10   0  -1    0.66    3.14
  10   0  -1    2.11    3.10
  10   0  -1    4.00    3.44
  10   0  -1    0.51    1.87
  10   0  -1    1.59    2.09
  10   0  -1    1.48    1.79
   9   0  -1   -1.10    1.55
   9   0  -1    1.67    2.12
   9   0  -1   -0.69    2.50
   9   0  -1    1.85    2.58
   9   0  -1    4.07    2.75
   9   0  -1    0.78    2.02
   8   0  -1  139.14   18.74
   7   0  -1  153.96   19.18
  -7   0   1  180.88   19.96
  -7   0   1  130.03   18.61
   7   0  -1  134.77   18.73
   7   0  -1  141.77   19.11
   7   0  -1  137.71   19.55
  -6   0   1    2.39    1.80
  -6   0   1    4.12    1.71
   6   0  -1    2.80    1.62
  -6   0   1    3.73    1.60
   6   0  -1    1.37    1.69
  -6   0   1   -0.29    1.20
   6   0  -1    3.64    1.88
   6   0  -1    1.48    1.25
   6   0  -1   -0.16    1.82
   5   0  -1    1.23    1.51
  -5   0   1   -0.82    1.31
  -5   0   1    0.25    1.25
   5   0  -1   -0.07    0.72
  -5   0   1    0.39    1.17
   5   0  -1   -0.08    1.14
  -5   0   1   -0.58    0.81
   5   0  -1   -0.02    1.11
   5   0  -1   -1.15    1.31
  -4   0   1   19.41    3.59
   4   0  -1   14.88    2.82
  -4   0   1   16.20    3.25
   4   0  -1   28.21    3.44
   4   0  -1   16.64    3.37
   4   0  -1   18.59    3.35
  -4   0   1   13.26    3.16
   4   0  -1   19.63    3.52
   3   0  -1    2.38    1.05
  -3   0   1    0.25    0.86
   3   0  -1    1.53    0.99
   3   0  -1    1.04    0.65
   3   0  -1    2.69    1.16
   3   0  -1    1.10    0.84
  -3   0   1    0.92    0.83
  -2   0   1   48.39    6.54
  -2   0   1   46.98    6.76
   2   0  -1   49.67    6.62
   2   0  -1   60.44    6.82
  -1   0  -1    0.02    0.45
  -1   0  -1    0.34    0.31
   1   0   1   -0.15    0.30
   1   0   1    0.07    0.23
   1   0   1    0.38    0.30
  -2   0  -1   34.52    4.62
   2   0   1   31.77    4.57
   3   0   1   13.99    2.58
   4   0   1    6.23    1.97
   4   0   1    7.02    1.98
   4   0   1    1.71    1.39
   4   0   1    4.37    1.78
   4   0   1    0.56    1.62
  -4   0  -1    4.25    1.53
   4   0   1    1.68    1.74
   5   0   1    1.89    1.49
   5   0   1    0.10    1.08
   5   0   1   -1.26    1.13
  -5   0  -1    0.04    0.84
   5   0   1    0.42    1.07
   5   0   1   -1.41    1.24
   6   0   1    1.59    1.72
   6   0   1    2.76    1.98
  -6   0  -1    5.98    1.54
   6   0   1    2.24    2.08
   7   0   1  189.21   23.96
   7   0   1  167.31   23.70
   7   0   1  170.07   23.82
   7   0   1  175.79   24.48
  -7   0  -1  196.73   24.01
  -7   0  -1  182.07   23.43
   7   0   1  191.43   24.05
   8   0   1   69.58   10.32
   9   0   1    0.69    1.86
   9   0   1    3.30    3.00
   9   0   1    1.19    2.53
   9   0   1    1.35    1.78
   9   0   1   -1.07    1.63
   9   0   1   -2.38    2.81
  10   0   1   -1.61    2.13
  10   0   1    5.11    2.38
  10   0   1    0.62    2.14
  10   0   1    4.51    3.19
  10   0   1    2.53    2.93
  10   0   1    0.57    2.02
  10   0   1    8.00    4.46
  11   0   1   -1.64    3.30
  11   0   1    4.18    2.44
  11   0   1    3.06    3.91
  11   0   1   -1.80    3.11
  11   0   1   -0.15    1.86
  11   0   1   -1.47    1.91
  12   0   1  379.39   52.27
  12   0   1  440.54   54.29
  12   0   1  390.16   52.49
  12   0   1  407.30   52.20
  12   0   1  410.01   52.33
  13   0   1   -0.87    2.15
  13   0   1    1.68    2.55
  13   0   1    1.50    4.70
  13   0   1   -0.18    3.98
  13   0   1    2.99    3.55
  14   0   1    2.24    3.96
  14   0   1   13.95    6.08
  14   0   1    1.09    4.73
  14   0   1    4.03    3.06
  14   0   1    2.21    2.95
  15   0   1    1.14    4.76
  15   0   1   -0.95    2.54
  15   0   1   -1.47    2.23
  16   0   1    5.98    3.94
  16   0   1   19.71    8.04
  16   0   1   12.94    4.53
  17   0   1    4.11    3.82
  17   0   1   11.99    6.83
  18   0   1    3.04    4.70
  18   0   1   -1.91    3.15
  18  -1  -1   -7.59    2.45
  18  -1  -1    3.88    5.55
  18   1  -1   -1.41    3.95
  18   1  -1   -0.63    3.32
  17  -1  -1    2.60    4.72
  17  -1  -1   10.60    7.15
  17  -1  -1   -1.35   10.22
  17   1  -1    1.14    3.54
  17   1  -1    1.15    4.35
  16  -1  -1    3.94    4.29
  16  -1  -1    7.94    9.33
  16  -1  -1   13.34    4.71
  16  -1  -1    8.02    5.55
  16   1  -1   14.02    4.30
  16   1  -1   16.06    4.43
  16   1  -1    2.59    5.12
  15  -1  -1    7.14    7.29
  15  -1  -1   -1.27    3.03
  15  -1  -1   -4.95    7.42
  15  -1  -1    2.85    5.19
  15  -1  -1    1.81    2.75
  15  -1  -1    7.32    3.81
  15   1  -1    1.04    4.54
  15   1  -1    4.52    2.84
  15   1  -1    5.59    2.69
  14  -1  -1   16.01    7.22
  14  -1  -1   21.77    7.29
  14  -1  -1   21.61    6.10
  14  -1  -1   15.95    7.82
  14  -1  -1   22.68    6.10
  14  -1  -1   10.99    5.02
  14   1  -1   14.23    4.21
  14   1  -1   12.50    5.69
 -14   1   1   17.86    4.32
  13  -1  -1    1.51    5.96
  13  -1  -1   -1.11    5.74
  13  -1  -1    7.01    3.87
  13  -1  -1    4.59    4.00
  13  -1  -1    4.74    5.39
  13  -1  -1    6.58    3.78
  13  -1  -1   -0.18    3.22
 -13   1   1   -1.17    2.33
  13   1  -1    2.27    2.34
  13   1  -1    0.56    3.49
  12  -1  -1   33.95    8.04
  12  -1  -1   32.41    8.35
  12  -1  -1   36.10    8.31
  12  -1  -1   39.01   10.10
  12  -1  -1   40.45    8.63
  12  -1  -1   33.39    7.65
 -12   1   1   36.46    7.18
  12   1  -1   32.89    6.13
 -12   1   1   26.28    7.61
  12   1  -1   63.07   10.88
  11  -1  -1   12.80    5.42
  11  -1  -1    4.03    3.58
  11  -1  -1   14.30    4.55
  11  -1  -1   19.18    5.37
  11  -1  -1   11.31    4.99
  11  -1  -1   10.38    4.36
  11  -1  -1    9.17    3.87
 -11   1   1   16.66    4.06
  11   1  -1   11.62    2.98
  11   1  -1   17.49    5.88
 -11   1   1   14.62    4.72
  10  -1  -1  108.92   17.63
  10  -1  -1  123.30   18.46
  10  -1  -1  135.69   17.65
  10  -1  -1  128.99   18.18
  10  -1  -1  129.00   18.54
  10  -1  -1  128.93   18.41
 -10   1   1  139.14   18.18
  10   1  -1  137.95   18.18
  10   1  -1  119.96   16.40
 -10   1   1  113.39   17.09
   9  -1  -1   25.04    5.72
   9  -1  -1   19.09    4.82
   9  -1  -1   12.24    4.32
   9  -1  -1    7.15    3.77
   9  -1  -1   12.99    3.66
  -9   1   1    6.54    3.56
   9   1  -1    8.82    3.84
  -9   1   1    9.85    2.75
  -9   1   1    3.74    3.08
   8  -1  -1   43.17    9.85
   8  -1  -1   70.11   11.35
   8  -1  -1   58.71   10.54
   8  -1  -1   61.25    9.77
  -8   1   1   51.81   10.34
   8   1  -1   58.12    9.06
  -8   1   1   66.78   10.88
  -8   1   1   60.45    9.65
   7  -1  -1  120.93   17.71
   7  -1  -1  131.32   17.79
   7  -1  -1  111.56   17.56
   7  -1  -1  136.02   17.29
  -7   1   1  113.70   17.66
  -7   1   1  131.94   17.16
   7   1  -1  133.67   17.38
  -7   1   1  135.21   17.79
  -7   1   1  130.75   17.82
  -7   1   1  115.75   17.43
   6  -1  -1   50.89    8.74
   6  -1  -1   47.84    9.09
   6  -1  -1   45.28    7.77
   6  -1  -1   51.51    8.41
   6  -1  -1   61.94    9.88
  -6   1   1   86.49   11.29
  -6   1   1   54.15    8.66
  -6   1   1   62.41    8.57
  -6   1   1   49.48    8.28
  -6   1   1   50.90    8.47
   6   1  -1   55.19    7.95
   5  -1  -1    4.51    2.67
   5  -1  -1    5.87    2.55
   5  -1  -1    7.59    2.43
   5  -1  -1    2.43    1.74
   5  -1  -1    4.42    2.51
  -5   1   1    5.62    2.54
  -5   1   1    8.06    3.13
  -5   1   1    7.47    2.77
   5   1  -1    5.32    2.00
  -5   1   1    9.05    2.66
  -5   1   1    7.85    2.77
   4  -1  -1  860.49  115.34
  -4   1   1  957.98  115.54
   3  -1  -1   51.32    6.69
  -3  -1   1   49.01    5.69
   3  -1  -1   44.27    6.39
   3  -1  -1   35.69    5.84
   3  -1  -1   42.59    6.09
   3  -1  -1   49.49    7.65
  -3   1   1   40.60    6.06
  -3   1   1   35.72    6.21
  -3   1   1   39.64    6.88
   3   1  -1   35.03    5.40
  -3   1   1   36.22    5.78
  -3   1   1   41.51    6.39
   2  -1  -1  157.93   20.71
  -2  -1   1  172.86   20.45
   2  -1  -1  138.52   20.86
  -2   1   1  158.08   20.99
   2   1  -1  157.10   20.45
   2   1  -1  163.20   20.25
  -2   1   1  159.04   20.69
  -1  -1   1    3.90    1.29
   1  -1  -1    3.62    1.77
  -1  -1   1    3.80    1.03
   1  -1  -1    0.11    1.00
  -1  -1   1    1.61    0.80
   1  -1  -1    2.39    1.03
   1  -1  -1    2.72    1.07
  -1  -1   1    2.42    0.78
  -1  -1   1    2.91    0.95
   1  -1  -1    2.54    1.57
   1   1  -1    1.68    0.76
  -1   1   1    2.48    1.07
   1   1  -1    2.32    1.03
   1   1  -1    3.07    0.99
   1   1  -1    2.84    1.12
  -1   1   1    1.22    1.15
  -1   1   1    1.30    0.97
   1   1  -1    2.70    0.89
  -1   1   1    1.61    0.74
  -1   1   1    2.10    1.24
   0  -1   1 2054.12  260.39
   0  -1  -1 2009.70  260.34
   0   1   1 2131.21  260.40
   0   1  -1 2048.10  260.40
  -1  -1  -1   28.91    4.16
  -1  -1  -1   28.58    4.17
  -1  -1  -1   27.25    4.22
   1  -1   1   28.99    4.48
   1  -1   1   27.86    4.24
   1  -1   1   29.97    4.15
  -1  -1  -1   31.17    3.97
   1  -1   1   26.91    4.54
   1  -1   1   22.96    4.11
  -1  -1  -1   30.66    3.94
   1  -1   1   29.48    4.30
   1  -1   1   26.45    4.44
   1   1   1   26.08    4.16
  -1   1  -1   31.13    4.17
  -1   1  -1   29.97    4.27
   1   1   1   26.76    3.94
   1   1   1   32.39    4.05
   1   1   1   27.22    4.14
  -1   1  -1   28.20    4.16
  -1   1  -1   29.14    4.30
   1   1   1   30.21    4.24
   2  -1   1   11.88    2.64
   2  -1   1   13.97    3.04
  -2  -1  -1   11.15    1.81
   2  -1   1   10.51    2.47
   2  -1   1   11.14    2.39
   2  -1   1    8.86    2.32
   2  -1   1    6.90    2.35
   2  -1   1   15.51    2.84
   2  -1   1   12.16    2.45
   2   1   1    8.00    1.80
  -2   1  -1   15.37    2.82
   2   1   1    6.84    1.35
  -2   1  -1    9.26    2.49
   2   1   1    8.50    1.81
  -2   1  -1    9.09    2.07
   3  -1   1  713.92   89.86
   3  -1   1  705.66   89.86
   3   1   1  695.22   88.98
   4  -1   1  574.92   70.10
   4  -1   1  560.82   70.00
   4  -1   1  529.41   70.00
   4  -1   1  526.59   69.91
  -4   1  -1  536.47   69.83
  -4   1  -1  546.87   69.62
   5  -1   1  244.80   33.00
   5  -1   1  237.00   32.87
   5  -1   1  260.16   32.98
   5  -1   1  262.33   32.60
   5  -1   1  262.90   32.78
   5  -1   1  253.05   33.05
   5  -1   1  256.53   32.96
  -5   1  -1  237.99   32.49
  -5   1  -1  249.10   32.90
  -5   1  -1  243.22   33.04
   6  -1   1   13.06    3.71
   6  -1   1   20.97    4.99
   6  -1   1   11.81    3.94
   6  -1   1    9.77    4.09
   6  -1   1   14.23    3.95
   6  -1   1   19.54    4.93
   6  -1   1   14.68    4.08
  -6   1  -1   18.19    4.52
  -6   1  -1   15.18    3.74
   6   1   1   20.71    4.68
  -6   1  -1   29.70    5.94
   7  -1   1  588.10   75.17
   7  -1   1  620.33   75.33
   7  -1   1  602.63   75.20
   7  -1   1  589.85   74.88
   7  -1   1  557.60   74.99
   7  -1   1  588.20   74.69
   7  -1   1  583.51   75.27
  -7   1  -1  576.86   74.53
   7   1   1  590.43   74.99
  -7   1  -1  594.55   75.26
  -7   1  -1  519.54   75.04
   8  -1   1  346.96   45.05
   8  -1   1  324.65   44.36
   8  -1   1  366.26   45.26
   8  -1   1  362.15   45.01
   8  -1   1  315.82   44.66
   8  -1   1  308.21   44.81
  -8   1  -1  360.60   45.12
  -8   1  -1  363.66   44.29
   8   1   1  339.17   44.78
   9  -1   1   42.88    8.00
   9  -1   1   45.30    7.83
   9  -1   1   33.34    7.39
   9  -1   1   37.78    6.85
   9  -1   1   33.58    7.43
   9  -1   1   40.11    7.83
   9  -1   1   40.44    7.40
   9   1   1   26.38    7.05
  -9   1  -1   26.05    5.79
  -9   1  -1   32.22    7.40
  10  -1   1   35.80    7.66
  10  -1   1   31.54    6.99
  10  -1   1   55.84   10.35
  10  -1   1   33.69    7.66
  10  -1   1   38.71    8.24
  10  -1   1   34.06    7.99
  10  -1   1   30.44    7.41
 -10   1  -1   41.27    8.48
 -10   1  -1   42.62    7.11
  10   1   1   48.29    9.63
  11  -1   1   55.84   12.27
  11  -1   1   70.52   12.58
  11  -1   1   64.33   11.78
  11  -1   1   85.58   13.06
  11  -1   1   72.81   12.79
  11  -1   1   68.79   12.48
  11  -1   1  101.29   14.89
  11   1   1   84.12   14.43
 -11   1  -1   72.43   12.79
 -11   1  -1   59.43   10.20
  12  -1   1  207.11   27.57
  12  -1   1  210.71   27.15
  12  -1   1  205.07   26.67
  12  -1   1  212.00   26.51
  12  -1   1  168.64   25.85
  12  -1   1  187.49   26.19
  12  -1   1  200.84   26.95
  12   1   1  192.61   24.91
  12   1   1  175.29   24.96
  12   1   1  174.72   26.73
 -12   1  -1  168.74   25.18
  13  -1   1    3.90    5.61
  13  -1   1   -8.64    5.82
  13  -1   1   -0.44    2.63
  13  -1   1   -4.39    5.47
  13  -1   1   -2.40    2.25
  13  -1   1    1.25    2.97
  13  -1   1    0.04    2.68
  13   1   1   -0.98    1.79
 -13   1  -1   -2.11    1.97
  13   1   1   -3.57    1.46
  13   1   1    4.27    3.86
 -13   1  -1    0.79    1.97
  14  -1   1   19.17    7.55
  14  -1   1   21.42    6.61
  14  -1   1   17.52    5.99
  14  -1   1   22.34    8.29
  14  -1   1   26.64    7.08
  14  -1   1   32.63    9.01
  14   1   1   36.62    9.59
  14   1   1   19.19    4.98
  14   1   1   23.21    5.22
  15  -1   1   15.06    8.10
  15  -1   1   10.46    8.08
  15  -1   1   10.30    5.93
  15  -1   1    8.87    4.59
  15  -1   1   11.91    6.40
  15  -1   1    8.15    4.10
  15   1   1   17.56    4.14
  15   1   1    2.00    3.96
  15   1   1    8.08    3.34
  16  -1   1   21.75    6.00
  16  -1   1   21.75    9.51
  16  -1   1   22.72    6.83
  16  -1   1   15.05    8.46
  16   1   1   23.75    5.44
  16   1   1   18.91    5.45
  16   1   1   22.75    8.70
  17  -1   1    3.36    4.08
  17  -1   1   -3.40   10.08
  17  -1   1    3.01    5.62
  17   1   1   -2.44    2.53
  17   1   1   -2.40    3.94
  18  -1   1    6.30    6.20
  18  -1   1   -1.69    3.42
  18   1   1   -4.05    2.69
  18   1   1   -1.67    4.42
  18  -2  -1    2.77    6.72
  18  -2  -1   21.15   17.47
  18  -2  -1    7.54    5.78
  18   2  -1   16.49    6.72
  17  -2  -1   14.32    6.89
  17  -2  -1   19.76   14.56
  17  -2  -1   24.12    8.85
  17   2  -1   36.85   10.36
  17   2  -1   22.43    4.99
  16  -2  -1   16.96   13.12
  16  -2  -1   34.53   10.85
  16  -2  -1   31.49    8.61
  16  -2  -1   29.93    7.99
  16   2  -1   21.94    5.28
  16   2  -1   37.26    9.20
  16   2  -1   25.49    5.43
  15  -2  -1   13.55    6.35
  15  -2  -1    2.89    4.56
  15  -2  -1    7.95    5.08
  15  -2  -1   -3.60    9.89
  15   2  -1    7.52    2.70
  15   2  -1   13.36    6.27
  15   2  -1   12.29    3.37
  14  -2  -1   67.35   13.66
  14  -2  -1   72.11   14.03
  14  -2  -1   73.19   14.19
  14  -2  -1   58.27   12.01
  14  -2  -1   42.98   10.53
  14   2  -1   46.07   10.93
  14   2  -1   50.01    7.81
  13  -2  -1   18.72    6.82
  13  -2  -1   23.58    7.08
  13  -2  -1   11.43    5.83
  13  -2  -1   13.14    8.07
  13  -2  -1   16.64    6.28
  13  -2  -1   30.43    9.54
  13  -2  -1   18.24    6.60
  13   2  -1   21.39    3.90
 -13   2   1   17.85    7.14
  13   2  -1   18.71    6.02
  12  -2  -1   55.93   12.81
  12  -2  -1   87.92   13.88
  12  -2  -1   77.25   13.61
  12  -2  -1   76.22   14.93
  12  -2  -1   80.76   15.27
  12   2  -1   65.47    9.37
 -12   2   1   59.59   11.67
 -12   2   1   86.84   15.51
  12   2  -1   83.66   13.39
  11  -2  -1   12.67    4.88
  11  -2  -1   10.59    5.53
  11  -2  -1   12.99    5.14
  11  -2  -1    9.17    6.68
  11  -2  -1   21.70    7.75
  11  -2  -1    9.52    5.10
  11  -2  -1   14.19    5.35
 -11   2   1    3.95    4.59
 -11   2   1   12.27    4.25
 -11   2   1   24.03    7.16
  11   2  -1   10.56    4.41
  10  -2  -1   15.48    7.34
  10  -2  -1   12.94    5.02
  10  -2  -1   12.58    4.51
  10  -2  -1   17.04    5.35
  10  -2  -1   16.12    6.43
  10  -2  -1   13.19    4.88
  10  -2  -1   15.23    4.86
  10   2  -1   25.77    5.28
 -10   2   1   11.65    4.01
 -10   2   1   12.39    5.62
 -10   2   1   18.38    5.67
   9  -2  -1   99.66   14.19
   9  -2  -1   84.13   13.72
   9  -2  -1   88.61   15.06
   9  -2  -1   94.10   14.86
   8  -2  -1  402.50   54.70
   8  -2  -1  448.89   54.52
   8  -2  -1  355.96   54.01
   8  -2  -1  485.77   55.15
   8  -2  -1  396.09   53.98
  -8   2   1  367.03   53.70
  -8   2   1  401.10   54.76
   8   2  -1  425.63   53.60
  -8   2   1  460.44   54.57
   7  -2  -1   12.52    5.10
   7  -2  -1   12.03    4.72
   7  -2  -1    6.91    3.57
   7  -2  -1   16.65    5.00
   7  -2  -1   10.49    3.91
  -7   2   1   19.17    6.10
   7   2  -1   20.35    4.28
  -7   2   1   21.18    5.60
  -7   2   1   15.37    4.45
   6  -2  -1  287.32   38.18
   6  -2  -1  285.54   38.18
   6  -2  -1  304.83   37.79
   6  -2  -1  270.84   37.51
   6  -2  -1  268.68   37.70
   6   2  -1  316.97   37.05
  -6   2   1  264.87   38.01
  -6   2   1  273.13   38.26
  -6   2   1  283.45   37.97
  -6   2   1  270.19   37.62
  -6   2   1  303.93   37.62
   5  -2  -1  107.94   17.15
   5  -2  -1  129.09   17.20
  -5  -2   1  134.42   16.22
   5  -2  -1  103.04   17.42
  -5  -2   1  122.77   16.04
   5  -2  -1  127.52   17.77
   5  -2  -1  120.92   17.08
  -5   2   1  131.62   17.95
  -5   2   1  120.04   17.08
  -5   2   1  120.68   17.16
  -5   2   1  146.19   18.26
  -5   2   1  127.38   17.67
  -5   2   1  124.67   16.94
   5   2  -1  119.44   15.76
  -4  -2   1 3179.15  415.48
  -4  -2   1 3315.56  415.56
   4  -2  -1 3228.05  416.69
  -4   2   1 3452.67  416.84
   3  -2  -1  129.75   18.42
   3  -2  -1  182.57   19.41
   3  -2  -1  126.63   18.82
   3  -2  -1  126.02   18.59
  -3  -2   1  125.28   17.99
  -3  -2   1  131.55   18.03
  -3   2   1  166.28   19.42
  -3   2   1  136.26   18.40
   3   2  -1  128.84   17.74
  -3   2   1  139.41   19.05
   3   2  -1  144.34   17.86
  -2  -2   1 2020.45  251.93
   2  -2  -1 1959.05  252.44
  -2  -2   1 1973.28  251.92
  -2   2   1 2011.14  252.51
  -1  -2   1  110.48   14.88
   1  -2  -1  113.83   15.00
   1  -2  -1  107.63   15.53
   1  -2  -1  107.80   15.60
  -1  -2   1  120.59   15.36
  -1  -2   1  111.94   14.65
   1  -2  -1  115.21   15.74
   1  -2  -1  109.72   15.28
  -1  -2   1  116.74   14.94
  -1  -2   1  115.78   15.38
   1  -2  -1  121.66   15.26
  -1   2   1  116.46   15.25
   1   2  -1   95.41   14.92
  -1   2   1  115.32   15.61
  -1   2   1  118.77   15.06
  -1   2   1  113.45   15.75
   1   2  -1  113.59   14.64
   1   2  -1  102.17   14.90
   1   2  -1  108.01   14.98
  -1   2   1  119.48   15.72
   0   2   1 9999.00 1261.55
   1  -2   1   19.07    3.36
   1  -2   1   10.02    2.95
   1  -2   1   12.77    4.01
   1  -2   1   16.48    3.85
   1  -2   1   11.44    3.66
  -1  -2  -1   17.99    3.06
  -1  -2  -1   10.32    3.27
  -1  -2  -1   20.23    3.94
  -1  -2  -1   20.24    3.37
   1  -2   1   14.36    3.55
  -1   2  -1    8.57    3.27
   1   2   1   12.94    3.73
   1   2   1   14.77    3.51
   1   2   1   19.83    4.26
  -1   2  -1   12.43    2.79
  -1   2  -1    5.07    2.69
   1   2   1   11.05    2.87
   1   2   1   14.77    3.14
  -1   2  -1   15.11    3.38
   1   2   1   14.84    3.55
  -2  -2  -1 1004.66  126.92
   2  -2   1 1022.04  127.58
   2   2   1  974.41  126.91
   3  -2   1  354.24   46.48
   3  -2   1  383.49   46.90
   3  -2   1  341.39   46.30
   3  -2   1  330.31   46.75
   3  -2   1  352.87   46.85
   3  -2   1  360.43   46.27
  -3  -2  -1  357.06   45.93
  -3  -2  -1  367.68   45.92
   3   2   1  354.15   46.00
  -3   2  -1  380.02   46.30
  -3   2  -1  353.81   46.52
  -3   2  -1  351.08   46.31
   3   2   1  347.93   45.91
   3   2   1  367.38   45.88
  -3   2  -1  371.68   47.01
   4  -2   1 1926.39  237.14
   4  -2   1 1860.10  237.05
  -4  -2  -1 1818.53  235.72
   5  -2   1  696.19   90.84
   5  -2   1  638.90   90.75
   5  -2   1  668.24   90.38
   5  -2   1  698.17   90.94
   5  -2   1  685.72   90.81
   5  -2   1  713.83   90.38
  -5  -2  -1  743.43   89.29
  -5  -2  -1  679.73   89.22
   5  -2   1  814.17   90.77
  -5   2  -1  720.20   90.47
  -5   2  -1  697.08   90.27
  -5   2  -1  717.03   91.10
   6  -2   1  262.50   37.69
   6  -2   1  318.71   37.50
   6  -2   1  277.66   37.59
   6  -2   1  289.95   37.12
   6  -2   1  267.45   37.56
   6  -2   1  259.54   37.15
   6  -2   1  256.55   37.57
  -6   2  -1  309.30   37.39
  -6   2  -1  290.45   37.01
  -6   2  -1  290.99   37.90
   7  -2   1  341.95   46.23
   7  -2   1  345.51   46.05
   7  -2   1  357.06   45.77
   7  -2   1  358.45   45.90
   7  -2   1  340.47   45.50
   7  -2   1  357.21   46.22
   7  -2   1  348.32   46.28
  -7   2  -1  361.65   45.89
  -7   2  -1  312.43   45.23
  -7   2  -1  361.03   46.44
   8  -2   1  834.03  101.06
   8  -2   1  741.14  100.35
   8  -2   1  741.80  100.81
   8  -2   1  790.68  100.26
   8  -2   1  753.89  100.56
   8  -2   1  808.39  100.81
   8  -2   1  771.22  100.94
   8   2   1  768.34  100.02
  -8   2  -1  784.49  100.03
  -8   2  -1  782.79  101.08
  -8   2  -1  811.52  100.71
   9  -2   1    9.77    5.44
   9  -2   1   11.59    5.40
   9  -2   1    7.63    4.64
   9  -2   1   15.01    5.09
   9  -2   1    9.70    5.99
   9  -2   1    7.77    3.73
   9  -2   1    6.26    3.78
  -9   2  -1   18.75    6.12
   9   2   1    5.86    3.77
  -9   2  -1   15.05    4.84
  -9   2  -1   12.27    5.37
  10  -2   1  558.08   76.38
  10  -2   1  623.66   76.55
  10  -2   1  608.16   75.85
  10  -2   1  552.20   76.14
  10  -2   1  575.46   76.57
  10  -2   1  545.17   75.76
  10  -2   1  588.51   76.54
  10   2   1  607.88   75.72
 -10   2  -1  593.00   76.56
 -10   2  -1  588.46   75.37
  11  -2   1   15.77    6.04
  11  -2   1    3.79    4.08
  11  -2   1    5.18    3.87
  11  -2   1    6.64    6.74
  11  -2   1   13.34    4.97
 -11   2  -1   11.61    6.00
  11   2   1   11.17    4.83
 -11   2  -1    9.97    3.69
  12  -2   1  392.49   50.17
  12  -2   1  385.30   49.91
  12  -2   1  401.35   51.40
  12  -2   1  364.66   50.55
  12  -2   1  359.96   50.93
  12   2   1  380.46   49.95
 -12   2  -1  340.30   48.92
 -12   2  -1  386.03   50.64
  13  -2   1   28.44    9.04
  13  -2   1   12.06    7.16
  13  -2   1   20.05    6.45
  13  -2   1   12.97    8.94
  13  -2   1   21.27    5.80
  13  -2   1   19.70    6.78
  13   2   1   13.57    3.56
 -13   2  -1   19.79    6.66
  13   2   1   24.74    7.52
  14  -2   1  110.87   19.45
  14  -2   1  112.77   17.27
  14  -2   1  113.63   19.33
  14  -2   1  108.14   20.32
  14  -2   1  188.23   25.67
  14   2   1  104.67   14.74
  14   2   1  135.10   18.31
  14   2   1  101.86   14.72
  15  -2   1   -2.02    2.82
  15  -2   1    4.49    3.82
  15  -2   1    3.56    4.55
  15  -2   1   11.83   11.04
  15   2   1    4.84    4.94
 -15   2  -1   -0.21    1.00
  15   2   1    3.44    2.04
  15   2   1    2.87    1.82
  16  -2   1   67.48   16.28
  16  -2   1   45.45   13.01
  16  -2   1   47.14   15.25
  16  -2   1   44.49   11.28
  16   2   1   60.49    9.16
  16   2   1   50.44    8.65
  16   2   1   70.53   14.42
  17  -2   1   -1.76   14.50
  17  -2   1    1.08    6.01
  17  -2   1    1.09    4.14
  17   2   1    6.84    5.94
  17   2   1    1.55    2.69
  18  -2   1   10.82    6.28
  18  -2   1  -14.78   22.80
  18  -2   1   21.49    8.54
  18   2   1    8.30    7.14
  17  -3  -1   10.35    7.49
  17  -3  -1    0.54    5.30
  17   3  -1    5.85    5.38
  16  -3  -1  -11.03   14.79
  16  -3  -1   16.79    7.25
  16  -3  -1    2.39    6.57
  16   3  -1   13.87    5.65
 -16   3   1   -0.25    1.50
  15  -3  -1    1.98    5.68
  15  -3  -1    9.97   12.90
  15  -3  -1   -2.70    3.99
  15  -3  -1   -2.92    3.65
 -15   3   1    1.30    1.65
  15   3  -1   -2.05    3.18
  14  -3  -1    9.31   11.21
  14  -3  -1   11.81    5.46
  14  -3  -1    3.10    4.63
  14  -3  -1    1.04   11.18
  14  -3  -1    3.09    5.90
 -14   3   1   -0.26    0.95
  14   3  -1   -0.81    2.74
  13  -3  -1  -10.02    9.13
  13  -3  -1   -4.69    3.11
  13  -3  -1   -0.58    3.54
  13  -3  -1    1.70    4.20
  13  -3  -1  -11.92    8.69
 -13   3   1    5.43    5.57
  13   3  -1   -2.57    2.74
  12  -3  -1   45.72   12.63
  12  -3  -1   74.79   15.36
  12  -3  -1   63.49   13.49
  12  -3  -1   82.33   16.92
  12  -3  -1   51.52   12.99
  12  -3  -1   78.16   16.04
  12   3  -1  103.48   14.65
 -12   3   1   91.60   17.22
  11  -3  -1    4.30    4.82
  11  -3  -1    9.62    5.22
  11  -3  -1    9.10    5.02
  11  -3  -1    7.23    7.53
  11  -3  -1   15.35    7.35
 -11   3   1    2.67    5.00
  11   3  -1   14.19    4.58
  10  -3  -1   44.34   10.73
  10  -3  -1   35.39    9.89
  10  -3  -1   29.24    8.58
  10  -3  -1   24.12    8.15
  10  -3  -1   30.82    8.12
  10  -3  -1   15.45    8.16
  10  -3  -1   40.39    9.82
  10   3  -1   29.50    6.67
 -10   3   1   33.75    7.90
 -10   3   1   28.46    9.52
   9  -3  -1   68.67   12.16
   9  -3  -1   64.43   11.98
   9  -3  -1   55.52   12.25
   9  -3  -1   73.98   13.33
   9  -3  -1   74.46   13.97
   9  -3  -1   68.14   11.60
   9   3  -1   48.17    9.65
  -9   3   1   75.59   14.50
  -9   3   1   49.05   10.84
  -9   3   1   43.68   11.04
   8  -3  -1  132.27   21.38
   8  -3  -1   90.16   16.04
   8  -3  -1  114.81   16.79
   8  -3  -1  106.98   17.35
   8  -3  -1  104.21   16.46
   8   3  -1  101.45   14.22
   8   3  -1  123.19   15.39
  -8   3   1  123.87   16.83
  -8   3   1   96.71   18.63
   8   3  -1  110.05   14.35
  -8   3   1  111.86   16.14
   7  -3  -1   34.22    8.72
   7  -3  -1   47.43    9.46
  -7  -3   1   35.21    6.84
   7  -3  -1   60.61   10.57
   7  -3  -1   56.71   11.37
   7  -3  -1   52.07   10.48
  -7   3   1   39.08    9.02
  -7   3   1   41.32    8.11
  -7   3   1   52.27   10.64
   7   3  -1   42.46    6.12
   7   3  -1   39.20    6.09
  -7   3   1   92.59   15.31
   6  -3  -1    4.12    3.33
   6  -3  -1    0.76    2.73
  -6  -3   1    2.09    2.24
  -6  -3   1   10.74    2.64
   6  -3  -1   12.32    3.48
   6  -3  -1    8.57    5.12
  -6  -3   1    7.33    2.11
   6  -3  -1    2.94    2.30
   6   3  -1    3.10    1.58
  -6   3   1    7.21    3.33
  -6   3   1    3.34    4.37
  -6   3   1    3.95    2.79
  -6   3   1    7.62    2.88
  -6   3   1    6.19    3.12
   6   3  -1    1.66    1.50
   6   3  -1    3.25    2.28
  -6   3   1    5.06    4.82
   5  -3  -1   60.77   11.57
   5  -3  -1   80.86   12.01
   5  -3  -1   63.28   11.50
  -5  -3   1   60.59    9.46
  -5  -3   1   70.58    9.79
   5  -3  -1   68.79   13.33
  -5  -3   1   64.20    9.60
   5  -3  -1   71.90   12.37
  -5  -3   1   65.48    9.86
  -5   3   1  131.53   18.30
   5   3  -1   58.70    9.30
  -5   3   1   67.59   10.47
  -5   3   1   77.58   12.94
   5   3  -1   74.96    9.50
  -5   3   1   84.50   12.81
   5   3  -1   63.61    9.96
  -5   3   1   63.13   12.38
   5   3  -1   68.11    9.42
  -5   3   1   61.80   11.15
   4  -3  -1   85.19   11.94
   4  -3  -1   66.14   11.90
   4  -3  -1   54.47   11.19
   4  -3  -1   68.79   11.54
  -4  -3   1   49.35   10.05
  -4  -3   1   59.14   10.33
  -4  -3   1   77.80   10.34
   4  -3  -1   75.56   10.73
  -4  -3   1   71.22   10.22
  -4   3   1   67.63   12.76
  -4   3   1   61.32   10.54
  -4   3   1   94.80   11.16
  -4   3   1   77.98   11.01
   4   3  -1   86.73    9.78
  -4   3   1   93.69   12.05
   4   3  -1   69.26    9.95
  -4   3   1   88.31   14.06
   4   3  -1   54.36    9.67
   4   3  -1   64.18    9.79
   4   3  -1   74.23   10.59
   3  -3  -1  288.84   33.29
  -3  -3   1  252.58   32.15
  -3  -3   1  275.01   33.11
  -3  -3   1  225.56   33.02
  -3  -3   1  284.87   32.57
   3  -3  -1  198.45   33.57
   3  -3  -1  254.07   33.35
  -3  -3   1  260.18   33.06
   3  -3  -1  197.89   33.09
   3  -3  -1  247.44   33.96
  -3  -3   1  209.44   32.89
   3   3  -1  258.16   32.72
  -3   3   1  252.22   33.33
   3   3  -1  267.15   32.75
  -3   3   1  273.11   33.22
  -3   3   1  252.93   34.21
   3   3  -1  273.06   33.35
  -3   3   1  290.06   34.15
  -3   3   1  202.73   33.00
  -3   3   1  268.51   34.29
   3   3  -1  252.03   32.22
  -2  -3   1  207.61   26.83
   2  -3  -1  228.76   27.79
   2  -3  -1  217.31   27.54
  -2  -3   1  218.02   27.55
   2  -3  -1  180.95   27.83
  -2  -3   1  198.66   26.74
  -2  -3   1  199.83   27.38
   2  -3  -1  199.09   28.04
  -2  -3   1  212.02   27.66
  -2  -3   1  214.54   27.61
   2  -3  -1  201.83   27.17
  -2   3   1  212.47   28.18
   2   3  -1  207.86   27.06
   2   3  -1  188.70   27.53
   2   3  -1  213.59   27.18
   2   3  -1  209.03   26.57
  -2   3   1  201.28   27.95
  -2   3   1  206.06   27.47
  -2   3   1  197.48   28.21
   2   3  -1  195.51   26.99
  -2   3   1  198.52   27.16
  -1  -3   1  101.31   12.76
   1  -3  -1  100.74   13.57
  -1  -3   1   98.48   13.03
   1  -3  -1  100.98   13.07
   1  -3  -1   78.44   13.74
  -1  -3   1   94.47   13.73
   1  -3  -1   88.79   13.96
  -1  -3   1   87.41   12.95
  -1  -3   1   91.72   13.58
   1  -3  -1   92.55   13.35
   1   3  -1   97.29   13.22
   1   3  -1   92.02   13.27
  -1   3   1   86.57   13.56
   1   3  -1   96.25   12.68
  -1   3   1  104.41   14.42
  -1   3   1   85.57   13.31
  -1   3   1   88.71   14.23
  -1   3   1  105.36   13.21
  -1   3   1   87.03   13.86
   1   3  -1  100.51   14.07
   1   3  -1   88.11   13.05
   0  -3  -1   42.82    9.23
   0  -3  -1   57.55    8.84
   0  -3   1   66.64    9.49
   0  -3  -1   61.47    9.23
   0  -3   1   50.52    9.59
   0  -3   1   55.08    9.73
   0  -3  -1   49.12    8.09
   0  -3   1   54.64    9.89
   0  -3   1   46.15    7.95
   0  -3  -1   45.92    8.20
   0  -3   1   41.52    7.51
   0  -3   1   71.88   11.42
   0   3  -1   61.56    9.61
   0   3   1   55.18    9.08
   0   3  -1   52.15    7.70
   0   3   1   36.75    9.16
   0   3   1   56.34    7.88
   0   3   1   55.27    8.81
   0   3  -1   51.94    9.16
   0   3   1   62.20   10.20
   0   3   1   61.89    9.58
   0   3  -1   52.10   10.42
   0   3  -1   59.48    8.25
   1  -3   1   13.26    3.99
   1  -3   1   21.92    5.59
   1  -3   1   11.65    4.78
   1  -3   1   17.80    5.12
  -1  -3  -1   11.40    4.45
   1  -3   1   20.37    4.62
  -1  -3  -1   21.39    5.06
  -1  -3  -1   16.15    3.88
  -1  -3  -1   22.97    4.54
  -1  -3  -1   16.53    3.99
   1  -3   1   11.38    4.81
   1  -3   1   23.22    4.39
   1   3   1   13.39    4.53
  -1   3  -1   14.24    4.38
   1   3   1   20.75    4.50
  -1   3  -1   23.02    4.30
   1   3   1   24.30    4.42
  -1   3  -1   21.31    4.59
  -1   3  -1   18.56    4.50
   1   3   1   11.06    4.42
  -1   3  -1   27.67    6.80
   1   3   1   17.87    4.51
   1   3   1   21.20    4.36
   2  -3   1   66.31   12.45
  -2  -3  -1   59.17   10.88
  -2  -3  -1   84.21   11.19
   2  -3   1   86.79   11.32
   2  -3   1   90.56   12.48
  -2  -3  -1   73.31   10.18
   2  -3   1   68.68   10.64
   2  -3   1   90.81   12.06
   2  -3   1   57.90   10.76
  -2  -3  -1   85.53   10.39
   2   3   1   85.08   11.12
  -2   3  -1   70.13   10.63
   2   3   1   73.74   10.63
  -2   3  -1   84.72   11.16
   2   3   1   83.35   10.47
   2   3   1   65.91   11.05
  -2   3  -1   50.28   10.85
   2   3   1   77.93   11.32
   2   3   1   60.03   10.60
  -2   3  -1   71.68   11.02
  -2   3  -1   90.01   11.65
  -3  -3  -1  185.40   23.89
   3  -3   1  129.34   23.82
   3  -3   1  154.28   24.77
   3  -3   1  230.07   24.26
   3  -3   1  139.92   24.58
   3  -3   1  213.23   25.19
  -3  -3  -1  206.52   23.02
  -3   3  -1  156.80   24.20
  -3   3  -1  174.46   23.85
   3   3   1  188.43   23.49
   3   3   1  195.20   24.20
  -3   3  -1  155.22   24.77
  -3   3  -1  178.83   24.10
   3   3   1  190.22   23.66
   3   3   1  161.03   23.77
   3   3   1  170.22   23.42
  -4  -3  -1  183.28   25.41
  -4  -3  -1  180.52   25.38
   4  -3   1  187.78   25.85
   4  -3   1  189.11   26.83
   4  -3   1  191.63   26.73
   4  -3   1  212.44   26.40
   4  -3   1  178.10   26.66
   4  -3   1  202.25   26.87
   4  -3   1  217.13   26.30
   4   3   1  207.55   25.62
  -4   3  -1  192.23   25.85
   4   3   1  184.77   25.20
   4   3   1  202.29   25.72
  -4   3  -1  191.67   27.04
   4   3   1  183.06   25.07
  -4   3  -1  187.36   25.94
   5  -3   1  244.36   33.72
  -5  -3  -1  245.55   32.89
  -5  -3  -1  257.44   33.02
   5  -3   1  276.77   34.08
   5  -3   1  229.67   34.38
   5  -3   1  272.95   34.92
  -5  -3  -1  262.54   32.98
   5  -3   1  235.57   34.42
  -5  -3  -1  260.61   32.96
   5  -3   1  241.24   34.60
   5  -3   1  260.42   34.07
   5   3   1  244.26   32.68
   5   3   1  262.19   32.79
   5   3   1  256.34   33.19
   5   3   1  262.77   32.82
  -5   3  -1  250.78   33.77
  -5   3  -1  233.42   33.65
  -5   3  -1  248.33   34.84
   6  -3   1   51.34   10.37
   6  -3   1   57.57   10.00
  -6  -3  -1   35.01    6.14
   6  -3   1   48.82    8.66
   6  -3   1   53.64   10.61
   6  -3   1   36.56    8.41
  -6  -3  -1   46.13    6.73
   6  -3   1   42.78    9.56
   6  -3   1   47.64   10.05
  -6   3  -1   63.33    9.49
   6   3   1   42.18    6.65
  -6   3  -1   33.53    7.34
   6   3   1   34.62    5.95
  -6   3  -1   47.10   10.67
   7  -3   1   88.47   13.94
   7  -3   1   94.54   14.06
   7  -3   1   95.21   16.39
   7  -3   1   97.92   16.87
   7  -3   1   95.28   14.02
   7  -3   1  106.87   17.08
   7  -3   1  122.72   18.89
  -7   3  -1  143.30   20.48
  -7   3  -1   71.34   13.76
  -7   3  -1   92.16   14.00
   7   3   1   86.80   12.00
   7   3   1   83.86   11.92
   8  -3   1   39.51    8.33
   8  -3   1   60.30   11.51
   8  -3   1   35.86    9.53
   8  -3   1   45.85    9.62
   8  -3   1   36.49    7.92
   8  -3   1   31.29    9.05
  -8   3  -1   43.48    8.62
  -8   3  -1   46.06   10.06
   8   3   1   38.63    5.67
  -8   3  -1   51.79    9.23
   9  -3   1   12.90    5.31
   9  -3   1   13.33    5.89
   9  -3   1   17.66    5.26
   9  -3   1    4.01    3.83
   9  -3   1   14.52    5.26
   9  -3   1   20.40    8.04
   9  -3   1   11.00    6.86
  -9   3  -1   13.29    5.69
   9   3   1   12.32    4.19
  -9   3  -1   12.16    4.45
  -9   3  -1    8.79    4.86
  10  -3   1   12.15    5.47
  10  -3   1   19.33    5.95
  10  -3   1   29.14    8.90
  10  -3   1   18.48    6.24
  10  -3   1   28.75    7.09
  10  -3   1   17.37    8.09
  10  -3   1    9.85    5.23
  10   3   1   13.79    4.71
 -10   3  -1   16.69    6.83
 -10   3  -1    7.79    4.03
  11  -3   1   -2.93    2.57
  11  -3   1    0.02    3.79
  11  -3   1    3.38    4.60
  11  -3   1    6.61    4.53
  11  -3   1    7.22    7.69
  11   3   1   -1.83    2.60
 -11   3  -1   -2.18    3.88
  12  -3   1   50.40   11.46
  12  -3   1   48.17   12.08
  12  -3   1   68.68   14.17
  12  -3   1   65.98   14.76
  12  -3   1   56.63   14.73
  12  -3   1   62.05   13.78
 -12   3  -1   59.28   13.85
  12   3   1   57.24   11.48
  13  -3   1   12.63    6.71
  13  -3   1   10.44    5.61
  13  -3   1   -6.61    9.07
  13  -3   1   15.62    6.74
  13  -3   1   30.14   10.88
 -13   3  -1   13.03    6.77
  13   3   1   11.09    5.21
  14  -3   1   17.24    6.61
  14  -3   1   13.48    7.19
  14  -3   1   11.08    6.49
  14  -3   1    3.35   11.52
  14  -3   1   19.73   12.80
  14   3   1   24.50    8.10
  15  -3   1    4.50    5.16
  15  -3   1   -7.78   13.03
  15  -3   1   -0.85    4.86
  15   3   1    7.67    5.20
 -15   3  -1   -0.39    1.16
  16  -3   1    0.97   16.23
  16  -3   1   -2.47    4.93
  16  -3   1   -2.20    4.09
  16   3   1   -1.55    3.79
 -16   3  -1    1.16    1.71
  17  -3   1   -3.40    3.66
  17  -3   1   -3.08    4.43
  17   3   1    4.43    4.86
  16  -4  -1   24.96    8.64
  16  -4  -1    7.98    6.89
  16   4  -1    9.75    4.74
 -16   4   1    0.45    1.75
  15  -4  -1    5.11    5.72
  15  -4  -1    6.60   16.66
  15  -4  -1   -3.65    4.37
  15   4  -1    9.54    4.79
  14  -4  -1    7.40   14.22
  14  -4  -1    5.62    5.11
  14  -4  -1    4.45    5.27
 -14   4   1    0.09    1.20
  14   4  -1    4.46    4.18
  13  -4  -1    7.53    5.68
  13  -4  -1   31.75   12.37
  13  -4  -1   12.97    7.31
  13  -4  -1    7.46    5.81
  13  -4  -1   -0.81   11.18
  13   4  -1    0.74    3.37
 -13   4   1    0.50    4.07
  12  -4  -1  117.69   21.07
  12  -4  -1   81.59   18.77
  12  -4  -1  121.68   22.62
  12  -4  -1  126.68   20.58
  12  -4  -1  103.81   21.43
  12   4  -1   97.56   13.96
  12   4  -1  109.16   15.70
 -12   4   1  124.74   22.58
  11  -4  -1    2.73    9.90
  11  -4  -1    7.21    4.60
  11  -4  -1    1.29    3.68
  11  -4  -1    2.96    9.11
  11  -4  -1    1.94    4.53
  11  -4  -1    2.80    4.70
  11   4  -1    0.95    1.80
  11   4  -1    1.16    1.70
 -11   4   1    2.73    5.99
  11   4  -1    0.98    2.82
  10  -4  -1   29.96   11.00
  10  -4  -1   50.24   11.38
  10  -4  -1   38.96   11.48
  10  -4  -1   34.91   10.66
  10  -4  -1   26.85    8.74
  10  -4  -1   52.97   15.18
  10   4  -1   33.60    6.34
 -10   4   1   18.85    8.22
  10   4  -1   45.93    6.65
  10   4  -1   48.74    8.15
   9  -4  -1   19.65    8.46
   9  -4  -1   23.52    9.51
   9  -4  -1    9.46    6.26
   9  -4  -1   17.51    5.03
   9  -4  -1    6.14    5.49
   9  -4  -1    2.50    4.31
   9   4  -1   11.08    2.89
   9   4  -1   10.85    3.65
   9   4  -1    7.55    2.88
  -9   4   1    5.76    6.46
  -8  -4   1  286.25   34.87
   8  -4  -1  286.13   37.72
   8  -4  -1  311.02   39.27
   8  -4  -1  290.62   39.20
   8  -4  -1  286.40   37.29
   8  -4  -1  282.07   37.38
   8  -4  -1  243.81   38.24
  -8  -4   1  214.70   35.33
  -8   4   1  291.83   38.91
   8   4  -1  279.60   35.37
   8   4  -1  263.98   35.35
  -8   4   1  279.35   37.41
  -7  -4   1  118.91   15.46
   7  -4  -1  102.83   16.82
   7  -4  -1  117.42   19.86
   7  -4  -1  170.70   24.62
  -7  -4   1  110.53   15.03
  -7  -4   1  104.48   15.19
   7  -4  -1  116.07   16.95
   7  -4  -1  114.44   16.62
   7   4  -1  103.68   14.94
   7   4  -1  100.60   15.02
  -7   4   1  186.35   25.72
  -7   4   1  131.13   19.69
   7   4  -1  104.05   15.03
   7   4  -1  100.79   14.73
   7   4  -1   97.97   15.46
  -7   4   1  107.69   16.52
   6  -4  -1   19.36    6.12
   6  -4  -1   52.09   11.35
  -6  -4   1   32.83    6.50
  -6  -4   1   35.57    6.38
   6  -4  -1   35.00    8.26
  -6  -4   1   27.98    6.15
   6  -4  -1   23.92    7.20
   6  -4  -1   46.07    8.78
  -6  -4   1   40.94    7.12
   6   4  -1   46.46    6.62
  -6   4   1   35.93    7.38
  -6   4   1   27.65    6.84
   6   4  -1   31.26    7.09
  -6   4   1   31.52   10.07
   6   4  -1   32.12    6.03
   6   4  -1   22.40    5.80
  -6   4   1   28.07    7.78
   6   4  -1   18.32    5.69
   5  -4  -1  173.95   21.54
   5  -4  -1  141.20   22.43
  -5  -4   1  142.56   20.65
  -5  -4   1  158.46   20.70
  -5  -4   1  165.57   21.02
   5  -4  -1  132.82   21.52
   5  -4  -1  169.70   23.26
  -5  -4   1  155.21   20.90
   5  -4  -1  145.17   21.48
  -5   4   1  136.88   21.40
   5   4  -1  152.40   20.35
   5   4  -1  153.72   21.24
   5   4  -1  152.07   20.39
  -5   4   1  152.25   23.12
  -5   4   1  153.61   21.45
   5   4  -1  138.66   19.81
   5   4  -1  127.50   20.28
  -5   4   1  144.11   21.24
  -5   4   1  189.43   23.74
  -4  -4   1  511.21   71.30
  -4  -4   1  571.85   71.47
   4  -4  -1  614.56   72.36
  -4  -4   1  576.47   71.66
   4  -4  -1  583.31   71.67
   4  -4  -1  644.02   73.24
   4  -4  -1  599.11   73.20
  -4  -4   1  500.57   71.33
   4   4  -1  533.73   71.67
  -4   4   1  655.45   73.09
   4   4  -1  518.64   70.96
   4   4  -1  470.71   70.82
  -4   4   1  612.43   72.11
   4   4  -1  502.09   70.33
  -4   4   1  616.80   73.26
  -4   4   1  475.45   71.52
  -4   4   1  566.53   73.17
  -4   4   1  523.22   71.49
   3  -4  -1  269.71   34.22
  -3  -4   1  246.59   32.90
  -3  -4   1  257.08   33.01
   3  -4  -1  233.90   32.96
   3  -4  -1  255.96   33.32
  -3  -4   1  227.02   31.99
   3  -4  -1  255.12   34.01
  -3  -4   1  219.88   32.86
  -3  -4   1  245.05   33.23
   3  -4  -1  242.21   32.70
  -3  -4   1  223.10   31.69
   3   4  -1  244.19   33.20
   3   4  -1  252.66   31.81
  -3   4   1  211.99   33.85
   3   4  -1  265.31   32.76
  -3   4   1  255.70   33.16
  -3   4   1  232.52   33.96
  -3   4   1  254.74   32.82
  -3   4   1  257.62   33.89
   3   4  -1  243.82   32.43
   3   4  -1  244.07   32.41
  -3   4   1  264.66   33.21
  -2  -4   1  466.24   67.56
  -2  -4   1  542.58   66.76
   2  -4  -1  445.58   68.00
  -2  -4   1  497.61   67.62
   2  -4  -1  531.01   68.34
   2  -4  -1  505.25   67.04
  -2  -4   1  502.68   67.82
  -2  -4   1  499.05   67.57
   2  -4  -1  590.07   67.88
   2   4  -1  517.19   66.50
  -2   4   1  528.55   67.20
   2   4  -1  549.71   67.22
  -2   4   1  552.70   68.62
   2   4  -1  483.31   67.25
   2   4  -1  511.07   67.11
  -2   4   1  509.22   67.52
  -2   4   1  531.15   67.58
  -2   4   1  544.63   68.26
  -2   4   1  606.78   69.09
   2   4  -1  531.89   68.01
   1  -4  -1  436.33   57.15
   1  -4  -1  421.35   56.76
  -1  -4   1  482.92   56.94
  -1  -4   1  414.25   57.67
  -1  -4   1  459.47   58.16
   1  -4  -1  377.50   57.66
   1  -4  -1  455.62   57.34
  -1  -4   1  450.17   57.71
   1  -4  -1  395.66   57.72
  -1  -4   1  418.64   56.76
  -1  -4   1  450.59   56.57
  -1  -4   1  486.44   57.99
  -1   4   1  463.98   58.34
   1   4  -1  432.00   57.93
   1   4  -1  420.58   56.39
  -1   4   1  443.56   57.34
   1   4  -1  417.66   57.25
   1   4  -1  449.81   57.10
  -1   4   1  443.18   56.86
  -1   4   1  455.95   58.35
  -1   4   1  415.49   57.21
  -1   4   1  453.91   57.92
   1   4  -1  468.30   57.17
   0  -4   1 1114.82  142.07
   0  -4  -1 1073.38  142.79
   0  -4  -1 1130.90  142.04
   0  -4   1 1075.75  142.81
   0  -4   1 1112.45  142.84
   0  -4  -1 1089.22  142.79
   0  -4   1 1106.01  142.98
   0  -4   1 1129.77  142.09
   0  -4  -1 1119.47  142.10
   0  -4   1 1116.06  142.98
   0   4   1 1132.23  142.29
   0   4   1 1108.28  142.73
   0   4  -1 1130.28  142.21
   0   4   1 1158.51  143.21
   0   4  -1 1085.57  142.48
   0   4  -1 1201.92  143.35
   0   4  -1 1076.17  141.58
   0   4   1 1128.84  142.97
   0   4  -1 1107.32  142.21
   0   4   1 1104.78  142.21
   1  -4   1  140.07   22.54
  -1  -4  -1  150.94   21.19
  -1  -4  -1  147.91   21.07
   1  -4   1  152.27   21.57
  -1  -4  -1  158.84   22.32
   1  -4   1  132.95   21.37
   1  -4   1  152.01   22.64
   1   4   1  127.57   21.81
   1   4   1  187.89   21.23
  -1   4  -1  215.02   22.31
   1   4   1  139.00   21.33
  -1   4  -1  168.16   21.80
   1   4   1  150.18   21.80
   1   4   1  181.45   21.78
   2  -4   1  378.51   46.07
   2  -4   1  365.26   46.04
  -2  -4  -1  361.35   45.11
   2  -4   1  333.76   45.37
   2  -4   1  361.62   46.85
  -2  -4  -1  320.56   45.86
  -2  -4  -1  379.04   46.27
   2  -4   1  344.34   46.66
   2  -4   1  326.89   46.65
  -2  -4  -1  358.39   45.02
   2  -4   1  280.73   46.40
   2   4   1  345.03   45.07
  -2   4  -1  400.67   47.46
   2   4   1  360.54   46.39
  -2   4  -1  354.60   45.93
   2   4   1  342.56   45.80
  -2   4  -1  322.83   45.32
  -2   4  -1  359.31   46.37
   2   4   1  351.56   45.56
  -2   4  -1  325.29   45.77
   2   4   1  359.69   45.59
   3  -4   1  288.96   34.39
  -3  -4  -1  274.44   33.42
   3  -4   1  273.65   35.91
   3  -4   1  274.89   34.75
  -3  -4  -1  207.33   34.15
  -3  -4  -1  284.41   33.37
   3  -4   1  229.61   35.16
   3  -4   1  227.99   35.15
  -3  -4  -1  225.73   34.21
   3  -4   1  288.76   36.13
   3  -4   1  244.56   34.62
  -3   4  -1  302.10   35.39
   3   4   1  271.33   34.05
   3   4   1  280.15   34.39
  -3   4  -1  256.40   34.55
   3   4   1  247.91   33.51
  -3   4  -1  217.40   34.26
   3   4   1  254.33   33.97
  -3   4  -1  269.65   34.27
   3   4   1  230.21   34.58
  -3   4  -1  258.30   35.79
  -4  -4  -1 1025.30  133.44
   4  -4   1 1050.82  133.62
  -4  -4  -1  996.97  133.44
   4  -4   1  990.10  133.96
   4  -4   1 1067.73  135.06
   4  -4   1  935.24  134.62
   4  -4   1 1025.69  134.73
  -4  -4  -1 1062.93  133.64
  -4  -4  -1 1088.49  133.76
   4  -4   1 1046.13  134.00
   4  -4   1 1123.25  135.04
   4   4   1 1011.49  133.06
  -4   4  -1 1024.93  133.87
   4   4   1 1031.88  132.87
  -4   4  -1 1039.83  133.61
  -4   4  -1 1096.31  133.96
   4   4   1 1033.31  133.77
   4   4   1 1102.95  133.21
  -4   4  -1 1120.19  135.39
   5  -4   1   58.85   11.34
   5  -4   1   75.30   14.32
   5  -4   1   71.05   11.87
  -5  -4  -1   54.88    9.06
   5  -4   1   72.13   11.91
   5  -4   1   55.33   11.91
  -5  -4  -1   56.22    9.05
   5  -4   1   48.99   10.90
   5  -4   1   72.15   14.35
  -5  -4  -1   61.95    9.67
  -5  -4  -1   59.97   10.37
  -5   4  -1   51.58   12.91
  -5   4  -1   59.80   10.64
   5   4   1   45.45    8.85
  -5   4  -1   48.23   10.07
   5   4   1   48.40   10.06
   5   4   1   63.02    9.91
   5   4   1   47.40    8.99
   5   4   1   57.98    9.57
   6  -4   1  331.81   39.17
   6  -4   1  277.17   40.00
  -6  -4  -1  285.54   37.42
   6  -4   1  286.38   39.91
  -6  -4  -1  261.26   37.24
   6  -4   1  282.84   38.41
   6  -4   1  273.92   39.70
  -6  -4  -1  254.94   37.41
  -6  -4  -1  283.19   37.36
   6  -4   1  296.00   39.73
   6  -4   1  318.02   38.93
   6   4   1  285.65   37.57
  -6   4  -1  284.71   39.98
   6   4   1  292.22   37.26
  -6   4  -1  314.81   38.66
   6   4   1  275.02   37.40
   6   4   1  274.26   37.11
  -6   4  -1  276.87   38.39
   6   4   1  312.52   37.89
   7  -4   1  147.08   23.41
   7  -4   1  113.52   18.23
   7  -4   1  107.78   17.27
   7  -4   1  108.45   16.36
  -7  -4  -1   96.65   14.70
  -7  -4  -1  115.69   14.69
   7  -4   1  109.75   16.47
   7  -4   1  109.64   19.57
   7  -4   1  111.28   16.62
  -7   4  -1  171.69   24.03
   7   4   1  103.70   14.42
   7   4   1   83.48   14.74
  -7   4  -1  107.55   16.32
   7   4   1  104.74   14.77
   7   4   1  103.17   14.60
  -7   4  -1  102.42   16.06
   8  -4   1  459.25   58.93
   8  -4   1  424.64   57.80
   8  -4   1  482.64   59.45
   8  -4   1  406.23   58.74
   8  -4   1  481.56   58.18
   8  -4   1  441.21   59.28
   8  -4   1  389.08   57.78
  -8   4  -1  411.09   59.09
   8   4   1  444.47   56.11
   8   4   1  438.99   55.96
  -8   4  -1  402.56   57.69
   9  -4   1   76.44   15.68
   9  -4   1   58.49   12.29
   9  -4   1  105.80   18.28
   9  -4   1   69.51   14.70
   9  -4   1   38.44   11.09
   9  -4   1   62.32   14.38
   9   4   1   70.02    9.35
  -9   4  -1   43.42   13.28
   9   4   1   63.11    9.41
  10  -4   1   30.46   10.14
  10  -4   1   37.09   11.79
  10  -4   1   38.77    9.74
  10  -4   1   43.91   11.03
  10   4   1   37.67    6.66
  10   4   1   46.31    6.79
  10   4   1   26.56    7.42
 -10   4  -1   39.19   10.33
  11  -4   1   98.25   18.19
  11  -4   1   90.95   16.84
  11  -4   1   85.17   17.56
  11  -4   1   98.32   16.67
  11  -4   1   70.69   18.06
  11  -4   1  100.88   18.49
 -11   4  -1   37.28   13.80
  11   4   1   73.38   10.72
  11   4   1   90.36   14.39
  12  -4   1  139.62   20.49
  12  -4   1  103.45   18.72
  12  -4   1   93.94   20.79
  12  -4   1  114.53   21.18
  12  -4   1  106.60   20.86
 -12   4  -1   68.31   18.19
  12   4   1  100.14   13.71
  12   4   1  108.37   15.95
  13  -4   1    6.26    6.23
  13  -4   1    8.82   12.94
  13  -4   1    5.30    5.84
  13  -4   1   17.45   12.97
  13  -4   1   13.73    6.69
  13   4   1    4.37    4.20
 -13   4  -1   12.95    6.54
  14  -4   1   14.71    7.19
  14  -4   1   15.17    8.04
  14  -4   1   -4.48   14.28
 -14   4  -1    0.86    1.34
  14   4   1   -2.85    3.65
  15  -4   1   20.83    8.81
  15  -4   1   23.36    8.37
  15  -4   1   21.69   17.87
  15   4   1   12.89    6.73
  16  -4   1    0.59    5.22
  16  -4   1    7.68    6.61
 -16   4  -1   -0.49    1.77
  16   4   1   15.06    6.13
  15  -5  -1   -3.00    3.81
  15  -5  -1    7.22    7.05
 -15   5   1   -0.15    1.73
  15   5  -1   -1.95    2.43
  14  -5  -1   10.30   18.67
  14  -5  -1   -1.11    5.19
  14  -5  -1   10.78    6.05
 -14   5   1   -0.23    1.38
  14   5  -1    0.74    3.11
  13  -5  -1   10.11    6.82
  13  -5  -1   24.34    8.80
  13  -5  -1    3.45   16.12
 -13   5   1   -5.47    5.53
  13   5  -1    5.71    3.99
  12  -5  -1    1.05    5.30
  12  -5  -1   -3.04   12.51
  12  -5  -1    2.89    6.21
  12  -5  -1    2.16   14.09
  12  -5  -1    0.45    4.90
 -12   5   1   -0.79    5.55
  12   5  -1    2.67    3.41
  12   5  -1    2.73    2.53
  12   5  -1    6.76    3.47
  11  -5  -1   -3.08    4.23
  11  -5  -1   -1.01   11.59
  11  -5  -1   -2.45    4.65
  11  -5  -1    0.56    4.75
  11  -5  -1    3.49    5.03
  11  -5  -1  -13.53   12.12
 -11   5   1   -1.18    5.76
  11   5  -1    0.34    2.58
  11   5  -1   -0.47    2.54
  11   5  -1    1.11    2.34
  10  -5  -1   12.18    6.00
  10  -5  -1   -1.37    3.30
  10  -5  -1    4.68   10.73
  10  -5  -1    2.60    4.60
  10  -5  -1   -7.12   11.71
  10  -5  -1   -0.41    4.81
  10   5  -1    4.95    2.81
  10   5  -1    4.26    2.82
 -10   5   1    0.26    4.63
  10   5  -1    2.43    2.54
  10   5  -1    6.23    3.16
   9  -5  -1    9.21   10.21
  -9  -5   1    5.48    6.37
   9  -5  -1   28.40   12.10
   9  -5  -1   11.41    7.78
   9  -5  -1   15.96    7.33
   9  -5  -1   24.06    7.05
   9  -5  -1   17.36    6.68
   9   5  -1   13.94    4.66
   9   5  -1   20.99    4.87
  -9   5   1   21.43    7.87
   9   5  -1   19.19    4.72
   9   5  -1   23.47    5.19
   8  -5  -1   16.43    8.21
   8  -5  -1   15.96    6.56
   8  -5  -1   41.68   12.58
  -8  -5   1   21.25    6.45
  -8  -5   1   14.53    5.25
   8  -5  -1   20.61    5.54
   8  -5  -1   34.50   12.99
   8  -5  -1   13.94    6.32
  -8   5   1   12.23    7.88
   8   5  -1   18.29    4.53
   8   5  -1   19.30    4.44
   8   5  -1   24.09    5.38
   8   5  -1   23.83    6.29
   8   5  -1   17.24    5.00
  -7  -5   1    2.99    4.78
  -7  -5   1    5.46    3.06
   7  -5  -1    4.95    4.90
   7  -5  -1   13.56    8.48
   7  -5  -1   -3.04    8.99
   7  -5  -1    3.25    5.37
   7  -5  -1   14.65    6.08
  -7  -5   1    1.08    4.57
  -7  -5   1    4.83    3.00
   7  -5  -1   16.46    6.96
  -7   5   1   -1.18    5.89
   7   5  -1    9.69    4.93
   7   5  -1    8.25    3.11
   7   5  -1   10.31    3.70
   7   5  -1    7.37    3.47
   7   5  -1    6.34    2.85
   6  -5  -1    9.98    5.67
  -6  -5   1   11.88    5.42
  -6  -5   1    8.30    5.04
   6  -5  -1    1.84    3.78
   6  -5  -1   13.22    8.77
   6  -5  -1   23.42    8.96
  -6  -5   1    5.26    3.05
   6  -5  -1    4.87    4.77
  -6  -5   1    8.89    3.45
  -6   5   1    3.59    4.92
   6   5  -1   11.82    5.21
   6   5  -1    5.96    3.11
   6   5  -1    4.85    2.64
   6   5  -1    7.76    3.56
  -6   5   1    7.98    4.42
  -6   5   1    0.72    3.53
  -6   5   1   10.68    4.83
   6   5  -1    5.83    3.24
  -5  -5   1   -0.42    1.85
  -5  -5   1    2.75    2.98
  -5  -5   1    0.41    4.39
  -5  -5   1    7.49    5.05
   5  -5  -1   -4.10    3.68
   5  -5  -1    1.23    3.34
   5  -5  -1    5.81    4.41
   5  -5  -1   11.54    8.20
   5  -5  -1    1.24    2.54
   5   5  -1   -0.46    1.69
  -5   5   1    1.45    3.73
  -5   5   1    0.02    2.65
   5   5  -1    2.58    2.65
   5   5  -1    4.43    3.05
  -5   5   1    0.51    4.34
   5   5  -1   -0.05    2.82
   5   5  -1    1.12    3.45
  -5   5   1    0.84    3.04
   4  -5  -1   14.99    8.46
   4  -5  -1   40.57   11.27
  -4  -5   1   38.60    8.80
   4  -5  -1   28.30    7.93
  -4  -5   1   27.54    7.93
  -4  -5   1   33.25    8.81
  -4  -5   1   41.36    9.13
   4  -5  -1   59.79    9.84
   4  -5  -1   34.98    8.54
  -4  -5   1   39.24    5.59
   4   5  -1   20.36    6.35
   4   5  -1   41.33    8.32
  -4   5   1   39.20   11.08
   4   5  -1   33.43    7.68
  -4   5   1   34.80    8.18
  -4   5   1   39.67    8.91
  -4   5   1   45.40    9.40
   4   5  -1   40.05    6.83
   4   5  -1   34.10    9.21
  -3  -5   1   15.73    4.92
   3  -5  -1   19.02    5.65
   3  -5  -1    8.75    7.93
  -3  -5   1   13.61    3.73
   3  -5  -1   14.56    5.78
  -3  -5   1   12.79    4.75
  -3  -5   1   12.87    4.30
   3  -5  -1   23.71    6.46
   3  -5  -1    9.75    5.59
  -3  -5   1    8.96    5.67
  -3  -5   1   16.79    7.05
  -3   5   1   13.88    4.92
   3   5  -1    5.98    4.82
   3   5  -1   17.81    5.42
   3   5  -1   20.63    5.43
  -3   5   1   10.32    4.76
   3   5  -1   17.11    5.01
  -3   5   1   11.45    5.58
  -3   5   1   21.26    5.17
   3   5  -1   18.79    4.15
  -2  -5   1   23.14    6.88
  -2  -5   1   29.80    8.81
  -2  -5   1   43.53    6.98
   2  -5  -1   30.37    9.90
  -2  -5   1   40.19    7.07
   2  -5  -1   27.47    7.31
  -2  -5   1   37.30    8.68
  -2  -5   1   24.91    7.30
   2  -5  -1   21.42    6.24
   2  -5  -1   26.00    7.08
   2  -5  -1   30.87    8.25
  -2   5   1   43.85    8.74
  -2   5   1   17.87    8.04
   2   5  -1   24.33    6.41
   2   5  -1   21.84    7.08
   2   5  -1   38.39    7.41
   2   5  -1   47.64    8.73
  -2   5   1   38.74    8.35
  -2   5   1   28.25    6.54
   2   5  -1   33.62    6.22
   1  -5  -1   14.52    4.91
   1  -5  -1   11.82    5.55
  -1  -5   1   14.75    4.69
  -1  -5   1   20.75    5.26
  -1  -5   1    9.67    6.24
  -1  -5   1   12.41    5.68
   1  -5  -1    9.68    4.33
  -1  -5   1   15.47    4.52
   1  -5  -1   12.71    4.58
  -1  -5   1    6.96    4.30
   1  -5  -1   12.56    6.66
  -1  -5   1    9.83    5.97
  -1   5   1   12.58    6.24
  -1   5   1    8.46    4.53
   1   5  -1   20.68    6.04
  -1   5   1    7.98    3.98
  -1   5   1    1.93    3.13
   1   5  -1    4.46    3.82
   1   5  -1   13.61    4.03
   1   5  -1    6.34    3.99
   1   5  -1    8.16    5.35
   0  -5  -1  105.71   18.54
   0  -5  -1  111.25   17.55
   0  -5  -1  141.89   17.90
   0  -5   1  120.58   19.61
   0  -5   1  136.46   19.19
   0  -5   1  113.99   17.16
   0  -5  -1  141.83   19.82
   0  -5   1  126.09   17.77
   0  -5   1  115.51   19.91
   0  -5   1  115.26   17.72
   0  -5  -1  125.79   17.56
   0  -5   1  122.95   20.98
   0   5  -1  137.33   19.85
   0   5  -1  147.19   18.92
   0   5   1  119.10   17.98
   0   5   1  119.14   17.37
   0   5  -1  124.50   18.06
   0   5   1  124.02   18.13
   0   5   1  180.31   25.28
   0   5  -1  113.53   17.85
   0   5  -1  107.69   17.08
   1  -5   1    6.74    5.90
   1  -5   1    6.10    3.76
  -1  -5  -1    9.21    3.84
   1  -5   1    6.29    3.74
  -1  -5  -1    3.96    4.19
   1  -5   1    5.33    6.58
  -1  -5  -1    5.90    3.73
  -1  -5  -1   -3.53    4.34
   1  -5   1    3.15    2.59
   1  -5   1    7.11    4.51
  -1  -5  -1    3.97    3.34
   1  -5   1    9.34    4.30
   1   5   1    6.59    4.01
   1   5   1    9.32    4.86
   1   5   1    7.21    3.29
  -1   5  -1    3.50    3.85
   1   5   1    4.14    4.08
  -1   5  -1    1.03    3.55
   1   5   1    8.97    4.12
  -1   5  -1    6.70    3.40
  -1   5  -1    5.25    3.61
  -1   5  -1    5.76    5.72
  -2  -5  -1   30.69    7.73
   2  -5   1   11.78    5.11
   2  -5   1   36.11   10.18
  -2  -5  -1   38.21    9.12
   2  -5   1   30.74    7.47
  -2  -5  -1   26.42    5.74
   2  -5   1   34.24    9.42
   2  -5   1   27.83    8.71
  -2  -5  -1   26.60    7.08
   2  -5   1   28.30    6.85
  -2  -5  -1   31.07    6.22
  -2  -5  -1   27.69    7.89
   2  -5   1   33.75    9.49
  -2   5  -1   33.62    7.26
  -2   5  -1   28.20    8.22
   2   5   1   32.83    7.07
   2   5   1   29.43    7.29
   2   5   1   29.22    8.05
  -2   5  -1   25.59    6.14
  -2   5  -1   41.98    8.22
  -2   5  -1   30.65    8.32
   2   5   1   24.87    6.17
   2   5   1   28.33    6.02
  -3  -5  -1   35.00    6.78
   3  -5   1   24.42    6.46
  -3  -5  -1   30.81    6.03
  -3  -5  -1   25.29    7.13
   3  -5   1   35.36   10.08
   3  -5   1   49.46   11.20
   3  -5   1   35.15   10.33
   3  -5   1   39.01    8.31
   3  -5   1   33.90    8.09
  -3  -5  -1   28.49    7.58
  -3  -5  -1   57.10   10.29
   3  -5   1   23.53    8.66
  -3  -5  -1   26.01    8.24
   3   5   1   30.89    7.23
   3   5   1   37.73    6.98
  -3   5  -1   24.30    8.22
  -3   5  -1   32.91    7.50
   3   5   1   42.49    9.67
  -3   5  -1   32.08    7.43
   3   5   1   43.27    8.29
  -3   5  -1   46.60    9.36
   3   5   1   38.57    8.29
   4  -5   1   92.48   15.49
   4  -5   1  114.33   19.91
   4  -5   1  129.57   20.52
   4  -5   1   86.28   18.39
  -4  -5  -1  104.24   16.94
  -4  -5  -1  102.23   13.78
   4  -5   1  112.52   16.36
  -4  -5  -1   82.01   13.90
   4  -5   1   99.96   16.07
   4  -5   1  129.79   20.37
  -4  -5  -1   88.68   15.51
  -4  -5  -1  104.76   15.94
  -4  -5  -1  117.15   16.58
   4   5   1  113.44   15.92
   4   5   1  130.08   19.23
  -4   5  -1  117.15   18.12
  -4   5  -1  114.69   19.83
   4   5   1  103.73   15.33
   4   5   1  100.34   14.57
  -4   5  -1  115.16   15.87
   4   5   1  112.84   15.36
  -5  -5  -1   38.02    7.89
  -5  -5  -1   21.35    6.21
   5  -5   1   10.50    5.56
   5  -5   1   21.54    7.27
   5  -5   1   34.63   10.00
   5  -5   1   17.21    8.46
   5  -5   1   10.85    6.19
  -5  -5  -1   19.84    7.03
   5  -5   1   25.37    7.09
   5  -5   1   26.61    7.44
  -5  -5  -1   29.27    6.99
   5   5   1   24.60    6.05
  -5   5  -1   26.55    7.15
   5   5   1   23.84    6.28
  -5   5  -1   25.06    7.35
   5   5   1   29.53    6.43
  -5   5  -1   52.40   13.70
   5   5   1   23.00    4.98
   5   5   1   22.64    7.01
   6  -5   1   42.98   11.90
   6  -5   1   19.88    9.55
   6  -5   1   28.01    6.92
   6  -5   1   36.24    8.87
   6  -5   1   17.97    6.59
  -6  -5  -1   27.61    6.73
  -6  -5  -1   28.05    7.30
  -6  -5  -1   25.35    6.95
   6  -5   1   24.41    8.52
  -6  -5  -1   43.61    8.70
   6   5   1   34.09    9.02
  -6   5  -1   32.26    8.12
   6   5   1   35.14    6.59
   6   5   1   36.18    7.47
  -6   5  -1   26.07    6.95
   6   5   1   31.80    6.94
   6   5   1   29.18    6.49
  -6   5  -1   23.64    8.33
  -7  -5  -1   34.70    7.00
   7  -5   1   18.00    6.40
   7  -5   1   15.79   11.02
  -7  -5  -1   31.70    6.67
   7  -5   1   23.37    7.50
   7  -5   1   35.57   10.95
   7  -5   1   28.84    8.27
  -7  -5  -1   25.07    6.43
   7  -5   1   42.12   11.75
  -7  -5  -1   35.64    6.91
   7   5   1   22.30    5.55
   7   5   1   28.24    6.78
  -7   5  -1   35.85   10.13
   7   5   1   32.07    6.72
   7   5   1   21.32    5.92
   7   5   1   24.39    7.20
  -7   5  -1   24.20   10.16
  -8  -5  -1   59.70   10.22
   8  -5   1   46.56   14.68
   8  -5   1   90.63   16.81
   8  -5   1   63.67   13.27
   8  -5   1   60.54   12.30
   8  -5   1   68.46   16.35
  -8  -5  -1   72.67   11.12
   8  -5   1   51.23   13.26
  -8   5  -1   46.83   15.04
   8   5   1   76.93   11.61
   8   5   1   84.64   12.56
   8   5   1   79.45   11.97
   8   5   1   60.43   11.40
   8   5   1   58.81    9.59
   9  -5   1    7.82    4.95
   9  -5   1    1.74    4.86
   9  -5   1    5.51    7.18
   9  -5   1   -3.02    3.45
   9  -5   1    4.98    9.67
   9  -5   1   10.29    9.91
  -9   5  -1    8.12    6.94
   9   5   1    1.48    2.67
   9   5   1    2.88    2.73
   9   5   1    4.70    3.07
  10  -5   1   15.60    7.50
  10  -5   1   25.54    8.91
  10  -5   1   27.11   13.02
  10  -5   1   39.23   11.85
  10  -5   1    6.59    5.67
  10  -5   1   18.08   12.75
  10   5   1   16.47    5.60
 -10   5  -1   21.02    8.33
  10   5   1   21.61    5.09
  11  -5   1   18.52    7.46
  11  -5   1   10.42    6.66
  11  -5   1   16.50    9.86
  11  -5   1    0.97   13.71
  11  -5   1   -1.28   12.79
  11   5   1    4.96    4.40
  11   5   1   13.82    4.93
  11   5   1   11.86    3.81
 -11   5  -1   22.98   10.19
  12  -5   1   16.62    7.63
  12  -5   1   14.25   13.56
  12  -5   1    5.70    6.41
  12  -5   1   19.15    9.16
  12  -5   1   11.76   14.56
  12   5   1   21.52    6.33
 -12   5  -1    9.43    7.09
  12   5   1   16.26    4.02
  13  -5   1    4.07   17.57
  13  -5   1    0.90    5.04
  13  -5   1   -2.80    2.77
  13   5   1   -0.02    3.30
 -13   5  -1    1.99    4.87
  14  -5   1   22.84   18.03
  14  -5   1    8.55    6.83
  14  -5   1    3.77    5.91
  14   5   1   -0.43    3.50
 -14   5  -1    0.34    1.44
  15  -5   1   -1.34    5.75
  15  -5   1    4.34    5.29
 -15   5  -1   -0.68    1.76
  15   5   1   11.43    5.42
  14  -6  -1    0.79    6.31
  14  -6  -1    0.98    3.59
 -14   6   1    1.38    2.80
  13  -6  -1    9.59    7.73
  13  -6  -1   12.16    7.37
 -13   6   1   11.28   10.08
  12  -6  -1   12.97    6.74
  12  -6  -1   16.12   21.24
  12  -6  -1    8.32    6.98
 -12   6   1   13.83    8.93
  11  -6  -1   13.67   17.09
  11  -6  -1    6.06   16.97
  11  -6  -1   10.28    7.01
  11  -6  -1   20.44    8.21
  11  -6  -1   34.81   18.62
 -11   6   1   11.89    7.89
  11   6  -1   14.05    5.07
  10  -6  -1    6.14    4.61
  10  -6  -1    9.86    6.83
  10  -6  -1   13.43    7.52
  10  -6  -1    3.34    6.09
  10  -6  -1   -5.38   16.55
  10  -6  -1   -3.19   16.70
  10   6  -1   10.10    4.31
 -10   6   1    2.79    6.08
  10   6  -1    9.93    4.50
  -9  -6   1   34.75    8.16
   9  -6  -1   52.04   15.50
   9  -6  -1   57.11   12.44
  -9  -6   1   32.85   11.11
   9  -6  -1   51.55   10.92
   9  -6  -1   37.26   15.42
   9  -6  -1   57.78   15.88
   9   6  -1   42.08    8.82
   9   6  -1   44.56    9.38
   9   6  -1   39.80    9.05
  -9   6   1   61.68   16.46
  -8  -6   1    5.65    7.42
  -8  -6   1    5.47    5.79
  -8  -6   1    9.96    4.12
   8  -6  -1    3.31    3.63
   8  -6  -1   18.33    9.10
   8  -6  -1    2.56    4.15
   8  -6  -1    6.69    5.63
   8  -6  -1   24.28   13.27
   8  -6  -1   31.49   15.39
   8   6  -1   13.51    4.62
   8   6  -1    8.41    3.18
   8   6  -1   14.81    4.64
  -8   6   1    3.35    6.36
   8   6  -1   12.69    5.25
   7  -6  -1   38.21   15.12
   7  -6  -1   34.76   15.25
  -7  -6   1   43.77   10.39
   7  -6  -1   26.97    9.34
  -7  -6   1   38.03    9.46
   7  -6  -1   43.06   10.31
  -7  -6   1   38.49    8.52
  -7  -6   1   26.60    9.63
   7  -6  -1   45.71   13.59
   7  -6  -1   39.63   10.29
   7   6  -1   40.59    9.30
   7   6  -1   33.49    8.20
   7   6  -1   31.08    9.27
  -7   6   1   33.49   12.47
   7   6  -1   31.21    7.30
  -6  -6   1   29.63    8.29
  -6  -6   1   37.10    9.31
   6  -6  -1   32.52    9.51
   6  -6  -1   16.30   11.38
   6  -6  -1   42.52   13.89
   6  -6  -1   26.10    7.66
   6  -6  -1   42.65   14.54
  -6  -6   1   56.84   11.26
  -6  -6   1   36.78    8.83
   6  -6  -1   24.97    8.41
   6   6  -1   46.13   10.69
   6   6  -1   46.93    9.04
   6   6  -1   34.49    6.51
   6   6  -1   39.49    8.92
  -6   6   1   17.10    8.78
   6   6  -1   29.11    6.99
   5  -6  -1   81.86   17.95
  -5  -6   1  104.24   15.44
   5  -6  -1   95.79   19.26
   5  -6  -1  146.49   20.32
   5  -6  -1  124.79   21.82
   5  -6  -1   60.40   17.35
   5  -6  -1   80.10   16.40
  -5  -6   1   90.96   16.98
  -5  -6   1   69.81   15.36
  -5  -6   1  115.96   18.01
   5   6  -1  129.12   20.10
   5   6  -1   96.77   14.86
   5   6  -1   91.13   13.27
   5   6  -1  134.46   18.56
  -5   6   1   63.91   16.89
   5   6  -1   92.46   14.42
   4  -6  -1    4.35   10.05
   4  -6  -1   18.01    6.98
  -4  -6   1   24.30    6.17
   4  -6  -1   46.34   12.66
   4  -6  -1   33.10    9.61
  -4  -6   1   46.07   10.20
   4  -6  -1   42.88    9.44
   4  -6  -1   33.61   11.67
  -4  -6   1   26.80    9.79
  -4  -6   1   17.43    6.58
  -4  -6   1   34.35    5.86
  -4  -6   1   35.30    9.11
  -4   6   1   38.58   10.72
   4   6  -1   43.66    8.80
   4   6  -1   31.84    7.87
   4   6  -1   37.44    6.61
   4   6  -1   21.16    8.23
  -4   6   1   34.46    9.02
   4   6  -1   50.10   10.21
  -4   6   1   31.35    7.53
   3  -6  -1  131.49   20.06
  -3  -6   1  158.42   21.63
  -3  -6   1  110.88   18.67
  -3  -6   1  141.38   18.53
   3  -6  -1  151.24   26.13
   3  -6  -1  126.61   19.41
  -3  -6   1  101.75   21.23
   3  -6  -1  125.83   23.67
  -3  -6   1  114.84   20.01
   3  -6  -1  140.41   24.24
   3  -6  -1  137.22   20.27
   3  -6  -1  167.45   24.00
  -3  -6   1  121.42   20.07
   3   6  -1  137.22   19.73
  -3   6   1  129.71   22.14
  -3   6   1  113.14   24.75
   3   6  -1  146.89   19.78
   3   6  -1  130.14   18.31
  -3   6   1  147.21   19.86
   3   6  -1  129.23   20.13
   3   6  -1  158.08   25.27
   2  -6  -1  183.07   26.52
  -2  -6   1  124.55   19.29
   2  -6  -1  128.93   20.10
  -2  -6   1  138.92   19.19
  -2  -6   1  171.48   30.38
  -2  -6   1  112.87   20.48
   2  -6  -1  144.27   19.85
   2  -6  -1  127.17   21.41
   2  -6  -1  155.85   25.10
  -2  -6   1  100.79   22.84
  -2  -6   1  136.43   21.39
   2  -6  -1  150.28   25.28
   2  -6  -1  152.84   20.42
   2   6  -1  126.52   18.73
  -2   6   1  139.92   25.19
   2   6  -1  133.45   19.87
   2   6  -1  121.97   19.79
   2   6  -1  132.27   20.48
  -2   6   1  134.80   19.72
  -2   6   1  147.85   20.63
   2   6  -1  145.16   24.95
   1  -6  -1  143.11   18.49
  -1  -6   1  141.45   20.62
   1  -6  -1  107.87   22.18
   1  -6  -1  125.60   19.78
  -1  -6   1  126.30   22.52
   1  -6  -1   86.77   19.45
   1  -6  -1  114.66   17.63
  -1  -6   1  131.12   21.72
  -1  -6   1  139.32   17.94
  -1  -6   1  119.25   19.22
  -1  -6   1  144.88   18.13
   1  -6  -1  119.01   17.96
  -1   6   1  131.04   18.73
  -1   6   1  119.27   17.62
  -1   6   1  100.61   21.61
   1   6  -1   97.96   16.75
   1   6  -1   83.22   19.55
   1   6  -1  110.33   18.03
   1   6  -1  112.78   18.06
   1   6  -1  134.44   21.41
   0  -6   1   50.40   10.95
   0  -6  -1   43.42   10.48
   0  -6  -1   73.11   15.94
   0  -6  -1   50.24   12.96
   0  -6   1   59.89   11.27
   0  -6   1   45.78   13.59
   0  -6   1   53.73   12.14
   0  -6  -1   60.05   11.14
   0  -6  -1   57.75   11.20
   0  -6  -1   49.49   12.93
   0  -6   1   70.60   11.85
   0  -6  -1   55.85   13.79
   0  -6   1   60.91   13.33
   0  -6   1   57.30   13.97
   0   6  -1   50.94   11.88
   0   6   1   76.21   16.58
   0   6  -1   54.76   10.20
   0   6  -1   47.66   10.62
   0   6  -1   74.19   15.69
   0   6   1   55.07   10.51
   0   6   1   80.97   13.38
   0   6   1   57.45   12.90
   1  -6   1   65.49   15.05
  -1  -6  -1   73.09   13.02
  -1  -6  -1   73.48   15.02
   1  -6   1  106.75   13.47
   1  -6   1   70.38   14.82
  -1  -6  -1   84.72   12.43
   1  -6   1   81.43   16.62
  -1  -6  -1   58.83   15.52
  -1  -6  -1   50.83   13.74
   1  -6   1   71.75   13.12
   1  -6   1  110.67   13.97
  -1  -6  -1   65.40   14.65
   1  -6   1   76.74   16.09
  -1   6  -1   88.68   12.27
   1   6   1   59.00   14.40
  -1   6  -1   58.30   13.71
   1   6   1   80.41   13.31
  -1   6  -1   73.41   14.30
   1   6   1   79.80   13.95
  -1   6  -1   55.82   14.86
   1   6   1   78.29   14.39
  -2  -6  -1   59.38   14.58
   2  -6   1   86.27   15.00
  -2  -6  -1   80.13   13.08
   2  -6   1   79.50   17.20
   2  -6   1   70.02   15.06
  -2  -6  -1   92.19   16.76
   2  -6   1   71.35   12.96
   2  -6   1   73.09   15.62
  -2  -6  -1   79.71   13.24
   2  -6   1  106.17   17.99
  -2  -6  -1   70.45   15.20
   2  -6   1   73.28   14.39
  -2  -6  -1   62.66   15.63
  -2   6  -1   71.67   13.27
   2   6   1   95.37   13.95
  -2   6  -1   75.92   14.98
  -2   6  -1   33.66   12.89
   2   6   1   77.73   15.60
   2   6   1  100.75   14.97
   2   6   1   88.59   14.82
   3  -6   1   37.46    9.25
  -3  -6  -1   35.09   10.35
   3  -6   1   57.37   13.84
  -3  -6  -1   38.78    7.92
  -3  -6  -1   39.92   10.56
   3  -6   1   46.65   13.28
   3  -6   1   42.53   11.80
   3  -6   1   35.92   11.76
   3  -6   1   41.47    9.81
   3  -6   1   45.67    9.92
  -3  -6  -1   27.79   10.24
  -3  -6  -1   34.42   10.32
  -3  -6  -1   42.72    7.82
   3   6   1   41.48    8.92
   3   6   1   47.51   11.79
   3   6   1   50.52    9.70
  -3   6  -1   51.14   10.64
  -3   6  -1   29.20   11.33
  -3   6  -1   47.31   10.33
   3   6   1   47.21    8.66
  -4  -6  -1   14.03    5.77
  -4  -6  -1   12.38    7.97
   4  -6   1    9.78    9.20
  -4  -6  -1    7.64    4.73
  -4  -6  -1   12.73    6.94
   4  -6   1   11.78    5.85
   4  -6   1   13.22    5.21
   4  -6   1   19.36    9.78
  -4  -6  -1    8.53    3.45
   4  -6   1   14.97    7.03
  -4  -6  -1   11.64    3.13
   4  -6   1   23.17   10.17
  -4   6  -1    8.00    4.53
   4   6   1   11.59    4.66
  -4   6  -1   14.63    8.54
   4   6   1   11.19    6.27
  -4   6  -1    8.84    6.28
   4   6   1    3.41    3.21
   4   6   1   13.76    5.35
  -5  -6  -1   96.24   16.05
   5  -6   1   92.67   17.56
   5  -6   1  133.48   22.97
  -5  -6  -1  105.11   17.05
   5  -6   1   91.29   18.83
   5  -6   1  115.53   21.98
   5  -6   1  121.76   23.23
  -5  -6  -1   84.37   16.98
  -5  -6  -1   89.00   17.94
   5  -6   1   95.03   17.70
  -5   6  -1  121.65   23.49
   5   6   1  120.15   16.03
   5   6   1   95.04   18.28
   5   6   1   95.29   14.50
   5   6   1  101.20   15.48
  -5   6  -1  109.29   18.47
  -6  -6  -1    9.51    7.83
  -6  -6  -1   28.58    7.85
   6  -6   1   25.79    9.44
  -6  -6  -1   36.29   10.02
   6  -6   1   29.66    8.02
   6  -6   1   29.27   10.04
   6  -6   1   40.08   13.10
   6  -6   1   33.03    8.87
   6  -6   1   21.56   13.59
  -6  -6  -1   30.72    7.84
   6   6   1   30.40    7.61
  -6   6  -1   12.03    8.00
   6   6   1   31.97    6.46
   6   6   1   26.64    8.37
   6   6   1   30.33    6.77
   7  -6   1   15.78    7.87
   7  -6   1   25.59    8.02
  -7  -6  -1   15.78    7.67
   7  -6   1    9.87   12.78
   7  -6   1   27.63    9.21
   7  -6   1   22.08   10.27
   7  -6   1    4.67   12.54
  -7  -6  -1   24.10    6.66
  -7  -6  -1   27.26    8.47
  -7   6  -1   14.94    9.26
   7   6   1   26.97    6.26
   7   6   1   25.74    5.64
   7   6   1   14.62    6.97
   7   6   1   19.65    6.09
  -8  -6  -1    8.13    4.35
   8  -6   1   12.48   12.52
   8  -6   1   18.91    7.06
   8  -6   1   -1.99   11.93
  -8  -6  -1    6.47    6.30
  -8  -6  -1   23.33    7.64
   8  -6   1   17.98    7.85
   8  -6   1   10.31    4.96
   8  -6   1   19.62    9.92
  -8   6  -1   18.43    8.41
   8   6   1   14.21    4.08
   8   6   1   11.47    4.01
   8   6   1   14.28    4.82
   8   6   1   11.66    5.06
   9  -6   1   47.30   13.33
   9  -6   1   33.82   16.17
  -9  -6  -1   20.03    8.50
   9  -6   1   27.77   11.01
   9  -6   1   41.67   10.75
   9  -6   1   27.07    8.80
   9  -6   1   45.14   15.73
  -9  -6  -1   27.63    7.13
   9   6   1   33.32    7.47
  -9   6  -1   41.04   13.43
   9   6   1   20.89    5.77
  10  -6   1   41.14   10.92
  10  -6   1   27.38    8.08
  10  -6   1   58.18   15.85
  10  -6   1   52.16   19.97
  10  -6   1   32.52   16.24
 -10   6  -1   21.58   10.75
  10   6   1   43.21    8.38
  10   6   1   28.44    6.90
  11  -6   1   26.00   16.40
  11  -6   1   18.00    8.02
  11  -6   1   32.09   19.58
  11  -6   1   10.57    7.13
 -11   6  -1   19.03    9.21
  11   6   1   16.91    4.96
  11   6   1   12.77    4.94
  11   6   1   16.78    5.22
  12  -6   1   21.42   21.82
  12  -6   1   23.13    9.49
  12  -6   1   29.05    9.74
  12   6   1   27.79    6.84
 -12   6  -1    8.84    7.47
  13  -6   1    6.36    7.00
  13  -6   1    5.33    6.65
  13   6   1   10.32    4.33
 -13   6  -1    2.98    6.51
  14  -6   1    7.93    6.66
  14  -6   1   12.42    8.03
 -14   6  -1    1.01    1.80
  14   6   1    4.62    3.84
  12  -7  -1    2.63    6.88
  12  -7  -1    3.29    5.82
 -12   7   1   27.20   13.73
  11  -7  -1   -0.90    5.49
  11  -7  -1   -3.79    3.18
  11  -7  -1  -43.57   21.77
 -11   7   1   -8.52    3.68
  10  -7  -1    1.94    5.75
  10  -7  -1    3.92    4.60
  10  -7  -1   14.12   23.41
  10  -7  -1   41.06   22.78
 -10   7   1   -1.60    5.83
   9  -7  -1    4.09    6.24
   9  -7  -1    6.00    7.48
  -9  -7   1    2.05   12.22
  -9  -7   1   12.30    4.43
   9  -7  -1    1.50    3.91
   9  -7  -1  -32.98   19.17
   9  -7  -1    6.01    6.32
   9  -7  -1   -4.62   19.10
   9   7  -1    0.87    4.07
  -9   7   1   -0.73    5.89
   9   7  -1    4.37    2.96
  -8  -7   1   37.43   12.33
   8  -7  -1   11.85    6.34
   8  -7  -1   11.69    7.27
   8  -7  -1   24.89   12.88
  -8  -7   1   22.94    6.51
   8  -7  -1   23.30   17.05
   8  -7  -1   21.18    9.94
   8   7  -1   25.28    6.31
   8   7  -1   12.62    6.89
   8   7  -1   35.97   10.01
  -8   7   1   28.04   10.75
   7  -7  -1   30.21   16.15
   7  -7  -1    7.64    7.08
   7  -7  -1    8.70    6.32
   7  -7  -1   -4.81    4.46
   7  -7  -1    3.47    4.18
   7  -7  -1   17.48   16.80
  -7  -7   1   10.32   14.11
  -7  -7   1   -1.26    2.91
  -7  -7   1    9.22   10.61
   7   7  -1   -1.35    4.18
  -7   7   1   -3.26    5.43
   7   7  -1   -0.40    4.13
   7   7  -1   -1.35    2.61
   6  -7  -1    2.17    3.89
   6  -7  -1    0.02    5.60
   6  -7  -1    3.47    5.61
   6  -7  -1    0.58    4.13
   6  -7  -1   16.10   15.43
  -6  -7   1    2.47    8.75
  -6  -7   1   -0.13    0.96
   6  -7  -1   -7.99   14.03
  -6  -7   1   -2.92    9.91
   6   7  -1    7.95    4.14
  -6   7   1    6.26    8.15
   6   7  -1   -1.77    3.54
   6   7  -1   -0.25    4.66
   5  -7  -1   -1.13    5.25
   5  -7  -1    3.60    4.14
   5  -7  -1    4.19   14.64
   5  -7  -1    7.39   12.34
  -5  -7   1   -2.11   10.14
  -5  -7   1  -11.70    8.50
   5  -7  -1    0.74    5.08
   5  -7  -1   -0.66    1.75
  -5  -7   1   -0.20    0.83
   5   7  -1    0.09    2.17
   5   7  -1    3.10    5.88
   5   7  -1    2.12    3.57
   5   7  -1   -4.94    4.03
  -5   7   1    3.69    6.50
   4  -7  -1    9.27    6.05
   4  -7  -1   20.05   13.64
  -4  -7   1    7.19    9.04
   4  -7  -1    7.15    4.62
  -4  -7   1    5.45    1.29
   4  -7  -1   -1.32   12.30
  -4  -7   1   -3.97    9.38
   4  -7  -1   16.35   10.06
   4   7  -1    9.94    6.16
   4   7  -1    9.29    3.56
   4   7  -1   11.65    5.31
   4   7  -1   15.27    7.79
  -4   7   1    2.13    6.15
   3  -7  -1   13.07   12.36
   3  -7  -1   24.64    7.30
  -3  -7   1   12.97    4.67
  -3  -7   1    9.08    8.96
   3  -7  -1   -2.86   11.99
   3  -7  -1   12.36    6.66
   3  -7  -1   13.70    8.74
  -3  -7   1   11.15   10.81
   3   7  -1   11.68    6.76
   3   7  -1   18.58    5.18
   3   7  -1   21.11    6.69
  -3   7   1   12.74    8.61
   3   7  -1   16.18    8.45
  -2  -7   1   15.44    5.32
   2  -7  -1    0.04   10.06
   2  -7  -1   12.76    6.37
  -2  -7   1    8.95    4.75
   2  -7  -1   -4.16   11.99
   2  -7  -1    6.28    6.83
   2  -7  -1   15.23    5.34
  -2  -7   1    9.34    9.66
  -2  -7   1   12.39    6.64
   2   7  -1    7.15    6.46
   2   7  -1    4.80    4.13
  -2   7   1   13.19    4.77
   2   7  -1   15.00    4.65
  -2   7   1   10.01    7.96
   2   7  -1    4.79    5.53
  -1  -7   1   21.56   10.56
   1  -7  -1   16.41    6.46
   1  -7  -1  -10.00   11.07
  -1  -7   1    2.85   10.68
   1  -7  -1   15.74    5.77
  -1  -7   1   11.69    5.22
   1  -7  -1   13.14    5.93
   1  -7  -1   19.06   11.50
  -1  -7   1    3.68    5.48
   1  -7  -1    9.99    5.90
  -1  -7   1   32.67    7.95
   1   7  -1   12.06    8.38
  -1   7   1   27.69    7.42
   1   7  -1   17.44    5.27
  -1   7   1   17.93    6.75
  -1   7   1   24.94   10.96
   1   7  -1   19.67    6.35
   0  -7   1   30.47    8.10
   0  -7  -1   33.43    7.89
   0  -7   1    9.94    6.54
   0  -7   1    2.66   10.02
   0  -7  -1   11.19    6.57
   0  -7   1    3.69    9.85
   0  -7  -1    4.89   11.68
   0  -7   1   29.11    8.01
   0  -7   1   29.63    8.05
   0  -7  -1   26.54    7.32
   0  -7  -1   24.93   11.24
   0   7   1   33.90    9.08
   0   7  -1   21.34    6.36
   0   7  -1   13.64    8.03
   0   7   1   21.66    6.16
   0   7  -1   25.71    8.43
   0   7   1   24.09    9.84
  -1  -7  -1   -0.17    0.83
  -1  -7  -1   -0.91   10.46
  -1  -7  -1   -2.96    2.16
  -1  -7  -1    4.24    4.03
   1  -7   1    3.95    3.92
   1  -7   1    2.93    4.96
  -1  -7  -1    5.33   10.04
   1  -7   1   -0.45    0.85
   1  -7   1    4.38    4.79
  -1  -7  -1   -1.30    3.66
   1  -7   1    4.80   10.91
   1  -7   1   17.41   11.14
  -1   7  -1    3.58    5.53
  -1   7  -1    2.40    2.86
   1   7   1    2.85    3.08
  -1   7  -1    4.18    3.24
   1   7   1    3.22    6.96
   1   7   1    4.86    4.91
  -2  -7  -1    1.57    8.39
   2  -7   1    6.64    3.83
   2  -7   1    3.14    4.83
  -2  -7  -1   11.15    8.13
   2  -7   1    5.01   11.99
   2  -7   1   13.97    7.24
  -2  -7  -1    5.17    4.40
   2  -7   1   -5.78   11.16
  -2  -7  -1    0.97    9.42
  -2  -7  -1    6.32    3.83
  -2   7  -1   -0.02    5.00
   2   7   1    2.92    3.35
   2   7   1    4.77    4.52
  -2   7  -1   10.65    5.05
   2   7   1    3.44    6.39
  -3  -7  -1   -0.57    0.84
   3  -7   1   -1.20    4.31
   3  -7   1    0.67   12.08
  -3  -7  -1   -2.94    9.11
  -3  -7  -1   -1.65    9.55
   3  -7   1    3.91    6.19
   3  -7   1    4.66    4.33
  -3  -7  -1    0.68    2.90
  -3  -7  -1    1.99    0.93
   3  -7   1   -0.69    0.96
   3  -7   1    9.43   13.02
   3   7   1   -2.69    4.46
   3   7   1    0.21    2.92
  -3   7  -1   -1.95    5.41
   3   7   1    0.14    3.08
   4  -7   1   62.64   13.08
   4  -7   1   54.85   12.10
   4  -7   1   -2.63   15.77
   4  -7   1  109.40   21.88
  -4  -7  -1   90.02   15.77
   4  -7   1   71.24   19.46
   4   7   1   72.99   13.70
  -4   7  -1   50.44   14.23
   4   7   1   88.35   12.57
   4   7   1   45.25   13.60
   5  -7   1   15.99    7.34
  -5  -7  -1    8.47   11.04
  -5  -7  -1   11.37    9.53
   5  -7   1    6.10   15.18
   5  -7   1   12.70   13.36
   5  -7   1   21.21   10.43
   5  -7   1   18.35    6.84
   5  -7   1   -0.32    4.53
   5   7   1   16.23    8.05
  -5   7  -1    8.02    6.29
   5   7   1   18.11    5.89
   5   7   1   17.16    5.00
   6  -7   1    0.44   13.98
   6  -7   1   27.78   14.66
   6  -7   1   10.92    5.80
  -6  -7  -1   -0.66    8.57
   6  -7   1   23.06   11.05
   6  -7   1   15.75    7.12
   6  -7   1   14.31    7.89
  -6  -7  -1   -1.84   10.56
  -6   7  -1   12.69    7.80
   6   7   1   16.95    8.48
   6   7   1   19.04    5.58
   6   7   1   13.94    4.56
   7  -7   1   -0.90    4.46
   7  -7   1   15.36   18.83
   7  -7   1  -25.81   13.79
  -7  -7  -1    2.85   10.26
  -7  -7  -1    4.08    4.31
   7  -7   1    2.07    4.10
   7  -7   1   -5.93    4.49
   7  -7   1   -2.75    5.68
   7   7   1    1.69    2.57
   7   7   1    4.47    4.87
   7   7   1    3.14    3.52
  -7   7  -1   -4.03    5.81
   8  -7   1   17.29   17.94
   8  -7   1   22.68   10.10
   8  -7   1   39.66   11.36
  -8  -7  -1   28.83    7.88
   8  -7   1   59.60   22.43
   8  -7   1   15.22    8.32
   8  -7   1   30.79   13.06
  -8  -7  -1   40.80   12.70
   8   7   1   24.78    5.87
   8   7   1   20.31    6.21
  -8   7  -1   36.94   13.54
   8   7   1   27.20    8.90
  -9  -7  -1   -2.77   10.50
   9  -7   1    5.27    6.36
   9  -7   1   -4.68    5.01
   9  -7   1  -10.84   17.63
   9  -7   1   -0.21    3.97
   9  -7   1   45.31   22.68
  -9   7  -1   -0.21    5.16
   9   7   1    3.38    2.83
   9   7   1    1.74    2.85
   9   7   1    2.49    3.79
  10  -7   1    2.91    4.91
  10  -7   1   21.17   23.87
  10  -7   1   -3.65    5.21
  10  -7   1    3.71   23.07
 -10   7  -1   -3.94    4.26
  11  -7   1    7.31    7.00
  11  -7   1    9.50    7.61
  11  -7   1   -2.00   26.00
 -11   7  -1    5.27    8.68
  12  -7   1    6.06    7.55
  12  -7   1    1.47    4.84
 -12   7  -1   -1.23    4.44
  -9  -8   1   37.04   20.15
   9  -8  -1   36.87   27.38
   9  -8  -1    6.81    6.99
   9  -8  -1  -10.27   28.88
   9  -8  -1    7.95    5.46
   9   8  -1    4.50    4.40
  -9   8   1   -6.88    5.03
   8  -8  -1   -1.72   26.25
  -8  -8   1   -2.02   17.03
   8  -8  -1   11.60    7.82
   8  -8  -1   22.62    8.28
   8  -8  -1   22.83   24.88
   8   8  -1   22.63    8.57
  -8   8   1   31.16   14.57
   7  -8  -1   26.54   24.18
   7  -8  -1   10.94    5.98
   7  -8  -1   34.09   29.95
   7  -8  -1    9.08    7.35
  -7  -8   1  -21.30   15.12
   7  -8  -1    4.39    5.69
  -7   8   1   25.27   12.56
   7   8  -1   11.37    7.45
   6  -8  -1    9.76   23.11
   6  -8  -1    7.59    6.67
  -6  -8   1    2.64   15.61
   6  -8  -1   22.78    8.48
   6  -8  -1   26.41   22.10
   6   8  -1   10.42    7.96
  -6   8   1   22.39   11.84
   5  -8  -1   14.15   21.88
  -5  -8   1    3.27   15.57
   5  -8  -1    1.73    3.75
   5  -8  -1   -0.72    1.69
   5  -8  -1    1.06    5.38
   5  -8  -1   41.49   21.18
   5   8  -1   10.86    5.75
   5   8  -1   -0.15    5.34
  -5   8   1   -9.25    4.05
   5   8  -1    0.22    2.23
   4  -8  -1   10.31    5.40
  -4  -8   1    6.68   15.92
   4  -8  -1   -3.17   18.28
   4  -8  -1   25.13   17.44
   4  -8  -1   17.46    7.67
   4   8  -1    8.98    4.29
   4   8  -1    8.09    7.68
   4   8  -1    8.63    3.73
  -4   8   1   20.75   10.60
   3  -8  -1    6.42   17.77
   3  -8  -1   23.39    8.53
  -3  -8   1    8.57   14.94
   3  -8  -1   50.72   17.25
   3  -8  -1   23.75    7.03
   3   8  -1   38.66    9.05
   3   8  -1   16.61    9.49
  -3   8   1    0.21    6.97
   3   8  -1   23.78    5.50
  -2  -8   1    2.48    1.44
   2  -8  -1    6.81    4.90
   2  -8  -1   38.54   19.50
  -2  -8   1   -3.86   16.61
  -2  -8   1    5.44    4.51
   2  -8  -1    9.15   16.06
   2  -8  -1   17.60    7.25
   2   8  -1   13.08    5.42
  -2   8   1    4.93    7.41
   2   8  -1    8.91    7.85
   2   8  -1    9.96    4.36
  -1  -8   1   19.20    6.45
   1  -8  -1   15.59   13.83
   1  -8  -1   20.50    7.68
  -1  -8   1  -13.16   15.16
   1  -8  -1   10.01   15.41
  -1  -8   1   27.33   14.69
  -1   8   1   18.35    9.52
   1   8  -1   18.45    5.79
   1   8  -1   13.27   10.30
   0  -8  -1   21.10   16.68
   0  -8   1  -18.35   16.85
   0  -8  -1   13.97    6.65
   0  -8   1   19.27   15.79
   0  -8  -1   23.75   14.81
   0  -8   1   38.67    9.64
   0   8  -1   10.37    8.81
   0   8  -1   27.89    7.20
   0   8   1   48.03   13.97
   1  -8   1   -1.55   13.42
   1  -8   1    6.58    4.31
  -1  -8  -1    7.55   15.10
   1  -8   1   -6.30   16.57
  -1  -8  -1   -0.53    1.93
  -1  -8  -1   10.20    5.11
  -1  -8  -1   18.65   14.61
   1  -8   1   16.11    6.57
  -1   8  -1   11.89    8.02
   1   8   1    1.69    2.47
   1   8   1    2.85    6.48
   2  -8   1    1.90   15.89
  -2  -8  -1    0.43   15.81
   2  -8   1   26.66    7.95
   2  -8   1   83.76   20.31
  -2  -8  -1   29.06    7.27
   2  -8   1   35.09   10.12
   2   8   1   17.38    9.40
  -2   8  -1   35.31   12.43
   2   8   1   60.30   12.66
   2   8   1   37.52    8.24
   3  -8   1   29.47   18.35
  -3  -8  -1  -12.63   15.85
   3  -8   1   12.43    5.60
   3  -8   1   18.05    7.40
   3  -8   1   -8.77   16.43
   3   8   1    5.83    7.75
   3   8   1    9.59    4.26
  -3   8  -1   16.64    9.84
   3   8   1   21.57    6.59
  -4  -8  -1  -10.28   17.37
   4  -8   1   39.88   11.67
   4  -8   1   75.22   22.53
   4  -8   1   43.57   10.54
   4  -8   1  -15.93   20.85
  -4   8  -1   73.38   18.11
   4   8   1   53.04   11.82
   4   8   1   83.30   17.95
   4   8   1   69.47   10.91
   5  -8   1   13.01   19.72
  -5  -8  -1   12.80   16.56
   5  -8   1   10.90    5.40
   5  -8   1    2.87   18.16
   5  -8   1   -0.48    1.51
   5  -8   1    4.01    6.15
  -5   8  -1   -4.47    6.34
   5   8   1    3.74    6.73
   5   8   1    2.87    4.11
   5   8   1    2.86    3.58
  -6  -8  -1   -5.70   15.70
   6  -8   1    7.16   20.93
   6  -8   1   32.08   23.28
   6  -8   1   27.19    9.61
   6  -8   1   36.11    8.81
   6   8   1   61.99   14.59
  -6   8  -1   36.04   14.18
   7  -8   1    4.29    7.28
   7  -8   1  -36.06   25.22
   7  -8   1   12.23    5.67
   7  -8   1    6.73    7.12
   7  -8   1   23.60   22.94
  -7  -8  -1   -6.06   16.03
   7   8   1   26.53    9.47
  -7   8  -1   18.41   12.24
   8  -8   1   32.71   25.70
   8  -8   1   23.60    9.82
  -8  -8  -1  -10.80   17.04
   8  -8   1   -0.07   28.43
   8  -8   1   21.33    7.01
  -8   8  -1   34.22   14.31
   8   8   1   19.86    7.14
   9  -8   1   -2.73    3.27
   9  -8   1   -0.99    6.32
   9  -8   1   -1.73   28.04
   9  -8   1   -2.57   33.05
  -9  -8  -1  -14.33   18.97
  -9   8  -1    8.58    7.16
   9   8   1    1.43    3.71
   5  -9  -1    0.08    6.20
   4  -9  -1    2.26    6.63
   4  -9  -1    5.16    4.75
  -4   9   1   -0.36    7.35
   4   9  -1    3.59    8.36
   3  -9  -1   -4.40    4.70
   3  -9  -1   12.11    5.64
   3   9  -1    3.95    8.01
  -3   9   1   -1.91    6.31
   2  -9  -1   -2.53    5.04
   2   9  -1    0.45    7.17
  -2   9   1   -1.10    9.05
   1  -9  -1   -2.04    5.11
  -1  -9   1   -6.06    2.80
  -1   9   1   -2.57    6.61
   1   9  -1   -2.34    6.15
   0  -9   1   -1.09    4.82
   0  -9  -1    4.64    5.65
   0   9   1   23.56   11.82
   0   9  -1   -0.03    7.14
   1  -9   1   -1.87    4.56
  -1  -9  -1   -5.12    1.46
  -1   9  -1   20.40   10.94
   1   9   1   -2.98    6.08
   2  -9   1   -8.62    4.29
   2   9   1    8.14    8.96
  -2   9  -1   -8.35    5.72
   3  -9   1    7.28    4.43
   3  -9   1   -8.54    4.00
   3   9   1   -5.65    5.59
  -3   9  -1   -3.13    7.21
   4  -9   1    1.04    2.68
   4  -9   1    0.32    5.38
  -4   9  -1    2.51    8.29
   4   9   1   15.85    9.79
  18   0  -2    3.87    4.60
  18   0  -2   13.21    7.53
  17   0  -2    3.35    4.41
  17   0  -2    9.27    7.15
  16   0  -2   18.99    6.02
  16   0  -2   15.87    5.75
  16   0  -2   15.61    7.42
  15   0  -2    6.08    4.43
  15   0  -2   -1.13    6.63
  15   0  -2    4.45    3.35
  15   0  -2    4.13    3.51
  15   0  -2   10.32    5.22
  14   0  -2   13.93    4.54
  14   0  -2   16.46    5.12
  14   0  -2   10.73    6.10
  14   0  -2    5.87    5.24
  13   0  -2   16.23    5.11
  13   0  -2    1.54    4.76
  13   0  -2    0.94    4.11
  13   0  -2   -0.77    2.49
  12   0  -2   41.19    7.79
  12   0  -2   28.34    7.00
  12   0  -2   36.94    8.26
  12   0  -2   46.85    7.80
  12   0  -2   39.63    7.95
  11   0  -2   -1.56    3.61
  11   0  -2    1.49    3.55
  11   0  -2   -1.13    2.81
  11   0  -2    4.62    2.85
  11   0  -2    1.35    1.84
  11   0  -2    2.88    2.27
  10   0  -2   16.19    3.92
  10   0  -2   14.56    4.32
  10   0  -2   16.17    4.50
  10   0  -2   11.22    4.26
  10   0  -2   21.50    6.24
  10   0  -2   22.68    5.19
  -9   0   2  115.78   16.40
   9   0  -2  144.03   18.07
   9   0  -2  128.82   17.17
   9   0  -2  118.17   16.76
  -9   0   2  120.11   16.87
   9   0  -2  129.73   17.21
  -8   0   2  710.56   94.82
  -8   0   2  731.23   95.42
   8   0  -2  782.47   95.20
  -8   0   2  708.89   94.92
  -8   0   2  816.32   95.48
   8   0  -2  761.43   95.48
   8   0  -2  739.48   94.68
   8   0  -2  725.38   94.84
  -7   0   2  202.53   28.20
   7   0  -2  213.89   28.04
  -7   0   2  208.00   27.46
   7   0  -2  208.29   28.22
   7   0  -2  204.99   27.54
  -7   0   2  216.63   27.96
   7   0  -2  213.88   27.88
  -7   0   2  211.04   27.83
   7   0  -2  230.34   27.89
  -6   0   2  332.63   39.33
   6   0  -2  300.31   39.23
   6   0  -2  313.93   39.14
  -6   0   2  310.95   39.03
  -6   0   2  282.87   38.90
   6   0  -2  299.12   38.95
   6   0  -2  287.96   38.64
   6   0  -2  296.25   38.88
   5   0  -2 1346.36  177.22
  -5   0   2 1455.86  177.40
   4   0  -2 4733.41  614.84
  -4   0   2 5013.63  614.96
  -3   0   2  702.31   88.60
   3   0  -2  694.59   88.56
   2   0  -2  857.45  105.06
  -2   0   2  802.00  105.04
   1   0  -2    3.65    1.28
  -1   0   2    1.30    0.90
   1   0  -2    1.68    0.65
   1   0  -2    1.94    0.73
  -1   0   2    2.67    0.73
   1   0  -2    3.70    1.11
   1   0  -2    2.45    1.16
  -1   0   2    3.81    0.92
   0   0  -2 2528.61  319.48
  -1   0  -2    5.28    1.44
   1   0   2    2.36    1.27
   1   0   2    4.57    1.34
  -1   0  -2    2.07    1.03
  -1   0  -2    2.53    0.79
  -1   0  -2    3.51    1.29
   1   0   2    2.32    1.05
   1   0   2    2.76    0.89
   2   0   2  404.33   49.44
  -2   0  -2  372.17   49.38
   3   0   2  650.33   82.57
  -3   0  -2  650.95   82.60
  -4   0  -2 1550.66  190.47
   4   0   2 1460.49  190.36
   5   0   2   71.84   10.05
  -5   0  -2   67.47    9.63
   5   0   2   66.26    9.79
   5   0   2   74.26    9.75
   5   0   2   79.41    9.81
   5   0   2   76.12   10.48
   5   0   2   71.09    9.93
   6   0   2  293.17   38.37
   6   0   2  279.82   38.87
   6   0   2  309.54   38.27
   6   0   2  282.77   38.37
   6   0   2  321.07   38.29
  -6   0  -2  298.37   38.10
   6   0   2  290.16   38.30
   6   0   2  301.51   38.51
   7   0   2  174.85   22.32
   7   0   2  163.52   22.00
   7   0   2  162.13   22.16
   7   0   2  155.51   22.71
   7   0   2  172.84   22.08
   7   0   2  166.13   22.14
  -7   0  -2  170.72   21.81
   8   0   2 1593.60  200.46
   8   0   2 1567.96  200.29
   9   0   2  226.63   29.68
   9   0   2  220.48   29.34
   9   0   2  191.05   30.24
   9   0   2  227.82   29.44
   9   0   2  242.61   29.75
  10   0   2  743.43   91.79
  10   0   2  723.76   91.80
  10   0   2  665.92   91.62
  10   0   2  711.56   92.86
  10   0   2  717.82   91.67
  10   0   2  744.63   91.90
  11   0   2    8.38    4.22
  11   0   2    7.79    4.05
  11   0   2    5.74    2.71
  11   0   2    8.55    3.15
  11   0   2    2.99    2.64
  11   0   2    8.51    4.87
  11   0   2    8.15    3.38
  12   0   2  466.32   63.57
  12   0   2  500.80   65.48
  12   0   2  483.05   63.87
  12   0   2  481.10   63.73
  12   0   2  469.84   63.65
  12   0   2  564.35   64.01
  13   0   2    5.22    3.06
  13   0   2    2.92    2.67
  13   0   2   -0.56    4.27
  13   0   2    0.57    5.59
  13   0   2    9.13    6.58
  14   0   2  127.16   17.14
  14   0   2  107.21   17.01
  14   0   2  112.14   17.18
  14   0   2  121.55   18.59
  14   0   2  140.35   19.98
  15   0   2   23.18    6.00
  15   0   2   22.88    5.94
  15   0   2   18.95    6.98
  16   0   2   58.64   11.51
  16   0   2   70.95   17.08
  16   0   2   54.93   11.18
  17   0   2   -0.01    4.45
  17   0   2    0.20    3.40
  18   0   2   17.39    6.60
  18   0   2    9.39    7.08
  18  -1  -2    4.82    5.46
  18  -1  -2   -0.61    4.30
  18   1  -2   -2.44    3.16
  18   1  -2   -1.73    3.71
  17  -1  -2   -0.31    4.80
  17  -1  -2   16.73   10.96
  17  -1  -2   -2.78    3.73
  17   1  -2    3.88    6.05
  17   1  -2    4.53    3.69
  16  -1  -2    1.72    3.99
  16  -1  -2   13.63    7.31
  16  -1  -2   -4.89    9.32
  16  -1  -2    6.08    3.31
  16   1  -2   11.74    3.44
  16   1  -2    3.57    3.12
  16   1  -2    4.26    4.66
  15  -1  -2    0.72    2.83
  15  -1  -2   -1.71    7.86
  15  -1  -2    3.60    3.44
  15  -1  -2   -4.94    7.24
  15  -1  -2   -0.25    3.27
  15  -1  -2    4.49    3.09
  15   1  -2    6.09    4.82
  15   1  -2    2.64    2.57
  14  -1  -2   19.47    8.46
  14  -1  -2   35.77    9.93
  14  -1  -2   23.14    6.98
  14  -1  -2   26.94    7.36
  14  -1  -2   21.94    8.47
  14  -1  -2   29.37    7.66
  14   1  -2   29.72    6.11
 -14   1   2   29.40    5.86
  14   1  -2   33.82    8.90
  13  -1  -2    1.93    3.08
  13  -1  -2   -7.02    3.18
  13  -1  -2   -3.46    2.49
  13  -1  -2   -5.91    5.76
  13  -1  -2   -5.86    1.62
  13  -1  -2   -3.06    2.59
  13  -1  -2   -0.18    5.66
  13   1  -2   -0.48    1.95
 -13   1   2   -0.22    1.99
  13   1  -2   -3.22    3.32
  12  -1  -2    8.78    5.83
  12  -1  -2   25.03    6.79
  12  -1  -2   25.72    7.33
  12  -1  -2   18.89    5.93
 -12   1   2   26.72    5.76
 -12   1   2   28.36    6.77
  12   1  -2   21.65    4.61
  12   1  -2   25.13    7.16
  11  -1  -2    3.82    3.04
  11  -1  -2   -0.34    3.37
  11  -1  -2    4.45    3.10
  11  -1  -2    2.31    2.76
  11  -1  -2    0.35    4.17
  11  -1  -2    2.83    4.81
  11   1  -2    2.61    1.95
  11   1  -2    2.11    3.46
 -11   1   2    9.46    4.27
 -11   1   2    4.54    2.65
  10  -1  -2  153.25   21.31
  10  -1  -2  152.46   20.41
  10  -1  -2  162.29   21.16
  10  -1  -2  133.30   20.70
 -10   1   2  146.06   21.15
 -10   1   2  138.11   20.64
 -10   1   2  143.00   19.96
  10   1  -2  138.06   19.26
  10   1  -2  170.73   20.94
   9  -1  -2   11.06    3.95
   9  -1  -2   12.11    4.49
   9  -1  -2   12.99    5.03
   9  -1  -2    6.32    4.23
  -9   1   2   21.99    5.67
   9   1  -2   19.85    5.42
   9   1  -2   13.09    2.73
  -9   1   2   14.21    5.14
  -9   1   2   14.63    5.18
  -9   1   2   18.03    4.14
   8  -1  -2   14.75    4.57
   8  -1  -2    6.47    3.65
   8  -1  -2    9.52    2.95
   8  -1  -2    3.19    2.63
   8  -1  -2   13.37    4.04
  -8   1   2    9.90    4.36
   8   1  -2   12.10    3.23
   8   1  -2   10.77    2.01
  -8   1   2   16.54    3.55
   8   1  -2    8.45    2.54
  -8   1   2    3.25    2.68
  -8   1   2    8.83    3.24
  -8   1   2    7.89    3.43
   7  -1  -2  184.12   24.87
   7  -1  -2  200.10   25.23
   7  -1  -2  188.30   24.92
  -7  -1   2  186.70   23.54
   7  -1  -2  176.74   24.86
   7  -1  -2  186.35   24.45
   7   1  -2  175.03   23.38
  -7   1   2  178.43   24.81
  -7   1   2  169.96   24.29
  -7   1   2  188.60   24.86
   7   1  -2  191.59   23.77
  -7   1   2  160.94   24.76
   7   1  -2  199.75   24.50
  -7   1   2  185.55   24.97
   6  -1  -2    6.00    2.83
   6  -1  -2    2.22    1.95
   6  -1  -2    3.68    3.02
  -6  -1   2    2.04    1.23
   6  -1  -2    1.64    2.28
   6  -1  -2    2.91    2.39
   6   1  -2    3.14    2.07
  -6   1   2    3.82    2.50
  -6   1   2    6.34    2.93
   6   1  -2    0.54    1.62
  -6   1   2    2.09    1.96
  -6   1   2    2.24    2.01
   5  -1  -2  290.54   36.99
   5  -1  -2  275.64   36.41
   5  -1  -2  283.55   36.64
   5  -1  -2  273.68   36.83
   5  -1  -2  269.13   36.76
  -5  -1   2  270.69   35.77
  -5   1   2  273.27   36.19
   5   1  -2  285.62   36.19
  -5   1   2  305.02   37.00
  -5   1   2  270.55   36.77
   5   1  -2  296.28   35.92
  -5   1   2  279.05   36.89
  -5   1   2  281.20   36.66
   4  -1  -2  304.64   34.58
   4  -1  -2  264.19   34.33
   4  -1  -2  229.97   34.13
   4  -1  -2  268.12   34.07
   4  -1  -2  238.74   33.85
  -4   1   2  279.94   34.47
  -4   1   2  275.87   34.13
   4   1  -2  252.14   33.56
  -4   1   2  240.93   33.75
   4   1  -2  282.76   33.51
   3  -1  -2  534.04   68.74
   3  -1  -2  509.61   68.74
   3  -1  -2  548.76   68.48
  -3   1   2  528.31   68.80
   3   1  -2  558.53   68.14
  -2  -1   2   31.91    4.77
   2  -1  -2   30.20    5.63
  -2  -1   2   39.01    4.53
   2  -1  -2   37.29    5.00
   2  -1  -2   35.60    5.31
  -2  -1   2   34.18    4.76
   2  -1  -2   32.38    5.25
  -2  -1   2   28.57    4.52
  -2  -1   2   27.48    4.35
   2  -1  -2   37.03    4.96
   2   1  -2   34.87    4.70
   2   1  -2   33.78    5.45
  -2   1   2   33.42    5.36
   2   1  -2   31.32    4.57
  -2   1   2   31.42    5.23
  -2   1   2   31.08    4.88
  -2   1   2   38.31    5.02
  -2   1   2   30.03    5.38
   2   1  -2   30.69    4.70
   1  -1  -2   20.53    3.32
  -1  -1   2   18.87    3.17
  -1  -1   2   25.03    4.00
   1  -1  -2   25.76    3.87
   1  -1  -2   24.50    3.92
   1  -1  -2   26.17    4.64
   1  -1  -2   21.73    4.16
  -1  -1   2   20.84    3.29
  -1   1   2   21.52    3.38
   1   1  -2   27.36    4.02
   1   1  -2   18.21    3.53
  -1   1   2   46.98    6.08
  -1   1   2   22.16    3.48
   1   1  -2   21.07    3.27
   1   1  -2   19.66    3.45
  -1   1   2   29.93    4.68
  -1   1   2   20.22    4.01
   0  -1   2  150.97   19.06
   0  -1  -2  134.64   18.99
   0  -1   2  152.94   18.87
   0  -1  -2  146.43   19.00
   0  -1  -2  157.26   18.89
   0  -1   2  133.59   18.81
   0  -1   2  153.65   19.04
   0  -1   2  140.55   18.58
   0  -1  -2  136.65   19.03
   0  -1  -2  145.48   18.78
   0   1   2  153.42   18.88
   0   1  -2  141.30   18.85
   0   1   2  145.01   19.05
   0   1   2  144.61   19.01
   0   1  -2  151.57   18.85
   0   1  -2  152.31   19.10
   0   1   2  149.33   19.10
   0   1   2  141.61   18.80
   0   1  -2  137.38   18.98
   0   1  -2  140.90   18.59
   1  -1   2   19.71    3.25
   1  -1   2   25.53    3.93
   1  -1   2   32.23    4.71
   1  -1   2   19.13    3.48
   1  -1   2   24.23    4.18
  -1  -1  -2   21.82    3.36
  -1  -1  -2   23.39    3.96
  -1  -1  -2   23.33    3.92
  -1  -1  -2   20.15    3.27
  -1  -1  -2   20.52    3.45
  -1   1  -2   17.47    3.68
  -1   1  -2   20.60    3.70
   1   1   2   18.95    3.34
  -1   1  -2   30.03    4.14
   1   1   2   18.21    3.61
   1   1   2   20.76    3.25
   1   1   2   17.34    3.56
  -1   1  -2   21.66    4.07
  -1   1  -2   36.20    4.72
   2  -1   2  994.84  144.38
  -2  -1  -2 1223.19  144.00
   2   1   2 1067.36  143.95
  -2   1  -2 1274.24  144.65
   3  -1   2  471.65   69.03
   3   1   2  597.18   68.46
   4  -1   2   19.80    4.58
   4  -1   2   15.22    4.15
   4  -1   2   17.05    3.83
  -4  -1  -2   22.43    3.13
   4  -1   2   17.12    4.23
   4  -1   2   17.22    3.99
   4  -1   2   19.55    4.48
   4  -1   2   24.91    4.95
  -4   1  -2   13.88    3.69
   4   1   2   21.72    3.05
  -4   1  -2   17.79    4.01
   5  -1   2   61.25    9.38
   5  -1   2   61.27    9.55
   5  -1   2   53.81    9.56
   5  -1   2   55.26    9.28
   5  -1   2   71.77    9.94
  -5  -1  -2   61.36    8.55
   5  -1   2   75.33   10.04
   5  -1   2   61.52    9.68
  -5   1  -2   62.48    9.25
   5   1   2   74.39    8.63
  -5   1  -2   72.41   10.02
   6  -1   2   18.81    5.05
   6  -1   2   19.07    5.29
   6  -1   2   28.97    5.55
   6  -1   2   24.17    5.12
   6  -1   2   13.46    4.60
   6  -1   2   22.32    4.85
  -6   1  -2   19.03    4.98
   6   1   2   25.52    3.26
   6   1   2   17.46    3.03
  -6   1  -2   20.53    4.13
   7  -1   2   66.83   10.85
   7  -1   2   60.62   10.52
   7  -1   2   78.22   11.30
   7  -1   2   49.77    8.83
   7  -1   2   58.29    9.23
   7  -1   2   52.27    9.36
  -7   1  -2   75.00   11.65
   7   1   2   64.52    9.44
  -7   1  -2   55.56    8.75
   8  -1   2  233.27   27.95
   8  -1   2  211.34   27.30
   8  -1   2  158.10   26.76
   8  -1   2  245.92   27.71
   8  -1   2  157.48   27.20
  -8   1  -2  221.49   26.82
   8   1   2  250.81   27.78
  -8   1  -2  171.98   27.21
   9  -1   2   50.84    8.34
   9  -1   2   33.33    7.86
   9  -1   2   42.79    8.15
   9  -1   2   40.70    8.80
   9  -1   2   56.69    8.11
   9  -1   2   34.26    7.33
   9  -1   2   50.55    8.66
   9   1   2   26.02    7.45
  -9   1  -2   31.33    7.62
  -9   1  -2   59.08    7.47
   9   1   2   56.75    6.61
  10  -1   2   78.39   13.45
  10  -1   2   59.26   11.36
  10  -1   2   66.55   10.44
  10  -1   2   65.41   11.77
  10  -1   2   63.17   10.49
  10  -1   2   50.27   10.67
  10  -1   2   81.03   11.72
  10   1   2   75.00   12.46
 -10   1  -2   48.37   10.75
  10   1   2   50.90    8.39
 -10   1  -2   60.20    9.97
  11  -1   2   13.02    5.37
  11  -1   2    3.34    2.95
  11  -1   2   12.38    5.71
  11  -1   2    6.19    3.79
  11  -1   2    3.80    3.03
 -11   1  -2    0.83    1.93
  11   1   2    3.10    1.91
 -11   1  -2    2.28    3.08
  11   1   2    7.25    5.07
  12  -1   2   89.02   14.83
  12  -1   2  105.65   15.26
  12  -1   2   96.17   14.45
  12  -1   2  108.04   18.23
  12  -1   2   89.27   14.51
  12  -1   2  100.85   16.13
  12  -1   2   85.59   14.43
  12   1   2   96.19   13.37
 -12   1  -2   92.18   13.66
  12   1   2  110.71   15.71
  13  -1   2    2.25    5.51
  13  -1   2   -0.80    3.61
  13  -1   2    1.58    2.91
  13  -1   2    5.77    7.01
  13  -1   2    0.34    2.58
  13  -1   2   -0.06    3.49
  13  -1   2    0.37    2.53
 -13   1  -2    0.19    0.85
  13   1   2   -0.42    4.05
  13   1   2    3.34    2.15
  13   1   2    1.55    2.10
 -13   1  -2    0.29    2.40
  14  -1   2   21.57    6.06
  14  -1   2   10.79    5.81
  14  -1   2   12.33    5.39
  14  -1   2   21.17    8.52
  14  -1   2   10.81    7.68
  14  -1   2   12.66    5.09
  14   1   2   19.84    4.43
  14   1   2   20.76    4.59
  14   1   2   14.40    6.24
  15  -1   2    4.35    3.63
  15  -1   2    2.97    3.32
  15  -1   2    4.27    4.67
  15  -1   2   -8.20    8.06
  15  -1   2    1.80    7.81
  15   1   2   12.06    3.76
  15   1   2    5.37    4.69
  15   1   2   11.46    3.43
  16  -1   2   -2.13    4.09
  16  -1   2   -4.26    9.11
  16  -1   2    7.76    4.98
  16   1   2    9.82    3.62
  16   1   2    2.38    5.56
  16   1   2    3.07    3.06
  17  -1   2    6.21    4.59
  17  -1   2    1.97   10.51
  17  -1   2    5.36    5.48
  17   1   2    0.51    2.64
  17   1   2    7.13    5.17
  18  -1   2   15.51    6.86
  18  -1   2    2.76    4.35
  18   1   2    4.61    5.62
  18  -2  -2  -13.06   16.87
  18  -2  -2    2.46    4.57
  18  -2  -2    1.55    6.00
  18   2  -2   -0.16    4.02
  17  -2  -2    2.45    4.43
  17  -2  -2   -2.87   14.34
  17  -2  -2    0.59    4.99
  17   2  -2   -0.51    4.03
  17   2  -2    4.33    2.66
  16  -2  -2   21.80    8.30
  16  -2  -2   30.51    7.72
  16  -2  -2    6.87   12.05
  16  -2  -2   12.82    5.55
  16   2  -2   22.01    4.45
  16   2  -2   23.28    7.23
  16   2  -2   21.52    4.37
  15  -2  -2    2.86    3.33
  15  -2  -2   -6.15    9.54
  15  -2  -2    3.06    4.68
  15  -2  -2   -0.13    3.45
  15   2  -2    0.39    3.47
 -15   2   2   -0.16    0.86
  15   2  -2    1.46    1.71
  14  -2  -2    2.12    8.93
  14  -2  -2    1.14    3.49
  14  -2  -2    1.72    3.94
  14  -2  -2    1.67    4.92
  14  -2  -2    6.54    8.11
 -14   2   2    0.92    1.84
  14   2  -2    1.84    3.98
  14   2  -2    3.15    2.13
  13  -2  -2   -0.48    2.79
  13  -2  -2    0.64    4.26
  13  -2  -2   -5.73    2.91
  13  -2  -2   -3.72    7.57
  13  -2  -2    9.42    7.92
  13  -2  -2    1.81    4.69
  13  -2  -2   -0.82    3.07
 -13   2   2    6.21    4.71
  13   2  -2    0.72    1.72
  13   2  -2   -0.70    2.78
  12  -2  -2  109.08   18.07
  12  -2  -2  109.37   17.40
  12  -2  -2  124.44   19.20
  12  -2  -2  102.02   17.99
  12  -2  -2  111.43   19.06
  12   2  -2  114.41   15.53
 -12   2   2   90.22   14.67
  12   2  -2   93.09   13.15
 -12   2   2   76.80   16.89
  11  -2  -2   11.00    4.20
  11  -2  -2    9.86    6.25
  11  -2  -2   -3.72    2.62
  11  -2  -2    4.20    3.55
  11  -2  -2    7.26    4.33
  11  -2  -2   13.10    6.83
 -11   2   2    5.94    4.62
 -11   2   2    4.17    2.78
 -11   2   2    4.24    3.76
  11   2  -2    8.61    3.99
  11   2  -2    3.63    1.46
  10  -2  -2   -4.89    2.16
  10  -2  -2    1.19    3.24
  10  -2  -2    5.46    5.54
  10  -2  -2    0.65    3.03
  10  -2  -2    3.31    3.02
  10   2  -2   -0.76    2.32
 -10   2   2   -1.12    3.36
 -10   2   2   -0.95    1.83
 -10   2   2   -2.70    2.95
   9  -2  -2   -0.01    4.75
   9  -2  -2    1.88    2.63
   9  -2  -2    2.07    3.21
   9  -2  -2    1.23    3.52
   9  -2  -2    0.80    2.75
  -9   2   2   -1.94    3.27
  -9   2   2    0.33    2.25
  -9   2   2    2.66    5.04
  -9   2   2    3.17    3.58
   9   2  -2    3.56    2.60
   8  -2  -2  224.25   31.92
   8  -2  -2  189.56   32.27
   8  -2  -2  275.44   33.03
  -8   2   2  283.51   33.01
  -8   2   2  270.83   32.60
  -8   2   2  227.26   31.88
  -8   2   2  214.67   32.56
   7  -2  -2   14.37    4.96
   7  -2  -2   28.35    7.27
   7  -2  -2   18.49    6.38
   7  -2  -2    8.22    3.90
   7  -2  -2   19.11    5.38
  -7   2   2   13.29    4.77
   7   2  -2   22.00    4.38
  -7   2   2   20.91    5.17
  -7   2   2   13.25    4.50
  -6  -2   2   48.95    6.73
   6  -2  -2   48.69    8.92
   6  -2  -2   49.86    8.60
   6  -2  -2   51.34    9.95
   6  -2  -2   65.91    9.30
   6   2  -2   54.50    6.64
  -6   2   2   35.85    8.82
   6   2  -2   41.78    6.51
  -6   2   2   50.79    7.85
  -6   2   2   52.60   10.18
   6   2  -2   51.69    7.36
  -6   2   2   79.27    9.01
   5  -2  -2  131.82   18.88
   5  -2  -2  101.52   18.32
   5  -2  -2  132.47   18.19
   5  -2  -2  136.77   18.15
   5  -2  -2  148.28   18.99
  -5  -2   2  127.44   17.17
  -5  -2   2  127.49   17.56
   5   2  -2  122.67   16.90
  -5   2   2  155.90   19.22
  -5   2   2  149.49   18.11
  -5   2   2  120.53   18.50
  -5   2   2  129.11   18.13
  -5   2   2  136.15   18.94
   5   2  -2  139.97   17.28
   4  -2  -2  266.23   35.75
   4  -2  -2  268.64   35.29
  -4   2   2  290.26   36.02
   4   2  -2  248.81   34.37
  -4   2   2  285.07   35.27
   3  -2  -2  136.23   18.41
  -3   2   2   94.15   18.02
  -3   2   2  167.92   18.74
   2   2  -2   91.68   12.30
   1  -2  -2  107.07   14.85
   1  -2  -2  102.86   14.46
  -1  -2   2  104.41   14.42
   1  -2  -2  110.75   15.12
  -1  -2   2  107.26   14.42
  -1  -2   2  112.37   14.54
  -1  -2   2  107.16   14.00
   1  -2  -2  100.97   14.97
   1  -2  -2  112.37   15.26
   1  -2  -2  127.02   14.81
  -1   2   2  113.28   15.16
  -1   2   2  116.68   14.77
   1   2  -2  108.40   14.53
  -1   2   2   98.40   15.11
   1   2  -2  108.30   14.02
  -1   2   2  102.15   15.12
   1   2  -2  109.83   14.52
   1   2  -2  102.22   14.42
  -1   2   2  106.89   14.53
   0  -2  -2 1218.67  160.26
   0  -2   2 1241.33  160.37
   0   2   2 1327.30  160.43
   1  -2   2   17.79    3.14
   1  -2   2   16.35    4.00
   1  -2   2   13.18    3.32
  -1  -2  -2    8.72    3.00
  -1  -2  -2   12.38    2.64
  -1  -2  -2    9.30    2.97
   1  -2   2    6.92    2.50
  -1  -2  -2   12.54    2.77
   1  -2   2    8.35    3.49
   1  -2   2    9.74    2.85
  -1  -2  -2   13.50    3.60
   1  -2   2   12.25    3.27
   1  -2   2   11.15    3.51
   1   2   2    9.02    2.92
  -1   2  -2   12.96    3.34
   1   2   2   19.83    3.80
  -1   2  -2   12.99    2.97
   1   2   2    6.98    2.60
  -1   2  -2    9.43    2.49
   1   2   2   20.75    4.23
  -1   2  -2   12.70    3.22
   1   2   2   14.09    2.90
  -2  -2  -2  111.50   12.95
   2  -2   2   87.93   13.19
   2  -2   2   87.93   13.36
   2  -2   2   81.13   13.89
  -2  -2  -2   99.81   13.33
   2  -2   2  101.48   13.57
  -2  -2  -2  102.00   12.78
   2  -2   2   89.51   13.75
  -2  -2  -2   97.93   13.39
   2  -2   2  104.48   13.96
   2  -2   2   89.86   13.43
  -2  -2  -2  104.19   13.39
   2  -2   2   87.36   13.84
  -2   2  -2   98.83   13.62
   2   2   2   93.51   13.28
   2   2   2  107.54   13.49
  -2   2  -2   91.34   13.39
   2   2   2   83.27   13.03
   2   2   2  106.15   13.03
   2   2   2  101.59   13.48
   2   2   2  102.34   13.50
  -2   2  -2  102.60   13.31
  -3  -2  -2   68.99   10.87
   3  -2   2  104.58   11.81
   3  -2   2   74.02   11.92
   3  -2   2   92.04   11.61
   3   2   2   80.99   11.09
   3   2   2   78.40   10.81
   4  -2   2  779.82   89.93
   4  -2   2  600.10   89.60
  -4  -2  -2  696.28   88.51
   4  -2   2  703.17   89.86
   4  -2   2  669.26   89.35
   4  -2   2  606.08   89.09
   4  -2   2  811.29   90.04
   4   2   2  655.03   88.57
  -4   2  -2  799.79   90.20
  -4   2  -2  751.31   89.33
  -4   2  -2  643.32   89.31
  -4   2  -2  713.53   89.24
   5  -2   2   33.36    6.99
   5  -2   2   29.84    6.96
   5  -2   2   35.89    6.42
  -5  -2  -2   33.23    5.16
   5  -2   2   43.20    8.01
   5  -2   2   30.84    6.37
   5  -2   2   29.40    7.13
   5  -2   2   32.10    6.74
   5   2   2   32.84    4.70
  -5   2  -2   25.70    6.09
   5   2   2   28.09    4.30
  -5   2  -2   31.19    6.68
  -5   2  -2   37.79    6.99
   6  -2   2   77.42   11.37
   6  -2   2   52.29   12.16
   6  -2   2   70.72   12.11
   6  -2   2   73.53   12.08
   6  -2   2   89.36   12.05
   6  -2   2   56.63   11.58
  -6   2  -2   90.03   11.15
  -6   2  -2   68.26   11.21
  -6   2  -2   89.21   14.50
   7  -2   2  102.94   15.00
   7  -2   2   75.53   13.12
   7  -2   2   71.34   13.26
   7  -2   2   69.04   13.30
   7  -2   2   70.45   11.26
   7  -2   2   52.77   12.11
   7  -2   2   73.89   12.49
  -7   2  -2   78.00   12.97
  -7   2  -2   97.08   13.60
  -7   2  -2   77.02   14.42
   8  -2   2  549.73   78.95
   8  -2   2  599.56   78.66
   8  -2   2  670.48   79.13
  -8   2  -2  662.37   79.06
  -8   2  -2  573.87   78.19
   9  -2   2   46.48    9.26
   9  -2   2   59.95   10.75
   9  -2   2   47.71    9.41
   9  -2   2   42.78    9.61
   9  -2   2   55.14   10.17
   9  -2   2   49.89    9.23
   9  -2   2   61.77   10.30
   9   2   2   42.95    9.31
  -9   2  -2   41.57    8.50
  -9   2  -2   36.60    9.38
  10  -2   2    1.82    3.05
  10  -2   2    8.65    4.29
  10  -2   2    5.66    3.98
  10  -2   2   13.11    4.96
  10  -2   2    5.56    3.60
  10  -2   2    9.16    6.08
  10  -2   2   12.09    6.11
 -10   2  -2   12.32    5.04
  10   2   2    7.57    3.85
 -10   2  -2    8.49    3.30
  11  -2   2   68.28   12.98
  11  -2   2   68.29   12.59
  11  -2   2   62.14   13.99
  11  -2   2   60.57   13.32
  11  -2   2   88.21   15.05
 -11   2  -2   79.53   14.83
  11   2   2   74.35   13.32
 -11   2  -2   52.96   10.77
  12  -2   2  148.41   23.04
  12  -2   2  136.80   22.01
  12  -2   2  174.38   22.41
  12  -2   2  173.01   24.09
  12  -2   2  159.30   23.13
  12   2   2  172.73   22.59
  12   2   2  140.90   19.78
 -12   2  -2  141.53   21.52
 -12   2  -2  156.46   22.88
  13  -2   2   17.26    8.87
  13  -2   2    6.88    5.07
  13  -2   2    0.66    7.48
  13  -2   2    4.07    4.64
  13  -2   2    9.52    4.81
  13   2   2    5.73    2.00
 -13   2  -2    4.84    3.20
  13   2   2    4.26    4.66
  14  -2   2    5.11    4.16
  14  -2   2   -5.62    7.81
  14  -2   2   13.78    6.08
  14  -2   2    7.16    5.83
  14  -2   2    4.41    9.61
  14   2   2    5.65    4.66
  14   2   2    5.29    2.09
  14   2   2    4.71    2.34
  15  -2   2    1.93    3.60
  15  -2   2  -18.62   10.85
  15  -2   2    9.50    5.05
  15  -2   2    7.46    5.99
  15   2   2    2.07    1.98
  15   2   2    8.63    2.49
 -15   2  -2    1.23    1.50
  15   2   2    6.91    5.03
  16  -2   2   21.69    9.05
  16  -2   2    8.59    5.60
  16  -2   2   17.62   12.63
  16   2   2   12.01    3.55
  16   2   2    6.80    3.24
  16   2   2    8.51    6.07
  17  -2   2   13.42    9.33
  17  -2   2   -8.78   15.01
  17  -2   2    7.26    5.12
  17   2   2    0.84    2.86
  17   2   2    1.02    4.46
  17  -3  -2   -6.52    3.70
  17  -3  -2   -3.01    4.42
  17   3  -2    3.77    4.27
  16  -3  -2    3.29    5.21
  16  -3  -2    6.32    6.40
  16  -3  -2    5.29   15.36
 -16   3   2    0.06    1.51
  16   3  -2    2.66    4.25
  15  -3  -2   -1.72    3.86
  15  -3  -2   -3.99    3.23
  15  -3  -2    4.03   13.15
  15  -3  -2   -2.13    4.37
  15   3  -2   -0.15    3.41
 -15   3   2   -0.44    1.11
  14  -3  -2    9.41    6.66
  14  -3  -2   17.00   11.45
  14  -3  -2   13.94   10.80
  14  -3  -2   12.17    5.85
  14  -3  -2   16.43    7.04
  14   3  -2    3.75    3.89
 -14   3   2    2.35    2.36
  13  -3  -2    5.77    5.25
  13  -3  -2    8.62    5.76
  13  -3  -2   10.86   10.59
  13  -3  -2    9.14   10.63
  13  -3  -2    6.17    5.34
  13   3  -2   16.47    5.41
 -13   3   2   24.08    8.12
  12  -3  -2   14.74    7.39
  12  -3  -2   27.60    9.94
  12  -3  -2   12.37    5.59
  12  -3  -2    9.24    5.18
  12  -3  -2   26.18   10.64
  12  -3  -2   17.03    7.82
  12   3  -2    9.75    4.67
 -12   3   2   10.67    7.58
  11  -3  -2    1.78    3.84
  11  -3  -2   19.21    8.85
  11  -3  -2    1.26    3.75
  11  -3  -2    1.54    3.43
  11  -3  -2    3.06    5.05
 -11   3   2    5.42    6.25
  11   3  -2    2.37    2.99
  10  -3  -2  103.95   19.04
  10  -3  -2   90.73   16.46
  10  -3  -2   96.35   16.97
  10  -3  -2  135.62   19.90
  10  -3  -2   98.67   14.87
  10   3  -2   76.86   13.27
 -10   3   2   90.38   17.15
 -10   3   2   93.42   14.29
   9  -3  -2   49.48   11.67
   9  -3  -2   35.96    8.64
   9  -3  -2   30.97    9.27
   9  -3  -2   44.58    9.42
   9  -3  -2   44.38    9.78
  -9   3   2   45.23   10.52
  -9   3   2   36.33   10.13
   9   3  -2   46.78    7.85
  -9   3   2   58.66   10.93
  -9   3   2   50.29    9.38
   9   3  -2   36.38    6.63
   9   3  -2   38.76    5.76
   8  -3  -2   33.94    6.39
   8  -3  -2   21.34    6.03
   8  -3  -2    5.88    4.60
   8  -3  -2   22.25    6.73
   8  -3  -2    5.20    4.30
  -8   3   2   20.54    5.67
   8   3  -2   13.51    3.38
  -8   3   2   15.48    5.57
  -8   3   2   26.21    5.67
  -8   3   2   45.74    9.29
  -8   3   2   18.24    5.66
   7  -3  -2   79.40   13.20
   7  -3  -2   53.76   10.77
   7  -3  -2   78.07   13.23
   7  -3  -2   87.94   14.29
   7  -3  -2   64.12   11.96
  -7  -3   2   64.33    9.11
  -7  -3   2   57.79   10.33
   7   3  -2   63.61    9.24
  -7   3   2   73.70   14.29
  -7   3   2   72.84   13.46
   7   3  -2   57.75    8.98
   7   3  -2   66.69    9.50
  -7   3   2   81.72   13.18
  -7   3   2   88.75   15.28
  -7   3   2   69.82   11.58
  -7   3   2   76.76   11.99
   6  -3  -2   78.23   12.85
  -6  -3   2   88.69   12.33
   6  -3  -2  112.77   17.89
  -6  -3   2   89.68   11.88
   6  -3  -2  120.36   16.42
   6  -3  -2   90.83   14.14
  -6  -3   2   78.86   11.95
  -6  -3   2   88.48   12.00
   6  -3  -2   88.72   13.11
   6   3  -2   82.17   11.61
  -6   3   2  106.70   16.78
   6   3  -2   69.85   11.52
  -6   3   2   91.82   13.21
  -6   3   2   86.94   13.84
  -6   3   2   96.43   14.48
   6   3  -2   86.46   11.75
  -6   3   2   88.27   13.05
  -6   3   2   83.73   12.79
   5  -3  -2   93.07   13.74
  -5  -3   2   93.38   12.77
   5  -3  -2   94.21   14.70
   5  -3  -2   98.65   14.71
   5  -3  -2   82.20   13.74
   5  -3  -2   91.06   13.53
  -5  -3   2   91.12   12.66
  -5  -3   2   85.11   12.77
  -5  -3   2  104.57   13.07
  -5   3   2   95.83   14.74
   5   3  -2   87.39   12.44
   5   3  -2   91.66   12.53
  -5   3   2  113.37   17.66
   5   3  -2   87.65   12.46
  -5   3   2   84.21   13.39
  -5   3   2   87.67   13.57
  -5   3   2   89.98   14.34
  -5   3   2   98.52   13.69
  -4  -3   2  347.61   48.42
   4  -3  -2  301.12   48.60
   4  -3  -2  447.71   50.30
  -4   3   2  405.11   50.19
   4   3  -2  354.03   47.72
  -4   3   2  406.69   49.05
  -4   3   2  442.32   50.01
   3  -3  -2  240.81   30.05
  -3  -3   2  229.62   29.30
   3  -3  -2  198.75   30.35
  -3  -3   2  235.36   29.64
   3  -3  -2  271.05   31.19
   3  -3  -2  221.30   30.61
  -3  -3   2  196.10   29.59
  -3  -3   2  231.37   28.87
   3  -3  -2  238.85   29.79
  -3  -3   2  240.15   29.71
   3  -3  -2  178.14   29.76
  -3  -3   2  192.99   29.52
   3   3  -2  200.64   29.17
  -3   3   2  232.94   29.99
   3   3  -2  247.08   29.39
  -3   3   2  187.95   30.34
  -3   3   2  262.72   30.88
   3   3  -2  227.30   28.70
  -3   3   2  247.76   29.86
   3   3  -2  244.61   29.41
  -3   3   2  198.60   30.60
   2  -3  -2  157.30   19.26
   2  -3  -2  138.62   19.54
  -2  -3   2  144.00   18.26
  -2  -3   2  135.86   18.95
  -2  -3   2  123.46   18.88
  -2  -3   2  137.42   18.33
   2  -3  -2  135.50   18.80
   2  -3  -2  134.90   18.55
  -2  -3   2  143.05   18.91
  -2  -3   2  124.68   18.71
   2  -3  -2  141.26   19.52
   2  -3  -2  133.41   19.58
  -2   3   2  138.02   18.67
  -2   3   2  142.48   19.68
  -2   3   2  140.39   19.79
   2   3  -2  141.13   18.46
   2   3  -2  128.76   18.40
  -2   3   2  123.03   19.28
   2   3  -2  128.72   18.43
  -2   3   2  152.48   19.00
   2   3  -2  135.17   17.83
   1  -3  -2   -0.96    2.00
  -1  -3   2    1.91    2.01
  -1  -3   2    1.80    1.29
   1  -3  -2   -0.27    1.89
  -1  -3   2    0.21    1.56
   1  -3  -2   -2.96    1.42
   1  -3  -2    3.38    2.51
  -1  -3   2   -1.63    2.25
   1  -3  -2   -2.25    2.87
   1  -3  -2    0.19    1.02
  -1  -3   2    0.89    1.44
  -1   3   2   -1.33    2.20
  -1   3   2   -3.33    2.54
   1   3  -2   -0.35    1.17
  -1   3   2   -1.12    1.79
   1   3  -2    1.45    1.69
  -1   3   2    3.64    2.12
   1   3  -2    1.38    1.68
   1   3  -2   -0.73    1.46
  -1   3   2   -0.32    2.21
   0  -3  -2  251.76   35.84
   0  -3  -2  244.59   36.46
   0  -3  -2  280.68   36.22
   0  -3   2  290.97   36.91
   0  -3   2  257.16   36.02
   0  -3   2  285.41   36.16
   0  -3   2  287.36   36.83
   0  -3  -2  275.51   36.68
   0  -3   2  285.00   35.68
   0  -3  -2  295.98   36.92
   0  -3  -2  281.17   36.04
   0  -3   2  289.84   36.78
   0  -3   2  276.39   36.66
   0   3  -2  259.10   36.09
   0   3   2  290.76   35.96
   0   3  -2  285.74   36.19
   0   3  -2  274.25   36.32
   0   3   2  264.35   36.58
   0   3   2  281.27   36.23
   0   3   2  272.95   36.75
   0   3  -2  276.00   35.65
   0   3   2  275.83   36.87
  -1  -3  -2   34.93    6.30
   1  -3   2   41.17    7.20
   1  -3   2   38.91    6.20
  -1  -3  -2   43.16    6.51
   1  -3   2   38.00    8.46
  -1  -3  -2   29.74    6.91
   1  -3   2   48.63    8.85
   1  -3   2   31.49    6.54
  -1  -3  -2   17.25    5.70
   1  -3   2   35.77    7.45
   1  -3   2   29.27    7.14
   1   3   2   38.16    6.75
   1   3   2   30.29    7.13
   1   3   2   30.86    6.69
  -1   3  -2   29.76    6.57
  -1   3  -2   33.50    5.99
   1   3   2   38.34    6.04
  -1   3  -2   30.81    6.37
   1   3   2   33.98    7.24
   1   3   2   54.83    7.94
  -1   3  -2   38.56    7.32
   2  -3   2  119.76   16.41
   2  -3   2   95.86   16.83
   2  -3   2  124.40   16.11
  -2  -3  -2  118.35   16.39
   2  -3   2  112.46   16.31
   2  -3   2  110.98   17.07
   2  -3   2  117.63   16.99
  -2  -3  -2  120.38   15.59
   2  -3   2  110.90   16.92
  -2  -3  -2  106.51   16.30
  -2  -3  -2  123.93   15.66
   2   3   2  126.15   16.03
  -2   3  -2  121.77   16.40
  -2   3  -2  120.00   16.34
  -2   3  -2  126.30   16.07
  -2   3  -2  120.16   17.28
   2   3   2  119.48   15.89
  -2   3  -2  102.55   16.36
   2   3   2  117.71   16.36
   2   3   2  129.82   16.67
   2   3   2  109.72   16.49
   2   3   2  103.31   15.98
   3  -3   2   69.96   10.70
  -3  -3  -2   69.65   10.39
  -3  -3  -2   77.17   10.57
  -3  -3  -2   67.75    9.36
   3  -3   2   82.44   11.79
   3  -3   2   70.21   11.69
   3  -3   2   93.64   14.63
  -3  -3  -2   81.00    9.61
   3  -3   2   54.99   12.02
   3  -3   2   67.98   10.78
   3  -3   2   75.69   10.52
  -3   3  -2   60.49   11.68
  -3   3  -2   68.27   10.35
   3   3   2   67.18   10.27
  -3   3  -2   67.44   10.60
   3   3   2   62.48   10.47
   3   3   2   78.63   12.24
   3   3   2   63.34   10.10
  -3   3  -2   64.88   10.75
   3   3   2   65.31   10.20
   3   3   2   68.70    9.97
   4  -3   2  191.25   24.29
   4  -3   2  165.74   23.34
   4  -3   2  164.52   23.84
   4  -3   2  155.94   23.97
  -4  -3  -2  157.59   22.58
   4  -3   2  158.02   23.95
   4  -3   2  196.14   23.34
  -4  -3  -2  184.89   22.78
   4  -3   2  174.54   23.34
  -4   3  -2  157.47   23.43
  -4   3  -2  179.20   24.36
   4   3   2  173.50   22.80
   4   3   2  162.75   22.30
   4   3   2  173.11   22.93
   4   3   2  168.63   22.61
  -4   3  -2  171.56   23.21
  -4   3  -2  190.72   23.24
   4   3   2  148.59   22.39
   5  -3   2    3.96    2.70
   5  -3   2    9.20    4.67
   5  -3   2    5.99    3.17
  -5  -3  -2    9.84    2.67
   5  -3   2    1.29    2.73
   5  -3   2    3.42    4.45
  -5  -3  -2    5.95    2.63
   5  -3   2    3.55    3.32
   5  -3   2    6.04    3.10
  -5   3  -2    3.11    2.38
   5   3   2    3.79    2.03
   5   3   2    6.84    2.73
  -5   3  -2    1.74    2.81
  -5   3  -2    5.93    3.27
   5   3   2    5.35    2.04
  -6  -3  -2    1.04    2.03
   6  -3   2   -0.05    4.35
   6  -3   2    1.82    2.69
   6  -3   2    2.55    3.15
  -6  -3  -2   -0.97    2.34
   6  -3   2    6.15    3.98
   6  -3   2    9.90    3.43
   6  -3   2    5.72    2.94
   6  -3   2    4.96    4.84
   6   3   2    6.41    1.83
   6   3   2    0.67    1.63
  -6   3  -2    0.87    3.40
  -6   3  -2    2.14    2.18
   6   3   2    1.29    1.71
  -6   3  -2   10.86    3.22
   7  -3   2  114.16   16.27
   7  -3   2  111.48   16.50
   7  -3   2  112.57   17.61
   7  -3   2  119.78   16.52
   7  -3   2  105.08   16.77
   7  -3   2  111.78   17.12
   7  -3   2  105.12   17.28
   7   3   2  111.58   14.49
  -7   3  -2  173.95   23.16
  -7   3  -2  112.82   16.08
   7   3   2   96.03   14.46
  -7   3  -2  107.12   16.28
   8  -3   2  155.05   22.25
   8  -3   2  136.47   22.12
   8  -3   2  150.98   23.30
   8  -3   2  155.62   23.23
   8  -3   2  159.72   22.65
   8  -3   2  188.11   24.25
   8  -3   2  187.05   23.28
   8   3   2  149.44   20.32
  -8   3  -2  159.02   23.56
   8   3   2  147.42   20.27
  -8   3  -2  157.34   22.00
  -8   3  -2  166.67   22.63
   9  -3   2   43.09   10.00
   9  -3   2   44.95    8.29
   9  -3   2   32.14    9.70
   9  -3   2   37.79    8.03
   9  -3   2   58.52   11.76
   9  -3   2   46.31   10.43
   9  -3   2   21.67    7.28
  -9   3  -2   32.78    7.81
  -9   3  -2   40.15    6.98
   9   3   2   36.33    5.17
  -9   3  -2   17.64    7.18
  10  -3   2   57.78   11.84
  10  -3   2   43.24    9.67
  10  -3   2   31.10    9.94
  10  -3   2   37.71    9.48
  10  -3   2   50.70   11.54
  10  -3   2   56.12   12.45
  10  -3   2   49.50   10.84
 -10   3  -2   44.46   10.93
 -10   3  -2   42.72    9.11
  10   3   2   41.09    8.84
  11  -3   2   66.98   14.64
  11  -3   2   62.54   14.29
  11  -3   2   46.47   13.03
  11  -3   2   57.04   11.99
  11   3   2   56.10   11.58
 -11   3  -2   61.71   14.14
  12  -3   2   48.01   11.97
  12  -3   2   57.77   13.45
  12  -3   2   59.87   13.33
  12  -3   2   91.10   16.35
  12  -3   2   83.21   15.71
  12  -3   2   61.02   13.88
  12   3   2   69.85   12.67
 -12   3  -2   58.38   13.79
  13  -3   2   -2.38    4.15
  13  -3   2   -1.77    2.82
  13  -3   2    4.89    4.40
  13  -3   2   -9.61    8.77
  13  -3   2   -8.33    9.52
  13   3   2   -1.03    3.26
 -13   3  -2   -2.24    2.93
  14  -3   2    8.19   13.02
  14  -3   2   16.49    6.89
  14  -3   2   18.28   11.67
  14  -3   2   22.46    9.14
  14  -3   2   31.54    9.00
  14   3   2   20.03    7.25
  15  -3   2   27.65   10.38
  15  -3   2   26.19    8.37
  15  -3   2   16.44   15.02
  15   3   2   25.66    8.43
  16  -3   2  -13.69   16.72
  16  -3   2   19.32    8.15
  16  -3   2    8.54    6.38
  16   3   2    7.92    6.13
  17  -3   2    2.21    5.30
  17  -3   2   -0.21    4.24
  17   3   2    2.76    4.63
  16  -4  -2   11.62    7.60
  16  -4  -2    7.38    6.46
  16   4  -2   10.35    5.04
  15  -4  -2    5.75    6.12
  15  -4  -2   -0.12    5.16
  15  -4  -2   38.00   17.26
 -15   4   2    0.02    1.35
  15   4  -2    1.44    3.68
  14  -4  -2   -4.37   14.06
  14  -4  -2   15.03    7.25
  14  -4  -2   18.11    6.68
  14   4  -2    8.08    4.47
 -14   4   2    0.68    1.71
  13  -4  -2   21.80    8.41
  13  -4  -2   25.43   12.38
  13  -4  -2   18.90   13.06
  13  -4  -2   20.48    9.35
  13  -4  -2   10.46    6.92
 -13   4   2    8.45    6.95
  13   4  -2   15.41    5.15
  13   4  -2   10.56    2.91
  12  -4  -2   45.72   11.06
  12  -4  -2   16.91    8.01
  12  -4  -2   38.08   13.90
  12  -4  -2   61.54   13.33
  12  -4  -2   45.91   15.43
 -12   4   2   15.46    8.30
  12   4  -2   37.97    6.06
  12   4  -2   48.45    8.46
  11  -4  -2   12.57    7.44
  11  -4  -2   10.10    6.81
  11  -4  -2    6.55    5.79
  11  -4  -2   -2.42    8.04
  11  -4  -2   13.01    6.23
  11  -4  -2   -1.70   10.31
  11   4  -2   13.63    4.26
  11   4  -2    4.44    2.27
 -11   4   2    1.15    6.21
  10  -4  -2    1.16    7.55
  10  -4  -2    2.28    3.29
  10  -4  -2    4.84    9.16
  10  -4  -2   -5.01    2.76
  10  -4  -2    1.69    4.04
  10   4  -2    0.57    1.79
 -10   4   2   -1.42    4.83
  10   4  -2    3.28    2.84
   9  -4  -2  104.48   18.33
   9  -4  -2   74.95   16.14
   9  -4  -2  107.66   17.04
   9  -4  -2   85.87   16.84
   9   4  -2   85.84   12.23
   9   4  -2   87.64   12.28
  -9   4   2   72.84   17.14
   9   4  -2   87.03   12.55
   8  -4  -2  191.55   23.84
  -8  -4   2  132.88   18.73
  -8  -4   2  118.61   19.69
   8  -4  -2  117.31   20.85
   8  -4  -2  166.96   23.07
   8  -4  -2  105.18   20.26
   8   4  -2  171.35   19.16
   8   4  -2  135.32   18.88
  -8   4   2  130.37   24.11
  -8   4   2  171.48   21.43
  -7  -4   2  144.56   19.06
  -7  -4   2  151.93   18.80
   7  -4  -2  147.84   21.76
  -7  -4   2  136.93   18.46
   7  -4  -2  113.07   19.97
   7  -4  -2  130.82   19.81
   7  -4  -2  137.27   21.39
  -7  -4   2  121.93   18.58
   7  -4  -2  126.06   19.97
  -7   4   2  146.18   24.03
   7   4  -2  132.49   18.44
  -7   4   2  134.23   19.71
  -7   4   2  130.99   19.93
  -7   4   2  166.50   21.91
   7   4  -2  130.84   18.38
   7   4  -2  151.89   19.24
  -7   4   2  137.32   23.04
  -7   4   2  137.58   20.07
   7   4  -2  126.56   18.18
  -6  -4   2  120.68   18.24
   6  -4  -2  130.95   20.63
   6  -4  -2  147.34   19.86
   6  -4  -2  124.30   19.76
  -6  -4   2  133.44   18.52
   6  -4  -2  144.69   21.17
   6  -4  -2  132.84   19.36
  -6  -4   2  121.00   18.59
  -6  -4   2  146.86   18.74
   6   4  -2  122.11   17.56
   6   4  -2  133.89   18.30
  -6   4   2  163.12   20.13
   6   4  -2  140.30   19.05
   6   4  -2  111.16   17.99
  -6   4   2  145.36   19.60
  -6   4   2  128.47   20.89
  -6   4   2  135.94   19.50
  -6   4   2  193.17   21.76
   6   4  -2  129.04   18.04
  -6   4   2  181.80   26.01
   5  -4  -2  360.16   45.84
  -5  -4   2  335.51   44.94
  -5  -4   2  349.46   45.13
   5  -4  -2  325.93   46.68
  -5  -4   2  350.98   45.00
  -5  -4   2  319.71   44.90
   5  -4  -2  334.38   45.94
   5  -4  -2  345.92   46.76
   5  -4  -2  338.87   45.45
  -5   4   2  319.70   46.85
  -5   4   2  340.03   45.49
   5   4  -2  331.92   44.60
  -5   4   2  374.16   47.32
   5   4  -2  335.57   44.71
   5   4  -2  338.05   45.33
  -5   4   2  358.71   45.88
   5   4  -2  342.10   44.58
  -5   4   2  343.70   46.64
  -5   4   2  388.64   45.91
  -4  -4   2  604.97   72.28
  -4  -4   2  636.05   72.30
  -4  -4   2  565.70   70.68
   4  -4  -2  646.81   73.93
  -4  -4   2  541.09   72.17
   4  -4  -2  485.85   72.25
  -4  -4   2  541.52   72.15
   4  -4  -2  543.61   72.20
   4  -4  -2  618.49   73.04
  -4   4   2  529.77   72.20
  -4   4   2  563.89   73.80
   4   4  -2  529.91   70.92
  -4   4   2  525.29   72.46
   4   4  -2  472.76   71.50
  -4   4   2  564.94   73.69
   4   4  -2  595.88   71.95
   4   4  -2  528.64   72.32
  -4   4   2  579.54   72.60
   4   4  -2  559.09   71.71
  -3  -4   2  294.95   40.90
   3  -4  -2  335.40   40.93
   3  -4  -2  327.36   41.52
   3  -4  -2  276.22   41.79
  -3  -4   2  310.19   40.38
   3  -4  -2  329.44   42.35
   3  -4  -2  292.73   41.05
  -3  -4   2  325.76   40.04
  -3  -4   2  274.57   40.97
  -3  -4   2  324.04   41.17
  -3  -4   2  308.64   41.20
  -3   4   2  332.15   41.36
  -3   4   2  342.11   42.20
   3   4  -2  289.31   40.46
  -3   4   2  371.35   42.89
  -3   4   2  287.62   40.78
  -3   4   2  287.90   41.09
   3   4  -2  303.59   40.70
   3   4  -2  306.80   40.54
  -3   4   2  282.96   42.16
   3   4  -2  324.11   41.47
   3   4  -2  303.26   39.76
   2  -4  -2  366.61   50.33
  -2  -4   2  352.56   50.89
   2  -4  -2  432.73   51.19
  -2  -4   2  409.72   50.25
   2  -4  -2  362.58   51.43
  -2  -4   2  389.56   51.12
  -2  -4   2  370.19   50.87
  -2  -4   2  384.04   50.06
  -2  -4   2  381.95   50.94
   2  -4  -2  393.98   51.71
   2   4  -2  390.64   50.43
  -2   4   2  391.54   50.50
  -2   4   2  392.95   50.88
   2   4  -2  368.64   51.17
   2   4  -2  412.61   50.51
   2   4  -2  382.09   49.64
  -2   4   2  371.13   51.77
  -2   4   2  383.31   51.67
  -2   4   2  397.99   51.52
   2   4  -2  401.45   50.69
  -1  -4   2  164.61   24.32
  -1  -4   2  176.33   23.26
   1  -4  -2  163.86   23.39
  -1  -4   2  179.34   24.14
   1  -4  -2  158.88   23.52
  -1  -4   2  165.37   23.14
   1  -4  -2  183.36   23.33
  -1  -4   2  173.87   22.73
   1  -4  -2  175.38   24.41
   1  -4  -2  167.57   24.30
  -1  -4   2  173.04   24.07
  -1  -4   2  162.67   24.16
  -1   4   2  206.03   24.70
   1   4  -2  170.76   23.39
  -1   4   2  170.41   23.67
   1   4  -2  153.10   23.48
  -1   4   2  163.38   24.43
   1   4  -2  156.45   24.19
  -1   4   2  176.36   23.30
   1   4  -2  169.01   22.68
  -1   4   2  175.75   24.73
   1   4  -2  182.39   23.53
   0  -4  -2  336.64   44.75
   0  -4   2  344.38   44.86
   0  -4  -2  338.42   44.02
   0  -4   2  306.71   44.72
   0  -4   2  323.63   43.37
   0  -4  -2  348.57   43.91
   0  -4   2  340.44   44.00
   0  -4   2  310.03   44.76
   0  -4   2  348.62   44.08
   0  -4  -2  327.14   44.77
   0  -4   2  323.16   44.70
   0  -4  -2  330.75   43.77
   0   4  -2  336.27   44.45
   0   4   2  369.18   45.30
   0   4   2  326.90   44.57
   0   4   2  361.66   45.02
   0   4  -2  337.94   43.42
   0   4  -2  310.69   44.00
   0   4   2  346.11   44.22
   0   4  -2  363.99   45.35
   0   4   2  340.05   43.73
   0   4  -2  319.85   44.04
   1  -4   2   24.18    7.73
  -1  -4  -2   21.30    4.91
  -1  -4  -2   22.98    5.56
   1  -4   2   15.08    6.00
  -1  -4  -2   22.74    6.13
   1  -4   2   23.23    5.70
  -1  -4  -2   31.82    5.48
   1  -4   2   28.74    5.26
   1  -4   2   23.08    5.68
   1  -4   2   25.79    5.82
   1  -4   2   16.17    4.72
  -1   4  -2   17.05    4.33
  -1   4  -2   18.16    5.20
  -1   4  -2   19.09    4.55
   1   4   2   18.50    5.66
   1   4   2   18.44    4.30
  -1   4  -2   16.04    6.03
  -1   4  -2    7.17    4.35
   1   4   2   25.40    5.65
   1   4   2   18.72    4.85
   2  -4   2   74.56   11.95
  -2  -4  -2   68.89   12.26
  -2  -4  -2   66.27   10.89
   2  -4   2   96.81   15.05
   2  -4   2   85.38   15.43
   2  -4   2  119.36   17.51
   2  -4   2   78.52   12.09
   2  -4   2   84.49   14.87
  -2  -4  -2   71.27   11.92
   2  -4   2   76.29   11.46
  -2  -4  -2   77.40   11.13
   2   4   2   70.03   12.66
  -2   4  -2   85.85   12.23
  -2   4  -2   82.21   12.09
   2   4   2   89.14   12.82
  -2   4  -2   56.16   12.75
   2   4   2  100.40   15.48
   2   4   2   70.43   11.17
   2   4   2   77.66   12.08
  -2   4  -2   70.96   11.39
  -2   4  -2   95.32   14.59
   2   4   2   82.21   11.76
   3  -4   2   -0.45    5.17
  -3  -4  -2    4.03    2.13
  -3  -4  -2    6.97    2.45
  -3  -4  -2   16.01    5.00
   3  -4   2    4.42    2.95
  -3  -4  -2    9.74    4.03
   3  -4   2    6.25    3.91
   3  -4   2    3.62    3.10
   3  -4   2    9.66    4.73
   3  -4   2    8.18    4.12
   3  -4   2   13.30    5.54
   3   4   2   15.92    4.24
   3   4   2    7.63    3.95
   3   4   2    4.63    2.86
  -3   4  -2    4.12    4.77
   3   4   2    2.97    3.27
   3   4   2    2.53    2.47
  -3   4  -2    6.09    3.74
  -3   4  -2   13.53    4.34
   3   4   2    9.99    4.59
  -3   4  -2    7.11    4.37
   4  -4   2  142.82   22.23
   4  -4   2  158.64   21.31
   4  -4   2  158.70   20.82
   4  -4   2  138.80   21.02
  -4  -4  -2  145.66   20.58
   4  -4   2  164.70   22.12
   4  -4   2  151.22   22.13
  -4  -4  -2  136.09   20.39
   4  -4   2  121.97   21.88
   4   4   2  150.60   20.16
  -4   4  -2  155.80   21.60
  -4   4  -2  152.71   20.75
   4   4   2  163.84   20.29
  -4   4  -2  114.36   22.83
   4   4   2  164.82   21.17
  -4   4  -2  171.07   21.39
   4   4   2  113.98   20.23
   5  -4   2   50.25    9.62
   5  -4   2   36.99   10.34
   5  -4   2   55.69    9.99
  -5  -4  -2   58.10    9.44
   5  -4   2   39.88    8.75
   5  -4   2   40.01    9.55
   5  -4   2   70.16   12.88
  -5  -4  -2   49.15    8.81
   5  -4   2   39.86    9.30
  -5  -4  -2   48.38    8.58
   5   4   2   48.70    8.10
  -5   4  -2   38.24    8.97
   5   4   2   47.76    8.17
  -5   4  -2   39.20    8.54
  -5   4  -2   33.04    9.35
   5   4   2   42.72    8.36
   5   4   2   41.07    8.97
   5   4   2   44.95    8.49
  -6  -4  -2  132.58   19.41
   6  -4   2  177.53   21.09
   6  -4   2  138.85   22.50
   6  -4   2  159.20   21.02
  -6  -4  -2  142.00   19.51
   6  -4   2  154.53   21.02
  -6  -4  -2  131.43   19.32
   6  -4   2  164.14   22.22
   6  -4   2  193.13   22.58
   6  -4   2  130.78   21.88
  -6  -4  -2  124.82   19.75
  -6   4  -2  151.34   20.73
   6   4   2  106.57   19.31
   6   4   2  142.25   19.97
   6   4   2  161.35   19.97
   6   4   2  140.18   19.26
  -6   4  -2  158.64   20.78
  -6   4  -2  153.76   22.39
   6   4   2  128.81   19.18
   7  -4   2   19.58    8.82
   7  -4   2    8.15    4.55
  -7  -4  -2    5.14    3.34
   7  -4   2    9.28    4.59
   7  -4   2    6.06    5.70
   7  -4   2    1.44    3.05
  -7  -4  -2    5.45    3.37
   7  -4   2    5.07    7.13
   7  -4   2    1.81    3.51
   7   4   2    9.02    3.37
  -7   4  -2    2.80    3.14
  -7   4  -2    6.19    5.89
   7   4   2    3.15    2.71
  -7   4  -2    5.16    4.06
   7   4   2    5.50    2.60
   8  -4   2  317.89   40.72
   8  -4   2  211.37   38.93
   8  -4   2  264.87   39.61
   8  -4   2  277.99   38.50
   8  -4   2  319.10   39.01
   8  -4   2  305.32   39.63
   8  -4   2  304.75   38.66
   8   4   2  267.68   36.67
   8   4   2  289.11   36.55
  -8   4  -2  234.06   39.31
  -8   4  -2  308.80   38.80
   9  -4   2   29.74    8.94
   9  -4   2   46.73   11.67
   9  -4   2   20.97    7.42
   9  -4   2   17.68    9.61
   9  -4   2   29.82    8.24
   9  -4   2   26.13    9.73
   9   4   2   36.55    6.00
  -9   4  -2   36.99   11.73
  10  -4   2  217.56   28.55
  10  -4   2  198.11   28.04
  10  -4   2  188.09   30.48
  10  -4   2  217.96   30.13
  10   4   2  181.98   25.34
 -10   4  -2  172.68   31.74
  11  -4   2    8.92    6.24
  11  -4   2   13.79    6.74
  11  -4   2    2.78    5.92
  11  -4   2   18.07   10.59
  11  -4   2   12.46    5.87
  11  -4   2   17.45   11.33
  11   4   2   10.86    2.87
 -11   4  -2    5.07    5.97
  11   4   2   10.13    4.73
  12  -4   2  114.72   21.66
  12  -4   2  121.35   22.99
  12  -4   2   95.59   19.33
  12  -4   2  138.06   24.20
  12  -4   2  145.53   22.10
  12   4   2  105.80   14.98
 -12   4  -2  135.42   23.25
  12   4   2  104.56   17.10
  13  -4   2    4.46    5.43
  13  -4   2    7.19    5.55
  13  -4   2  -12.87   12.77
  13  -4   2   16.49   13.02
  13  -4   2   30.07   10.40
  13   4   2   19.78    6.26
 -13   4  -2   14.90    8.44
  14  -4   2   29.77   17.66
  14  -4   2   34.86   11.28
  14  -4   2   38.90   10.56
  14   4   2   31.52    8.70
  15  -4   2    0.62    5.40
  15  -4   2   19.89   18.39
  15  -4   2   -4.05    3.75
 -15   4  -2    0.60    1.62
  15   4   2   -1.69    3.85
  16  -4   2   12.19    6.88
  16  -4   2   15.33    8.99
 -16   4  -2    0.64    1.98
  16   4   2    5.14    5.39
  15  -5  -2    1.96    5.81
  15  -5  -2    0.59    4.12
  15   5  -2    0.96    2.76
 -15   5   2   -0.34    1.64
  14  -5  -2   20.86    9.05
  14  -5  -2  -20.05   18.23
  14  -5  -2   -1.27    4.52
  14   5  -2    2.28    3.21
 -14   5   2    0.96    1.97
  14   5  -2    4.52    2.25
  13  -5  -2   -4.26    4.88
  13  -5  -2   -3.36    3.82
  13  -5  -2   20.27   17.08
 -13   5   2   -7.61    4.83
  13   5  -2    1.31    2.81
  13   5  -2    7.56    2.94
  13   5  -2    0.84    2.07
  12  -5  -2   20.23   16.67
  12  -5  -2   40.04   11.43
  12  -5  -2   25.71   10.40
  12  -5  -2   35.94   10.92
  12  -5  -2   17.97   15.70
  12   5  -2   35.95    6.90
  12   5  -2   38.49    6.82
 -12   5   2   17.44    9.12
  12   5  -2   28.30    6.27
  11  -5  -2   -1.25   11.93
  11  -5  -2   -6.92   11.29
  11  -5  -2    7.16    6.14
  11  -5  -2   -1.89    4.47
  11  -5  -2   -1.14    3.45
  11  -5  -2    3.71    4.44
  11   5  -2    5.47    2.99
 -11   5   2    8.15    6.75
  11   5  -2    5.49    3.09
  10  -5  -2    2.83   12.06
  10  -5  -2    9.21    5.81
  10  -5  -2    7.92    5.47
  10  -5  -2   16.60   10.31
  10  -5  -2    9.69    6.89
  10   5  -2    4.38    3.03
 -10   5   2    2.90    5.46
   9  -5  -2    1.44    4.62
   9  -5  -2   -5.76    8.44
  -9  -5   2   -7.11    6.78
   9  -5  -2   -1.60   10.87
  -9  -5   2   -3.15    3.36
   9  -5  -2   -1.62    3.38
   9  -5  -2   -4.36    3.30
   9  -5  -2    0.18    5.01
  -9   5   2    2.70    5.98
   9   5  -2    3.48    2.83
   9   5  -2   -0.35    2.23
   8  -5  -2   15.70    6.74
  -8  -5   2   30.96    6.73
  -8  -5   2   19.13    5.34
   8  -5  -2   47.95   13.33
  -8  -5   2   32.81    6.61
  -8  -5   2   27.15    7.39
   8  -5  -2   21.28    8.58
   8  -5  -2   40.73   10.51
   8   5  -2   25.27    5.99
   8   5  -2   26.64    6.20
   8   5  -2   34.23    7.63
  -8   5   2   13.02    7.10
   8   5  -2   21.50    5.11
  -7  -5   2   16.88    4.68
   7  -5  -2   12.72    6.92
   7  -5  -2    5.86    5.46
   7  -5  -2    8.00    4.20
  -7  -5   2    8.38    3.62
   7  -5  -2    2.93    9.46
  -7  -5   2   17.50    5.67
  -7  -5   2   14.59    5.31
   7   5  -2   15.41    4.10
   7   5  -2   13.84    5.43
   7   5  -2   17.67    5.02
  -7   5   2   13.03    8.07
  -7   5   2    8.77    4.87
   7   5  -2    5.95    3.71
  -6  -5   2   39.75    9.33
   6  -5  -2   60.17   13.17
  -6  -5   2   46.47    9.40
   6  -5  -2   57.80   11.39
   6  -5  -2   38.92   13.02
   6  -5  -2   28.01    8.79
  -6  -5   2   66.91   10.53
  -6  -5   2   41.67    8.86
   6   5  -2   49.10    9.27
  -6   5   2   35.12   11.16
   6   5  -2   50.25   10.39
  -6   5   2   70.45   12.41
   6   5  -2   50.23    9.07
  -6   5   2   44.14   10.21
  -6   5   2   40.37    9.77
   6   5  -2   36.12    8.08
   5  -5  -2   97.97   19.00
  -5  -5   2   73.44   13.85
   5  -5  -2   58.71   12.21
   5  -5  -2   64.97   15.74
   5  -5  -2   74.45   14.33
  -5  -5   2   79.19   13.76
   5  -5  -2   95.63   15.41
  -5  -5   2   76.93   11.98
  -5  -5   2   64.14   13.12
   5   5  -2   93.82   13.83
  -5   5   2  105.33   17.64
   5   5  -2   70.10   11.41
  -5   5   2  104.51   15.65
   5   5  -2   97.69   15.74
  -5   5   2   72.44   13.74
   5   5  -2   80.88   12.97
  -5   5   2   37.46   12.80
  -5   5   2   73.24   14.43
   4  -5  -2   19.88    5.74
  -4  -5   2   20.58    6.29
  -4  -5   2    9.72    3.56
   4  -5  -2   27.97    6.68
  -4  -5   2   22.15    6.46
  -4  -5   2   11.81    3.72
   4  -5  -2   46.59   10.31
  -4  -5   2   10.17    4.38
   4  -5  -2   20.85    5.84
   4  -5  -2   17.32    4.64
  -4   5   2   16.30    5.93
   4   5  -2   14.77    4.55
   4   5  -2   23.72    5.20
  -4   5   2   10.72    4.17
  -4   5   2   20.39    5.94
   4   5  -2   12.45    3.17
  -4   5   2   35.26    6.86
   4   5  -2   12.61    3.89
  -4   5   2   21.42    7.98
   4   5  -2    8.07    4.74
   3  -5  -2   48.47    9.89
  -3  -5   2   28.05    8.45
  -3  -5   2   48.94   10.05
  -3  -5   2   42.72    9.91
   3  -5  -2   66.76   11.16
  -3  -5   2   36.77    7.90
  -3  -5   2   37.43    9.05
  -3  -5   2   37.52    7.35
   3  -5  -2   42.06    9.53
   3  -5  -2   41.01    9.97
   3  -5  -2   30.50   10.43
  -3   5   2   59.66   10.81
  -3   5   2   48.34   11.23
  -3   5   2   44.43    8.93
   3   5  -2   51.32    9.15
  -3   5   2   28.21   10.78
  -3   5   2   41.80    9.48
  -3   5   2   49.19   11.72
   3   5  -2   35.39    7.83
   3   5  -2   42.09    9.91
   3   5  -2   36.78    8.38
   3   5  -2   42.78    7.29
  -2  -5   2   41.62    8.18
  -2  -5   2   34.11    9.18
  -2  -5   2   45.66    8.36
   2  -5  -2   34.05   10.45
   2  -5  -2   31.54    8.60
  -2  -5   2   43.19   10.43
   2  -5  -2   45.89    9.69
   2  -5  -2   23.86    8.04
   2  -5  -2   32.27    8.55
  -2   5   2   44.09   11.31
  -2   5   2   38.04    9.26
  -2   5   2   57.17   11.90
  -2   5   2   57.18   12.27
   2   5  -2   55.91   11.81
   2   5  -2   46.06    9.28
   2   5  -2   43.67    8.66
   2   5  -2   68.51    8.73
   2   5  -2   41.83    9.01
  -2   5   2   34.72    8.11
  -2   5   2   71.30   11.74
  -1  -5   2   10.10    4.37
  -1  -5   2   29.71    7.69
  -1  -5   2   17.30    6.71
   1  -5  -2   16.05    6.97
  -1  -5   2   20.17    4.91
   1  -5  -2   23.84    5.83
   1  -5  -2   20.56    7.02
   1  -5  -2   26.02    5.84
  -1  -5   2   15.76    6.45
  -1  -5   2   13.11    4.16
  -1  -5   2    4.38    4.24
   1  -5  -2   10.54    4.41
   1   5  -2   18.81    5.71
  -1   5   2   15.53    5.06
  -1   5   2   25.65    8.00
  -1   5   2   25.81    8.16
   1   5  -2   13.22    4.48
   1   5  -2   14.02    3.86
   1   5  -2   17.41    6.59
  -1   5   2   10.16    6.09
  -1   5   2   10.78    4.51
   1   5  -2   13.16    5.02
  -1   5   2   16.67    5.23
   0  -5  -2  187.46   26.58
   0  -5   2  216.57   27.04
   0  -5  -2  197.68   27.97
   0  -5   2  244.52   29.05
   0  -5  -2  194.82   27.88
   0  -5   2  217.83   28.47
   0  -5  -2  192.22   26.78
   0  -5   2  171.68   26.55
   0  -5   2  188.08   26.20
   0  -5   2  214.74   28.98
   0  -5  -2  214.75   26.87
   0  -5   2  195.68   27.99
   0   5   2  185.90   26.95
   0   5   2  228.29   28.61
   0   5  -2  155.41   26.94
   0   5   2  190.84   27.09
   0   5  -2  208.93   27.12
   0   5   2  182.74   26.41
   0   5  -2  169.62   25.95
   0   5  -2  182.88   26.90
   0   5   2  195.05   28.51
   0   5  -2  201.81   28.62
  -1  -5  -2   48.11   11.72
   1  -5   2   39.27   10.38
  -1  -5  -2   67.66   10.83
   1  -5   2   54.53   10.60
   1  -5   2   77.38   11.71
   1  -5   2   60.07   13.04
   1  -5   2   50.07   11.34
   1  -5   2   48.60    9.90
  -1  -5  -2   58.40   11.64
  -1  -5  -2   57.97   10.58
   1  -5   2   62.12   12.92
  -1   5  -2   52.09   11.39
   1   5   2   47.51   10.17
  -1   5  -2   64.43   11.22
  -1   5  -2   44.69    9.34
  -1   5  -2   74.70   12.54
   1   5   2   63.48   11.07
  -1   5  -2   63.01   12.70
   1   5   2   49.62    9.59
   1   5   2   70.01   13.03
   1   5   2   59.95   13.75
  -2  -5  -2   51.55   12.21
  -2  -5  -2   69.16   10.68
   2  -5   2   82.69   15.38
   2  -5   2   82.44   13.22
   2  -5   2   86.69   13.81
   2  -5   2  105.05   17.04
  -2  -5  -2   61.54   10.43
   2  -5   2   68.19   13.91
   2  -5   2   74.90   14.69
   2  -5   2   78.97   11.18
  -2  -5  -2   75.08   13.50
   2   5   2   88.57   13.25
   2   5   2   64.88   13.41
   2   5   2   49.04   11.41
   2   5   2   70.11   10.70
  -2   5  -2   59.25   11.36
  -2   5  -2   44.85   13.65
  -2   5  -2   80.77   13.30
  -2   5  -2   71.02   14.09
  -2   5  -2   87.73   14.44
  -3  -5  -2   51.75   11.12
   3  -5   2   44.70    9.41
   3  -5   2   43.53   11.20
   3  -5   2   74.22   11.97
   3  -5   2   94.80   11.46
  -3  -5  -2   68.04    9.07
  -3  -5  -2   74.72    9.04
   3  -5   2   85.64   14.79
   3  -5   2   39.96   11.97
   3  -5   2   53.77   11.30
  -3  -5  -2   51.23   10.87
   3   5   2   65.75   12.69
  -3   5  -2   43.66   10.62
  -3   5  -2   46.44   11.98
   3   5   2   54.86   10.32
   3   5   2   45.35    9.43
  -3   5  -2   47.16   10.09
  -3   5  -2   54.49   11.89
   3   5   2   50.96    9.98
   4  -5   2  219.21   35.48
   4  -5   2  237.24   35.47
   4  -5   2  255.44   36.11
  -4  -5  -2  225.80   34.20
  -4  -5  -2  245.78   34.29
  -4  -5  -2  251.17   32.25
  -4  -5  -2  290.46   35.25
   4  -5   2  249.09   33.99
   4  -5   2  248.37   34.59
   4  -5   2  270.04   36.37
  -4  -5  -2  279.53   34.54
   4  -5   2  260.94   34.68
  -4   5  -2  249.84   34.05
   4   5   2  246.50   34.74
  -4   5  -2  245.83   36.18
   4   5   2  247.12   33.20
   4   5   2  240.93   33.72
   4   5   2  252.52   33.70
  -4   5  -2  248.66   34.42
  -5  -5  -2   43.10    9.70
   5  -5   2   45.33   10.56
   5  -5   2   67.40   12.76
   5  -5   2   36.62   11.85
   5  -5   2   50.62   12.74
   5  -5   2   45.54   12.26
   5  -5   2   74.87   12.75
   5  -5   2   49.84   12.94
  -5  -5  -2   45.30   10.35
  -5  -5  -2   58.47   10.98
  -5  -5  -2   49.81   10.68
   5   5   2   69.78   10.71
   5   5   2   61.98   10.14
  -5   5  -2   28.39    8.82
   5   5   2   55.31   11.37
   5   5   2   53.18    9.69
  -5   5  -2   45.71   13.53
  -5   5  -2   43.61    9.76
   6  -5   2    5.91    5.30
   6  -5   2    9.74    7.94
   6  -5   2    7.78    8.20
  -6  -5  -2    0.26    5.21
   6  -5   2    5.03    4.80
  -6  -5  -2    5.86    3.18
  -6  -5  -2    7.06    4.96
   6  -5   2    6.45    4.66
   6  -5   2    8.58    4.95
  -6  -5  -2    2.64    3.02
  -6   5  -2    5.28    4.01
   6   5   2    2.98    2.79
   6   5   2    6.77    3.45
  -6   5  -2   -4.11    3.22
   6   5   2    6.63    4.88
  -6   5  -2   -0.17    2.65
   6   5   2    4.38    3.02
   7  -5   2    1.80    3.89
   7  -5   2   13.48    9.03
   7  -5   2    5.49    4.53
   7  -5   2    4.12    3.69
   7  -5   2   -5.14    7.45
  -7  -5  -2   10.50    5.17
  -7  -5  -2    1.04    2.20
  -7  -5  -2    5.52    3.06
   7  -5   2    9.57    6.62
  -7  -5  -2    4.26    4.52
   7   5   2   11.69    4.90
   7   5   2    6.57    3.21
   7   5   2    7.10    3.15
   7   5   2    8.29    3.84
  -7   5  -2    1.35    5.06
   8  -5   2   34.17    8.46
   8  -5   2   21.45    6.72
  -8  -5  -2   13.05    5.47
   8  -5   2   39.36    9.65
   8  -5   2   12.28    7.46
  -8  -5  -2   14.03    5.34
   8  -5   2   22.93   10.07
   8  -5   2   18.15   10.27
   8   5   2   20.33    5.62
  -8   5  -2   19.89    7.66
   8   5   2   18.59    5.23
   8   5   2   25.86    5.56
   9  -5   2   -6.82   10.37
   9  -5   2    3.59    5.75
   9  -5   2   -6.48    9.98
   9  -5   2    7.99    4.68
   9  -5   2    5.33    4.73
   9   5   2    3.68    2.90
  -9   5  -2    6.16    6.21
   9   5   2    2.53    3.70
  10  -5   2    8.25    5.22
  10  -5   2    9.77    6.62
  10  -5   2    4.04   12.53
  10  -5   2    8.18    5.65
  10  -5   2   15.87   12.64
  10  -5   2   13.48    6.69
  10   5   2   11.61    3.91
 -10   5  -2   12.95    8.35
  10   5   2    6.19    4.32
  11  -5   2   28.26   15.16
  11  -5   2   20.21    8.21
  11  -5   2   19.24    7.99
  11  -5   2   24.23    9.56
  11  -5   2   29.42   15.46
 -11   5  -2   15.50    7.78
  11   5   2   18.92    4.99
  11   5   2   14.49    5.96
  11   5   2   20.30    6.36
  12  -5   2   -2.10    4.80
  12  -5   2   10.27    7.06
  12  -5   2    9.01    5.97
  12  -5   2    9.16   15.60
  12  -5   2   -8.32   13.95
  12   5   2   14.03    5.83
  12   5   2    9.64    3.44
 -12   5  -2   10.23    7.01
  13  -5   2   23.06   17.53
  13  -5   2    7.70    6.37
  13  -5   2    2.33    5.37
  13   5   2    2.65    2.32
  13   5   2    5.77    4.58
 -13   5  -2   12.07    8.25
  14  -5   2   -1.13    4.77
  14  -5   2   -7.65    3.26
  14  -5   2    7.64   21.26
  14   5   2    2.63    4.09
 -14   5  -2    0.53    1.51
  15  -5   2    1.64    5.48
  15  -5   2    5.19    7.38
 -15   5  -2    1.27    1.80
  15   5   2    1.12    3.69
  14  -6  -2   14.04    8.67
  14  -6  -2   24.75    9.78
  13  -6  -2    8.60    7.32
  13  -6  -2   13.70    8.07
 -13   6   2    9.81    8.50
  12  -6  -2   41.94   11.29
  12  -6  -2   20.63   18.75
  12  -6  -2   33.50   11.04
 -12   6   2   59.70   17.26
  12   6  -2   30.02    7.64
  11  -6  -2    1.78    5.71
  11  -6  -2  -14.95   16.55
  11  -6  -2  -14.22   18.92
  11  -6  -2    6.18    4.83
 -11   6   2    1.19    5.84
  11   6  -2    7.03    3.66
  10  -6  -2    7.33    5.52
  10  -6  -2   21.52    8.68
  10  -6  -2   26.49   11.59
  10  -6  -2   26.60   16.61
  10  -6  -2   14.92   14.38
 -10   6   2   28.70   12.54
  10   6  -2   23.68    6.47
  -9  -6   2    9.89    5.56
   9  -6  -2    1.66    3.38
  -9  -6   2    3.54    9.57
   9  -6  -2    0.75    5.45
   9  -6  -2    0.97    5.03
   9  -6  -2  -16.68   13.28
   9   6  -2    5.04    3.77
  -9   6   2    2.94    6.14
   9   6  -2    4.85    2.99
   9   6  -2   -4.93    2.91
   8  -6  -2   38.01   16.30
   8  -6  -2   30.93   11.25
   8  -6  -2   26.03    8.79
   8  -6  -2   42.21   10.93
  -8  -6   2   47.04    8.97
  -8  -6   2   28.99   10.33
   8  -6  -2   37.87   12.66
   8  -6  -2   42.78   15.12
  -8  -6   2   35.59    9.05
  -8   6   2   39.39   13.32
   8   6  -2   46.62    8.97
   8   6  -2   42.90    8.21
   8   6  -2   52.53   10.15
   8   6  -2   44.10   10.27
   7  -6  -2   29.14    7.36
  -7  -6   2   29.67    8.49
  -7  -6   2   37.86   10.28
   7  -6  -2   28.37    9.91
   7  -6  -2   20.12    8.29
   7  -6  -2   40.15   13.10
   7  -6  -2   23.30    8.45
  -7  -6   2   36.78    8.47
   7  -6  -2   -0.33   11.76
  -7  -6   2   19.23    9.26
   7   6  -2   32.62    7.69
  -7   6   2   13.87    8.48
   7   6  -2   27.69    8.71
   7   6  -2   35.24    6.83
   7   6  -2   33.33    8.02
  -6  -6   2    6.72    7.45
  -6  -6   2   16.63    7.07
   6  -6  -2    5.69    4.00
   6  -6  -2   10.91   11.23
   6  -6  -2   15.85   11.68
   6  -6  -2   21.49    6.58
  -6  -6   2   18.58    6.10
   6  -6  -2    6.02    5.32
   6  -6  -2    1.09    4.63
  -6  -6   2    7.03    3.89
   6   6  -2   10.23    3.84
   6   6  -2    6.43    4.97
   6   6  -2   14.81    4.86
   6   6  -2   24.55    5.86
  -6   6   2    6.62    6.29
   5  -6  -2   24.13   11.18
   5  -6  -2   29.88    8.03
   5  -6  -2   23.41   11.89
  -5  -6   2   38.80    9.91
   5  -6  -2   33.14   12.61
  -5  -6   2   47.35   10.60
   5  -6  -2   26.25    8.44
  -5  -6   2   36.63    8.92
  -5  -6   2   46.40   10.14
  -5   6   2   30.22   10.48
   5   6  -2   31.86    9.69
   5   6  -2   35.25    8.28
   5   6  -2   43.34    9.32
   5   6  -2   38.32    9.11
   4  -6  -2  170.61   24.40
  -4  -6   2  137.92   21.36
  -4  -6   2  130.54   17.73
   4  -6  -2  134.14   19.68
  -4  -6   2  115.94   18.33
   4  -6  -2   73.19   20.41
  -4  -6   2  190.83   22.48
   4  -6  -2  191.93   21.31
  -4  -6   2  151.08   20.30
   4   6  -2  112.11   19.56
   4   6  -2  130.79   17.91
   4   6  -2  127.59   19.39
   4   6  -2  115.75   19.03
  -4   6   2  122.92   22.58
  -4   6   2  130.39   20.25
  -3  -6   2   40.01    8.02
  -3  -6   2   48.74   10.76
   3  -6  -2   63.85   11.92
  -3  -6   2   47.42   11.85
  -3  -6   2   45.09    8.96
  -3  -6   2   30.98    8.58
   3  -6  -2   70.77   14.69
  -3  -6   2   41.74   11.00
   3  -6  -2   33.85    8.49
   3  -6  -2   43.44    9.80
   3  -6  -2   53.61   13.56
   3   6  -2   57.65   12.75
  -3   6   2   52.36   11.07
   3   6  -2   31.95    8.15
  -3   6   2   28.21    9.22
  -3   6   2   55.33   13.96
   3   6  -2   46.07    9.73
   3   6  -2   45.99   10.31
   3   6  -2   49.90    8.07
   2  -6  -2   71.65   12.09
   2  -6  -2   39.63    9.33
  -2  -6   2   54.10   10.06
  -2  -6   2   51.44   12.31
  -2  -6   2   55.54    9.63
   2  -6  -2   56.60   10.72
   2  -6  -2   43.26   13.00
   2  -6  -2   55.83   14.31
  -2  -6   2   28.72    9.28
  -2   6   2   46.36   10.03
  -2   6   2   47.27   14.08
   2   6  -2   50.47   10.41
   2   6  -2   59.41   11.08
   2   6  -2   35.76   10.61
   2   6  -2   52.51   11.47
  -2   6   2   62.18   11.63
   2   6  -2   40.03    8.17
  -1  -6   2   21.02    9.00
  -1  -6   2   14.19    6.27
  -1  -6   2   13.54    5.09
   1  -6  -2   20.19    6.18
  -1  -6   2   23.60    6.27
   1  -6  -2   18.10    5.72
  -1  -6   2   23.04    6.38
  -1  -6   2   18.50    9.60
   1  -6  -2   24.54    6.52
  -1  -6   2   18.11    6.67
   1  -6  -2   28.45    8.08
   1  -6  -2   16.86    9.62
  -1   6   2    8.91    4.86
   1   6  -2   13.87    6.39
   1   6  -2   12.62    5.82
   1   6  -2   26.71    9.64
   1   6  -2   17.05    4.74
   1   6  -2   18.42    6.48
  -1   6   2   23.65    9.17
  -1   6   2   19.64    6.25
   0  -6   2  360.28   47.47
   0  -6  -2  340.37   49.43
   0  -6   2  355.26   48.09
   0  -6   2  392.77   49.88
   0  -6  -2  377.73   50.22
   0  -6  -2  366.38   47.88
   0  -6  -2  325.96   47.80
   0  -6   2  413.00   50.53
   0  -6  -2  380.36   49.83
   0  -6   2  336.24   49.84
   0  -6   2  361.52   50.00
   0  -6  -2  370.09   48.10
   0  -6   2  336.73   47.94
   0   6  -2  337.63   48.93
   0   6  -2  366.87   47.37
   0   6   2  366.19   48.50
   0   6  -2  364.31   50.27
   0   6   2  353.95   50.11
   0   6  -2  346.12   48.34
   0   6   2  341.88   47.61
   0   6   2  430.56   53.34
   1  -6   2   14.20    8.83
   1  -6   2    9.15    5.59
   1  -6   2   14.29    5.23
  -1  -6  -2   15.53    4.62
  -1  -6  -2   14.77    6.98
  -1  -6  -2    8.09    5.02
   1  -6   2   14.87    5.29
   1  -6   2   13.33    8.54
   1  -6   2   19.48    7.11
   1  -6   2    7.31    3.97
  -1  -6  -2    3.20    7.70
  -1  -6  -2   21.75    8.51
  -1  -6  -2   12.05    4.57
  -1   6  -2    6.47    4.21
   1   6   2    9.22    6.26
  -1   6  -2   12.26    5.81
   1   6   2    5.97    5.10
  -1   6  -2   11.38    7.29
   1   6   2    5.39    3.88
  -1   6  -2   13.30    4.83
   1   6   2   28.03    5.98
   2  -6   2  143.36   21.38
  -2  -6  -2  137.35   22.07
   2  -6   2  128.87   24.14
   2  -6   2  129.33   22.31
   2  -6   2  146.48   21.50
  -2  -6  -2  193.82   24.66
   2  -6   2  143.66   23.61
  -2  -6  -2  167.86   20.46
   2  -6   2  158.53   20.73
   2  -6   2  178.92   25.71
  -2  -6  -2  137.81   22.03
  -2  -6  -2  136.62   20.22
  -2  -6  -2  142.30   22.75
  -2   6  -2  136.75   21.48
   2   6   2  131.08   23.98
   2   6   2  140.99   21.18
  -2   6  -2  143.24   24.95
   2   6   2  142.46   21.14
  -2   6  -2  134.91   20.49
   2   6   2  128.50   20.14
  -2   6  -2  135.08   22.02
   3  -6   2   51.68   10.01
  -3  -6  -2   27.71    8.74
  -3  -6  -2   19.57    6.26
  -3  -6  -2   24.61    4.90
   3  -6   2    5.40    5.25
  -3  -6  -2   10.18    8.89
   3  -6   2   14.88    7.44
  -3  -6  -2   23.85    5.05
   3  -6   2   31.75    7.70
  -3  -6  -2   17.92    6.70
   3  -6   2   53.19   12.41
   3  -6   2   12.82    4.61
   3  -6   2   10.39    9.96
   3   6   2   26.56    6.24
  -3   6  -2   45.18    8.83
   3   6   2   22.03    5.01
   3   6   2   18.72    5.56
  -3   6  -2   16.47    6.53
  -3   6  -2   18.42    5.81
   3   6   2   19.64    7.33
  -4  -6  -2  387.17   48.36
  -4  -6  -2  345.03   47.28
   4  -6   2  381.23   47.60
  -4  -6  -2  338.28   47.24
  -4  -6  -2  368.12   44.66
   4  -6   2  343.76   49.13
   4  -6   2  346.14   49.38
  -4  -6  -2  329.79   47.25
   4  -6   2  358.58   46.66
   4  -6   2  338.71   49.22
  -4  -6  -2  292.69   44.84
   4  -6   2  368.92   48.93
   4   6   2  307.61   45.53
  -4   6  -2  346.26   46.69
   4   6   2  391.11   46.88
   4   6   2  372.83   46.57
   4   6   2  342.80   47.95
  -4   6  -2  346.17   49.53
  -5  -6  -2   15.61    7.04
   5  -6   2   15.80    6.02
   5  -6   2    5.81    6.84
   5  -6   2   10.26   11.75
  -5  -6  -2   18.71    6.36
   5  -6   2    4.17    5.63
  -5  -6  -2    3.85    4.31
   5  -6   2   18.85   10.68
  -5  -6  -2   33.20    9.70
   5  -6   2    6.23    5.90
  -5   6  -2   14.40    5.60
   5   6   2   15.81    6.94
   5   6   2    5.78    3.81
  -5   6  -2    9.20    6.58
   5   6   2   11.73    5.07
   5   6   2   25.52    6.53
  -6  -6  -2   87.86   17.04
   6  -6   2   84.08   15.90
   6  -6   2  147.02   25.77
   6  -6   2   86.19   20.02
   6  -6   2   87.69   17.38
   6  -6   2  105.61   20.01
  -6  -6  -2  100.49   16.54
  -6  -6  -2   88.69   14.87
   6  -6   2   80.87   19.72
  -6  -6  -2   91.86   14.94
   6   6   2  110.33   15.25
   6   6   2   84.16   13.78
   6   6   2  120.42   19.29
  -6   6  -2  124.14   23.39
   6   6   2   88.32   14.29
  -7  -6  -2   42.13    9.60
   7  -6   2   51.23   16.06
   7  -6   2   31.52   11.97
   7  -6   2   41.47   10.34
  -7  -6  -2   55.25   11.31
   7  -6   2   51.10   15.18
  -7  -6  -2   33.70    8.13
   7  -6   2   33.64    9.05
   7  -6   2   31.25   10.19
   7   6   2   35.78    8.72
   7   6   2   49.66   10.85
  -7   6  -2   23.35   10.38
   7   6   2   38.84    8.04
   7   6   2   50.15    8.81
   8  -6   2   52.23   13.12
   8  -6   2   45.02   12.11
   8  -6   2   68.15   16.71
   8  -6   2   50.69   17.84
  -8  -6  -2   73.71   12.13
   8  -6   2   74.04   20.10
  -8  -6  -2   61.22   12.03
   8  -6   2   81.35   14.53
  -8  -6  -2   47.52   10.72
   8   6   2   56.06   11.16
   8   6   2   63.64   11.02
   8   6   2   65.13   12.00
  -8   6  -2   96.68   20.48
   8   6   2   59.71   10.54
  -9  -6  -2   21.00    7.06
   9  -6   2   22.25    8.18
   9  -6   2   -0.57   13.79
  -9  -6  -2   13.05    7.11
   9  -6   2    6.28    4.54
   9  -6   2   35.38   12.32
   9  -6   2   39.35   16.64
   9  -6   2    8.18    6.08
   9   6   2   13.56    4.74
  -9   6  -2   21.29   10.63
   9   6   2   14.86    5.06
  10  -6   2   29.13    9.30
  10  -6   2   36.37   16.30
  10  -6   2   17.65    7.71
  10  -6   2   35.06   11.77
  10  -6   2   20.72   17.93
  10   6   2   30.76    7.15
  10   6   2   35.85    7.51
 -10   6  -2   29.49   12.58
  11  -6   2   25.61   19.97
  11  -6   2   20.11    9.06
  11  -6   2   30.59   10.24
  11  -6   2   50.95   20.67
  11   6   2   38.13    7.69
  11   6   2   37.55    8.23
  11   6   2   35.82    8.17
 -11   6  -2   19.14   10.53
  12  -6   2    3.72    5.35
  12  -6   2   11.72   22.15
  12  -6   2    3.23    6.17
  12   6   2    6.91    5.02
 -12   6  -2    6.18    6.01
  13  -6   2    5.79    6.52
  13  -6   2    8.38    6.15
 -13   6  -2   -3.49    5.41
  13   6   2    8.40    4.36
  14   6   2   16.21    5.98
  12  -7  -2    7.29    5.02
  12  -7  -2    6.02    6.94
 -12   7   2   -0.95    7.36
  11  -7  -2   18.15   23.59
  11  -7  -2   -0.21    5.46
  11  -7  -2    2.22    5.79
 -11   7   2   15.04    9.80
  10  -7  -2   -0.45    5.79
 -10  -7   2   23.88   13.85
  10  -7  -2    1.64   21.68
  10  -7  -2   -8.63    3.92
  10  -7  -2    9.64   21.71
 -10   7   2   -1.42    5.58
  10   7  -2   -1.87    3.90
   9  -7  -2   26.19    8.66
   9  -7  -2    7.60    7.06
  -9  -7   2   15.71   14.11
  -9  -7   2   16.81    5.58
   9  -7  -2   19.60    8.35
   9  -7  -2    4.55    5.57
   9  -7  -2   14.43   21.81
   9  -7  -2   31.57   21.14
   9   7  -2   13.98    6.58
   9   7  -2   12.80    4.29
   9   7  -2   14.43    6.59
  -9   7   2   16.49   11.44
  -8  -7   2    5.28    4.19
   8  -7  -2    5.15    4.46
   8  -7  -2   21.96   18.89
  -8  -7   2   19.70   11.70
   8  -7  -2    8.31    7.66
   8  -7  -2   17.46    7.97
  -8   7   2   13.94    8.37
   8   7  -2   10.10    6.19
   8   7  -2    2.81    2.93
   8   7  -2    7.12    4.91
   7  -7  -2   -7.61    3.67
   7  -7  -2    2.07    5.14
   7  -7  -2    7.16    4.68
   7  -7  -2    2.20    4.23
  -7  -7   2    4.94    3.41
   7  -7  -2    7.88   16.59
  -7  -7   2    8.78   15.13
  -7  -7   2   -4.99   10.62
   7  -7  -2   -1.71   18.86
   7   7  -2   -0.80    4.35
  -7   7   2   -6.64    4.62
   7   7  -2    1.59    2.76
   7   7  -2   -0.43    4.19
   6  -7  -2   34.14   18.55
   6  -7  -2    0.83   13.27
  -6  -7   2    2.31   10.15
   6  -7  -2    5.98    5.40
  -6  -7   2    6.27    9.21
   6  -7  -2    9.25    6.27
   6  -7  -2   11.46    5.13
   6   7  -2    6.65    5.19
   6   7  -2    1.06    3.42
   6   7  -2   18.37    8.73
  -6   7   2    7.06    7.22
  -5  -7   2   -0.45    0.97
   5  -7  -2    4.61    5.32
  -5  -7   2   10.25   10.35
   5  -7  -2   17.94   14.57
   5  -7  -2    8.64   13.58
   5  -7  -2    1.07    5.51
   5  -7  -2   -0.61    1.18
   5  -7  -2    5.00    4.14
  -5  -7   2    1.28    8.74
  -5   7   2   -5.11    4.84
   5   7  -2   -0.41    4.45
   5   7  -2    0.57    5.48
   5   7  -2    5.26    4.21
  -4  -7   2    8.93   10.69
   4  -7  -2   10.18    4.76
  -4  -7   2    8.83    9.82
   4  -7  -2   10.87    5.58
   4  -7  -2    0.41    4.61
   4  -7  -2  -10.97   13.84
   4  -7  -2   29.95   14.36
  -4  -7   2    0.79    2.04
  -4  -7   2    4.95    1.01
   4   7  -2   13.41    6.56
   4   7  -2   10.08    4.71
   4   7  -2    6.32    7.51
  -4   7   2    2.25    7.26
   4   7  -2   13.86    3.90
  -3  -7   2   -0.06    0.86
   3  -7  -2    4.82    4.88
   3  -7  -2    3.39    4.70
   3  -7  -2   -3.60   13.48
   3  -7  -2    7.50   11.85
  -3  -7   2    1.83    1.14
   3  -7  -2    0.60    0.93
  -3  -7   2    3.58    3.58
  -3  -7   2    5.57   10.11
   3  -7  -2    2.99    3.93
  -3  -7   2   -1.62    9.31
   3   7  -2    2.99    3.78
   3   7  -2    2.20    5.23
   3   7  -2    4.17    2.82
  -3   7   2   -6.57    4.47
   3   7  -2   -4.49    3.80
  -2  -7   2    7.83    4.17
   2  -7  -2    3.62    5.49
   2  -7  -2   14.02   12.14
   2  -7  -2    8.51    5.39
  -2  -7   2   -6.61    9.22
   2  -7  -2  -23.40   12.55
  -2  -7   2    0.05    3.34
   2  -7  -2    0.18    0.81
   2  -7  -2    1.53    3.45
  -2  -7   2    6.57    4.27
  -2   7   2   -2.19    5.48
   2   7  -2    7.03    3.34
   2   7  -2    4.81    3.95
   2   7  -2    6.55    5.70
   2   7  -2    0.19    5.22
  -1  -7   2  -10.96   10.20
  -1  -7   2    9.46    9.69
   1  -7  -2    7.85   10.54
   1  -7  -2    0.11    3.86
   1  -7  -2    2.29    3.69
   1  -7  -2   16.90    6.35
  -1  -7   2    8.31    4.75
  -1  -7   2    3.56    4.55
   1  -7  -2    6.88    5.06
  -1  -7   2    7.51    5.02
   1  -7  -2   -8.21   10.57
   1   7  -2    7.54    4.76
   1   7  -2    4.40    3.39
  -1   7   2    8.53    5.32
   1   7  -2   10.22    7.76
  -1   7   2    1.63    3.08
   1   7  -2    4.70    4.91
  -1   7   2   -4.09    5.89
   0  -7   2    6.43    4.73
   0  -7  -2   -0.29    3.24
   0  -7  -2   -0.85   11.67
   0  -7   2    4.12    3.95
   0  -7  -2   -3.16    9.15
   0  -7   2    1.83    4.14
   0  -7  -2   -1.19    3.90
   0  -7   2   -0.12    0.80
   0  -7  -2   -0.08    0.80
   0  -7   2    5.52   10.20
   0  -7   2   -0.18   10.41
   0  -7   2    6.11    5.36
   0  -7  -2   -5.31    2.50
   0   7   2    2.77    5.92
   0   7  -2   -0.57    4.79
   0   7   2    0.02    3.48
   0   7   2   -1.77    2.78
   0   7  -2   -1.44    2.56
   0   7  -2    4.27    3.94
   0   7  -2   -6.49    3.51
  -1  -7  -2   10.11    5.08
  -1  -7  -2   -3.22   11.21
  -1  -7  -2   15.51    5.38
  -1  -7  -2    1.42    3.77
   1  -7   2   11.02    4.90
   1  -7   2   11.13   10.56
   1  -7   2    8.98    5.48
   1  -7   2    6.71    6.81
   1  -7   2   14.30   10.91
  -1  -7  -2   12.47   10.42
   1   7   2    7.06    7.57
  -1   7  -2    6.09    6.39
   1   7   2   15.00    6.29
  -1   7  -2   12.23    4.84
   1   7   2    8.12    4.12
  -1   7  -2    8.11    4.58
  -2  -7  -2   11.53    8.99
   2  -7   2   14.74   11.95
   2  -7   2   11.41    8.15
   2  -7   2   16.05   12.25
  -2  -7  -2  -11.84   10.06
   2  -7   2    8.15    4.63
   2  -7   2    6.02    5.25
  -2  -7  -2   10.94    4.57
  -2  -7  -2    5.65    4.25
  -2   7  -2    6.41    4.40
   2   7   2   12.21    5.79
  -2   7  -2    3.94    7.43
   2   7   2    9.79    4.68
   2   7   2    4.99    6.27
  -3  -7  -2    1.04   10.74
   3  -7   2   32.42   12.20
   3  -7   2   21.10   13.25
   3  -7   2   11.44    6.24
   3  -7   2   24.20    7.39
   3  -7   2   -6.27   11.49
  -3  -7  -2   22.77    5.57
  -3  -7  -2   19.66   10.94
   3   7   2   13.27    5.30
  -3   7  -2   18.12    5.93
   3   7   2   18.43    6.82
  -3   7  -2   15.32    8.12
   3   7   2   17.35    8.69
   4  -7   2   -0.23    1.47
  -4  -7  -2   -0.64    0.87
  -4  -7  -2    2.72   10.19
   4  -7   2  -15.61   11.55
   4  -7   2    1.59    5.48
   4  -7   2    1.17    4.56
   4  -7   2    0.76    3.42
  -4  -7  -2   12.79    8.55
   4  -7   2  -25.94   10.69
   4   7   2    3.27    3.95
  -4   7  -2    4.93    6.27
   4   7   2    1.50    6.40
   4   7   2    3.95    3.49
   5  -7   2    8.80   14.55
  -5  -7  -2    0.80   10.85
   5  -7   2    3.22    4.80
   5  -7   2    7.45    4.90
   5  -7   2    5.70    6.09
  -5  -7  -2    6.02    9.34
   5  -7   2    5.18   13.34
   5  -7   2   12.91    9.43
  -5   7  -2    2.29    6.01
   5   7   2    4.51    6.05
   5   7   2   15.19    6.20
   5   7   2    7.57    3.90
   6  -7   2   11.11    6.15
  -6  -7  -2   10.21    8.88
   6  -7   2    7.73   16.80
   6  -7   2  -15.29   15.84
  -6  -7  -2    4.34   10.58
   6  -7   2    3.97    5.08
   6  -7   2    5.63    7.89
   6  -7   2    9.10    6.13
  -6   7  -2   11.76    8.29
   6   7   2    7.92    4.48
   6   7   2    5.34    6.60
   6   7   2    8.20    3.86
  -7  -7  -2    2.66    3.35
   7  -7   2    2.72    4.63
  -7  -7  -2  -15.04   10.83
   7  -7   2   -2.65   16.53
   7  -7   2   17.19    9.13
   7  -7   2   -4.91   15.78
   7  -7   2    1.72    7.03
   7  -7   2    7.09    5.91
   7   7   2    1.92    2.90
  -7   7  -2   -6.01    4.64
   7   7   2    4.93    3.34
   7   7   2   -4.24    3.66
   8  -7   2   10.74    7.43
  -8  -7  -2    3.72    4.05
   8  -7   2   -2.29    6.57
   8  -7   2   22.20   17.76
   8  -7   2   -0.27   18.22
   8  -7   2   -1.84    3.27
  -8  -7  -2   10.95   10.80
   8  -7   2    7.53    6.45
  -8   7  -2   -0.70    6.37
   8   7   2    4.95    4.81
   8   7   2    7.93    3.64
   8   7   2    0.42    2.75
   9  -7   2   17.03   19.43
   9  -7   2  -23.86   18.15
   9  -7   2   -5.49    3.89
   9  -7   2    0.92    4.87
  -9  -7  -2    8.10   10.61
  -9   7  -2   -4.33    4.95
   9   7   2    6.71    4.12
   9   7   2    1.08    3.22
   9   7   2    4.63    3.20
  10  -7   2    3.91    6.10
  10  -7   2   -2.41    4.60
  10  -7   2  -10.29   23.15
  10  -7   2  -27.65   21.05
 -10   7  -2    3.43    6.37
  11  -7   2    2.80    4.67
  11  -7   2    1.60    6.10
 -11   7  -2    1.74    5.67
  11   7   2    4.49    3.64
  12  -7   2    4.73    5.86
 -12   7  -2    0.59    5.56
   9  -8  -2   23.68    9.59
   9  -8  -2   -4.18   26.01
  -9  -8   2    3.98   21.46
   9  -8  -2  -20.77   29.51
   9  -8  -2   19.86    8.17
   9   8  -2    8.60    6.09
  -9   8   2   27.11   13.39
   8  -8  -2   10.88   27.06
  -8  -8   2  -14.79   17.23
   8  -8  -2    0.13    3.51
   8  -8  -2   30.06   24.18
   8  -8  -2    6.09    7.10
   8   8  -2    5.60    5.94
  -8   8   2    4.55    9.91
   7  -8  -2   20.56    7.29
   7  -8  -2   16.95   42.06
   7  -8  -2   14.08    8.11
  -7  -8   2  -12.53   15.81
   7  -8  -2   24.67   24.10
   7   8  -2   10.52    7.21
  -7   8   2   31.38   14.41
   6  -8  -2   -4.67   25.27
   6  -8  -2    3.69    3.92
  -6  -8   2    2.78   15.36
   6  -8  -2   21.17   20.47
   6  -8  -2   -0.26    1.85
   6  -8  -2   11.01    6.78
  -6   8   2   -7.91    4.34
   6   8  -2   -4.77    4.83
  -5  -8   2   11.80   16.76
   5  -8  -2   45.95   10.51
   5  -8  -2   41.67   11.68
   5  -8  -2   55.47   23.12
   5  -8  -2   11.90   20.69
   5   8  -2   52.85   11.02
  -5   8   2   32.87   12.54
   5   8  -2   44.93   12.82
   4  -8  -2   -0.18    1.51
  -4  -8   2    0.12   14.72
   4  -8  -2    9.84    5.93
   4  -8  -2   -2.51   18.27
   4  -8  -2    2.43    3.26
   4  -8  -2   32.34   18.33
   4   8  -2   11.40    4.87
   4   8  -2    6.08    2.93
  -4   8   2   13.07   10.24
   4   8  -2   -3.14    5.37
  -3  -8   2   20.49   15.46
   3  -8  -2   27.42    8.91
   3  -8  -2   37.65   18.99
   3  -8  -2   32.08    9.75
   3  -8  -2  -18.24   17.29
  -3   8   2   65.71   17.60
   3   8  -2   42.18   13.19
   3   8  -2   29.37    6.55
   3   8  -2   30.30    8.47
   2  -8  -2   30.26   15.54
   2  -8  -2   24.33    8.12
  -2  -8   2   31.30    7.43
   2  -8  -2   18.95    7.87
   2  -8  -2   -5.33   18.47
   2   8  -2   11.23    4.45
   2   8  -2    9.26    7.59
  -2   8   2   27.53   12.52
   2   8  -2   21.04    6.96
  -1  -8   2   30.78   16.41
   1  -8  -2   50.34   10.56
   1  -8  -2   48.25   18.26
  -1  -8   2    6.18   16.38
  -1  -8   2   43.22    9.76
   1  -8  -2    1.89   18.30
  -1   8   2   68.45   17.27
   1   8  -2   47.12   13.25
   1   8  -2   42.89    8.87
   0  -8   2    0.83    1.36
   0  -8  -2   -0.16    1.27
   0  -8  -2   -9.42   14.03
   0  -8   2  -10.37   12.57
   0  -8  -2    3.99    4.85
   0  -8   2    0.31   16.13
   0  -8  -2   29.01   17.47
   0  -8   2    5.90    5.25
   0   8   2    5.19    7.27
   0   8  -2    6.30    4.17
   0   8  -2   -2.03    5.24
   1  -8   2   28.13    8.06
   1  -8   2   33.03   17.27
  -1  -8  -2   26.47    7.90
  -1  -8  -2   52.55   23.78
   1  -8   2   44.00   10.20
  -1  -8  -2    4.74   16.72
   1  -8   2   -8.85   16.50
  -1   8  -2   52.22   14.86
   1   8   2   23.43   11.21
  -2  -8  -2   10.54    4.94
   2  -8   2   15.66    7.01
  -2  -8  -2   -7.48   16.67
   2  -8   2   -6.95   18.81
   2  -8   2  -10.12   15.99
   2  -8   2    9.47    5.35
   2   8   2   19.47    9.51
   2   8   2    8.77    4.79
  -2   8  -2   12.42    9.62
   2   8   2   13.06    5.68
   3  -8   2   27.61   17.17
  -3  -8  -2  -19.82   16.56
   3  -8   2   27.83    9.06
   3  -8   2    0.17   17.91
   3  -8   2   25.39    7.12
   3   8   2   43.45    8.84
   3   8   2   36.15   10.45
  -3   8  -2   23.46   10.49
   3   8   2   53.18   14.98
   4  -8   2   -1.96   18.36
   4  -8   2    0.08    1.59
   4  -8   2   -5.67   19.05
  -4  -8  -2   21.43   16.21
   4  -8   2    4.55    5.92
   4  -8   2   -0.08    3.49
   4   8   2    8.66    4.32
   4   8   2    2.61    3.80
   4   8   2   -4.56    4.44
  -4   8  -2    6.88    7.62
   5  -8   2   32.17    9.96
  -5  -8  -2    4.02   16.93
   5  -8   2    8.48   20.84
   5  -8   2   30.22   19.12
   5  -8   2   28.03    7.94
  -5   8  -2   50.42   16.74
   5   8   2   43.40   12.56
   6  -8   2    0.08    1.54
   6  -8   2    5.87    5.48
   6  -8   2    5.18    6.09
   6  -8   2    3.91   28.91
   6  -8   2   25.15   23.47
  -6  -8  -2    7.08   16.55
   6   8   2    6.15    5.57
  -6   8  -2   13.24   10.24
   7  -8   2   22.37   24.77
   7  -8   2   17.01    8.46
   7  -8   2   15.80    6.97
  -7  -8  -2   -4.51   16.57
   7  -8   2   -4.63   24.05
   7   8   2   25.30    8.94
  -7   8  -2   17.00   12.22
   8  -8   2    9.01    7.03
   8  -8   2    4.84    4.89
   8  -8   2  -19.23   28.92
   8  -8   2    7.19   24.84
  -8  -8  -2   -9.62   17.41
   8   8   2    6.19    6.18
  -8   8  -2   -6.03    4.65
  -9  -8  -2    6.61   18.59
   9  -8   2    9.49    8.11
   9  -8   2   22.02    7.86
   9  -8   2   -7.61   48.88
  -9   8  -2   14.62    9.99
   9   8   2   17.43    6.24
   4  -9  -2    3.92    4.11
   4  -9  -2   -1.83    6.22
  -4   9   2   -4.77    6.83
   4   9  -2    3.85    7.80
   3  -9  -2   -1.32    2.88
   3  -9  -2    0.04    5.70
  -3   9   2    7.72    8.06
   3   9  -2   -9.58    5.10
  -2  -9   2   -3.96    1.32
   2  -9  -2   -3.40    4.75
  -2   9   2   -8.03    5.87
   2   9  -2    6.13    7.64
  -1  -9   2   -7.26    3.03
   1  -9  -2    0.52    5.91
   1   9  -2   -2.15    5.79
  -1   9   2    3.98    8.82
   0  -9   2   15.76    6.78
   0  -9  -2    6.16    6.43
   0   9  -2    2.86    8.52
   0   9   2    7.48    9.92
   1  -9   2   -1.16    5.20
  -1  -9  -2   -3.98    1.41
   1   9   2   -6.50    5.15
  -1   9  -2   -4.86    5.16
   2  -9   2   16.29    5.98
   2  -9   2   -0.39    5.44
   2   9   2    9.70    9.67
  -2   9  -2   13.56    9.31
   3  -9   2    1.55    3.51
   3  -9   2    1.11    5.85
   3   9   2  -11.04    4.22
  -3   9  -2   -1.34    6.68
   4  -9   2    7.67    7.14
   4  -9   2    1.77    3.83
   4   9   2    9.93    8.07
  -4   9  -2    5.63    7.50
  18   0  -3   -6.57    3.14
  18   0  -3   -5.76    2.85
  17   0  -3    8.45    6.37
  17   0  -3    4.18    4.32
  16   0  -3   16.50    4.97
  16   0  -3    6.35    3.58
  16   0  -3   17.59    6.56
  15   0  -3   -0.12    3.81
  15   0  -3    2.79    3.37
  15   0  -3  -11.71    7.45
  15   0  -3    0.54    5.01
  14   0  -3    1.03    6.58
  14   0  -3    2.50    3.08
  14   0  -3   -1.62    3.30
  14   0  -3    7.13    4.93
  13   0  -3    0.53    3.75
  13   0  -3   -3.04    2.15
  13   0  -3   -2.58    5.23
  13   0  -3   -0.22    4.23
  13   0  -3   -1.26    2.20
  12   0  -3   43.87    9.66
  12   0  -3   23.01    5.95
  12   0  -3   30.36    6.37
  12   0  -3   28.47    6.40
  12   0  -3   25.06    6.51
  12   0  -3   26.39    6.87
  11   0  -3    2.37    3.81
  11   0  -3   -0.58    1.86
  11   0  -3   -0.63    3.72
  11   0  -3    1.34    2.10
  11   0  -3   -1.81    3.14
 -10   0   3    1.15    3.30
  10   0  -3    0.88    2.93
  10   0  -3    0.01    3.12
  10   0  -3   -1.70    2.12
  10   0  -3    1.88    2.05
 -10   0   3    0.64    1.58
  -9   0   3    1.72    2.19
   9   0  -3    0.12    2.50
   9   0  -3    2.46    2.79
   9   0  -3    0.85    2.33
  -9   0   3    2.77    2.39
   9   0  -3    3.82    2.75
   9   0  -3   -0.21    1.76
  -9   0   3    2.03    1.67
  -9   0   3   -0.56    2.62
  -9   0   3    1.67    2.45
   8   0  -3   19.24    3.95
   7   0  -3  273.66   33.09
   7   0  -3  250.01   33.10
  -7   0   3  270.05   33.11
  -7   0   3  230.32   33.06
   7   0  -3  243.89   32.59
   7   0  -3  251.14   33.17
   7   0  -3  249.29   32.87
  -7   0   3  246.00   32.93
  -6   0   3    2.71    1.80
   6   0  -3    4.71    2.35
   6   0  -3    3.72    2.21
   6   0  -3    5.59    2.25
  -6   0   3    2.95    1.84
   6   0  -3    1.92    1.45
  -6   0   3    8.63    2.71
  -5   0   3    2.27    1.62
  -5   0   3    0.74    1.10
  -5   0   3    1.47    1.73
  -5   0   3    1.66    1.55
   5   0  -3    1.16    1.57
   5   0  -3    1.44    1.46
   5   0  -3   -0.04    1.42
   5   0  -3    2.35    1.26
   5   0  -3    2.27    1.65
   4   0  -3    5.35    1.90
  -4   0   3    5.45    1.31
   4   0  -3    3.93    1.56
  -4   0   3    5.10    1.68
  -4   0   3    6.13    2.06
  -4   0   3    3.71    1.96
  -4   0   3    7.55    2.15
   4   0  -3    3.14    1.67
   4   0  -3    6.95    2.09
   4   0  -3    7.52    1.98
   3   0  -3   13.02    2.99
  -3   0   3   17.75    3.01
  -3   0   3   17.81    3.38
   3   0  -3   27.75    3.53
   2   0  -3   57.09    7.96
   1   0  -3   -0.21    0.89
   1   0  -3    0.12    0.42
   1   0  -3   -0.44    0.90
  -1   0   3   -0.15    0.90
   1   0  -3    0.29    0.77
  -1   0   3   -1.11    0.76
  -1   0   3   -0.61    0.98
  -1   0   3    0.08    0.83
  -1   0   3    0.37    0.57
   1   0  -3    0.40    1.27
   0   0  -3    7.29    2.27
   0   0   3    0.32    0.87
   0   0   3   -0.49    1.31
   0   0  -3   -0.38    1.29
   0   0   3    0.03    1.11
   0   0   3    1.88    1.38
   0   0  -3    0.26    0.75
   0   0  -3    0.64    1.24
  -1   0  -3   -0.38    0.86
  -1   0  -3   -1.33    1.17
  -1   0  -3   -0.18    0.70
   1   0   3   -0.34    0.71
   1   0   3    1.03    0.91
  -1   0  -3    0.15    1.05
   1   0   3    0.91    1.37
   1   0   3   -0.62    0.80
   2   0   3    3.16    1.28
  -2   0  -3    1.63    0.99
   2   0   3    0.70    0.72
   2   0   3    1.66    1.46
   2   0   3    0.58    0.87
  -2   0  -3    1.90    1.22
  -2   0  -3    3.60    1.16
  -2   0  -3    1.78    0.77
  -3   0  -3   -0.66    0.65
  -3   0  -3   -0.09    1.27
   3   0   3    0.31    0.83
   3   0   3    2.95    1.42
   4   0   3    2.81    1.47
  -4   0  -3    1.83    1.26
   4   0   3    0.36    0.95
  -4   0  -3    1.90    1.21
   4   0   3    1.13    1.12
   4   0   3    3.46    1.76
  -4   0  -3    2.36    1.54
   5   0   3   -0.10    1.00
   5   0   3    0.60    1.31
  -5   0  -3    0.08    1.74
   5   0   3    0.39    1.12
  -5   0  -3   -0.33    1.10
   5   0   3    1.03    1.65
  -5   0  -3    0.69    1.16
   5   0   3    1.20    1.67
   6   0   3    5.63    2.47
  -7   0  -3  120.84   15.81
   7   0   3  119.37   16.23
   7   0   3  117.79   16.05
   7   0   3  119.05   16.83
   7   0   3  110.49   15.83
   7   0   3  114.62   16.07
   7   0   3  117.77   15.88
   7   0   3  124.89   16.21
   9   0   3    9.33    3.18
   9   0   3    7.65    3.78
   9   0   3    5.16    3.40
   9   0   3    8.41    3.36
   9   0   3    4.07    2.38
   9   0   3    5.81    2.79
  10   0   3    3.34    2.68
  10   0   3    2.16    3.92
  10   0   3    2.15    2.32
  10   0   3   -1.69    3.59
  10   0   3    1.55    3.68
  10   0   3   -0.77    1.85
  11   0   3    0.71    3.37
  11   0   3    0.52    2.38
  11   0   3   -0.63    3.69
  11   0   3    1.36    2.28
  11   0   3    1.57    2.16
  11   0   3   -4.61    4.04
  12   0   3   28.48    6.93
  12   0   3   42.95    8.69
  12   0   3   33.47    7.23
  12   0   3   43.78    7.84
  12   0   3   35.25    7.69
  12   0   3   30.51    9.39
  13   0   3    3.97    3.99
  13   0   3   -4.06    4.28
  13   0   3    2.09    6.12
  13   0   3   -2.63    1.86
  13   0   3    0.30    2.39
  14   0   3    2.88    2.92
  14   0   3    2.47    2.75
  14   0   3   -6.44    6.76
  14   0   3   -1.23    4.64
  14   0   3   -3.90    3.45
  15   0   3    2.68    2.67
  15   0   3    0.12    3.44
  15   0   3   -0.08    2.64
  16   0   3    6.21    3.39
  16   0   3   -0.88    2.85
  16   0   3    0.69    5.18
  17   0   3    4.92    4.67
  17   0   3   -2.91    2.86
  18   0   3    2.38    5.68
  18   0   3    3.11    3.66
  18  -1  -3    0.81    4.60
  18  -1  -3    1.89    4.54
  18   1  -3   -0.10    2.66
  18   1  -3    3.79    5.73
  17  -1  -3   -0.51    4.46
  17  -1  -3    0.66    5.64
  17  -1  -3  -13.20   11.11
  17   1  -3   -3.89    2.29
  17   1  -3   -4.24    4.06
  16  -1  -3    1.32    9.97
  16  -1  -3    6.86    3.51
  16  -1  -3    2.81    4.92
  16  -1  -3    2.46    4.37
  16   1  -3    3.45    4.81
  16   1  -3    2.00    2.86
  15  -1  -3    1.75    2.73
  15  -1  -3    1.14    3.19
  15  -1  -3    4.35    3.94
  15  -1  -3    6.54    5.94
  15  -1  -3   -1.18    7.96
  15  -1  -3   -8.59    7.44
  15   1  -3    5.66    3.31
  15   1  -3    8.50    5.39
  14  -1  -3   31.57    8.60
  14  -1  -3   36.34    8.09
  14  -1  -3   25.65    8.94
  14  -1  -3   24.55    8.30
  14  -1  -3   21.96    6.84
  14  -1  -3   22.67    6.51
  14   1  -3   27.08    8.57
  14   1  -3   27.68    6.03
  13  -1  -3   -3.14    6.05
  13  -1  -3    1.28    3.17
  13  -1  -3   -1.99    3.81
  13  -1  -3    1.49    2.91
  13  -1  -3   -0.27    6.05
  13  -1  -3   -1.94    2.76
  13   1  -3   -1.69    3.23
 -13   1   3   -0.89    1.81
  13   1  -3   -2.10    1.97
  12  -1  -3   18.27    6.21
  12  -1  -3   26.93    8.20
  12  -1  -3   23.34    7.51
  12  -1  -3   19.01    5.79
 -12   1   3   15.06    5.46
  12   1  -3   21.55    6.23
  12   1  -3   18.84    4.43
 -12   1   3   17.16    4.85
  11  -1  -3   14.85    5.69
  11  -1  -3   20.95    5.26
  11  -1  -3   18.00    5.77
  11  -1  -3   15.93    5.60
  11   1  -3   14.43    3.53
 -11   1   3   18.94    5.51
 -11   1   3    9.69    3.68
 -11   1   3   16.41    5.20
  11   1  -3   15.95    5.48
  10  -1  -3  121.24   16.89
  10  -1  -3  118.01   17.01
  10  -1  -3  104.11   16.11
  10  -1  -3  127.62   17.23
  10   1  -3  118.94   15.37
  10   1  -3  111.46   15.22
  10   1  -3  115.43   16.49
 -10   1   3   96.89   15.71
 -10   1   3  129.33   17.38
 -10   1   3  118.97   16.72
 -10   1   3  114.30   16.63
 -10   1   3  100.40   16.72
  10   1  -3  111.74   14.97
   9  -1  -3   58.20   10.79
   9  -1  -3   56.50    9.18
   9  -1  -3   45.87   10.00
   9  -1  -3   46.00    9.23
   9  -1  -3   45.27    9.75
   9   1  -3   47.35    8.08
  -9   1   3   67.97   11.11
  -9   1   3   61.39    9.21
  -9   1   3   56.15    9.99
   9   1  -3   37.20    6.69
  -9   1   3   47.05    9.45
  -9   1   3   54.26   10.27
   9   1  -3   44.00    8.51
   8  -1  -3   87.07   12.86
  -8  -1   3   86.16   11.52
   8  -1  -3   91.88   12.35
   8  -1  -3   87.69   12.87
   8  -1  -3   80.88   12.79
   8  -1  -3   84.86   14.36
   8   1  -3   68.40   12.17
  -8   1   3   86.00   12.79
  -8   1   3   73.75   12.58
  -8   1   3   83.48   12.76
   8   1  -3   84.23   11.30
   8   1  -3   87.69   12.27
  -8   1   3  107.30   13.54
   7  -1  -3  656.72   82.02
   7  -1  -3  603.65   81.81
   7  -1  -3  632.48   82.16
   7  -1  -3  655.05   81.60
   7  -1  -3  633.63   82.04
  -7  -1   3  674.86   80.97
  -7   1   3  663.48   82.11
  -7   1   3  605.18   81.86
   7   1  -3  548.50   81.21
  -7   1   3  664.28   82.07
  -7   1   3  677.53   82.25
   7   1  -3  636.76   81.42
   6  -1  -3  106.55   15.74
   6  -1  -3  103.30   15.93
  -6  -1   3  112.34   14.99
   6  -1  -3  122.01   16.30
  -6  -1   3  110.21   14.97
   6  -1  -3  110.47   16.06
   6  -1  -3  111.04   15.54
  -6   1   3  109.62   15.21
   6   1  -3  113.03   15.29
  -6   1   3  104.54   15.98
   6   1  -3  108.67   15.08
   6   1  -3  119.25   14.76
  -6   1   3   94.64   15.66
  -6   1   3  136.13   16.32
  -6   1   3  121.09   16.24
   6   1  -3  135.94   15.70
   5  -1  -3  215.31   29.91
   5  -1  -3  213.77   29.96
   5  -1  -3  221.80   29.77
   5  -1  -3  207.39   30.04
  -5  -1   3  217.58   29.15
   5  -1  -3  220.52   29.59
  -5  -1   3  219.85   29.21
   5   1  -3  210.96   28.88
  -5   1   3  238.95   29.86
  -5   1   3  225.26   30.08
   5   1  -3  227.89   29.50
   5   1  -3  231.25   29.26
   5   1  -3  243.66   29.60
  -5   1   3  240.93   29.48
   5   1  -3  268.42   29.57
   4  -1  -3   74.33   10.88
   4  -1  -3   87.28   11.14
   4  -1  -3   65.71   11.15
   4  -1  -3   76.61   11.37
  -4   1   3   74.12   10.78
   4   1  -3   86.08   10.49
   4   1  -3   81.98   10.34
  -3  -1   3  656.77   84.41
   3  -1  -3  593.73   84.37
  -3   1   3  734.46   84.72
   3   1  -3  796.01   84.29
  -3   1   3  583.53   84.43
  -3   1   3  612.95   84.13
   2  -1  -3 1284.55  193.03
   2   1  -3 1765.89  193.06
   1  -1  -3    5.39    2.07
   1  -1  -3    5.34    1.81
  -1  -1   3    8.73    1.85
   1  -1  -3    6.56    1.77
   1  -1  -3    5.50    1.68
   1  -1  -3    4.12    1.89
  -1   1   3    7.17    2.20
   1   1  -3    7.03    2.19
  -1   1   3    4.28    1.66
  -1   1   3    4.32    1.49
   1   1  -3    4.86    1.57
  -1   1   3   10.39    2.43
  -1   1   3    6.35    2.34
   1   1  -3    5.06    1.73
   1   1  -3    8.97    2.25
   0  -1   3   36.18    5.32
   0  -1  -3   30.14    4.47
   0  -1   3   32.12    4.69
   0  -1  -3   30.59    4.72
   0  -1  -3   30.99    4.65
   0  -1  -3   34.03    5.57
   0  -1   3   26.89    4.62
   0  -1   3   29.60    5.01
   0   1  -3   31.76    4.68
   0   1   3   28.28    4.60
   0   1   3   28.69    4.75
   0   1  -3   25.37    4.39
   0   1  -3   27.78    4.71
   0   1   3   32.13    4.52
   0   1   3   28.31    4.72
   0   1  -3   32.83    4.64
   0   1   3   30.69    4.99
  -1  -1  -3  206.78   22.41
   1  -1   3  165.21   22.35
  -1  -1  -3  177.22   22.31
  -1  -1  -3  160.78   22.23
   1  -1   3  159.01   22.37
   1  -1   3  167.35   22.06
  -1  -1  -3  178.21   22.21
   1  -1   3  172.77   22.22
   1  -1   3  178.81   22.23
   1   1   3  143.61   22.18
   1   1   3  158.80   22.20
  -1   1  -3  164.31   22.38
   1   1   3  193.27   22.32
  -1   1  -3  168.43   22.22
  -1   1  -3  175.72   22.18
  -1   1  -3  153.11   22.39
   1   1   3  183.17   22.29
  -2  -1  -3 2256.72  275.45
   2   1   3 2170.47  275.38
  -2   1  -3 2109.15  275.77
   3  -1   3   49.78    7.50
   3  -1   3   53.09    7.48
   3  -1   3   47.67    7.77
  -3  -1  -3   37.53    7.42
   3  -1   3   62.47    7.87
  -3  -1  -3   52.49    7.16
   3  -1   3   50.73    7.44
  -3  -1  -3   37.61    7.62
   3   1   3   60.78    7.10
   3   1   3   53.28    7.42
  -3   1  -3   43.96    7.72
   3   1   3   63.36    7.44
  -3   1  -3   50.33    7.71
   3   1   3   54.75    7.36
  -3   1  -3   42.70    7.31
  -3   1  -3   56.96    7.47
   4  -1   3   62.52    9.14
   4  -1   3   62.61    8.94
   4  -1   3   51.73    8.55
   4  -1   3   81.09    8.97
   4   1   3   57.21    7.92
   4   1   3   56.97    8.50
  -4   1  -3   56.83    9.17
  -4   1  -3   62.74    8.73
   5  -1   3  428.34   56.60
   5  -1   3  459.36   56.89
   5  -1   3  410.15   56.62
  -5  -1  -3  415.87   55.79
   5  -1   3  428.90   56.71
   5  -1   3  452.45   56.47
   5  -1   3  438.37   56.39
  -5   1  -3  443.04   56.25
   5   1   3  428.40   55.58
   5   1   3  481.30   56.07
   6  -1   3   55.34    7.79
   6  -1   3   63.60    9.91
   6  -1   3   42.95    8.34
   6  -1   3   53.07    8.93
   6  -1   3   46.52    8.14
   6  -1   3   74.77    9.91
   6  -1   3   42.64    8.48
  -6  -1  -3   39.41    6.58
   6   1   3   46.86    7.10
   6   1   3   43.60    6.30
  -6   1  -3   50.78    7.21
   7  -1   3  104.76   14.79
   7  -1   3   87.41   13.95
   7  -1   3  103.37   14.75
   7  -1   3   93.92   14.43
   7  -1   3   90.46   14.20
   7  -1   3  101.83   14.15
   7  -1   3   85.89   14.29
   7   1   3  103.42   13.14
  -7   1  -3  109.48   14.79
  -7   1  -3   93.30   13.81
   7   1   3  104.86   13.60
   7   1   3  110.98   13.33
   8  -1   3  137.02   18.50
   8  -1   3  137.44   19.21
   8  -1   3  133.25   18.87
   8  -1   3  136.71   18.69
   8  -1   3  120.42   18.99
   8  -1   3  128.48   18.77
   8   1   3  147.62   17.44
   8   1   3  127.39   17.60
   8   1   3  119.77   17.39
   8   1   3  138.50   19.09
  -8   1  -3  140.97   19.06
  -8   1  -3  134.52   18.16
   9  -1   3  161.62   24.24
   9  -1   3  166.97   24.18
   9  -1   3  186.29   25.24
   9  -1   3  170.85   24.58
   9  -1   3  197.28   25.23
   9  -1   3  186.17   24.82
   9   1   3  168.73   24.77
   9   1   3  178.68   23.27
  -9   1  -3  191.65   24.94
  -9   1  -3  186.01   23.93
  10  -1   3   11.30    4.41
  10  -1   3    7.74    3.60
  10  -1   3    6.44    3.81
  10  -1   3   10.17    5.62
  10  -1   3    9.00    3.84
  10  -1   3   12.46    4.55
  10  -1   3   10.38    5.00
 -10   1  -3   14.43    3.98
  10   1   3   11.92    2.92
 -10   1  -3   15.69    4.90
  10   1   3   13.91    5.40
  11  -1   3   16.01    5.35
  11  -1   3   22.30    5.36
  11  -1   3   14.37    4.80
  11  -1   3   11.00    6.11
  11  -1   3   13.53    5.18
 -11   1  -3   11.02    5.09
  11   1   3   11.27    5.21
 -11   1  -3   11.65    4.09
  11   1   3   13.97    3.48
  12  -1   3   61.83   10.43
  12  -1   3   47.20   10.47
  12  -1   3   34.61    9.46
  12  -1   3   59.27   11.39
  12  -1   3   40.37    9.24
  12  -1   3   50.39   10.68
  12  -1   3   46.67    9.80
  12   1   3   50.30    8.31
 -12   1  -3   55.23    9.45
  12   1   3   59.69   11.29
  13  -1   3    3.80    3.27
  13  -1   3    5.38    3.13
  13  -1   3    3.73    3.19
  13  -1   3   -1.71    2.11
  13  -1   3   -3.19    2.66
  13  -1   3   -6.58    6.66
  13  -1   3   -2.33    5.88
  13   1   3   -0.53    1.73
  13   1   3   -0.72    3.43
 -13   1  -3    1.04    2.33
 -13   1  -3   -0.08    0.77
  14  -1   3   11.50    4.90
  14  -1   3   13.60    4.60
  14  -1   3    6.21    4.73
  14  -1   3    4.33    7.89
  14  -1   3   10.82    7.61
  14  -1   3   11.97    4.84
  14   1   3   12.66    3.73
  14   1   3    9.58    3.48
  14   1   3   13.03    5.98
  15  -1   3   33.71   10.54
  15  -1   3   21.27    6.27
  15  -1   3   20.29    7.53
  15  -1   3   19.05    9.33
  15  -1   3   21.38    6.73
  15   1   3   22.94    5.30
  15   1   3   20.29    5.31
  15   1   3   26.41    9.43
  16  -1   3    0.62    9.32
  16  -1   3   12.55    5.57
  16  -1   3    3.79    3.27
  16  -1   3    3.62    5.36
  16   1   3   12.25    3.81
  16   1   3    1.57    2.82
  16   1   3    6.32    6.57
  17  -1   3    9.11    9.96
  17  -1   3   10.04    6.39
  17  -1   3    4.48    4.20
  17   1   3    5.94    5.83
  17   1   3    5.38    3.41
  18  -1   3   -1.72    5.79
  18  -1   3    2.93    4.21
  18   1   3    1.56    4.66
  18  -2  -3  -11.62   17.70
  18  -2  -3    5.07    6.37
  18  -2  -3   13.65    7.77
  18   2  -3   10.91    5.86
  17  -2  -3   10.68   14.51
  17  -2  -3    2.53    5.54
  17  -2  -3    1.39    5.05
  17   2  -3    1.31    5.05
  17   2  -3   -0.53    2.17
  16  -2  -3   -4.21   11.07
  16  -2  -3   23.57    7.10
  16  -2  -3    4.36    4.31
  16  -2  -3    7.14    5.57
 -16   2   3    0.48    2.40
  16   2  -3   18.36    3.92
  16   2  -3   23.83    7.28
  15  -2  -3    1.65    4.32
  15  -2  -3    2.93    3.92
  15  -2  -3    6.78   10.42
  15  -2  -3    1.51    4.22
  15  -2  -3   -1.42   14.86
  15   2  -3    5.84    2.34
 -15   2   3   -0.85    0.90
  15   2  -3   10.19    4.83
  14  -2  -3   -4.43    3.03
  14  -2  -3   -2.26    8.00
  14  -2  -3    2.69    4.15
  14  -2  -3    7.55    5.10
  14  -2  -3    4.62    8.96
  14   2  -3    1.29    1.81
 -14   2   3   -0.24    0.77
  14   2  -3    1.79    4.00
  13  -2  -3   -0.98    3.22
  13  -2  -3   -0.13    3.62
  13  -2  -3   -0.11    3.74
  13  -2  -3    3.51    4.45
  13  -2  -3    8.67    7.93
  13  -2  -3    1.26    3.74
  13  -2  -3  -10.24    7.43
  13   2  -3    3.32    1.99
 -13   2   3    3.23    4.41
  13   2  -3    5.50    3.90
  12  -2  -3  154.45   21.31
  12  -2  -3  116.30   18.78
  12  -2  -3  109.41   18.27
  12  -2  -3  104.13   17.64
  12  -2  -3  108.57   18.46
  12   2  -3  115.48   15.79
  12   2  -3   91.43   13.85
 -12   2   3   96.00   15.36
 -12   2   3  121.55   20.02
  11  -2  -3   37.40    9.28
  11  -2  -3   35.50    8.82
  11  -2  -3   30.08    7.36
  11  -2  -3   29.75    7.96
  11  -2  -3   27.00    8.40
  11   2  -3   22.86    4.42
 -11   2   3   23.11    7.12
 -11   2   3   23.35    6.60
 -11   2   3   35.30    9.15
  11   2  -3   34.17    7.26
  10  -2  -3   36.93    8.90
  10  -2  -3   47.11    9.68
  10  -2  -3   52.60    9.41
  10  -2  -3   42.88   10.42
 -10   2   3   59.91   11.85
 -10   2   3   34.62    9.03
 -10   2   3   34.75    8.77
 -10   2   3   40.62    8.21
  10   2  -3   32.68    5.37
 -10   2   3   32.78    9.12
  10   2  -3   52.42    8.83
   9  -2  -3  135.98   21.40
   9  -2  -3  143.02   21.85
   9  -2  -3  150.07   21.17
   9  -2  -3  153.80   22.13
  -9   2   3  148.89   21.56
  -9   2   3  155.05   21.02
  -9   2   3  157.15   21.89
  -9   2   3  156.07   22.39
   9   2  -3  144.74   19.37
   9   2  -3  164.46   20.64
  -9   2   3  149.01   22.12
   8  -2  -3  794.65  100.52
   8  -2  -3  799.10  100.66
   8  -2  -3  847.80  100.26
   8  -2  -3  747.10  100.26
   8  -2  -3  651.74   99.49
  -8   2   3  765.33  100.55
  -8   2   3  831.97  100.22
  -8   2   3  723.51   99.57
   8   2  -3  842.15   99.14
   7  -2  -3  528.71   65.71
   7  -2  -3  496.27   65.63
   7  -2  -3  518.94   65.07
   7  -2  -3  534.44   65.95
  -7  -2   3  487.56   63.60
   7  -2  -3  525.20   65.28
  -7   2   3  500.26   64.63
  -7   2   3  460.52   65.06
   7   2  -3  513.61   64.20
  -7   2   3  459.75   65.57
  -6  -2   3  296.63   35.91
   6  -2  -3  284.74   37.33
   6  -2  -3  262.05   36.45
   6  -2  -3  297.04   37.33
   6  -2  -3  308.67   36.82
   6  -2  -3  258.61   37.06
  -6   2   3  269.52   36.26
  -6   2   3  278.63   36.68
  -6   2   3  298.88   37.24
   6   2  -3  250.06   35.51
   6   2  -3  262.29   35.59
   6   2  -3  272.36   35.56
  -6   2   3  297.47   37.49
  -6   2   3  271.32   37.28
   5  -2  -3  785.44   99.87
  -5  -2   3  729.84   98.80
  -5  -2   3  702.82   98.76
   5  -2  -3  799.83   99.21
   5  -2  -3  786.51   99.70
   5  -2  -3  762.65   99.16
   5  -2  -3  722.95   99.61
  -5   2   3  736.73   99.61
  -5   2   3  794.45   99.24
   5   2  -3  849.10   98.55
  -5   2   3  798.60   99.90
  -5   2   3  813.02   99.09
  -5   2   3  797.70   99.93
   4  -2  -3 1222.33  166.04
  -4   2   3 1434.50  166.49
   4   2  -3 1265.43  165.22
   3  -2  -3  441.38   59.16
  -3  -2   3  430.68   58.84
   3  -2  -3  493.13   59.21
   3  -2  -3  448.65   59.65
   3  -2  -3  441.92   59.65
   3  -2  -3  454.42   59.77
  -3  -2   3  481.74   58.90
  -3  -2   3  460.65   58.62
  -3   2   3  491.42   59.91
   3   2  -3  456.78   58.95
  -3   2   3  463.62   59.72
   3   2  -3  450.77   58.98
   3   2  -3  471.03   58.67
  -3   2   3  442.41   59.15
  -3   2   3  482.97   59.21
  -3   2   3  444.79   59.77
  -2  -2   3   68.44    8.57
  -2  -2   3   63.05    8.28
   2  -2  -3   48.64    8.88
  -2  -2   3   50.60    7.96
   2  -2  -3   44.00    8.84
  -2  -2   3   66.43    8.67
  -2  -2   3   74.00    8.73
   2  -2  -3   65.14    8.50
   2   2  -3   61.88    8.36
  -2   2   3   57.47    8.45
   2   2  -3   57.15    8.74
  -2   2   3   32.50    8.97
  -2   2   3   36.00    8.98
   2   2  -3   64.30    8.30
   2   2  -3   57.98    8.53
  -2   2   3   64.03    9.19
  -2   2   3   69.70    8.79
   1  -2  -3    0.77    1.46
  -1  -2   3    1.28    1.31
  -1  -2   3    1.25    1.27
   1  -2  -3    2.11    1.69
   1  -2  -3   -1.19    1.93
   1  -2  -3    2.84    1.40
  -1  -2   3    2.13    1.42
   1  -2  -3    1.69    1.57
  -1   2   3    1.80    1.74
   1   2  -3    0.62    1.08
  -1   2   3    4.52    1.69
   1   2  -3   -0.02    1.27
   1   2  -3    1.34    1.27
  -1   2   3    1.60    1.43
   1   2  -3   -2.45    1.77
  -1   2   3    0.83    1.87
   1   2  -3   -0.57    0.78
  -1   2   3    0.85    1.32
   0  -2  -3  360.43   45.65
   0  -2  -3  338.31   45.46
   0  -2   3  343.35   45.49
   0  -2   3  351.24   45.50
   0  -2   3  350.59   45.55
   0  -2  -3  356.60   45.93
   0  -2   3  337.37   45.88
   0  -2   3  364.67   45.89
   0  -2  -3  323.44   45.74
   0  -2  -3  383.37   46.07
   0   2  -3  353.15   45.99
   0   2   3  360.43   45.97
   0   2  -3  340.46   45.49
   0   2  -3  364.25   45.63
   0   2   3  380.37   46.11
   0   2   3  362.20   45.53
   0   2   3  354.27   45.93
   0   2  -3  342.03   45.89
   0   2   3  364.42   45.51
  -1  -2  -3   71.57    9.77
   1  -2   3   69.30   10.09
  -1  -2  -3   64.47    9.56
   1  -2   3   76.57    9.57
   1  -2   3   79.33    9.66
   1  -2   3   58.46    9.05
  -1  -2  -3   56.59    9.14
  -1  -2  -3   60.77    9.46
  -1  -2  -3   60.80    9.05
   1  -2   3   62.28    9.76
   1  -2   3   66.65    9.44
   1   2   3   65.76    9.71
  -1   2  -3   65.47    9.52
  -1   2  -3   66.84   10.15
  -1   2  -3   70.30   10.00
  -1   2  -3   68.95    9.12
  -1   2  -3   63.14    9.41
   1   2   3   63.15    9.65
   1   2   3   59.15    9.10
   1   2   3   64.78    9.60
   1   2   3   84.94    9.72
  -2  -2  -3   52.69    7.41
   2  -2   3   35.11    7.99
  -2  -2  -3   50.00    7.04
   2  -2   3   52.23    7.93
  -2  -2  -3   48.72    6.88
   2  -2   3   43.56    7.39
   2   2   3   54.76    7.11
   2   2   3   55.20    7.54
  -2   2  -3   48.17    7.47
  -2   2  -3   46.83    7.53
  -2   2  -3   48.03    7.24
   3  -2   3   19.70    4.83
  -3  -2  -3   15.89    4.21
   3  -2   3   15.21    4.17
  -3  -2  -3   25.35    4.53
   3  -2   3   23.56    5.21
   3  -2   3   26.08    5.69
  -3  -2  -3   30.69    4.35
   3  -2   3   24.15    5.67
   3  -2   3   26.08    5.42
   3  -2   3   36.07    6.88
   3   2   3   22.17    4.64
  -3   2  -3   30.83    5.59
   3   2   3   19.38    4.40
   3   2   3   32.25    4.43
  -3   2  -3   25.57    5.38
  -3   2  -3   21.32    4.54
   4  -2   3  816.57  105.89
   4  -2   3  920.78  106.50
   4  -2   3  902.61  106.44
   4  -2   3  792.96  105.82
  -4  -2  -3  849.28  105.25
   4  -2   3  711.41  106.21
  -4  -2  -3  787.12  105.20
  -4   2  -3  833.21  105.85
   4   2   3  758.99  105.23
   4   2   3  924.19  105.41
   5  -2   3  640.96   82.68
   5  -2   3  658.49   83.10
   5  -2   3  648.47   82.67
   5  -2   3  617.54   82.97
   5  -2   3  663.23   83.27
  -5  -2  -3  584.93   82.01
   5  -2   3  635.09   82.69
   5  -2   3  674.88   83.33
   5  -2   3  681.08   82.67
  -5  -2  -3  578.88   81.97
   5   2   3  662.68   81.76
  -5   2  -3  667.83   82.52
  -5   2  -3  634.69   82.68
  -5   2  -3  686.48   82.78
   6  -2   3  318.14   41.90
   6  -2   3  309.39   42.32
   6  -2   3  386.10   42.66
   6  -2   3  290.55   42.27
   6  -2   3  311.87   41.78
   6  -2   3  318.46   42.05
   6  -2   3  292.27   41.80
   6  -2   3  301.51   42.48
  -6  -2  -3  353.16   40.77
   6   2   3  299.86   40.67
   6   2   3  302.34   40.56
  -6   2  -3  353.55   42.20
  -6   2  -3  317.98   42.57
   7  -2   3   86.99   13.04
   7  -2   3   73.55   11.47
   7  -2   3   81.53   12.09
   7  -2   3   79.14   12.97
   7  -2   3   60.71   12.43
   7  -2   3   66.60   10.89
   7  -2   3   62.08   10.65
  -7   2  -3   73.01   12.90
   7   2   3   50.37    7.73
  -7   2  -3   43.47    9.45
   8  -2   3  729.76  100.54
   8  -2   3  828.79  100.17
   8  -2   3  839.78  100.70
   8  -2   3  675.99   99.92
   8  -2   3  811.97  100.97
   8  -2   3  674.11  100.37
  -8   2  -3  804.10  100.96
  -8   2  -3  889.56  100.12
   9  -2   3  285.47   41.03
   9  -2   3  320.34   40.59
   9  -2   3  318.90   40.48
   9  -2   3  280.58   40.81
   9  -2   3  304.33   40.92
   9  -2   3  306.53   41.41
   9  -2   3  327.20   41.19
  -9   2  -3  274.64   40.99
  -9   2  -3  302.99   40.05
  10  -2   3  207.69   29.30
  10  -2   3  215.46   29.20
  10  -2   3  206.43   29.34
  10  -2   3  196.84   28.38
  10  -2   3  212.59   28.65
  10  -2   3  239.15   30.07
  10  -2   3  178.54   28.81
 -10   2  -3  215.00   28.07
  10   2   3  231.98   28.99
 -10   2  -3  197.46   29.25
  10   2   3  196.40   26.54
  11  -2   3   -1.10    2.81
  11  -2   3    7.64    7.18
  11  -2   3    6.26    3.70
  11  -2   3    8.57    4.15
  11  -2   3    0.63    4.29
 -11   2  -3    7.21    3.48
  11   2   3    4.19    3.63
 -11   2  -3   -0.56    3.26
  11   2   3    1.84    1.36
  12  -2   3  165.93   23.74
  12  -2   3  166.58   21.56
  12  -2   3  151.19   21.39
  12  -2   3  157.99   22.59
  12  -2   3  146.78   22.17
  12   2   3  143.54   21.66
 -12   2  -3  140.83   21.85
  12   2   3  129.28   18.97
  13  -2   3   -4.11    8.40
  13  -2   3   10.98    5.33
  13  -2   3    5.69    4.63
  13  -2   3    9.00    7.71
  13  -2   3    7.01    4.78
  13   2   3   12.12    5.80
  13   2   3    7.49    2.37
  14  -2   3   58.34   14.36
  14  -2   3   46.61   11.68
  14  -2   3   41.62   10.65
  14  -2   3   39.45   10.21
  14  -2   3   39.36   12.45
  14   2   3   42.30    7.33
  14   2   3   54.33   12.43
  15  -2   3    8.58    5.23
  15  -2   3    1.04   11.48
  15  -2   3   10.01    5.79
  15  -2   3    1.18    3.53
  15   2   3    5.53    2.44
  15   2   3    6.44    2.67
  15   2   3    5.71    4.97
  16  -2   3   22.16    8.24
  16  -2   3   11.11    6.06
  16  -2   3   -1.92   13.04
  16   2   3    8.72    3.44
  16   2   3    9.58    6.06
  17  -2   3    5.08    4.96
  17  -2   3   -2.76   15.07
  17  -2   3    1.12    5.58
  17   2   3   -0.19    4.71
  17  -3  -3    3.21    6.29
  17  -3  -3   -3.24    4.19
  17   3  -3    7.52    4.95
 -17   3   3   -1.85    2.02
  16  -3  -3    7.03    6.77
  16  -3  -3    7.75   15.64
  16  -3  -3    2.35    5.11
  16   3  -3    8.83    4.70
  15  -3  -3    5.64    6.02
  15  -3  -3    8.08    6.23
  15  -3  -3    8.15   12.64
  15  -3  -3    1.79    4.44
  15   3  -3    2.83    2.13
  15   3  -3    5.56    4.09
 -15   3   3   -0.66    1.10
  14  -3  -3   -0.09   10.85
  14  -3  -3    9.82    5.75
  14  -3  -3   10.33    5.63
  14  -3  -3    4.80   11.50
  14  -3  -3   17.78    7.26
  14   3  -3   10.72    4.82
  13  -3  -3   -1.31    4.21
  13  -3  -3    4.62    4.86
  13  -3  -3   13.77   10.08
  13  -3  -3    2.74    5.07
  13  -3  -3   13.42    9.95
  13   3  -3   -1.94    2.79
 -13   3   3   -0.36    4.72
  13   3  -3   -1.55    1.78
  12  -3  -3   16.29    6.63
  12  -3  -3   13.21    9.49
  12  -3  -3   15.70    6.96
  12  -3  -3    5.25    9.23
  12  -3  -3    7.88    5.40
  12   3  -3   22.89    5.54
  12   3  -3   12.15    3.55
 -12   3   3   12.32    7.28
  11  -3  -3    3.33    4.42
  11  -3  -3    0.92    7.13
  11  -3  -3    0.82    3.70
  11  -3  -3   -1.31    2.90
  11  -3  -3    4.16    3.92
  11   3  -3   -2.43    1.37
  11   3  -3    2.65    2.86
 -11   3   3   -4.97    2.94
  10  -3  -3   16.23    5.89
  10  -3  -3   11.07    4.83
  10  -3  -3    6.92    4.91
  10  -3  -3    8.24    4.38
  10  -3  -3   12.78    7.73
  10   3  -3    3.15    2.64
 -10   3   3   13.27    4.08
  10   3  -3    8.95    3.19
 -10   3   3   12.33    6.69
   9  -3  -3  110.19   17.08
   9  -3  -3   83.37   14.77
   9  -3  -3  102.29   18.30
   9  -3  -3   77.05   15.20
   9  -3  -3   99.50   17.35
  -9   3   3  104.28   15.66
   9   3  -3  101.63   13.16
  -9   3   3  100.51   17.11
  -9   3   3   78.16   16.30
   9   3  -3   74.34   12.91
  -9   3   3  106.01   16.37
  -9   3   3  113.78   17.95
   8  -3  -3   43.58   10.29
   8  -3  -3   55.39   12.14
   8  -3  -3   94.70   12.10
  -8   3   3  109.90   12.64
   8   3  -3   58.50    9.91
  -8   3   3   86.21   14.52
  -8   3   3   30.00   10.78
   8   3  -3   81.07    9.89
  -8   3   3  112.13   13.78
   7  -3  -3  149.10   23.24
   7  -3  -3  179.89   24.42
   7  -3  -3  153.45   23.09
   7  -3  -3  155.34   23.91
   7  -3  -3  149.07   22.99
   7  -3  -3  141.59   24.01
  -7  -3   3  177.24   21.81
  -7   3   3  196.96   24.72
  -7   3   3  163.89   23.23
   7   3  -3  161.73   21.62
  -7   3   3  170.55   24.02
   7   3  -3  175.40   21.74
  -7   3   3  160.43   23.06
   7   3  -3  177.63   22.10
  -7   3   3  155.31   24.23
  -7   3   3  154.43   22.71
  -6  -3   3   46.02    7.87
   6  -3  -3   52.60   10.65
   6  -3  -3   44.76    9.90
  -6  -3   3   60.25    8.96
   6  -3  -3   36.27    8.53
  -6  -3   3   43.83    7.55
   6  -3  -3   26.45    8.34
   6  -3  -3   41.72    8.82
  -6  -3   3   58.63    8.60
   6  -3  -3   53.25   10.22
   6   3  -3   57.81    8.27
  -6   3   3   40.40   10.81
   6   3  -3   39.38    6.65
  -6   3   3   52.57    9.37
   6   3  -3   40.45    6.59
  -6   3   3   46.59    8.89
  -6   3   3   50.64   10.86
  -6   3   3   32.26    8.38
   5  -3  -3  252.96   35.13
   5  -3  -3  270.20   34.35
  -5  -3   3  242.93   33.50
   5  -3  -3  266.50   35.37
   5  -3  -3  232.85   34.91
  -5  -3   3  260.53   33.70
  -5  -3   3  241.51   33.50
   5  -3  -3  243.52   34.49
   5  -3  -3  242.28   34.27
  -5  -3   3  279.29   33.73
  -5   3   3  290.77   35.66
   5   3  -3  247.01   33.42
  -5   3   3  271.88   35.54
  -5   3   3  249.08   34.24
  -5   3   3  272.10   35.29
   5   3  -3  269.69   33.34
  -5   3   3  277.34   34.39
   5   3  -3  238.95   33.25
  -4  -3   3  113.63   14.22
  -4  -3   3  117.89   14.23
   4  -3  -3  107.10   15.54
   4  -3  -3   81.88   14.38
   4   3  -3   83.26   13.63
  -4   3   3   79.92   14.29
  -4   3   3  113.48   14.74
  -4   3   3  115.92   15.65
   3  -3  -3    2.88    3.94
   3  -3  -3   16.76    4.49
  -3  -3   3   20.16    3.90
   3  -3  -3    9.43    3.51
  -3  -3   3   20.38    4.10
   3  -3  -3    6.09    3.50
  -3  -3   3   22.58    3.39
  -3  -3   3   16.51    4.20
   3  -3  -3   24.03    4.90
  -3  -3   3   16.46    4.16
   3  -3  -3   11.31    3.44
  -3   3   3   11.50    4.08
   3   3  -3   19.12    3.60
  -3   3   3   23.83    4.92
  -3   3   3   15.34    3.68
   3   3  -3   14.63    3.43
  -3   3   3   18.87    5.79
  -3   3   3    6.57    4.10
   2  -3  -3   73.31   15.91
  -2  -3   3  110.62   15.02
  -2  -3   3  113.44   15.26
  -2  -3   3  134.00   14.88
   2  -3  -3   96.34   14.60
   2  -3  -3   97.02   14.87
  -2  -3   3  112.49   14.44
   2  -3  -3   97.14   15.64
   2  -3  -3   87.42   15.35
  -2  -3   3  107.43   15.17
  -2  -3   3  108.98   14.98
   2  -3  -3  114.38   15.34
   2   3  -3  114.67   14.70
  -2   3   3  116.15   15.91
  -2   3   3   88.73   14.60
  -2   3   3  116.94   15.17
  -2   3   3  112.75   16.01
   2   3  -3   95.70   14.45
   2   3  -3  105.35   14.63
  -2   3   3  106.41   15.98
  -1  -3   3   16.48    4.64
  -1  -3   3   18.28    5.04
  -1  -3   3   28.35    3.31
   1  -3  -3   14.79    4.83
   1  -3  -3   15.47    4.44
  -1  -3   3   10.33    3.39
   1  -3  -3   23.64    5.11
   1  -3  -3    8.03    4.35
   1  -3  -3   19.28    4.54
  -1  -3   3   21.51    4.83
   1  -3  -3   18.29    4.22
  -1  -3   3   11.60    3.39
  -1  -3   3   17.48    3.98
  -1   3   3   12.51    4.91
  -1   3   3   21.02    4.75
   1   3  -3   17.08    3.95
  -1   3   3   12.09    5.04
  -1   3   3    8.71    3.69
   1   3  -3   12.02    2.96
  -1   3   3   19.42    4.43
   1   3  -3   14.65    3.99
   0  -3  -3  898.34  108.72
   0  -3   3  863.07  109.27
   0  -3   3  871.64  109.27
   0  -3   3  845.65  109.04
   0  -3   3  831.09  109.04
   0  -3  -3  827.93  109.01
   0  -3  -3  820.68  109.08
   0  -3  -3  859.80  109.21
   0   3   3  856.34  109.13
   0   3  -3  880.08  108.63
   0   3   3  817.87  109.12
   0   3   3  889.05  109.37
   0   3   3  855.60  108.63
   0   3  -3  807.31  107.96
   1  -3   3  176.50   23.62
   1  -3   3  189.55   24.46
   1  -3   3  188.23   23.62
   1  -3   3  160.52   23.89
   1  -3   3  179.60   23.11
   1  -3   3  183.38   24.33
  -1  -3  -3  171.54   23.22
   1  -3   3  171.74   23.99
  -1  -3  -3  158.92   23.72
   1  -3   3  174.47   23.49
  -1  -3  -3  184.28   23.95
  -1  -3  -3  150.44   22.93
  -1  -3  -3  165.05   23.86
   1   3   3  171.74   23.21
  -1   3  -3  180.78   23.56
   1   3   3  179.49   23.34
  -1   3  -3  183.11   23.76
   1   3   3  163.22   23.74
   1   3   3  175.22   24.05
  -1   3  -3  168.62   22.98
   1   3   3  199.29   24.14
  -2  -3  -3  385.82   48.93
   2  -3   3  385.44   48.49
   2  -3   3  376.58   49.59
   2  -3   3  377.54   48.96
  -2  -3  -3  383.34   48.15
   2  -3   3  376.45   49.41
  -2  -3  -3  382.60   48.97
   2  -3   3  370.14   49.36
   2  -3   3  382.82   49.59
   2  -3   3  391.33   48.95
  -2  -3  -3  358.02   48.75
  -2  -3  -3  375.14   48.16
   2  -3   3  368.82   48.84
   2   3   3  376.82   48.99
  -2   3  -3  369.18   49.05
  -2   3  -3  372.77   48.43
   2   3   3  395.40   48.64
   2   3   3  381.04   49.08
   2   3   3  371.08   48.42
  -2   3  -3  312.80   48.56
   2   3   3  377.95   48.89
  -3  -3  -3   51.36    9.46
  -3  -3  -3   76.13    9.91
   3  -3   3   53.28   10.15
   3  -3   3   75.71    9.91
   3  -3   3   70.72   10.73
  -3   3  -3   45.37   10.00
   3   3   3   69.04    9.82
   3   3   3   68.80    9.68
  -3   3  -3   53.47    9.35
   3   3   3   66.70    9.23
  -4  -3  -3  164.34   27.37
   4  -3   3  248.62   29.29
   4  -3   3  234.75   28.44
   4  -3   3  247.08   29.19
   4  -3   3  197.02   28.01
  -4  -3  -3  222.73   27.70
   4  -3   3  158.20   27.86
   4   3   3  234.21   27.83
   4   3   3  166.42   27.53
   4   3   3  242.88   28.04
  -4   3  -3  197.08   29.09
  -4   3  -3  229.44   28.68
  -4   3  -3  212.34   28.15
   4   3   3  215.67   27.34
  -4   3  -3  222.56   28.06
   5  -3   3   11.69    5.71
   5  -3   3   13.42    4.78
   5  -3   3   22.12    6.37
   5  -3   3   19.60    5.26
   5  -3   3   11.18    4.05
  -5  -3  -3   15.39    3.66
   5  -3   3   11.84    4.70
   5  -3   3   19.54    5.17
  -5  -3  -3   16.76    3.80
  -5   3  -3   15.47    4.09
   5   3   3   21.06    3.65
  -5   3  -3   16.22    4.28
  -5   3  -3   10.27    4.62
   5   3   3   18.56    4.03
   5   3   3   16.25    3.85
   5   3   3   16.34    3.92
  -5   3  -3    8.73    4.22
   6  -3   3    9.93    4.31
   6  -3   3   11.77    6.62
   6  -3   3   17.30    5.72
   6  -3   3    9.89    3.70
   6  -3   3    4.36    5.94
  -6  -3  -3   17.84    4.07
   6  -3   3   11.24    4.29
   6  -3   3   14.37    5.15
  -6   3  -3   14.17    6.15
  -6   3  -3   10.49    3.93
  -6   3  -3   20.50    5.69
   6   3   3   13.53    3.18
   6   3   3   10.36    3.22
   7  -3   3   74.68   13.15
   7  -3   3   92.54   15.37
  -7  -3  -3   59.83   11.01
   7  -3   3   55.27   12.21
   7  -3   3   84.08   14.52
   7  -3   3   78.52   14.30
   7  -3   3   86.67   13.79
   7  -3   3   87.74   15.36
  -7  -3  -3   77.05   10.11
   7   3   3   80.87   10.43
  -7   3  -3   54.27   11.62
  -7   3  -3  101.55   16.64
  -7   3  -3   76.58   13.41
   8  -3   3   45.10    8.47
   8  -3   3   45.11    9.61
   8  -3   3   27.40    8.32
   8  -3   3   26.38    8.32
   8  -3   3   60.63    8.74
  -8   3  -3   28.01    6.35
  -8   3  -3   18.83    6.69
   9  -3   3   73.51   14.22
   9  -3   3   46.96   11.39
   9  -3   3   79.38   14.36
   9  -3   3   39.70   11.40
   9  -3   3   55.00   10.89
   9  -3   3   72.34   12.14
   9  -3   3   64.95   12.85
   9   3   3   52.11    7.95
  -9   3  -3   44.51    9.53
  -9   3  -3   43.58   11.39
  10  -3   3   36.67    9.46
  10  -3   3   32.24   10.27
  10  -3   3   39.42   10.49
  10  -3   3   29.91    8.44
  10  -3   3   32.45    9.93
  10  -3   3   40.32    9.00
  10  -3   3   40.13   10.46
 -10   3  -3   42.90   10.74
  10   3   3   30.59    5.95
  11  -3   3   13.89    6.75
  11  -3   3    4.49    4.36
  11  -3   3   17.97    9.36
  11  -3   3   14.09    9.27
  11  -3   3    5.97    4.28
  11  -3   3   11.36    5.65
  11   3   3    9.05    2.93
  11   3   3   -1.62    3.32
 -11   3  -3   17.72    6.64
  12  -3   3   -1.90    7.94
  12  -3   3    6.88    5.59
  12  -3   3   -1.76    3.32
  12  -3   3   16.43    9.73
  12  -3   3    3.36    4.33
  12  -3   3    8.17    5.53
 -12   3  -3   -1.14    3.77
  12   3   3    2.24    2.11
  12   3   3    3.12    4.43
  13  -3   3    0.20    3.77
  13  -3   3   -1.11    4.58
  13  -3   3   10.96    9.23
  13  -3   3   -0.77    4.12
  13  -3   3   -9.88   10.31
 -13   3  -3    1.96    2.60
  13   3   3   10.20    5.46
  14  -3   3   11.07    5.75
  14  -3   3   -1.91   11.92
  14  -3   3    7.28    6.66
  14  -3   3   11.90    5.71
  14   3   3    8.45    5.32
  15  -3   3    5.81    5.16
  15  -3   3   17.57   14.95
  15  -3   3    5.14    4.81
 -15   3  -3    0.14    1.23
  15   3   3   -1.96    3.87
  16  -3   3   12.48    6.30
  16  -3   3   10.64    7.15
  16  -3   3  -11.23   17.52
  16   3   3    5.39    6.36
  17  -3   3   -2.24    4.73
  17  -3   3   -4.72    3.37
  17   3   3   -0.20    3.93
  16  -4  -3   22.00    8.96
  16  -4  -3   30.68    9.34
  16   4  -3   13.90    5.35
  15  -4  -3   -0.93    4.31
  15  -4  -3    3.22    5.75
  15  -4  -3    4.76   16.78
 -15   4   3   -0.86    1.48
  15   4  -3    5.72    4.17
  14  -4  -3   30.36   14.48
  14  -4  -3   18.97    8.28
  14  -4  -3   12.10    6.13
  14   4  -3   16.31    5.40
  14   4  -3   14.59    3.31
  13  -4  -3   10.00   13.07
  13  -4  -3    2.05    4.65
  13  -4  -3   -0.44    3.54
  13  -4  -3  -10.78   11.88
  13  -4  -3    5.53    4.08
  13   4  -3   -0.11    1.72
  13   4  -3   -2.84    1.89
 -13   4   3   -2.43    4.62
  12  -4  -3   45.80   15.05
  12  -4  -3   73.67   14.23
  12  -4  -3   92.74   18.50
  12  -4  -3   67.64   13.64
  12  -4  -3   39.77   12.77
 -12   4   3   55.44   14.58
  12   4  -3   56.67    8.57
  12   4  -3   58.38   10.35
  11  -4  -3    1.91    4.43
  11  -4  -3    6.12    8.94
  11  -4  -3    1.88    2.96
  11  -4  -3    2.52    5.35
  11  -4  -3    2.46    9.70
  11   4  -3    3.43    2.78
 -11   4   3    3.73    5.95
  11   4  -3    2.03    2.02
  10  -4  -3   13.20    5.99
  10  -4  -3   19.88    9.40
  10  -4  -3   26.36    8.48
  10  -4  -3   18.34    6.73
 -10   4   3   25.09    8.13
  10   4  -3   12.48    3.38
  10   4  -3   18.43    4.13
   9  -4  -3   28.41   10.94
   9  -4  -3   17.85    6.70
   9  -4  -3   27.36    8.62
   9  -4  -3   14.88    6.16
  -9   4   3   11.03    7.13
   9   4  -3   27.27    5.09
  -9   4   3   12.95    8.39
  -8  -4   3   88.58   15.10
   8  -4  -3  111.89   17.55
   8  -4  -3   81.85   17.34
   8  -4  -3   77.32   17.36
  -8  -4   3   99.65   13.52
   8  -4  -3  115.45   17.65
   8  -4  -3  101.90   15.29
  -8   4   3   97.93   14.87
  -8   4   3   79.71   17.24
   8   4  -3   99.32   13.43
  -8   4   3   73.14   16.66
  -8   4   3  117.56   19.78
   8   4  -3   93.62   13.36
   8   4  -3   84.63   13.63
  -8   4   3   96.02   16.96
  -7  -4   3   62.81    9.93
  -7  -4   3   41.01    8.55
   7  -4  -3   49.06   11.31
   7  -4  -3   47.14   12.60
   7  -4  -3   54.69   12.30
  -7  -4   3   51.41    8.96
   7  -4  -3   29.51    8.79
   7  -4  -3   46.88   10.27
  -7  -4   3   62.54    9.89
   7   4  -3   57.85    8.71
  -7   4   3   54.53   11.59
   7   4  -3   57.96    9.79
  -7   4   3   49.61   12.10
   7   4  -3   43.74    8.26
  -7   4   3   64.07   13.54
  -7   4   3   38.48    9.24
   7   4  -3   53.36    8.89
  -7   4   3   54.42   13.83
  -7   4   3   54.82   10.84
   6  -4  -3   44.00   11.48
  -6  -4   3   57.64    8.34
  -6  -4   3   45.99    9.11
  -6  -4   3   45.61    8.89
  -6  -4   3   74.59    9.30
   6  -4  -3   35.23    9.84
   6  -4  -3   44.73    9.55
  -6   4   3   37.54    8.99
  -6   4   3   52.13   12.03
   6   4  -3   46.10    8.14
  -6   4   3   44.48   10.25
  -6   4   3   52.07   10.41
   6   4  -3   46.05    8.61
  -6   4   3   51.37   10.00
   5  -4  -3   71.75   14.83
  -5  -4   3   84.81   13.11
  -5  -4   3   84.12   12.65
  -5  -4   3   84.66   13.02
  -5  -4   3   69.17   12.44
   5  -4  -3  101.57   13.83
   5  -4  -3   88.72   13.24
   5  -4  -3  110.00   17.05
   5  -4  -3  111.97   16.77
  -5   4   3   80.39   15.03
  -5   4   3   95.12   15.18
  -5   4   3   81.27   14.07
  -5   4   3  103.49   16.92
   5   4  -3   78.69   12.19
   5   4  -3   87.00   12.45
  -5   4   3   77.25   15.57
   5   4  -3   78.36   12.16
   4  -4  -3  518.95   82.40
   4  -4  -3  756.43   83.43
  -4  -4   3  645.21   82.65
   4  -4  -3  707.35   83.59
   4  -4  -3  706.43   84.29
  -4  -4   3  591.25   82.52
   4   4  -3  610.96   82.16
  -4   4   3  686.97   84.44
  -4   4   3  644.26   82.87
  -4   4   3  745.73   83.41
  -4   4   3  483.62   83.49
   3  -4  -3    5.91    3.95
   3  -4  -3    4.41    4.96
  -3  -4   3    5.11    3.80
  -3  -4   3    7.64    4.19
   3  -4  -3    6.29    4.54
   3  -4  -3    3.20    3.53
  -3  -4   3    5.88    2.89
   3  -4  -3    9.95    3.85
  -3  -4   3    8.45    4.12
  -3  -4   3    3.03    2.53
  -3  -4   3    4.93    2.39
  -3   4   3    4.78    3.34
  -3   4   3    4.43    4.98
   3   4  -3    5.67    1.90
  -3   4   3    1.29    5.72
   3   4  -3    6.28    2.75
   3   4  -3    2.65    2.45
  -3   4   3    5.67    3.45
   3   4  -3    3.21    2.66
  -3   4   3    6.36    3.61
  -2  -4   3   64.74    9.75
   2  -4  -3   56.08   10.08
  -2  -4   3   70.09   11.86
  -2  -4   3   64.12   14.35
   2  -4  -3   71.31   10.30
   2  -4  -3   54.02   11.11
   2  -4  -3   53.10   11.17
   2  -4  -3   75.41   12.59
  -2  -4   3   74.73   12.42
  -2  -4   3   63.73    9.50
   2   4  -3   70.09    8.85
  -2   4   3   52.45    9.96
  -2   4   3   63.12   11.00
  -2   4   3   53.94   11.74
  -2   4   3   55.32   10.99
   2   4  -3   50.02   10.27
   2   4  -3   59.04   10.56
   2   4  -3   67.46    9.94
  -2   4   3   54.77   11.63
   1  -4  -3   16.21    3.83
   1  -4  -3    6.42    2.74
  -1  -4   3   10.72    2.76
   1  -4  -3    3.74    2.91
  -1  -4   3   -0.13    4.52
  -1  -4   3    1.38    1.60
   1  -4  -3    5.50    4.19
  -1  -4   3    2.63    2.71
  -1  -4   3    7.50    2.45
  -1  -4   3   17.70    3.95
   1  -4  -3    4.32    2.62
  -1  -4   3   -1.73    4.00
   1   4  -3    2.14    2.53
  -1   4   3    3.32    2.96
  -1   4   3    7.65    5.55
  -1   4   3    4.36    3.90
  -1   4   3    3.21    2.43
  -1   4   3    8.83    3.25
   1   4  -3    0.46    2.46
   1   4  -3    3.64    2.71
   1   4  -3    8.05    2.36
   0  -4  -3 1159.90  148.00
   0  -4   3 1231.32  148.36
   0  -4  -3 1197.84  147.38
   0  -4   3 1155.25  147.25
   0  -4   3 1140.35  147.97
   0  -4   3 1073.02  147.84
   0  -4  -3 1149.85  147.08
   0  -4  -3 1143.46  147.13
   0  -4  -3 1104.17  147.94
   0  -4   3 1145.67  148.18
   0   4  -3 1095.12  147.26
   0   4  -3 1122.93  146.57
   0   4   3 1105.66  147.00
   0   4   3 1239.69  147.57
   0   4   3 1230.56  148.34
   0   4   3 1133.50  148.24
   0   4   3 1154.81  147.96
   0   4  -3 1208.37  147.44
  -1  -4  -3   93.89   13.62
   1  -4   3  102.90   14.38
  -1  -4  -3   92.57   13.75
   1  -4   3  106.56   15.32
   1  -4   3  103.51   15.61
   1  -4   3   94.05   14.23
   1  -4   3   84.81   15.19
  -1  -4  -3  109.01   15.16
   1  -4   3   81.31   16.13
  -1  -4  -3   85.64   14.52
   1  -4   3   97.72   13.63
  -1   4  -3  101.28   13.61
   1   4   3  101.34   15.19
  -1   4  -3   95.48   15.98
   1   4   3   85.32   14.39
  -1   4  -3   88.34   14.20
  -1   4  -3  154.64   20.83
   1   4   3  103.40   14.20
   1   4   3   89.90   14.72
   1   4   3   97.54   13.86
  -2  -4  -3  112.30   16.51
   2  -4   3  125.60   16.57
   2  -4   3  110.80   17.07
  -2  -4  -3  123.13   15.55
   2  -4   3  113.61   15.79
   2  -4   3  127.53   18.02
  -2  -4  -3  102.35   15.29
  -2  -4  -3  125.76   16.79
   2  -4   3   94.77   16.86
   2  -4   3  115.27   17.70
   2  -4   3  120.44   16.50
   2   4   3   97.11   16.18
  -2   4  -3  113.35   16.62
   2   4   3  140.79   20.20
  -2   4  -3  103.55   18.13
  -2   4  -3  127.18   16.55
  -2   4  -3  105.89   15.66
   2   4   3  101.99   16.69
   2   4   3  106.67   15.63
   2   4   3   98.93   15.77
   3  -4   3   16.75    6.55
  -3  -4  -3   21.56    5.25
  -3  -4  -3   21.02    5.78
   3  -4   3   23.21    5.83
   3  -4   3   20.71    6.68
  -3  -4  -3   18.33    3.97
   3  -4   3   15.78    4.65
   3  -4   3   44.36    7.36
   3  -4   3   18.00    6.82
   3  -4   3   27.85    7.61
  -3   4  -3   19.35    5.82
   3   4   3   27.15    5.59
   3   4   3   15.22    5.28
   3   4   3   23.75    6.11
   3   4   3   15.20    4.46
  -3   4  -3   19.24    4.82
   3   4   3   26.21    5.23
  -3   4  -3   23.23    6.03
  -3   4  -3   23.23    6.84
   4  -4   3  529.41   84.74
   4  -4   3  754.55   84.67
   4  -4   3  606.63   84.93
  -4  -4  -3  688.08   83.86
   4  -4   3  531.18   83.53
   4  -4   3  525.33   83.89
   4  -4   3  798.45   85.64
   4   4   3  696.15   83.49
  -4   4  -3  631.39   85.38
  -4   4  -3  681.82   83.89
   4   4   3  705.81   83.96
   4   4   3  637.24   83.58
  -4   4  -3  671.77   84.68
   4   4   3  560.05   83.67
  -4   4  -3  689.63   84.28
   4   4   3  757.65   84.42
   5  -4   3   58.49   11.44
   5  -4   3   43.70   10.59
   5  -4   3   36.08    8.22
   5  -4   3   38.28    9.80
  -5  -4  -3   43.54    7.74
  -5  -4  -3   30.53    6.76
   5  -4   3   42.96    8.81
   5  -4   3   26.84    7.18
   5  -4   3   25.88    6.70
  -5   4  -3   41.13   10.27
  -5   4  -3   30.96    6.91
   5   4   3   29.26    7.22
   5   4   3   21.81    6.21
  -5   4  -3   43.28    8.48
   5   4   3   32.07    6.47
   6  -4   3   19.89    7.84
   6  -4   3   10.23    5.15
  -6  -4  -3   11.16    3.85
   6  -4   3   11.79    4.29
   6  -4   3   14.61    5.26
   6  -4   3   13.09    4.31
   6  -4   3   13.56    4.75
   6  -4   3    9.77    7.06
  -6  -4  -3   12.28    3.43
   6   4   3   10.81    4.04
  -6   4  -3    4.30    4.11
  -6   4  -3   15.95    4.55
  -6   4  -3    7.34    3.42
   6   4   3    6.55    4.03
   7  -4   3  134.90   19.05
  -7  -4  -3  125.03   17.07
  -7  -4  -3  116.02   17.33
   7  -4   3  113.37   19.98
   7  -4   3  140.76   23.46
   7  -4   3  129.32   22.56
   7  -4   3  147.43   19.29
   7  -4   3  119.14   18.61
  -7  -4  -3  133.52   17.45
   7  -4   3  136.92   19.87
   7   4   3  126.64   16.98
  -7   4  -3  137.88   24.06
  -7   4  -3  128.28   18.74
   7   4   3  126.82   17.31
  -7   4  -3  103.97   18.11
   7   4   3  113.70   17.03
   8  -4   3   89.29   19.56
   8  -4   3   71.02   17.26
  -8  -4  -3   97.09   15.43
   8  -4   3   98.32   18.11
   8  -4   3  133.30   17.45
   8  -4   3   94.38   19.40
   8  -4   3  112.33   17.01
  -8  -4  -3  102.15   14.20
   8  -4   3  132.88   19.78
  -8   4  -3  163.74   18.24
   8   4   3  125.32   15.08
  -8   4  -3   82.64   18.24
   9  -4   3   12.14    8.87
   9  -4   3   20.91    7.69
   9  -4   3    9.51    4.92
   9  -4   3   24.60    9.19
   9  -4   3   18.92    6.56
   9  -4   3   20.25    9.46
   9   4   3   13.60    3.69
  -9   4  -3   20.57    8.61
  10  -4   3   23.08    6.47
  10  -4   3   19.57    6.65
  10  -4   3   35.39    9.44
  10  -4   3   28.27   11.25
  10   4   3   26.58    4.68
 -10   4  -3   27.58    9.76
  11  -4   3   33.14    9.61
  11  -4   3   42.21   13.00
  11  -4   3   32.18   10.62
  11  -4   3   29.67   10.86
  11  -4   3   30.23    9.26
  11  -4   3   66.17   14.80
  11   4   3   37.25    8.57
 -11   4  -3   26.14   11.70
  11   4   3   48.45    7.09
  12  -4   3   39.42   14.65
  12  -4   3   34.32   12.25
  12  -4   3   43.52   14.99
  12  -4   3   28.37    9.86
  12  -4   3   44.95   10.80
  12   4   3   44.25    6.91
  12   4   3   49.64   10.35
 -12   4  -3   24.13   10.38
  13  -4   3  -10.05   11.80
  13  -4   3    3.97    6.29
  13  -4   3   -0.68    4.00
  13  -4   3   -0.39   12.04
  13  -4   3   -0.01    4.06
 -13   4  -3   -1.24    3.71
  13   4   3    1.04    1.69
  13   4   3    6.72    5.10
  14  -4   3   18.54    7.32
  14  -4   3   25.70    9.50
  14  -4   3   13.38   16.70
  14   4   3   15.52    6.91
  15  -4   3    9.52    7.28
  15  -4   3   30.63   19.64
  15  -4   3    7.03    5.98
  15   4   3   -4.47    3.25
 -15   4  -3    0.50    1.52
  16  -4   3    8.91    6.54
  16  -4   3    0.76    5.31
  16   4   3   20.03    8.04
 -16   4  -3   -0.79    1.92
  15  -5  -3   -1.00    5.67
  15  -5  -3    0.16    3.63
  15   5  -3   -5.08    1.82
 -15   5   3    0.22    1.69
  14  -5  -3    1.21    5.68
  14  -5  -3   -8.77   17.48
  14  -5  -3   -6.79    2.88
 -14   5   3   -0.05    1.73
  14   5  -3    4.16    2.33
  13  -5  -3  -24.23   15.92
  13  -5  -3   -1.13    5.00
  13  -5  -3    8.20    7.12
  13   5  -3    8.76    3.30
  13   5  -3    4.64    2.96
 -13   5   3    6.79    6.98
  12  -5  -3   24.91   10.34
  12  -5  -3   11.09    7.41
  12  -5  -3   24.76    8.84
  12  -5  -3   13.22   16.31
  12  -5  -3   35.14   16.60
  12   5  -3   22.08    5.34
 -12   5   3   32.25   12.80
  11  -5  -3    1.11    5.28
  11  -5  -3   -0.32   11.68
  11  -5  -3   -0.35    5.56
  11  -5  -3   -0.39    3.97
  11  -5  -3    0.73    2.91
  11  -5  -3   -2.06   13.95
  11   5  -3   -0.27    2.10
 -11   5   3    2.49    6.22
  10  -5  -3    8.97    5.90
  10  -5  -3   11.29    6.90
  10  -5  -3    7.51   10.43
  10  -5  -3    5.41   20.28
  10  -5  -3    6.26    5.48
  10  -5  -3   23.48   12.06
  10   5  -3   12.58    4.11
 -10   5   3    6.33    7.38
   9  -5  -3   16.26    8.17
  -9  -5   3    9.16    4.34
   9  -5  -3   24.91   11.29
   9  -5  -3   12.88    6.55
  -9  -5   3   23.27    8.79
   9  -5  -3   20.39    7.40
   9   5  -3   17.30    4.83
  -9   5   3   17.25    9.93
  -8  -5   3   10.56    7.01
   8  -5  -3   33.58   11.29
  -8  -5   3   23.05    5.87
   8  -5  -3    7.35    5.90
  -8  -5   3   12.14    4.45
   8  -5  -3   30.47    7.42
   8  -5  -3   14.00    4.23
  -8  -5   3    8.86    3.30
   8   5  -3   12.56    3.57
   8   5  -3   17.61    4.11
  -8   5   3   28.73    8.08
   8   5  -3   17.23    5.13
   7  -5  -3   20.39    8.64
  -7  -5   3   18.70    6.47
   7  -5  -3   24.90    7.72
  -7  -5   3   21.14    6.76
  -7  -5   3   17.67    5.28
   7  -5  -3   20.18    6.51
  -7  -5   3   18.44    5.32
   7  -5  -3   39.25   12.63
   7   5  -3   17.39    6.16
   7   5  -3   24.30    5.66
  -7   5   3    9.62    5.88
  -7   5   3   18.14   10.32
  -7   5   3   47.35   13.48
   7   5  -3   17.18    5.17
   7   5  -3   18.28    4.71
  -6  -5   3   55.99   10.46
  -6  -5   3   70.14   11.20
   6  -5  -3   58.61   11.79
   6  -5  -3   61.31   14.08
   6  -5  -3   70.21   14.97
  -6  -5   3   47.73   10.33
   6  -5  -3   55.94   13.12
   6  -5  -3   33.26    8.86
  -6  -5   3   61.57   10.86
   6   5  -3   43.79    9.55
   6   5  -3   54.30   10.01
  -6   5   3   42.93   13.13
   6   5  -3   56.23    9.88
  -6   5   3   60.44   11.90
  -6   5   3   45.93   11.02
  -6   5   3   53.01   14.54
  -6   5   3   51.64   12.08
  -6   5   3   55.07   10.67
   6   5  -3   68.88   12.61
  -5  -5   3   35.59    9.02
  -5  -5   3   58.23   10.41
   5  -5  -3   23.37    8.08
   5  -5  -3   33.88    8.18
  -5  -5   3   39.86    8.80
  -5  -5   3   37.81    8.70
   5  -5  -3   35.80   10.62
   5  -5  -3   36.35    9.31
   5  -5  -3   36.74   10.94
  -5   5   3   26.07    9.30
   5   5  -3   37.28    7.76
  -5   5   3   16.22    7.12
  -5   5   3   44.09   12.18
  -5   5   3   36.99    9.16
   5   5  -3   42.37    7.95
   5   5  -3   36.98    7.68
   5   5  -3   37.48    9.45
  -5   5   3   57.75   11.76
  -5   5   3   62.63   14.40
   4  -5  -3    6.83    7.66
  -4  -5   3   20.23    4.72
  -4  -5   3   20.30    4.68
   4  -5  -3   25.23    6.86
  -4  -5   3   29.22    6.88
   4  -5  -3   25.89    5.77
  -4  -5   3   24.89    6.43
   4  -5  -3   28.08    6.43
   4  -5  -3   14.35    5.70
  -4   5   3   14.16    4.90
   4   5  -3   43.75    6.43
   4   5  -3   13.27    4.18
  -4   5   3   41.06    7.76
   4   5  -3    8.33    4.71
  -4   5   3   42.51   10.10
  -4   5   3    8.67    6.66
  -4   5   3   15.65    5.45
  -4   5   3   32.55    6.83
   4   5  -3   21.99    5.18
  -3  -5   3   93.49   16.62
  -3  -5   3   81.85   13.51
   3  -5  -3  104.06   15.53
  -3  -5   3   95.67   14.30
  -3  -5   3   97.48   14.94
   3  -5  -3  106.34   14.89
  -3  -5   3  103.94   18.07
  -3  -5   3  115.67   16.44
   3  -5  -3  105.29   18.24
   3  -5  -3   99.74   15.12
   3  -5  -3   95.40   19.52
  -3   5   3   93.33   15.67
  -3   5   3   80.60   17.57
   3   5  -3  119.57   14.78
  -3   5   3  122.64   17.43
  -3   5   3   86.28   14.57
  -3   5   3   87.42   18.01
   3   5  -3   90.47   13.07
   3   5  -3   99.45   17.57
   3   5  -3   88.09   15.89
   3   5  -3   77.32   14.02
  -3   5   3  106.85   17.10
   2  -5  -3  104.95   16.19
  -2  -5   3   73.52   12.29
  -2  -5   3   91.31   14.03
   2  -5  -3  101.72   13.29
  -2  -5   3   75.31   15.10
   2  -5  -3   63.13   14.45
   2  -5  -3   91.71   13.36
   2  -5  -3   77.45   15.78
  -2  -5   3   82.13   12.67
   2   5  -3  124.37   19.34
   2   5  -3   85.39   14.77
  -2   5   3   79.84   16.46
  -2   5   3   87.18   15.01
   2   5  -3   71.05   11.55
  -2   5   3   79.04   15.37
   2   5  -3   85.44   12.90
  -2   5   3   89.11   14.90
   2   5  -3   87.72   13.01
  -2   5   3   86.20   15.25
  -2   5   3   81.46   14.09
   1  -5  -3   61.04   12.71
  -1  -5   3   94.88   11.43
  -1  -5   3   43.63    8.90
   1  -5  -3   65.69   11.11
  -1  -5   3   40.73   10.66
   1  -5  -3   68.15   11.48
  -1  -5   3   35.83   10.34
   1  -5  -3   52.14    9.57
   1  -5  -3   42.21   11.14
  -1  -5   3   54.81    9.76
  -1  -5   3   40.79   10.80
  -1   5   3   42.68   10.09
   1   5  -3   51.55   10.11
   1   5  -3   51.35    9.68
  -1   5   3   69.78   12.91
   1   5  -3   65.45   13.34
  -1   5   3   70.43   12.62
   1   5  -3   53.25    8.92
  -1   5   3   47.11   10.73
  -1   5   3   64.76   13.14
  -1   5   3   51.94    9.93
   1   5  -3   60.33   10.62
   0  -5   3    1.32    2.89
   0  -5  -3   11.87    4.51
   0  -5  -3    5.71    3.66
   0  -5   3    6.89    4.02
   0  -5   3    7.31    3.71
   0  -5   3    0.26    2.13
   0  -5   3    7.34    6.44
   0  -5   3    7.31    6.40
   0  -5  -3    7.22    3.78
   0  -5  -3   -1.91    4.87
   0  -5   3    3.35    3.65
   0  -5  -3    7.21    4.05
   0   5  -3    1.57    2.41
   0   5  -3    2.14    3.65
   0   5  -3   10.16    4.76
   0   5  -3    4.02    2.68
   0   5   3    1.75    5.39
   0   5   3    1.43    2.31
   0   5  -3    0.18    3.29
   0   5   3   -1.59    3.67
   0   5   3    4.52    4.00
   0   5   3    3.40    3.88
  -1  -5  -3   88.70   16.73
   1  -5   3  125.95   18.28
  -1  -5  -3  100.94   15.64
   1  -5   3  104.08   16.19
   1  -5   3  110.93   17.27
   1  -5   3  125.48   18.22
   1  -5   3  104.67   16.19
  -1  -5  -3  101.73   15.53
   1  -5   3  100.53   17.20
   1  -5   3  107.99   15.51
  -1  -5  -3  109.43   17.10
  -1   5  -3   93.05   16.00
   1   5   3  120.08   16.59
   1   5   3  114.59   17.18
  -1   5  -3  110.78   15.46
   1   5   3  111.28   17.68
  -1   5  -3  181.17   24.88
   1   5   3  107.47   15.68
   1   5   3  107.64   19.05
  -1   5  -3  119.11   19.08
  -2  -5  -3   36.84    8.11
   2  -5   3   72.65   10.90
  -2  -5  -3   42.53    9.82
  -2  -5  -3   59.59   11.19
   2  -5   3   31.82    9.43
   2  -5   3   47.28   11.75
   2  -5   3   40.06    9.29
   2  -5   3   70.44   11.42
   2  -5   3   69.41   13.55
  -2  -5  -3   48.11    8.82
   2  -5   3   48.54    9.82
  -2   5  -3   62.38   12.05
   2   5   3   57.90   11.46
   2   5   3   43.92    8.71
  -2   5  -3   64.50   11.23
   2   5   3   55.32   10.10
   2   5   3   46.36   11.55
  -2   5  -3   50.03   12.63
   2   5   3   57.57   11.32
  -2   5  -3   42.93    8.78
   3  -5   3   50.81    9.47
   3  -5   3   72.37   13.23
   3  -5   3   35.70   10.37
   3  -5   3   32.15   10.22
  -3  -5  -3   26.90    8.72
   3  -5   3   68.84   11.29
  -3  -5  -3   59.50    8.20
   3  -5   3   63.06   12.73
  -3  -5  -3   61.37   11.33
   3  -5   3   52.19   10.41
  -3  -5  -3   61.07    8.22
   3   5   3   41.13    9.04
  -3   5  -3   39.30   12.04
   3   5   3   38.83    8.55
   3   5   3   49.25    9.47
   3   5   3   52.36   10.97
  -3   5  -3   75.77    9.58
  -3   5  -3   52.96   10.38
   3   5   3   54.74   10.96
  -3   5  -3   42.69   10.34
   4  -5   3   24.20    8.32
   4  -5   3   11.69    5.61
   4  -5   3   17.24    5.14
  -4  -5  -3   13.70    5.55
   4  -5   3    8.29    5.68
  -4  -5  -3    8.00    3.76
   4  -5   3   15.30    7.82
   4  -5   3   13.17    4.93
   4  -5   3   14.88    5.02
   4   5   3   15.08    5.28
  -4   5  -3   17.28    4.43
  -4   5  -3    7.57    3.94
   4   5   3    7.63    3.44
  -4   5  -3   19.80    6.15
  -4   5  -3   12.16    5.68
   4   5   3   10.12    3.92
   4   5   3   10.76    3.85
   5  -5   3   40.53   11.87
   5  -5   3   35.24    9.11
  -5  -5  -3   34.52    8.67
   5  -5   3   32.31    8.62
   5  -5   3   36.74    8.75
   5  -5   3   58.73   13.38
   5  -5   3   38.00    9.42
  -5  -5  -3   49.96    9.92
   5  -5   3   31.57   10.00
  -5  -5  -3   26.24    7.92
  -5   5  -3   40.05   12.34
   5   5   3   31.78    9.39
  -5   5  -3   66.24   11.88
  -5   5  -3   38.59    8.62
   5   5   3   48.26    8.96
   5   5   3   46.72    8.90
   5   5   3   43.09    8.75
   6  -5   3    8.74    5.61
   6  -5   3    4.26    4.13
   6  -5   3    0.67    2.99
  -6  -5  -3    8.06    4.76
   6  -5   3    3.07    8.31
   6  -5   3    7.80    7.79
  -6  -5  -3   -3.83    5.11
   6  -5   3   -1.27    3.11
  -6  -5  -3    7.63    3.49
  -6  -5  -3    5.21    3.38
  -6   5  -3    2.22    4.76
   6   5   3    7.04    3.33
  -6   5  -3    4.95    3.99
   6   5   3    1.76    3.90
  -6   5  -3    5.96    5.89
   6   5   3    5.35    3.21
   6   5   3    0.63    2.68
   7  -5   3   38.06   10.03
   7  -5   3   37.54   12.12
   7  -5   3   31.72   10.32
  -7  -5  -3   31.51    7.35
   7  -5   3   24.14   10.98
   7  -5   3   40.11   10.37
  -7  -5  -3   47.23    8.90
  -7  -5  -3   40.53    7.98
   7  -5   3   29.12   11.00
  -7  -5  -3   38.86    7.94
   7   5   3   41.84    8.56
   7   5   3   33.04    7.21
   7   5   3   50.08    9.55
   7   5   3   39.00    8.04
  -7   5  -3   64.89   14.77
   8  -5   3   15.82    6.24
  -8  -5  -3    9.91    5.40
  -8  -5  -3    6.12    4.76
   8  -5   3   11.43    5.30
   8  -5   3   17.23    6.71
   8  -5   3    0.88    8.89
   8  -5   3    0.55    8.30
   8  -5   3    4.14    5.13
   8   5   3    9.16    2.74
  -8   5  -3   10.19    7.57
   8   5   3   10.84    4.45
   8   5   3    5.59    2.95
   8   5   3   13.66    4.14
   9  -5   3    6.61    6.93
   9  -5   3    6.26    4.85
   9  -5   3   18.95   10.28
   9  -5   3    6.86    4.86
   9   5   3    6.52    4.41
  -9   5  -3    4.77    6.49
   9   5   3    6.99    3.52
  10  -5   3   10.10    4.84
  10  -5   3   -0.75    3.69
  10  -5   3    5.26    4.61
  10  -5   3    1.43    6.51
  10  -5   3   -0.76   11.14
  10  -5   3   11.75   12.60
  10   5   3    9.04    4.66
 -10   5  -3    2.41    5.24
  10   5   3    2.45    2.93
  11  -5   3   11.20    7.47
  11  -5   3   16.72   14.69
  11  -5   3   14.28    7.16
  11  -5   3   12.81    6.70
  11  -5   3   10.41   14.37
  11   5   3   11.19    3.93
 -11   5  -3   13.17    8.35
  12  -5   3   13.69   15.32
  12  -5   3   18.71    8.16
  12  -5   3   23.74    8.33
  12  -5   3    4.29   16.65
 -12   5  -3   19.04    9.84
  12   5   3   20.03    7.07
  12   5   3   14.44    4.28
  13  -5   3    2.40    5.59
  13  -5   3   -0.73    4.85
  13  -5   3  -16.69   16.24
  13   5   3   -0.52    2.20
 -13   5  -3    0.02    6.15
  13   5   3    1.91    4.33
  14  -5   3    3.11    4.90
  14  -5   3    9.28    7.00
 -14   5  -3   -0.58    1.56
  14   5   3    7.24    5.17
  15  -5   3    2.25    5.28
  15  -5   3   -0.19    5.10
 -15   5  -3    1.41    2.77
  15   5   3    1.76    4.05
  14  -6  -3   -4.67    5.21
  14  -6  -3   -1.14    5.05
 -14   6   3   -0.96    3.50
  13  -6  -3   11.99    7.93
  13  -6  -3   16.69    7.66
 -13   6   3   21.42   10.23
  13   6  -3    8.38    4.41
  12  -6  -3   28.60   10.00
  12  -6  -3   24.21   21.27
  12  -6  -3   16.46    8.51
  12   6  -3   18.48    6.13
 -12   6   3   20.28   11.59
  11  -6  -3   14.10    6.32
  11  -6  -3    4.82    6.91
  11  -6  -3  -37.54   18.12
  11  -6  -3   36.28   18.45
  11  -6  -3   14.68    7.33
 -11   6   3    4.80    7.84
  11   6  -3   13.57    5.08
  10  -6  -3  -14.18   17.16
  10  -6  -3    7.56   14.50
  10  -6  -3    7.57    7.09
  10  -6  -3   15.58    8.93
  10  -6  -3   12.54    6.36
  10  -6  -3    8.50    4.54
 -10   6   3    5.13    5.75
  10   6  -3    9.28    4.65
   9  -6  -3   37.61   10.86
   9  -6  -3   56.06   17.68
  -9  -6   3   86.91   15.63
  -9  -6   3   58.59   11.44
   9  -6  -3   68.42   14.89
  -9  -6   3   89.74   11.90
   9  -6  -3   88.89   20.80
   9   6  -3   60.42   12.15
   9   6  -3   65.57   11.31
   9   6  -3   92.12   14.24
  -9   6   3   48.79   15.88
   8  -6  -3   26.08   11.10
   8  -6  -3   84.89   16.43
  -8  -6   3   30.36    9.97
   8  -6  -3   90.57   19.84
  -8  -6   3   15.94    6.54
   8  -6  -3   38.11    9.39
   8  -6  -3   54.75   10.90
   8   6  -3   31.59    8.05
  -8   6   3   45.88   10.51
   7  -6  -3   81.37   15.95
  -7  -6   3   70.48   14.03
  -7  -6   3   66.65   13.54
  -7  -6   3   74.47   13.54
   7  -6  -3   64.10   17.09
   7  -6  -3   70.90   14.96
   7  -6  -3  104.20   21.73
   7   6  -3   51.93   12.64
  -7   6   3  104.31   21.85
   7   6  -3   79.13   13.15
   7   6  -3   88.06   15.74
  -6  -6   3   29.39   10.33
  -6  -6   3   50.42   10.31
   6  -6  -3   31.76   10.43
  -6  -6   3   43.43    9.90
  -6  -6   3   61.96   11.79
   6  -6  -3   45.89   10.60
   6  -6  -3   40.98   13.83
   6  -6  -3   64.43   11.58
   6   6  -3   46.00   11.19
   6   6  -3   45.59    9.08
  -6   6   3   46.45   14.37
   6   6  -3   37.89    9.31
  -5  -6   3  131.53   21.35
   5  -6  -3  130.62   20.81
   5  -6  -3  189.03   29.59
  -5  -6   3  139.97   20.62
   5  -6  -3  148.88   25.48
  -5  -6   3  117.96   20.32
  -5  -6   3  153.01   22.03
   5  -6  -3  129.63   20.32
   5   6  -3  146.34   21.71
   5   6  -3  138.77   20.35
   5   6  -3  141.76   20.14
  -5   6   3  163.29   27.62
   5   6  -3  114.50   19.34
   4  -6  -3    4.14    4.25
  -4  -6   3    9.41    3.36
  -4  -6   3    6.47    4.71
   4  -6  -3    6.17    9.80
  -4  -6   3    5.28    4.83
  -4  -6   3   11.03    7.06
  -4  -6   3   -1.94    2.68
   4  -6  -3    1.12    3.82
  -4  -6   3    9.85    8.44
   4  -6  -3    7.15    4.16
   4   6  -3   12.05    5.23
   4   6  -3    4.48    3.55
   4   6  -3    8.54    5.49
  -4   6   3   13.22    7.36
  -4   6   3    2.32    4.02
   4   6  -3    6.84    4.12
  -4   6   3    8.07    3.87
   3  -6  -3  101.07   16.33
  -3  -6   3   70.48   15.42
  -3  -6   3   98.38   14.67
  -3  -6   3   74.13   12.44
  -3  -6   3   89.38   16.61
   3  -6  -3   78.17   16.78
  -3  -6   3   74.69   15.43
   3  -6  -3   89.60   18.26
   3  -6  -3   79.16   14.40
  -3  -6   3   62.15   14.59
   3  -6  -3   62.32   13.70
   3   6  -3   61.21   10.56
  -3   6   3   88.51   15.43
   3   6  -3   61.93   13.23
  -3   6   3   58.08   16.47
  -3   6   3   84.90   17.40
   3   6  -3   86.39   15.55
   3   6  -3   80.95   14.02
   3   6  -3   69.32   15.34
  -3   6   3   87.44   15.41
   2  -6  -3  103.11   16.28
   2  -6  -3  122.40   20.94
  -2  -6   3   62.16   17.57
   2  -6  -3  124.11   21.40
  -2  -6   3  109.78   15.82
  -2  -6   3   89.85   19.04
   2  -6  -3   97.20   17.87
   2  -6  -3  119.10   16.96
  -2  -6   3  109.50   16.21
   2   6  -3  113.65   21.04
  -2   6   3  169.23   25.54
  -2   6   3   76.68   15.99
   2   6  -3  126.07   16.81
  -2   6   3  120.35   19.22
   2   6  -3  119.96   16.61
   2   6  -3  101.41   14.83
   2   6  -3  109.49   18.50
  -2   6   3  123.25   21.18
  -1  -6   3  125.16   20.84
   1  -6  -3  114.22   17.12
  -1  -6   3   80.66   17.54
  -1  -6   3  118.01   17.08
  -1  -6   3   96.68   16.55
  -1  -6   3  108.88   16.10
  -1  -6   3  116.72   20.95
   1  -6  -3  130.62   21.13
   1  -6  -3  107.33   16.88
  -1  -6   3  157.90   24.79
   1  -6  -3  133.34   17.45
   1  -6  -3  150.79   24.63
  -1   6   3  111.40   16.86
  -1   6   3  107.74   18.72
  -1   6   3  105.36   20.16
   1   6  -3   96.50   15.53
   1   6  -3  134.65   22.56
   1   6  -3  112.08   17.19
   1   6  -3  105.03   19.26
   0  -6  -3   15.01    5.32
   0  -6  -3    1.45    6.15
   0  -6   3   11.00    5.35
   0  -6   3   15.33    4.73
   0  -6   3   10.14    5.76
   0  -6   3   17.87    6.13
   0  -6   3   11.95    6.14
   0  -6   3   13.54    8.45
   0  -6  -3    4.95    5.44
   0  -6   3   11.67    7.94
   0  -6  -3   18.54    5.51
   0  -6  -3   14.09    5.21
   0   6  -3    6.26    6.21
   0   6   3   19.50    6.30
   0   6   3   19.63    9.27
   0   6  -3    6.61    5.71
   0   6  -3   16.65    6.09
   0   6  -3    6.58    3.44
   0   6   3   13.75    5.72
   1  -6   3   49.09   10.58
  -1  -6  -3   50.65   11.88
  -1  -6  -3   63.32   12.66
   1  -6   3   56.18   13.61
   1  -6   3   59.23   13.80
   1  -6   3   30.64   10.63
   1  -6   3   55.09   10.18
  -1  -6  -3   55.01    9.93
   1  -6   3   38.18   12.71
   1  -6   3   65.36   11.41
  -1  -6  -3   62.86   10.58
  -1   6  -3   50.81    9.80
  -1   6  -3   55.36   13.87
  -1   6  -3   64.38   12.70
   1   6   3   64.44   14.58
   1   6   3   53.47   11.14
   1   6   3   51.01   10.68
  -1   6  -3   34.82    9.71
   1   6   3   66.22   11.66
   2  -6   3   88.01   13.23
  -2  -6  -3   44.14   10.74
   2  -6   3   82.17   15.70
   2  -6   3   36.90    9.55
   2  -6   3   34.85    8.30
  -2  -6  -3   53.93    9.14
  -2  -6  -3   49.10    9.15
   2  -6   3   27.76    8.54
   2  -6   3   62.19   14.06
  -2  -6  -3   43.07   11.59
   2  -6   3   48.27   11.49
   2   6   3   59.23   10.83
  -2   6  -3   54.86    9.91
  -2   6  -3   37.70   10.29
   2   6   3   70.78   11.54
   2   6   3   65.04   12.95
  -2   6  -3   46.73   12.44
  -2   6  -3   44.28    9.08
   2   6   3   46.25    9.66
   3  -6   3   97.54   19.15
  -3  -6  -3   79.77   13.03
   3  -6   3  123.39   17.84
   3  -6   3   90.36   19.06
   3  -6   3   95.02   19.13
  -3  -6  -3   94.67   17.17
   3  -6   3  116.45   21.87
  -3  -6  -3  111.27   19.11
   3  -6   3   95.86   16.23
  -3  -6  -3   70.94   15.39
  -3  -6  -3   90.70   13.10
  -3   6  -3   58.87   16.18
   3   6   3   90.58   15.28
   3   6   3  113.40   17.04
  -3   6  -3   78.99   14.83
  -3   6  -3   80.07   16.84
   3   6   3   69.21   16.79
  -3   6  -3   95.92   14.19
   3   6   3   85.81   15.17
  -4  -6  -3  -15.93    7.59
  -4  -6  -3    8.62    4.62
   4  -6   3    5.93    9.15
   4  -6   3   -4.26    9.65
   4  -6   3    3.59    2.88
   4  -6   3    1.32    4.56
   4  -6   3   -0.51    3.88
  -4  -6  -3    3.23    6.08
  -4  -6  -3    3.91    2.25
  -4  -6  -3   -1.67    3.36
   4  -6   3    0.96    4.85
   4   6   3    3.28    3.51
  -4   6  -3    4.28    4.17
   4   6   3    0.16    4.17
   4   6   3    6.55    3.43
   4   6   3    4.94    3.82
  -4   6  -3    1.61    5.04
   5  -6   3   85.75   17.73
   5  -6   3   78.76   15.39
  -5  -6  -3   75.08   15.02
  -5  -6  -3   68.78   13.97
  -5  -6  -3   63.42   13.74
   5  -6   3   56.38   12.58
  -5  -6  -3   75.33   15.28
   5  -6   3   84.10   17.76
   5  -6   3   66.15   18.22
   5  -6   3   88.58   17.42
   5   6   3   71.91   13.37
   5   6   3   59.93   12.26
  -5   6  -3   90.59   20.11
  -5   6  -3   86.14   15.12
   5   6   3  101.96   17.58
   5   6   3   77.17   13.86
   6  -6   3   62.62   16.35
   6  -6   3   41.54   11.22
   6  -6   3   79.38   15.69
   6  -6   3   57.58   11.39
  -6  -6  -3   43.19   10.07
   6  -6   3   51.85   12.95
   6  -6   3   60.56   12.05
  -6  -6  -3   54.34   11.30
  -6  -6  -3   43.32   11.62
  -6  -6  -3   43.29   10.15
   6   6   3   41.42    9.04
   6   6   3   53.11   11.66
   6   6   3   46.33    9.63
  -6   6  -3   32.82   11.37
   7  -6   3   86.41   20.46
  -7  -6  -3   61.86   12.54
   7  -6   3   80.84   19.45
   7  -6   3   68.43   15.93
   7  -6   3   48.46   17.58
  -7  -6  -3   95.72   15.41
   7  -6   3   66.90   14.94
  -7  -6  -3   63.08   12.69
   7  -6   3   67.29   13.22
   7   6   3   68.61   12.98
  -7   6  -3   73.38   19.06
   7   6   3   88.84   15.51
   7   6   3   91.81   13.77
   7   6   3   63.56   12.55
  -8  -6  -3   19.04    5.25
  -8  -6  -3    8.34    7.43
   8  -6   3   38.13   11.21
   8  -6   3   47.96   16.11
   8  -6   3   25.23    6.98
   8  -6   3   39.50    9.20
  -8   6  -3   17.26    8.74
   8   6   3   21.49    5.89
   8   6   3   47.66    7.81
   8   6   3   21.68    5.88
   9  -6   3   18.72    7.41
  -9  -6  -3   43.30    8.73
   9  -6   3   46.72   15.58
   9  -6   3   38.84   10.98
   9  -6   3   35.88   17.36
  -9  -6  -3   29.75    9.56
   9  -6   3   64.96   17.02
   9  -6   3   32.64   10.27
   9   6   3   34.51    8.00
  -9   6  -3   29.48   11.75
   9   6   3   40.87    8.37
   9   6   3   43.69    8.34
  10  -6   3   29.67    9.90
  10  -6   3   26.37   11.31
  10  -6   3   25.10    8.80
  10  -6   3   44.08   18.72
  10  -6   3   23.83   18.57
  10   6   3   21.61    6.37
  10   6   3   27.78    7.61
 -10   6  -3   30.66   13.06
  11  -6   3   35.94   17.31
  11  -6   3   15.59    8.12
  11  -6   3   21.99    8.04
  11  -6   3   18.15   19.85
  11   6   3   27.85    7.13
 -11   6  -3   13.45    8.68
  11   6   3   19.70    5.95
  12  -6   3   22.86   23.79
  12  -6   3   27.47    9.41
  12  -6   3   14.98    7.01
 -12   6  -3    7.96    6.43
  12   6   3   18.19    6.19
  13  -6   3    9.25    7.02
  13  -6   3   13.26    8.22
  13   6   3    6.63    5.56
 -13   6  -3    7.26    6.66
  12  -7  -3    8.06    6.08
  12  -7  -3   11.14    7.77
  12   7  -3    8.95    5.37
 -12   7   3    7.51    8.91
  11  -7  -3  -22.61   23.03
  11  -7  -3    5.42    6.59
  11  -7  -3   -5.05    4.83
  11   7  -3    1.88    4.24
 -11   7   3    2.40    7.79
  10  -7  -3   -1.34    5.67
  10  -7  -3   -3.11    3.67
  10  -7  -3   38.29   22.76
  10  -7  -3   26.87   22.96
 -10  -7   3   11.14   14.62
  10   7  -3   10.59    3.91
 -10   7   3    3.80    6.79
  10   7  -3    2.73    4.19
   9  -7  -3    9.24    6.57
   9  -7  -3   -0.49    2.39
   9  -7  -3   -3.00    6.23
   9  -7  -3  -24.12   22.25
   9  -7  -3   -0.04   19.43
   9  -7  -3    0.64    4.54
  -9  -7   3    3.94   13.87
  -9  -7   3    8.55    4.44
  -9   7   3   -7.48    4.69
   9   7  -3    6.94    5.01
   9   7  -3    3.80    2.91
   9   7  -3   11.34    5.35
   8  -7  -3   11.53   17.80
   8  -7  -3    1.45    5.40
   8  -7  -3    6.88    8.87
  -8  -7   3   15.55   12.38
   8  -7  -3    0.54    2.98
  -8  -7   3   -0.88    2.81
   8   7  -3    2.17    4.17
   8   7  -3    3.00    2.88
  -8   7   3   -0.23    7.76
   8   7  -3    0.41    3.91
   7  -7  -3  -16.76   16.44
   7  -7  -3  -20.83   13.69
  -7  -7   3    8.88   10.78
   7  -7  -3   13.55    5.68
   7  -7  -3    8.58    6.58
   7  -7  -3   14.71    7.92
   7  -7  -3    7.83    8.88
   7   7  -3   10.38    5.50
  -7   7   3   -8.17    5.92
   7   7  -3    6.57    5.95
   7   7  -3   12.95    4.53
  -6  -7   3  -10.17   10.10
   6  -7  -3    9.55    5.15
  -6  -7   3   10.18    9.45
   6  -7  -3  -20.78   16.37
   6  -7  -3   11.06    7.05
   6  -7  -3   11.84    6.50
   6  -7  -3    7.80    5.35
   6  -7  -3   11.12   15.31
   6   7  -3   14.03    6.21
  -6   7   3   12.13    9.87
   6   7  -3   14.52    5.24
   6   7  -3   18.34    7.98
   5  -7  -3  -17.84   13.23
   5  -7  -3   15.16    8.91
  -5  -7   3   11.85    9.52
   5  -7  -3    2.73    2.89
  -5  -7   3   -2.35    9.85
   5  -7  -3    9.93    4.90
   5  -7  -3    3.36   12.02
   5  -7  -3   21.02    7.94
   5   7  -3   16.35    6.63
   5   7  -3   26.04    8.75
   5   7  -3   11.70    5.42
  -5   7   3   -1.03    6.20
  -4  -7   3   14.83    3.89
  -4  -7   3   28.11   10.38
   4  -7  -3  -11.81   14.16
   4  -7  -3    7.77    4.34
  -4  -7   3   -0.80    9.67
   4  -7  -3   42.40   13.23
   4  -7  -3   41.03   14.02
   4  -7  -3   39.18    9.15
   4   7  -3    9.53    5.77
  -4   7   3   12.34    8.82
   4   7  -3   25.74    8.72
   4   7  -3   14.34    5.29
   3  -7  -3    0.23    1.01
   3  -7  -3   12.66    5.84
  -3  -7   3    2.93    9.99
   3  -7  -3   -4.64   10.90
  -3  -7   3    1.27    1.00
   3  -7  -3    3.03    5.63
  -3  -7   3    5.77    3.93
   3  -7  -3    1.12    3.31
   3  -7  -3  -13.46   11.81
  -3  -7   3   -0.12    0.82
  -3  -7   3   10.42   10.12
   3   7  -3   -1.61    4.24
   3   7  -3    9.72    3.96
  -3   7   3    4.75    6.93
   3   7  -3    8.20    5.83
   3   7  -3    8.01    2.67
  -2  -7   3   13.02    5.48
  -2  -7   3   -3.10    9.67
  -2  -7   3    6.59    4.07
   2  -7  -3    1.12    3.23
   2  -7  -3    0.09    4.26
   2  -7  -3    0.24    0.93
  -2  -7   3   -2.06    2.08
   2  -7  -3   15.65   12.07
   2  -7  -3  -21.75   11.00
   2  -7  -3   -0.02    4.64
   2   7  -3    0.42    5.21
  -2   7   3    8.37    7.20
   2   7  -3    4.23    5.19
   2   7  -3    2.75    3.32
   2   7  -3    1.68    2.41
  -1  -7   3   -3.89    9.14
   1  -7  -3   11.80   11.02
  -1  -7   3   18.15    6.08
   1  -7  -3    6.75    4.36
   1  -7  -3    8.67    5.00
   1  -7  -3  -18.19   12.49
  -1  -7   3   12.75    5.40
  -1  -7   3   16.94   11.68
   1  -7  -3   13.31    5.95
  -1  -7   3   18.11    6.90
   1  -7  -3    9.89    6.46
   1   7  -3   12.81    4.26
  -1   7   3    9.80    5.19
  -1   7   3   35.79   11.78
   1   7  -3   29.21    8.49
  -1   7   3   15.16    5.71
   1   7  -3   11.15    4.83
   1   7  -3   16.32    8.37
   0  -7   3  106.66   17.27
   0  -7  -3   71.44   14.84
   0  -7  -3   65.99   16.11
   0  -7  -3  110.87   19.84
   0  -7  -3  107.54   16.69
   0  -7   3   91.56   13.59
   0  -7   3   79.01   15.17
   0  -7   3  104.71   20.51
   0  -7   3   73.93   19.14
   0   7   3   82.48   15.05
   0   7  -3   67.10   14.50
   0   7   3   60.74   16.64
   0   7   3   89.88   16.05
   0   7  -3   84.35   14.34
   0   7  -3   93.80   20.94
   0   7  -3   96.56   18.70
  -1  -7  -3    0.46   11.68
  -1  -7  -3   48.21    9.74
  -1  -7  -3   40.00   13.19
   1  -7   3   18.79    8.25
  -1  -7  -3   44.57   12.08
   1  -7   3   44.61    8.83
   1  -7   3   -8.37   12.10
   1  -7   3   30.27   13.60
   1  -7   3   27.24    8.25
  -1  -7  -3   27.01    7.72
   1   7   3   29.64    8.82
   1   7   3   21.92   10.01
   1   7   3   46.32    9.26
  -1   7  -3   36.19    9.86
  -1   7  -3   44.81   14.10
  -1   7  -3   42.44    9.63
  -1   7  -3   34.27    7.59
  -2  -7  -3   13.54    4.95
  -2  -7  -3   32.35   11.03
   2  -7   3   -5.52   11.00
   2  -7   3   18.59    5.59
   2  -7   3   22.65   11.97
  -2  -7  -3   14.20    5.24
   2  -7   3   14.87    6.66
  -2  -7  -3   -5.15   10.64
   2  -7   3   13.84    7.07
  -2   7  -3   18.32    6.13
   2   7   3   11.37    6.07
  -2   7  -3    6.34    6.21
   2   7   3    7.13    7.18
   2   7   3   18.59    5.68
  -3  -7  -3    9.74    4.05
   3  -7   3    6.37    5.67
   3  -7   3    7.71   13.10
   3  -7   3   10.66    5.42
   3  -7   3   10.96    7.02
  -3  -7  -3    0.45   11.25
  -3  -7  -3   17.96   10.04
   3  -7   3    1.44   13.22
  -3   7  -3   11.20    7.74
   3   7   3    6.53    3.73
   3   7   3   16.35    8.00
   3   7   3   16.70    6.34
  -3   7  -3   18.90    5.35
   4  -7   3   22.28    7.70
   4  -7   3   58.18   15.37
  -4  -7  -3   -9.58   11.28
   4  -7   3    8.67   12.36
  -4  -7  -3   37.39   10.76
   4  -7   3   14.48   14.79
   4  -7   3   30.12    7.70
   4   7   3   61.00   13.51
   4   7   3   20.16    6.20
   4   7   3   38.64    8.18
  -4   7  -3   33.55   11.69
   5  -7   3    1.03    5.24
   5  -7   3    9.11   14.85
  -5  -7  -3    6.98   11.72
   5  -7   3   -0.27    5.00
   5  -7   3   -1.46    1.60
  -5  -7  -3   -0.49    8.91
  -5  -7  -3   -0.42    0.90
   5  -7   3   25.27   15.26
   5  -7   3    9.11    4.56
   5   7   3   -1.15    5.53
  -5   7  -3    7.01    7.83
   5   7   3    5.39    3.73
   5   7   3   -1.42    3.51
   6  -7   3    1.27    4.32
   6  -7   3   13.54   16.73
   6  -7   3    0.67    4.14
   6  -7   3   -4.57    4.11
   6  -7   3   16.41   16.02
   6  -7   3    3.92    6.57
  -6  -7  -3   -3.58    9.00
  -6  -7  -3    4.33   11.32
  -6  -7  -3    0.84    1.61
  -6   7  -3   -8.22    4.13
   6   7   3    0.46    2.80
   6   7   3   -0.01    2.88
   6   7   3    4.76    5.57
  -7  -7  -3   -5.11   11.20
   7  -7   3   12.45    7.04
   7  -7   3   19.97   10.13
   7  -7   3    7.13   27.41
   7  -7   3  -10.44   17.72
   7  -7   3    9.29    6.81
  -7  -7  -3    6.79    4.38
   7   7   3    6.03    3.57
   7   7   3   12.64    6.62
  -7   7  -3   13.03    8.69
   7   7   3   14.63    5.32
   8  -7   3    1.92    3.98
  -8  -7  -3   -2.33   10.90
   8  -7   3    2.58    5.57
   8  -7   3    6.01   19.63
  -8  -7  -3    2.70    4.10
   8  -7   3   -2.14    6.48
   8  -7   3  -21.62   18.98
   8  -7   3    7.56    6.24
   8   7   3    2.16    3.45
   8   7   3   -1.53    3.58
  -8   7  -3   10.96    9.53
   8   7   3   -0.65    2.46
  -9  -7  -3    5.02   10.53
   9  -7   3   -2.94    3.07
   9  -7   3  -15.36   18.73
   9  -7   3    5.33    6.20
   9  -7   3   -2.90   21.48
   9   7   3    1.98    2.98
   9   7   3    0.29    3.48
  -9   7  -3    0.22    6.41
  10  -7   3  -15.20   24.25
  10  -7   3   -1.78    3.63
  10  -7   3    5.22   24.12
  10  -7   3   -5.56    4.89
 -10   7  -3    1.68    5.68
  11  -7   3    5.54    6.46
  11  -7   3    3.88    6.70
 -11   7  -3    5.91    6.12
   9  -8  -3  -19.23   25.66
   9  -8  -3  -29.62   30.09
   9  -8  -3    4.00    6.18
  -9  -8   3   33.11   22.79
   9  -8  -3    2.39    4.12
   9   8  -3    0.93    4.48
  -9   8   3    2.27    7.82
   8  -8  -3  -27.03   26.78
   8  -8  -3    4.36   23.68
  -8  -8   3   11.50   18.62
   8  -8  -3    1.07    3.91
   8  -8  -3    4.40    6.37
  -8   8   3    1.81    7.09
   8   8  -3   -4.20    4.24
   8   8  -3    2.85    5.43
   7  -8  -3   10.16    6.72
   7  -8  -3   13.64    7.92
   7  -8  -3   26.28   24.73
   7  -8  -3   -0.45   45.71
  -7  -8   3    2.96   16.30
   7   8  -3   12.77    8.28
   7   8  -3   12.84    7.41
  -7   8   3   22.97   13.18
  -6  -8   3    7.39   15.61
   6  -8  -3    6.41   19.48
   6  -8  -3   12.35    6.85
   6  -8  -3  -67.20   24.83
   6  -8  -3    1.20    2.45
   6  -8  -3   -2.56    2.19
   6   8  -3   10.87    8.58
   6   8  -3    9.18    5.53
  -6   8   3   10.50    7.77
   5  -8  -3   13.20    7.06
  -5  -8   3    4.42   15.02
   5  -8  -3  -20.44   20.31
   5  -8  -3   12.27    6.73
   5  -8  -3    7.70   17.57
   5  -8  -3    0.72    1.69
   5   8  -3    4.13    4.82
  -5   8   3    7.33    8.45
   5   8  -3    1.55    6.32
   5   8  -3    6.39    5.92
   4  -8  -3   29.11   18.51
  -4  -8   3   -4.32   14.55
   4  -8  -3   29.26    8.92
   4  -8  -3  -16.09   19.26
   4  -8  -3   17.45    7.07
   4   8  -3   16.76    5.84
  -4   8   3   28.24   11.94
   4   8  -3    7.65    7.71
   4   8  -3   23.13    8.06
  -3  -8   3    2.46   14.61
   3  -8  -3    0.43    1.45
  -3  -8   3    3.76    1.43
   3  -8  -3  -35.89   20.08
   3  -8  -3    6.63    4.23
   3  -8  -3   12.86    6.76
   3  -8  -3   12.66   15.71
   3   8  -3   20.58    9.08
   3   8  -3   23.16    8.02
  -3   8   3    9.23    7.16
   3   8  -3   14.65    5.64
   3   8  -3   11.39    2.79
   2  -8  -3    7.50   17.56
   2  -8  -3   19.56    7.03
   2  -8  -3   13.79    7.20
  -2  -8   3   18.88    6.79
   2  -8  -3  -14.28   15.78
   2   8  -3   22.52    5.26
   2   8  -3   16.50    9.43
  -2   8   3   11.59    9.30
   2   8  -3   18.09    6.26
  -1  -8   3    2.68    1.78
  -1  -8   3   11.92    5.70
  -1  -8   3   17.74   16.47
   1  -8  -3  -29.69   17.69
  -1  -8   3   14.92   16.13
   1  -8  -3    8.42   14.70
   1  -8  -3   14.01    6.12
  -1   8   3   11.85    8.82
   1   8  -3    5.84    3.60
   1   8  -3    5.98    7.45
   0  -8  -3    6.98   18.91
   0  -8   3   91.98   15.17
   0  -8   3   66.11   20.38
   0  -8  -3   47.83   18.29
   0  -8  -3   82.48   14.49
   0   8   3   62.47   17.36
   0   8  -3   81.89   13.16
   0   8  -3   53.38   17.16
   1  -8   3   21.68   17.63
   1  -8   3    4.68   15.06
   1  -8   3   20.53    6.07
  -1  -8  -3   -2.46   16.44
  -1  -8  -3   21.89    7.51
   1  -8   3   34.28    9.00
  -1   8  -3   23.87    6.59
  -1   8  -3   27.75   12.16
   1   8   3   17.11   10.39
   2  -8   3   32.67    8.89
   2  -8   3  -10.87   16.94
  -2  -8  -3   -7.43   17.41
  -2  -8  -3   43.88    8.85
   2  -8   3   49.41   18.09
   2  -8   3   42.76   10.81
   2   8   3   59.62   12.26
  -2   8  -3   51.38   15.04
   2   8   3   22.17   10.37
   3  -8   3  -21.54   15.35
   3  -8   3   14.62    5.45
  -3  -8  -3    3.04    1.19
  -3  -8  -3   -8.87   16.34
   3  -8   3   -8.51   19.29
   3  -8   3   12.76    6.92
   3  -8   3    0.34    1.07
   3   8   3    9.25    5.01
  -3   8  -3    8.40    7.93
   3   8   3   32.47   11.12
   4  -8   3   26.54    8.90
   4  -8   3   -5.09   21.17
   4  -8   3   63.94   22.34
   4  -8   3   19.67    7.35
  -4  -8  -3  -15.76   16.70
   4   8   3   61.63   13.65
   4   8   3   53.31   11.82
  -4   8  -3   42.94   15.62
   4   8   3   25.40    7.93
   5  -8   3   -8.06   22.17
   5  -8   3    5.96   19.31
   5  -8   3   10.82    5.77
  -5  -8  -3   -2.26   17.12
   5  -8   3    8.79    6.60
   5   8   3   11.13    7.45
  -5   8  -3   11.27    9.83
   6  -8   3    2.93    4.10
   6  -8   3  -15.65   22.84
  -6  -8  -3    8.21   17.45
   6  -8   3   10.85    6.91
   6   8   3    8.19    6.79
  -6   8  -3    8.85   10.20
   7  -8   3   10.07    7.16
   7  -8   3    9.17    5.55
  -7  -8  -3   -1.74   16.90
   7  -8   3   -7.14   25.41
   7  -8   3    1.90   23.34
  -7   8  -3    9.52   11.20
   7   8   3   23.80    9.16
   8  -8   3    4.29    4.69
   8  -8   3    5.36    6.82
   8  -8   3    1.04   28.40
  -8  -8  -3   10.76   17.33
   8  -8   3    1.61   28.67
  -8   8  -3    4.15    8.20
   8   8   3    5.02    5.20
   9  -8   3   -0.79    3.81
  -9  -8  -3    3.48   24.37
   9  -8   3    5.11    7.07
   9   8   3    4.34    3.77
  -9   8  -3    0.16    7.66
   4  -9  -3   -7.55    4.46
   4  -9  -3    7.19    6.17
  -4   9   3   -3.98    6.38
   4   9  -3    8.45    8.58
   3  -9  -3   -2.64    5.23
   3   9  -3   -2.85    6.39
  -3   9   3    5.74    8.72
   2  -9  -3    0.08    5.58
  -2  -9   3   -4.32    1.70
  -2   9   3   -8.59    5.86
   2   9  -3   -2.88    6.62
   1  -9  -3   13.00    7.41
  -1  -9   3   10.02    6.03
   1   9  -3    9.59    9.16
  -1   9   3    8.43   10.55
   0  -9  -3   -3.34    4.11
   0  -9   3   -7.31    4.25
   0   9  -3   -4.43    6.19
   0   9   3   -5.65    6.92
   1  -9   3    6.69    6.25
   1   9   3   14.99    9.72
  -1   9  -3   19.11   11.22
   2  -9   3    2.66    1.94
   2  -9   3    2.72    6.09
  -2   9  -3   -0.66    6.44
   2   9   3   -0.60    7.35
   3  -9   3    1.76    3.05
   3  -9   3    9.79    6.89
  -3   9  -3    1.26    8.89
   3   9   3   16.99    9.54
   4  -9   3   11.52    8.08
   4  -9   3   10.15    5.74
   4   9   3    8.00    7.81
  -4   9  -3    3.40    8.37
  18   0  -4   10.60    5.09
  18   0  -4    9.47    7.22
  17   0  -4    8.61    5.20
  17   0  -4   26.18    8.98
  16   0  -4   29.27    9.38
  16   0  -4   54.77    9.96
  15   0  -4   10.47    9.07
  15   0  -4   15.75    7.32
  15   0  -4   12.48    5.04
  15   0  -4   14.17    5.87
  14   0  -4   30.10    6.97
  14   0  -4   29.37    7.07
  14   0  -4   23.22    7.73
  14   0  -4   27.79    8.86
  13   0  -4    3.99    5.59
  13   0  -4    2.59    3.95
  13   0  -4    3.90    3.02
  13   0  -4   -1.57    4.70
  13   0  -4   -0.49    2.63
  13   0  -4    2.57    2.73
  12   0  -4  426.27   54.86
  12   0  -4  417.16   54.07
  12   0  -4  400.68   53.99
  12   0  -4  412.57   53.77
  11   0  -4   34.64    8.51
  11   0  -4   35.26    6.88
  11   0  -4   42.21    7.82
  11   0  -4   25.95    7.00
 -11   0   4   31.26    6.96
  11   0  -4   27.32    6.75
  10   0  -4  322.52   42.26
 -10   0   4  329.64   42.67
 -10   0   4  306.33   41.83
 -10   0   4  323.70   42.65
  10   0  -4  319.47   43.01
 -10   0   4  398.25   43.14
  10   0  -4  311.15   42.63
  10   0  -4  308.13   42.74
  10   0  -4  327.27   42.54
 -10   0   4  317.55   43.03
  -9   0   4  136.21   19.38
  -9   0   4  104.02   19.40
   9   0  -4  154.51   19.76
   9   0  -4  155.45   19.87
   9   0  -4  126.30   19.67
   9   0  -4  151.26   19.63
  -9   0   4  154.66   19.79
   9   0  -4  148.67   19.16
  -8   0   4 1764.78  231.67
   8   0  -4 1888.66  231.59
   7   0  -4  271.46   35.05
   7   0  -4  252.40   35.43
   7   0  -4  276.24   35.47
  -7   0   4  258.28   35.42
  -7   0   4  276.50   35.48
  -7   0   4  265.60   35.46
   7   0  -4  308.52   35.68
  -7   0   4  264.73   35.41
   7   0  -4  262.37   35.31
   6   0  -4  229.91   30.90
  -6   0   4  271.00   31.10
   6   0  -4  230.29   30.49
  -6   0   4  251.56   30.90
   6   0  -4  235.80   30.80
   6   0  -4  248.14   30.85
  -6   0   4  219.66   30.82
   6   0  -4  213.13   30.83
  -6   0   4  226.26   30.84
   5   0  -4   41.92    6.88
  -5   0   4   49.63    7.51
  -5   0   4   46.67    7.28
   5   0  -4   53.79    7.59
   5   0  -4   54.67    7.42
   5   0  -4   49.00    7.42
  -5   0   4   54.17    7.31
  -5   0   4   40.74    7.24
  -5   0   4   48.61    6.63
   5   0  -4   48.29    7.17
   4   0  -4 1240.65  153.86
  -4   0   4 1185.20  153.81
  -3   0   4   85.31   12.01
  -3   0   4   97.24   12.65
   3   0  -4   77.64   11.95
   3   0  -4  100.05   12.64
   3   0  -4   86.27   11.98
   3   0  -4  102.13   12.52
   3   0  -4   93.77   12.60
  -3   0   4   90.99   11.98
  -2   0   4    8.01    2.16
   2   0  -4    9.60    2.80
   2   0  -4   11.25    3.06
   2   0  -4    6.85    1.74
  -2   0   4   10.54    2.81
   2   0  -4    8.24    2.59
  -2   0   4    6.67    2.39
  -2   0   4   11.41    2.32
  -2   0   4   10.14    3.30
   2   0  -4    6.15    1.94
  -1   0   4  107.70   15.79
  -1   0   4  125.93   15.85
  -1   0   4  109.36   15.35
   1   0  -4  117.12   15.77
   1   0  -4  116.96   15.87
   1   0  -4  114.35   15.36
  -1   0   4   96.35   15.51
   1   0  -4  101.66   15.63
  -1   0   4  135.48   15.20
   0   0  -4  699.58   91.63
   0   0   4  732.50   91.59
  -1   0  -4  162.67   21.26
   1   0   4  146.32   20.90
   1   0   4  154.48   21.20
  -1   0  -4  131.01   20.84
  -1   0  -4  174.55   20.87
   1   0   4  168.99   20.86
   1   0   4  148.00   21.14
  -1   0  -4  177.00   21.38
   2   0   4   27.56    5.21
   2   0   4   26.98    5.34
   2   0   4   34.47    5.97
  -2   0  -4   32.60    5.66
   2   0   4   28.16    4.55
  -2   0  -4   33.39    5.30
  -2   0  -4   28.62    4.51
  -2   0  -4   33.99    5.17
   3   0   4  129.76   18.48
   3   0   4  147.35   18.75
   3   0   4  138.56   19.01
  -3   0  -4  132.27   18.41
   3   0   4  153.76   19.08
  -3   0  -4  142.03   18.82
  -3   0  -4  147.58   18.85
  -3   0  -4  148.81   18.92
   4   0   4 2165.25  244.86
  -4   0  -4 1708.13  244.54
  -5   0  -4 2616.06  331.54
   5   0   4 2627.44  331.57
  -6   0  -4  478.99   64.08
   6   0   4  510.42   64.14
   6   0   4  478.78   64.55
   6   0   4  507.16   63.81
  -6   0  -4  479.21   64.00
   6   0   4  500.23   64.09
   6   0   4  502.04   63.80
  -6   0  -4  533.28   63.96
   7   0   4  188.29   24.57
   7   0   4  210.33   25.77
   7   0   4  178.33   24.84
   7   0   4  175.34   24.50
   7   0   4  191.15   25.03
  -7   0  -4  186.03   24.63
   8   0   4  462.20   62.75
   8   0   4  503.50   62.09
   8   0   4  469.55   62.03
  -8   0  -4  495.97   61.78
   8   0   4  467.50   61.70
   8   0   4  452.25   61.84
   8   0   4  489.97   61.71
   8   0   4  501.70   62.10
   9   0   4  464.22   62.05
  -9   0  -4  479.74   61.73
  -9   0  -4  534.37   62.17
   9   0   4  456.01   62.89
   9   0   4  501.97   62.18
   9   0   4  484.59   62.01
   9   0   4  410.59   61.56
   9   0   4  479.69   61.77
   9   0   4  513.75   62.17
  10   0   4   54.85    9.06
  10   0   4   62.25    9.64
  10   0   4   52.79    9.26
  10   0   4   59.56   10.89
  10   0   4   64.25   10.13
  10   0   4   72.71   11.54
  11   0   4   -0.53    4.82
  11   0   4   -3.00    2.17
  11   0   4   -1.76    1.79
  11   0   4    0.05    2.44
  11   0   4   -1.53    2.98
  11   0   4    5.41    4.33
  12   0   4   27.63    7.15
  12   0   4   32.25    6.94
  12   0   4   36.86    7.25
  12   0   4   24.11    8.27
  12   0   4   58.80   12.51
  13   0   4   26.60    5.72
  13   0   4   14.26    6.37
  13   0   4   11.35    7.90
  13   0   4   12.51    5.85
  13   0   4   23.55    5.65
  14   0   4   10.66    4.30
  14   0   4   17.52    7.39
  14   0   4   17.67    5.34
  14   0   4    3.40    8.18
  14   0   4    7.48    3.71
  15   0   4   -1.05    4.35
  15   0   4   -0.56    2.59
  15   0   4    3.37    2.87
  16   0   4   12.91    5.32
  16   0   4    7.85    6.86
  17   0   4    2.19    3.42
  17   0   4   12.13    7.71
  18   0   4    7.34    6.60
  18   0   4   15.60    5.81
  18  -1  -4    8.17   18.28
  18  -1  -4   -2.58    4.47
  18  -1  -4   -4.70    3.66
  18   1  -4   -2.36    2.68
  18   1  -4   -2.72    3.84
  17  -1  -4   -1.75   12.02
  17  -1  -4    3.44    5.23
  17  -1  -4    1.77    4.75
  17   1  -4   11.54    6.72
  17   1  -4    4.89    3.75
  16  -1  -4    1.15    4.24
  16  -1  -4    4.56   10.17
  16  -1  -4    4.46    6.09
  16  -1  -4    1.98    2.79
  16   1  -4    6.25    3.20
  16   1  -4    1.12    4.46
  15  -1  -4   14.80    5.72
  15  -1  -4    6.60    5.64
  15  -1  -4    9.36    4.21
  15  -1  -4    4.14    8.67
  15  -1  -4    1.24    8.10
  15   1  -4   12.31    5.78
  15   1  -4    9.33    3.89
  14  -1  -4   17.13    5.53
  14  -1  -4    9.10    5.51
  14  -1  -4   25.57    8.75
  14  -1  -4   12.46    8.08
  14  -1  -4   19.41    5.58
  14   1  -4   13.72    5.58
  14   1  -4   15.93    4.43
 -14   1   4   13.42    3.83
  13  -1  -4   -1.63    2.97
  13  -1  -4    0.81    3.07
  13  -1  -4   -9.93    6.25
  13  -1  -4    2.32    4.57
  13  -1  -4    3.92    6.09
 -13   1   4    3.66    3.85
 -13   1   4    2.38    2.45
  13   1  -4   -1.59    3.29
  13   1  -4   -1.18    2.23
  12  -1  -4   58.11   11.29
  12  -1  -4   46.17   10.56
  12  -1  -4   64.50   12.22
  12  -1  -4   44.00    9.62
 -12   1   4   51.94    9.42
  12   1  -4   54.74   10.97
 -12   1   4   38.65    9.61
 -12   1   4   62.39   12.42
  12   1  -4   48.23    8.52
  11  -1  -4   12.18    5.99
  11  -1  -4    4.54    4.25
  11  -1  -4   12.18    4.77
  11  -1  -4   10.82    4.24
 -11   1   4   16.76    5.38
  11   1  -4   12.82    4.67
  11   1  -4   10.91    3.49
  11   1  -4   18.24    3.63
  11   1  -4    8.59    4.35
 -11   1   4   22.74    5.07
 -11   1   4   18.59    5.36
 -11   1   4   15.25    5.20
 -11   1   4   11.04    5.94
  10  -1  -4   16.05    5.52
 -10  -1   4   17.88    3.99
  10  -1  -4   28.00    6.94
  10  -1  -4   16.05    5.27
  10  -1  -4   21.38    5.23
  10  -1  -4   12.32    5.39
 -10   1   4   21.89    6.30
 -10   1   4   26.47    6.43
 -10   1   4   13.17    5.03
  10   1  -4   12.54    4.99
  10   1  -4   15.96    3.76
 -10   1   4   19.53    5.95
 -10   1   4   14.11    4.42
  10   1  -4   21.52    5.72
   9  -1  -4   91.70   14.49
   9  -1  -4   70.68   11.94
   9  -1  -4   78.51   11.41
  -9  -1   4   73.32   10.66
   9  -1  -4   84.76   12.35
   9  -1  -4   72.95   13.50
  -9   1   4   73.93   13.50
  -9   1   4   71.56   12.23
   9   1  -4   70.23   10.41
  -9   1   4   96.86   12.32
   9   1  -4   84.80   11.00
  -9   1   4   68.29   11.84
   9   1  -4   70.94   11.29
   9   1  -4   65.38   12.14
  -8  -1   4  181.88   23.86
   8  -1  -4  158.37   24.67
  -8  -1   4  175.85   23.91
   8  -1  -4  214.65   25.57
   8  -1  -4  196.45   24.57
  -8   1   4  157.82   24.97
   8   1  -4  134.18   24.47
   8   1  -4  209.78   24.20
   8   1  -4  193.55   23.71
  -8   1   4  233.16   25.37
   7  -1  -4  449.21   56.70
   7  -1  -4  436.26   56.81
   7  -1  -4  406.22   56.09
   7  -1  -4  404.85   56.38
  -7  -1   4  449.73   55.74
   7  -1  -4  425.33   56.54
  -7  -1   4  453.50   55.73
   7   1  -4  432.94   55.91
  -7   1   4  514.51   57.11
  -7   1   4  434.00   56.68
   7   1  -4  471.76   55.91
   7   1  -4  355.14   56.08
  -7   1   4  447.37   55.76
  -7   1   4  402.22   56.38
  -7   1   4  445.76   56.69
   6  -1  -4   19.03    5.14
  -6  -1   4   20.88    3.88
   6  -1  -4   17.09    4.79
  -6  -1   4   20.03    3.99
  -6  -1   4   19.42    3.79
   6  -1  -4   24.04    5.77
   6  -1  -4   22.10    4.58
   6  -1  -4    9.55    3.36
  -6  -1   4   16.19    3.78
  -6   1   4   22.95    4.12
   6   1  -4   10.62    4.46
  -6   1   4   24.53    6.17
  -6   1   4   14.56    4.39
   6   1  -4   16.25    3.66
  -6   1   4   18.10    4.88
   6   1  -4   15.94    4.65
  -6   1   4   13.88    4.52
   6   1  -4   17.40    3.24
   6   1  -4   19.44    4.30
  -5  -1   4   42.65    6.44
   5  -1  -4   42.47    7.82
   5  -1  -4   48.92    7.19
   5  -1  -4   49.12    7.11
  -5  -1   4   50.28    7.06
   5  -1  -4   40.02    8.07
   5  -1  -4   31.13    7.31
  -5  -1   4   57.80    7.20
   5   1  -4   51.02    7.33
   5   1  -4   52.56    8.44
  -5   1   4   40.31    7.63
   5   1  -4   45.42    6.37
  -5   1   4   41.44    7.31
   5   1  -4   46.32    6.49
   5   1  -4   40.32    7.84
  -5   1   4   37.86    7.06
   4  -1  -4   35.16    6.59
   4  -1  -4   28.47    5.49
  -4  -1   4   34.53    5.13
  -4  -1   4   27.09    5.45
  -4  -1   4   22.98    3.80
   4  -1  -4   30.34    5.28
  -4  -1   4   37.42    6.28
   4  -1  -4   26.86    5.71
   4  -1  -4   20.93    4.38
   4   1  -4   21.65    3.78
  -4   1   4   21.45    5.01
   4   1  -4   29.00    5.47
  -4   1   4   22.49    4.87
  -4   1   4   20.91    5.51
   4   1  -4   33.51    6.01
  -4   1   4   25.33    4.82
   4   1  -4   29.44    4.13
  -4   1   4   27.21    5.81
   4   1  -4   22.99    5.59
  -3  -1   4   24.01    5.13
   3  -1  -4   23.30    4.58
   3  -1  -4   16.68    4.03
   3  -1  -4   19.56    4.30
  -3  -1   4   21.64    5.06
  -3  -1   4   31.98    3.59
   3  -1  -4   14.32    3.83
   3  -1  -4   15.64    4.26
   3   1  -4   21.90    4.18
  -3   1   4   30.04    5.68
  -3   1   4   23.46    4.59
  -3   1   4   20.36    4.33
   3   1  -4   27.47    4.56
  -3   1   4   21.72    5.00
   2  -1  -4 1607.23  233.53
   2   1  -4 2067.33  233.79
  -2   1   4 1867.86  233.77
  -1  -1   4  210.94   25.56
   1  -1  -4  185.57   25.19
   1  -1  -4  188.23   25.42
   1  -1  -4  192.44   25.61
   1  -1  -4  186.36   25.50
  -1  -1   4  188.31   25.20
   1  -1  -4  196.51   25.22
  -1  -1   4  188.36   25.47
  -1  -1   4  178.16   25.56
  -1   1   4  192.48   25.25
   1   1  -4  200.78   25.25
   1   1  -4  201.57   25.51
   1   1  -4  228.52   25.86
   1   1  -4  204.20   25.58
  -1   1   4  178.83   25.47
  -1   1   4  181.65   25.48
  -1   1   4  203.12   25.31
   0  -1  -4  569.85   71.47
   0  -1   4  526.82   71.33
   0  -1  -4  548.09   71.27
   0   1   4  577.28   71.41
   0   1  -4  572.99   71.47
   1  -1   4   94.21   13.31
   1  -1   4   83.73   13.03
   1  -1   4   88.36   13.30
  -1  -1  -4   84.08   13.11
  -1  -1  -4   95.61   13.34
  -1  -1  -4   98.39   13.41
  -1  -1  -4  107.33   13.42
   1  -1   4  117.96   13.30
  -1   1  -4  100.56   13.12
  -1   1  -4   98.44   13.21
   1   1   4   99.06   13.28
   1   1   4   82.02   13.15
   1   1   4  114.56   13.49
  -1   1  -4  112.78   13.52
   1   1   4  114.14   13.59
  -1   1  -4   91.38   13.38
   2  -1   4  401.79   48.62
  -2  -1  -4  399.12   48.51
  -2  -1  -4  372.09   48.85
   2  -1   4  341.39   48.49
  -2  -1  -4  396.17   48.68
   2  -1   4  382.48   48.80
  -2  -1  -4  372.41   48.74
   2   1   4  397.96   48.85
   2   1   4  392.48   48.71
   2   1   4  411.36   48.76
  -2   1  -4  346.03   48.82
  -2   1  -4  369.43   48.58
  -2   1  -4  354.37   48.47
  -2   1  -4  367.10   48.79
  -3  -1  -4   47.39    6.43
   3  -1   4   78.70    9.52
   3  -1   4   39.24    6.74
  -3  -1  -4   36.50    7.52
  -3  -1  -4   42.06    5.52
   3  -1   4   37.86    6.54
  -3  -1  -4   35.09    7.48
   3  -1   4   37.99    6.31
   3  -1   4   38.94    6.29
  -3   1  -4   48.85    7.82
   3   1   4   45.52    6.65
   3   1   4   39.02    6.21
   3   1   4   47.73    6.69
  -3   1  -4   46.27    6.71
   3   1   4   56.39    8.00
  -3   1  -4   35.97    6.22
  -3   1  -4   36.97    6.26
   4  -1   4   19.46    4.01
  -4  -1  -4   23.88    3.80
   4  -1   4   13.56    3.90
   4  -1   4    8.13    2.95
  -4  -1  -4   15.87    3.82
  -4  -1  -4   17.63    4.05
   4  -1   4   14.32    3.71
   4  -1   4   12.83    3.17
  -4   1  -4   11.33    3.16
  -4   1  -4   14.99    3.57
  -4   1  -4    8.31    3.63
   4   1   4   14.77    3.69
  -4   1  -4   13.84    3.48
   4   1   4   12.41    2.84
   4   1   4   19.07    3.86
   4   1   4   16.77    3.76
   5  -1   4  747.96   96.97
   5  -1   4  747.60   96.76
   5  -1   4  769.90   96.78
  -5  -1  -4  792.33   96.41
   5  -1   4  753.95   97.07
   5  -1   4  687.52   96.96
  -5  -1  -4  758.06   96.42
  -5   1  -4  750.97   96.60
   5   1   4  801.35   96.90
  -5   1  -4  729.90   97.18
  -5   1  -4  763.38   96.70
  -5   1  -4  761.17   97.16
   5   1   4  781.89   96.72
   6  -1   4    3.43    2.19
   6  -1   4   -0.68    1.52
   6  -1   4    4.69    2.87
  -6  -1  -4   -0.79    1.73
  -6  -1  -4    3.79    1.51
   6  -1   4    2.91    2.83
   6  -1   4    2.46    1.94
  -6   1  -4    6.25    2.31
   6   1   4    2.51    1.20
   6   1   4    1.10    1.90
   6   1   4    1.20    2.70
   6   1   4    0.72    1.30
   7  -1   4   87.64   13.04
  -7  -1  -4   90.50   12.29
   7  -1   4   87.84   13.16
   7  -1   4   89.84   12.81
   7  -1   4   98.34   13.59
   7  -1   4   78.04   13.19
   7  -1   4   95.41   13.76
   7  -1   4   90.40   12.87
   7   1   4   88.13   11.93
   7   1   4   79.75   12.74
   7   1   4   93.77   12.03
  -7   1  -4   94.69   12.67
   8  -1   4   24.22    6.70
   8  -1   4   31.28    6.29
   8  -1   4   26.15    6.30
   8  -1   4   21.80    5.35
   8  -1   4   30.35    6.45
   8  -1   4   28.40    6.05
   8  -1   4   39.14    7.23
  -8   1  -4   34.28    7.02
   8   1   4   12.44    4.94
   8   1   4   32.40    4.96
  -8   1  -4   33.03    5.98
   8   1   4   25.95    4.81
   9  -1   4  118.50   17.96
   9  -1   4  142.40   18.49
   9  -1   4  129.89   18.79
   9  -1   4  119.98   18.43
   9  -1   4  125.33   18.25
   9  -1   4  132.81   17.86
  -9   1  -4  119.15   18.31
   9   1   4  130.29   16.86
   9   1   4  132.03   16.87
  -9   1  -4  114.80   17.35
   9   1   4  117.93   17.15
   9   1   4  136.49   18.76
  10  -1   4   19.42    6.54
  10  -1   4   37.40    8.40
  10  -1   4   26.53    6.36
  10  -1   4   20.79    5.38
  10  -1   4   19.96    5.34
  10  -1   4   25.01    5.46
  10   1   4   22.33    4.33
 -10   1  -4   17.12    4.56
  10   1   4   31.78    6.80
  10   1   4   31.12    4.33
 -10   1  -4   23.98    5.73
  11  -1   4    4.34    3.51
  11  -1   4   12.53    3.70
  11  -1   4    1.52    4.06
  11  -1   4    8.31    3.57
  11  -1   4    3.82    5.69
 -11   1  -4    7.60    2.92
  11   1   4    6.09    2.28
 -11   1  -4    3.04    3.32
  11   1   4   -0.47    3.28
  12  -1   4    5.42    3.97
  12  -1   4    4.30    4.17
  12  -1   4   15.33    6.52
  12  -1   4    9.71    6.71
  12  -1   4   11.50    4.59
  12  -1   4   10.55    4.88
  12  -1   4   15.05    6.19
 -12   1  -4   16.94    4.64
  12   1   4    8.27    3.11
 -12   1  -4    9.22    5.07
  12   1   4   19.21    6.79
  13  -1   4   -5.44    6.19
  13  -1   4   -1.09    2.36
  13  -1   4   -1.77    3.57
  13  -1   4   -1.10    6.84
  13  -1   4    0.17    2.76
  13  -1   4    0.67    2.43
  13   1   4   -1.37    1.25
  13   1   4    7.23    4.78
 -13   1  -4   -0.19    2.05
  14  -1   4   10.76    4.85
  14  -1   4   18.95    8.99
  14  -1   4    9.42    3.86
  14  -1   4    8.13    4.32
  14  -1   4   11.58    8.43
  14  -1   4    8.02    5.19
  14   1   4    7.59    5.40
  14   1   4    9.19    3.30
  15  -1   4   -5.77    3.83
  15  -1   4    0.20    9.07
  15  -1   4    4.81    4.11
  15  -1   4    5.35    3.82
  15   1   4   11.64    4.05
  15   1   4    3.37    5.50
  15   1   4    3.76    2.81
  16  -1   4  -15.49    9.39
  16  -1   4    1.33    3.68
  16  -1   4    1.49    6.22
  16  -1   4   -0.52    2.28
  16   1   4   -0.17    2.35
  16   1   4   -0.57    5.63
  16   1   4    3.43    2.63
  17  -1   4    5.26    7.15
  17  -1   4    8.92    4.54
  17  -1   4    3.46   10.45
  17   1   4    7.46    3.88
  17   1   4   11.09    8.01
  18  -2  -4    6.63    5.79
  18  -2  -4    1.14    5.33
  18  -2  -4   -4.77   18.49
  18   2  -4    3.23    4.73
  17  -2  -4   -4.85    3.82
  17  -2  -4   22.63   15.46
  17  -2  -4    3.00    5.09
  17   2  -4    3.32    4.59
  17   2  -4    1.05    2.59
  16  -2  -4   17.13    6.69
  16  -2  -4    4.57    6.28
  16  -2  -4   32.49    8.38
  16  -2  -4    5.70   12.73
  16   2  -4   19.06    4.53
  16   2  -4   15.32    6.20
  15  -2  -4   12.86   10.40
  15  -2  -4   -1.41    3.71
  15  -2  -4   -4.16    3.76
  15  -2  -4   23.38   20.02
  15  -2  -4    1.18    3.25
 -15   2   4   -0.60    0.89
  15   2  -4   -0.76    3.32
  15   2  -4   -1.21    1.60
  14  -2  -4    3.01    9.29
  14  -2  -4   15.06    6.17
  14  -2  -4   -3.73    8.83
  14  -2  -4   -1.87    3.92
  14  -2  -4    2.45    4.12
  14   2  -4    6.68    2.56
  14   2  -4    6.32    4.31
  13  -2  -4   15.77    8.21
  13  -2  -4   13.27    5.26
  13  -2  -4   14.28    5.35
  13  -2  -4    2.48    4.04
  13  -2  -4   12.83    6.06
  13  -2  -4    7.02    8.50
 -13   2   4    9.82    5.75
  13   2  -4    6.71    2.71
  13   2  -4    7.56    4.42
  12  -2  -4   80.65   14.75
  12  -2  -4   64.13   12.42
  12  -2  -4   87.89   14.55
  12  -2  -4   71.45   14.03
  12   2  -4   52.83    9.08
 -12   2   4   61.96   12.96
  12   2  -4   97.08   13.65
 -12   2   4   62.91   11.72
  11  -2  -4   24.72    7.55
  11  -2  -4   34.74    9.05
  11  -2  -4    9.41    5.56
  11  -2  -4   17.42    5.78
 -11   2   4   13.06    4.85
 -11   2   4   24.91    7.71
  11   2  -4   17.24    3.67
 -11   2   4   28.65    8.82
 -11   2   4   23.20    7.34
  11   2  -4   18.67    5.26
 -11   2   4   14.71    6.18
  10  -2  -4   15.85    6.18
  10  -2  -4    6.57    4.13
  10  -2  -4   13.05    4.35
  10  -2  -4   20.92    5.43
  10  -2  -4   22.89    5.93
 -10   2   4   19.32    6.43
 -10   2   4   12.58    5.04
 -10   2   4   23.89    6.21
 -10   2   4   19.32    6.91
  10   2  -4   11.46    2.72
  10   2  -4   11.39    3.62
 -10   2   4   10.77    4.27
   9  -2  -4   60.67   13.08
   9  -2  -4   61.22   11.92
   9  -2  -4   63.75   12.14
   9  -2  -4   64.59   11.17
   9  -2  -4   63.02   12.32
  -9   2   4   54.18   11.37
   9   2  -4   61.04    9.00
  -9   2   4   62.93   12.27
   9   2  -4   53.09    8.09
  -9   2   4   49.98   11.13
  -9   2   4   56.34   10.41
  -9   2   4   60.97   10.92
   8  -2  -4  130.34   19.65
   8  -2  -4  154.08   19.94
   8   2  -4  126.31   17.37
   7  -2  -4  251.16   33.80
  -7  -2   4  276.34   32.26
   7  -2  -4  242.79   33.23
  -7  -2   4  259.77   32.14
   7  -2  -4  253.34   33.14
   7  -2  -4  271.53   34.18
   7  -2  -4  245.37   33.78
  -7   2   4  250.49   33.82
   7   2  -4  224.62   32.06
  -7   2   4  247.03   33.32
  -7   2   4  248.26   32.77
  -7   2   4  272.04   34.15
   7   2  -4  249.77   32.09
  -7   2   4  226.68   33.82
   7   2  -4  224.53   32.01
   6  -2  -4   10.13    3.46
   6  -2  -4    3.28    3.51
  -6  -2   4    9.25    2.70
   6  -2  -4    2.87    2.66
   6  -2  -4    3.22    3.22
   6   2  -4    5.19    2.43
  -6   2   4    9.21    4.56
  -6   2   4    9.72    3.18
  -6   2   4    4.90    2.48
  -6   2   4    9.45    2.98
   6   2  -4    3.60    2.51
   6   2  -4    2.76    1.67
   6   2  -4    7.50    2.02
  -5  -2   4   53.66    9.23
   5  -2  -4   59.19    8.19
   5  -2  -4   51.59    9.76
   5  -2  -4   43.39    8.49
  -5  -2   4   55.06    9.64
   5  -2  -4   62.62   10.85
   5  -2  -4   57.18    9.05
  -5   2   4   43.18    9.03
  -5   2   4   46.76    9.19
  -5   2   4   88.34   12.84
   5   2  -4   42.28    8.67
   5   2  -4   45.67    7.20
   5   2  -4   45.89    7.37
  -5   2   4   55.02    8.82
   5   2  -4   40.73    7.41
  -5   2   4   49.71    8.50
   4  -2  -4  615.55   69.53
  -4  -2   4  494.13   67.81
   4  -2  -4  546.23   68.58
   4   2  -4  530.01   68.58
   4   2  -4  594.54   68.11
  -4   2   4  587.34   69.47
   4   2  -4  576.82   68.25
  -4   2   4  440.53   68.30
   4   2  -4  464.29   68.11
   3  -2  -4   50.47    8.68
  -3  -2   4   47.23    7.01
   3  -2  -4   49.14    6.99
   3  -2  -4   58.20    7.32
  -3  -2   4   40.87    6.39
  -3  -2   4   36.03    6.07
  -3  -2   4   50.11    6.88
  -3  -2   4   40.01    7.13
   3  -2  -4   42.96    8.15
   3  -2  -4   43.80    8.46
   3   2  -4   35.23    7.19
   3   2  -4   46.45    7.01
  -3   2   4   48.19    8.55
  -3   2   4   48.32    7.02
   3   2  -4   40.69    6.85
   3   2  -4   42.62    6.47
  -3   2   4   42.06    7.63
  -3   2   4   44.92    8.46
  -3   2   4   31.66    7.47
   2  -2  -4   61.06   11.09
  -2  -2   4   67.41   10.93
   2  -2  -4   83.88   11.64
   2  -2  -4   77.67   10.89
   2  -2  -4   73.55   10.72
   2  -2  -4   60.26   11.16
  -2  -2   4   81.57   10.62
  -2  -2   4   80.23   11.24
  -2  -2   4   85.65   11.35
  -2  -2   4   83.25   10.50
  -2   2   4   93.77   11.86
  -2   2   4   79.69   10.92
   2   2  -4   74.47   10.97
   2   2  -4   84.29   10.65
   2   2  -4   81.22   10.90
   2   2  -4   78.41   10.89
  -2   2   4   75.87   11.44
  -2   2   4   60.02   10.61
  -2   2   4   71.30   11.42
  -1  -2   4    8.12    2.33
  -1  -2   4    5.36    1.91
   1  -2  -4    6.42    2.41
   1  -2  -4   10.36    2.83
   1  -2  -4    8.60    3.35
  -1  -2   4   10.57    3.07
   1  -2  -4    3.25    2.39
  -1  -2   4   10.05    2.49
   1  -2  -4    3.82    2.22
  -1  -2   4    6.93    2.74
   1   2  -4    9.80    2.72
  -1   2   4    6.24    2.54
   1   2  -4    9.96    2.36
   1   2  -4    6.06    2.49
  -1   2   4    5.75    2.33
  -1   2   4   10.49    2.82
  -1   2   4    3.28    2.45
  -1   2   4   10.69    3.37
   1   2  -4    7.78    2.96
   0  -2  -4  623.54   82.67
   0  -2   4  640.33   82.66
   0  -2  -4  667.31   82.62
   0  -2   4  670.07   82.65
   0  -2  -4  622.85   82.62
   0   2  -4  614.52   82.33
   0   2  -4  645.44   82.78
   0   2   4  668.55   82.78
   0   2   4  660.74   82.74
   0   2   4  658.72   82.78
   0   2  -4  617.67   82.62
   1  -2   4   46.35    7.28
   1  -2   4   44.69    7.31
  -1  -2  -4   55.76    8.83
  -1  -2  -4   42.11    7.02
  -1  -2  -4   42.72    7.47
  -1  -2  -4   48.51    7.58
   1  -2   4   59.97    9.19
   1  -2   4   48.33    7.75
  -1  -2  -4   46.27    7.16
   1  -2   4   48.06    7.40
   1  -2   4   42.48    6.99
   1   2   4   47.05    7.19
   1   2   4   54.86    7.70
   1   2   4   54.68    9.02
   1   2   4   51.65    7.80
   1   2   4   49.08    8.31
  -1   2  -4   86.72   10.70
  -1   2  -4   46.22    7.36
  -1   2  -4   46.07    7.36
  -1   2  -4   68.81    9.78
  -2  -2  -4  152.05   21.13
   2  -2   4  144.76   21.15
  -2  -2  -4  164.02   21.29
   2  -2   4  172.82   21.78
   2  -2   4  162.00   21.79
   2  -2   4  164.22   21.32
  -2  -2  -4  125.90   20.87
   2  -2   4  151.43   20.96
  -2  -2  -4  150.23   20.95
  -2  -2  -4  153.78   20.72
   2   2   4  181.85   21.38
   2   2   4  155.92   21.22
  -2   2  -4  161.63   21.75
  -2   2  -4  163.05   22.00
  -2   2  -4  161.76   21.37
   2   2   4  167.59   21.32
   2   2   4  176.74   21.06
  -2   2  -4  166.70   21.24
  -3  -2  -4   35.76    5.12
   3  -2   4   50.54    7.47
   3  -2   4   43.71    8.11
  -3  -2  -4   36.08    6.02
  -3  -2  -4   32.36    4.92
  -3  -2  -4   37.64    6.90
   3  -2   4   26.02    6.12
   3  -2   4   46.66    7.71
  -3  -2  -4   41.81    6.86
   3  -2   4   36.01    6.86
  -3   2  -4   54.59    8.29
   3   2   4   34.40    6.35
  -3   2  -4   38.57    7.86
   3   2   4   44.48    6.80
  -3   2  -4   44.74    8.97
   3   2   4   41.30    6.95
  -3   2  -4   30.23    6.71
   3   2   4   36.42    5.94
   4  -2   4  230.73   34.72
  -4  -2  -4  232.65   34.30
   4  -2   4  333.70   35.33
   4   2   4  313.66   34.63
  -4   2  -4  204.59   34.71
   4   2   4  293.91   34.60
   5  -2   4   69.05   11.67
   5  -2   4   68.05   11.53
   5  -2   4   65.84   11.42
   5  -2   4   71.54   11.17
   5  -2   4   85.08   11.46
  -5  -2  -4   68.13   10.92
   5  -2   4   67.20   11.20
   5  -2   4   74.92   11.13
   5  -2   4   69.14   11.88
  -5  -2  -4   68.75   11.74
  -5   2  -4   67.89   11.20
   5   2   4   94.39   10.90
   5   2   4   73.81   10.49
   5   2   4   88.86   10.59
  -5   2  -4   76.60   11.08
   6  -2   4   24.96    5.89
   6  -2   4   29.57    6.16
   6  -2   4   17.20    4.93
   6  -2   4   19.98    6.14
   6  -2   4   21.34    6.03
   6  -2   4   19.18    4.89
   6   2   4   23.00    4.44
   6   2   4   21.48    4.03
   7  -2   4  125.47   17.15
  -7  -2  -4  119.45   14.87
   7  -2   4  109.13   16.29
   7  -2   4  117.73   16.34
   7  -2   4  108.92   17.29
   7  -2   4  100.63   16.88
   7  -2   4  115.37   16.35
   7  -2   4  119.03   16.76
   7  -2   4   83.50   16.24
   7   2   4  126.59   14.90
  -7   2  -4  116.56   19.01
  -7   2  -4  100.55   15.96
   7   2   4  109.35   15.06
   8  -2   4   88.90   11.50
   8  -2   4   54.74   10.26
  -8   2  -4   36.89   10.10
   9  -2   4   21.36    6.37
   9  -2   4   18.46    6.16
   9  -2   4   14.69    5.02
   9  -2   4   16.70    5.12
   9  -2   4    5.75    5.57
   9  -2   4   21.64    5.85
   9  -2   4    8.34    5.74
  -9   2  -4   13.69    4.49
   9   2   4   18.99    3.25
  -9   2  -4   18.57    6.36
  10  -2   4   23.30    6.11
  10  -2   4   21.58    7.88
  10  -2   4   17.75    7.15
  10  -2   4   20.81    5.87
  10  -2   4   30.64    7.72
  10  -2   4   25.58    6.68
  10  -2   4   17.55    5.64
 -10   2  -4   17.99    5.27
 -10   2  -4   13.83    5.36
  10   2   4   27.09    7.17
  11  -2   4   20.87    5.94
  11  -2   4   14.97    5.25
  11  -2   4   14.50    6.07
  11  -2   4   10.33    7.68
  11  -2   4    6.25    5.09
 -11   2  -4    9.15    5.65
  11   2   4   18.28    6.23
  11   2   4   14.36    3.20
 -11   2  -4   17.68    5.46
  12  -2   4   33.79    7.95
  12  -2   4   30.71    8.68
  12  -2   4   13.73    8.82
  12  -2   4   15.08    5.91
  12  -2   4   24.45    8.59
  12  -2   4   21.94    7.40
  12  -2   4   24.36    7.50
  12   2   4   22.34    8.05
 -12   2  -4   13.46    6.63
  12   2   4   26.41    4.76
  13  -2   4    1.47    4.52
  13  -2   4    3.62    4.42
  13  -2   4    8.35    9.61
  13  -2   4    4.24    7.28
  13  -2   4    8.29    5.14
  13   2   4    0.53    3.61
  13   2   4    6.52    2.44
  14  -2   4    9.24    5.36
  14  -2   4    7.06    4.54
  14  -2   4    9.34    6.52
  14  -2   4   15.17   10.44
  14  -2   4   13.92    9.11
  14   2   4    7.66    2.80
  14   2   4   13.62    7.05
  15  -2   4   12.92   11.91
  15  -2   4   -5.15    3.47
  15  -2   4    4.96    4.54
  15  -2   4    1.40    3.29
  15   2   4    0.96    1.71
 -15   2  -4   -0.41    1.11
  15   2   4    0.08    4.42
  16  -2   4   19.60    6.93
  16  -2   4   15.95    8.61
  16  -2   4  -18.01   13.84
  16   2   4    1.33    2.30
  16   2   4    5.72    5.03
  17  -2   4    4.29    6.57
  17  -2   4   -4.97   16.33
  17  -2   4    5.03    5.21
  17   2   4   13.56    7.37
  17  -3  -4    0.07    4.93
  17  -3  -4   -5.03    4.32
  17   3  -4    1.19    4.32
  16  -3  -4   16.82    8.14
  16  -3  -4   -2.94   15.58
  16  -3  -4    9.22    6.78
  16   3  -4   18.02    6.44
  16   3  -4   12.68    3.52
  15  -3  -4    7.96    5.35
  15  -3  -4    5.98    5.31
  15  -3  -4    5.34    6.71
  15  -3  -4   -1.65   12.99
  15   3  -4    2.35    2.29
 -15   3   4    0.49    1.44
  15   3  -4   12.44    4.98
  14  -3  -4   10.52    5.64
  14  -3  -4    6.77   10.58
  14  -3  -4   -2.01    2.96
  14  -3  -4    6.03    5.18
  14  -3  -4   11.72   11.35
  14   3  -4    9.35    3.27
  14   3  -4   13.39    4.99
 -14   3   4    0.86    2.04
  13  -3  -4   -3.45    9.75
  13  -3  -4  -15.14    8.83
  13  -3  -4    5.55    4.40
  13  -3  -4    4.91    5.54
  13  -3  -4   -0.29    4.07
  13   3  -4    4.85    2.92
 -13   3   4   10.48    7.01
  13   3  -4    4.66    3.50
  12  -3  -4   72.16   14.79
  12  -3  -4   70.54   14.76
  12  -3  -4   84.42   16.54
  12  -3  -4   87.32   15.65
  12   3  -4   75.20   11.56
 -12   3   4   90.31   17.10
  12   3  -4   64.97   12.00
  11  -3  -4   -1.05    6.70
  11  -3  -4   -3.31    2.05
  11  -3  -4    3.92    3.96
  11  -3  -4   -2.33    3.65
  11  -3  -4    6.22    4.75
 -11   3   4   -0.77    4.09
  11   3  -4   -1.41    1.94
  11   3  -4    1.08    2.23
  10  -3  -4    4.33    4.41
  10  -3  -4    9.28    7.10
  10  -3  -4   10.88    5.19
  10  -3  -4    9.01    5.22
  10  -3  -4   11.81    5.29
  10   3  -4    4.13    2.74
 -10   3   4    7.11    4.51
 -10   3   4   13.45    6.61
 -10   3   4   11.42    7.91
 -10   3   4   13.06    6.09
 -10   3   4    8.34    4.13
  10   3  -4   -1.54    2.49
   9  -3  -4    5.71    4.40
   9  -3  -4    3.51    3.33
   9  -3  -4   10.00    4.51
   9  -3  -4    3.21    3.28
   9  -3  -4   10.38    6.58
   9  -3  -4    1.48    3.34
  -9   3   4    1.47    6.52
   9   3  -4   -2.31    2.27
  -9   3   4    0.18    3.30
  -9   3   4    1.88    4.55
  -9   3   4    6.61    3.75
   9   3  -4    4.52    2.16
  -9   3   4    3.36    4.38
   8  -3  -4  114.30   19.07
  -8  -3   4  148.43   16.97
   8  -3  -4  146.93   19.74
   8  -3  -4  111.32   20.06
   8  -3  -4  123.65   18.21
  -8  -3   4  109.85   16.41
   8  -3  -4  128.96   18.30
   8  -3  -4  103.16   18.13
  -8   3   4  132.90   17.83
  -8   3   4  155.84   23.32
  -8   3   4  140.27   20.33
  -8   3   4  113.22   18.92
   8   3  -4  111.67   17.15
   8   3  -4  122.07   16.43
  -8   3   4  114.03   18.20
   7  -3  -4   91.14   12.75
   7  -3  -4   95.72   14.91
   7  -3  -4  134.93   19.59
  -7  -3   4   69.29   11.00
   7  -3  -4  102.80   16.28
   7  -3  -4  106.65   15.86
  -7  -3   4   81.88   11.32
  -7  -3   4   67.13   13.04
   7  -3  -4   51.00   12.00
  -7  -3   4   65.62   13.17
  -7   3   4  103.77   14.53
   7   3  -4   65.64   11.29
  -7   3   4   84.54   14.67
   7   3  -4   88.39   11.80
  -7   3   4   80.52   12.21
  -7   3   4   85.19   15.22
  -7   3   4  101.30   16.13
   6  -3  -4   93.93   16.18
   6  -3  -4  114.24   18.35
  -6  -3   4  101.65   13.45
  -6  -3   4   81.47   13.63
   6  -3  -4   92.19   13.82
   6  -3  -4   97.16   14.81
   6  -3  -4   83.26   13.59
  -6   3   4  118.63   17.17
  -6   3   4   81.62   14.24
  -6   3   4  125.53   19.01
   6   3  -4   90.30   12.98
  -6   3   4  121.07   17.88
  -6   3   4   72.50   13.24
   6   3  -4   85.36   12.62
  -5  -3   4   11.22    3.65
   5  -3  -4    0.77    2.79
  -5  -3   4    8.88    3.76
   5  -3  -4   10.93    4.12
   5  -3  -4   10.51    4.26
   5  -3  -4    4.00    4.88
   5  -3  -4    5.72    3.29
   5  -3  -4    7.55    3.66
  -5   3   4   17.91    5.85
  -5   3   4    6.84    3.86
  -5   3   4    6.70    4.34
   5   3  -4   11.89    3.36
   5   3  -4    7.10    2.60
  -5   3   4    8.13    3.74
  -5   3   4    7.00    4.63
  -4  -3   4  106.22   16.18
  -4  -3   4  131.86   15.96
   4  -3  -4  134.04   17.61
   4  -3  -4  128.09   18.13
  -4  -3   4  132.04   16.75
   4  -3  -4  121.20   17.96
   4  -3  -4  125.15   17.00
  -4   3   4  110.46   16.99
   4   3  -4   92.33   16.07
   4   3  -4  128.97   16.59
  -4   3   4  155.06   18.52
  -4   3   4  102.54   16.76
   3  -3  -4  111.21   17.09
  -3  -3   4  121.51   15.42
   3  -3  -4  114.91   16.01
   3  -3  -4  126.73   16.44
   3  -3  -4  106.57   16.90
  -3  -3   4  104.25   16.01
   3  -3  -4  114.89   16.53
   3  -3  -4  129.88   17.46
  -3  -3   4  105.15   15.91
  -3  -3   4  119.05   16.01
  -3  -3   4  110.38   15.66
   3   3  -4  104.42   15.71
  -3   3   4  100.38   17.04
  -3   3   4  115.09   16.16
  -3   3   4  114.60   16.33
   3   3  -4  123.09   15.78
  -3   3   4  125.50   17.20
  -3   3   4  111.30   17.08
   2  -3  -4  440.10   54.86
   2  -3  -4  395.27   54.39
  -2  -3   4  453.36   54.41
   2  -3  -4  411.21   55.24
   2  -3  -4  414.38   55.18
  -2  -3   4  454.93   54.12
   2  -3  -4  417.46   54.33
   2  -3  -4  410.26   55.10
  -2  -3   4  424.93   54.21
  -2   3   4  404.84   55.14
  -2   3   4  407.32   55.32
   2   3  -4  422.00   54.17
  -2   3   4  415.45   54.55
  -2   3   4  408.95   54.35
  -2   3   4  398.58   55.23
   2   3  -4  424.54   54.32
  -1  -3   4    2.54    1.95
  -1  -3   4    7.94    3.70
   1  -3  -4   13.33    4.12
   1  -3  -4    2.29    2.42
  -1  -3   4    8.14    2.31
  -1  -3   4    7.44    1.90
   1  -3  -4    0.90    2.94
   1  -3  -4   13.41    3.73
  -1   3   4   11.36    3.13
   1   3  -4    4.75    1.72
  -1   3   4    8.94    4.37
  -1   3   4    9.14    2.41
   0  -3  -4    6.55    3.15
   0  -3   4   -0.26    2.97
   0  -3  -4    9.85    3.85
   0  -3   4    7.67    3.19
   0  -3  -4    6.53    2.72
   0  -3  -4    4.24    2.47
   0  -3  -4    6.51    3.00
   0  -3   4    8.92    3.55
   0  -3  -4    6.92    3.25
   0  -3   4    5.89    2.61
   0  -3   4    5.71    2.11
   0  -3   4    9.25    3.24
   0   3   4   11.60    3.44
   0   3   4    4.59    3.14
   0   3   4   14.46    4.69
   0   3   4    7.97    3.22
   0   3  -4    7.65    2.35
   0   3   4    5.54    2.91
   0   3  -4    5.17    2.38
   0   3  -4   11.77    3.77
   1  -3   4  308.44   39.60
   1  -3   4  309.38   39.62
  -1  -3  -4  299.97   39.14
   1  -3   4  320.21   40.36
  -1  -3  -4  312.89   39.90
   1  -3   4  299.44   39.06
  -1  -3  -4  313.00   40.07
   1  -3   4  293.12   39.61
  -1  -3  -4  318.36   39.39
   1  -3   4  298.91   40.06
  -1  -3  -4  289.05   39.83
   1   3   4  293.06   39.37
   1   3   4  307.42   39.49
   1   3   4  280.80   39.81
   1   3   4  311.04   40.03
  -1   3  -4  269.79   39.59
  -1   3  -4  317.95   39.08
   1   3   4  296.93   40.05
  -1   3  -4  288.12   39.50
   2  -3   4  298.08   43.86
  -2  -3  -4  346.44   42.92
   2  -3   4  359.08   44.54
   2  -3   4  404.73   45.04
  -2  -3  -4  322.65   43.62
  -2  -3  -4  309.26   43.41
   2  -3   4  314.27   44.14
  -2  -3  -4  325.87   43.55
   2  -3   4  326.09   43.10
   2  -3   4  334.68   43.56
  -2  -3  -4  335.56   42.90
   2  -3   4  308.75   43.43
   2  -3   4  333.66   43.62
  -2   3  -4  358.56   43.60
  -2   3  -4  329.00   43.72
  -2   3  -4  315.96   43.02
   2   3   4  349.91   43.54
   2   3   4  305.54   43.62
   2   3   4  382.12   43.95
   2   3   4  336.32   43.66
   2   3   4  305.38   43.03
   3  -3   4  194.54   26.02
   3  -3   4  177.85   25.34
  -3  -3  -4  200.90   25.25
   3  -3   4  186.24   25.09
   3  -3   4  195.47   26.07
   3  -3   4  185.21   26.21
  -3   3  -4  203.42   25.45
   3   3   4  172.47   25.07
  -3   3  -4  177.72   25.51
  -3   3  -4  177.99   24.94
   4  -3   4  166.57   21.45
  -4  -3  -4  166.30   20.28
   4  -3   4  157.63   20.82
   4  -3   4  150.18   21.37
   4  -3   4  137.53   20.41
   4  -3   4  143.75   20.70
  -4   3  -4  126.24   20.22
   4   3   4  168.26   20.47
   4   3   4  128.01   20.08
   5  -3   4  640.22   76.81
   5  -3   4  588.13   76.62
   5  -3   4  591.30   75.82
   5  -3   4  587.82   75.82
  -5  -3  -4  559.34   74.79
  -5  -3  -4  566.05   74.94
   5  -3   4  643.10   75.81
   5  -3   4  574.99   76.24
   5  -3   4  613.19   75.83
   5  -3   4  570.79   76.34
  -5   3  -4  565.25   75.54
  -5   3  -4  596.99   75.63
   5   3   4  582.28   74.77
   5   3   4  563.70   74.91
   5   3   4  617.87   75.08
   5   3   4  615.90   75.06
  -5   3  -4  478.77   75.55
   6  -3   4   47.64   10.92
   6  -3   4   55.05   11.74
   6  -3   4   66.14   11.17
   6  -3   4   52.69    9.97
   6  -3   4   69.09   12.08
   6  -3   4   74.37   13.91
  -6  -3  -4   56.19    8.88
   6  -3   4   54.35   10.49
  -6  -3  -4   51.87    8.12
  -6   3  -4   45.10   10.30
   6   3   4   47.32    7.74
   6   3   4   38.82    7.60
  -6   3  -4   56.47    9.78
  -6   3  -4   44.69    9.64
   6   3   4   51.13    8.02
   6   3   4   68.30    9.58
   7  -3   4   73.78   15.50
   7  -3   4   85.33   16.94
   7  -3   4   97.60   14.25
   7  -3   4   86.33   14.00
   7  -3   4   93.66   15.29
   7  -3   4  118.39   18.62
  -7  -3  -4   94.23   13.81
   7  -3   4  103.62   17.85
  -7   3  -4   66.09   15.17
   7   3   4   92.49   12.84
  -7   3  -4  105.22   16.07
   8  -3   4   37.73    6.28
   8  -3   4   27.98    7.67
   8  -3   4   23.71    5.47
   8  -3   4    8.45    4.06
   8  -3   4   10.39    3.85
   8  -3   4   22.74    5.42
  -8   3  -4   14.92    6.03
  -8   3  -4   10.10    3.58
   8   3   4    7.60    3.10
   9  -3   4   96.14   16.06
   9  -3   4   95.82   15.88
   9  -3   4   85.20   15.87
   9  -3   4   88.02   16.68
   9  -3   4   77.93   13.86
   9  -3   4  124.95   18.45
   9  -3   4  100.46   15.53
  -9   3  -4   72.33   12.93
  -9   3  -4   84.21   15.34
   9   3   4   55.51   10.98
  10  -3   4   19.18    9.59
  10  -3   4   16.74    5.80
  10  -3   4   11.80    5.15
  10  -3   4   12.67    5.91
  10  -3   4    8.48    4.20
  10  -3   4   18.07    6.64
  10  -3   4    8.89    8.09
  10   3   4    7.52    3.16
 -10   3  -4   19.96    8.20
  11  -3   4    4.30    3.99
  11  -3   4   -1.01    3.35
  11  -3   4    6.79    5.36
  11  -3   4    8.68    8.34
  11  -3   4    3.84    4.13
  11  -3   4    1.51    7.29
 -11   3  -4    7.18    5.50
  11   3   4    1.21    4.34
  11   3   4    0.62    2.18
  12  -3   4   16.86   10.57
  12  -3   4   24.37    7.23
  12  -3   4   18.53    7.41
  12  -3   4   15.87    9.24
  12  -3   4   16.02    6.69
 -12   3  -4    6.62    6.00
  12   3   4   10.34    3.79
  12   3   4   14.05    6.44
  13  -3   4    8.66    6.29
  13  -3   4    3.01    9.90
  13  -3   4    0.40   11.14
  13  -3   4    0.79    3.84
  13  -3   4   16.42    8.20
  13   3   4    7.08    2.94
  13   3   4    5.27    4.63
  14  -3   4    0.32    4.36
  14  -3   4   -9.92   12.59
  14  -3   4    1.63    5.03
  14  -3   4    0.70    3.94
 -14   3  -4    0.16    1.07
  14   3   4    1.07    1.68
  14   3   4   -3.89    3.64
  15  -3   4   -0.19    4.35
  15  -3   4   22.21   15.70
  15  -3   4    7.78    6.53
  15   3   4   16.65    7.03
  15   3   4    7.91    3.03
  16  -3   4    5.42    6.17
  16  -3   4  -10.96   18.20
  16  -3   4   -0.73    4.23
 -16   3  -4   -0.49    1.66
  16   3   4    2.47    4.62
  17  -3   4    1.54    4.78
  17  -3   4   -4.19    5.16
  17   3   4    8.76    5.70
  16  -4  -4    7.80    5.75
  16  -4  -4   19.67    8.78
  16   4  -4   13.62    4.67
  15  -4  -4    1.98    4.99
  15  -4  -4  -29.36   16.39
  15  -4  -4    1.92    5.48
  15   4  -4    2.00    3.63
 -15   4   4   -0.24    1.37
  15   4  -4   -0.39    1.53
  14  -4  -4   17.71    7.79
  14  -4  -4   -2.06   13.49
  14  -4  -4   16.72    7.72
  14   4  -4   15.13    3.88
  14   4  -4   21.16    5.61
  13  -4  -4   17.64   13.76
  13  -4  -4    5.66    5.99
  13  -4  -4   12.85   12.03
  13  -4  -4    5.28    5.26
  13  -4  -4    9.24    5.87
 -13   4   4    6.84    5.93
  13   4  -4    8.54    3.23
  13   4  -4    9.39    3.95
  12  -4  -4  108.27   21.03
  12  -4  -4  123.00   20.06
  12  -4  -4   86.20   17.93
  12  -4  -4  128.45   23.36
  12   4  -4   92.78   14.02
  12   4  -4   94.51   14.14
 -12   4   4  156.72   25.24
  11  -4  -4   13.56    6.69
  11  -4  -4   12.32    6.09
  11  -4  -4   10.62    7.17
  11  -4  -4   19.00    9.42
 -11   4   4   18.59    8.46
  11   4  -4   14.07    4.08
  11   4  -4   19.80    4.61
  10  -4  -4  135.51   21.26
  10  -4  -4  104.78   22.95
  10  -4  -4  154.24   23.22
  10  -4  -4  149.90   21.62
  10   4  -4  138.67   19.32
 -10   4   4  158.36   25.79
 -10   4   4  138.13   24.22
  10   4  -4  141.33   18.84
 -10   4   4  160.01   23.30
   9  -4  -4   49.77   12.59
   9  -4  -4   95.98   19.10
   9  -4  -4   87.49   17.03
   9  -4  -4  111.40   16.78
  -9  -4   4   88.05   12.10
  -9  -4   4   81.51   11.25
  -9   4   4   81.66   16.23
   9   4  -4   72.44   11.65
  -9   4   4   85.43   16.81
  -9   4   4   75.93   16.32
   8  -4  -4  352.16   41.70
   8  -4  -4  365.25   40.61
  -8  -4   4  287.37   37.75
   8  -4  -4  277.82   40.57
  -8  -4   4  213.29   38.59
  -8  -4   4  307.18   37.91
   8  -4  -4  376.95   40.27
  -8   4   4  355.96   41.77
   8   4  -4  312.70   37.91
  -8   4   4  229.97   38.90
   8   4  -4  273.22   37.74
  -8   4   4  238.57   40.16
  -8   4   4  261.15   38.79
   7  -4  -4  129.62   22.17
  -7  -4   4  132.42   18.97
   7  -4  -4  119.12   18.90
  -7  -4   4  136.73   18.30
  -7  -4   4  132.94   18.51
   7  -4  -4  123.78   19.07
  -7  -4   4  121.00   17.83
   7  -4  -4  119.71   20.86
   7  -4  -4  127.99   19.62
   7   4  -4  121.92   17.74
  -7   4   4  120.70   19.07
  -7   4   4  142.43   19.17
  -7   4   4  122.17   21.59
   7   4  -4  131.66   17.69
  -7   4   4  159.42   22.10
  -7   4   4  110.07   18.86
  -7   4   4  144.45   20.97
   6  -4  -4  192.23   26.30
   6  -4  -4  175.40   27.23
   6  -4  -4  187.45   27.40
   6  -4  -4  199.98   26.19
  -6  -4   4  209.33   25.59
   6  -4  -4  219.03   27.07
  -6  -4   4  192.31   25.43
  -6  -4   4  140.74   25.08
  -6  -4   4  208.51   25.73
  -6   4   4  227.52   27.90
   6   4  -4  207.72   25.26
  -6   4   4  178.07   27.54
  -6   4   4  170.96   25.92
  -6   4   4  193.90   27.84
   6   4  -4  146.34   24.62
  -6   4   4  182.89   26.07
  -5  -4   4   64.96   11.41
   5  -4  -4   64.52   13.78
  -5  -4   4   93.15   14.67
   5  -4  -4   68.06   14.41
  -5  -4   4   90.52   12.49
   5  -4  -4   88.16   15.37
   5  -4  -4   66.29   13.20
   5  -4  -4   98.47   17.61
  -5  -4   4   68.01   11.94
   5  -4  -4   87.76   14.12
   5   4  -4   76.27   12.57
  -5   4   4   91.24   14.48
  -5   4   4   56.33   14.06
  -5   4   4  106.41   18.46
   5   4  -4   64.01   11.05
  -5   4   4   98.71   15.93
  -5   4   4   80.56   14.96
  -4  -4   4   81.78   15.61
  -4  -4   4  136.45   17.00
   4  -4  -4  135.30   17.86
   4  -4  -4  130.93   18.44
   4  -4  -4  126.55   18.21
  -4  -4   4   79.49   16.32
   4  -4  -4  131.27   16.83
  -4  -4   4  116.14   16.44
   4  -4  -4   99.71   17.58
  -4  -4   4  124.74   15.25
  -4  -4   4   96.06   16.43
   4  -4  -4  100.70   16.71
  -4   4   4  108.05   16.64
   4   4  -4  133.72   16.51
  -4   4   4  141.43   18.66
   4   4  -4  116.52   16.12
  -4   4   4  125.30   17.22
  -4   4   4  101.41   19.13
  -4   4   4  135.86   18.89
  -3  -4   4   48.05    7.63
   3  -4  -4   64.08   11.48
   3  -4  -4   36.07    9.30
   3  -4  -4   38.64    8.82
   3  -4  -4   47.86    8.62
  -3  -4   4   46.70    9.02
  -3  -4   4   63.79   10.61
   3  -4  -4   41.43    9.77
  -3  -4   4   57.93   10.46
  -3  -4   4   39.13    9.32
   3  -4  -4   49.10   10.02
  -3  -4   4   65.54    9.90
  -3   4   4   68.30   12.68
  -3   4   4   36.73    9.67
  -3   4   4   42.08   10.56
   3   4  -4   55.72    9.51
  -3   4   4   54.53   10.16
  -3   4   4   62.08   10.87
   3   4  -4   45.25    8.62
   2  -4  -4   47.62   10.99
   2  -4  -4   84.01   11.52
   2  -4  -4   72.62   10.91
  -2  -4   4   65.00    9.50
  -2  -4   4   97.08   12.33
   2  -4  -4   72.62   10.72
  -2  -4   4   88.26   10.95
  -2  -4   4   69.45   11.09
  -2  -4   4   75.43   10.35
   2  -4  -4   63.29   12.57
   2  -4  -4   58.59   13.48
  -2   4   4   50.23   10.87
   2   4  -4   59.68   11.13
   2   4  -4   57.56    9.22
  -2   4   4   65.16   11.57
  -2   4   4   69.48   13.14
  -2   4   4   65.89   12.75
  -2   4   4   61.60   11.37
   2   4  -4   79.39   10.81
   1  -4  -4   20.89    4.93
   1  -4  -4   17.27    5.51
  -1  -4   4   17.12    4.23
   1  -4  -4   26.42    5.98
   1  -4  -4   12.71    6.00
  -1  -4   4   21.80    7.07
  -1  -4   4   15.07    5.08
   1  -4  -4   29.40    5.81
  -1  -4   4   30.29    6.97
  -1  -4   4   30.67    6.68
  -1   4   4   22.10    7.05
  -1   4   4   31.73    5.86
   1   4  -4   23.32    5.49
  -1   4   4   12.83    6.12
  -1   4   4   28.31    6.38
   1   4  -4   37.93    4.61
   0  -4   4   77.66   12.08
   0  -4   4   47.15   10.55
   0  -4  -4   79.58   11.26
   0  -4  -4   56.22    9.60
   0  -4  -4   55.30   11.29
   0  -4   4   56.52    9.86
   0  -4   4   57.25   11.44
   0  -4  -4   44.96    9.29
   0  -4  -4   69.17   11.69
   0  -4   4   52.63   11.01
   0  -4   4   63.83   10.50
   0  -4  -4   91.97   14.44
   0  -4   4   48.89    8.07
   0   4   4   67.46   11.02
   0   4   4   49.23   11.49
   0   4  -4   37.37    8.83
   0   4   4   56.82   11.68
   0   4  -4   43.30    9.79
   0   4  -4   48.76    8.04
   0   4   4   47.88    9.88
   0   4   4   45.98   10.48
  -1  -4  -4  164.69   21.53
   1  -4   4  159.07   21.83
   1  -4   4  179.82   22.04
   1  -4   4  142.94   20.16
  -1  -4  -4  146.66   21.24
   1  -4   4  153.07   22.04
   1  -4   4  135.43   21.72
  -1  -4  -4  129.75   20.14
   1  -4   4  147.11   20.87
   1  -4   4  140.99   20.79
  -1  -4  -4  151.75   20.52
  -1  -4  -4  133.19   21.31
  -1   4  -4  169.89   21.50
   1   4   4  154.17   21.69
   1   4   4  135.30   20.43
   1   4   4  149.96   21.70
   1   4   4  142.34   20.66
  -1   4  -4  150.22   20.15
  -1   4  -4  152.39   20.93
   1   4   4  165.11   21.53
   2  -4   4  165.06   22.92
   2  -4   4  147.24   22.71
   2  -4   4  171.42   23.68
   2  -4   4  132.77   23.43
  -2  -4  -4  177.20   22.08
  -2  -4  -4  163.14   22.05
  -2  -4  -4  151.91   22.90
  -2  -4  -4  169.16   23.13
   2  -4   4  166.08   23.93
   2  -4   4  173.72   23.86
   2  -4   4  171.51   22.36
  -2   4  -4  170.02   23.31
  -2   4  -4  173.40   22.97
   2   4   4  180.50   22.62
   2   4   4  160.20   23.30
   2   4   4  149.71   22.98
   2   4   4  163.37   23.43
  -2   4  -4  150.61   22.10
   2   4   4  179.42   22.66
  -3  -4  -4  155.79   21.39
   3  -4   4  171.89   23.12
  -3  -4  -4  159.88   20.18
   3  -4   4  121.67   21.09
   3  -4   4  151.98   22.75
  -3  -4  -4  157.78   21.43
   3  -4   4  139.58   21.42
   3  -4   4  144.23   22.13
   3  -4   4  136.28   20.86
  -3  -4  -4  160.07   20.38
   3  -4   4  135.49   22.18
  -3   4  -4  141.42   21.74
   3   4   4  169.91   22.01
   3   4   4  152.54   21.45
   3   4   4  157.37   21.75
  -3   4  -4  157.50   20.99
  -3   4  -4  163.55   21.64
   3   4   4  157.73   21.15
   3   4   4  144.92   20.82
   4  -4   4  264.45   37.23
   4  -4   4  257.85   36.23
   4  -4   4  313.40   37.46
  -4  -4  -4  261.48   35.66
  -4  -4  -4  275.89   35.91
   4  -4   4  260.53   35.77
   4   4   4  282.61   35.97
  -4   4  -4  279.23   36.22
   4   4   4  253.54   35.33
   4   4   4  250.59   35.96
   4   4   4  275.91   36.16
  -4   4  -4  286.16   35.88
   4   4   4  251.63   35.73
  -4   4  -4  233.40   37.13
  -4   4  -4  285.12   36.75
   5  -4   4  373.32   47.87
   5  -4   4  394.12   49.11
   5  -4   4  383.53   47.58
  -5  -4  -4  337.76   46.73
   5  -4   4  361.40   47.81
   5  -4   4  388.54   49.41
   5  -4   4  341.97   48.63
  -5  -4  -4  349.68   46.91
   5  -4   4  352.25   48.48
  -5   4  -4  353.14   47.56
   5   4   4  349.27   46.92
   5   4   4  380.43   47.58
  -5   4  -4  370.91   48.14
   5   4   4  343.21   47.08
   5   4   4  354.13   47.18
  -5   4  -4  371.06   49.07
  -5   4  -4  353.85   47.40
   5   4   4  332.22   46.55
   6  -4   4  188.18   24.87
   6  -4   4  206.27   25.38
  -6  -4  -4  209.54   23.96
   6  -4   4  122.83   25.13
  -6  -4  -4  163.52   23.63
   6  -4   4  157.16   25.66
   6  -4   4  178.17   24.98
   6  -4   4  190.28   27.02
   6   4   4  177.23   23.89
   6   4   4  164.97   23.44
  -6   4  -4  176.70   24.73
  -6   4  -4  193.70   24.96
   6   4   4  179.43   23.98
  -6   4  -4  167.38   26.18
   6   4   4  150.30   24.50
   7  -4   4  146.31   22.83
  -7  -4  -4  153.90   20.35
   7  -4   4  176.06   21.94
   7  -4   4  166.48   21.77
   7  -4   4  145.74   21.44
  -7  -4  -4  151.99   19.98
   7  -4   4  122.09   21.73
   7  -4   4  116.52   21.97
   7  -4   4  130.31   23.21
   7   4   4  146.44   19.95
  -7   4  -4  157.55   23.21
  -7   4  -4  142.77   21.17
   7   4   4  148.04   19.77
  -7   4  -4  123.91   20.75
   8  -4   4  223.49   27.37
   8  -4   4  200.19   27.97
   8  -4   4  218.39   27.22
   8  -4   4  145.59   27.31
   8  -4   4  208.44   28.82
   8   4   4  163.57   24.74
  -8   4  -4  188.40   26.84
   9  -4   4   95.37   17.21
   9  -4   4   99.61   19.98
   9  -4   4   98.97   18.71
   9  -4   4  120.03   20.31
   9  -4   4   85.09   17.59
   9  -4   4  147.01   20.80
   9   4   4   87.21   13.54
  -9   4  -4  107.07   19.18
  10  -4   4   40.09   11.04
  10  -4   4   35.48   11.14
  10  -4   4   13.07    6.50
  10  -4   4   28.05    7.81
  10  -4   4   33.29   13.07
  10   4   4   27.56    5.34
 -10   4  -4   22.29    8.68
  11  -4   4   20.74   11.55
  11  -4   4   14.28   10.84
  11  -4   4   25.13    9.22
  11  -4   4   16.69    6.94
  11  -4   4   23.63    9.06
  11  -4   4   12.25    6.76
  11   4   4   17.83    4.21
 -11   4  -4   16.41    7.72
  12  -4   4    5.03   11.91
  12  -4   4   35.50   10.94
  12  -4   4   18.26    7.67
  12  -4   4   38.48   15.60
  12  -4   4   18.72    8.04
  12   4   4   32.94    5.48
  12   4   4   42.97   10.00
 -12   4  -4   23.71   10.13
  13  -4   4   11.25    6.06
  13  -4   4   -0.10    4.61
  13  -4   4    0.73    4.98
  13  -4   4    2.86   13.41
  13   4   4   14.05    6.19
  13   4   4    6.68    2.41
 -13   4  -4    2.54    2.86
  14  -4   4    2.94    5.27
  14  -4   4  -12.04   15.05
  14  -4   4    7.78    5.56
  14   4   4    1.28    5.20
 -14   4  -4    0.30    1.39
  14   4   4    4.01    2.21
  15  -4   4   -2.50    3.50
  15  -4   4    0.56    4.91
  15   4   4   -2.22    4.19
 -15   4  -4    3.33    2.25
  16  -4   4    4.35    6.36
  16  -4   4    2.48    6.86
 -16   4  -4    1.09    2.28
  16   4   4    6.66    6.51
  15  -5  -4    3.30    6.38
  15  -5  -4   -2.18    3.84
 -15   5   4   -1.40    1.87
  14  -5  -4    4.11    6.49
  14  -5  -4    1.10    5.37
  14  -5  -4    5.11   18.12
  14   5  -4   -0.95    1.60
 -14   5   4    5.21    4.61
  13  -5  -4    4.01    5.65
  13  -5  -4   -6.54   14.29
  13  -5  -4    7.59    6.76
  13   5  -4    3.36    2.59
 -13   5   4   -4.64    4.90
  12  -5  -4    0.78    5.11
  12  -5  -4    4.24    5.89
  12  -5  -4    5.76    4.97
  12  -5  -4  -15.88   13.31
  12  -5  -4   -8.21   13.54
  12   5  -4    3.73    3.05
 -12   5   4    3.79    5.47
  11  -5  -4   34.35   14.26
  11  -5  -4    7.00   13.64
  11  -5  -4    2.40    4.40
  11  -5  -4   -4.79    3.62
  11  -5  -4    0.73    4.54
  11   5  -4    7.84    3.20
 -11   5   4    1.37    5.90
  10  -5  -4   19.86   10.07
  10  -5  -4   17.62    7.44
  10  -5  -4   24.29   11.74
  10  -5  -4   12.80    5.03
 -10   5   4   18.64    8.61
  10   5  -4   17.33    4.81
   9  -5  -4   22.77    7.78
   9  -5  -4   46.05   14.46
  -9  -5   4   37.45   11.45
   9  -5  -4   35.05    9.98
   9  -5  -4   55.24   13.63
  -9  -5   4   42.74    7.88
  -9   5   4   57.63   15.25
   9   5  -4   62.46   10.40
   9   5  -4   42.69    8.27
  -9   5   4   48.88   15.57
   8  -5  -4    5.45    5.06
   8  -5  -4   19.30    6.24
  -8  -5   4    3.95    2.42
  -8  -5   4    9.91    7.23
   8  -5  -4    9.30    4.67
  -8  -5   4    5.44    3.83
  -8  -5   4   18.33    5.45
   8  -5  -4    9.00   10.72
  -8   5   4    0.77    9.73
  -8   5   4   14.20    6.77
   8   5  -4    3.48    3.57
   8   5  -4    5.85    3.15
  -8   5   4   13.61    6.51
   8   5  -4    7.60    3.06
  -7  -5   4   21.74    6.27
   7  -5  -4   23.63   10.67
  -7  -5   4   21.06    7.53
  -7  -5   4   19.26    6.81
   7  -5  -4   14.53    6.43
   7  -5  -4   17.07    8.29
  -7  -5   4   32.32    7.09
   7  -5  -4   19.98    7.20
  -7   5   4   30.62    8.80
  -7   5   4   25.14   10.49
  -7   5   4   22.36   10.36
   7   5  -4   18.88    5.01
   7   5  -4   14.28    6.01
   7   5  -4   17.37    5.43
  -7   5   4   22.03    9.01
  -6  -5   4   10.41    4.06
  -6  -5   4    7.59    5.41
   6  -5  -4   13.07    7.71
   6  -5  -4   18.60    8.87
  -6  -5   4    8.36    4.31
   6  -5  -4   10.30    4.81
  -6  -5   4   -1.18    4.96
   6  -5  -4    5.62    4.83
   6  -5  -4    5.50    7.38
   6   5  -4    3.79    3.87
  -6   5   4    3.04    3.52
   6   5  -4    6.71    3.76
  -6   5   4   13.80    8.09
  -6   5   4    9.76    5.73
  -6   5   4   13.79    8.68
  -6   5   4    8.06    4.70
   6   5  -4    8.35    3.37
  -6   5   4   -0.34    3.74
  -5  -5   4   25.60    7.04
  -5  -5   4   20.87    7.35
   5  -5  -4   34.20    8.88
   5  -5  -4   23.26    7.06
   5  -5  -4   46.54   12.01
   5  -5  -4   28.07    8.85
  -5  -5   4   22.98    7.32
   5  -5  -4   31.35    8.03
  -5  -5   4   17.18    6.09
  -5   5   4   46.56   11.87
   5   5  -4   29.97    6.77
  -5   5   4   38.90    9.18
  -5   5   4   29.26    9.13
   5   5  -4   31.17    6.76
   5   5  -4   30.44    8.55
  -5   5   4   25.80    7.90
  -5   5   4   32.69   10.19
  -5   5   4   36.45    9.17
  -4  -5   4  172.29   26.64
  -4  -5   4  197.12   24.66
   4  -5  -4  196.47   26.61
   4  -5  -4  191.80   28.01
  -4  -5   4  216.35   26.89
  -4  -5   4  213.50   26.57
   4  -5  -4  191.34   26.89
   4  -5  -4  152.51   25.75
  -4  -5   4  174.78   26.33
   4  -5  -4  200.07   28.41
  -4   5   4  182.60   28.60
   4   5  -4  184.81   26.77
  -4   5   4  224.38   28.51
  -4   5   4  176.87   26.15
  -4   5   4  143.49   28.62
   4   5  -4  181.17   25.92
  -4   5   4  227.63   27.19
   4   5  -4  148.14   25.24
   3  -5  -4  113.55   17.08
  -3  -5   4   85.88   14.53
   3  -5  -4   97.56   17.66
   3  -5  -4   90.71   15.80
  -3  -5   4   80.03   13.17
   3  -5  -4   94.50   18.26
  -3  -5   4   88.84   15.91
  -3  -5   4   89.49   16.11
  -3  -5   4   83.07   13.81
  -3  -5   4   98.36   14.63
   3  -5  -4   98.24   16.29
  -3   5   4   87.34   16.66
   3   5  -4  102.95   16.33
   3   5  -4  142.35   19.78
  -3   5   4   80.08   16.87
  -3   5   4   86.29   17.55
  -3   5   4   99.75   16.73
   3   5  -4   86.88   13.77
  -3   5   4  103.44   16.89
  -2  -5   4   82.05   11.33
   2  -5  -4  100.73   15.19
  -2  -5   4  100.16   16.46
   2  -5  -4   66.21   14.38
   2  -5  -4   76.58   13.21
  -2  -5   4   94.19   13.61
   2  -5  -4   88.22   15.26
  -2  -5   4   63.32   13.62
   2  -5  -4   48.27   11.50
   2   5  -4   73.27   12.92
   2   5  -4   94.48   16.51
  -2   5   4   50.28   13.68
  -2   5   4   77.67   13.94
   2   5  -4   62.70   10.04
   2   5  -4   83.27   13.68
  -2   5   4   59.81   13.88
  -2   5   4   80.78   16.02
  -2   5   4   65.69   12.13
  -1  -5   4   46.96    8.65
  -1  -5   4   40.09    9.97
  -1  -5   4   35.62    7.23
   1  -5  -4   30.66    7.90
   1  -5  -4   51.37    8.67
  -1  -5   4   37.05    8.76
  -1  -5   4   41.87    9.59
   1  -5  -4   44.98   10.39
   1  -5  -4   21.24    8.53
  -1  -5   4   33.36    7.71
   1  -5  -4   42.63    8.72
   1   5  -4   44.07    7.24
  -1   5   4   51.54    9.77
  -1   5   4   30.07    9.88
   1   5  -4   33.87    7.49
   1   5  -4   45.39    9.25
   1   5  -4   42.15   10.49
  -1   5   4   57.84   12.51
  -1   5   4   27.21    8.97
  -1   5   4   36.52    8.57
   0  -5   4  298.88   39.49
   0  -5  -4  287.54   41.39
   0  -5  -4  305.06   40.44
   0  -5   4  308.24   41.66
   0  -5   4  310.96   41.91
   0  -5  -4  313.70   41.57
   0  -5   4  305.66   40.40
   0  -5  -4  297.65   40.29
   0  -5  -4  297.95   40.04
   0  -5   4  289.25   40.32
   0  -5   4  334.31   41.96
   0  -5   4  314.68   41.37
   0   5  -4  316.41   41.04
   0   5  -4  270.01   39.29
   0   5  -4  331.43   42.19
   0   5   4  337.49   42.12
   0   5   4  299.51   40.59
   0   5   4  283.90   41.80
   0   5   4  294.44   40.08
   0   5  -4  277.42   40.25
   0   5   4  296.69   41.24
   1  -5   4   86.78   16.41
   1  -5   4   89.11   13.33
   1  -5   4   73.36   13.85
   1  -5   4   86.99   15.91
  -1  -5  -4   92.90   12.71
  -1  -5  -4   78.21   14.74
   1  -5   4   95.00   17.00
  -1  -5  -4  105.75   16.42
  -1  -5  -4   84.24   12.69
   1  -5   4   64.87   12.10
   1  -5   4   78.16   16.42
  -1   5  -4   91.81   14.94
  -1   5  -4   98.93   16.39
   1   5   4  104.82   17.91
  -1   5  -4   59.80   14.51
   1   5   4  106.43   15.72
   1   5   4   85.43   14.21
  -1   5  -4   68.55   12.04
   1   5   4   89.41   16.50
   1   5   4   87.46   15.58
   2  -5   4    4.50    4.58
   2  -5   4    5.59    4.12
  -2  -5  -4    7.77    5.32
   2  -5   4    7.88    4.24
   2  -5   4    9.51    7.51
  -2  -5  -4    7.21    4.61
   2  -5   4    8.75    3.55
  -2  -5  -4    9.05    3.72
   2  -5   4    7.02    4.73
  -2  -5  -4   11.49    3.79
   2  -5   4    9.60    6.60
   2   5   4    7.12    5.42
  -2   5  -4    5.62    3.35
  -2   5  -4    6.97    4.66
   2   5   4    6.13    3.82
   2   5   4    6.96    4.55
   2   5   4    6.20    3.50
  -2   5  -4    0.54    3.91
   2   5   4   12.30    6.26
  -2   5  -4    6.23    3.51
  -3  -5  -4   30.16    7.97
  -3  -5  -4   42.83    6.74
   3  -5   4   35.95   10.36
   3  -5   4   27.30    7.16
   3  -5   4   22.36    7.00
   3  -5   4   38.74    8.45
   3  -5   4   26.47    9.43
  -3  -5  -4   31.32    6.14
   3  -5   4   20.12    7.29
  -3  -5  -4   30.31    8.23
   3  -5   4   17.90    8.58
   3   5   4   48.73    8.77
  -3   5  -4   36.19   11.21
  -3   5  -4   31.97    8.43
   3   5   4   41.05   10.89
   3   5   4   41.13    7.73
  -3   5  -4   36.75    7.47
   3   5   4   32.58    8.17
  -3   5  -4   25.88    6.71
   3   5   4   27.44    8.05
  -4  -5  -4   23.62    5.84
   4  -5   4   26.42    6.56
   4  -5   4   28.11    6.37
   4  -5   4   57.59    9.10
  -4  -5  -4   35.57    7.51
   4  -5   4   22.72    7.79
   4  -5   4   61.46   12.63
   4  -5   4   42.62   10.70
   4  -5   4   34.20    8.30
  -4   5  -4   24.65    6.90
   4   5   4   24.94    6.46
   4   5   4   37.56    6.46
  -4   5  -4   20.44    5.93
  -4   5  -4   19.72    5.16
   4   5   4   16.63    4.88
  -5  -5  -4    1.01    4.68
   5  -5   4    1.53    3.31
   5  -5   4    3.25    3.42
   5  -5   4    2.55    4.01
  -5  -5  -4    5.64    3.89
   5  -5   4    2.65    4.13
   5  -5   4    6.45    7.76
   5  -5   4    0.86    8.21
   5  -5   4    4.73    3.43
  -5   5  -4    5.68    3.49
  -5   5  -4    3.41    5.03
  -5   5  -4    9.58    5.55
   5   5   4    3.30    4.10
  -5   5  -4    6.93    4.14
   5   5   4    5.56    3.63
   5   5   4    6.85    3.70
   6  -5   4   17.57    6.71
  -6  -5  -4   26.88    7.06
   6  -5   4   36.17   11.35
  -6  -5  -4   17.15    5.69
   6  -5   4   44.06   11.64
   6  -5   4   17.69    9.15
   6  -5   4   19.76    7.25
   6  -5   4   27.22    7.71
  -6   5  -4   32.84    7.91
   6   5   4   32.96    7.14
   6   5   4   22.88    6.55
   6   5   4   23.20    6.29
  -6   5  -4   29.72   10.21
   6   5   4   29.92    7.60
  -7  -5  -4   73.53   12.91
  -7  -5  -4   79.65   12.82
  -7  -5  -4   62.89   11.32
   7  -5   4   67.28   13.82
  -7  -5  -4   90.35   13.61
   7  -5   4   65.42   16.14
   7  -5   4   68.43   14.62
   7  -5   4   74.95   16.37
   7  -5   4   81.55   16.93
   7  -5   4   88.83   18.39
   7   5   4   87.94   14.30
   7   5   4   75.28   14.04
   7   5   4   71.96   11.19
  -7   5  -4   52.56   15.16
   7   5   4   82.78   13.06
   8  -5   4    6.69    9.11
  -8  -5  -4   10.82    5.85
   8  -5   4    3.72    4.44
   8  -5   4    5.39    4.05
   8  -5   4    5.77    4.37
   8  -5   4    4.84   10.09
   8  -5   4    5.98    5.70
  -8  -5  -4    5.93    5.03
   8   5   4    3.79    2.80
   8   5   4    3.77    3.77
  -8   5  -4   -0.59    4.18
   8   5   4    3.53    2.57
   8   5   4    5.65    3.18
   9  -5   4   -5.41   11.56
   9  -5   4    3.47    5.02
   9  -5   4   -2.52    3.60
   9  -5   4    1.33    3.71
  -9   5  -4    1.26    5.99
   9   5   4   -1.53    2.56
   9   5   4   -0.25    2.22
  10  -5   4    3.42    4.97
  10  -5   4   -0.51   12.62
  10  -5   4    9.31    4.98
  10  -5   4    5.08    5.14
  10  -5   4   17.44    6.63
  10  -5   4   25.23   13.71
  10   5   4   12.10    3.56
  10   5   4    2.48    3.93
 -10   5  -4    8.22    6.30
  11  -5   4    6.39    6.46
  11  -5   4    3.72    4.94
  11  -5   4    2.85    4.57
  11  -5   4  -12.30   12.85
  11  -5   4   15.11   13.89
  11   5   4    7.43    3.48
 -11   5  -4    1.49    6.56
  12  -5   4    8.32    6.86
  12  -5   4   19.58   16.95
  12  -5   4   13.85    6.87
  12  -5   4    5.60   13.96
 -12   5  -4   29.53   11.47
  12   5   4    9.36    3.93
  12   5   4   12.26    6.11
  13  -5   4    5.65    6.06
  13  -5   4    8.88    5.40
  13  -5   4  -12.89   17.22
  13   5   4   -0.92    4.31
 -13   5  -4   -3.90    4.84
  14  -5   4    4.16    6.60
  14  -5   4    0.01    5.12
  14   5   4    6.74    5.81
 -14   5  -4    0.48    1.61
  15  -5   4   -2.03    4.81
  15  -5   4    3.61    5.72
  15   5   4   -4.48    3.86
 -15   5  -4    0.70    1.92
  14  -6  -4    8.07    7.89
  14  -6  -4    9.35    5.32
 -14   6   4   -0.22    4.42
  13  -6  -4    3.68    6.17
  13  -6  -4   10.41    5.75
  13   6  -4    0.73    2.95
 -13   6   4   -1.06    4.75
  12  -6  -4   41.66   21.50
  12  -6  -4   44.09   12.51
  12  -6  -4   24.95    9.78
  12   6  -4   18.92    6.23
 -12   6   4   22.44   10.72
  11  -6  -4    6.76    4.72
  11  -6  -4   13.67    7.45
  11  -6  -4   19.73   18.45
  11  -6  -4   31.13   16.74
  11  -6  -4    7.40   10.76
 -11   6   4    7.86    7.27
  11   6  -4   16.23    5.67
  10  -6  -4   54.87   17.78
  10  -6  -4   23.51   17.40
 -10  -6   4   18.03    9.78
  10  -6  -4    9.73    4.89
  10  -6  -4    9.08    6.60
 -10  -6   4   13.43    5.95
  10  -6  -4   25.32    7.86
  10  -6  -4   27.87   10.38
  10   6  -4   19.65    5.98
 -10   6   4   39.99   12.92
   9  -6  -4   12.30   15.13
  -9  -6   4   17.59    7.74
   9  -6  -4   17.27    8.16
   9  -6  -4   25.04    8.75
  -9  -6   4    9.78   11.93
   9  -6  -4   22.84    7.66
   9   6  -4   32.41    8.35
   9   6  -4   31.65    6.68
  -9   6   4   30.64   12.17
   9   6  -4   26.71    7.40
   8  -6  -4   62.38   11.80
  -8  -6   4   44.04   11.44
   8  -6  -4   34.33   10.23
  -8  -6   4   31.46    8.75
  -8  -6   4   35.70    8.52
   8  -6  -4   41.21   15.62
   8  -6  -4   34.18    9.39
   8   6  -4   26.34    8.62
   8   6  -4   42.44    9.14
  -8   6   4   32.10   12.46
   8   6  -4   26.60    7.00
  -7  -6   4   18.19    7.99
   7  -6  -4   10.49    7.16
   7  -6  -4   38.40   14.58
   7  -6  -4   23.60    7.63
  -7  -6   4   18.18    8.97
   7  -6  -4   22.82   10.44
  -7  -6   4   21.20    6.76
  -7   6   4   21.26   10.37
   7   6  -4   23.32    8.45
   7   6  -4   24.44    6.95
   7   6  -4   14.84    5.05
   6  -6  -4   15.55    7.88
   6  -6  -4   10.00    4.46
  -6  -6   4   16.26    7.77
   6  -6  -4   32.74    8.48
  -6  -6   4   13.68    5.65
   6  -6  -4   17.32   11.00
  -6  -6   4   21.14    8.36
  -6  -6   4   14.35    5.43
   6   6  -4   15.47    5.09
   6   6  -4    5.39    5.53
   6   6  -4   17.06    5.97
  -6   6   4   30.36   12.87
  -6   6   4   15.32    8.14
   5  -6  -4   16.63    6.30
  -5  -6   4    8.17    4.99
   5  -6  -4    5.00    5.14
  -5  -6   4    9.25    5.23
  -5  -6   4    4.69    7.30
  -5  -6   4   11.56    7.73
   5  -6  -4   18.22    9.84
   5  -6  -4   20.94    9.53
  -5   6   4   13.93   11.88
  -5   6   4    6.41    5.53
   5   6  -4    8.19    4.37
   5   6  -4    8.99    5.21
  -5   6   4   17.05    9.12
   5   6  -4   13.66    6.29
   4  -6  -4  354.48   43.68
   4  -6  -4  314.19   40.55
  -4  -6   4  320.00   40.94
  -4  -6   4  318.80   41.35
  -4  -6   4  316.83   38.70
   4  -6  -4  348.85   43.48
  -4  -6   4  278.66   41.37
  -4  -6   4  262.11   40.86
  -4  -6   4  242.89   39.14
   4  -6  -4  309.07   40.78
  -4   6   4  344.26   43.76
   4   6  -4  224.85   39.37
  -4   6   4  291.20   41.12
   4   6  -4  298.47   41.53
  -4   6   4  305.89   42.54
   4   6  -4  310.84   40.67
  -4   6   4  255.04   42.45
  -3  -6   4   42.88    9.23
   3  -6  -4   70.48   12.14
  -3  -6   4   67.65   12.95
   3  -6  -4   60.20   13.80
   3  -6  -4   50.32   10.52
  -3  -6   4   45.58   10.18
  -3  -6   4   50.70    9.37
   3  -6  -4   33.23    9.15
   3  -6  -4   47.83   12.67
  -3  -6   4   55.53   11.60
  -3  -6   4   48.24   12.16
   3   6  -4   52.38   11.02
   3   6  -4   39.85   12.01
  -3   6   4   66.02   12.32
  -3   6   4   46.36   12.34
   3   6  -4   46.24   10.31
  -3   6   4   56.03   13.77
  -3   6   4   53.84   13.69
   3   6  -4   56.17    7.70
  -3   6   4   41.74    9.77
   2  -6  -4  105.35   16.50
  -2  -6   4   92.67   17.50
  -2  -6   4   78.92   14.08
   2  -6  -4   66.97   15.77
  -2  -6   4   82.31   14.64
   2  -6  -4  101.31   16.21
   2  -6  -4   94.96   18.62
   2  -6  -4   96.10   16.43
  -2  -6   4   64.77   15.50
  -2   6   4   75.15   16.40
  -2   6   4   80.14   14.41
  -2   6   4   84.11   16.39
   2   6  -4   95.55   16.11
  -2   6   4  139.73   22.37
  -2   6   4  102.02   18.32
   2   6  -4   73.78   11.87
   2   6  -4   87.36   16.44
   2   6  -4   79.46   16.43
   1  -6  -4    1.33    3.70
  -1  -6   4   18.49    8.84
  -1  -6   4    3.92    3.48
   1  -6  -4   18.94    5.58
   1  -6  -4   23.41    5.93
  -1  -6   4   11.78    5.24
  -1  -6   4   16.42    8.18
   1  -6  -4    7.16    7.17
  -1  -6   4   10.35    4.60
  -1  -6   4    6.81    5.15
   1  -6  -4    4.12    4.20
  -1  -6   4    8.46    4.51
  -1   6   4    3.28    3.86
  -1   6   4   27.08    9.93
  -1   6   4   14.07    7.86
   1   6  -4   11.22    5.72
  -1   6   4    5.09    3.96
   1   6  -4    9.18    4.45
   1   6  -4    5.85    5.53
   1   6  -4    8.01    3.13
  -1   6   4    9.74    5.72
   0  -6   4  382.51   54.98
   0  -6   4  405.14   55.17
   0  -6   4  416.25   53.19
   0  -6   4  413.63   53.22
   0  -6  -4  379.80   52.65
   0  -6  -4  394.72   54.77
   0  -6   4  391.57   54.27
   0  -6   4  419.87   55.22
   0  -6   4  369.98   52.09
   0  -6  -4  379.90   52.91
   0  -6  -4  424.98   54.72
   0   6   4  401.99   52.91
   0   6   4  415.41   55.33
   0   6   4  477.60   55.81
   0   6  -4  405.25   53.33
   0   6  -4  419.97   55.36
   0   6   4  338.62   53.09
   0   6  -4  394.96   53.97
   0   6   4  414.81   54.71
   0   6  -4  387.66   51.95
   1  -6   4   37.06   10.09
   1  -6   4   56.52   13.11
   1  -6   4   29.59    7.60
   1  -6   4   55.15   12.75
  -1  -6  -4   50.36    9.35
  -1  -6  -4   37.28   10.67
   1  -6   4   40.24   10.31
  -1  -6  -4   48.21    9.21
  -1  -6  -4   28.17    8.93
   1  -6   4   47.65   10.35
   1  -6   4   35.68    9.12
   1   6   4   48.04    9.89
   1   6   4   50.28   13.11
  -1   6  -4   38.85   10.21
  -1   6  -4   44.02    8.32
   1   6   4   43.35    9.69
   1   6   4   44.03   11.62
   1   6   4   47.52   14.94
  -1   6  -4   32.09   11.01
  -1   6  -4   35.78    9.95
   2  -6   4   27.83    8.37
   2  -6   4   31.20   12.15
   2  -6   4   39.32    9.29
   2  -6   4   47.57   13.26
  -2  -6  -4   34.29    7.73
   2  -6   4   52.57    9.85
   2  -6   4   50.49   10.63
   2  -6   4   53.84   13.85
  -2  -6  -4   45.68    8.81
  -2  -6  -4   45.00   11.72
  -2  -6  -4   24.77    8.84
  -2   6  -4   32.14    8.58
   2   6   4   54.25   10.89
   2   6   4   44.46    9.83
   2   6   4   17.08    8.77
  -2   6  -4   47.45   11.16
   2   6   4   29.20    8.14
  -2   6  -4   50.16    9.35
  -2   6  -4   60.19   14.82
   3  -6   4    8.32    5.13
  -3  -6  -4    4.17    6.84
   3  -6   4    7.37    6.07
  -3  -6  -4   18.77    4.73
   3  -6   4    4.26    8.57
   3  -6   4   12.06    6.12
  -3  -6  -4   11.14    3.98
   3  -6   4   10.71    9.37
   3  -6   4   16.76    5.04
  -3  -6  -4   14.53    6.31
   3   6   4   10.36    5.11
   3   6   4   11.95    6.70
   3   6   4   13.39    5.48
  -3   6  -4   16.57    6.42
  -3   6  -4   13.68    5.24
  -3   6  -4   19.62    9.23
   3   6   4   13.94    5.99
  -3   6  -4    7.02    3.97
   4  -6   4  151.60   25.48
   4  -6   4  167.43   24.43
  -4  -6  -4  128.12   20.74
   4  -6   4  199.48   23.61
   4  -6   4  128.63   25.28
   4  -6   4  126.52   20.02
  -4   6  -4  107.01   19.62
   4   6   4  123.99   19.57
   4   6   4  182.67   21.13
   4   6   4  107.54   19.70
  -4   6  -4   87.23   22.48
  -4   6  -4  203.20   23.16
  -5  -6  -4   14.08    7.15
  -5  -6  -4   12.57    9.61
   5  -6   4    7.53    9.97
  -5  -6  -4    8.00    4.76
   5  -6   4    5.30    5.38
   5  -6   4   11.62    4.92
   5  -6   4    7.10    6.60
  -5  -6  -4   11.58    5.75
   5  -6   4   -5.28    9.57
   5  -6   4    5.21    4.78
   5   6   4    6.65    5.25
   5   6   4    8.24    4.60
   5   6   4    6.29    3.60
   5   6   4    9.23    4.60
  -5   6  -4    8.95    6.59
  -5   6  -4    8.59    4.98
  -6  -6  -4    7.86    6.54
   6  -6   4   45.29   14.75
   6  -6   4    4.97   10.66
   6  -6   4    5.31    4.76
   6  -6   4   22.38    6.54
  -6  -6  -4    4.49    4.05
  -6  -6  -4    3.21    3.41
  -6  -6  -4    0.74    8.02
   6  -6   4    4.79    6.20
   6  -6   4    7.83    4.24
   6   6   4    7.19    4.74
   6   6   4    8.96    3.90
   6   6   4   15.93    4.53
   6   6   4    2.03    3.13
  -6   6  -4   -0.20    5.05
   7  -6   4   15.03    8.86
  -7  -6  -4   25.20    7.66
   7  -6   4   24.53    7.18
  -7  -6  -4   22.99    9.49
   7  -6   4   30.45   13.07
   7  -6   4   21.05    9.04
  -7  -6  -4   23.07    6.80
   7  -6   4   10.26   14.14
   7  -6   4   33.24    9.33
  -7   6  -4   33.77   12.08
   7   6   4   35.76    8.64
   7   6   4   43.60    8.23
   7   6   4   23.20    6.44
   7   6   4   20.06    6.58
  -8  -6  -4    1.09    7.80
   8  -6   4    9.95    6.24
   8  -6   4  -17.25   11.85
   8  -6   4    6.15    4.62
  -8  -6  -4    4.58    3.53
  -8  -6  -4   17.59    7.49
   8  -6   4    7.26    7.48
   8   6   4    7.62    4.39
  -8   6  -4    4.99    6.61
   8   6   4    7.63    3.93
   8   6   4   14.80    5.17
   8   6   4    3.37    3.97
   9  -6   4   -3.99    4.50
  -9  -6  -4    2.01    6.60
   9  -6   4   -3.17    3.58
   9  -6   4   -4.23    4.03
  -9  -6  -4    3.37    8.49
   9  -6   4    0.48    4.36
   9  -6   4    4.92   15.11
   9  -6   4   -8.19   12.79
  -9   6  -4   -1.73    5.55
   9   6   4    1.95    3.58
   9   6   4    4.91    3.28
   9   6   4    0.21    2.98
  10  -6   4    5.58    5.36
  10  -6   4   41.23   14.01
  10  -6   4   -4.60   17.14
  10  -6   4   10.80   18.40
  10  -6   4   23.92    8.35
 -10   6  -4   50.77   15.24
  10   6   4   15.62    5.56
  10   6   4   25.16    6.10
  11  -6   4    8.72   20.76
  11  -6   4    0.95    4.90
  11  -6   4  -24.98   18.03
  11  -6   4    7.50    6.42
 -11   6  -4    2.95    5.97
  11   6   4    4.36    3.53
  12  -6   4   12.33    7.15
  12  -6   4  -20.23   21.47
  12  -6   4    5.45    7.20
 -12   6  -4    7.43    7.47
  12   6   4   16.96    6.34
  13  -6   4    0.38    4.55
  13  -6   4   -1.72    5.46
  13   6   4    3.11    4.60
 -13   6  -4    7.77    6.68
  12  -7  -4   11.40    7.65
  12  -7  -4   -2.06    5.08
 -12   7   4   -1.25    6.11
  12   7  -4    8.87    5.11
  11  -7  -4  -10.50   22.06
  11  -7  -4   -1.52    3.42
  11  -7  -4   -0.26    5.68
 -11   7   4   -0.79    6.52
  11   7  -4    7.68    4.75
  10  -7  -4  -25.89   25.72
  10  -7  -4   -1.91   19.96
  10  -7  -4    6.87    5.08
  10  -7  -4   -2.67    5.35
 -10  -7   4    9.13   16.87
  10   7  -4    1.09    3.81
 -10   7   4   -2.31    6.49
  10   7  -4    1.22    2.71
  10   7  -4   -0.03    3.39
   9  -7  -4   32.90   22.89
   9  -7  -4    2.18    5.20
  -9  -7   4    4.15   14.69
   9  -7  -4   -0.16    6.12
   9  -7  -4   -3.59    3.39
  -9  -7   4    5.96    3.92
   9  -7  -4    0.64    3.39
   9  -7  -4   22.00   18.30
  -9   7   4   -1.38    5.83
   9   7  -4    7.46    4.75
   9   7  -4   -1.96    3.70
   9   7  -4   -0.09    2.19
   8  -7  -4    4.73    5.85
  -8  -7   4   16.38   12.71
   8  -7  -4    5.60   15.88
   8  -7  -4   13.09    7.58
  -8  -7   4    4.80    3.64
   8  -7  -4    3.61    3.72
  -8   7   4    1.03    6.39
   8   7  -4    2.26    3.95
   8   7  -4    4.78    3.22
   8   7  -4    7.28    5.56
  -7  -7   4    0.63    1.09
   7  -7  -4    2.36    5.55
  -7  -7   4    1.07   10.85
   7  -7  -4    0.04    3.38
   7  -7  -4  -12.14   15.06
   7  -7  -4    0.60    5.03
   7  -7  -4   -0.73    3.99
   7  -7  -4    2.15   17.25
   7   7  -4    2.97    3.21
  -7   7   4    6.12    7.86
   7   7  -4    3.51    4.64
   7   7  -4    3.05    5.43
   6  -7  -4   12.45   15.66
   6  -7  -4   -0.34    3.96
   6  -7  -4    0.90   12.84
  -6  -7   4    0.01    1.08
   6  -7  -4    1.48    6.74
   6  -7  -4    9.19    6.40
  -6  -7   4    2.30    9.28
  -6  -7   4    7.84   10.59
   6   7  -4    9.18    6.52
  -6   7   4   -7.59    4.86
   6   7  -4    6.31    4.71
   6   7  -4    1.81    3.52
  -5  -7   4   -1.37   10.09
   5  -7  -4    4.74   13.32
   5  -7  -4   15.31    9.63
  -5  -7   4    8.44   10.08
   5  -7  -4    7.99    4.86
   5  -7  -4    7.74    5.94
  -5   7   4    1.27    7.98
   5   7  -4   12.60    5.25
   5   7  -4   15.23    6.47
   5   7  -4   13.09    7.65
  -4  -7   4   -4.79    9.70
   4  -7  -4    3.02    4.82
   4  -7  -4    1.69    3.38
   4  -7  -4    4.49    7.02
  -4  -7   4    1.07    9.65
   4  -7  -4   15.29   13.59
  -4  -7   4    3.54    3.08
  -4  -7   4    5.42    1.11
   4   7  -4    5.53    3.77
   4   7  -4    8.06    5.78
  -4   7   4   -6.30    5.93
   4   7  -4    9.69    5.62
   3  -7  -4   20.68   10.03
  -3  -7   4   27.69    6.51
   3  -7  -4   13.13   11.30
   3  -7  -4   21.68    7.62
  -3  -7   4   25.88   11.70
   3  -7  -4   17.38    6.92
  -3  -7   4   -3.45    9.94
  -3   7   4   12.54    8.99
   3   7  -4   12.87    5.61
   3   7  -4   16.57    8.71
   3   7  -4   16.41    7.50
   3   7  -4   19.31    4.24
  -2  -7   4    9.00    4.78
   2  -7  -4   10.13    4.78
  -2  -7   4    6.38    4.47
   2  -7  -4    3.43   11.32
  -2  -7   4    2.28   10.19
   2  -7  -4   11.24    6.21
   2  -7  -4   10.86    5.77
   2   7  -4    8.08    6.60
  -2   7   4    3.14    6.07
   2   7  -4    1.30    5.02
   2   7  -4   10.83    3.39
   2   7  -4   14.13    5.70
  -1  -7   4   31.98    8.59
  -1  -7   4    0.50   11.27
  -1  -7   4   39.60   10.60
   1  -7  -4   54.09   14.60
  -1  -7   4   46.35   10.52
   1  -7  -4   34.64   10.11
   1  -7  -4   52.96   10.48
   1  -7  -4   46.21   10.16
  -1  -7   4   53.35   15.48
  -1   7   4   53.13   11.81
  -1   7   4   50.85   14.73
   1   7  -4   49.95   12.84
   1   7  -4   35.21    8.76
   1   7  -4   41.73    7.99
   1   7  -4   53.55   12.53
   0  -7   4    1.03    4.52
   0  -7  -4    0.41    3.10
   0  -7  -4   17.63   10.55
   0  -7   4    5.65    4.42
   0  -7   4    3.66   10.12
   0  -7   4    0.58   11.05
   0  -7   4   -1.79    2.54
   0  -7   4   -0.06    0.70
   0  -7  -4   -0.56    3.95
   0  -7   4    0.04    4.58
   0  -7  -4   -0.28    3.82
   0   7   4    4.85    6.59
   0   7  -4    8.61    6.51
   0   7  -4    8.13    3.38
   0   7  -4    4.20    6.05
   0   7  -4    4.34    3.63
   0   7   4    4.88    4.16
   0   7   4    2.54    4.63
  -1  -7  -4   32.21    7.32
  -1  -7  -4   28.03    9.60
   1  -7   4   11.49    7.82
   1  -7   4   25.78    7.73
   1  -7   4   10.81   12.69
   1  -7   4   38.46   14.10
  -1  -7  -4   24.12    6.85
   1  -7   4   22.63    6.55
  -1  -7  -4   31.68   10.63
  -1  -7  -4   12.31   13.24
   1   7   4   14.72    8.45
  -1   7  -4    8.95    7.09
   1   7   4   55.97   10.37
   1   7   4   20.02    6.34
  -1   7  -4   22.04    5.99
  -1   7  -4   33.43    9.45
   2  -7   4    2.05   12.51
   2  -7   4    1.19    4.69
  -2  -7  -4   -9.41   11.31
  -2  -7  -4    8.31    4.32
  -2  -7  -4    6.52    3.83
  -2  -7  -4   15.75   10.04
   2  -7   4    0.89    5.77
   2  -7   4   22.13   12.46
   2  -7   4   10.02    4.24
  -2   7  -4    1.08    6.47
  -2   7  -4    5.29    3.55
   2   7   4   10.98    4.77
  -2   7  -4   -2.63    4.52
   2   7   4    7.74    5.01
   2   7   4   -3.02    5.78
   3  -7   4   13.14    7.48
   3  -7   4   -3.61   13.00
  -3  -7  -4   10.60   12.25
   3  -7   4   25.59   13.37
   3  -7   4   14.78    6.78
  -3  -7  -4    8.05    9.77
   3  -7   4   18.28    5.95
  -3  -7  -4   19.46    5.33
   3   7   4   26.57    6.66
  -3   7  -4   22.20    5.66
  -3   7  -4   26.54   10.59
   3   7   4   20.04    6.52
   3   7   4   13.86    8.10
  -4  -7  -4  -15.72   11.48
   4  -7   4   18.57    7.72
   4  -7   4   26.78   11.49
   4  -7   4   -0.30   13.38
  -4  -7  -4   20.08   10.01
   4  -7   4   -6.46   12.74
   4  -7   4   16.22    5.62
  -4   7  -4   14.31    8.60
   4   7   4   18.26    8.59
   4   7   4   13.73    5.61
   4   7   4    9.55    4.81
  -5  -7  -4   10.02    9.00
   5  -7   4   17.95   15.15
   5  -7   4  -18.45   13.04
  -5  -7  -4   -3.44   11.73
   5  -7   4    1.66    5.40
   5  -7   4   10.52    5.13
   5  -7   4    8.32    6.23
   5   7   4   14.40    7.76
   5   7   4   11.42    5.38
   5   7   4   12.13    4.91
  -5   7  -4    8.37    7.81
  -6  -7  -4   -1.14   11.46
   6  -7   4    1.83    5.26
   6  -7   4    8.63    7.07
   6  -7   4    7.61    5.37
  -6  -7  -4   -0.30    1.09
  -6  -7  -4   -5.99   11.35
   6  -7   4    1.62    3.41
   6  -7   4   12.75   17.72
   6  -7   4   22.83   16.66
   6   7   4    1.46    5.68
  -6   7  -4    6.75    8.60
   6   7   4    2.83    3.90
   6   7   4    4.26    3.39
  -7  -7  -4    5.04    3.89
   7  -7   4    9.83    8.46
   7  -7   4   -9.84   18.32
  -7  -7  -4   13.99   12.04
   7  -7   4   13.14    6.67
   7  -7   4    8.09    6.30
  -7   7  -4    0.00    6.03
   7   7   4    8.11    5.27
   7   7   4    3.16    4.97
   7   7   4    6.76    4.24
   8  -7   4   23.57    8.05
   8  -7   4   15.69    7.82
   8  -7   4   14.64    7.18
  -8  -7  -4   -1.53   11.47
   8  -7   4   33.56   20.07
  -8  -7  -4    7.75    4.51
   8  -7   4   15.47   10.71
   8  -7   4    7.25   19.35
   8   7   4   11.28    5.83
  -8   7  -4   17.19   11.49
   8   7   4   11.93    4.49
   8   7   4   17.03    5.66
   9  -7   4    0.89    5.63
   9  -7   4  -29.56   22.23
   9  -7   4   -3.49   22.18
   9  -7   4    5.69    5.42
  -9  -7  -4   -6.32   10.28
   9   7   4    6.97    3.66
   9   7   4   -0.64    3.35
  -9   7  -4    8.59    8.74
  10  -7   4   -5.87   29.05
  10  -7   4   -0.66    6.04
  10  -7   4  -39.13   21.09
  10  -7   4   -2.23    5.92
 -10   7  -4    0.89    6.12
  11  -7   4    0.96    4.47
  11  -7   4   -1.09    5.38
 -11   7  -4   -4.24    4.66
   9  -8  -4   20.64   27.50
   9  -8  -4   14.13    7.62
   9  -8  -4  -84.84   31.50
   9  -8  -4   23.31    9.22
  -9  -8   4    1.99   22.42
  -9   8   4   42.95   15.46
   9   8  -4   12.90    7.36
   9   8  -4   31.00    9.33
   8  -8  -4   15.40    7.12
  -8  -8   4  -23.58   18.57
   8  -8  -4    3.98    6.65
   8  -8  -4  -61.22   27.25
   8  -8  -4   62.96   26.94
   8   8  -4   -3.91    3.76
  -8   8   4    9.87    8.54
   8   8  -4    0.29    5.97
   7  -8  -4   18.13    7.53
  -7  -8   4  -27.76   17.09
   7  -8  -4    2.23    6.05
   7  -8  -4   11.71   23.76
  -7   8   4   20.55   10.75
   7   8  -4   25.10   10.46
   7   8  -4    7.69    7.00
   6  -8  -4    5.15    5.13
   6  -8  -4   12.68    6.61
   6  -8  -4  -11.74   26.56
  -6  -8   4  -18.21   15.58
   6  -8  -4   14.72   22.42
  -6   8   4    7.94    7.90
   6   8  -4   -0.72    5.29
   6   8  -4    0.51    4.09
   5  -8  -4   44.27   11.35
   5  -8  -4   38.58   19.91
   5  -8  -4  -22.71   21.34
   5  -8  -4   34.21    9.54
   5   8  -4   28.10   10.17
   5   8  -4   44.71   12.80
  -5   8   4   83.98   21.77
   4  -8  -4    0.30    1.47
   4  -8  -4   -5.33    4.27
   4  -8  -4   -0.65    3.59
  -4  -8   4    2.79    1.24
   4  -8  -4   -6.81   15.74
  -4  -8   4   -2.25    0.75
   4  -8  -4   -8.10   22.58
  -4  -8   4  -13.31   15.48
  -4   8   4    0.85    8.07
   4   8  -4    0.59    5.47
   4   8  -4    6.25    4.42
   4   8  -4   10.78    7.52
  -3  -8   4   -7.60   15.27
   3  -8  -4   34.27   10.30
   3  -8  -4   24.66    8.38
   3  -8  -4   24.95   18.09
   3  -8  -4  -24.56   21.38
   3   8  -4   34.28    8.78
   3   8  -4   27.35    9.63
   3   8  -4   53.17   15.29
  -3   8   4   29.85   12.62
   2  -8  -4   20.09   15.39
   2  -8  -4    3.35   20.82
   2  -8  -4   22.96    8.49
  -2  -8   4   17.51    6.71
   2   8  -4   22.15    9.17
  -2   8   4   27.04   12.60
   2   8  -4   23.56    9.11
   2   8  -4   16.16    4.48
   1  -8  -4   48.38   10.29
  -1  -8   4   29.23   29.28
  -1  -8   4   39.10    9.43
   1  -8  -4  -14.42   18.78
   1  -8  -4   65.56   18.09
  -1  -8   4    5.90   16.93
  -1   8   4   45.88   13.31
   1   8  -4   32.48    7.49
   1   8  -4   47.88   12.02
   1   8  -4   48.55   14.66
   0  -8  -4  -18.97   17.47
   0  -8   4    9.71   15.07
   0  -8   4  -15.40   15.01
   0  -8  -4    4.74    5.01
   0  -8   4    9.90    6.32
   0  -8  -4    0.09    1.78
   0  -8   4   -0.31    1.39
   0  -8  -4   11.84   12.68
   0   8   4    6.12    8.47
   0   8  -4    3.16    2.93
   0   8  -4   -1.55    5.04
   1  -8   4   12.29   16.46
   1  -8   4   35.52    8.89
   1  -8   4   24.95    6.82
   1  -8   4    6.33   14.89
[truncated: 1,275,741 more chars]
