# Supplementary material for: Universal machine learning aided synthesis approach of two-dimensional perovskites in a typical laboratory
Source: Nat Commun. 2024 Jan 2;15:138. doi: 10.1038/s41467-023-44236-5 (PMC10761762; doi:10.1038/s41467-023-44236-5)
Supplement: Supplementary file 5 — Supplementary Data 2 [file 41467_2023_44236_MOESM5_ESM.zip]

Archive with 2 entries (2 files):
- predict_result.xlsx
- visualize.ipynb
