# Supplementary material for: Universal machine learning aided synthesis approach of two-dimensional perovskites in a typical laboratory
Source: Nat Commun. 2024 Jan 2;15:138. doi: 10.1038/s41467-023-44236-5 (PMC10761762; doi:10.1038/s41467-023-44236-5)
Supplement: Supplementary file 5 — Supplementary Data 2 [file 41467_2023_44236_MOESM5_ESM.zip › predict_result.xlsx]

## Sheet: Sheet1
IsomericSMILES	P_final	tsne1	tsne2
C1C=CC(=C1)CCN	7.72852	8.94	31.2
C1=COC(=C1)CCN	7.66914	-80.3	-5.79
C1=COC=C1CCN	7.66914	-80.3	-5.79
C1CC(C=C1)CCN	7.66805	10.6	32.6
C1CC2(CCC1C2)CCCN	7.51261	36.1	14.6
CC1CC1CC(C)N	7.3455	27.4	40.4
C1=CSC=C1CCN	7.18983	-2.66	16
CC(CN)C1=COC=C1	7.16571	-91.1	3.99
C1=COC(=C1)SCN	7.13045	-82.2	-5.96
C1C/C(=C\CN)/SC1	7.12936	6.09	25.4
C1CSC(=C1)CCN	7.12936	7.62	27.8
C1CSCC1CCN	7.06889	4.26	25.6
CC(CN)C1CCCO1	7.04477	-51	2.7
C1=CSC=C1C(=O)CN	6.68749	-78.2	-26.4
C1C2CC(C1C=C2)CCCN	6.54447	49.7	20.5
C1C2CC2C(=O)C1CCCN	6.48509	-61.9	-23.2
C1CSCC1CN	6.32224	4.22	27.6
C1=CC=C(C=C1)OC=N	6.31924	-34.9	3.44
CC(C1CC=CC1)N	6.22093	10.3	33.4
CC1=CC=C(O1)CCN	6.1983	-81.1	1.61
CC1=CC(=CO1)CCN	6.1983	-81.1	1.61
C=CC1CC[C@@H]1CCN	6.19721	26.7	41.4
C1CC(C=C1)C(N)O	6.16155	-41.8	-17.7
CC(C1CCCC1)N	6.16046	11	28.4
C1=C(OC=C1CCN)F	6.07906	-83.4	2.67
CC(CN)C1=CC=CC=C1	5.81472	-1.34	-0.958
C1C(CSS1)CN	5.78354	5.87	25.8
CC(C1=CSC=C1)N	5.74271	-0.613	16.1
CC1=CSC(=C1)CCN	5.71899	-4.76	12.5
CC1=COC(=C1)C(=O)CN	5.69596	74	23.1
C1CCC(=CC1)C(=O)CN	5.69487	-66.1	-25.4
CC1CC(C1C)(C)CCN	5.68127	34	37.4
CC(C1(CC=CC1)O)N	5.65812	-41.4	-18.1
C1CCC(CC1)C(=O)CN	5.6344	-65.9	-26
[2H]C([2H])(CN)C1=CC(=CC=C1)O	5.60163	-30.1	-16.3
C1=C(OC(=C1)Cl)CCN	5.59994	-83.5	3.22
C1=C(SC=C1CCN)F	5.59974	-6.13	12.9
C1C=CCC(=C1)CN	5.50348	8.47	32
C1CC(=CC=C1)CN	5.50348	8.47	32
C1C=C(C=CO1)CN	5.4441	-45.4	1.86
C1C=CC=C(O1)CN	5.4441	-45.4	1.86
C1CCC(=CC1)CN	5.44301	8.64	32
C1CC=C(OC1)CN	5.38363	-45.5	1.96
CC1CCC(C1)CN	5.38254	25.1	41.7
C1COC(=CO1)CN	5.32425	-81.1	-24.8
C1COCCC1CN	5.32316	-47.3	1.67
C1CC(COC1)CN	5.32316	-48.2	1.57
C1CCO[C@@H](C1)CN	5.32316	-47.7	1.67
C1CCO[C@H](C1)CN	5.32316	-47.7	1.67
C1=CC=C(C=C1)CN	5.28395	-7.86	1.01
[2H]C(C1=CC=CC=C1)N	5.25376	-6	-2.3
CC(CC1CC2CC1C=C2)N	5.11882	48.6	21.2
CC(C1SCCS1)N	5.08308	4.09	25
C1=CC=PC(=C1)CN	5.02497	-0.591	16
[2H]C([2H])(C1=CC(=CC=C1)O)C([2H])([2H])N	4.98126	-29.8	-16
C1C(=CC=CS1)CN	4.96479	7.4	27.5
C1=CC(SC=C1)CN	4.96479	6.19	28.4
C1C=CC=C(S1)CN	4.96479	7.4	27.5
CC1(CCC(C1)CN)C	4.94415	20.4	39.5
[2H]C([2H])(C1=CC=CC=C1)N	4.94357	-5.88	-3.39
C=C(C1=CC=CC=C1)N	4.92395	-8.2	1.32
C1COC(=O)CC1CN	4.88586	73.2	7.35
CC1CC(OC1=O)CN	4.88586	73.3	7.25
CC1(CC(=C)OC1)CN	4.8802	-49	2.32
CC(C1=CC=CC=C1)N	4.86348	-5.67	2.65
C[C@@H](C1=CC=CC=C1)N	4.86348	-7.51	1.67
C1CCSC(C1)CN	4.84385	4.24	25.3
C1CCC(C(C1)CN)F	4.80782	24.5	39.9
C[C@@H](C1=CC=CCC1)N	4.80301	14.9	33.5
CC(C1=CC=CCC1)N	4.80301	16	35.1
C1=CC(=CC=C1CCN)O	4.79177	-30.3	-19.1
C1COC(SC1)CN	4.78447	-48.5	1.66
C1=CC=C(C=C1)C(N)F	4.74423	-5.18	3.24
CC(C1=CCOC=C1)N	4.74363	-46.8	2.68
CC(=C1CCCCC1)N	4.74254	13.5	23
C=C(C1CCCCC1)N	4.74254	14.5	23.1
CC1=CCC(C1)C(C)N	4.74254	25.7	37.3
C1=CC(=CC=C1CCN)F	4.7319	-13.6	-5.32
C1COP(OC1)CN	4.72481	-56.2	-20.1
[2H]C1=CC(=CC(=C1O)[2H])CCN	4.71066	-30.1	-16.3
CC(CN)C1=C(C=CC(=C1)F)F	4.70699	35.9	-46.2
C1COCCC1(CN)F	4.70048	-47.8	3.6
CC(C1CCC=CO1)N	4.68316	-50.9	1.64
[2H]C(CN)C1=CC=C(C=C1)O	4.67862	-30.6	-16.8
C1=C(SC(=C1)Cl)C(=O)CN	4.61829	-75.1	-31.6
[2H]C([2H])(CN)C1=CC=C(C=C1)O	4.56547	-30.1	-16.3
[2H]C(C)(C1=CC=CC=C1)N	4.55329	-5.99	-2.13
C1CCC(CC1)N	4.45593	5.51	31.7
C1=C(SC(=C1)S)CN	4.42609	-3.28	17.8
C1=C(SC=C1CN)Cl	4.36643	-3.2	17.8
CC(C1=CC(=CC=C1)O)N	4.36571	-35.1	-19.7
C[C@H](C1=CC(=CC=C1)O)N	4.36571	-34.2	-19.4
C1CP(=CC1CN)(O)O	4.28642	53.8	53
CC1=CSC(=C1)C(C)N	4.26432	-0.863	12.6
C1COCCC1(CN)CF	4.24501	-48.5	5.84
C1CC=C(C=C1)C(CO)N	4.2402	-41.1	-23
CC1CC(OC1=O)C(C)N	4.1854	74.1	7.23
[2H]C([2H])(CC1=CC=C(C=C1)O)N	4.1714	-30.1	-16.3
CC1=C=CC(C=C1)CN	4.09311	15.6	35.1
CC1=CC=C(C=C1)CN	4.09311	-8.35	1.44
C1=CSC(=C1F)C(C#N)N	4.07564	58.1	-7.18
C1=CC(=CC=C1CN)O	4.03373	-33.2	-17.8
C1C=C(C=CC1=O)CN	4.03373	-67.7	-24.3
CC1=CC=C(CC1)CN	4.03264	14.9	31.6
CCC1=CC=C(C1)CN	4.03264	15.6	30.2
C1=CC(=CC=C1CN)F	3.97386	-8.78	2.73
CC1CCC(=CN)CC1	3.97217	13.5	23
C1CC(=O)CCC1CN	3.91279	-67	-24.1
CC1COC(C=C1)CN	3.91279	-50.9	1.68
CC1(CC=CC=C1)N	3.8764	10.5	34.7
[2H]C1=C(C(=C(C(=C1C)[2H])[2H])CN)[2H]	3.86652	-5.3	-5.58
C1CC(=CCC1CN)F	3.85292	18.5	35.4
C1CC(C=CC1CN)F	3.85292	24.6	37
CC(C1CC2CCC1CC2)N	3.84868	44.9	18
C1CSCCC1(CN)CO	3.82557	-47.6	-20.8
CC1=CC=C(S1)[C@@H](C=C)N	3.82135	2.45	5.87
CC1(CCCC=C1)N	3.81593	10.5	34.6
CC(C12CCC(CC1)CC2)N	3.78364	44.9	17.9
C1C=CC=CC1(N)F	3.75715	10.8	35.1
CC1(CCCCC1)N	3.75546	11.7	24.3
C1=C(C(=CC(=C1O)O)F)CCN	3.74392	57.2	55.4
C=C(CN)C1=CC(=C(C=C1)F)F	3.73885	21.3	-36.6
CC(CN)C1=CC(=C(C=C1)O)F	3.73825	-39.2	-36.2
C1=CC=C(C=C1)C(C=N)N	3.71066	59.8	-10.4
CC(C1(CCCCC1)S)N	3.63995	22.9	23.8
[2H]C1=C(C(=C(C(=C1[2H])[2H])C([2H])([2H])N)[2H])[2H]	3.63642	-5.36	-6.27
C[C@H](C1CC(C1)OC)N	3.60732	-47	5.81
CC1CC2CC(C2C1)CC(C)N	3.5989	45.2	22.5
CC1(CCCCC1)S(=O)N	3.58057	-64.4	-25.7
CC1=CC=C(S1)C(C)(C)N	3.56385	-11	10.3
C1=CC(=CC=C1CN)S	3.55442	-9.09	3.32
C1=CC(=CC=C1CN)P	3.55413	-4.88	3.37
C1CC2(CCC1CN)CC2	3.54133	37.6	15.2
CC1=CCC(C=C1)(C)CN	3.52921	24.7	31
C1=C(OC(=C1)Br)CN	3.52726	-81.6	-7.87
C[C@@H](C1CCCC1)NC	3.49999	2.51	67
C1=CC(=CC=C1CN)Cl	3.49475	-9.04	3.22
CCC1=CC(=CS1)CN	3.49395	-4.67	12.5
[2H]C([2H])(C1=CC=C(C=C1)C)N	3.47273	-5.64	-3.86
C1=CC(=C(C=C1O)F)CN	3.45901	-32.2	-20.6
CC1=CC=C(C=C1)C(=C)N	3.45311	-13.3	2.01
COC1=CSC(=C1)CN	3.43457	-41.7	7.03
C=C(C1=CC=C(C=C1)O)N	3.39373	-32.8	-18.8
C1C=C(C=CC1(F)F)CN	3.3633	20.5	30.2
CC(C1CCCC1)(N)N	3.35513	89.4	3.82
CC1(CCC(CC1)O)CN	3.34889	-42.9	-22.7
C=C(C1=CC=C(C=C1)F)N	3.33386	-13.1	4.36
CC(C1=CC=C(C=C1)O)N	3.33326	-35.1	-19.7
CC1=CC=C(CC1)C(=O)N	3.33326	-66.8	-24.9
C[C@@H](C1=CC=C(C=C1)O)N	3.33326	-34.2	-19.4
CC1CCC(C=C1)C(=C)N	3.33217	27	34.1
C1=C(SC(=C1Cl)Cl)CN	3.32967	-7.18	15.1
CC1=CC=C(S1)[C@@H](C2CC2)N	3.31792	63.2	-45.1
CNC1CCCC1	3.29093	9.14	75.8
C1C=C(C=CC1(CN)F)F	3.29071	22	32.4
C1C=CC=CC1(N)Cl	3.27804	10.9	35.1
CC(C1=CC=C(C=C1)F)N	3.27339	-2.11	3
CC1=CC=C(C=C1)C(N)F	3.27339	-2.11	3
CC(C1CCC(=O)C=C1)N	3.27279	-63.8	-24.9
[3H]NCC1=CC=CC=C1	3.2637	-6.19	-2.89
CC1(CCSCC1)N	3.21677	6.65	25.2
C[C@@H](C1=CC=C(CC1)F)N	3.21292	22.1	30.5
CC(=C1CCC(C1)OC)N	3.21232	-48.6	7.21
CCC1CCC(C1)C(C)N	3.21123	33.8	37.1
C1=CC(=CC=C1C(N)F)F	3.15414	-1.17	5.02
CC1C=CC(C=C1)N	3.09848	8.22	32.7
C1=C(OC(=C1)Cl)C(C#N)N	3.05292	64.1	42
C1=C(OC=C1C(C#N)N)Cl	3.05292	64.1	42
C1=C(SC=C1Br)CN	3.04794	-3.44	17.7
C[C@H](CC1=CC2=CC2=C1)NC	3.01768	-4.26	79.5
CC1(CC=NC1)CCN	3.00848	-69.9	1.93
CC(C)(C1=CC=C(S1)Cl)N	2.96549	-11	10.6
C1=CC=C(C=C1)C(N)Br	2.94663	-4.85	3.38
CC1(CC=C(C=C1)Cl)CN	2.93085	22.9	31.4
C1=CC(=C(C=C1Cl)F)CN	2.92003	-15.5	16.3
CC(C1=CCC2(CC1)CC2)N	2.90133	37.5	16.3
C1=CC(=CC=C1CCN)N	2.89084	95.4	-0.857
[2H]C([2H])(C1=CC=C(C=C1)Cl)N	2.87437	-5.51	-3.98
CC(C1=CC=C(C=C1)S)N	2.85395	-1.31	2.92
C[C@@H](C1=CC=C(C=C1)S)N	2.85395	-2.63	4.12
CC(C1=CC=C(O1)Br)N	2.82679	-92.5	2.2
CC1=CC=C(C=C1)S(=O)N	2.79457	-65.5	-42.4
C[C@H](C1=CC(=CS1)C=O)N	2.79457	-75.8	-31.9
C1=CC(=CC=C1C(N)S)O	2.79457	-35.6	-20.2
CC1=CC=C(C=C1)C(N)Cl	2.79428	-1.45	2.96
CC1=CC(=CO1)CNC	2.78363	-16	-18.8
COC(=N)C1=CC=C(C=C1)F	2.77105	-32.1	4.67
CC(C1=CC(=CS1)OC)N	2.7341	-40.1	7.34
C1=C(N=CS1)CCN	2.72706	-82.2	-5.93
C=CC1=CC=C(C=C1)CN	2.68658	-12	-2.86
C1=CC(=CC=C1F)S(=O)N	2.67532	-65.6	-42.5
C1CC(CC=C1)C(N)N	2.63768	87.4	3.18
[2H]NC(C)C1=CC=CC=C1	2.59329	-6.05	-2.16
C1=C(SC=C1C(C#N)N)Cl	2.57361	58.1	-7.26
CC1(C=CC(C=C1)N)F	2.54084	13	35.4
COC1CC=C(C=C1)CN	2.50626	-47.9	8
CNS(=O)C1=CC=CS1	2.48417	-26	-59.9
CC1CC(C1)C(C)NC	2.47707	2.42	67.5
CC1C=CC(CC1F)N	2.46329	25.3	36.1
C=C1CCC(C(C1)F)N	2.41533	24	40.5
CC1=CCC(C=C1)(C)N	2.39801	14.2	36.1
C1CC(CCC1N)Cl	2.37918	12	23.8
CC(C1=CSC(=C1)Br)N	2.34747	-1.06	11.4
CC(C1=CC(=CS1)Br)N	2.34747	-1.06	11.4
CC1=CSC(=C1)CNC	2.30432	3.93	55.7
C[C@@]1(CC=C(C=C1)F)N	2.27876	13.1	35.6
CC1(CC=C(C=C1)F)N	2.27876	13.4	35.9
CC1(CCC(=O)CC1)N	2.27816	-67.2	-23.8
C1=CC(=CC(=C1)F)C(N)N	2.20098	98.3	-0.982
C1=CC(=CC=C1S(=O)N)Cl	2.19621	-65.5	-42.4
C1=CSC(=N1)SCN	2.18837	-83.5	-6.76
C1C=C[C@H]2C[C@H](CC1C2)N	2.18754	48.2	17.9
C1=CN=CC=C1CCN	2.18621	-81.1	2.06
C1=CC(=CC=C1CN)N	2.18325	97.8	1.8
C1=CC(=CC=C1CN)Br	2.17626	-9.18	3.55
C1C=C(C=CC1(N)F)F	2.15951	20.8	34.6
C1=CC(=C(C=C1[C@@H](CO)N)F)F	2.15294	-42.7	-35.2
C[C@@H](C1=CC(=C(C=C1F)F)F)N	2.14104	30.8	-33.7
CC(C1=CC(=C(C=C1F)F)F)N	2.14104	33	-36
C1CC2CC(C1)CC(C2)N	2.12707	46.4	18.2
C1=CC(=CN=C1)CCN	2.08942	-81.1	2.06
C1=C(OC(=C1)I)CN	2.08767	-81.8	-7.8
CSC1=CC=C(C=C1)CN	2.08742	-14.1	-6.22
C1=CC(=CC=C1CN)CS	2.08742	-14.1	-6.22
CNC(=C)C1CCCCC1	2.08207	1.63	66.1
C1=CC(=CN=C1)OCN	2.03004	46.6	-3.73
CC(CO)(C1=CC=C(C=C1)F)N	2.01011	-39.2	-36.2
[2H]C([2H])(C1=CC=C(C=C1)C=O)N	2.00682	-68	-40.5
COC1=CC=C(C=C1)C(=C)N	1.92673	-41.6	12.2
CC1=CC(=CN1)CCN	1.83192	-75.9	-22.8
C1=C(SC=C1CN)CN	1.82909	99.3	2.34
C=C(C1=CC=C(C=C1)N)N	1.78825	97.4	0.741
C1=CC=NC(=C1)CCN	1.78279	-81.1	2.06
CC(C1=CC=C(C=C1)N)N	1.72778	95.9	0.428
C[C@@H](C1=CC=C(C=C1)N)N	1.72778	96.2	0.534
C[C@H](C1=CC=C(C=C1)N)N	1.72778	96.2	0.534
CCC1=CC=C(S1)C(C#N)N	1.70113	58.5	-9.22
CCC1=CSC(=C1)C(C#N)N	1.70113	58.5	-9.22
CC1=CC=C(C(C#C1)Cl)N	1.66216	23.1	32.8
CC1(C=CC(=CC1F)F)N	1.65608	24.1	34.3
CC1CCC(CC1)(N)OO	1.65488	76.6	16.1
C1=CC(=C(C=C1N)F)CN	1.60853	98.7	-0.594
CC1=CC=C(S1)C(C)NC	1.60385	0.67	56.3
CC1=CSC(=C1)C(C)NC	1.60385	0.67	56.3
CC1CN=C(O1)CCN	1.60248	-44.8	-15.8
CC(C1=CC=C(C=C1)C2CC2)N	1.55911	58.4	-48.1
COC(=O)C1=CC=C(S1)CN	1.53782	72.8	-3.22
CC1=CC=C(N1)CCN	1.52529	-75.9	-22.8
CC1CC(OC1=O)C(C)NC	1.52493	-64.1	5.88
C1=C(C=NC=C1F)CCN	1.46674	-83.6	17.1
CC1=NC(=CO1)CCN	1.46591	66.2	3.26
CC(C1=CC=CC=C1)(NC)O	1.44316	-30.5	3
CC1(CC2CCCC(C2)C1)N	1.4266	45.6	18.6
C/C=C(/C1=CC=C(C=C1)OC)\N	1.4233	-42.2	17.7
C1CC(=O)N[C@@H]1CCN	1.40544	76.5	17.5
C1=CN=C(C=C1CCN)F	1.3665	-83.6	17.1
CC(=C)C1CC(C1)CNC	1.33633	1.53	66.2
CNCC1=CC=C(C=C1)F	1.31339	-0.356	50.4
CCCC1CC(C1)(C)N	1.30966	14.9	24.5
CC1=CC=C(C=C1)C(N)N	1.28778	97.1	0.126
C[12C]1=CC=C(C=C1)C(N)N	1.28778	97.1	0.126
C1CNCC(=C1)CN	1.24232	-73.1	-1.18
C1C[C@H](C(=O)NC1)CCN	1.20864	77.3	17.6
C1=CC(=CC=C1C(N)N)F	1.16853	98.3	-0.982
CC(C1=CC=C(C=C1)C2(CC2)C)N	1.13211	56.5	-51.2
C1CNCSC1	1.09567	9.48	75.5
CC(C1=CC=NC=C1)N	1.03447	-91.3	3.75
[2H]N([2H])CC1=CC=CC=C1	1.02357	-5.97	-3.31
CC(C=C)(C1=C(C(=C(C=C1)F)F)F)N	0.997605	15.3	-72.1
CC1=CSC(=N1)CCN	0.986593	-83.5	3.39
C1CC(=CN)CCC1C#N	0.975843	61.9	-8.93
C1=CC(=CC=C1CN)CN	0.975843	95.4	-0.889
C1C=CN(C1=O)CCCN	0.965438	-47.7	-19.6
C1=CN(C=C1)CCN	0.964505	-30.3	-58.5
C1=CC(=NC(=C1)F)CCN	0.963075	-83.6	17.1
C1C=CC=C(N1)CN	0.961542	-73.1	-1.33
C1C=CC=NC1CN	0.961542	-71.7	-0.649
C1CN=C(C=C1)CN	0.961542	-73.1	-0.837
CC1(CC=NC=C1)CN	0.956916	-70.2	1.17
CC1=C(C=CC(=C1)[C@@H](C2CCC2)N)Cl	0.954024	54.3	-56.9
CC1=C(C=CC(=C1)[C@H](C2CCC2)N)Cl	0.954024	54.3	-56.9
CC1=C(C=CC(=C1)C(C2CCC2)N)Cl	0.954024	54.4	-56.9
CNC1C[C@@H]2CC[C@@H](C2)C1	0.944991	1.16	75.2
C1=CC(=CC=C1CN)ON	0.916466	65.9	41.8
CC(C1=CCNCC1)N	0.913526	-69.4	1.73
CC(C1=CN=CC=C1)N	0.907792	-91.3	3.75
C1CC(=C(F)F)CCC1N	0.897835	18	19.3
CC1=CC(=CN=C1)CN	0.859829	-80.9	-1.11
C1CC2(CCC1(CC2)CN)N	0.858411	86.1	7.86
C1=CN=CC(=C1CN)F	0.850174	-85	-2.1
C1CC(C1)C(C2=C(C=C(C=C2)Cl)F)N	0.817696	55.3	-57.7
C1=C(C=NC=C1F)CN	0.740581	-85	-1.76
C1=CC(=CC=C1C(N)N)Cl	0.689421	98.3	-1.9
CC1=CC=C(C=C1)C2(CC2)N	0.59264	61.8	-46.5
C=C(C1=CC=CC=N1)N	0.579049	-80.3	-1.75
C1=CC(=C(N=C1)F)CN	0.543544	-85	-2.1
C1CC1(C2=CC=C(C=C2)O)N	0.533262	-36.5	-22.4
C1CC1C(C2=CC=C(C=C2)Br)N	0.529398	57.6	-49.5
C1=CN=NC=C1CCN	0.503765	66.1	2.56
C1=C(C=NC=N1)CCN	0.479565	66.1	2.56
[2H]C([2H])(C1=CC=C(C=C1)C#N)N	0.476406	58.3	-11.3
C1CC1(C2=CC=C(C=C2)F)N	0.473392	62.5	-46.6
CC(C1=CN=CC=C1)NC	0.469403	-16.6	-22.4
C1=CC(=C(N=C1)CN)O	0.459201	67.6	30.1
CNCC1=CC2=C(S1)CCC2	0.455558	-1.98	90.7
CC1CCC(CC1)C2(CC2)N	0.411231	36.4	15.7
CC1C[C@@H]2CC(C[C@@H]2C1)(C)N	0.411231	42.1	20.3
C1=CC(=C(N=C1)CN)F	0.399331	-85	-2.1
CC(C1=CC=C(C=C1)C#N)N	0.396313	59.9	-11.2
C[C@H](C1=CC=C(C=C1)C#N)N	0.396313	59.3	-11.7
C[C@@H](C1=CC=C(C=C1)C#N)N	0.396313	59.3	-11.7
C1CN([SiH2]C1)CCN	0.364258	-38	-62.2
CC1=NC=C(C=C1)CCN	0.348953	-85.8	14.9
C1=CC(=CN=C1)C(N)Cl	0.309431	-92.7	2.49
CNCC1=CC(=CN=C1)F	0.302192	-16.5	-20.5
C1=CC(=O)NC=C1CCN	0.289575	68.9	30.7
CC(C1=CC(=CN=C1)F)N	0.285112	-94.8	8.45
C[C@@H](C1=CC(=CN=C1)F)N	0.285112	-96.5	13.4
C1=CN(C=C1)C(=O)CN	0.265127	47.2	-3.56
C1=C(C=NC=C1Cl)CN	0.261468	-85.6	-0.733
CC1=NC(=CO1)CNC	0.249658	-80.6	10.6
C1=CN=CN=C1CCN	0.241685	66.1	2.56
CC1=CN=C(C=C1)CCN	0.23936	-85.8	14.9
C1=CC(=NC=C1CCN)F	0.229705	-83.6	17.1
C1=CN=C(C=N1)CCN	0.217485	66.1	2.56
C[C@H](C1=CC(=NC=C1)F)N	0.214748	-96.5	13.4
CC(C1=CC(=NC=C1)F)N	0.214748	-94.7	8.45
C1=CC(=NC(=C1)F)CN	0.202294	-85	-1.76
C1=CN=C(N=C1)CCN	0.172935	66.1	2.56
CCC1=CN=C(O1)CCN	0.167475	68.6	-0.833
CC(CN)N1CCCC1	0.143097	-40.7	-64.7
CC1C(=O)OC(=N1)CN	0.142317	56.1	41.5
CC1CCNCC1	0.138893	9.18	75.6
CNC(C1CC1)C2=C(C=CC(=C2)F)F	0.12426	-17.8	83.6
C1=CC(=NC=C1F)CCN	0.120112	-83.6	17.1
C1=CN=C(N=C1)OCN	0.113557	66.7	36.5
C1CC(CNC1)(CN)CF	0.103703	-67.7	6.28
C1COC(=O)N1CCN	0.0848102	76.1	18.6
C1CNCCC1O	0.0795151	-31.7	-58.4
CNCC1=CC(=S)NO1	0.069295	-73.8	-23.8
CC(C1=CC(=C(C=C1)F)F)NC	0.055285	-19.2	47.1
CNC(C1CC=CC=C1)N	0.0376831	-67.6	4.07
C1CNCCC1F	0.0196452	9.18	75.6
[CH2-][NH2+]CC1=CC=NC=C1	0.00201472	-28.7	-59.3
C1CC1(C2=CC=C(C=C2)Cl)N	-0.00572161	62.5	-46.7
C1=CC=NC(=C1)C(N)S	-0.0201135	-92.7	2.49
CC(C1=NC=C=CS1)N	-0.0201135	-69.6	0.917
CC1=NC=C(N1)CCN	-0.0400219	72.9	20.3
C1=CC=C(C=C1)C(N)N=N	-0.0562353	65.5	42
CCC1=COC(=N1)CCN	-0.0775248	68.6	-0.833
C1=CC=NC(=C1)C(N)Cl	-0.0797822	-92.7	2.49
C1CC1(C2=CC(=C(C=C2)F)F)N	-0.0842455	63.6	-49.3
CC1=CC=C(C=C1)C2CC2N	-0.108848	62.4	-35.4
CC1=CC=C(C=C1)C2C[C@@H]2N	-0.108848	63.1	-35
CC1=CC=C(C=C1)C2C[C@H]2N	-0.108848	63.1	-35
CN1C=CC(=C1)CCN	-0.128084	-29.2	-58.3
CC1CN=C(S1)C(C)N	-0.141052	-66.8	2.62
C1=C(NC(=N1)F)CCN	-0.15927	72.8	20.4
CC1=CC=C(C=C1)C2C(O2)N	-0.168226	-72.7	12.5
C[C@@H](C1=CC(=CN=C1)Cl)N	-0.194002	-97	14.2
CC1=CSC(=N1)C(=C)N	-0.217151	-85.3	-2.45
C1C(C1N)C2=CC=C(C=C2)F	-0.228096	62.8	-36
C1[C@@H]([C@@H]1N)C2=CC=C(C=C2)F	-0.228096	64.6	-35.1
C1[C@H](C1C2=CC=C(C=C2)F)N	-0.228096	63.8	-35.5
C1CC1(C2=CC=C(C=C2)C#N)N	-0.243687	62	-11.1
CNCCN1CC=CC1=O	-0.250812	-34	0.255
CNCC1=NC(=CC=C1)F	-0.253175	-16.5	-20.5
CC1=NC=C(S1)C(C)(C)N	-0.343877	-92.8	21.1
C1CC1(C2=CC=C(C=C2)CN)N	-0.364626	92.6	-3.19
C1=C(N=C(S1)Cl)CN	-0.372549	-83.6	-8.23
CC1=NCC(=CN)C=C1	-0.377208	-72.3	0.654
C1CNCCC1S	-0.3998	9.08	75.6
CNCC1=CC=C(C=C1)C2CC2	-0.400891	-12.6	82.4
C1CNCCC1Cl	-0.459468	9.1	75.6
C[C@H](C1CC2CCC(C1)N2)N	-0.487413	-61.3	3.17
C1=CC(=NC=C1CN)F	-0.496456	-85	-1.77
CCC1=NC=C(O1)CN	-0.497055	66.2	3.42
CC1CCC(=CN1)CN	-0.498147	-69.4	1.63
CC1=NCC(CC1)CN	-0.498147	-69.8	1.49
CC1(CN(C1)CCN)C	-0.502829	-38	-63.7
C1C2CN(C1C=C2)CCCN	-0.518616	-52.6	-68.2
CC(CN)N1CCCC1=O	-0.556281	-49.4	-17.9
C1CC(=O)NCC1CN	-0.557525	76.3	17.4
C1=CN=CC=C1C(N)N	-0.575392	55	48.1
C1=CC(=CC=C1C(N)N)Br	-0.629064	98.3	-2.17
C1=CC(=C[N+](=C1)[O-])CCN	-0.630425	69.2	0.132
CC(C1=CN=NC=C1)N	-0.657515	68.7	6.77
C1=CN(C=C1O)OCN	-0.697683	66.5	36
C1C(C=CC(=N1)CN)F	-0.701138	-69.6	0.864
C1=CC(=CN=C1)C(N)N	-0.702065	55	48.1
C1C(C1N)C2=CC=C(C=C2)Cl	-0.707209	62.8	-36.2
C1[C@@H]([C@@H]1N)C2=CC=C(C=C2)Cl	-0.707209	64.6	-35.2
C1[C@H](C1C2=CC=C(C=C2)Cl)N	-0.707209	63.8	-35.6
C1CNC(=NC1)CN	-0.708785	56.8	-0.834
CC1=CSC(=N1)[C@@H](C)NC	-0.73309	-17	-21.7
C#CC1=CC=C(C=C1)C2(CC2)N	-0.753421	60.8	-47.2
CN1CC/C(=C(/CN)\F)/C1	-0.763271	-37.2	-68.1
CC1=NC=C(C=C1)C(=C)N	-0.772208	-90.7	16.1
C1[C@H](C1N)C2=CC(=C(C=C2)F)F	-0.778183	65	-38.6
C1[C@H](C1C2=CC(=C(C=C2)F)F)N	-0.778183	65	-38.6
CC1=C(SC(=N1)C(C)N)C	-0.781052	-95.6	9.05
C1C(C1N)C2=C(C=C(C=C2)F)F	-0.785733	64.1	-39.4
CC1=CC=C(C=C1)CC2(CC2)N	-0.809317	59.9	-48.3
C=CC1=CC=C(C=C1)C2(CC2)N	-0.813891	60.1	-47.9
CNCC1=CC(=NC=C1)F	-0.817703	-16.5	-20.5
CN1CCC(C1)C(CN)F	-0.823741	-44.8	-70.5
CC1(CC1)C2=CC=C(C=C2)CNC	-0.827891	-13.7	82.5
CC1=NC=C(C=C1)C(C)N	-0.832677	-92.1	10.9
CCC1=NC(=CO1)CN	-0.838305	66.2	3.42
CC(C1=CSC(=N1)Cl)N	-0.875981	-93.4	0.772
CC(C1=CNC(=O)C=C1)N	-0.892055	68	31.3
C[C@@H](C(=O)N1CCSC1)N	-0.897937	-48.8	-18.4
C1CC1C(C2=CC=C(C=C2)I)N	-0.910186	57.5	-49.6
CN1CC=C(C1)CN	-0.914714	-35.8	-61.1
C1CC1(CC2=CC=C(C=C2)F)N	-0.928565	60.5	-49
C1C(C1N)C2=CC=C(C=C2)C#N	-0.933548	62.1	-11.1
COC1=CC=C(C=C1)C2(CC2)N	-0.933738	-49	28.1
CN1CCC(C1=O)CCN	-0.948401	-49.4	-17.9
C[C@H](C1=CN=C(C=C1)F)N	-0.951925	-96.5	13.4
CC(C1=CN=C(C=C1)F)N	-0.951925	-94.8	8.45
C[C@@H](C1=CN=C(C=C1)F)N	-0.951925	-96.5	13.4
CC1CCC(=CN1)[C@H](C)N	-0.953616	-67.8	3.18
CC1=CN=C(C=C1)C(=C)N	-0.964384	-90.7	16.1
CC1=C(SC(=N1)C)C(=C)NC	-0.966797	-15.3	-25.9
CC1=CN=C(C=C1)CNC	-0.97689	-15.5	-20.1
CN1C=CN=C1CCN	-1.00457	-79.5	-27.9
CN1C[C@H](OC1=O)CCN	-1.00778	76.6	18.7
C1=C(OC(=N1)CN)Br	-1.01468	59.9	5.98
CC1=CN=C(C=C1)C(C)N	-1.02485	-92.1	10.9
CC1=CN=C(C=C1)[C@H](C)N	-1.02485	-92.9	13.8
COC1=NC=C(S1)CN	-1.03575	46.4	-3.96
C1=CC(=CNC1Cl)CN	-1.03604	-69.3	1.04
C[C@H](C1=NC=C(C=C1)O)N	-1.08423	68.2	31.1
CC(C1=NC=C(C=C1)O)N	-1.08423	68	31.3
C[C@@H](C1=NC=C(C=C1)O)N	-1.08423	68.2	31.1
C[C@@H](C1=NC=CC=N1)N	-1.09128	67.1	6.61
C[C@H](C1=NC=CC=N1)N	-1.09128	67.1	6.61
C1=CN=C(C(=N1)CN)F	-1.11428	63	4.35
CC(C1CCCN=N1)N	-1.11597	72.8	6.83
CC(C1=NC=C(C=C1)F)N	-1.1441	-94.8	8.45
CC1=CC(=C(N=C1)CN)F	-1.1441	-92	20.4
C1=CC(=CC=C1CNN)F	-1.15647	-64.4	24.1
CC1=CN=CC(=N1)CN	-1.19207	65	5.62
CC(CN)N1C=CN=C1	-1.20502	-82.9	-29.8
COC(C1=CC=C(C=C1)C#N)N	-1.2065	73.4	35.4
CC1=NOC(=N1)C(=C)N	-1.25144	54.4	43
CC1=NC=C(C=N1)CCN	-1.2609	69.4	-0.657
C1=C(C=NC(=C1F)CN)F	-1.26335	-90.6	25.1
C1CN2CCC1(CC2)CCN	-1.29566	-55.4	-67.9
CC(C)C1=CC=C(C=C1)C2(CC2)N	-1.30136	58.7	-51.1
CC(C1=CN(C=C1)C)N	-1.30971	-29.8	-57.8
CC1=CC=C(C=C1)C(=NC)N	-1.31222	-66.6	24.7
C1CC1(C2=CC=C(C=C2)Br)N	-1.32421	62.5	-46.8
CC1=CN=C(C=N1)CCN	-1.32595	69.4	-0.657
CC1=CN=C(N=C1)CCN	-1.3705	69.4	-0.657
CN(C)C(C1=CC=CC=C1)(F)F	-1.39642	21.2	96.3
CCC1=NN=C(O1)CCN	-1.39783	57.1	44.7
CC1CC(=O)N(C1)CCN	-1.39924	-49.4	-18
C[C@H]1CCN(C1)C(=O)CN	-1.39924	-48.6	-18.2
CC1CCN(C1=O)CCN	-1.39924	-49.4	-17.9
C1CC1(CC2=CC=C(C=C2)Cl)N	-1.40768	60.4	-49.2
CC(C1CCN(C1)C)N	-1.43065	-44.2	-64.6
C[C@@H]([C@@H]1CCN(C1)C)N	-1.43065	-42.9	-64.2
CC([C@@H]1CCN(C1)C)N	-1.43065	-43.3	-64.3
CC(C1=CN=C(C=C1)Cl)N	-1.43104	-94.7	9.33
C[C@H](C1=CN=C(C=C1)Cl)N	-1.43104	-97	14.2
C[C@@H](C1=CN=C(C=C1)Cl)N	-1.43104	-97.1	14.1
CN=C(C1=CC=C(C=C1)F)N	-1.43147	-66.6	24.7
C[C@H](C1=NC=CN=C1)NC	-1.4505	-79.6	13
CCC1=CC(=C(N=C1)F)CN	-1.45536	-76.4	27
C1CCC(=CC1)C2CN2	-1.47699	18.7	55.3
CC1=C(C=C(C=N1)CN)Cl	-1.479	-91.8	21.3
C1=C(C=NC(=N1)CCN)F	-1.48975	69.8	-1.48
C1CN(C[C@H]1CN)P	-1.51416	-42	-62
CC1=CC=C(C=C1)/C(=N/N)/N	-1.52708	58.4	50
C1CCC(CC1)C2CN2	-1.53746	18.3	55.5
CC1=NN=C(O1)C(C=O)N	-1.56925	45.3	68.3
CC1=CC(=C(N=C1)CN)Cl	-1.62321	-91.8	21.3
C[C@H](C1=NC=C(C=C1)Cl)N	-1.62321	-97.1	14.2
CC(C1=NC=C(C=C1)Cl)N	-1.62321	-94.7	9.33
C[C@@H](C1=NC=C(C=C1)Cl)N	-1.62321	-97	14.2
COC1=CC=C(C=C1)C2CC2N	-1.63307	-49.2	25.4
C1CC2CC1CN(C2)CCN	-1.64626	-52.6	-68.1
C1=C(N=C(S1)CN)Br	-1.69103	-83.7	-8.16
C1=C(N=C(S1)Br)CN	-1.69103	-83.7	-8.16
C1CN2CCC1CC2CCN	-1.69909	-55.3	-67.8
CNCC(=O)N1C=CC=N1	-1.70395	44.9	-5.48
COC1=NC=C(C=C1)C(=O)CN	-1.70824	60.8	46.9
CN1C=C(C=N1)CCN	-1.73794	-79.1	-27.9
CN1C=CC(=N1)CCN	-1.73794	-79.1	-27.9
C1=C(C=NC(=C1F)CN)Cl	-1.74246	-90.2	25.6
C1=C(C=NC(=C1Cl)CN)F	-1.74246	-90.3	25.6
C1=C(N=C(C=N1)Cl)CN	-1.79043	63.3	3.88
C1CC1C2=NN=C(O2)CCN	-1.82372	58.8	44.4
C[C@@H](C1=CC=C(C=C1)[N+]#[C-])N	-1.82712	-22.5	-65.2
C[C@H](C1=CC=C(C=C1)[N+]#[C-])N	-1.82712	-22.5	-65.2
CC(C1=CC=C(C=C1)[N+]#[C-])N	-1.82712	-22.3	-65.1
CC1NOC(=N1)[C@@H](C)NC	-1.82785	-51.8	-17.9
C[C@@H](C1=COC(=N1)SC)N	-1.88043	73.2	0.646
CC(C1=COC(=N1)SC)N	-1.88043	74	1.88
CSC1=NN=C(O1)CCN	-1.93652	57.4	44.8
C1CC1C2=CC=C(C=C2)C3CC3N	-1.93807	60.9	-38.9
C1=C(C(=NC(=C1F)F)F)CN	-1.93885	-77.8	32.3
COC1=NC=C(C=C1)CN	-1.98002	46.9	-5.06
CN1CCC(C1)C(CF)N	-1.98829	-44.8	-70.5
CC1=CN=C(C=N1)CN	-2.03503	65	5.62
CCNC1CC=C(C=C1)C2C=C2	-2.0432	-4.7	79.4
CC1=CN(C=N1)CCN	-2.04798	-79.1	-27.9
CC(C1(CCN(C1)C)F)N	-2.05333	-45.2	-69.2
CN1CCC(C1)(CN)CF	-2.05333	-42.2	-71.2
C1CC1(C2=CC=C(C=C2)C(F)(F)F)N	-2.0861	58.3	-58.1
CC1=NN(C=C1)CCN	-2.09253	-79.1	-27.9
C1=CNN(C=C1)CCN	-2.09253	-72.6	-20.8
CN1CN(C=C1)CCN	-2.10845	-34.8	-0.0227
CSC1=CC=C(C=C1)C2CC2N	-2.11239	62.6	-39.6
C1CC1C2=NC(=NO2)CCN	-2.13035	58.8	44.4
CC(N)N1CC=CC=C1	-2.17096	-35.2	-62.9
C=C(N)N1CCC=CC1	-2.17096	-34.6	-62.4
CNC[C@H]1CN(C(=O)O1)C	-2.17233	-69.7	-20.3
COC1=C(C=C(C=C1)[C@H]2C[C@H]2N)F	-2.18316	-49	26.3
CC(C1CN(C(=O)O1)C)N	-2.18941	75.6	18.1
C1=C(N=C(O1)C(F)(F)F)CN	-2.20291	75.7	-4.21
C1=C(C=NC(=C1Cl)CN)Cl	-2.22158	-89.7	26.4
CC1CCN(C1)C(=C)N	-2.23143	-42	-63.5
C=C(N)N1CCCCC1	-2.23143	-37.5	-64
CC1CC(=O)N(C1)CN	-2.29081	-47.4	-16.6
C1CCN(C(=O)C1)CN	-2.29081	-46.9	-17.3
CCC1=NC=C(N1)CN	-2.29253	72.9	20.3
C1=CC(=NC=C1CN)Br	-2.29405	-86	-0.294
C1C=C(C=CN1O)CN	-2.34746	56.7	-1.12
CN1CCC(=CC1)CN	-2.34855	-34.4	-62.9
CC(C1=CN=C(C=C1)N)N	-2.37378	55.6	49.5
CN(C1CCSC1)N	-2.37809	-41.3	-61.8
CCC1=CN=C(N1)CN	-2.38878	72.9	20.3
CC(C1=NC=C(C=C1)C#C)N	-2.39938	-77.1	21.8
C1CC1C2=CN=C(C=C2)CN	-2.41189	-70.4	16.3
CC1=NC=C(C=N1)CNC	-2.42545	-79.9	13.1
CC1=NC=C(C=N1)[C@@H](C)N	-2.44253	71.5	1.86
CC1=NC=C(C=N1)C(C)N	-2.44253	72.5	2.87
CC1=NC=C(C=N1)[C@H](C)N	-2.44253	71.5	1.86
CC1=NC=C(C=C1)C(N)N	-2.44253	56	49
CSC1=NC=C(C=C1)CN	-2.45933	-83	18
CC1=CN=C(C=N1)CNC	-2.4905	-79.9	13.1
CCOC1=NC=C(S1)CN	-2.53122	46.1	-6.02
CC1=CN=C(C=N1)[C@@H](C)N	-2.53846	71.5	1.86
CC1=CN=C(C=N1)C(C)N	-2.53846	72.5	2.87
CNCCC1=NOC(=N1)C2CC2	-2.56873	71.7	-8.71
CC(C1CN2CCC1CC2)N	-2.57409	-55.1	-67.6
CC1=CN=C(N=C1)CNC	-2.58675	-79.9	13.1
C1CC12CCN(CC2)CCN	-2.59034	-50.3	-61.4
CCN1C=CC(=C1)CN	-2.59471	-29.2	-58.2
CC1=CN=C(N=C1)C(C)N	-2.63471	72.5	2.87
CC1=CN=C(N=C1)[C@H](C)N	-2.63471	71.5	1.86
C1CCC2(CC1)CC=CNC2	-2.68089	4.52	83.4
C1CC(SC1)C2CCNC2	-2.71158	4.78	78.9
CC1CCC2(C1)CCCNC2	-2.74136	2.23	79.8
CC(C1=CN=C(C=C1)Br)N	-2.74952	-94.8	9.69
C[C@@H](C1=CN=C(C=C1)Br)N	-2.74952	-97.4	14.5
C[C@H](C1=CN=C(C=C1)Br)N	-2.74952	-97.4	14.5
CC(C1=NC=C(C=N1)F)N	-2.75396	73.2	1.84
C[C@@H](C1=NC=C(C=N1)F)N	-2.75396	72.4	1.01
C[C@H](C1=NC=C(C=N1)F)N	-2.75396	72.4	1.01
C1CC1(C2=CC=C(C=C2)I)N	-2.76379	62.5	-47
C1CCSC2(C1)CCNC2	-2.77662	6.32	79.7
CC1=CN=NN1CCN	-2.81488	72.4	24
COC(=O)C1=CC=C(C=C1)C2(CC2)N	-2.82449	76.2	-10.4
CNC1CCC(CC1)N=O	-2.84173	-69.5	-21.8
CC1(CCN(CC1)C)CN	-2.86449	-36.6	-67.7
CN1CCN(C1=O)CCN	-2.8683	52.4	-11.6
CNCC1=CN(N=C1)C	-2.90249	-25.8	-59.1
CC(C1=CN(N=C1)C)N	-2.91957	-82.8	-29.5
C[C@@H](C1=NC=C(C=C1)Br)N	-2.9417	-97.4	14.5
C[C@H](C1=NC=C(C=C1)Br)N	-2.9417	-97.4	14.5
CC(C1=NC=C(C=C1)Br)N	-2.9417	-94.8	9.69
C1CCC(CC1)C[C@H]2CN2	-2.94326	18.1	56.2
C=C(N)N1CCC(C1)(F)F	-2.97336	-38.2	-68.1
CC(=N)N1CCC(C1)(F)F	-2.97336	-1.25	24.5
C#COC1=CC=C(C=C1)C2CC2N	-2.97567	-49.1	25.6
CN1CCC(CC1)(CN)F	-2.98374	-37.3	-68.2
C1=C(C=NC(=C1F)CN)Br	-3.06095	-89.9	26
CC(CN1CCC2(CC2)CC1)N	-3.09377	-49.8	-61.7
C1=CC(=CC=C1CN)NN	-3.11248	57.8	49
CN1CCC(CC1)N	-3.13518	-38.9	-61
CC(C1=CN=C(C=N1)Cl)N	-3.13682	73.3	1.76
CN(C1=CC=CC=C1)N	-3.15346	-27.7	-62.8
CCN1CCC(C1)C(C)N	-3.17112	-45.4	-70.3
CCN1CC[C@H](C1)[C@H](C)N	-3.17112	-41.5	-73.5
C1=CC=C(C=C1)[N+](=[N-])N	-3.21785	63.9	6.41
CC(C1=NC=C(C=N1)Cl)N	-3.23307	73.3	1.76
C1CN(CCN1)N	-3.24957	-74.2	-20.2
C1=CC=C(C=C1)N(N)F	-3.27271	-27.7	-62.7
CN1C[C@@H](COC1=O)CN	-3.27737	76.5	18.6
C1CCSC2(C1)CCCNC2	-3.28005	5.83	80.8
CN[C@@H]1CC1C2=CC=C(C=C2)Cl	-3.36768	-10.4	84.8
CC(C)(C1=NN(C=C1)C)N	-3.37504	-77.5	-34
C1=C(C=NC(=C1Br)Cl)CN	-3.39585	-89.6	26.9
CN1C[C@@H]2CO[C@H](C1)[C@H]2CN	-3.4148	-61.9	3.16
C1C(N1)C2=CC=C(C=C2)Cl	-3.42525	20.1	56.4
CCN1CC(OC1=O)CN	-3.47441	76.5	18.6
CCN1C=C(N=C1)CCN	-3.47841	-72.9	-33.6
CC(N)N1C=CC=CN1	-3.50582	-72.8	-21.6
C1=C(C=NC(=C1Cl)CN)Br	-3.54006	-89.6	26.9
CCC1=CN(C=N1)CCN	-3.54345	-72.9	-33.6
C1CCC(CC1)C2CNC=C2	-3.58326	-2.98	79.6
COC1=NC=C(C=N1)CN	-3.58988	67.8	36.9
COC1=NC=C(N=C1)CN	-3.58988	67.8	36.9
CNC1(CC1)C2=CC=C(C=C2)OC	-3.59421	26.1	64
CC1=CN=C(C=C1)C2(CC2)N	-3.62782	-70.7	15.9
C1CNC1C2=CC=C(C=C2)F	-3.64661	-7.66	92.3
C[C@@H]1[C@H](N1)C2=CC=C(C=C2)F	-3.64661	20.7	57.2
C[C@@H]1[C@@H](N1)C2=CC=C(C=C2)F	-3.64661	20.7	57.2
CC(=N)N1CCC(=C)CC1	-3.66643	-0.84	24.4
C1CC2(CCC1=O)CCNC2	-3.70768	-50.8	-62.3
CC1CCC2(CC1)CCNC2	-3.70877	4.43	82.9
CC1CCN(CC1)C(=N)C	-3.7269	-0.841	24.4
CC1CCN(CC1)C(=C)N	-3.7269	-36.6	-67.4
C1CC1(C2=NC=C(C=C2)F)N	-3.74706	-71	15.7
CC(C1=CN=C(C=C1)C#N)N	-3.78169	64.4	42.6
CC(C1=NC=C(C=C1)C#N)N	-3.82965	64.4	42.6
C[C@H](C(=O)N1CC2CCCC2C1)N	-3.84111	-52.4	-15.1
CC(=N)N1CCC(CC1)F	-3.84615	-0.966	24.5
CC(C(=O)N1CC(C(C1)(F)F)(F)F)N	-3.88997	-46.7	-37.8
CN1CCNCC1	-3.89596	11.2	76.4
CN1C=CC(=CN1)CN	-3.89794	-73.1	-21.1
C1=C(N=CC(=N1)Br)CN	-3.95187	63.4	3.7
CC(C1=CN=C(N=C1)N)N	-3.98364	45.7	66.8
C1CC1(C2=CN=C(C=C2)Cl)N	-3.98604	-71	15.8
CC1(CSCN1)C2=CC=CC=C2	-3.99615	-8.95	91.7
CCC(C1=NN(C(=C1)C)C)N	-4.05843	-74.2	-38.5
C=CN1C=C(C=N1)CN	-4.09955	-79.9	-27.6
C1CNC1C2=CC=C(C=C2)Cl	-4.12572	-7.77	92.2
CC1(CN1)C2=CC=C(C=C2)Cl	-4.12572	20.9	57.2
C1CN(CCC1CN)C=O	-4.1484	-48.1	-19.3
C[C@H](C1=NN(C(=O)O1)C)NC	-4.17719	69.8	38.7
CC(C1=NN(C(=O)O1)C)NC	-4.17719	69.9	38.7
C[C@@H](C1=NC=C(C=C1)C#N)N	-4.19332	64.4	42.8
[2H]C([2H])([2H])NN(C)C1=CC=CC=C1	-4.19338	-11.3	62.9
CN1CCN(S1(=O)=O)CCN	-4.20311	63.1	52
CCN1C=CC(=N1)CN	-4.20457	-79.5	-27.9
CC1CCC2(CCCNC2)CC1	-4.2122	3.35	83.3
CN1C[C@@H]2CC1CN2CCN	-4.28019	-34.3	-3.34
CN1CCN(CC1)C	-4.35143	8.28	75.1
COC1=CC=C(C=C1)C2CN2	-4.35327	-20.2	-62.7
CCN1CCN(C1=O)CCN	-4.36377	52.2	-11.7
C1CC(NC1)C2=CC=C(CC2)F	-4.40755	0.779	81.9
CC(C)C1=NC(=CO1)C2(CC2)N	-4.44813	72.5	-7.63
CCC1CCC2(CC1)CNC2	-4.4753	4.67	83.2
CC(C1=NC=C(C=N1)Br)N	-4.55156	73.4	1.71
CN1CC(C(C1)F)C2(CC2)N	-4.60833	-51.7	-65
CC1=CC=C(C=C1)N(C)N	-4.63185	-26.6	-63.5
CCN1C=C(C=N1)CNC	-4.64296	-24.8	-58.7
C1C(N1)C2=CC=C(C=C2)Br	-4.74374	20.1	56.5
CN(C1=CC=C(C=C1)F)N	-4.7511	-26.4	-64
CC1=CC=C(C=C1)N(N)N	-4.7567	74.7	21
CNCCN1CCN(C1=O)C=C	-4.75877	-43.9	27.6
C1C=CC(N1)C2=CC=C(C=C2)Cl	-4.76572	-8.4	89.1
CCOC1CC2(C1)CCNC2	-4.77968	17.7	57.1
CC1=C(N(N=N1)CCNC)C	-4.81378	-68.1	-33.8
C1CC(NC1)C2=CC=C(C=C2)Cl	-4.82619	-9.07	91.6
CC1(CNC1)C2=CC=C(C=C2)F	-4.85153	-6.85	92.6
CC1=CC=C(C=C1)C2(CNC2)F	-4.85153	-6.85	92.6
CN(C)C1=CC=C(C=C1)N	-4.89105	-26.7	-63.4
CC1=CC=C(C=C1)CC2CCN2	-4.92932	-9.07	91
CN1CCN(C(=O)C1)CN	-4.98034	52.5	-11.6
COC1=NC=C(C=C1)C2(CC2)N	-4.99049	48.9	-9.04
C1CS(=O)CCC1C2CNC2	-5.00833	-47.9	-63.9
CC1=CCC2(CC1)CCNCC2	-5.05026	3.39	83.6
CN(C1=CC=C(C=C1)Cl)N	-5.23021	-26.1	-64.2
CC1=CC=C(C=C1)N(N)Cl	-5.23021	-26.1	-64.2
CC1(CCN(CC1)C=O)N	-5.33003	-48.1	-18.4
C1=CC(=CC=C1N(N)Cl)F	-5.34946	-26.1	-65
CC(C)N1C=CC(=N1)C(C)N	-5.36051	-74.1	-38.5
[C-]#[N+]C1=CC=C(C=C1)C2CC2N	-5.37906	-20.5	-63.2
CNC1CC12CCN(CC2)C	-5.39486	11.8	81.4
CN1CCC2(CCC2N)CC1	-5.40241	-51.1	-62.7
CN1CCC2(CC[C@@H]2N)CC1	-5.40241	-51.1	-62.5
C1CC1C2=CN(C=C2)S(=O)(=O)N	-5.41935	59.4	44.6
CC1C(N1)C2=CC=C(C=C2)C(=O)C	-5.42027	-70.3	21.3
CCN1CCNCC1	-5.63643	11.3	76.7
C1C(CN1)OC2=NC=CS2	-5.64115	-41.2	3.62
C1CC(NC1)C2=CC=C(C=C2)C=O	-5.69374	-23.2	-73.2
CCN1N=CC(=N1)CN	-5.81443	72.4	24
C1=CC(=CC=C1N(N)Cl)Cl	-5.82857	-26	-65.2
CC(C)C1=CC=C(C=C1)C2=CC=CN2	-6.00089	-18	72.3
CC(NC)N1CCN(C1=O)C=C	-6.16832	-43.9	27.7
CN(C1=NC=C(C=C1)Br)N	-6.39855	-74.6	-30.4
CNC1=NC=C(C=C1)C2(CC2)N	-6.47222	72.4	-7.59
CNC1(CCN(CC1)OC)C#N	-6.59165	51	-13.4
C1CC1C2=CC=C(C=C2)C3NCCS3	-6.60005	-18.8	94.6
C1CNCC12CCN(CC2)N	-6.98807	-67.4	-19.9
CC1=CN2C[C@@H](COC2=N1)N	-7.5708	73.9	-0.708
C=CN1CCC2(C1)CCNC2	-7.87362	11.8	81.3
C1CNCC12CCN(C2)C=O	-7.93299	-34	-4.01
C1CN(CC1(F)F)C2CNC2	-8.56179	12.5	80.9
CN1CC2(CCCNCC2)OC1=O	-8.8246	-67	-19.9
CNC1(CC1)C2=NC=C(C=C2)N(C)C	-9.17575	-23.3	-73.9
C1CC2(CNC1)CN(C2)I	-9.28797	12.2	80.7
C1CNCC12CCN(CC2)C=O	-9.30179	-33.4	-4.33
CCN1CCC2(CCNC2)CC1	-9.30288	12.4	81.9
C1CN(CCC1F)C2CNC2	-9.43458	12.4	81
C1CNCCC12CCN(CC2)P	-9.54803	12.2	82.1
CN1C=C(ON1)C2CCCNC2	-9.60202	-55.4	19.3
CN1C(N1)C2=CC=C(C=C2)Cl	-9.67558	60.4	-34.7
C1CCC(CC1)N2C(=CN=N2)N	-9.91458	75.9	22.8
C[C@@H]1CC2(CCN(CC2)C(=O)C)CN1	-10.4331	-32.8	-4.63
C1=CC(=C(C=C1CCN)O)O	-50	57.2	54.6
C1=CC=C(C=C1)CCN	-50	-9.33	-0.904
CC(CC1=CC=CC=C1)NC	-50	-8.53	56.7
CC(C1=C(C(=CC=C1)Cl)Cl)N	-50	23.1	2.42
C1CCN(C1)CCN	-50	-38	-61.9
C1=CC(=C(C=C1Cl)Cl)CN	-50	-15.5	18.9
C1=CC(=C(C=C1CN)Cl)Cl	-50	-15.5	18.9
CC(CC1=CC=CC=C1)N	-50	-1.3	-1.02
CC(CC1=CC=C(C=C1)Cl)N	-50	6.62	-4.72
CC(CC1=CC=C(C=C1)Cl)NC	-50	-26.8	58.6
CN1C=C(N=C1)CCN	-50	-79.1	-27.9
CC(CC1=CC=C(C=C1)O)N	-50	-34.7	-32.4
C1=C(ONC1=O)CN	-50	48.7	61.3
CC(CC1=CC=C(C=C1)O)NC	-50	-26.6	3.34
C1=C(SNC1=O)CN	-50	67.3	29.4
C[C@@H](CC1=CC=CC=C1)N	-50	-10.2	-4.99
CC1=CC=CC=C1CN	-50	-8.33	1.44
CC(CC1CCCC1)N	-50	20.1	39.2
CC(CC1=CC=C(C=C1)F)N	-50	7.59	-5.49
C1=CC(=CC(=C1)O)CCN	-50	-30.3	-19.1
C1=CC(=CC(=C1)CN)CN	-50	95.4	-0.889
C1=CC=C(C=C1)OCCN	-50	-40.2	10.2
CC(CC1=CC(=C(C=C1)O)O)N	-50	57	55.9
CC(CC1=CC(=C(C=C1)Cl)Cl)N	-50	32.1	-49.1
C1CCN(CC1)CCCN	-50	-38.3	-74
C1=CC=NC(=C1)CN	-50	-79.5	-6.62
C1CCC(CC1)CCN	-50	16.5	23.8
C1CCCC(CC1)(CN)N	-50	89.3	2.39
COC1=CC=CC(=C1)CN	-50	-41.8	9.93
CC1=C(C=C(C=C1)CC(C)N)C	-50	4.92	-34.5
C1=CC(=CN=C1)CN	-50	-79.5	-6.62
CC(CC1=CC=C(C=C1)OC)N	-50	-40.3	23.4
C[C@H](CC1=CC=CC=C1)N	-50	-10.2	-4.99
CC1CCCN(C1)CCCN	-50	-35.3	-77.6
CC1=CC=C(C=C1)CNN	-50	-64.2	24.2
C1CCN(CC1)CCN	-50	-37.7	-65.1
C1=CSC(=C1)CN	-50	-0.986	17.8
C1CC2=CC=CC=C2CC1N	-50	53.5	-33.1
C1=CC(=CC(=C1)F)C(CN)O	-50	-36	-31.8
CC1=CC2=C(CC(CC2)N)C=C1	-50	53.4	-38.4
CNCCC1CCCCC1	-50	0.542	65.3
CC(CC1CCC=C1)NC	-50	-0.553	68.7
CC(CC1CCC=C1)N	-50	26.1	38
CC(CC1=CC=C(S1)Cl)N	-50	4.61	5.04
CC(CC1=CC(=CS1)Cl)N	-50	4.61	5.04
CC(CC1=C(C(=CS1)Cl)Cl)N	-50	7.93	3.01
CC(C1=CC=C(C=C1)F)NN	-50	-63.4	27
CCOC1=CC=C(C=C1)C(C)N	-50	-40.5	23.3
CC1=CC(=CC=C1)CN	-50	-8.35	1.44
C1=CC=C(C(=C1)CN)Cl	-50	-8.99	3.09
C1=CC=C(C(=C1)CN)F	-50	-8.75	2.66
CC1=CC(=C(C=C1)C)CN	-50	-13.5	1.88
CNCC1=CC=CC=C1Cl	-50	-0.571	50.3
CC1=CC(=C(C=C1)CN)C	-50	-13.5	1.88
C1=CC(=CC(=C1)F)CN	-50	-8.78	2.73
CNCC1=CC=C(C=C1)Cl	-50	-0.706	50.2
C1=CC(=CC=C1CCN)Cl	-50	-13.7	-6.48
CN1C=NC=C1CCN	-50	-79.5	-27.9
C1=CC=C(C(=C1)CN)O	-50	-33.2	-17.8
COC1=C(C=CC(=C1)CN)O	-50	78	23.4
C1=CC=C(C(=C1)CCN)O	-50	-30.4	-19.1
CCNC1=CC2=CC=CC=C2C=C1	-50	-16.9	57.4
C1=CC(=CC(=C1)C(F)(F)F)CN	-50	29.9	-30.2
C1C(CC2=CC=CC=C21)N	-50	53.7	-30.2
C1CCC(CC1)CN	-50	11.9	25.3
CC1=CC=C(C=C1)CCN	-50	-11.9	-3.21
C1=CC(=CC=C1CN)C(F)(F)F	-50	29.9	-30.2
C1CCC(=CC1)CCN	-50	16.2	29.8
C1=CN=CC=C1CN	-50	-79.5	-6.62
C1=CC(=CC(=C1)Cl)CN	-50	-9.04	3.22
C1CCCC(CC1)CN	-50	15.7	22.9
CN1CCN(CC1)CCCN	-50	-30.4	-1.15
C1CCCC(CCC1)CN	-50	20.7	22
C1CCC(C1)CN	-50	5.59	31.8
CN(C)C1=CC=C(C=C1)CN	-50	-23.2	-67.1
CN1CCC(CC1)CN	-50	-37.3	-65
C1=CC=C(C(=C1)CCN)Cl	-50	-14	-6.01
C1=CC(=C(C(=C1)Cl)CN)F	-50	-16	16.1
CC(C1=CC=CC=C1)N(C)C	-50	20.3	95.7
C1=CSC(=N1)CCN	-50	-82.2	-5.93
CC1=CC(=CC(=C1O)C)CC(C)N	-50	-39.4	-38.6
CC(CC1=CC=C(C=C1)OC)NC	-50	28.5	69.4
CC(C1=CC=C(C=C1)Br)N	-50	-1.02	2.8
CCNCC1=CC=NC=C1	-50	-14.6	-21
C1=CC(=CC(=C1)I)CN	-50	-9.32	3.91
C1CC2CC1CC2CN	-50	47.3	17.5
C1CCOC(C1)CN	-50	-48.2	1.57
C1CSC(N1)C2=CC=C(C=C2)Cl	-50	-9.52	92.3
COC1=CC=C(C=C1)C2NCCS2	-50	26.6	61.3
CN1CCCC1CCN	-50	-40.7	-64.7
C1=CC=C(C=C1)C(CN)Cl	-50	-0.0473	-0.341
C1=CC(=CC=C1CN)S(=O)(=O)F	-50	72.4	36.5
CC(CC1=CC(=C(C=C1)O)F)NC	-50	-25.8	5.39
CC(CC1=CC(=CC=C1)O)N	-50	-34.7	-32.4
C1C(N1)CC2=CC=CC=C2	-50	20.1	55.9
CC(CN)C1=CC=C(C=C1)Cl	-50	8.57	-4.42
C1CCC(=CCN)CC1	-50	15.3	23
CC(C1CCCCC1)N	-50	20.5	39.4
CC1(CCCO1)CN	-50	-48.1	1.4
CC1=CC(=C(C=C1)C)CC(C)N	-50	4.92	-34.5
CC(CC1CCCCC1)N	-50	23.9	22.2
CC1=CC(=CC=C1)CC(C)N	-50	11	-8.89
CC1=CC=CC=C1CC(C)N	-50	11.4	-8.96
C1=CSC(=C1)CCN	-50	-2.66	16
C1=CC(=C(C(=C1)O)O)CN	-50	56.8	52.7
CNCC1CCCCC1	-50	2.54	66.4
CN1CCCC1CN	-50	-40.6	-61.5
CC1=CC=CC=C1OCCN	-50	-37.9	12.4
CC(CN1CCCCC1)N	-50	-40.2	-72
CN(C)C1=CC=C(C=C1)C2NCCS2	-50	-19.2	70.3
CC1=CC=C(C=C1)C2(NCCS2)C	-50	-14.3	90.8
CC(CC1=CC(=CC=C1)F)N	-50	7.59	-5.49
CC(CC1=CC=CC=C1F)N	-50	8.83	-5.4
CNCC1=CC(=CC=C1)Cl	-50	-0.706	50.2
C1CC2=CC=CC=C2C1N	-50	53.5	-29.6
C1=CC(=C(C(=C1)F)CN)F	-50	-15.7	15
C1=CC(=C(C=C1F)CN)F	-50	-15.6	15.1
CCC(C1=C(C=C(C=C1)N(C)C)C)N	-50	-19.9	-75.7
CC(CC1=CC=C(C=C1)I)N	-50	5.88	-4.32
C1=CC(=C(C=C1O)O)CN	-50	56.8	52.7
CC1=CC(=C(C=C1I)C)CC(C)N	-50	6.82	-56.9
CC1=C(SC(=N1)N)CCN	-50	56.3	48.4
C1CC2=C(C1N)C=CC(=C2Cl)Cl	-50	50.2	-39.5
C1=C(ON=C1)CCCN	-50	66.7	1.69
C1=CC(=CC=C1CC(CF)N)Cl	-50	-8.11	-37.6
CC(CC1=CC=C(S1)I)N	-50	4.88	4.8
CC1=C(C=CC(=C1)NC)C[C@H](C)N	-50	-64.6	32
CC1=C(C=CC(=C1)N)CC(C)N	-50	89.1	-13.3
CC1=CC=C(C=C1)CN(C)C	-50	20.5	95.5
CC(C)C1=CC=C(C=C1)CN	-50	11.6	-17.4
C1=CC(=CC(=C1)Cl)CCN	-50	-13.7	-6.48
C1=CC(=C(C=C1F)Cl)CN	-50	-15.5	16.3
C1=CC(=C(C=C1Cl)Cl)CCN	-50	-3.06	-19.4
CNCCC1=CC=NC=C1	-50	-14.6	-21
CCC1=CC=C(C=C1)CCN	-50	8.34	-16.8
C1=C(C=C(C=C1F)F)CN	-50	-15.3	15.2
C1=CC(=C(C=C1O)O)CCN	-50	57.2	54.6
CCC(CC1=CC=C(C=C1)Cl)N	-50	-7.11	-36.4
CC(CC1=CC=C(C=C1)SC)N	-50	-7.25	-36.6
CC(CC1=CC=CC=C1Cl)N	-50	7.66	-4.55
CC(C(=O)C=[N+]=[N-])N	-50	45	67.4
[2H]C([2H])(C1=CC=CC=C1)C([2H])([2H])N	-50	-5.21	-5.67
C1=CC(=CC=C1CC(CN)N)Cl	-50	87.3	-14.3
CC(C1CC2CCC1C2)N	-50	47.6	20.1
C1=CC(=O)C(=O)C=C1CCN	-50	69.4	33.7
CC(CC1=CC=C(C=C1)Cl)NO	-50	-26.3	4.55
CC1=C(C=C(C=C1)CC(C)N)O	-50	-37.9	-37.2
C1CN(C=N1)CCN	-50	-73	-20.6
C1=CC=C(C(=C1)CN)N	-50	97.8	1.81
C1=COC(=C1)CCCN	-50	-81.1	2.62
CC(CC1=CC2=C(CCC2)C=C1)N	-50	53.8	-49.7
C1CCCN(CC1)S(=O)(=O)N	-50	60.5	41.7
C1=CC(=C(C=C1CCN)F)O	-50	-29.5	-30.6
CC1=CC(=C(C(=C1)C)C(C)N)C	-50	6.54	-35.8
C1=CC(=C(C=C1CCN)O)Cl	-50	-29.3	-31.4
CC1=CC=C(C=C1)CC(C)N	-50	11	-8.89
CCC1=CC=C(C=C1)CC(C)NC	-50	-37.2	63
CC1=C(SC=N1)CCN	-50	-83.6	3.3
CC(CC1=CC=C(C=C1)Br)N	-50	6.24	-4.48
CC(CC1=CC(=CC=C1)I)N	-50	5.88	-4.32
CC1=CC(=C(C=C1)C)CCN	-50	11.6	-17.4
C1=CC(=C(C=C1CCN)Cl)Cl	-50	-3.06	-19.4
C1=CC(=C(C=C1Br)CN)O	-50	-31.6	-21.4
C1CCCC(CC1)CCN	-50	21.7	21
C1=CC(=C(C=C1Cl)CN)O	-50	-31.8	-21.1
C1CCC2CC(CCC2C1)N	-50	42.3	21.1
C1CCC2C(C1)CCCC2N	-50	42.3	21.1
CC1CCC(N1CCN)C	-50	-45.4	-70.3
CC(C1=CC=C(C=C1)OC)N	-50	-45.8	15.4
CC(C1=CC=CS1)N	-50	-0.613	16.1
CC(C1=CC=CC=C1O)N	-50	-35.1	-19.7
CC1=NC(=CC=C1)CN	-50	-80.9	-1.11
C1C2CC(C1C=C2)CN	-50	48.1	17
CC1=CC(=C(C=C1C)CN)C	-50	17.9	-17.4
C1=CN=C(C=N1)CN	-50	58	7.08
CNC1CCCCCC1	-50	2.89	66.5
CN(C1CCCCC1)N	-50	-34.4	-68.8
CNCCOC1=CC=C(C=C1)Cl	-50	25.5	69
CC1=CC=C(C=C1)C(C)NC	-50	-5.18	55.3
CCNCC1=CC=C(C=C1)OC	-50	25.5	68.9
C1=CC(=C[N+](=C1)[O-])CN	-50	65	7.58
CC(C1=CC=CC=C1Cl)N	-50	-1.58	2.97
CNC(=NC)C1=CC(=C(C=C1)Cl)Cl	-50	21.5	-66.1
C1=CC=C(C(=C1)CN)Br	-50	-9.15	3.39
CP(=O)(C(C1=CC=CC=C1)N)O	-50	63.6	47.3
COC(=N)C1=CC=CS1	-50	-35.4	3.24
CCCCCC(C1=CC=C(C=C1)Cl)N	-50	-1.02	-81.7
C1=CC=C(C=C1)C(C2=CC=C(C=C2)Cl)N	-50	52.8	-72.6
CC1=C(C=C(C=C1)CCN)C	-50	11.6	-17.4
CC1=CC(=CC=C1)CCN	-50	-11.9	-3.21
C1CC(SC1)CCN	-50	4.26	25.6
CC1=CC(=CC(=C1)CCN)C	-50	11.2	-17.4
CC1=CC(=C(C=C1C)CCN)C	-50	10.3	-31.7
CC1=CC(=C(C=C1)CCN)C	-50	11.6	-17.4
CC1=C(C(=C(C=C1)CCN)C)C	-50	10.4	-31.7
C1CCC2(CC1)CCNC2	-50	5.22	82.4
CC1=CC(=C(C=C1CN)C)CN	-50	91.7	-11.6
COC(=N)C1=CC=C(C=C1)Cl	-50	-32	4.73
CNCCC1CCC=CC1	-50	-0.5	66.8
CC1=CC(=C2C(CC2=C1)N)C	-50	53.5	-32.9
C1=C[N+](=CC=C1CN)[O-]	-50	65	7.58
C1=CN(C=N1)CCN	-50	-81.3	-26.5
CNC1CCC2=C1C=CC(=C2)OC	-50	25.8	62.6
C1=C(ONC1=O)CCN	-50	48.8	61.9
C1=CC(=CC=C1C(C(C2=CC=C(C=C2)Cl)N)N)Cl	-50	81.5	-21.8
CC(=O)C(C1=CC=CC=C1)NC	-50	-22.3	-71.3
C1CC(CCC1CN)N	-50	89.3	3.55
CNCC1=CC(=CC=C1)F	-50	-0.356	50.4
C1=CC(=CC(=C1)Br)CN	-50	-9.18	3.55
CNCC1=CC(=CC=C1)Br	-50	-0.936	50.1
CNCC1=CC(=CC=C1)I	-50	-1.21	49.9
C1=CC(=C(C=C1Cl)CN)Cl	-50	-15.5	18.9
C1=C(C=C(C=C1Cl)Cl)CN	-50	-14.8	19.6
CNCC1=CC(=CC(=C1)F)F	-50	-5.16	44.4
C1=C(C=C(C=C1F)Cl)CN	-50	-14.9	16.7
CNCC1=CC(=CC(=C1)Cl)F	-50	-6.22	43.7
CC1=CC(=C(C(=C1)C)CN)C	-50	17.9	-17.4
CNCC1=CC=C(C=C1)Br	-50	-0.936	50.1
CNCC1=CC=C(C=C1)OC	-50	23.9	67.3
CCNCC1=CC=C(C=C1)C(F)(F)F	-50	-36.3	71
CNCC1=C(C=C(C=C1)Cl)Cl	-50	-7.26	43.9
CNCC1=C(C=CC(=C1)Cl)Cl	-50	-7.26	43.9
C1=CC(=C(C(=C1)Cl)CN)Cl	-50	-16	18.4
CNCC1=CC(=C(C=C1)Cl)Cl	-50	-7.26	43.9
CC1CCCCN1CCCN	-50	-35.3	-77.5
CC1=C(C(=CC=C1)Cl)CN	-50	-14.5	5.65
C1=CC(=CC=C1CCN)Br	-50	-14	-7.09
C1=CC(=CC(=C1)F)CCN	-50	-13.6	-5.32
CC1=C(C(=CC=C1)CC(C)N)C	-50	5.19	-34.6
CC1=CC(=C(C=C1)CC(C)N)C	-50	4.92	-34.5
CC1=CC(=CC(=C1)CC(C)N)C	-50	4.61	-34.4
CC(C1=CC=CC=N1)N	-50	-91.3	3.75
CC1CCC=C(CC1)N	-50	15	36.2
CC1=CCC(CC1)C(C)(C)N	-50	27.5	28.1
CN1C=CC=C1CCN	-50	-29.2	-58.3
CC1=CC=C(C=C1)C2(CC2)NC	-50	-11.6	82.2
CC1=C(N=CN1C)CCN	-50	-75.6	-33.8
CC(C1=CC=CC=C1)NC	-50	-4.31	56.1
CCN1C=C(C(=N1)C)CN	-50	-75.6	-33.8
C1=CNC(=O)C(=C1)CN	-50	67.7	30
CCN1C=C(C=N1)CN	-50	-79.5	-27.9
CCNCC1=CC=C(C=C1)Cl	-50	-10.6	50.7
CC1(CN1)C2=CC=CC=C2	-50	20.2	55.7
CC(C1=CC=C(C=C1)C=C)N	-50	11.9	-9.08
CC1=CC=C(C=C1)C(C)(C)N	-50	18	-17.5
C1=CC(=C(C(=C1)Cl)Cl)CN	-50	-16	18.4
C1=C(C=C(C(=C1F)O)F)CCN	-50	-44.1	-34.5
C1=CC=C(C(=C1)CCN)F	-50	-13.8	-5.09
CN1C=C(C=N1)CN	-50	-82.1	-26.3
C1=CSC(=C1)C(=O)CN	-50	-78.2	-26.4
CCN1C=CC(=N1)CNC	-50	-24.8	-58.7
CC1=CC(=NC(=C1CN)SC)C	-50	-72.5	27.1
C1=CC(=CC(=C1)O)CN	-50	-33.2	-17.8
CC1CCN(CC1)CCN	-50	-37.4	-71.6
CC1=C(C=NN1C)CN	-50	-81.2	-28.8
CC1=CC(=CC=C1)N(C)N	-50	-26.6	-63.5
CNCC(=O)C1=CC=C(C=C1)Cl	-50	-21	-71.3
CC1=CC(=NN1)CCN	-50	72.9	20.3
CC1=CC=C(S1)CNC	-50	3.93	55.7
CNCC1=CC=C(C=C1)N(C)C	-50	-16.7	70.2
CC1=CC(=NN1CCN)C	-50	-75.3	-33.9
C1=CN(N=C1)CCN	-50	-81.3	-26.5
CC1=NN(C=C1CN)C	-50	-81.2	-28.8
CC1=NN(C(=C1)CN)C	-50	-81.2	-28.8
C1C[NH2+]CCC2=CC=CC=C21	-50	-14.5	71.4
COC1=C(C=C(S1)SC)CCN	-50	-36	26
C1=CN=C(C(=N1)CN)Cl	-50	63.3	3.99
CC1=NC(=CC=C1)CCN	-50	-85.8	14.9
CC1=C(N=CC=C1)CN	-50	-80.9	-1.29
CC1=C(C=CN=C1)CN	-50	-80.9	-1.29
C1=CC(=C(C=C1Cl)CN)N	-50	98.3	-1.33
CC1=CC(=CC(=C1)OCCN)C	-50	-36.6	22.2
CC1=C(C=CC(=C1)Cl)OCCN	-50	-35.7	24
CC1=CC=CC=C1CCN	-50	-12	-3.09
CC1=CC=C(C=C1)OCCN	-50	-37.8	12.4
C1=CC=C(C(=C1)OCCN)F	-50	-38	13.4
CCOC(=O)C(=O)NC1=CC=C(C=C1)S(=O)(=O)N2CCOCC2	-50	44.7	71.6
CC1=CC(=C(C=C1)OCCN)Br	-50	-35.5	24.3
CC(C)C1=CC=C(C=C1)CNC	-50	-25.1	52.9
CNCC1=CC=C(S1)Br	-50	4.28	55
CNCC1=CC=C(C=C1)SC	-50	-10.4	50.7
CC1=CC(=CC=C1)OCCN	-50	-37.8	12.4
CNCC1=CC=C(S1)Cl	-50	4.28	55.1
COC1=CC=C(C=C1)C(C2CC2)N	-50	-48.8	26.5
CC1=CC=C(O1)CN	-50	-79.5	-6.79
C1=CC(=C(C=C1Br)CN)F	-50	-15.5	17.5
C1=CC(=C(C=C1F)F)CN	-50	-15.6	15.1
C1=CC=C(C(=C1)CCN)Br	-50	-14.3	-6.7
C1=CC(=C(C(=C1)Cl)CCN)F	-50	-4.4	-17
C1=CC(=C(C(=C1)Cl)Cl)CCN	-50	-3.95	-19
C1=CSC(=C1CN)Br	-50	-3.38	17.8
CC1=C(C=CC(=C1)Br)CN	-50	-14.8	6.66
C1=CC=C(C(=C1)OCCN)Cl	-50	-37.8	13.5
C1=CC(=CC=C1C(C#N)N)F	-50	60.2	-11.4
CC1=CC(=CC(=C1)CN)C	-50	-13.5	1.84
C1=CC(=C(C(=C1)F)F)CN	-50	-15.7	15
C1=CC(=C(C(=C1)C(F)(F)F)F)CN	-50	24.5	-66
C1=CC(=C(C=C1C(F)(F)F)F)CN	-50	24.5	-66
C1C(C2=CC=CC=C21)N	-50	53.4	-28.6
CNCC1=C(C=C(C=C1)Cl)O	-50	-30.2	4.38
C1=CC(=C(C=C1CN)F)Cl	-50	-15.5	16.3
CC1=C(C=CC=C1Cl)CN	-50	-14.5	5.65
CC1=C(C=CC(=C1)Cl)CN	-50	-14.3	6.06
CC1=C(C=C(C=C1)Cl)CN	-50	-14.3	6.06
COC1=NOC(=C1)CN	-50	66.5	36.4
C1=CC(=C(C=C1F)Br)CN	-50	-15.5	17.5
C1=CC(=C(C=C1F)CN)Br	-50	-15.5	17.5
C1=CC(=C(C(=C1F)CN)Cl)F	-50	33	-22.1
C1=CC(=C(C(=C1F)CN)F)Cl	-50	33	-22.1
C1=CC(=C(C(=C1)Cl)F)CN	-50	-16	16.1
C1=CC(=C(C=C1Cl)CN)F	-50	-15.5	16.3
CC1=C(C(=C(C=C1)Cl)CN)F	-50	28.9	-17.9
CC1=C(C(=C(C=C1)CN)F)F	-50	29.3	-17.1
CC1=C(C=CC(=C1)CN)F	-50	-13.7	4.9
CC1=C(C=C(C=C1)F)CN	-50	-13.7	4.9
CC1=CC(=C(O1)C)CN	-50	-81.2	-1.83
CN1C=CC=C1CN	-50	-30.6	-58.5
CC1=CC(=NO1)CN	-50	58.5	7.41
C1=CC=C2C(=C1)C(=CS2)CN	-50	20	-14.4
C1=CSC=C1CN	-50	-0.986	17.8
CC1=C(C(=NN1C)C)CN	-50	-77.5	-34
C1=C(C(=C(C(=C1F)F)F)F)CN	-50	32	-29.8
C1=CC(=C(C(=C1CN)F)F)F	-50	33	-21.1
C1=CC(=C(C(=C1F)CN)F)F	-50	33	-21.1
C1=C(C(=CC(=C1F)F)F)CN	-50	33.1	-21.2
C1=C(C=C(C(=C1F)CN)F)F	-50	33.1	-21.2
C1=C(C=C(C(=C1F)F)F)CN	-50	33.1	-21.2
CC(C1=CC=CC=C1F)N	-50	-2.18	3.02
CC(C1=CC(=CC=C1)F)N	-50	-2.11	3
CC(C1=CC=C(C=C1)C(F)(F)F)N	-50	26.4	-61.1
CC(C1=CC(=CC(=C1)F)F)N	-50	20.9	1.43
C1=C(C(=C(C(=C1F)F)F)CN)F	-50	32	-29.8
C1=CN=C(C=C1CN)Cl	-50	-85.6	-0.733
CNCC1=CC(=NC=C1)Cl	-50	-16.4	-20.9
CC1=CC=C(C=C1)CNC	-50	-0.881	51.4
CN1C=C(N=C1)CN	-50	-82.1	-26.3
CN1C=NC=C1CN	-50	-82.1	-26.3
CC1=CSC(=C1)CN	-50	-2.05	17.2
CC1=C(SC=C1)CN	-50	-2.03	17.2
CC1=C(C(=CC=C1)CN)C	-50	-13.5	1.92
CNC1=C(C=C(C=C1)Cl)Cl	-50	1.13	48.9
CC1=CC(=CC(=C1CN)Cl)Cl	-50	28.5	-18.8
CC1CC(=CC(C1CNC)C)C	-50	-3.24	70.8
C1=CC(=CC=C1CNN)Cl	-50	-64.5	24.2
C1=CC(=CC=C1CNC#N)Cl	-50	-39.2	14.3
C1=CC(=CC=C1C(C(=O)Cl)N)O	-50	63.4	47.3
CC(C1=CC(=C(C=C1)Cl)Cl)NN	-50	-65.4	29.9
C1=CC(=C(C=C1C(C(=O)Cl)N)Cl)O	-50	63.1	47.7
C1=CC(=CC(=C1)Cl)C(=O)CN	-50	-64.6	-39.3
CC1=CC=C(C=C1)CNCN=O	-50	-64.6	-34.4
CC(C1=CC=C(C=C1)Cl)NN	-50	-63.5	27.1
CC(CC1=C(C=C(C=C1)Cl)Cl)N	-50	32.1	-49.1
C1C(COC2=C1C=CC(=C2)Cl)N	-50	-51.7	20.4
CC1=C(C=CC(=C1)N(C)C)CC(C)N	-50	-19.9	-75.7
CC(CC1=CC=C(C=C1)N(C)C)N	-50	-20.5	-75
CC1=CC=C(C=C1)C(=NC)NC	-50	-3.47	-27.8
C1CSC(N1)C2=CC=C(C=C2)F	-50	-9.26	92.3
C1=CC=C(C=C1)C(CC2=CC=C(C=C2)Cl)N	-50	51.9	-73.4
CCC(C1=CC=C(C=C1)Cl)NN	-50	-64.5	29.9
C1(=C(C(=NC(=C1Cl)Cl)C(N)Cl)Cl)Cl	-50	-74.3	35.1
C1(=C(C(=NC(=C1Cl)Cl)C(N)(Cl)Cl)Cl)Cl	-50	-74.2	35.3
C1CC(CC2C1C2)N	-50	42.8	14.9
C1CSC(N1)C2=CC(=C(C=C2)Cl)Cl	-50	-16.1	91.7
CC1=C(C=CC(=C1)C2NCCS2)OC	-50	27.1	61.6
CCNC1=CC=C(C=C1)C(=O)Cl	-50	-21.1	-71.2
CC(C12CCCC(C1)CCC2)N	-50	44.8	19.1
CC(C1=CC=C(C=C1)OC)NC	-50	25.3	66.6
CCOC1=CC=C(C=C1)C(C)NC	-50	28.5	69.3
C1=CC(=CC=C1OCCN)F	-50	-37.9	13.4
CCC(C1=CC=C(C=C1)OC)N	-50	-40.7	23.2
CC1CCCCN1CCN	-50	-40.3	-72
CC1CCN(CC1)CCCN	-50	-33.9	-77
CCN1CCN(CC1)CCCN	-50	-29.7	-1.32
CC1CCCN(C1)CCN	-50	-40.3	-72
CC(C(=O)N1CCCCC1)N	-50	-50.3	-19.8
CC1=CC=NN1CCN	-50	-79.5	-27.9
CC1=NC=CN1CCN	-50	-79.5	-27.8
CC(C1=CC(=C(C=C1)Cl)Cl)N	-50	23.3	2.95
CC1=CC(=NN1C(C)CN)C	-50	-74.2	-38.5
CCN1CCC2(C1)CCNC2	-50	11.9	81.4
CC(C1=CC=C(C=C1)SC)N	-50	8.38	-4.21
CC(C1=C(C(=C(C=C1)Cl)Cl)Cl)N	-50	31.9	-37.7
C1=CC(=CC=C1CC(=N)N)F	-50	58	-13.4
C1=C(C=C(C(=C1CN)F)F)F	-50	33.1	-21.2
CN(C)C(=N)C1=CC=C(C=C1)Cl	-50	17.8	-31.8
C1=CC(=CC=C1CC(C=O)N)O	-50	63.6	47.1
CC1=CC=CC=C1C(C)N	-50	-2.68	1.69
CCC(C1=CC=C(C=C1)Br)N	-50	8.03	-3.96
C1CC(NC1)C2=CC(=C(C=C2)Cl)Cl	-50	-15.3	91.3
CC1=C(C=CC(=C1)F)CN	-50	-13.7	4.9
C1=CC(=C(C=C1CCN)F)F	-50	-4.23	-15.9
CC1=CC(=C(C=C1)C2=CC=C(O2)C=C3C(=NN(C3=O)C4=CC=C(C=C4)C(=O)O)C)[N+](=O)[O-]	-50	44.9	72
CC1CCNC1C2=CC(=CC=C2)F	-50	-13.4	90.4
CC1=CC=CN1CCN	-50	-29.2	-58.3
CC(C1=C(C=C(C=C1)OC)Cl)N	-50	-44.3	22.2
CC1=CC(=C(S1)C)C(C)N	-50	3	6.16
COC1=C(C=CC(=C1F)CN)F	-50	-39.7	18.3
C1=C(C=C(C=C1F)F)CCN	-50	-3.79	-16
C1=CC(=C(C=C1F)F)CCN	-50	-4.23	-15.9
CCC(C1=CC=C(C=C1)C)N	-50	11.7	-9.01
C1CC(NC1)C2=CC=C(C=C2)C(F)(F)F	-50	-18.3	90.3
C(C1=C(C(=C(C(=C1F)F)F)F)F)N	-50	24.7	-67.3
COC1CC(C=C1)(CN)OC	-50	-59.7	-26
C1=CC(=C(C(=C1)F)CCN)F	-50	-4.43	-15.8
C1=CC(=C(C=C1Br)F)CN	-50	-15.5	17.5
CC(C1=C(C=C(C=C1)OC)OC)NC	-50	-17.9	-74.7
C1=CC(=NC=C1C(F)(F)F)CN	-50	-77.3	32.5
CC(C1=CC(=C(C=C1)F)F)N	-50	20.9	1.14
CC(C1=CC(=C(C=C1Cl)Cl)F)N	-50	32.3	-37.3
CC1=CC=C(C=C1)C2COCCN2	-50	26	61
CCC1=CC=C(C=C1)C(C)N	-50	11.7	-9.01
COC1=CC(=C(C(=C1)F)CN)F	-50	-39.7	18.3
CCC(C1=CC=C(C=C1)OC)NC	-50	28.4	69.2
CCC(CNC)C1CCCCC1	-50	-5.74	67
CC1=CC(=CC(=C1OC)C)C(C)N	-50	-40.6	28.8
CCOC1=CC=C(C=C1)C(C2CC2)N	-50	-47	30.5
CC1=CC=C(O1)C(C)N	-50	-91.3	3.74
CC1=CC=C(C=C1)C(C2CC2)N	-50	58.4	-48.1
CCC(C)C1=CC=C(C=C1)C(C)N	-50	0.244	-57.2
CCOC1=CC(=C(C=C1)C(C2CC2)N)C	-50	-46.8	30.8
CC1=C(C=CC(=C1)C(C)N)Cl	-50	19	-5.39
CC(C1=C(C=CC(=C1)F)F)N	-50	20.9	1.14
CC1=CC(=CC=C1)C(C)N	-50	-2.67	1.69
CCCCC1=CC=C(C=C1)CN	-50	-3.47	-44
CC(C1=CC(=CC=C1)I)N	-50	-0.597	2.62
C1=CC(=C(C=C1C#N)Cl)CN	-50	59.2	-12.9
CC1=C(C=CC(=C1)C(C)N)Br	-50	19.2	-5.01
C1CC1C(C2=C(C=C(C=C2)F)F)N	-50	57	-54.3
CCOC1=C(C=C(C=C1)C(C)N)F	-50	-37.5	31.5
CC1=CC=C(S1)C(C)N	-50	-0.863	12.6
COC1=NC=C(C=C1)C2CCCN2	-50	-32.2	14.9
CC1=C(C=CC(=C1)OC)C(C)N	-50	-44.9	20.3
CC1=CC=C(S1)CN	-50	-2.05	17.2
CC(C1=CC=C(S1)Br)N	-50	-1.06	11.4
CC(C1=CC=C(S1)Cl)N	-50	-1.1	11.5
CC(C1=C(C=CC(=C1)Br)Br)N	-50	24.5	3.56
CC1=CC(=CN1CCN)C	-50	-28	-57.9
CC1CCNC1C2=CC=C(C=C2)F	-50	-13.4	90.4
C1=CC(=CC=C1CC(=N)N)Cl	-50	58	-13.5
CC(C1=CC(=C(C=C1OC)Br)OC)N	-50	-55.9	-37.3
CC1=CC=C(C=C1)S(=O)NN	-50	79.1	23.7
CC1=CSC(=N1)C(C)N	-50	-92.4	2.17
CC(C1=C(C=CC(=C1)Cl)Cl)N	-50	23.3	2.95
C(C1=C(C(=C(C(=C1F)F)F)F)F)C(=N)N	-50	66.8	-17.4
CC(C1=CC(=CC=C1)OC)N	-50	-45.8	15.4
CC(C1=CC=C(C=C1)I)N	-50	-0.597	2.62
CC1=CSC(=N1)CN	-50	-81.5	-7.93
C1=CC(=C(C=C1CCN)S)O	-50	-29.3	-31.6
CC(CC1=CN=CC=C1)N	-50	-89.7	11.4
C1=CC(=CC(=C1)F)OCN	-50	-41.3	10
C1=CC(=CC=C1OCN)F	-50	-41.3	10
CC1=CN(N=C1)CCCN	-50	-72.8	-33.6
CC(C)C1=CC=C(C=C1)C2CCCN2	-50	-15.6	88.8
CCNCC1=CC=C(C=C1)C	-50	-9.73	51.1
CCNCC1=CC=C(C=C1)Br	-50	-10.9	50.7
CCNCC1=CC=C(C=C1)F	-50	-10.1	50.7
CCNCC1=CC=C(S1)C	-50	1.87	54.5
CCNCC1=CC=C(C=C1)OCC	-50	27.6	70.4
CCC1=CC=C(C=C1)CNCC	-50	-30.5	54.9
CCC(C)NCC1=CC=C(C=C1)Cl	-50	-39.6	63.4
CCNCC1=CC=C(C=C1)SC	-50	-31.3	53.5
CCNCC1=CC=C(C=C1)C(C)C	-50	-36.9	59.3
C1=NN=C(O1)CN	-50	52.4	42.9
C1CC(OC1)CCN	-50	-48.3	1.28
C1=C(OC(=C1)Cl)CN	-50	-81.4	-7.91
C1CC(NC1)C2=NC3=CC=CC=C3O2	-50	-68.5	19.1
C1=C(SC(=C1)Br)CCN	-50	-6.79	12.6
CC1=CC(=C(C=C1)CNC)C	-50	-3.6	52.6
CCC1=CC=C(C=C1)C(C(C)C)N	-50	0.228	-55.6
CC(C)C1=CC=C(C=C1)C(C(C)C)N	-50	2.26	-66.7
CC(C1=CC=C(C=C1)Cl)NC	-50	-6.61	55.9
CC(C1=C(C=C(C=C1)F)F)N	-50	20.9	1.13
CC1=CC(=C(C=C1)C)C(C)N	-50	16.8	-8.54
C1=CC(=C(C=C1F)CCN)F	-50	-4.23	-15.9
CC(C1=CC(=CC=C1)Cl)N	-50	-1.45	2.96
C1=CC(=CC=C1CC(=N)N)C(F)(F)F	-50	65.7	-17.8
C1=CC=C(C=C1)CC(CF)N	-50	3.63	-4.75
CCC1CCN(CC1)CCCN	-50	-33.4	-77.6
CC1=C(C=C(C=C1)C(C)N)C	-50	16.8	-8.54
C1=CC=C2C(=C1)N=NN2CN	-50	75.4	23
CC1=CC(=C(C=C1C)C(C)N)C	-50	6.54	-35.8
CC(C1=CC=C(C=C1)F)NC	-50	-6.16	55.9
C1=CC(=C(C(=C1)C(F)(F)F)Cl)CN	-50	24.5	-66
CC1=CC(=C(C=C1)C(C)N)C	-50	16.8	-8.54
C1C=CCNC1CCN	-50	-69.5	2.55
CC(C1=CC=CC=C1Cl)N(C)C	-50	21.1	95.6
C1CCC(C1)CCN	-50	12	26.6
C1C=CC=C(N1)CCN	-50	-72.7	3.16
CCC1CCCCN1CCN	-50	-35.3	-77.5
CNCC1=C(C2=CC=CC=C2S1)Cl	-50	-15.5	44.5
C1C=CCC(=C1)C(C(=O)Cl)N	-50	-63.1	-26.4
CC1=NN(C=C1C(C)N)C	-50	-78	-36.2
CC1=CC(=NN1CC(C)N)C	-50	-74.1	-38.6
CC1=NC=CN1CCNC	-50	-24.8	-58.7
CNCCN1C=CN=C1	-50	-25.5	-58.8
CC1CC(CN(C1)CCN)C	-50	-37.8	-77.4
CC1=C(C(=NN1CCN)C)Cl	-50	-71.8	-37.1
CC1=C(C=CC(=C1)CCN)OC	-50	-36.4	22
CC1=NN(C=C1)CC(C)N	-50	-76.5	-37
C1=CC(=CC=C1CCCN)Cl	-50	4.64	-18.7
CC(CCC1=CC=C(C=C1)Cl)N	-50	-7.76	-36.3
CC(CCC1=CC=CC=C1Cl)N	-50	-7.11	-36.4
CC1=C(N(N=C1C)C(C)CN)C	-50	-73	-38.9
CC1=C(N(N=C1C)CCN)C	-50	-72.5	-36.5
CC1=NN(C(=N1)C)CCN	-50	73.6	24.1
COC1=C(C=C(C(=C1)C[NH3+])[S-])OC	-50	-43.9	-39
CCN1C=C(C(=N1)CN)Cl	-50	-74.6	-32.5
C1=C(C=NN1CCN)Br	-50	-78.2	-29.6
C1=C(C=NN1CCN)Cl	-50	-78.3	-29.5
CN1C=CC(=N1)CN	-50	-82.1	-26.3
C1=CC(=CC(=C1)Br)CCN	-50	-14	-7.09
C1=CN(N=C1)CCCN	-50	-77.6	-27.9
CNCCOC1=CC=C(C=C1)F	-50	25.3	68.8
CC1=CC(=NN1C)CNC	-50	-25.3	-59
CCN1C(=C(C=N1)CNC)C	-50	-23.5	-58.7
CC1=NC(=CS1)CCN	-50	-83.5	3.39
CC1=C(SC(=N1)CCN)C	-50	-83.9	18.3
C1C2C1(CNC2)C3=CC(=C(C=C3)Cl)Cl	-50	-18.6	95.1
CC1=CC(=NC=C1CN)N	-50	55.9	48.9
CNC1CCCC(=O)CC1	-50	-35	-69.6
COC(=O)C1=COC(=N1)CN	-50	46.2	67.2
CNCCC1=NC=CS1	-50	-16.9	-19.5
CC(C)C1=CC=C(C=C1)CC(C)N	-50	-0.193	-55.5
CC1=CC(=C(C(=C1)C)C(C)(C)N)C	-50	4.85	-51.5
CC1=NN=C(O1)CCN	-50	55.1	43.7
C1CC2=C(CC1N)C=CC(=C2)Br	-50	51.6	-39.2
CC(CC1=C(C=C(C=C1)N)Cl)N	-50	87.9	-13
C1=CNC(=C1)C2=C(C(=C(C(=C2F)F)F)F)F	-50	-19	73.4
CC1=C(C=C(C=C1)C2CCCNC2)C	-50	-15.4	88.9
CNCC(C1=CC(=C(C(=C1)F)F)F)O	-50	-25.3	6.95
C1=C(SC(=N1)Cl)CN	-50	-83.6	-8.23
CC1=CC2=C(CCC(C2)N)C=C1F	-50	51.5	-41.1
CC1CCCC(C1)(C)N	-50	23.9	40.8
CC1=C(C=CC(=N1)N)CN	-50	55.9	48.9
CCCNC(C)C1=CC=C(C=C1)Cl	-50	-39.3	63.3
CNCC(C1=CN=C(C=C1)OC)O	-50	82.4	25.9
C1CNCC12CC2N	-50	-58.5	1.32
C1=CC(=CC=C1CNCO)Cl	-50	-28.7	3.66
C1CC1(C2CC(=O)NC2)N	-50	74.7	16.9
CC1C(=O)NC(=N1)CCN	-50	52.9	53.3
C1=CC(=NC(=C1)Cl)CN	-50	-85.6	-0.733
COC1=NC=CC(=C1)CCN	-50	45.4	-9.07
COC1=CC(=CS1)CCN	-50	-40.1	8.24
C1=CC=C(C=C1)/C(=C/Cl)/CN	-50	8.33	-24.7
C1=CNC(=O)C=C1CCN	-50	68.9	30.7
CCN1CCC=C(C1)CN	-50	-32.6	-64.8
CCC1=NC=CC(=C1)CNC	-50	-13.5	-24.5
C1=CC(=C(C(=C1CN)F)O)F	-50	-30	-25.5
C1=C(C=C(C(=C1Cl)CN)Cl)O	-50	-29.8	-26.3
C1=C(C=C(C(=C1F)O)F)CN	-50	-30	-25.5
CN1CCCN1CCN	-50	-34.3	-0.527
CC1=CC=CC=C1C(C#C)N	-50	16.6	-8.55
C1=CC=C(C(=C1)CCN)I	-50	-14.4	-7.37
CSC1=CC=C(C=C1)CCN	-50	4.61	-18.8
CC1=CC(=C(C(=C1CN)C)CN)C	-50	91.1	-12.7
C1=C(C=C(C(=C1F)CCN)F)F	-50	24.1	-37.9
C=C1CCCC(CCC1)N	-50	19.3	22.3
CC1=CC(=C(C=C1F)F)CN	-50	29.1	-17.1
CC1=C(C=CC(=C1C)OC)CCN	-50	-33.5	29.2
CC1=C(C(=CC=C1)C2CCCNC2)C	-50	-15.3	88.9
CC1=NOC(=N1)CCN	-50	55.1	43.7
C1=CC(=CC=C1C(CN)Cl)Cl	-50	11.9	1.5
C1=CC(=CC=C1CCCCN)Cl	-50	-3.79	-44.5
CC1=NOC(=N1)CN	-50	53.3	42.9
CC1CC2(CCCCC2)CN1	-50	3.66	82
C1=CC(=C(N=C1)Cl)CN	-50	-85.8	-1.23
CC(C1=C(C=CC=C1Cl)Cl)N	-50	23.1	2.42
C1C=C(C2=CC=CC=C21)CN	-50	53.8	-31.6
C1=C(N=C(S1)N)CCN	-50	55.4	47.7
CNCC(=O)C1=CC=C(C=C1)OC	-50	-68.3	33.2
CC(C1CCCC(C1)N)N	-50	85.3	3.35
COC1=CC=CC(=C1)C2(CC2)N	-50	-49	28.1
CC(C)(C1=CC=C(C=C1)OC)N	-50	-42.3	17.8
CSC1=CC=C(C=C1)C(C#N)N	-50	61.9	-16.2
CC(C)(C1=CC=C(C=C1)Cl)N	-50	20.8	-20
COC1=CC(=C(C=C1)C(C(Cl)(Cl)Cl)N)OC	-50	-54.2	-38.5
CC1=CCCC(C1)CN	-50	16.5	35.1
C1=C(SC=C1C#N)CN	-50	57.7	-5.85
C#CC(C1=CC=C(C=C1)Cl)N	-50	18.3	-5.6
C1CC1(C2=CC(=CC=C2)Cl)N	-50	62.5	-46.7
CC1=CCC(CC1)CN	-50	16.5	35.1
CNCCCC1=CC=CC1	-50	2.21	64.5
CC1=CC=C(O1)C(C(Cl)(Cl)Cl)N	-50	-75.4	33.4
CC(CC1=CC(=C(C=C1)F)F)N	-50	35.5	-47.7
CC(C)(C1=CC(=CC(=C1)Cl)Cl)N	-50	21.7	-30.5
C1=CC(=CC=C1C(C2=CC=C(C=C2)Cl)N)Cl	-50	52.7	-73.7
C1=CC(=CC(=C1)Cl)C(C#N)N	-50	60.2	-11.6
CN(C)CC1=CC=C(C=C1)Cl	-50	20.8	95.9
CC1=C(C=CC(=C1)CCN)O	-50	-27.9	-29.7
CC1=CC(=C(C(=C1)C)C(=C)O)C	-50	20.6	63.1
C1=CC(=CC=C1C(C#N)N)Cl	-50	60.2	-11.6
CC(=O)OC1=CC=C(C=C1)CN	-50	78.5	-9.03
C1CSC(N1)C2=CC=C(C=C2)C#N	-50	-50.5	21.6
C1=CC(=CC=C1C(C(F)(F)F)N)O	-50	-45	-37.1
CNC(C#N)C1=CC2=CC=CC=C2C=C1	-50	-32.8	30.5
CC1=CC(=C(C=C1O)C)CCN	-50	-35.6	-38.4
C1=C(C=C(N=C1Cl)Cl)CN	-50	-90	26.8
CC1=C(C=CC=N1)CN	-50	-80.9	-1.29
C1=C(SC(=C1)Cl)CN	-50	-3.2	17.8
CC1=CC(=CC(=C1)CNC)C	-50	-3.67	52.5
C1=CC(=C(C=C1I)CN)Cl	-50	-15.7	21.2
CC1=C(C=CC(=C1F)CN)F	-50	29.3	-17.1
C1C=CCC(=C1)CCN	-50	16.1	29.9
CCNC(C)C1=CC=C(C=C1)OC	-50	28.5	69.3
CC1CNCCC2=C1C=C(S2)Br	-50	-10.5	94.8
CN(C)CCC(C1=CC=C(C=C1)Cl)N	-50	-18.3	-76.3
CC1CNCCC2=C1C(=C(S2)Cl)Cl	-50	-14	93.8
CN(C)CC1=CC=C(C=C1)C(F)(F)F	-50	22.6	96
C1=CC=C(C=C1)/C(=C/F)/CN	-50	9.97	-23.6
CC1=CC=C(C=C1)C2(NN2)C(F)(F)F	-50	-60	-39.9
C1CCC(=CCCN)CC1	-50	21.5	21
CC1CNCCC2=C1C=C(S2)Cl	-50	-10.5	94.8
CCNC(C)C1=CC=C(C=C1)Cl	-50	-26.6	58.4
CC(C1=CC2=CC=CC=C2C=C1)NC	-50	-17.2	57.9
CCC(C1=CC=C(C=C1)Cl)NC	-50	-26.4	58.3
CCC(C1=CC=C(C=C1)Cl)NCC	-50	-39.1	63.3
[2H]C1=C(C(=C(C(=C1[2H])[2H])CCN)[2H])[2H]	-50	-5.2	-5.99
COC1=CC=C(C=C1)C(CN)Cl	-50	-41.4	24.6
CCCCC(C1=CC=CC=C1Cl)N	-50	-3.98	-55.8
CC(C1=CC(=C(C=C1)F)OC)N	-50	-44.5	21.8
CCC(C1=C(C=CC(=C1)Cl)Cl)N	-50	32.1	-47.9
C1CNCC2=C1SC(=C2)C=O	-50	-23.5	-61.9
[2H]C1=C(C(=C(C(=C1CCN)[2H])O)O)[2H]	-50	60.8	55.5
CC1=CC=C(C(=S)N1)CN	-50	-75.7	-24
CC1=CC(=C(C(=S)N1)CN)C	-50	-75.6	-24.4
C1=CC(=C(C=C1Cl)CO)CN	-50	-29.7	-31.7
C1C=CC(=C1)CN	-50	6.13	32.8
C1=CC(=C(C=C1F)F)C(=O)CN	-50	-62	-38.9
C1=C(C(=C(C(=C1Cl)Cl)F)CN)F	-50	32	-30
C1=CC(=C(C(=C1)Br)F)CN	-50	-16	17.1
C1=CC(=C(C(=C1)Br)CN)F	-50	-16	17.1
CC1=C(C=CC(=C1F)F)CN	-50	29.3	-17.1
C1CN(CCC1F)CCN	-50	-37.7	-71.9
CNCC1=CC=C(C=C1)S(=O)C	-50	-22.2	-71.8
CC1=CC(=CC=C1)C(=O)CN	-50	-65.1	-38.9
CNS(=O)C1=CC=CC=C1Cl	-50	-24.2	-70.7
CC(C1=CC(=O)NO1)N	-50	48.8	61.9
[3H]C([3H])(CN)C1=CC(=C(C=C1)O)O	-50	60.3	55.4
[2H]C([2H])(C1=CC(=C(C=C1)O)O)C([2H])([2H])N	-50	61	55.6
CC1=C(C=NC=C1)CN	-50	-80.9	-1.29
C1=CC(=CC=C1/C(=C/C#N)/N)F	-50	59.8	-13.9
CN1CCCC(C1)CCN	-50	-40.3	-72
CC1=C(C=CC(=C1)N(C)C)CN	-50	-22.3	-69
CN(C)C1(CC1)C2=CC=CC=C2	-50	19.5	95.5
C1=CC=C(C(=C1)CN)S	-50	-9.04	3.17
C1CC2C(CC1O2)CN	-50	-55.4	2.54
C1C(COC2=C1C=C(C=C2)Cl)N	-50	-51.7	20.4
C1C2C=CC1C(=C2)CN	-50	49	16.2
COC1=NSC(=C1)CN	-50	46.4	-3.96
CC1C(CC2=CC=CC=C12)N	-50	55.2	-34.6
CC1C(CC2=C1C=C(C=C2)C)N	-50	55.7	-38.3
CC1C(CC2=C1C=CC(=C2)C)N	-50	55.7	-38.3
CNCC1CC2CC1C=C2	-50	1.05	75
C1C(C2=CC=CC=C21)CN	-50	54	-29.4
C1CSC(SC1)CN	-50	5.92	24.5
C1CC2CC3CCNCC3CC2C1	-50	-0.454	77.5
C1=CC(=C(C=C1Br)Br)CN	-50	-15.5	21
CCN(CC)C(=N)C1=CC=C(C=C1)C	-50	3.78	-61.5
CN=C(C1=CC=C(C=C1)Cl)N	-50	-66.6	24.7
CNCCC1=CN(C=N1)C	-50	-24.8	-58.7
CCNS(=O)C1=CC=CC=C1	-50	-23.6	-70.8
C1=CC(=C(C=C1Cl)N)CN	-50	98.5	-1.35
CC1=CC=C(C=C1)C(CN)Cl	-50	8.57	-4.42
C1CCC2C(C1)C2N	-50	42.4	14.4
CC(CCC(=C)C)N	-50	10.4	12.2
CNC(C1=CC=C(C=C1)Cl)C(=O)N	-50	81.8	25.1
CC1=NC(=CC=C1)CC(C)N	-50	-75	21.7
C=CC1=CC=C(C=C1)CCN	-50	8.43	-16.7
C1(=C(C(=C(C(=C1F)F)S(=O)N)F)F)F	-50	-57.3	-40.5
C1CCC(=O)N(CC1)CCN	-50	-50.5	-21.1
CN1CCN(C(=O)C1=O)CCN	-50	63.2	52.1
CC1=NC(=NO1)CCN	-50	55.1	43.7
CC(C)C(C1=CC=C(C=C1)Cl)N	-50	4.82	-40.4
CC(C)C(C1=C(C=C(C=C1)Cl)Cl)N	-50	10.9	-59
CC(C)C(C1=CC(=C(C=C1)Cl)Cl)N	-50	10.9	-59
CC(C1=CC=CC1)N	-50	10.2	33.6
CC(C)(C)C1CCC(CC1)CN	-50	27.5	18.4
C1CC(=CCC1N)C2=CC=C(C=C2)Cl	-50	50.9	-60.2
C1CNCC2=CC(=C(C=C21)Cl)Cl	-50	-5.22	91.9
CN1CCC2C(C1)CCCC2N	-50	-50.6	-66.3
CC(CC1=C(C=C(C=C1)OC)O)N	-50	81.3	25.3
CC(CC1=CC(=C(C=C1)OC)O)N	-50	81.4	25.3
CC1=C(C(=CC=C1)C)CN	-50	-13.5	1.92
CCC(C1=CC=C(C=C1)Cl)N	-50	8.57	-4.42
C1CC=C(C1)CN	-50	6.26	32.8
C1CC2=CC(=C(C=C2CNC1)Cl)Cl	-50	-12.7	94
C1CC2=C(CNC1)C=CC(=C2)Cl	-50	-5.23	90.7
C1C=CC=CC1CN	-50	10.2	33.3
C1=C(C=C(C(=C1CN)O)Cl)F	-50	-29.9	-25.9
C1=C(C=C(C(=C1CN)O)Cl)Cl	-50	-29.8	-26.3
CC1=C(C(=C(C(=C1Cl)C)Cl)CN)O	-50	-44.8	-36
CC1=CC(=C(C(=C1)O)CN)C	-50	-33.3	-25.4
C1CCC(CC1)CCCN	-50	22.2	20.9
C1=CC(=CC=C1CCN)CBr	-50	4.58	-18.8
CC1=NC=C(C(=O)N1)CN	-50	48.9	62.3
CC(CN)C1=CC=C(C=C1)F	-50	9.45	-5.27
CC1=CCN(CC1)CCN	-50	-32.6	-64.9
CC1CCN(CC1)CC(C)N	-50	-36.1	-76.7
C1=CC=C(C(=C1)CCN)C=O	-50	-65.4	-38.5
C1CCN(CC1)/C(=C\C#N)/N	-50	75.5	5.99
CC1=CC(=CC=C1)N(C)C=NC	-50	-16.6	70.4
CNC1=C(C=C(C=C1)Cl)S	-50	1.13	48.8
C1C=CC=C1CCN	-50	8.94	31.2
CCC(C)C(C1=CC=C(C=C1)Cl)N	-50	-1.78	-60.4
C1=CC=C(C=C1)CC(C2=CC=C(C=C2)Cl)N	-50	51.9	-73.4
CC1=CC=C(C=C1)OCC(C)N	-50	-40.1	23.5
C1C(C1N)C2=CC(=C(C=C2)Cl)Cl	-50	64.3	-39.7
CC1CC2=C(CN1)C(=C(C=C2)Cl)Cl	-50	-13.1	93
CCSC1=CC=C(C=C1)CN	-50	4.61	-18.8
CCNC1CCC2=CC=CC=C2C1	-50	-11.9	87
C1=C(C(=C(C(=C1Cl)O)Cl)CN)Cl	-50	-44.7	-35.6
CC1=CC=C(O1)CCCN	-50	-84.9	14.9
CC1=CC(=CC(=C1)N(C)N)C	-50	-23.6	-66.1
COC1=CC=C(C=C1)C2CCCNC2	-50	26.8	61.6
CC(C)C(C)NCC1=CC=C(C=C1)Cl	-50	-42	72
CC(C)NCC1=CC=C(C=C1)Cl	-50	-28.9	52.2
C1=C(SC(=C1)Cl)CCN	-50	-6.55	12.7
C1C=CCN1CCN	-50	-35.4	-61.3
C1CC1(C2=CC3=CC=CC=C3C=C2)N	-50	60.9	-50.9
C=CC(C1=CC=C(C=C1)Cl)N	-50	9.34	-5.08
C=CC(C1=CC=C(C=C1)F)N	-50	9.88	-5.55
C1=CC(=CC(=C1)F)C(CN)F	-50	13.5	0.585
CN1CCC2CCCC(C2C1)N	-50	-50.6	-66.3
C1CC(CCC1CN)C(=O)Cl	-50	-64.1	-27.7
CC(C)(C1=CC=C(C=C1)F)N	-50	20.5	-19.3
C1=CC(=CC=C1C(CCN)N)F	-50	87.6	-14
CC1=C(C=CC(=C1)CC(C)N)OC	-50	-35.7	31.5
CC1=NN(C(=O)C=C1)CCN	-50	69.3	37.4
CCC(C1=CC=CC=C1)NCC	-50	-28.9	57.3
C1CCN2CC(CCN2C1)N	-50	-34.3	-3.78
CCCNC(C)C1=CC=C(C=C1)F	-50	-38.8	63.2
C(CN1C(=S)N=NN1)N	-50	48.4	62.1
CC1=CC=C(C=C1)C(N(C)C)(F)F	-50	22	96
CC1=CN=C(N1)CCNC	-50	-73.5	-24.1
CC1=C(N=C(N1)CCN)C	-50	73.5	20.6
CC1=CN=C(N1)CCN	-50	72.9	20.3
C1CCC(C(=O)CC1)N	-50	-66.6	-23.6
CC1=C(C(=C(C(=C1C)C)C(C)N)C)C	-50	4.76	-56.6
C1CC=CC(C1)CN	-50	10.3	33.2
C1CC2CC1CCC2N	-50	47.1	17.4
C1CC=C(C1)CCN	-50	9.05	31.2
C1CC=C(C1)CCCN	-50	16.5	29.2
C1CCC(=CC1)CCCN	-50	21.1	26.2
CNCC1CC2CCC1C2	-50	1.07	75
C1=CC(=CC(=C1)F)C(=O)CN	-50	-64.8	-39.3
CCN1N=C(N=N1)CN	-50	49.9	60.2
CC(C1=CC=C(C=C1)Cl)NC2CCCC2	-50	-40.2	81
C1CC2CC1CC(C2)N	-50	47.1	17.1
C1=CC(=CC=C1/C(=C\F)/CN)Cl	-50	20.8	-37.6
CC(=N)N1CCC(C1)S	-50	-0.234	24.5
CC1=CC(=C(C=C1)N(C)N)C	-50	-23.6	-66
C1C=CC=C1CN	-50	6.13	32.8
C1CSC(SC1)CCCN	-50	6.75	20
CC1=C(N=CC=C1)CCNC	-50	-13.5	-24.5
CC(C1=CC(=C(C=C1)Cl)Cl)NC	-50	-20.5	46.6
CC1=C(C=CC(=C1)N)CN	-50	97.2	0.318
C1=CC(=C(C=C1CN)N)Cl	-50	98.5	-1.35
C1=C(C=C(C=C1N)Cl)CN	-50	98.2	-1.55
CC1=CC(=C(C=C1CN)N)C	-50	94.2	-5.28
CN(C1=CC(=CC=C1)Cl)N	-50	-26.1	-64.2
C1CC(CC=C1)CN	-50	10.3	33.2
CCC(C1=CC=CC1)N	-50	17	33.9
C1=CC2=CSC(=C2C=C1)CN	-50	20	-14.4
C1=CC(=O)NC(=C1)CN	-50	67.7	30
C1CCN(CC1)CN	-50	-38.5	-61.5
CC(C)(C1=CC(=CC=C1)Cl)N	-50	20.8	-20
CC1=CCC(C1(C)C)CCN	-50	27.3	27.5
CNC1CCC2=C(C1)C=C(C=C2)OC	-50	26.2	62.3
CC1=CC(=CC(=N1)C)CN	-50	-90.6	16.9
CC1=CC=C(S1)C(=O)CN	-50	-75.6	-31.9
CCNC1=CC2=C(C=C1)SC=C2	-50	-13.3	56.7
CC1=C2CCC(C2=C(C=C1)O)N	-50	-39.2	-28
C1=CC(=C(C=C1Cl)Cl)SCCN	-50	-8.03	-45
C1=C(SC(=N1)N)CCN	-50	55.4	47.7
COC1=CC(=C(C=C1)CCN)Cl	-50	-35.8	23.9
C1=CC(=C(C=C1O)F)CCN	-50	-29.5	-30.6
CNC(CN)C1=CC=C(C=C1)Cl	-50	-64.5	29.9
CN1CCCC(C1)CN	-50	-41.8	-65.2
CC1=CC=C(C=C1)C(C)CN	-50	11.7	-9.01
C1CC(=NC1)CCCN	-50	-73.3	3.43
C1=CC=C(C=C1)CN(C=N)O	-50	44.5	-8.95
CC1=C(C=C(C=C1)CCN)O	-50	-27.9	-29.7
CC1=CC=C(C=C1)C(=C)CN	-50	12	-17
C=C(CN)C1=CC=C(C=C1)F	-50	10.5	-22
C1CNCC2=CC(=O)SC21	-50	-47.5	-62.4
CN(C)CC1=CC=C(C=C1)C(=O)Cl	-50	27.6	66.5
CN1N=C(N=N1)CN	-50	49.3	60.3
CC1=CC(=CC=C1)CNC	-50	-0.881	51.4
CC1=CC(=C(C=C1)NC)Cl	-50	0.807	49.4
CC1=CC=C(C=C1)CC(C)NC	-50	-24.3	56.9
C=C=C(CN)C1=CC=C(C=C1)Cl	-50	12.5	-32.8
CCN=C(C1=CC=C(C=C1)C)NO	-50	-57.2	-35.6
C1C(CSC2=CC=CC=C21)N	-50	51	-34.5
CC1=C(C=CC(=C1)C(C)N)F	-50	18.7	-6.21
C1=CN=C(C=N1)OCCN	-50	67.9	37.5
C1CSC(=CCN)S1	-50	5.96	24.7
C1CSC(S1)CCN	-50	5.83	24.3
C1C/C(=C/CN)/SC1	-50	6.09	25.4
COC1=C(C=C(C=C1Cl)CN)Cl	-50	-39.3	18.9
C1=CNC(=C1)C2=CC=C(C=C2)C(F)(F)F	-50	-18.8	73.1
CC(C1=CSC2=CC=CC=C21)N	-50	21.2	-13.9
CC1=CC=C(C=C1)S(=O)NC	-50	-24	-70.6
C1=CC(=CC(=C1)F)OCCN	-50	-37.9	13.4
C1=CC(=CC(=C1)Cl)OCCN	-50	-37.7	13.4
CC(CC1=CC=C(S1)Br)N	-50	4.72	4.95
CC1CCC(CC1)C(C)CN	-50	27.9	21.2
CC1=C(C(=CC=C1)CC(C)N)O	-50	-37.7	-37.1
CC1=C(C(=CC=C1)CCN)O	-50	-27.9	-29.7
C1=CC=C2C(C=CC2=C1)N	-50	53.5	-29.5
CCNCC1=CC=C(C=C1)O	-50	-29.1	3.5
C1=C(SC(=C1)Br)C(C#N)N	-50	58.1	-7.3
CC(C1=CC=C(C=C1)N(C)C)N	-50	-22.7	-70.2
C1CC(NC(=O)C1)CN	-50	76.3	17.4
CC1=C(SC=C1)CCN	-50	-4.67	12.5
COC1=C(C=C(C=C1)CN)SC	-50	-35.9	23.9
C=CCNC1=CC=C(C=C1)C(F)(F)F	-50	-36.1	70.9
CC1=NN=C(O1)CN	-50	53.3	42.9
C1COC(OC1)CCN	-50	-56	-20.1
CNCC(=O)C1=CC=C(C=C1)F	-50	-21.1	-71.1
CCN(C)C(C)C1=CC=C(C=C1)C	-50	21.7	94.8
CC1C2=C(CCN1)C=CS2	-50	-2.4	92
CNC1CCC=CCC1	-50	3.2	66.2
CC(C)(C(CC1=CC=C(C=C1)Cl)N)N	-50	84.6	-16.9
CC(CN)C1=C(C=C(C=C1)OC)F	-50	-37.5	31.5
C1C=CC=C1CCCN	-50	16.4	29.3
CC1(CCCCCC1)N	-50	13.6	22.8
C1CC(CCSC1)N	-50	4.36	25
CC(C)(C)C(CCC1=CC=C(C=C1)Cl)N	-50	-0.0354	-87
CC1=C(C=CC=C1Cl)CCN	-50	8.07	-23.6
C1CCC(CC1)(CN)S	-50	15.4	21.5
COC1=C(C=C(C=C1F)CN)F	-50	-39.7	18.3
CC1COCCN1CCN	-50	-68.5	7.12
CCC1=CC=C(C=C1)C(C#N)N	-50	61.2	-15.8
CC1CCC(N1C)CN	-50	-44.2	-64.5
CC1=COC(=C1)CN	-50	-79.5	-6.79
COC(=N)C1=CC=C(C=C1)C(F)(F)F	-50	-27.3	8.61
CC1=C(C=C(C=C1)C(=O)CN)C	-50	-63.6	-38.4
CC1=C(C(=CC=C1)C(C)N)O	-50	-36.7	-26.8
CC(C1=C(C=CC(=C1)OC)O)N	-50	79.8	24.2
C1=CSC(=C1C(C#N)N)Cl	-50	58.1	-7.25
C1C(COC1=O)CN	-50	73	7.62
C1=CSC(=CCN)S1	-50	7.37	27.1
CC(C=C1SCCS1)N	-50	4.71	22.4
C(CN)C1=NNN=N1	-50	45	67.5
CC1=CC=C(S1)CCN	-50	-4.76	12.5
C1=CC(=C(C=C1O)CCN)F	-50	-29.5	-30.6
CCOC(=N)C1=CC(=CC(=C1)F)F	-50	-27.6	7.67
C1C2C(N2)C3=CC=CC=C31	-50	19.2	54.3
C1C=CC=CC1CCN	-50	17.5	33.6
C1=CC(=CC=C1C(CO)N)Br	-50	-36.4	-32.4
C1=CC(=CC=C1C(CO)N)Cl	-50	-36.2	-32.2
C1=CC(=CC=C1C(CO)N)F	-50	-36	-31.8
CC(C1=C(C=C(C=C1)Cl)F)N	-50	21.8	2.08
C1CC2=C(C1N)C=CC(=C2)Cl	-50	52.2	-34
C=C(CN)C1=CC=C(C=C1)Cl	-50	9.12	-22.4
C1=CC(=C(C=C1CCN)O)F	-50	-29.5	-30.6
CN(CCN)OC	-50	-74.5	3.49
CNCCN1CCCCCC1	-50	-16.1	67.5
C1=CNC(=C1)C2=CC(=C(C=C2)Cl)Cl	-50	-18	72.5
CCN1CCC(C1)CN	-50	-40.7	-64.7
CC1=CN(C=N1)CCCN	-50	-72.8	-33.6
C1=CN=NC=C1CN	-50	58	7.08
C1=C(SC=C1Br)CCN	-50	-6.79	12.6
CN1CCC(CC1)CCN	-50	-37.4	-71.6
CC(CC1=CC(=CC=C1)Br)N	-50	6.24	-4.48
C1CC(CC=C1)CCN	-50	17.7	33.4
CCCC(C)NCC1=CC=C(C=C1)Cl	-50	-43.3	73.7
CC1=C(C(=C(C=C1)CN)C)C	-50	17.9	-17.4
CC1=CC(=NC=C1)CN	-50	-80.9	-1.11
C1=CC(=CC=C1CCN)I	-50	-14.1	-7.6
CC1CCCN1CCN	-50	-40.7	-64.7
C1=CC=C(C=C1)CC(CS)N	-50	3.69	-4.82
CC1=CC(=NC=C1)C(C)N	-50	-92.1	10.9
C1C2CC(C1CN)C3C2O3	-50	-58.9	2.71
CC(C1CCCCC1)NC	-50	0.811	67.7
CC1=CC(=C(C=C1)C(=C)O)C	-50	19.9	62.7
C1CC2C(O2)CC1CN	-50	-59.1	1.91
C1CC2=C(CC1N)C(=CC=C2)Cl	-50	51.7	-38.9
CC(C)(C1=CC(=CC(=C1)Cl)F)N	-50	22.1	-29.9
CC(C)(C1=CC(=C(C=C1)Cl)Cl)N	-50	21.8	-30.4
CCNC1=CC=C(C=C1)N=O	-50	-65.4	-33.5
CC(C1=CC=CC(=C1)C#N)N	-50	59.9	-11.2
CN(C)CC1=CC=C(C=C1)S	-50	20.8	95.9
CNCCCC1C=CC=C1	-50	2.21	64.5
CNCCC1=CC=CC1	-50	3.12	65.5
C1=CC(=NC(=C1CN)Cl)Cl	-50	-90	26.6
COC1(CCCCC1)CN	-50	-47.3	6.83
CCC1=CC=CN1CCN	-50	-27.6	-58
COC1=C(C=C(C=C1)Cl)CN	-50	-40.4	13.8
COC1=C(C=CC(=C1)CN)Cl	-50	-40.4	13.8
COC1=CC=CC(=C1Cl)CN	-50	-40.6	13.8
[2H]C([2H])(CN)C1=CC=CC=C1	-50	-5.59	-3.96
[2H]C1=C(C(=C(C(=C1[2H])[2H])C([2H])([2H])C([2H])([2H])N)[2H])[2H]	-50	-5.34	-6.79
CC1=C(OC(=C1)CN)C	-50	-81.2	-1.83
CN1CCCCCC1CN	-50	-40.8	-70.1
CC(C)(C1=CC2=CC=CC=C2C=C1)N	-50	12.9	-30.1
CCC(C1=CC(=C(C=C1)Cl)C)N	-50	5.48	-40.6
CCC(C1=CC(=C(C=C1)OC)C)N	-50	-35.8	31.5
CC1=C(C=C(C=C1)C(C)N)Cl	-50	19	-5.39
CC1=C(C=C(C=C1)C(C)N)OC	-50	-44.9	20.3
CCOC1=C(C=C(C=C1)C(C)N)C	-50	-35.8	31.5
CCSC1=C(C=C(C=C1)C(C)N)C	-50	-2.02	-57.6
C1CC(CCC1CN)(F)F	-50	18.3	19.2
C1CC(SC1)CN	-50	4.22	27.6
C1CN(CC=C1)CCN	-50	-33.4	-63.2
C1=C(C=C(C=C1Cl)Cl)CCN	-50	-2.29	-19.9
C1CCN(C1)S(=O)(=O)N	-50	58.9	41
CC1=CC(=C(C(=C1)C)CNN)C	-50	-65.1	27.9
CC(C)(C1=CC(=C(C(=C1)Cl)Cl)Cl)N	-50	22.2	-67
CC(C)(C1=CC(=C(C(=C1)Cl)F)Cl)N	-50	22.2	-66.9
CC(C)(C1=CC(=C(C=C1)F)Cl)N	-50	22.3	-29.8
CC(C)(C1=C(C=CC(=C1)Cl)Cl)N	-50	21.8	-30.4
CC(C)(C1=CC(=CC=C1)SC)N	-50	12.7	-33
CC(C)(C1=CC(=CC(=C1)F)F)N	-50	22.6	-29.3
COC1=CC(=C(C(=C1)Cl)CN)Cl	-50	-39.3	18.9
C1=CN=CC(=C1CN)O	-50	67.6	30.1
C=CCC(C1=CC(=C(C=C1)Cl)Cl)N	-50	-5.35	-61.5
C1=CC(=C(C=C1Cl)Cl)CNN	-50	-65.4	26.6
CC(C)C(C1=CC=C(C=C1)Br)N	-50	4.47	-41
C1=CC=C(C(=C1)CCN)S	-50	-14.1	-6.22
C1CC(=NC1)CCN	-50	-73.6	-0.569
COC1=C(C=C(C=C1)C23CC2CNC3)F	-50	27.4	61
CC1=CC(=O)C(=CC1=O)C2CN2	-50	76.7	20.1
C1CSC2=C(C1N)C=CC=C2F	-50	49.5	-39.1
COC1=NC=CC(=C1)CN	-50	46.9	-5.06
C1=CC(=CC=C1C(CF)N)F	-50	13.5	0.585
C1=CC(=CC(=C1)Cl)C(CF)N	-50	12.8	1.04
COC1=CC=C(C=C1)C(CF)N	-50	-41.6	24.3
C1=CC(=CC(=C1)Br)C(CF)N	-50	12.3	1.32
C1CC2=C(C1N)C=C(C=C2)Cl	-50	52.2	-34
C1CC2=C(C1N)C=C(C=C2)Br	-50	52.1	-34.2
C1C(C2=C(O1)C(=CC=C2)Cl)N	-50	-52.1	19.3
C1CC(C2=C(C1)C(=CC=C2)Cl)N	-50	51.7	-38.9
C1CC2=C(CC1N)C=CC=C2F	-50	51.8	-38.6
C1CC2=C(CC1N)C=CC(=C2)Cl	-50	51.7	-39
C1CC2=C(CC1N)C=CC(=C2)F	-50	51.7	-38.6
C1CNCC2=C1C=CC(=C2)F	-50	-3.87	91.4
C1CNCC2=C1C(=CC(=C2)F)F	-50	-4.99	91.9
C1COC2=C(C1N)C=C(C=C2F)F	-50	-51.8	21.4
C1C(COC2=C1C=C(C=C2F)F)N	-50	-51.8	21.4
CCN1C(=C(C(=N1)C)CN)C	-50	-72.5	-36.5
CC1=C(C(=NN1C)C)CCN	-50	-72.5	-36.5
CCNCC1=CN(N=C1)CC	-50	-23	-58.3
CC1=NOC(=C1)CN	-50	58.5	7.41
CC(CC1=CC=CC=N1)N	-50	-89.7	11.4
CCC(C1=NC=CS1)NC	-50	-16.6	-22.7
CN(C)CC1=CC=C(C=C1)CCl	-50	21.5	95.5
CC1=CC=C(S1)CC(C)N	-50	3.27	5.41
CNCC1CCN(CC1)C	-50	-14.9	68.4
CC1=C(N=CC=C1)CCN	-50	-85.9	15
CC1=CC(=NC=C1)CCN	-50	-85.8	14.9
CC1=CC(=NC(=C1)CCN)C	-50	-76	25.5
CCC(C1=CC(=CC=C1)Cl)N	-50	8.57	-4.42
CN(C)C(CN)C1=CC=C(C=C1)Cl	-50	-20	-75
CC(CN)N1CCCCCC1	-50	-36	-77
CC1=CC(=C2C(=C1)C(CCO2)N)C	-50	-51.1	20.9
CC1=CC2=C(C=C1Cl)C(CCO2)N	-50	-51.3	21.3
CC1=CC=C(C=C1)C(CN(C)C)N	-50	-20.4	-75.1
CN(C)CC(C1=CC=C(C=C1)Cl)N	-50	-19.9	-75.1
CCN(CC)CC(C1=CC=C(C=C1)Cl)N	-50	-17	-78
C=CC(C1CCCCC1)N	-50	23.7	22.7
CC1=C(N=C(O1)C)CN	-50	65.2	6.41
C1CC2=C(C1N)C=CC(=C2)F	-50	52.4	-33.7
C1=CC=C(C=C1)PCCN	-50	3	-4.12
CSC1=C(C=CC(=C1)F)CN	-50	-4.4	-17.4
CC1=NC(=NO1)CN	-50	53.3	42.9
CC1=C(N=C(S1)C)C(C)N	-50	-95.6	9.05
CCC(C1=CC(=C(C=C1)OC)F)N	-50	-37.5	31.5
CC1=C(C=C(C=C1)C(C)N)F	-50	18.7	-6.21
CC(C1=C(C=C(C=C1)F)OC)N	-50	-44.5	21.8
CC1=NOC(=N1)CCCN	-50	57.1	44.7
CC1=CC(=C(O1)C)C(C)N	-50	-92.2	11.1
CC(C1=C(C=CC=C1F)F)N	-50	20.9	0.964
C1=CC=C(C(=C1)C(C#N)N)F	-50	60.2	-11.4
CC(C1=CC(=C(C=C1Cl)Cl)F)O	-50	22.8	63.1
CC(C1=CC(=CC=C1)O)NC	-50	-30.5	3
CCC(C1=CC=C(C=C1)C)NC	-50	-24.1	56.8
CC1=CC(=C(C(=C1)C)CNC)C	-50	-19.2	54.4
CC1=CC=C(C=C1)C(C)NC2CC2	-50	-14.9	83.2
CC(C1=C(C=C(C=C1)O)O)N	-50	56.6	53.8
CNCC1=CC(=C(C=C1)F)F	-50	-5.06	44.7
CC(C1=C(C=CC(=C1)F)F)NC	-50	-19.2	47.1
CC(C1=C(C=C(C=C1)F)F)NC	-50	-19.2	47.1
CC(C1=C(C=CC(=C1)O)O)N	-50	56.6	53.8
CC(C1=CC=CC=C1F)NC	-50	-6.1	55.9
CCC(C1=CC=C(C=C1)O)NC	-50	-26.5	3.36
CNCC1=C(C=C(C=C1)F)F	-50	-5.06	44.7
CNC1CCC2=CC=CC=C12	-50	-7.22	87.4
CC(C1=CC=C(C=C1)O)NC	-50	-30.5	3
CNC1CC2CC1C3C2CCC3	-50	-0.341	76.4
CC1=CC(=C(C=C1)C(C)NC)C	-50	-21.3	52.2
CC1=CC(=C(C=C1)C)C(C)NC	-50	-21.3	52.2
CCCC1=CC=C(C=C1)C(C)NC	-50	-37.1	63
CC(C1=CC=C(C=C1)F)NC2CC2	-50	-15.4	83.3
CNCC1=CC(=C(C=C1)F)Br	-50	-6.71	44.1
CC(C1=CC=C(C=C1)C#N)NC	-50	-46.4	20.2
CC(C1=CC=C(C=C1)Cl)NC2CC2	-50	-15.6	83.3
CC(C1=CC=CC=C1Cl)NC	-50	-6.49	55.9
CCOC1=NC=CC(=C1)CN	-50	45.4	-9.07
CCOC1=NC=C(C=C1)CN	-50	45.4	-9.07
CCOCC1=CC=C(C=C1)CN	-50	-33.6	25.5
CCC(C1=CC(=CC=C1)Cl)NC	-50	-26.4	58.3
CC(C1=CC=C(C=C1)Br)NC	-50	-6.88	55.9
CC(C1=CC(=CC=C1)Br)N	-50	-1.02	2.8
CC(C1=C(C=CC(=C1)Cl)Cl)NC	-50	-20.5	46.6
C1=CC(=C(C=C1C(C#N)N)Cl)Cl	-50	62.7	-14.6
CC(C1=CC=C(C=C1)Br)NC2CC2	-50	-15.7	83.3
CC(C1=C(C=C(C=C1)Cl)Cl)NC	-50	-20.5	46.6
CC(C#N)(C1=CC=C(C=C1)OC)N	-50	73.5	35.5
COC1CCCCCC1N	-50	-50	7.83
CC(C1=C(C=CC(=C1Cl)F)Cl)N	-50	32.4	-37.3
CC(C1=CC(=C(C=C1)OC(F)F)OC)N	-50	-54.9	-37.7
CNCC1=C(C=CC=C1F)F	-50	-4.93	44.9
CC(C1=CC(=CC=C1)Cl)NC	-50	-6.61	55.9
C1=CC(=O)N(C=C1)CCN	-50	46.9	-5.06
CC1CCN(CC1)C(=O)CCN	-50	-50.9	-21.9
C1=CC(=C(C=C1F)F)OCCN	-50	-36.8	25
C1=CC(=CC(=C1)O)C(C#N)N	-50	54.6	60.9
CC1CN(CCO1)CCN	-50	-68.5	7.2
CC1CCCCN1CC(C)N	-50	-37.8	-77.4
CCN1C(=C(C=N1)C(C)N)C	-50	-74.2	-38.5
CCN1C=CC(=N1)C(C)N	-50	-76.7	-37
CC1=C(C=NN1C)C(C)N	-50	-78.1	-36.2
C1=CC(=C(C=C1F)Cl)OCCN	-50	-36.6	25.2
CNCCC1CCN(CC1)C	-50	-16	67.8
CC1=C(C=CC(=C1)C2CCCN2)OC	-50	26.7	61.6
CC1=CC(=C(C=C1)C(CO)N)C	-50	-37.7	-37.2
CC1=CC(=C(C=C1C)C(CO)N)C	-50	-39.4	-38.6
C=C1CC(C1)CN	-50	5.43	32
C1=CC(=C(C=C1F)CN)Cl	-50	-15.5	16.3
CC1=CC(=C(C=C1)CN)F	-50	-13.7	4.9
CC1=C(C=CC=C1F)CN	-50	-13.9	4.68
C1=CC(=C(C(=C1F)CN)Cl)Cl	-50	32.7	-23.4
CC1=CC(=CC(=C1)F)CN	-50	-13.5	5.18
C1=C(C(=CC(=C1F)Cl)Cl)CN	-50	33.2	-23.7
C1=C(C(=CC(=C1F)F)Cl)CN	-50	33.3	-22.3
CC1=CC(=C(C=C1)F)CN	-50	-13.7	4.9
C1=CC(=C(C(=C1CN)F)Cl)F	-50	33	-22.1
C1=C(C=C(C(=C1F)CN)F)Cl	-50	33.3	-22.3
C1CCOC(C1)CCN	-50	-49.2	3.95
CC1CCC(CC1)C(C)N	-50	23	23.2
C1C2=C(C(N1)Cl)C(=CC(=C2Cl)Cl)Cl	-50	-14.4	93.6
CC1=NC=CN=C1CN	-50	64.9	5.85
C1=CC(=CC(=C1)Cl)C(N)N	-50	98.3	-1.9
C[N+]1=CC=CC=C1CCN	-50	-27.5	-58.6
CN1C(=CC(=N1)Cl)CN	-50	-80.1	-29.9
C1=CC(=CC=C1CCN)CS(=O)(=O)F	-50	74.6	36.5
C1COC(=C1)CN	-50	-45.1	1.4
CC1=CC2=C(CNCC2)C=C1C	-50	-5.2	89.6
CC(C1=CC(=C(C(=C1)F)F)F)N	-50	33	-36
CNC(C#N)C1=CC(=C(C=C1)Cl)Cl	-50	-41.1	31.6
CC1=CC(=C(C=C1)OC)CN	-50	-41.4	12.4
CC1=C2C(=CC=C1)SC=C2CN	-50	20.7	-14.4
CC1=CC=C(C=C1)OC(C)N	-50	-45.8	15.5
C1=CC(=C(C(=C1)Cl)N)CN	-50	98.8	-1.21
CC1CCCC(=C1C)CN	-50	24.7	30.5
C1CCC(CC1)C(N)F	-50	20.6	38.5
C1CCC(CC1)C(N)Cl	-50	20.7	38.5
C1=CC=C(C=C1)CC(N)S	-50	0.105	-0.525
C1=CC(=CC=C1CCCN)N=O	-50	80.3	26.1
C1=CC(=C(C(=C1)F)F)CCN	-50	-4.43	-15.8
CC1CC(=CCC1CN)C	-50	27.2	33.9
CC1=C(CC(C1)CCCN)C	-50	27	24.8
CC1=CCC(CC1)CCN	-50	25	28.4
CC1C=CCC1CCCN	-50	28.2	32.1
CC1C=CCC1CCN	-50	26.1	38
CC1C=C(CC1CCN)C	-50	27.9	32.9
CC1CC(=CCC1CCN)C	-50	31.2	28.9
CC1CC(=C(CC1CCN)C)C	-50	32.3	27.9
CC1CC=C(CC1CCN)C	-50	31.2	28.9
C1C=CCC1CCN	-50	9.05	31.2
CC1C=C(CC1CN)C	-50	25.7	37.2
CC1CC=C(CC1CN)C	-50	27.2	33.9
CC1=CCC(C1)CCCN	-50	24.9	27.4
CC1C(CC=C1C)CN	-50	25.7	37.2
CC1=C(CC(CC1)CCN)C	-50	27.9	26.7
CC1=CCC(C1)CCN	-50	17.3	33.8
CC1=CCCC(C1)CCN	-50	25	28.4
CC1=CCCC(C1)CCCN	-50	28.3	25.9
CC1C(C(C(=C1C)C)C)CCN	-50	32.3	28
CC1=C(CC(C1)CN)C	-50	14.8	31.9
CC1=C(CC(CC1)CN)C	-50	24.8	30.4
C1=COC(=N1)CCCN	-50	66.7	1.69
C1=C(N=C(O1)CN)C(=S)N	-50	45.8	66.9
C1CCC(CC1)C(N)N	-50	89.3	3.55
C1=CC(=C(C=C1CC(C=O)N)Cl)Cl	-50	-58.3	-37.7
CNCC1=CC(=C(C=C1)F)Cl	-50	-6.03	44.3
CNCC1=C(C(=CC=C1)Cl)F	-50	-5.84	44.7
CN1CC=CC=C1CCN	-50	-32.8	-64.6
CC1C(CCC2=CC=CC=C12)N	-50	55.7	-38.3
C1=CC=C(C=C1)OCN	-50	-42.2	8.87
CC(C1CCCCCN1)N	-50	-65.9	5.36
C1CCC(CC1)(CN)C=O	-50	-66	-25.9
CC1=C(C=CC=C1F)CCN	-50	10.3	-22.7
CC1=C(SC(=O)N1C(C)N)C	-50	49.1	-6.81
CC1CC(CCN1C)CN	-50	-45.9	-69.7
C1CC2=CC=CC=C2SC1N	-50	51	-34.5
CC1CC1N(C(C2=CC=CC=C2O)C(=O)NC(CC3=CC=CC=C3)C(=O)OC(C)(C)C)C(=O)C(CO)NC(=O)OC(C)(C)C	-50	44.9	72.2
CCC1=CC=C(C=C1)CC(C)N	-50	-2.51	-36.3
C1CC(CN(C1)CCN)F	-50	-39.6	-72.1
C1CN(CC1F)CCN	-50	-40.3	-65.4
CC(N)N1CCN(CC1)C	-50	-33.3	-1.61
CC1=NC(=CS1)C(C)N	-50	-92.4	2.17
CC1=C(C(=CC(=C1F)F)CCN)F	-50	21.6	-63.7
C1C(N=CO1)C(CN)O	-50	52.9	53.3
C1=CC=C(C=C1)CC(CCl)N	-50	3.69	-4.81
CC(C1CC(C=CC1=O)(C)C)N	-50	-62	-27.1
CC(C1=CC(=O)CCC1(C)C)N	-50	-62.4	-27.6
CC1(CC(=C)C(=O)C=C1CN)C	-50	-62.8	-28.1
CC1(CCC(=O)C(=C1)CCN)C	-50	-62.7	-28.4
CC(C1=CC(=O)C(=C)CC1(C)C)N	-50	-62.2	-27.8
CC(C1=CC=CC=C1N=O)N	-50	78.5	24.3
CC1=CC(=C(C=C1)O)CN	-50	-32.8	-19.2
CC(C1CCCN1C)N	-50	-44.2	-64.5
CCNCC1=CC=C(C=C1)C=C	-50	-30.4	54.9
CC1=C(SN=N1)CN	-50	59.8	6.1
C1=CC(=CC(=C1)S)CN	-50	-9.09	3.32
C1=C(C=C(C=C1S)S)CN	-50	-14.9	20.2
CC(C1=CC(=CC(=C1)Cl)Cl)N	-50	23.5	3.55
CC(C1=C(C(=CC=C1)F)F)N	-50	20.9	0.965
CC(C1=C(C(=C(C=C1)F)F)F)N	-50	33	-35.9
CCC(C1=CC(=C(C=C1)F)F)N	-50	35.9	-46.2
COC1=C(C=C(C=C1)F)CN	-50	-40.8	13.4
C1CNC1C2=CC(=C(C=C2)Cl)Cl	-50	-9.29	92.3
CCC(C1=C(C(=C(C=C1)F)F)F)N	-50	22.4	-57.6
CCC(C1=C(C(=C(C=C1)F)F)F)NC	-50	-34.2	74.3
CC1CCCC(C1)CN	-50	24.9	40.5
CC1=CC(=C(C=C1)N)CCN	-50	93.5	-7.39
C1CNNN(C1)CCN	-50	78.1	16.4
CC(C1=CC=CC=C1I)N	-50	-0.689	2.68
C1=CC(=O)C(=CC1=O)CN	-50	69.1	33.4
CN[C@@H]1CCC2=C(C1)C=C(C=C2)OC	-50	26.1	62.4
COC1=CC(=CCC1)CN	-50	-46.7	7.18
CCC(C1=CC=C(C=C1)C(F)(F)F)N	-50	14.8	-71.8
C1CN(CCC1CCN)N	-50	77.7	17
CC1=C(C=CC(=C1)Br)CCN	-50	6.43	-23.2
CC1=C(C=CC(=C1)CCN)Br	-50	6.43	-23.2
CC1=C(C(=NC=C1)CN)F	-50	-92	20.3
CNN(C)CC1=CC=CC=C1	-50	-16.2	70.1
C1COC(=N1)CN	-50	-43.1	-15.3
CC1CC(=NC(C1CN)C)N	-50	54.9	51.3
C1=CC=C(C(=C1)CC(N)Cl)Cl	-50	11.3	1.25
C1CCCC(CC1)(CN)O	-50	-42.9	-22.8
CC1=CN(C(=N1)C)CCN	-50	-75.3	-33.9
CNCCC1=NCCO1	-50	-34.9	0.334
CC1=NC(=CS1)CN	-50	-81.5	-7.94
C1C=C2CC1C(C2)CN	-50	48.6	16.7
C1C=CC=CN1CCN	-50	-33.6	-62.9
CC1=CC(=C(N=C1)CN)C	-50	-90.8	16.9
CC(=C)C1=CC=C(C=C1)CN	-50	12	-17
CCCC(C1=CC=C(C=C1)F)N	-50	-5.59	-35.8
C1CC1CC(C2=CC=C(C=C2)Cl)N	-50	56.1	-52.5
CCCC(C1=CC(=C(C=C1)C)F)N	-50	-1.58	-57.6
CC1=C(C=CC=C1Br)CCN	-50	7.04	-23.9
C1=CC(=C(C=C1CCN)Br)F	-50	-3.31	-18.4
C1=CC(=C(C=C1Br)CCN)F	-50	-3.31	-18.4
CC1=CC(=CC(=C1)Br)CCN	-50	5.95	-22.7
CC1=C(C=C(C=C1)CCN)Br	-50	6.43	-23.2
CC1=C(C=C(C=C1)Br)CCN	-50	6.43	-23.2
C1=C(C=C(C=C1F)Br)CCN	-50	-2.42	-18.9
CC(C1=NC=CC(=C1)Cl)N	-50	-94.7	9.33
C1CCN(C(=O)C1)CCN	-50	-48.1	-19.3
CCC1=CC=C(C=C1)C2NCCS2	-50	-14.8	90.3
C1CSC(N1)C2=CC=C(C=C2)C(F)(F)F	-50	-18.7	90.1
CCC(CN)C1=CC=C(C=C1)Cl	-50	-5.86	-36.6
CC(C1=C(C=C(C=C1)F)Cl)N	-50	21.8	2.08
CC(C1=CC(=C(C=C1)Br)Br)N	-50	24.5	3.56
CC(C1=CC(=C(C=C1)F)Cl)N	-50	21.8	2.08
CC(C1=C(C=C(C=C1)C(F)(F)F)F)N	-50	19.4	-73.8
C1=C(C=C(C=C1Cl)Cl)SCCN	-50	-8.04	-45
CC(C1=CC(=C(C=C1)Cl)C(F)(F)F)N	-50	19.5	-73.9
C1=C(C=C(C=C1C(F)(F)F)F)CCN	-50	18	-75.9
CC(C1=C(C=C(C=C1)Br)F)N	-50	22.5	2.56
[2H]N([2H])CCC1=CC(=C(C=C1)O)O	-50	60.3	55.4
[2H]NCCC1=CC(=C(C=C1)O)O	-50	59.7	55.2
C1=CN=NN=C1CCN	-50	55.1	43.8
CC1C2=C(CCN1)C=CC(=C2)Cl	-50	-7.32	89.6
C1=CC(=C(C=C1N)F)CCN	-50	94.3	-8.7
C1=CC(=C(C=C1CCN)F)N	-50	94.3	-8.7
C1=CC(=C(C=C1CCN)Cl)N	-50	93.9	-9.05
C1=CC(=C(C=C1N)Cl)CCN	-50	93.9	-9.05
CC1=C(C=CC(=C1)CCN)N	-50	93.5	-7.39
CC1(CC2CC1C=C2)CN	-50	48.3	18.3
C1C=CC=C(C1=S)CCN	-50	20.6	28.4
CC1=C2C(CCC2=CC=C1)N	-50	53.5	-32.9
CC1CC(C2=C(C=C(C=C12)C)C)N	-50	55.1	-39.4
CC1=CC2=C(C=C1)C(CC2)N	-50	53.5	-32.9
C1=C(C=C(C(=C1F)F)Cl)C(CN)O	-50	-44.8	-37.8
C1=C(C(=C(C(=C1F)F)F)F)C(CN)O	-50	-45.8	-38
[2H]NCCC1=CC=CC=C1	-50	-7.82	-2.32
[2H]NC(C)CC1=CC=C(C=C1)Br	-50	-0.637	-5.99
[2H]C([2H])C([2H])(CC1=CC=CC=C1)N([2H])[2H]	-50	-4.92	-6.53
C1CC=CN(C1)CCN	-50	-33.5	-63.1
C1CCC(C(C1)CN)S	-50	24.4	39.8
C1=CC(=C(C=C1Cl)CN)I	-50	-15.7	21.2
CNCC1=C(C=CC(=C1)F)F	-50	-5.06	44.7
CC1=C(NN(C1=O)C)CCN	-50	57	45.9
C1CCC(CC(C1)CN)N	-50	85.8	3.26
CN1CCC(=CCN)CC1	-50	-36.4	-67.5
CC1=C(C=CC(=C1)Cl)C(C)N	-50	19	-5.39
CCC(C1=CC(=CC=C1)OC)N	-50	-40.7	23.2
CC(C1=C(C=C(C=C1)Br)OC)N	-50	-44.2	22.5
CCC1=CC(=C(C=C1)C(C)N)Br	-50	4.98	-41.1
CCC(C1=CC(=C(C=C1)Cl)Cl)N	-50	32.1	-47.9
CC(C1=CC(=C(C=C1)Cl)OC)N	-50	-44.3	22.2
CC(C1=C(C=C(C=C1)Br)Br)N	-50	24.5	3.56
CC1(CCN(C1)C)CN	-50	-42.2	-63.8
CC1=CC(=CC(=C1CNC)Cl)Cl	-50	-17.6	43.1
CC1=NC=C(N1C)CCN	-50	-75.6	-33.8
CCN1C=NC=C1CCN	-50	-73	-33.7
CC1=CN=CN1CCN	-50	-79.5	-27.9
CC1=C(C2=C(CC(CC2)NC)C=C1)C	-50	-13.7	88.2
CC(=N)N1CCSCC1	-50	-0.785	24.5
CC1=CC(=CC(=C1CN)N)Cl	-50	95.7	-6.33
CC1=CC(=C(C=C1)Cl)CN	-50	-14.3	6.06
CC1=C(C=CC(=C1)CN)SOOC	-50	-56.3	-36.4
CC1=NC=NC=C1CN	-50	64.9	5.85
CC1=CC(=NC=N1)CN	-50	65	5.62
C1CCC(CC1)SCN	-50	17.2	23.4
CC1C2CCC(C2)C1CN	-50	47.6	20.1
CC1CCC(CC1)CNC	-50	1.07	65.8
CC1=C(C(=NC=C1)CN)C	-50	-90.9	16.9
CC1=CC=C(C=C1)C2CN2	-50	20.2	55.8
C1=CC(=NC(=C1)Br)CN	-50	-86	-0.294
CC(CC1=C(C(=CC=C1)F)F)N	-50	35.7	-46.9
CNCC1=CC=CC=C1C=O	-50	-21.3	-69.5
C1CC2=C(CC1N)C=C(S2)Cl	-50	50	-36.8
C1=NC(=NO1)CCN	-50	53.5	43.4
CN1CC=CC=C1CN	-50	-34.6	-62.5
CN1CC(=CC=C1)CN	-50	-34.6	-62.5
C1=COC(=N1)CN	-50	57.5	8.77
CC(C1CNCCS1)N	-50	-66.2	4.74
C1=CC(=C(C=C1SN)Cl)N	-50	98.6	-3.09
C1=C(C=NC=N1)CN	-50	58	7.08
CC1=C(C=CC(=C1)CNC)Br	-50	-6.15	50
C1=CC(=C(C=C1C(C=O)N)Cl)O	-50	63.4	47.2
CCN(CC)N(C)CCN	-50	-29.4	-0.513
CC1=C(C(=CC=C1)C(C)N)C	-50	16.8	-8.54
CC(COC1=C(C=C(C=C1)Cl)Cl)N	-50	-39.2	32.4
C1=C(C=C(C(=C1Cl)N)Cl)CN	-50	97	-7.01
CC(CC1CCC(CC1)(C)N)N	-50	89.1	0.23
C1CC(C2=CC=CC=C21)(N)F	-50	52.5	-33.6
CC(C1CCC(CC1)N)N	-50	88.4	2.81
C1C(C1N)C2=C(C(=C(C=C2)F)F)F	-50	64.8	-40.3
CC1=NC=C(S1)CN	-50	-81.5	-7.94
CC1=CC(=CC=C1)C(=O)C(N)Cl	-50	-62.6	-40.3
CCC1=CSC(=C1)CN	-50	-4.67	12.5
CC1CCN([Si]1(C)C)CCN	-50	-36.3	-74.6
CC1=NC=C(O1)CN	-50	58.5	7.41
CC(CC1=CC(=C(C=C1)OC)F)N	-50	-37.4	31.6
C=CC1=CC=CC=C1CN	-50	-12.1	-2.76
CC1=C(C=C(C=C1)O)CN	-50	-32.8	-19.2
C1=CC(=C(C=C1CCN)F)Cl	-50	-3.6	-17.3
CC(C1=CC=CC=C1C2=CC=C(C=C2)Cl)N	-50	52.5	-73.1
C=CCCC(C1=CC(=C(C=C1)Cl)Cl)N	-50	-1.16	-79
C1CCC(NCC1)CCN	-50	-66.5	6.66
CC1=CC(=C(N=C1N)C)CN	-50	57.2	50.2
C1=CC=C2C(=C1)C=CC3=C2N3	-50	21.4	55
C1CC1(C2=CC=CC=C2)N3CC3	-50	19	95.7
C1=CC(=CC=C1C(CCP(O)O)N)Cl	-50	57.8	58.6
CC(C)(C1=CC(=CC=C1)F)N	-50	20.5	-19.3
CCNCC1=CC=C(C=C1)CN	-50	-64	31.6
CC1=C(N(C=N1)CCCN)C	-50	-71.1	-35.7
C1CN2CC1C(C2)CN	-50	-54.3	-66.8
CC1=C(C(=NN1C)C)C(C)N	-50	-74.8	-38.2
CCN1C(=CC=N1)C(C)N	-50	-76.8	-36.9
CC1=NN(C=C1CC(C)N)C	-50	-74.1	-38.6
CCCC(C1=CC(=C(C=C1)Cl)Cl)N	-50	-4.86	-61.1
C1C2N(C1=O)CC(O2)CN	-50	74.9	17.7
C1=CC(=CC=C1CN)C(=O)Cl	-50	-64.6	-39.3
CC(C1=CC(=C(C=C1)O)O)N	-50	56.6	53.8
CC1=C(SC2=CN=CN12)CN	-50	-81.4	-34.6
C1=C2N(C=N1)C(=CS2)CN	-50	-81.7	-34
CC1=CC(=C(C(=C1C)C)C)C(C)(N)N	-50	91.2	-12.9
CC1C2=C(CCN1)C=C(C(=C2)OC)C	-50	25.9	61.8
CC1C2=CC(=C(C=C2CCN1)Cl)Cl	-50	-13.1	93
CC1=C(C(=NN1CCN)C)Br	-50	-71.8	-37.2
CC(C1=NN(C=C1)C)N	-50	-82.8	-29.5
CC1=CN(N=C1)CCN	-50	-79.1	-27.9
CN1C=C(C(=N1)CN)Br	-50	-80	-30
CCCN1C=C(C=N1)C(C)N	-50	-73.5	-38.5
CNCC1=CC(=C(C=N1)F)Cl	-50	-15.8	-27.1
C1CC2=C(C1N)C(=CC(=C2)F)F	-50	50.2	-39
C1CC2=CC(=C(C=C2CC1N)F)F	-50	50.4	-41.2
C1CC2=C(CC1N)C=C(C=C2)F	-50	51.8	-38.6
C1CC2=CC(=C(C=C2CC1N)Cl)Cl	-50	50.6	-41.7
C1CC2=C(CC1N)C=C(C=C2F)F	-50	50.4	-41.2
C1CC2=C(CC1N)C(=CC(=C2)F)F	-50	50.4	-41.2
CC1CCC(CC1)CN	-50	14.9	22.9
C1=CC(=C(N=C1)F)CCN	-50	-83.9	17.2
C1=CC(=C(C(=C1CCN)F)F)F	-50	24.1	-37.9
CC1=C(C=CC=C1C(F)(F)F)CCN	-50	16.7	-69.4
COC1=CC=C(C=C1)CNCC=O	-50	-68.1	33.4
CNCC(C(C(F)(F)F)(F)F)(F)F	-50	-33.6	77.4
[truncated: 6,407 more rows]
