# Supplementary material for: Universal machine learning aided synthesis approach of two-dimensional perovskites in a typical laboratory
Source: Nat Commun. 2024 Jan 2;15:138. doi: 10.1038/s41467-023-44236-5 (PMC10761762; doi:10.1038/s41467-023-44236-5)
Supplement: Supplementary file 5 — Supplementary Data 2 [file 41467_2023_44236_MOESM5_ESM.zip › visualize.ipynb]

# %% [code]
from graphics import *
import numpy as np
import xlrd
from matplotlib import colors
import matplotlib.pyplot as plt
import matplotlib
matplotlib.use('Qt5Agg')
from itertools import chain
from rdkit import Chem
from rdkit.Chem import AllChem
import pickle
from rdkit.Chem import Draw
from rdkit.Chem.Draw import rdMolDraw2D

# %% [code]
def data_load(filename, Sheet):
    data = xlrd.open_workbook(filename)  # 打开excel
    table = data.sheet_by_name(Sheet)  # 读sheet
    nrows = table.nrows  # 获得行数
    result = []
    for i in range(1, nrows):
        rows = table.row_values(i)  # 行的数据放在数组里
        result.append(rows)
    SMILES = [x[0] for x in result]  
    probability = [x[1] for x in result]  
    tsne1 = [x[2] for x in result]  
    tsne2 = [x[3] for x in result]  
    tsne = np.array([x[2: 4] for x in result])


    return SMILES, probability, tsne1, tsne2, tsne
        

# %% [code]
path = "C:/Users/ylwu/Desktop/python/predict/"
workbook = path + "predict_result.xlsx"  # Input data excel
sheet = str("Sheet1")
SMILES, probability, tsne1, tsne2, tsne = data_load(workbook, sheet)

# %% [code]
sc = plt.scatter(tsne1, tsne2, s=200, c=probability, marker = ".", cmap=plt.cm.cool, edgecolors='none')
plt.colorbar(sc)

clicked_point = plt.ginput(1)
clike_x =  clicked_point[0][0]
clike_y =  clicked_point[0][1]
clike = np.array([clike_x,clike_y])
c = np.around(clike, decimals=0)
plt.show()
plt.close()
g = np.argwhere(tsne == c)
tsne11 = np.around(tsne1, decimals=0)
tsne21 = np.around(tsne2, decimals=0)
cx = round(clike_x,0)
cy = round(clike_y,0)
indexx = np.argwhere(tsne11 == cx)
indexy = np.argwhere(tsne21 == cy)
xx = list(chain.from_iterable(indexx))
yy = list(chain.from_iterable(indexy))
id = np.intersect1d(xx,yy)
print ("id:", id)
for i in id:
    SMILE = SMILES[i]
    mol = Chem.MolFromSmiles(SMILE)
    ind = SMILES.index(SMILE)
    P = probability[ind]
    file = str(i) +"_" + str(P) + ".png"
    Draw.MolToFile(mol, filename = file)

# %% [code]


# %% [code]
