# Supplementary material for: Universal machine learning aided synthesis approach of two-dimensional perovskites in a typical laboratory
Source: Nat Commun. 2024 Jan 2;15:138. doi: 10.1038/s41467-023-44236-5 (PMC10761762; doi:10.1038/s41467-023-44236-5)
Supplement: Supplementary file 6 — Source Data files [file 41467_2023_44236_MOESM6_ESM.xlsx]

## Sheet: Figure3
Figure3a			Figure3b			Figure3c			Figure3d-f
MolWt			3κ			y			ID	Simles	Label	MolWt	3κ	y
2D	Non-2D		2D	Non-2D		2D	Non-2D		1	CC(C1=CC=C(C=C1)Cl)N	2D	155.05	1.72343	514.2
155.05	121.089		1.72343	1.85904		514.2	515.2		2	CC(C1=CC=C(C=C1)Br)N	2D	199	1.82086	512.1
199	125.064		1.82086	1.26597		512.1	560		3	CC1=CC=C(C=C1)C(C)N	2D	135.105	1.57859	537.7
135.105	156.953		1.57859	1.2743		537.7	514.2		4	C1=CC(=C(C=C1N)F)Cl	2D	145.009	1.3269	535.4
145.009	135.105		1.3269	1.50075		579.9	538.8		6	CC(CN)C1=CC=CC=C1	2D	135.105	1.57859	525.6
127.019	121.089		1.13802	1.45674		515.4	509.7		26	C2(=CC=C(C1=CC=C(S1)CCN)S2)CCN	2D	252.075	2.70872	609.6
252.075	139.08		2.70872	1.80994		609.6	549.9		27	C1CC(CNC1)F	2D	103.08	1.43173	512.1
103.08	125.064		1.43173	1.50412		512.1	567.3		28	C1CC(CCC1N)N	2D	114.116	1.45623	519
114.116	93.0579		1.45623	0.92906		519	515.2		29	C1CNCC1(F)F	2D	107.055	1.09172	496.4
107.055	139.08		1.09172	1.54435		496.4	561.6		30	C1CNCCC1(F)F	2D	121.07	1.40215	511.3
121.07	149.12		1.40215	3.19005		511.3	502.9		31	C1CNCCC1N	2D	100.1	1.45025	514.6
114.116	199		1.45623	1.82086		546.7	654.8		33	C1=C(NC=N1)CCN	2D	111.08	1.06911	497.5
111.08	204.939		1.06911	1.42557		497.5	514.7		34	C1CC(CNC1)CN	2D	114.116	1.45623	546.1
127.061	199		5.75	2.11987		329.8	677.7		64	C(CC(F)(F)F)CN	2D	127.061	5.75	329.8
184.97	75.0484		4.69	0.40054		355.8	344		65	C(CN)CI	2D	184.97	4.69	355.8
	93.039			0.3905			422.6		5	C1=CC(=CC=C1N)Cl	2D	127.019	1.13802	515.4
	57.0579			0.11519			466.8		8	C1=CC=C(C(=C1)CN)F	Non-2D	125.064	1.26597	560
	73.0528			0.41233			465.7		9	C1=CC(=CC=C1CCN)F	Non-2D	139.08	1.80994	515.2
	101.048			0.7184			396.8		11	CC(C)C1=CC=C(C=C1)N	Non-2D	135.105	1.50075	538.8
	93.039			0.49676			350		12	CN(C)C1=CC=CC=C1	Non-2D	121.089	1.45674	509.7
	72.0687			0.41233			465.6		13	C1=CC(=CC(=C1)F)CCN	Non-2D	139.08	1.80994	549.9
	87.0684			0.69797			483.8		14	C1=CC(=CC(=C1)F)CN	Non-2D	125.064	1.50412	567.3
	71.0735			0.61836			497.2		15	C1=CC=C(C=C1)N	Non-2D	93.0579	0.92906	515.2
	89.0641			0.6844			478.7		16	C1=CC=C(C(=C1)CCN)F	Non-2D	139.08	1.54435	561.6
	114.116			1.20173			507.4		17	CN(C)CCC1=CC=CC=C1	Non-2D	149.12	3.19005	502.9
	83.0483			0.33667			504.2		22	C1=CC=C(C=C1)CN	Non-2D	107.073	1.07398	517.3
	97.0528			0.81015			493.4		25	CNCC1=CC(=CC=C1)Br	Non-2D	199	2.11987	677.7
	85.0892			0.97676			512.4		35	C1C(C1F)N	Non-2D	75.0484	0.40054	344
	100.1			1.45025			523.3		36	C1C(C1(F)F)N	Non-2D	93.039	0.3905	422.6
	102.079			1.42557			516.9		37	C1CNC1	Non-2D	57.0579	0.11519	466.8
	113.12			1.47806			555.6		38	C1C(CN1)O	Non-2D	73.0528	0.41233	465.7
	114.116			1.45623			571.9		39	C1C(CN1)C(=O)O	Non-2D	101.048	0.7184	396.8
	100.1			1.45025			513.1		40	C1C(CN1)(F)F	Non-2D	93.039	0.49676	350
	103.046			1.18597			545.1		41	C1C(CN1)N	Non-2D	72.0687	0.41233	465.6
	126.116			0.86436			550.1		42	C1CNCC1O	Non-2D	87.0684	0.69797	483.8
	127.1			0.86436			522		43	C1CCNC1	Non-2D	71.0735	0.61836	497.2
	135.035			1.45079			540.1		44	C1CNCC1F	Non-2D	89.0641	0.6844	478.7
	142.147			1.95731			515.8		45	CN(C)C1CCNC1	Non-2D	114.116	1.20173	507.4
	113.03			1.01098			451		46	C1=C(NN=C1)N	Non-2D	83.0483	0.33667	504.2
	108.069			1.04008			513.8		48	C1CCNCC1	Non-2D	85.0892	0.97676	512.4
	246.986			1.95199			511.4		49	C1CCNC(C1)N	Non-2D	100.1	1.45025	523.3
	99.0296			3.75			330.7		50	C1CNC(CN1)O	Non-2D	102.079	1.42557	516.9
	89.0841			2.1751			438.3		51	CNC1CCCCC1	Non-2D	113.12	1.47806	555.6
	102.116			2.59568			500.1		52	C1CC(CC(C1)N)N	Non-2D	114.116	1.45623	571.9
	87.1048			2.21253			485.6		53	C1CCN(CC1)N	Non-2D	100.1	1.45025	513.1
	59.0483			0.17373			458.3		54	C1CSCCN1	Non-2D	103.046	1.18597	545.1
	75.0684			3.92			460.9		55	C1CC2CN(C1)CC2N	Non-2D	126.116	0.86436	550.1
	75.0684			3.92			462.2		57	C1CS(=O)(=O)CCN1	Non-2D	135.035	1.45079	540.1
	117.079			5.43			364.6		58	C1CC(CCC1CN)CN	Non-2D	142.147	1.95731	515.8
	75.032			3.43			381.9		60	C1=CN(C=N1)CCN	Non-2D	111.08	1.06911	506.2
	89.0477			3.43			356.3		63	CC(C1=CC=C(C=C1)I)N	Non-2D	246.986	1.95199	511.4
	131.095			7.43			371.8		67	C(C(F)(F)F)N	Non-2D	99.0296	3.75	330.7
	159.126			9.43			374.7		68	CCC(CO)N	Non-2D	89.0841	2.1751	438.3
	148.121			7.84			324.1		69	CC(C)(CN)CN	Non-2D	102.116	2.59568	500.1
	119.058			2.54399			523.1		70	CC(C)C(C)N	Non-2D	87.1048	2.21253	485.6
	45.0579			1.96			299.9		71	C(=N)(N)N	Non-2D	59.0483	0.17373	458.3
	116.131			4.08892			503.4		72	CC(CO)N	Non-2D	75.0684	3.92	460.9
	129.152			7.96			449.8		73	CC(CN)O	Non-2D	75.0684	3.92	462.2
	129.152			7.96			407.1		74	C(CCN)CC(=O)O	Non-2D	117.079	5.43	364.6
	74.0844			3.92			314.4		75	C(C(=O)O)N	Non-2D	75.032	3.43	381.9
	60.0688			1.92			315.9		76	C(CN)C(=O)O	Non-2D	89.0477	3.43	356.3
	74.0844			3.92			308.7		78	C(CCCC(=O)O)CCCN	Non-2D	159.126	9.43	374.7
	59.0735			1.96			319.4		79	C(COCCOCCN)N	Non-2D	148.121	7.84	324.1
	75.0684			3.92			309		80	C(CN)C(C(=O)O)O	Non-2D	119.058	2.54399	523.1
	63.0484			1.89			324.6		81	CCN	Non-2D	45.0579	1.96	299.9
	103.063			5.43			376.2		82	CC(CCCN)CN	Non-2D	116.131	4.08892	503.4
	122.968			2.44			323.7		83	CC(C)CCCC(C)N	Non-2D	129.152	7.96	449.8
									84	CC(C)CNCC(C)C	Non-2D	129.152	7.96	407.1
									85	CNCCN	Non-2D	74.0844	3.92	314.4
									86	C(CN)N	Non-2D	60.0688	1.92	315.9
									87	C(CN)CN	Non-2D	74.0844	3.92	308.7
									88	CCCN	Non-2D	59.0735	1.96	319.4
									89	COCCN	Non-2D	75.0684	3.92	309
									90	C(CF)N	Non-2D	63.0484	1.89	324.6
									91	C(CC(=O)O)CN	Non-2D	103.063	5.43	376.2
									92	BrCCN	Non-2D	122.968	2.44	323.7
									77	C(CCC(=O)O)CCN	Non-2D	131.095	7.43	371.8
									61	C1=CC(=CN=C1)CN	Non-2D	108.069	1.04008	513.8
									7	C1=CC=C(C=C1)CCN	Non-2D	121.089	1.85904	515.2
									47	C1=COC(=C1)CN	Non-2D	97.0528	0.81015	493.4
									56	C1CC2CN(C1)CC2O	Non-2D	127.1	0.86436	522
									59	C1=CSC(=C1)CN	Non-2D	113.03	1.01098	451
									23	C1=CC=C(C(=C1)CCN)Br	Non-2D	199	1.82086	654.8
									24	C1=CC(=CN=C1)I	Non-2D	204.939	1.42557	514.7
									10	C1=CC(=CN=C1)Br	Non-2D	156.953	1.2743	514.2

## Sheet: Figure4b
Figure4b			Figure4c			Figure4d
FPR	TPR		NumRot	1.8		DisNN	SHAP	STEI	SHAP	Eccentricity	SHAP	NumN	SHAP	NumRot	SHAP	MolWt	SHAP
0	0		Eccentricity	1.54		-0.40492	0.60949	-1.28804	1.97527	1.54545	-2.72843	-0.68599	0.42552	1.2376	2.74303	0.91433	-0.69399
0	0.1		STEI	1.2		-0.40492	0.60949	-1.28804	1.97527	1.54545	-2.72843	-0.68599	0.42552	1.2376	2.74303	2.39783	-1.81997
0	0.7		DisNN	0.86		-0.40492	0.60949	-1.28804	1.97527	1.54545	-2.72843	-0.68599	0.42552	1.2376	2.74303	0.24108	-0.18298
0.2	0.7		MolWt	0.58		-0.40492	0.60949	-1.31961	2.02368	0.63636	-1.12347	-0.68599	0.42552	0.11251	0.24937	-0.03185	0.02418
0.2	0.9		NumN	0.55		-0.40492	0.60949	0.20198	-0.30975	-1.18182	2.08645	-0.68599	0.42552	-1.01258	-2.2443	-0.83991	0.6375
0.3	0.9					-0.22518	0.33894	-1.31961	2.02368	0.63636	-1.12347	1.02899	-0.63828	0.11251	0.24937	-0.4674	0.35476
0.3	1					-0.40492	0.60949	0.20198	-0.30975	-1.18182	2.08645	-0.68599	0.42552	-1.01258	-2.2443	-0.70574	0.53566
1	1					-0.40492	0.60949	0.19296	-0.29592	-0.27273	0.48149	-0.68599	0.42552	-1.01258	-2.2443	-0.23265	0.17658
						-0.22518	0.33894	0.18108	-0.27769	0.63636	-1.12347	1.02899	-0.63828	1.2376	2.74303	-0.4674	0.35476
						0.71847	-1.08145	0.36341	-0.55731	0.63636	-1.12347	2.74398	-1.70209	2.36268	5.2367	-0.56988	0.43254
						-0.40492	0.60949	0.20198	-0.30975	-1.18182	2.08645	-0.68599	0.42552	-1.01258	-2.2443	0.97855	-0.74273
						-0.40492	0.60949	-1.30518	2.00155	1.54545	-2.72843	-0.68599	0.42552	0.11251	0.24937	0.24108	-0.18298
						-0.40492	0.60949	1.78474	-2.73697	-0.27273	0.48149	-0.68599	0.42552	0.11251	0.24937	-0.23201	0.1761
						-0.40492	0.60949	0.20198	-0.30975	-1.18182	2.08645	-0.68599	0.42552	-1.01258	-2.2443	2.59831	-1.97213
						0.09436	-0.14204	1.76039	-2.69963	-0.27273	0.48149	1.02899	-0.63828	0.11251	0.24937	-0.4674	0.35476
						0.71847	-1.08145	0.33906	-0.51997	-0.27273	0.48149	1.02899	-0.63828	0.11251	0.24937	-0.94049	0.71384
						0.09436	-0.14204	0.33906	-0.51997	-1.18182	2.08645	1.02899	-0.63828	-1.01258	-2.2443	-0.87368	0.66313
						4.08863	-6.15429	1.70267	-2.61112	-0.27273	0.48149	1.02899	-0.63828	0.11251	0.24937	-0.94049	0.71384
						-0.40492	0.60949	0.14426	-0.22123	-1.18182	2.08645	-0.68599	0.42552	-1.01258	-2.2443	-0.84106	0.63837
						-0.40492	0.60949	0.19296	-0.29592	-0.27273	0.48149	-0.68599	0.42552	-1.01258	-2.2443	0.23874	-0.18121

## Sheet: FigureS4-5
Figure S4a					Figure S4b					Figure S4c					Figure S4d					Figure S4e					Figure S4f					Figure S4g					Figure S4h					Figure S4i					Figure S5a
2q (degree) (Measurement)	Intensity (Measurement)	2q (degree) (Simulation)	Intensity (Simulation)		2q (degree) (Measurement)	Intensity (Measurement)	2q (degree) (Simulation)	Intensity (Simulation)		2q (degree) (Measurement)	Intensity (Measurement)	2q (degree) (Simulation)	Intensity (Simulation)		2q (degree) (Measurement)	Intensity (Measurement)	2q (degree) (Simulation)	Intensity (Simulation)		2q (degree) (Measurement)	Intensity (Measurement)	2q (degree) (Simulation)	Intensity (Simulation)		2q (degree) (Measurement)	Intensity (Measurement)	2q (degree) (Simulation)	Intensity (Simulation)		2q (degree) (Measurement)	Intensity (Measurement)	2q (degree) (Simulation)	Intensity (Simulation)		2q (degree) (Measurement)	Intensity (Measurement)	2q (degree) (Simulation)	Intensity (Simulation)		2q (degree) (Measurement)	Intensity (Measurement)	2q (degree) (Simulation)	Intensity (Simulation)		2q (degree) (Measurement)	Intensity (Measurement)	2q (degree) (Simulation)	Intensity (Simulation)
5	58	5	55.312		5	43	5	66.6611		5	85	5	61.7678		5	39	5	21.2501		5	21	5	0		5	28	5	53.443		5	29	5	0		5	21	5	0		5	12.0159	5	-440		5	0.11204	5	-440
5.02	65	5.02	59.0752		5.02	49	5.02	71.685		5.02	85	5.02	66.2469		5.02	33	5.02	22.1302		5.02	31	5.02	0.01818		5.02	27	5.02	79.2237		5.02	23	5.02	0		5.02	33	5.02	0		5.02	12.3892	5.02	-440		5.02	0.11325	5.02	-440
5.04	46	5.04	63.2348		5.04	43	5.04	77.2971		5.04	75	5.04	71.2302		5.04	38	5.04	23.0661		5.04	23	5.04	0.01869		5.04	30	5.04	121.889		5.04	25	5.04	0		5.04	21	5.04	0		5.04	12.7803	5.04	-440		5.04	0.11384	5.04	-440
5.06	69	5.06	67.8485		5.06	39	5.06	83.5925		5.06	72	5.06	76.7959		5.06	31	5.06	24.0626		5.06	30	5.06	0.01922		5.06	36	5.06	186.53		5.06	24	5.06	0		5.06	32	5.06	0		5.06	13.1901	5.06	-440		5.06	0.11422	5.06	-440
5.08	54	5.08	72.9846		5.08	45	5.08	90.6866		5.08	77	5.08	83.0379		5.08	31	5.08	25.125		5.08	30	5.08	0.01978		5.08	39	5.08	264.442		5.08	20	5.08	0		5.08	18	5.08	0		5.08	13.6199	5.08	-440		5.08	0.11435	5.08	-440
5.1	58	5.1	78.7247		5.1	66	5.1	98.7196		5.1	81	5.1	90.0701		5.1	25.2502	5.1	26.2593		5.1	27	5.1	0.02037		5.1	38	5.1	307.932		5.1	30	5.1	0		5.1	20	5.1	0		5.1	14.0711	5.1	-440		5.1	0.11447	5.1	-440
5.12	69	5.12	85.1672		5.12	60	5.12	107.864		5.12	95	5.12	98.031		5.12	26.0625	5.12	27.472		5.12	30	5.12	0.02098		5.12	42	5.12	270.08		5.12	22	5.12	0		5.12	22	5.12	0		5.12	14.5451	5.12	-440		5.12	0.11452	5.12	-440
5.14	57	5.14	92.4309		5.14	65	5.14	118.334		5.14	98	5.14	107.091		5.14	35.8108	5.14	28.7707		5.14	26	5.14	0.02161		5.14	42	5.14	192.539		5.14	17	5.14	0		5.14	36	5.14	0		5.14	15.0434	5.14	-440		5.14	0.11457	5.14	-440
5.16	70	5.16	100.661		5.16	81	5.16	130.397		5.16	126	5.16	117.461		5.16	27.0373	5.16	30.1635		5.16	26	5.16	0.02228		5.16	32	5.16	126.184		5.16	28	5.16	0		5.16	34	5.16	0		5.16	15.5678	5.16	-440		5.16	0.11487	5.16	-440
5.18	106	5.18	110.036		5.18	78	5.18	144.391		5.18	154	5.18	129.405		5.18	26.5499	5.18	31.6599		5.18	25	5.18	0.02298		5.18	41	5.18	81.9004		5.18	19	5.18	0		5.18	29	5.18	0		5.18	16.1201	5.18	-440		5.18	0.11525	5.18	-440
5.2	95	5.2	120.777		5.2	66	5.2	160.748		5.2	127	5.2	143.256		5.2	27.0373	5.2	33.2702		5.2	26	5.2	0.02371		5.2	29	5.2	55.0286		5.2	29	5.2	0		5.2	25	5.2	0		5.2	16.7022	5.2	-440		5.2	0.11532	5.2	-440
5.22	89	5.22	133.163		5.22	81	5.22	180.028		5.22	168	5.22	159.439		5.22	22.4882	5.22	35.0065		5.22	34	5.22	0.02448		5.22	27	5.22	39.1002		5.22	17	5.22	0		5.22	24	5.22	0		5.22	17.3164	5.22	-440		5.22	0.11853	5.22	-440
5.24	128	5.24	147.543		5.24	85	5.24	202.964		5.24	162	5.24	178.506		5.24	28.1746	5.24	36.8821		5.24	23	5.24	0.02529		5.24	33	5.24	29.316		5.24	27	5.24	0		5.24	28	5.24	0		5.24	17.9652	5.24	-440		5.24	0.12186	5.24	-440
5.26	95	5.26	164.368		5.26	96	5.26	230.533		5.26	193	5.26	201.177		5.26	29.3119	5.26	38.9123		5.26	24	5.26	0.02613		5.26	30	5.26	22.8849		5.26	25	5.26	0		5.26	22	5.26	0		5.26	18.651	5.26	-440		5.26	0.12535	5.26	-440
5.28	120	5.28	184.22		5.28	88	5.28	264.055		5.28	208	5.28	228.413		5.28	28.8245	5.28	41.1147		5.28	34	5.28	0.02702		5.28	22	5.28	18.3792		5.28	16	5.28	0		5.28	21	5.28	0		5.28	19.3769	5.28	-440.192		5.28	0.12898	5.28	-440
5.3	74	5.3	207.863		5.3	98	5.3	305.352		5.3	247	5.3	261.51		5.3	30.6117	5.3	43.509		5.3	22	5.3	0.02795		5.3	24	5.3	15.0767		5.3	25	5.3	0		5.3	29	5.3	0		5.3	20.1459	5.3	-448.842		5.3	0.13277	5.3	-440
5.32	123	5.32	236.32		5.32	148	5.32	356.984		5.32	292	5.32	302.255		5.32	22.8131	5.32	46.1184		5.32	28	5.32	0.02894		5.32	18	5.32	12.5802		5.32	17	5.32	0		5.32	25	5.32	0		5.32	20.9616	5.32	-457.838		5.32	0.13676	5.32	-440
5.34	130	5.34	270.972		5.34	191	5.34	422.642		5.34	322	5.34	353.157		5.34	42.1472	5.34	48.9693		5.34	28	5.34	0.02998		5.34	18	5.34	10.6488		5.34	22	5.34	0		5.34	28	5.34	0		5.34	21.8278	5.34	-467.202		5.34	0.1409	5.34	-440
5.36	194	5.36	313.731		5.36	234	5.36	507.798		5.36	353	5.36	417.828		5.36	29.1495	5.36	52.0923		5.36	25	5.36	0.03107		5.36	26	5.36	9.12561		5.36	18	5.36	0		5.36	37	5.36	0		5.36	22.7488	5.36	-476.957		5.36	0.14524	5.36	-440
5.38	208	5.38	367.292		5.38	241	5.38	620.938		5.38	406	5.38	501.613		5.38	38.4104	5.38	55.5232		5.38	24	5.38	0.03223		5.38	24	5.38	7.90424		5.38	22	5.38	0		5.38	30	5.38	0		5.38	23.7293	5.38	-487.127		5.38	0.14977	5.38	-440
5.4	291	5.4	435.551		5.4	269	5.4	776.237		5.4	469	5.4	612.78		5.4	28.1746	5.4	59.3037		5.4	16	5.4	0.03345		5.4	23	5.4	6.91061		5.4	29	5.4	0		5.4	24	5.4	0		5.4	24.7745	5.4	-497.74		5.4	0.15453	5.4	-440
5.42	318	5.42	524.308		5.42	350	5.42	999.921		5.42	514	5.42	765.074		5.42	21.8383	5.42	63.4829		5.42	36	5.42	0.03474		5.42	24	5.42	6.09186		5.42	24	5.42	0		5.42	23	5.42	0		5.42	25.8902	5.42	-508.824		5.42	0.15951	5.42	-440
5.44	393	5.44	642.621		5.44	333	5.44	1344.14		5.44	631	5.44	983.799		5.44	37.2731	5.44	68.1185		5.44	30	5.44	0.0361		5.44	25	5.44	5.4095		5.44	21	5.44	0		5.44	23	5.44	0		5.44	27.0829	5.44	-520.413		5.44	0.16473	5.44	-440
5.46	470	5.46	805.791		5.46	350	5.46	1909.53		5.46	709	5.46	1319.19		5.46	28.3371	5.46	73.2796		5.46	19	5.46	0.03755		5.46	16	5.46	4.83502		5.46	23	5.46	0		5.46	27	5.46	0		5.46	28.3599	5.46	-532.54		5.46	0.17022	5.46	-440
5.48	576	5.48	1042.46		5.48	270	5.48	2863.87		5.48	888	5.48	1868.6		5.48	32.2364	5.48	79.0482		5.48	28	5.48	0.03909		5.48	30	5.48	4.34694		5.48	20	5.48	0		5.48	22	5.48	0		5.48	29.7293	5.48	-545.246		5.48	0.17599	5.48	-440
5.5	610	5.5	1409.74		5.5	197	5.5	4421.12		5.5	955	5.5	2795.99		5.5	22.6506	5.5	85.5232		5.5	35	5.5	0.04073		5.5	24	5.5	3.92885		5.5	30	5.5	0		5.5	20	5.5	0		5.5	31.2002	5.5	-558.571		5.5	0.18205	5.5	-440
5.52	675	5.52	2016.57		5.52	159	5.52	6696.73		5.52	960	5.52	4314.2		5.52	28.6621	5.52	92.8245		5.52	25	5.52	0.04247		5.52	23	5.52	3.56804		5.52	18	5.52	0		5.52	27	5.52	0		5.52	32.7829	5.52	-572.563		5.52	0.18843	5.52	-440
5.54	861	5.54	3040.23		5.54	111	5.54	9170.22		5.54	901	5.54	6551.1		5.54	30.7742	5.54	101.098		5.54	27	5.54	0.04432		5.54	23	5.54	3.25455		5.54	16	5.54	0		5.54	22	5.54	0		5.54	34.4889	5.54	-587.272		5.54	0.19516	5.54	-440
5.56	920	5.56	4696.55		5.56	108	5.56	10000		5.56	657	5.56	9041.81		5.56	23.7879	5.56	110.524		5.56	28	5.56	0.0463		5.56	18	5.56	2.98048		5.56	22	5.56	0		5.56	28	5.56	0		5.56	36.3314	5.56	-602.756		5.56	0.20225	5.56	-440
5.58	939	5.58	7066.67		5.58	83	5.58	8245.02		5.58	436	5.58	10000		5.58	31.4241	5.58	121.325		5.58	31	5.58	0.04841		5.58	20	5.58	2.73951		5.58	21	5.58	0		5.58	34	5.58	0		5.58	38.3255	5.58	-619.076		5.58	0.20973	5.58	-440
5.6	916	5.6	9485.6		5.6	87	5.6	5705.62		5.6	250	5.6	8347.66		5.6	35.3234	5.6	133.781		5.6	14	5.6	0.05067		5.6	21	5.6	2.52654		5.6	23	5.6	0		5.6	25	5.6	0		5.6	40.488	5.6	-636.302		5.6	0.21764	5.6	-440
5.62	840	5.62	10000		5.62	48	5.62	3711.11		5.62	162	5.62	5809.26		5.62	21.5133	5.62	148.246		5.62	25	5.62	0.05309		5.62	18	5.62	2.33739		5.62	25	5.62	0		5.62	20	5.62	0		5.62	42.8385	5.62	-654.511		5.62	0.226	5.62	-440
5.64	722	5.64	8018.32		5.64	32	5.64	2420.92		5.64	83	5.64	3783.31		5.64	26.0625	5.64	165.173		5.64	24	5.64	0.05569		5.64	29	5.64	2.16866		5.64	22	5.64	0		5.64	20	5.64	0		5.64	45.3994	5.64	-673.791		5.64	0.23485	5.64	-440
5.66	563	5.66	5481.86		5.66	31	5.66	1647		5.66	50	5.66	2464.93		5.66	30.2868	5.66	185.15		5.66	30	5.66	0.05848		5.66	26	5.66	2.01752		5.66	20	5.66	0		5.66	21	5.66	0		5.66	48.1965	5.66	-694.237		5.66	0.24424	5.66	-440
5.68	499	5.68	3557.1		5.68	25	5.68	1186.53		5.68	51	5.68	1672.44		5.68	22.1632	5.68	208.948		5.68	18	5.68	0.06149		5.68	25	5.68	1.88161		5.68	29	5.68	0		5.68	18	5.68	0		5.68	51.2597	5.68	-715.959		5.68	0.25419	5.68	-440
5.7	311	5.7	2328.21		5.7	32	5.7	899.458		5.7	42	5.7	1201.43		5.7	25.9001	5.7	237.597		5.7	24	5.7	0.06474		5.7	23	5.7	1.75895		5.7	16	5.7	0		5.7	29	5.7	0		5.7	54.6239	5.7	-739.08		5.7	0.26477	5.7	-440
5.72	171	5.72	1594.22		5.72	26	5.72	707.588		5.72	43	5.72	908.723		5.72	30.7742	5.72	272.494		5.72	23	5.72	0.06826		5.72	22	5.72	1.64789		5.72	30	5.72	0		5.72	33	5.72	0		5.72	58.3296	5.72	-763.738		5.72	0.27602	5.72	-440
5.74	80	5.74	1156.16		5.74	23	5.74	571.464		5.74	42	5.74	713.763		5.74	47.3463	5.74	315.569		5.74	19	5.74	0.07206		5.74	17	5.74	1.547		5.74	16	5.74	0		5.74	18	5.74	0		5.74	62.4246	5.74	-790.092		5.74	10.2638	5.74	-440
5.76	67	5.76	880.916		5.76	23	5.76	470.844		5.76	30	5.76	575.795		5.76	95.9253	5.76	369.548		5.76	18	5.76	0.07619		5.76	17	5.76	1.45508		5.76	21	5.76	0		5.76	21	5.76	0		5.76	66.9652	5.76	-818.323		5.76	10.5582	5.76	-440
5.78	55	5.78	695.479		5.78	25	5.78	394.321		5.78	35	5.78	473.986		5.78	119.484	5.78	438.367		5.78	25	5.78	0.08069		5.78	25	5.78	1.3711		5.78	25	5.78	0		5.78	19	5.78	0		5.78	72.0183	5.78	-848.636		5.78	10.8655	5.78	-440
5.8	49	5.8	563.158		5.8	34	5.8	334.827		5.8	37	5.8	396.653		5.8	154.415	5.8	527.9		5.8	14	5.8	0.0856		5.8	23	5.8	1.29418		5.8	21	5.8	0		5.8	30	5.8	0		5.8	77.6638	5.8	-881.271		5.8	11.1865	5.8	-440
5.82	60	5.82	464.97		5.82	28	5.82	287.709		5.82	32	5.82	336.591		5.82	211.118	5.82	647.326		5.82	28	5.82	0.09097		5.82	28	5.82	1.22355		5.82	26	5.82	0		5.82	19	5.82	0		5.82	83.9976	5.82	-916.502		5.82	11.5222	5.82	-440
5.84	56	5.84	390.083		5.84	35	5.84	249.79		5.84	34	5.84	289.064		5.84	259.047	5.84	812.189		5.84	15	5.84	0.09686		5.84	19	5.84	1.15853		5.84	15	5.84	0		5.84	18	5.84	0		5.84	91.136	5.84	-954.652		5.84	11.8733	5.84	-440
5.86	61	5.86	331.725		5.86	20	5.86	218.843		5.86	28	5.86	250.844		5.86	306.976	5.86	1051.65		5.86	25	5.86	0.10334		5.86	25	5.86	1.09856		5.86	20	5.86	0		5.86	22	5.86	7.90999		5.86	99.2207	5.86	-996.096		5.86	12.2409	5.86	-440
5.88	48	5.88	285.413		5.88	18	5.88	193.269		5.88	41	5.88	219.672		5.88	378.138	5.88	1423.88		5.88	19	5.88	0.11048		5.88	24	5.88	1.04311		5.88	19	5.88	0		5.88	22	5.88	8.13396		5.88	108.426	5.88	-1041.28		5.88	12.626	5.88	-440
5.9	53	5.9	248.078		5.9	33	5.9	171.901		5.9	24	5.9	193.928		5.9	495.768	5.9	2039.57		5.9	24	5.9	0.1184		5.9	25	5.9	0.99176		5.9	29	5.9	0		5.9	27	5.9	8.36758		5.9	118.967	5.9	-1090.72		5.9	13.0299	5.9	-440
5.92	33	5.92	217.559		5.92	21	5.92	153.871		5.92	21	5.92	172.429		5.92	397.473	5.92	3077.92		5.92	26	5.92	0.12719		5.92	18	5.92	0.9441		5.92	28	5.92	0		5.92	23	5.92	8.6114		5.92	131.114	5.92	-1145.05		5.92	13.4536	5.92	-440
5.94	42	5.94	192.305		5.94	23	5.94	138.52		5.94	16	5.94	154.296		5.94	331.996	5.94	4755.04		5.94	21	5.94	0.137		5.94	21	5.94	0.8998		5.94	20	5.94	0		5.94	21	5.94	8.86603		5.94	145.21	5.94	-1205.03		5.94	13.8988	5.94	-440
5.96	33	5.96	171.179		5.96	21	5.96	125.347		5.96	20	5.96	138.866		5.96	237.276	5.96	7144.27		5.96	18	5.96	0.14799		5.96	31	5.96	0.85854		5.96	18	5.96	0		5.96	18	5.96	9.13212		5.96	161.691	5.96	-1271.58		5.96	14.3667	5.96	-440
5.98	29	5.98	153.332		5.98	21	5.98	113.959		5.98	26	5.98	125.629		5.98	161	5.98	9549.85		5.98	18	5.98	0.16034		5.98	21	5.98	0.82004		5.98	15	5.98	0		5.98	24	5.98	9.41037		5.98	181.122	5.98	-1345.81		5.98	14.859	5.98	-440
6	21	6	138.124		6	22	6	104.05		6	19	6	114.19		6	124	6	10000		6	19	6	0.17431		6	26	6	0.78408		6	20	6	0		6	24	6	9.70152		6	204.245	6	-1429.14		6	15.3776	6	-440
6.02	28	6.02	125.061		6.02	24	6.02	95.3744		6.02	25	6.02	104.239		6.02	66	6.02	7976.06		6.02	27	6.02	0.19017		6.02	20	6.02	0.75043		6.02	21	6.02	0		6.02	27	6.02	10.0064		6.02	232.048	6.02	-1523.31		6.02	15.9243	6.02	-440
6.04	26	6.04	113.759		6.04	27	6.04	87.7368		6.04	18	6.04	95.5295		6.04	52	6.04	5440.91		6.04	25	6.04	0.20829		6.04	26	6.04	0.7189		6.04	16	6.04	0		6.04	16	6.04	10.3258		6.04	265.87	6.04	-1630.55		6.04	16.5014	6.04	-440
6.06	22	6.06	103.917		6.06	25	6.06	80.9784		6.06	25	6.06	87.8643		6.06	34	6.06	3529.21		6.06	21	6.06	0.22911		6.06	20	6.06	0.68932		6.06	30	6.06	0		6.06	21	6.06	10.6608		6.06	307.555	6.06	-1753.73		6.06	17.1111	6.06	-440
6.08	25	6.08	95.294		6.08	23	6.08	74.9696		6.08	19	6.08	81.0831		6.08	29	6.08	2311.63		6.08	21	6.08	0.2532		6.08	16	6.08	0.66152		6.08	27	6.08	0		6.08	31	6.08	11.0124		6.08	359.701	6.08	-1896.58		6.08	17.7562	6.08	-440
6.1	17	6.1	87.6984		6.1	27	6.1	69.6039		6.1	17	6.1	75.0554		6.1	34	6.1	1584.92		6.1	22	6.1	0.28128		6.1	26	6.1	0.63537		6.1	22	6.1	0		6.1	19	6.1	11.3816		6.1	426.052	6.1	-2064.1		6.1	18.4394	6.1	-440
6.12	27	6.12	80.9732		6.12	21	6.12	64.7929		6.12	24	6.12	69.674		6.12	38	6.12	1150.91		6.12	23	6.12	0.31426		6.12	24	6.12	0.61074		6.12	21	6.12	0		6.12	20	6.12	11.7697		6.12	512.168	6.12	-2263.11		6.12	19.2513	6.12	-440
6.14	25	6.14	74.9908		6.14	23	6.14	60.4628		6.14	19	6.14	64.8498		6.14	33	6.14	877.777		6.14	24	6.14	0.35334		6.14	21	6.14	0.58751		6.14	19	6.14	9.74202		6.14	25	6.14	12.178		6.14	626.689	6.14	-2503.38		6.14	20.0235	6.14	-447.476
6.16	30	6.16	69.646		6.16	19	6.16	56.5518		6.16	18	6.16	60.5088		6.16	11	6.16	693.477		6.16	35	6.16	0.40013		6.16	27	6.16	0.56558		6.16	25	6.16	10.0147		6.16	26	6.16	12.6079		6.16	784.088	6.16	-2800.16		6.16	20.8449	6.16	-456.562
6.18	18	6.18	64.8515		6.18	22	6.18	53.0076		6.18	21	6.18	56.5885		6.18	28	6.18	561.822		6.18	17	6.18	0.45675		6.18	21	6.18	0.54486		6.18	16	6.18	10.299		6.18	19	6.18	13.061		6.18	1011.24	6.18	-3180		6.18	21.72	6.18	-466.047
6.2	29	6.2	60.5344		6.2	21	6.2	49.7858		6.2	21	6.2	53.0364		6.2	17	6.2	464.056		6.2	24	6.2	0.52613		6.2	20	6.2	0.52525		6.2	22	6.2	10.5956		6.2	19	6.2	13.5389		6.2	1361.62	6.2	-3690.02		6.2	22.654	6.2	-475.963
6.22	25	6.22	56.6336		6.22	25	6.22	46.8486		6.22	24	6.22	49.808		6.22	25	6.22	389.449		6.22	14	6.22	0.61236		6.22	19	6.22	0.50668		6.22	26	6.22	10.9052		6.22	24	6.22	14.0434		6.22	1938.12	6.22	-4402.41		6.22	23.653	6.22	-486.343
6.24	22	6.24	53.0973		6.24	23	6.24	44.1633		6.24	24	6.24	46.8651		6.24	25	6.24	331.282		6.24	23	6.24	0.72126		6.24	20	6.24	0.48908		6.24	24	6.24	11.2285		6.24	22	6.24	14.5768		6.24	2911.15	6.24	-5395.5		6.24	24.7234	6.24	-497.226
6.26	17	6.26	49.8815		6.26	31	6.26	41.7021		6.26	27	6.26	44.1751		6.26	31	6.26	285.105		6.26	16	6.26	0.86135		6.26	18	6.26	0.47238		6.26	21	6.26	11.5665		6.26	20	6.26	15.141		6.26	4495.26	6.26	-6704.67		6.26	25.873	6.26	-508.655
6.28	25	6.28	46.9487		6.28	15	6.28	39.4408		6.28	22	6.28	41.7098		6.28	28	6.28	247.865		6.28	14	6.28	1.0456		6.28	17	6.28	0.45652		6.28	13	6.28	11.9199		6.28	14	6.28	15.7387		6.28	6797.04	6.28	-8244.42		6.28	27.111	6.28	-520.683
6.3	24	6.3	44.2668		6.3	22	6.3	37.3583		6.3	26	6.3	39.445		6.3	18	6.3	217.414		6.3	28	6.3	1.29495		6.3	16	6.3	0.44145		6.3	24	6.3	12.2897		6.3	20	6.3	16.3724		6.3	9257.25	6.3	-9621.46		6.3	28.4479	6.3	-533.366
6.32	22	6.32	41.8079		6.32	16	6.32	35.4362		6.32	18	6.32	37.3595		6.32	24	6.32	192.21		6.32	17	6.32	1.64658		6.32	28	6.32	0.42711		6.32	22	6.32	12.677		6.32	34	6.32	17.0451		6.32	10000	6.32	-10000		6.32	29.8963	6.32	-546.775
6.34	29	6.34	39.548		6.34	13	6.34	33.6585		6.34	24	6.34	35.4349		6.34	26	6.34	171.121		6.34	21	6.34	2.17304		6.34	14	6.34	0.41346		6.34	18	6.34	13.083		6.34	23	6.34	17.7601		6.34	8179.04	6.34	-9043.81		6.34	31.4713	6.34	-560.993
6.36	30	6.36	37.4663		6.36	27	6.36	32.0112		6.36	25	6.36	33.655		6.36	21	6.36	153.302		6.36	11	6.36	3.018		6.36	26	6.36	0.40045		6.36	22	6.36	13.5087		6.36	22	6.36	18.521		6.36	5639.77	6.36	-7509.84		6.36	33.1912	6.36	-576.118
6.38	28	6.38	35.5445		6.38	21	6.38	30.4818		6.38	20	6.38	32.0059		6.38	23	6.38	138.114		6.38	20	6.38	4.43847		6.38	20	6.38	0.38804		6.38	24	6.38	13.9555		6.38	21	6.38	19.3319		6.38	3665.51	6.38	-6054.34		6.38	35.0788	6.38	-592.274
6.4	28	6.4	33.7666		6.4	28	6.4	29.0593		6.4	28	6.4	30.4749		6.4	24	6.4	125.065		6.4	18	6.4	6.80557		6.4	13	6.4	0.3762		6.4	21	6.4	14.4249		6.4	14	6.4	20.1971		6.4	2393.29	6.4	-4892.13		6.4	37.1629	6.4	-609.614
6.42	20	6.42	32.1188		6.42	30	6.42	27.734		6.42	20	6.42	29.051		6.42	24	6.42	113.775		6.42	19	6.42	10.4608		6.42	18	6.42	0.3649		6.42	24	6.42	14.9183		6.42	17	6.42	21.1217		6.42	1631.14	6.42	-4038.74		6.42	39.4805	6.42	-628.335
6.44	19	6.44	30.5885		6.44	24	6.44	26.4972		6.44	23	6.44	27.7246		6.44	19	6.44	103.941		6.44	25	6.44	15.1005		6.44	14	6.44	0.3541		6.44	18	6.44	15.4375		6.44	23	6.44	22.1112		6.44	1177.32	6.44	-3431.21		6.44	42.0806	6.44	-648.696
6.46	21	6.46	29.1649		6.46	18	6.46	25.3413		6.46	16	6.46	26.4868		6.46	14	6.46	95.3247		6.46	22	6.46	18.2715		6.46	25	6.46	0.34377		6.46	13	6.46	15.9842		6.46	20	6.46	23.1718		6.46	893.779	6.46	-2989.61		6.46	45.0303	6.46	-671.046
6.48	33	6.48	27.8384		6.48	13	6.48	24.2593		6.48	24	6.48	25.3301		6.48	17	6.48	87.7336		6.48	17	6.48	16.7097		6.48	25	6.48	0.33388		6.48	32	6.48	16.5605		6.48	22	6.48	24.3104		6.48	703.838	6.48	-2652.99		6.48	48.4243	6.48	-695.875
6.5	21	6.5	26.6002		6.5	21	6.5	23.2451		6.5	24	6.5	24.2475		6.5	26	6.5	81.0117		6.5	21	6.5	12.1837		6.5	22	6.5	0.32442		6.5	18	6.5	17.1685		6.5	18	6.5	25.535		6.5	568.86	6.5	-2385.08		6.5	52.4051	6.5	-723.914
6.52	17	6.52	25.4428		6.52	23	6.52	22.2932		6.52	18	6.52	23.2327		6.52	19	6.52	75.0315		6.52	26	6.52	8.03958		6.52	20	6.52	0.31535		6.52	11	6.52	17.8106		6.52	24	6.52	26.8544		6.52	468.976	6.52	-2165.59		6.52	57.2073	6.52	-756.355
6.54	27	6.54	24.3592		6.54	14	6.54	21.3985		6.54	22	6.54	22.2803		6.54	31	6.54	69.6882		6.54	18	6.54	5.20826		6.54	18	6.54	0.30666		6.54	21	6.54	18.4893		6.54	17	6.54	28.2786		6.54	392.952	6.54	-1982.3		6.54	63.2617	6.54	-795.372
6.56	24	6.56	23.3433		6.56	26	6.56	20.5565		6.56	18	6.56	21.3852		6.56	28	6.56	64.8946		6.56	12	6.56	3.47421		6.56	22	6.56	0		6.56	17	6.56	19.2076		6.56	17	6.56	29.819		6.56	333.806	6.56	-1827.04		6.56	71.4044	6.56	-845.011
6.58	23	6.58	22.3896		6.58	13	6.58	19.7633		6.58	13	6.58	20.543		6.58	23	6.58	60.578		6.58	27	6.58	2.44692		6.58	18	6.58	0.04149		6.58	10	6.58	19.9685		6.58	18	6.58	31.4885		6.58	286.937	6.58	-1693.92		6.58	83.1618	6.58	-911.931
6.6	24	6.6	21.4932		6.6	20	6.6	19.015		6.6	26	6.6	19.7495		6.6	16	6.6	56.6773		6.6	19	6.6	1.82117		6.6	18	6.6	0.04264		6.6	21	6.6	20.7755		6.6	16	6.6	33.302		6.6	249.2	6.6	-1578.61		6.6	100.867	6.6	-1004.33
6.62	19	6.62	20.6495		6.62	14	6.62	18.3085		6.62	22	6.62	19.001		6.62	16	6.62	53.1408		6.62	22	6.62	1.41426		6.62	20	6.62	0.04384		6.62	22	6.62	21.6324		6.62	20	6.62	35.2766		6.62	218.387	6.62	-1477.79		6.62	127.049	6.62	-1127.16
6.64	15	6.64	19.8545		6.64	16	6.64	17.6405		6.64	26	6.64	18.2943		6.64	18	6.64	49.9246		6.64	22	6.64	1.13159		6.64	27	6.64	0.04509		6.64	19	6.64	22.5434		6.64	21	6.64	37.4317		6.64	192.915	6.64	-1388.94		6.64	161.51	6.64	-1270.87
6.66	17	6.66	19.1044		6.66	17	6.66	17.0085		6.66	22	6.66	17.6263		6.66	23	6.66	46.9914		6.66	22	6.66	0.92558		6.66	19	6.66	0.04639		6.66	15	6.66	23.5131		6.66	21	6.66	39.7901		6.66	171.624	6.66	-1310.05		6.66	192.441	6.66	-1387.23
6.68	16	6.68	18.3961		6.68	21	6.68	16.4098		6.68	22	6.68	16.9942		6.68	22	6.68	44.3088		6.68	14	6.68	0.77048		6.68	14	6.68	0.04775		6.68	23	6.68	24.5467		6.68	21	6.68	42.3781		6.68	153.653	6.68	-1239.57		6.68	196.148	6.68	-1400.53
6.7	20	6.7	17.7264		6.7	23	6.7	15.8421		6.7	29	6.7	16.3955		6.7	15	6.7	41.8491		6.7	23	6.7	0.65087		6.7	12	6.7	0.04918		6.7	19	6.7	25.6498		6.7	23	6.7	45.2265		6.7	138.35	6.7	-1176.22		6.7	175.397	6.7	-1324.37
6.72	26	6.72	17.0926		6.72	22	6.72	15.3034		6.72	26	6.72	15.8278		6.72	24	6.72	39.5884		6.72	13	6.72	0.5568		6.72	19	6.72	0.05066		6.72	17	6.72	26.829		6.72	17	6.72	48.3712		6.72	125.213	6.72	-1118.99		6.72	154.119	6.72	-1241.45
6.74	23	6.74	16.4922		6.74	17	6.74	14.7917		6.74	27	6.74	15.2891		6.74	18	6.74	37.5058		6.74	17	6.74	0.48154		6.74	13	6.74	0.05222		6.74	19	6.74	28.0913		6.74	25	6.74	51.8548		6.74	113.855	6.74	-1067.03		6.74	142.117	6.74	-1192.13
6.76	23	6.76	15.9228		6.76	17	6.76	14.3052		6.76	17	6.76	14.7774		6.76	12	6.76	35.5831		6.76	13	6.76	0.42044		6.76	23	6.76	0.05385		6.76	17	6.76	29.4447		6.76	16	6.76	55.7275		6.76	103.968	6.76	-1019.65		6.76	139.114	6.76	-1179.47
6.78	16	6.78	15.3825		6.78	21	6.78	13.8423		6.78	14	6.78	14.291		6.78	17	6.78	33.8044		6.78	21	6.78	0.37019		6.78	21	6.78	0.05555		6.78	20	6.78	30.8982		6.78	25	6.78	60.0495		6.78	95.3116	6.78	-976.276		6.78	142.807	6.78	-1195.02
6.8	27	6.8	14.8691		6.8	23	6.8	13.4015		6.8	14	6.8	13.8282		6.8	21	6.8	32.1556		6.8	23	6.8	0.32838		6.8	14	6.8	0.05734		6.8	24	6.8	32.4619		6.8	20	6.8	64.8926		6.8	87.689	6.8	-936.424		6.8	151.311	6.8	-1230.08
6.82	19	6.82	14.381		6.82	27	6.82	12.9814		6.82	17	6.82	13.3875		6.82	24	6.82	30.6245		6.82	24	6.82	0.29323		6.82	22	6.82	0.05922		6.82	17	6.82	34.1472		6.82	21	6.82	70.3439		6.82	80.9428	6.82	-899.682		6.82	163.636	6.82	-1279.2
6.84	21	6.84	13.9166		6.84	15	6.84	12.5808		6.84	21	6.84	12.9675		6.84	31	6.84	29.2		6.84	22	6.84	0.26341		6.84	13	6.84	0.06119		6.84	23	6.84	35.967		6.84	17	6.84	76.5091		6.84	74.944	6.84	-865.702		6.84	179.549	6.84	-1339.96
6.86	16	6.86	13.4742		6.86	21	6.86	12.1984		6.86	23	6.86	12.567		6.86	20	6.86	27.8725		6.86	18	6.86	0.23789		6.86	26	6.86	0.06326		6.86	24	6.86	37.9361		6.86	27	6.86	83.5181		6.86	69.5865	6.86	-834.185		6.86	199.33	6.86	-1411.84
6.88	25	6.88	13.0526		6.88	21	6.88	11.8331		6.88	18	6.88	12.1847		6.88	14	6.88	26.6335		6.88	23	6.88	0.21589		6.88	18	6.88	0.06543		6.88	28	6.88	40.0711		6.88	31	6.88	91.5313		6.88	64.7822	6.88	-804.874		6.88	223.639	6.88	-1495.46
6.9	20	6.9	12.6505		6.9	16	6.9	11.4841		6.9	20	6.9	11.8197		6.9	22	6.9	25.4752		6.9	15	6.9	0.1968		6.9	26	6.9	0.06772		6.9	18	6.9	42.3912		6.9	22	6.9	100.749		6.9	60.4576	6.9	-777.545		6.9	253.515	6.9	-1592.21
6.92	17	6.92	12.2667		6.92	21	6.92	11.1502		6.92	24	6.92	11.4707		6.92	25	6.92	24.3907		6.92	18	6.92	0.18012		6.92	8	6.92	0.07013		6.92	16	6.92	44.9184		6.92	16	6.92	111.424		6.92	56.5511	6.92	-752.005		6.92	290.454	6.92	-1704.27
6.94	16	6.94	11.9001		6.94	24	6.94	10.8307		6.94	20	6.94	11.137		6.94	22	6.94	23.3741		6.94	21	6.94	0.16547		6.94	15	6.94	0.07268		6.94	27	6.94	47.6781		6.94	23	6.94	123.878		6.94	53.0106	6.94	-728.084		6.94	336.598	6.94	-1834.66
6.96	19	6.96	11.5497		6.96	24	6.96	10.5247		6.96	24	6.96	10.8177		6.96	25	6.96	22.4196		6.96	20	6.96	0.15253		6.96	24	6.96	0.07536		6.96	19	6.96	50.6996		6.96	26	6.96	138.526		6.96	49.7919	6.96	-705.634		6.96	395.028	6.96	-1987.53
6.98	18	6.98	11.2145		6.98	19	6.98	10.2315		6.98	17	6.98	10.5118		6.98	22	6.98	21.5224		6.98	17	6.98	0.14105		6.98	22	6.98	0.0782		6.98	24	6.98	54.017		6.98	24	6.98	155.911		6.98	46.8571	6.98	-684.522		6.98	470.276	6.98	-2168.58
7	17	7	10.8937		7	16	7	9.95041		7	20	7	10.2188		7	26	7	20.6779		7	28	7	0.13081		7	13	7	0.0812		7	29	7	57.6702		7	23	7	176.752		7	44.1739	7	-664.635		7	569.223	7	-2385.84
7.02	22	7.02	10.5864		7.02	16	7.02	0		7.02	22	7.02	9.93782		7.02	19	7.02	19.8821		7.02	21	7.02	0.12165		7.02	19	7.02	0.08437		7.02	22	7.02	61.7059		7.02	39	7.02	202.02		7.02	41.7144	7.02	-645.867		7.02	702.934	7.02	-2651.29
7.04	16	7.04	10.292		7.04	14	7.04	0		7.04	18	7.04	1.36309e-07		7.04	26	7.04	19.1314		7.04	17	7.04	0.11341		7.04	29	7.04	0.08773		7.04	20	7.04	66.1794		7.04	27	7.04	233.045		7.04	39.4544	7.04	-628.128		7.04	890.923	7.04	-2984.83
7.06	16	7.06	10.0097		7.06	16	7.06	0		7.06	20	7.06	1.40498e-07		7.06	19	7.06	18.4224		7.06	15	7.06	0.10598		7.06	12	7.06	0.0913		7.06	27	7.06	71.156		7.06	25	7.06	271.688		7.06	37.373	7.06	-611.335		7.06	1171.06	7.06	-3422.08
7.08	23	7.08	9.73879		7.08	30	7.08	0		7.08	16	7.08	1.44883e-07		7.08	20	7.08	17.752		7.08	20	7.08	0.09926		7.08	20	7.08	0.09509		7.08	31	7.08	76.714		7.08	37	7.08	320.613		7.08	35.4518	7.08	-595.414		7.08	1618.6	7.08	-4023.18
7.1	22	7.1	0		7.1	29	7.1	0		7.1	19	7.1	1.49477e-07		7.1	23	7.1	17.1176		7.1	17	7.1	0.09315		7.1	26	7.1	0.09912		7.1	27	7.1	82.9471		7.1	19	7.1	383.744		7.1	33.6749	7.1	-580.3		7.1	2369.68	7.1	-4867.93
7.12	23	7.12	0		7.12	20	7.12	0		7.12	21	7.12	1.54292e-07		7.12	26	7.12	16.5165		7.12	20	7.12	0.08759		7.12	17	7.12	0.10342		7.12	33	7.12	89.969		7.12	33	7.12	467.082		7.12	32.0281	7.12	-565.933		7.12	3624.95	7.12	-6020.76
7.14	18	7.14	0		7.14	17	7.14	0		7.14	14	7.14	1.59344e-07		7.14	12	7.14	15.9465		7.14	18	7.14	0.08252		7.14	24	7.14	0.108		7.14	34	7.14	97.918		7.14	33	7.14	580.438		7.14	30.499	7.14	-552.259		7.14	5579.9	7.14	-7469.87
7.16	18	7.16	0		7.16	17	7.16	0		7.16	17	7.16	1.64648e-07		7.16	11	7.16	15.4056		7.16	19	7.16	0.07787		7.16	13	7.16	0.11289		7.16	43	7.16	106.964		7.16	36	7.16	741.515		7.16	29.0768	7.16	-539.229		7.16	8117.98	7.16	-9009.99
7.18	23	7.18	0		7.18	23	7.18	0		7.18	22	7.18	1.7022e-07		7.18	21	7.18	14.8916		7.18	29	7.18	0.0736		7.18	23	7.18	0.11811		7.18	39	7.18	117.317		7.18	46	7.18	985.149		7.18	27.7517	7.18	-526.799		7.18	10000	7.18	-10000
7.2	20	7.2	0		7.2	21	7.2	0		7.2	25	7.2	1.76081e-07		7.2	16	7.2	14.403		7.2	20	7.2	0.06967		7.2	13	7.2	0.12371		7.2	34	7.2	129.241		7.2	59	7.2	1379.83		7.2	26.5151	7.2	-514.928		7.2	9341.87	7.2	-9665.33
7.22	27	7.22	0		7.22	15	7.22	0		7.22	31	7.22	1.82249e-07		7.22	11	7.22	13.938		7.22	9	7.22	0.06605		7.22	25	7.22	0.12972		7.22	30	7.22	143.08		7.22	52	7.22	2045.06		7.22	25.3592	7.22	-503.579		7.22	6896.42	7.22	-8304.47
7.24	21	7.24	0		7.24	22	7.24	0		7.24	23	7.24	1.88747e-07		7.24	21	7.24	13.4952		7.24	10	7.24	0.06271		7.24	19	7.24	0.13618		7.24	33	7.24	159.235		7.24	46	7.24	3146.19		7.24	24.2772	7.24	-492.719		7.24	4569.92	7.24	-6760.12
7.26	18	7.26	0		7.26	12	7.26	0		7.26	17	7.26	1.95598e-07		7.26	28	7.26	13.0731		7.26	21	7.26	0.05961		7.26	18	7.26	0.14312		7.26	35	7.26	178.266		7.26	66	7.26	4815.29		7.26	23.263	7.26	-482.317		7.26	2959.9	7.26	-5440.49
7.28	18	7.28	0		7.28	19	7.28	0		7.28	12	7.28	2.02829e-07		7.28	22	7.28	12.6705		7.28	22	7.28	0.05673		7.28	18	7.28	0.15062		7.28	38	7.28	200.894		7.28	83	7.28	6829.86		7.28	22.311	7.28	-472.345		7.28	1968.85	7.28	-4437.17
7.3	18	7.3	0		7.3	15	7.3	0		7.3	27	7.3	2.10468e-07		7.3	19	7.3	12.2862		7.3	20	7.3	0.05406		7.3	19	7.3	0.15871		7.3	57	7.3	228.074		7.3	72	7.3	7960.84		7.3	21.4161	7.3	-462.776		7.3	1381.71	7.3	-3717.14
7.32	15	7.32	0		7.32	17	7.32	0		7.32	18	7.32	2.18547e-07		7.32	12	7.32	11.9191		7.32	19	7.32	0.05157		7.32	19	7.32	0.16748		7.32	74	7.32	261.1		7.32	96	7.32	6989.29		7.32	20.5741	7.32	-453.586		7.32	1025.61	7.32	-3202.52
7.34	19	7.34	0		7.34	27	7.34	0		7.34	24	7.34	2.271e-07		7.34	18	7.34	11.5682		7.34	14	7.34	0.04925		7.34	15	7.34	0.17699		7.34	69	7.34	301.752		7.34	136	7.34	4985.2		7.34	19.7806	7.34	-444.754		7.34	795.492	7.34	-2820.45
7.36	11	7.36	0		7.36	18	7.36	0		7.36	23	7.36	2.36164e-07		7.36	19	7.36	11.2326		7.36	25	7.36	0.04709		7.36	17	7.36	0.18734		7.36	59	7.36	352.531		7.36	160	7.36	3267.63		7.36	19.0322	7.36	-440		7.36	636.591	7.36	-2523.07
7.38	22	7.38	0		7.38	11	7.38	0		7.38	19	7.38	2.45782e-07		7.38	15	7.38	10.9114		7.38	19	7.38	0.04506		7.38	17	7.38	0.19861		7.38	92	7.38	417.035		7.38	156	7.38	2120.75		7.38	18.3255	7.38	-440		7.38	521.452	7.38	-2283.53
7.4	21	7.4	0		7.4	18	7.4	0		7.4	17	7.4	2.55998e-07		7.4	27	7.4	10.6038		7.4	18	7.4	0.04316		7.4	19	7.4	0.21094		7.4	111	7.4	500.589		7.4	168	7.4	1424.66		7.4	17.6573	7.4	-440		7.4	435.382	7.4	-2086.58
7.42	17	7.42	0		7.42	14	7.42	0		7.42	23	7.42	2.66865e-07		7.42	15	7.42	10.3089		7.42	25	7.42	0.04138		7.42	8	7.42	0.22444		7.42	155	7.42	611.423		7.42	180	7.42	1012.06		7.42	17.025	7.42	-440		7.42	369.716	7.42	-1922.8
7.44	22	7.44	0		7.44	20	7.44	0		7.44	20	7.44	2.78438e-07		7.44	24	7.44	10.0262		7.44	5	7.44	0.0397		7.44	16	7.44	0.23928		7.44	177	7.44	763.209		7.44	179	7.44	758.677		7.44	16.4261	7.44	-440		7.44	319.043	7.44	-1786.18
7.46	13	7.46	0		7.46	21	7.46	0		7.46	25	7.46	2.90779e-07		7.46	23	7.46	9.755		7.46	16	7.46	0.03813		7.46	17	7.46	0.25564		7.46	192	7.46	981.095		7.46	162	7.46	592.171		7.46	15.8582	7.46	-440		7.46	280.03	7.46	-1673.41
7.48	24	7.48	0		7.48	19	7.48	0		7.48	22	7.48	3.03958e-07		7.48	20	7.48	0		7.48	14	7.48	0.03665		7.48	14	7.48	0.27374		7.48	217	7.48	1314.98		7.48	167	7.48	475.54		7.48	15.3192	7.48	-440		7.48	250.943	7.48	-1584.12
7.5	18	7.5	0		7.5	21	7.5	0		7.5	13	7.5	3.18054e-07		7.5	24	7.5	0		7.5	16	7.5	0.03525		7.5	17	7.5	0.29382		7.5	237	7.5	1861.68		7.5	109	7.5	390.063		7.5	14.8073	7.5	-440		7.5	231.411	7.5	-1521.22
7.52	13	7.52	0		7.52	15	7.52	0		7.52	19	7.52	3.33151e-07		7.52	12	7.52	0		7.52	22	7.52	0.03393		7.52	16	7.52	0.31618		7.52	265	7.52	2784.47		7.52	89	7.52	325.457		7.52	14.3205	7.52	-440		7.52	221.984	7.52	-1489.91
7.54	17	7.54	0		7.54	20	7.54	0		7.54	17	7.54	3.49349e-07		7.54	23	7.54	0		7.54	26	7.54	0.03268		7.54	16	7.54	10.2985		7.54	261	7.54	4296		7.54	55	7.54	275.477		7.54	13.8574	7.54	-440		7.54	222.684	7.54	-1492.26
7.56	15	7.56	0		7.56	24	7.56	0		7.56	23	7.56	3.66756e-07		7.56	15	7.56	0		7.56	11	7.56	0.0315		7.56	11	7.56	10.6078		7.56	286	7.56	6526.19		7.56	37	7.56	236.062		7.56	13.4163	7.56	-440		7.56	228.09	7.56	-1510.26
7.58	17	7.58	0		7.58	23	7.58	0		7.58	15	7.58	3.85494e-07		7.58	19	7.58	0		7.58	16	7.58	0.03039		7.58	16	7.58	10.9328		7.58	323	7.58	9019.59		7.58	24	7.58	204.46		7.58	12.996	7.58	-440		7.58	221.196	7.58	-1487.27
7.6	17	7.6	0		7.6	24	7.6	0		7.6	20	7.6	4.05705e-07		7.6	14	7.6	0		7.6	13	7.6	0.02933		7.6	13	7.6	11.2748		7.6	369	7.6	10000		7.6	19	7.6	178.752		7.6	12.5951	7.6	-440		7.6	193.271	7.6	-1390.22
7.62	16	7.62	0		7.62	19	7.62	0		7.62	20	7.62	4.27545e-07		7.62	23	7.62	0		7.62	26	7.62	0.03034		7.62	27	7.62	11.6354		7.62	461	7.62	8366.1		7.62	10	7.62	157.569		7.62	12.2125	7.62	-440		7.62	160.047	7.62	-1265.1
7.64	26	7.64	0		7.64	20	7.64	0		7.64	22	7.64	4.51194e-07		7.64	17	7.64	0		7.64	13	7.64	0.02944		7.64	20	7.64	12.0164		7.64	518	7.64	5828.05		7.64	18	7.64	139.916		7.64	11.847	7.64	-440		7.64	133.045	7.64	-1153.45
7.66	16	7.66	0		7.66	21	7.66	0		7.66	17	7.66	4.76858e-07		7.66	18	7.66	0		7.66	16	7.66	0.02859		7.66	20	7.66	12.4198		7.66	464	7.66	3796.47		7.66	18	7.66	125.054		7.66	11.4977	7.66	-440		7.66	113.433	7.66	-1065.05
7.68	18	7.68	0		7.68	23	7.68	0		7.68	22	7.68	5.04771e-07		7.68	19	7.68	0		7.68	19	7.68	0.0278		7.68	16	7.68	12.8481		7.68	204	7.68	2472.99		7.68	24	7.68	112.428		7.68	11.1636	7.68	-440		7.68	99.3496	7.68	-996.743
7.7	22	7.7	0		7.7	12	7.7	0		7.7	22	7.7	5.35204e-07		7.7	16	7.7	0		7.7	22	7.7	0.02704		7.7	12	7.7	13.3044		7.7	70	7.7	1677.13		7.7	25	7.7	101.613		7.7	10.8439	7.7	-440		7.7	88.8567	7.7	-942.638
7.72	12	7.72	0		7.72	24	7.72	0		7.72	22	7.72	5.68469e-07		7.72	24	7.72	0		7.72	24	7.72	0.02633		7.72	18	7.72	13.7924		7.72	30	7.72	1204.2		7.72	17	7.72	92.2797		7.72	10.5377	7.72	-440		7.72	80.6021	7.72	-897.787
7.74	16	7.74	0		7.74	18	7.74	0		7.74	22	7.74	6.04927e-07		7.74	21	7.74	0		7.74	14	7.74	0.02565		7.74	19	7.74	14.3166		7.74	22	7.74	910.469		7.74	25	7.74	84.1706		7.74	10.2442	7.74	-440		7.74	73.7958	7.74	-859.045
7.76	18	7.76	0		7.76	17	7.76	0		7.76	17	7.76	6.45001e-07		7.76	12	7.76	0		7.76	14	7.76	9.86837		7.76	21	7.76	14.8829		7.76	26	7.76	714.943		7.76	21	7.76	77.0814		7.76	9.9629	7.76	-440		7.76	68.0053	7.76	-824.653
7.78	17	7.78	0		7.78	14	7.78	0		7.78	26	7.78	6.89182e-07		7.78	24	7.78	0		7.78	16	7.78	10.1407		7.78	26	7.78	15.4989		7.78	22	7.78	576.638		7.78	20	7.78	70.8485		7.78	0	7.78	-440		7.78	62.9819	7.78	-793.612
7.8	24	7.8	0		7.8	11	7.8	0		7.8	22	7.8	7.3805e-07		7.8	14	7.8	0		7.8	13	7.8	10.4246		7.8	15	7.8	16.1746		7.8	27	7.8	474.611		7.8	11	7.8	65.3398		7.8	0	7.8	-440		7.8	58.5664	7.8	-765.287
7.82	18	7.82	0		7.82	13	7.82	0		7.82	8	7.82	7.92291e-07		7.82	19	7.82	0		7.82	24	7.82	10.7207		7.82	18	7.82	16.924		7.82	24	7.82	397.131		7.82	27	7.82	60.4477		7.82	0	7.82	-440		7.82	54.6471	7.82	-739.237
7.84	18	7.84	0		7.84	9	7.84	0		7.84	19	7.84	8.52721e-07		7.84	15	7.84	0		7.84	20	7.84	11.0297		7.84	13	7.84	17.7663		7.84	14	7.84	336.965		7.84	19	7.84	56.0836		7.84	0	7.84	-440		7.84	51.1415	7.84	-715.133
7.86	15	7.86	0		7.86	22	7.86	0		7.86	25	7.86	9.20312e-07		7.86	12	7.86	0		7.86	16	7.86	11.3523		7.86	18	7.86	18.73		7.86	21	7.86	289.363		7.86	22	7.86	52.1744		7.86	0	7.86	-440		7.86	47.986	7.86	-692.719
7.88	16	7.88	0		7.88	22	7.88	0		7.88	15	7.88	9.96241e-07		7.88	19	7.88	0		7.88	23	7.88	11.6895		7.88	9	7.88	19.8589		7.88	15	7.88	251.09		7.88	25	7.88	48.6592		7.88	0	7.88	-440		7.88	45.1307	7.88	-671.794
7.9	17	7.9	0		7.9	21	7.9	0		7.9	22	7.9	1.08193e-06		7.9	17	7.9	0		7.9	16	7.9	12.0419		7.9	21	7.9	21.2267		7.9	17	7.9	219.878		7.9	22	7.9	45.4869		7.9	0	7.9	-440		7.9	42.5352	7.9	-652.19
7.92	20	7.92	0		7.92	13	7.92	0		7.92	23	7.92	1.17912e-06		7.92	19	7.92	0		7.92	16	7.92	12.4106		7.92	12	7.92	22.9713		7.92	21	7.92	194.103		7.92	17	7.92	42.6143		7.92	0	7.92	-440		7.92	40.1665	7.92	-633.771
7.94	13	7.94	0		7.94	17	7.94	0		7.94	9	7.94	1.28996e-06		7.94	18	7.94	0		7.94	14	7.94	12.7792		7.94	16	7.94	25.3662		7.94	25	7.94	172.582		7.94	26	7.94	40.005		7.94	0	7.94	-440		7.94	37.9974	7.94	-616.42
7.96	16	7.96	0		7.96	14	7.96	0		7.96	21	7.96	1.4171e-06		7.96	17	7.96	0		7.96	17	7.96	13.184		7.96	19	7.96	28.9219		7.96	16	7.96	154.433		7.96	21	7.96	38.293		7.96	0	7.96	-440		7.96	36.0046	7.96	-600.038
7.98	15	7.98	0		7.98	17	7.98	0		7.98	17	7.98	1.5639e-06		7.98	24	7.98	0		7.98	20	7.98	13.6084		7.98	24	7.98	34.4414		7.98	25	7.98	138.99		7.98	10	7.98	36.1397		7.98	0	7.98	-440		7.98	34.1687	7.98	-584.54
8	12	8	0		8	18	8	0		8	18	8	1.7346e-06		8	19	8	0		8	14	8	14.0536		8	18	8	42.8405		8	16	8	125.743		8	17	8	34.1696		8	0	8	-440		8	32.4731	8	-569.851
8.02	18	8.02	0		8.02	15	8.02	0		8.02	14	8.02	1.93463e-06		8.02	22	8.02	0		8.02	26	8.02	14.5209		8.02	19	8.02	54.2335		8.02	9	8.02	115.251		8.02	27	8.02	32.3629		8.02	0	8.02	-440		8.02	30.9031	8.02	-555.906
8.04	21	8.04	0		8.04	18	8.04	0		8.04	19	8.04	2.17108e-06		8.04	10	8.04	0		8.04	11	8.04	15.012		8.04	22	8.04	64.9551		8.04	10	8.04	105.323		8.04	14	8.04	30.7024		8.04	0	8.04	-440		8.04	29.683	8.04	-544.821
8.05	5	8.06	0		8.05	18	8.06	0		8.05	20	8.06	2.45326e-06		8.05	10	8.06	0		8.05	15	8.06	15.5284		8.05	18	8.06	66.3969		8.05	18	8.06	96.6382		8.06	20	8.06	29.1733		8.06	0	8.06	-440		8.06	28.3351	8.06	-532.307
8.08	23	8.08	0		8.08	13	8.08	0		8.08	21	8.08	2.79363e-06		8.08	22	8.08	0		8.08	23	8.08	16.0718		8.08	15	8.08	58.0688		8.08	21	8.08	89.0007		8.08	16	8.08	27.7624		8.08	0	8.08	-440		8.08	27.0801	8.08	-520.386
8.09	14	8.1	0		8.09	25	8.1	0		8.09	19	8.1	3.20916e-06		8.09	22	8.1	0		8.09	10	8.1	16.6443		8.09	13	8.1	48.5865		8.09	15	8.1	82.2498		8.1	18	8.1	26.4582		8.1	0	8.1	-440		8.1	25.9097	8.1	-509.016
8.12	17	8.12	0		8.12	18	8.12	0		8.12	20	8.12	3.72337e-06		8.12	11	8.12	0		8.12	12	8.12	17.248		8.12	22	8.12	42.0436		8.12	20	8.12	76.2552		8.12	12	8.12	25.2508		8.12	0	8.12	-440		8.12	24.8164	8.12	-498.161
8.14	15	8.14	0		8.14	17	8.14	0		8.14	17	8.14	0.10313		8.14	23	8.14	0		8.14	15	8.14	17.885		8.14	13	8.14	38.4729		8.14	21	8.14	70.9093		8.14	8	8.14	24.1312		8.14	0	8.14	-440		8.14	23.7935	8.14	-487.786
8.16	20	8.16	0		8.16	13	8.16	0		8.16	10	8.16	0.10605		8.16	16	8.16	0		8.16	16	8.16	18.558		8.16	16	8.16	36.9827		8.16	13	8.16	66.1233		8.16	14	8.16	23.0915		8.16	0	8.16	-440		8.16	22.7233	8.16	-476.69
8.18	21	8.18	0		8.18	17	8.18	0		8.18	14	8.18	0.10908		8.18	23	8.18	0		8.18	13	8.18	19.2696		8.18	23	8.18	36.765		8.18	17	8.18	61.8232		8.18	22	8.18	22.1249		8.18	0	8.18	-440		8.18	21.8272	8.18	-467.196
8.2	14	8.2	0.12509		8.2	20	8.2	0		8.2	12	8.2	0.11225		8.2	25	8.2	0		8.2	17	8.2	20.0229		8.2	19	8.2	37.3032		8.2	15	8.2	57.9468		8.2	22	8.2	21.2251		8.2	0	8.2	-440		8.2	20.9855	8.2	-458.099
8.22	19	8.22	0.12863		8.22	24	8.22	0		8.22	20	8.22	0.11557		8.22	14	8.22	0		8.22	22	8.22	20.8213		8.22	28	8.22	38.3261		8.22	20	8.22	54.4418		8.22	17	8.22	20.3866		8.22	0	8.22	-440		8.22	20.1939	8.22	-449.376
8.24	21	8.24	0.13232		8.24	11	8.24	0		8.24	9	8.24	0.11903		8.24	19	8.24	0		8.24	15	8.24	21.6683		8.24	19	8.24	39.7055		8.24	22	8.24	51.2638		8.24	11	8.24	19.6045		8.24	0	8.24	-440		8.24	19.4487	8.24	-441.007
8.26	19	8.26	0.13618		8.26	21	8.26	0.28197		8.26	13	8.26	0.12265		8.26	17	8.26	0		8.26	17	8.26	22.5681		8.26	25	8.26	41.3831		8.26	11	8.26	48.3751		8.26	14	8.26	18.8744		8.26	0	8.26	-440		8.26	18.7464	8.26	-440
8.28	20	8.28	0.14021		8.28	24	8.28	0.35423		8.28	23	8.28	0.12644		8.28	21	8.28	0		8.28	22	8.28	23.525		8.28	11	8.28	43.334		8.28	20	8.28	45.7433		8.28	16	8.28	18.1924		8.28	0	8.28	-440		8.28	18.0839	8.28	-440
8.3	16	8.3	0.14442		8.3	11	8.3	0.36437		8.3	19	8.3	0.13041		8.3	15	8.3	0		8.3	25	8.3	24.5441		8.3	17	8.3	45.5521		8.3	18	8.3	43.3408		8.3	14	8.3	17.5549		8.3	0	8.3	-440		8.3	17.4584	8.3	-440
8.32	15	8.32	0.14882		8.32	16	8.32	0.37495		8.32	15	8.32	0.13458		8.32	22	8.32	0		8.32	16	8.32	25.6307		8.32	20	8.32	48.0432		8.32	19	8.32	41.144		8.32	17	8.32	16.9589		8.32	0	8.32	-440		8.32	16.8672	8.32	-440
8.34	19	8.34	0.15343		8.34	15	8.34	0.386		8.34	16	8.34	0.13896		8.34	10	8.34	0		8.34	28	8.34	26.7911		8.34	16	8.34	50.823		8.34	19	8.34	39.1324		8.34	19	8.34	16.4014		8.34	0	8.34	-440		8.34	16.3526	8.34	-440
8.36	6	8.36	0.24508		8.36	19	8.36	0.39755		8.36	18	8.36	0.14355		8.36	12	8.36	0		8.36	16	8.36	28.032		8.36	18	8.36	53.9149		8.36	17	8.36	37.2886		8.35	18	8.36	15.88		8.36	0	8.36	-440		8.36	15.8248	8.36	-440
8.38	9	8.38	0.25257		8.38	17	8.38	0.40962		8.38	18	8.38	0.14834		8.38	22	8.38	0.1069		8.38	14	8.38	29.3611		8.38	23	8.38	57.3505		8.38	17	8.38	35.5977		8.38	25	8.38	15.3924		8.38	0	8.38	-440		8.38	15.3249	8.38	-440
8.4	11	8.4	0.26041		8.4	12	8.4	0.42226		8.4	17	8.4	0.15335		8.4	20	8.4	0.10994		8.4	24	8.4	30.7868		8.4	19	8.4	61.1693		8.4	21	8.4	34.047		8.39	10	8.4	14.9365		8.4	0	8.4	-440		8.4	14.8514	8.4	-440
8.42	15	8.42	0.26862		8.42	18	8.42	0.43548		8.42	15	8.42	0.15862		8.42	17	8.42	0.1131		8.42	18	8.42	32.3189		8.42	14	8.42	65.42		8.42	24	8.42	32.6261		8.42	10	8.42	14.5105		8.42	0.13793	8.42	-440		8.42	14.4028	8.42	-440
8.44	19	8.44	0.27722		8.44	21	8.44	0.44934		8.44	10	8.44	0.16418		8.44	20	8.44	0.1164		8.44	27	8.44	33.968		8.44	18	8.44	70.1617		8.44	12	8.44	31.3269		8.44	16	8.44	14.1129		8.44	0.14175	8.44	-440		8.44	13.9772	8.44	-440
8.46	19	8.46	0.28625		8.46	19	8.46	0.46386		8.46	14	8.46	0.17004		8.46	26	8.46	0.11985		8.46	24	8.46	35.7465		8.46	17	8.46	75.4659		8.46	14	8.46	30.1434		8.46	20	8.46	13.7421		8.46	0.14573	8.46	-440		8.46	13.5736	8.46	-440
8.48	8	8.48	0.29573		8.48	17	8.48	0.4791		8.48	14	8.48	0.17846		8.48	15	8.48	0.12345		8.48	20	8.48	37.6682		8.48	22	8.48	81.419		8.48	12	8.48	29.0724		8.48	14	8.48	13.397		8.48	0.14989	8.48	-440		8.48	13.1906	8.48	-440
8.5	13	8.5	0.30569		8.5	14	8.5	0.49511		8.5	23	8.5	0.18506		8.5	15	8.5	0.12722		8.5	20	8.5	39.7489		8.5	17	8.5	88.1262		8.5	23	8.5	28.1144		8.5	15	8.5	13.0764		8.5	0.15422	8.5	-440		8.5	12.8271	8.5	-440
8.52	25	8.52	0.31616		8.52	15	8.52	0.51193		8.52	16	8.52	0.19203		8.52	23	8.52	0.13116		8.52	22	8.52	42.0066		8.52	23	8.52	95.7155		8.52	13	8.52	27.275		8.52	15	8.52	12.7794		8.52	0.15875	8.52	-440		8.52	12.4822	8.52	-440
8.54	13	8.54	0.32718		8.54	16	8.54	0.52962		8.54	12	8.54	0.19941		8.54	17	8.54	0.13529		8.54	31	8.54	44.4619		8.54	20	8.54	104.344		8.54	15	8.54	26.5693		8.54	17	8.54	12.5051		8.54	0.16348	8.54	-440		8.54	12.155	8.54	-440
8.55	26	8.56	0.33879		8.55	9	8.56	0.54825		8.55	13	8.56	0.21432		8.55	12	8.56	0.13962		8.55	28	8.56	47.1385		8.55	30	8.56	114.207		8.55	12	8.56	26.032		8.56	14	8.56	12.2531		8.56	0.16842	8.56	-440		8.56	11.8445	8.56	-440
8.58	22	8.58	0.35104		8.58	16	8.58	0.56787		8.58	17	8.58	0.2228		8.58	17	8.58	0.14415		8.58	35	8.58	50.0638		8.58	27	8.58	125.547		8.58	14	8.58	25.7377		8.58	18	8.58	12.0226		8.58	0.17359	8.58	-440		8.58	11.55	8.58	-440
8.59	28	8.6	0.36396		8.59	20	8.6	0.58857		8.59	13	8.6	0.2318		8.59	16	8.6	0.14892		8.59	39	8.6	53.2695		8.59	45	8.6	139.01		8.59	22	8.6	25.831		8.6	13	8.6	11.8134		8.6	0.179	8.6	-440		8.6	11.271	8.6	-440
8.62	20	8.62	0.37761		8.62	16	8.62	0.61042		8.62	14	8.62	0.24135		8.62	9	8.62	0.15392		8.62	48	8.62	56.7926		8.62	51	8.62	154.314		8.62	14	8.62	26.5433		8.62	17	8.62	11.6253		8.62	0.18466	8.62	-440		8.62	11.0066	8.62	-440
8.64	15	8.64	0.39205		8.64	18	8.64	0.6335		8.64	11	8.64	0.25151		8.64	12	8.64	0.15918		8.64	57	8.64	60.6762		8.64	40	8.64	172.29		8.64	13	8.64	28.1414		8.64	17	8.64	11.4581		8.64	0.1906	8.64	-440		8.64	10.7565	8.64	-440
8.66	26	8.66	0.40734		8.66	18	8.66	0.65793		8.66	15	8.66	0.26232		8.66	15	8.66	0.16471		8.66	54	8.66	64.9711		8.66	58	8.66	193.593		8.66	12	8.66	30.6621		8.66	16	8.66	11.3119		8.66	0.19684	8.66	-440		8.66	0.9373	8.66	-440
8.68	16	8.68	0.42354		8.68	12	8.68	0.68379		8.68	11	8.68	0.27385		8.68	21	8.68	0.17053		8.68	68	8.68	69.7375		8.68	57	8.68	219.087		8.68	18	8.68	33.0433		8.68	20	8.68	11.1871		8.68	0.20338	8.68	-440		8.68	0.9687	8.68	-440
8.7	13	8.7	0.44074		8.7	12	8.7	0.7112		8.7	11	8.7	0.28616		8.7	13	8.7	0.17667		8.7	93	8.7	76.3824		8.7	47	8.7	249.932		8.7	16	8.7	32.7452		8.7	18	8.7	11.084		8.7	0.21025	8.7	-440		8.7	1.29624	8.7	-440
8.72	6	8.72	0.45901		8.72	14	8.72	0.74029		8.72	25	8.72	0.29933		8.72	20	8.72	0.18315		8.72	81	8.72	82.3567		8.72	78	8.72	287.715		8.72	19	8.72	29.5662		8.72	22	8.72	11.0032		8.72	0.21748	8.72	-440		8.72	1.34215	8.72	-440
8.74	11	8.74	0.47844		8.74	13	8.74	0.77121		8.74	15	8.74	0.46218		8.74	23	8.74	0.18999		8.74	91	8.74	89.0635		8.74	87	8.74	335.218		8.74	11	8.74	26.0419		8.74	15	8.74	10.9456		8.74	0.22509	8.74	-440		8.74	1.39196	8.74	-440
8.76	14	8.76	0.49915		8.76	18	8.76	0.8041		8.76	18	8.76	0.48147		8.76	13	8.76	0.19722		8.76	84	8.76	96.6276		8.76	93	8.76	394.474		8.76	20	8.76	23.4001		8.76	21	8.76	3.19887		8.76	0.2331	8.76	-440		8.76	1.44604	8.76	-440
8.78	21	8.78	0.52124		8.78	9	8.78	0.83914		8.78	18	8.78	0.50207		8.78	13	8.78	0.20487		8.78	94	8.78	105.201		8.78	148	8.78	470.652		8.78	14	8.78	21.6561		8.78	15	8.78	3.75764		8.78	0.24155	8.78	-440		8.78	1.50478	8.78	-440
8.8	20	8.8	0.54483		8.8	22	8.8	0.87652		8.8	19	8.8	0.5241		8.8	10	8.8	0.21298		8.8	87	8.8	114.972		8.8	156	8.8	570.755		8.8	14	8.8	20.5453		8.8	16	8.8	3.98614		8.8	0.25046	8.8	-440		8.8	1.56864	8.8	-440
8.82	13	8.82	0.57008		8.82	9	8.82	0.91645		8.82	11	8.82	0.54769		8.82	16	8.82	0.22157		8.82	79	8.82	126.173		8.82	200	8.82	706.07		8.82	15	8.82	19.8263		8.82	12	8.82	4.23678		8.82	0.25988	8.82	-440		8.82	1.63817	8.82	-440
8.84	13	8.84	0.59713		8.84	15	8.84	0.95917		8.84	22	8.84	0.57301		8.84	16	8.84	0.23069		8.84	77	8.84	139.109		8.84	264	8.84	896.57		8.84	16	8.84	19.3436		8.84	13	8.84	4.51256		8.84	0.26984	8.84	-440		8.84	1.71395	8.84	-440
8.86	14	8.86	0.62617		8.86	18	8.86	1.00494		8.86	22	8.86	0.60024		8.86	16	8.86	0.24039		8.86	47	8.86	154.127		8.86	264	8.86	1181.13		8.86	10	8.86	19.0146		8.85	14	8.86	4.81701		8.86	0.28038	8.86	-440		8.86	1.79672	8.86	-440
8.88	16	8.88	0.6574		8.88	12	8.88	1.05407		8.88	15	8.88	0.62958		8.88	15	8.88	0.25072		8.88	48	8.88	171.715		8.88	335	8.88	1636.85		8.88	22	8.88	18.7993		8.88	7	8.88	5.15428		8.88	0.29155	8.88	-440		8.88	1.88726	8.88	-440
8.9	12	8.9	0.69104		8.9	15	8.9	1.10688		8.9	18	8.9	0.66127		8.9	15	8.9	0.26172		8.9	52	8.9	192.491		8.9	322	8.9	2402.35		8.9	17	8.9	18.6788		8.89	15	8.9	5.52933		8.9	0.30341	8.9	-440		8.9	1.98655	8.9	-440
8.92	19	8.92	0.72736		8.92	13	8.92	1.16376		8.92	17	8.92	0.69557		8.92	22	8.92	0.27346		8.92	59	8.92	217.271		8.92	307	8.92	3679.66		8.92	16	8.92	18.6442		8.92	15	8.92	5.94808		8.92	0.54091	8.92	-440		8.92	2.09569	8.92	-440
8.94	25	8.94	0.76664		8.94	20	8.94	1.22513		8.94	13	8.94	0.73279		8.94	18	8.94	0.28601		8.94	85	8.94	247.146		8.94	354	8.94	5659.6		8.94	16	8.94	18.6924		8.94	11	8.94	6.41765		8.94	0.56062	8.94	-440		8.94	2.21598	8.94	-440
8.96	22	8.96	0.80921		8.96	18	8.96	1.29149		8.96	22	8.96	0.77329		8.96	13	8.96	0.29945		8.96	122	8.96	283.607		8.96	407	8.96	8198.62		8.96	15	8.96	18.8241		8.96	19	8.96	6.94669		8.96	0.58146	8.96	-440		8.96	2.34896	8.96	-440
8.98	16	8.98	0.85547		8.98	19	8.98	1.36337		8.98	16	8.98	0.81749		8.98	19	8.98	0.31385		8.98	150	8.98	328.726		8.98	497	8.98	10000		8.98	11	8.98	19.0433		8.98	22	8.98	7.54578		8.98	0.60353	8.98	-440		8.98	2.49646	8.98	-440
9	17	9	0.90585		9	21	9	1.44142		9	17	9	0.86586		9	21	9	0.32931		9	164	9	385.431		9	466	9	9231.52		9	9	9	19.3569		9	18	9	8.22793		9	0.62693	9	-440		9	2.66065	9	-440
9.02	22	9.02	0.96086		9.02	14	9.02	1.52635		9.02	16	9.02	0.91896		9.02	21	9.02	0.34595		9.02	175	9.02	457.943		9.02	338	9.02	6767.66		9.02	15	9.02	19.7747		9.02	19	9.02	9.00934		9.02	0.65177	9.02	-440		9.02	2.84414	9.02	-440
9.04	14	9.04	1.02109		9.04	15	9.04	1.61901		9.04	14	9.04	0.97748		9.04	13	9.04	0.36387		9.04	254	9.04	552.478		9.04	224	9.04	4474.05		9.04	12	9.04	20.3097		9.04	17	9.04	9.91036		9.04	0.67819	9.04	-440		9.04	2.96389	9.04	-440
9.05	18	9.06	1.08723		9.05	17	9.06	1.72034		9.05	12	9.06	1.04219		9.05	8	9.06	0.38323		9.05	290	9.06	678.602		9.05	121	9.06	2898.27		9.05	16	9.06	11.4082		9.06	16	9.06	10.9568		9.06	0.70632	9.06	-440		9.06	3.19851	9.06	-440
9.08	21	9.08	1.16008		9.08	14	9.08	1.83148		9.08	21	9.08	1.11405		9.08	14	9.08	0.40416		9.08	396	9.08	852.947		9.08	46	9.08	1931.05		9.08	16	9.08	12.4955		9.08	19	9.08	12.1818		9.08	0.73632	9.08	-440		9.08	3.46412	9.08	-440
9.09	13	9.1	1.2406		9.09	17	9.1	1.95372		9.09	12	9.1	1.19418		9.09	17	9.1	0.42686		9.09	489	9.1	1107.94		9.09	28	9.1	1358.03		9.09	21	9.1	13.7573		9.1	19	9.1	13.6284		9.1	0.76836	9.1	-440		9.1	3.76662	9.1	-440
9.12	12	9.12	1.32991		9.12	13	9.12	2.08859		9.12	10	9.12	1.28397		9.12	19	9.12	0.45153		9.12	560	9.12	1508.06		9.12	18	9.12	1009.62		9.12	16	9.12	15.2304		9.12	20	9.12	15.3534		9.12	0.80264	9.12	-440		9.12	4.11332	9.12	-440
9.13	18	9.14	1.42936		9.13	14	9.14	2.23789		9.13	22	9.14	1.3851		9.13	12	9.14	0.47838		9.13	548	9.14	2173.8		9.13	17	9.14	783.615		9.13	17	9.14	16.9626		9.14	19	9.14	17.4331		9.14	0.83938	9.14	-440		9.14	4.5137	9.14	-440
9.16	15	9.16	1.54054		9.16	20	9.16	2.40374		9.16	9	9.16	1.49962		9.16	23	9.16	0.50771		9.16	462	9.16	3294.81		9.16	26	9.16	626.947		9.16	16	9.16	19.0159		9.16	18	9.16	19.971		9.16	0.87883	9.16	-440		9.16	4.97967	9.16	-440
9.18	17	9.18	1.66542		9.18	20	9.18	2.58868		9.18	11	9.18	1.63011		9.18	24	9.18	0.53981		9.18	375	9.18	5087.48		9.18	20	9.18	512.941		9.18	16	9.18	21.4726		9.18	21	9.18	23.1112		9.18	0.92127	9.18	-440		9.18	5.52676	9.18	-440
9.2	16	9.2	1.80636		9.2	18	9.2	2.79575		9.2	19	9.2	1.77979		9.2	16	9.2	0.57504		9.2	265	9.2	7578.16		9.2	23	9.2	427.214		9.2	16	9.2	24.443		9.2	11	9.2	27.0582		9.2	0.96704	9.2	-440		9.2	6.17543	9.2	-440
9.22	17	9.22	1.96627		9.22	20	9.22	3.0286		9.22	17	9.22	1.95273		9.22	11	9.22	0.61384		9.22	204	9.22	9896.86		9.22	20	9.22	361.176		9.22	12	9.22	28.0778		9.22	19	9.22	32.1096		9.22	1.0165	9.22	-440		9.22	6.95302	9.22	-440
9.24	20	9.24	2.14877		9.24	11	9.24	3.32779		9.24	19	9.24	2.15419		9.24	15	9.24	0.65668		9.24	104	9.24	10000		9.24	26	9.24	309.293		9.24	18	9.24	32.5866		9.24	17	9.24	38.7136		9.24	1.07007	9.24	-440		9.24	7.89674	9.24	-440
9.26	18	9.26	2.35835		9.26	19	9.26	3.62757		9.26	20	9.26	2.39098		9.26	18	9.26	0.70416		9.26	61	9.26	7768.19		9.26	16	9.26	267.839		9.26	22	9.26	38.2672		9.26	7	9.26	47.5834		9.26	1.12824	9.26	-440		9.26	9.05821	9.26	-440
9.28	22	9.28	2.60075		9.28	17	9.28	3.9698		9.28	17	9.28	2.6721		9.28	20	9.28	0.75697		9.28	28	9.28	5244.08		9.28	17	9.28	234.228		9.28	18	9.28	45.5542		9.28	17	9.28	59.958		9.28	1.19158	9.28	-440		9.28	10.5106	9.28	-440
9.3	10	9.3	2.88328		9.3	20	9.3	4.36286		9.3	17	9.3	3.00961		9.3	22	9.3	0.81592		9.3	30	9.3	3398.11		9.3	16	9.3	206.624		9.3	28	9.3	55.1035		9.3	19	9.3	78.2178		9.3	1.26075	9.3	-440		9.3	12.3605	9.3	-440
9.32	12	9.32	3.21543		9.32	26	9.32	4.8173		9.32	31	9.32	3.41998		9.32	12	9.32	0.88202		9.32	17	9.32	2236.42		9.32	22	9.32	183.743		9.32	18	9.32	67.9623		9.32	16	9.32	107.107		9.32	1.33651	9.32	-440		9.32	14.7687	9.32	-440
9.34	17	9.34	3.60969		9.34	20	9.34	5.34653		9.34	15	9.34	3.9261		9.34	13	9.34	0.95645		9.34	21	9.34	1545.45		9.34	23	9.34	164.507		9.34	29	9.34	85.9604		9.34	12	9.34	155.372		9.34	1.41976	9.34	-440		9.34	17.9917	9.34	-440
9.36	18	9.36	4.08277		9.36	12	9.36	5.96782		9.36	30	9.36	4.56056		9.36	16	9.36	1.04068		9.36	14	9.36	1131.15		9.36	19	9.36	148.224		9.36	25	9.36	112.627		9.35	16	9.36	236.343		9.36	1.51159	9.36	-440		9.36	22.4773	9.36	-474.102
9.38	12	9.38	4.72938		9.38	17	9.38	6.70367		9.38	29	9.38	5.37096		9.38	12	9.38	1.1365		9.38	28	9.38	868.314		9.38	20	9.38	134.332		9.38	28	9.38	154.99		9.38	20	9.38	364.153		9.38	1.61324	9.38	-440		9.38	29.0837	9.38	-539.293
9.4	17	9.4	5.43927		9.4	18	9.4	7.58385		9.4	23	9.4	6.42943		9.4	20	9.4	1.24611		9.4	17	9.4	689.626		9.4	17	9.4	122.397		9.4	32	9.4	225.914		9.39	23	9.4	536.042		9.4	1.72625	9.4	-440		9.4	39.5027	9.4	-628.512
9.42	17	9.42	6.32738		9.42	16	9.42	8.64832		9.42	14	9.42	7.85185		9.42	21	9.42	1.37229		9.42	25	9.42	561.346		9.42	12	9.42	112.08		9.42	24	9.42	344.758		9.42	15	9.42	679.996		9.42	1.85245	9.42	-440		9.42	56.8101	9.42	-753.725
9.44	17	9.44	7.45942		9.44	15	9.44	9.95175		9.44	19	9.44	9.84276		9.44	16	9.44	1.51853		9.44	19	9.44	465.811		9.44	17	9.44	103.114		9.44	44	9.44	531.422		9.43	18	9.44	659.866		9.44	1.99406	9.44	-440		9.44	85.6276	9.44	-925.352
9.46	18	9.46	8.93529		9.46	16	9.46	11.5704		9.46	20	9.46	12.7994		9.46	18	9.46	1.74327		9.46	18	9.46	392.788		9.46	12	9.46	95.2861		9.46	50	9.46	779.202		9.46	12	9.46	498.991		9.46	2.15381	9.46	-440		9.46	130.642	9.46	-1142.99
9.48	15	9.48	10.9174		9.48	15	9.48	13.6128		9.48	21	9.48	17.5103		9.48	18	9.48	1.94582		9.48	28	9.48	335.814		9.48	13	9.48	88.4245		9.48	37	9.48	977.683		9.48	17	9.48	333.785		9.48	2.33508	9.48	-440		9.48	190.032	9.48	-1378.52
9.5	19	9.5	13.697		9.5	18	9.5	16.2381		9.5	30	9.5	25.397		9.5	20	9.5	2.18625		9.5	29	9.5	290.59		9.5	10	9.5	82.3912		9.5	28	9.5	934.686		9.5	20	9.5	216.584		9.5	2.54207	9.5	-440		9.5	239.524	9.5	-1547.66
9.52	16	9.52	17.8442		9.52	17	9.52	19.688		9.52	19	9.52	38.5436		9.52	16	9.52	2.47457		9.52	15	9.52	254.157		9.52	13	9.52	77.074		9.52	22	9.52	699.772		9.52	13	9.52	143.739		9.52	2.7801	9.52	-440		9.52	235.891	9.52	-1535.87
9.54	12	9.54	24.472		9.54	20	9.54	24.3529		9.54	15	9.54	58.9499		9.54	19	9.54	2.82431		9.54	15	9.54	224.43		9.54	20	9.54	72.3406		9.54	20	9.54	465.946		9.54	22	9.54	100.554		9.54	3.05595	9.54	-440		9.54	182.21	9.54	-1349.85
9.55	22	9.56	35.5093		9.55	31	9.56	30.9262		9.55	22	9.56	85.2749		9.55	19	9.56	3.25405		9.55	22	9.56	199.908		9.55	12	9.56	68.1984		9.55	22	9.56	301.698		9.56	18	9.56	74.5494		9.56	3.3784	9.56	-440		9.56	123.966	9.56	-1113.4
9.58	14	9.58	53.6027		9.58	19	9.58	40.7559		9.58	16	9.58	104.403		9.58	15	9.58	3.78986		9.58	18	9.58	179.49		9.58	17	9.58	64.5449		9.58	16	9.58	199.982		9.58	11	9.58	57.9247		9.58	3.75894	9.58	-440		9.58	81.9353	9.58	-905.181
9.59	20	9.6	80.8151		9.59	16	9.6	56.499		9.59	13	9.6	97.0944		9.59	15	9.6	4.46917		9.59	11	9.6	162.356		9.59	13	9.6	61.3309		9.59	13	9.6	139.671		9.6	20	9.6	46.5571		9.6	4.21289	9.6	-440		9.6	55.7952	9.6	-746.962
9.62	21	9.62	113.396		9.62	14	9.62	82.8869		9.62	15	9.62	71.7668		9.62	15	9.62	5.34722		9.62	12	9.62	148.064		9.62	18	9.62	58.5173		9.62	18	9.62	103.219		9.62	24	9.62	38.3811		9.62	4.761	9.62	-440		9.62	40.536	9.62	-636.679
9.63	8	9.64	131.506		9.63	18	9.64	126.747		9.63	17	9.64	47.9448		9.63	16	9.64	6.50906		9.63	20	9.64	135.791		9.63	15	9.64	56.074		9.63	18	9.64	79.779		9.64	11	9.64	32.3021		9.64	5.43193	9.64	-440		9.64	31.7466	9.64	-563.441
9.66	25	9.66	116.737		9.66	14	9.66	194.335		9.66	13	9.66	31.5551		9.66	16	9.66	8.18717		9.66	30	9.66	125.346		9.66	19	9.66	53.9789		9.66	17	9.66	63.6488		9.66	14	9.66	27.6781		9.66	6.26608	9.66	-440		9.66	26.6628	9.66	-516.361
9.68	19	9.68	87.025		9.68	24	9.68	282.725		9.68	14	9.68	21.5295		9.68	17	9.68	10.456		9.68	19	9.68	116.446		9.68	17	9.68	52.2182		9.68	18	9.68	51.97		9.68	23	9.68	24.1006		9.68	7.32193	9.68	-440		9.68	23.9157	9.68	-489.037
9.7	16	9.7	63.2522		9.7	21	9.7	342.413		9.7	16	9.7	16.3748		9.7	18	9.7	13.9122		9.7	18	9.7	108.87		9.7	13	9.7	50.7861		9.7	14	9.7	43.2194		9.7	13	9.7	21.297		9.7	8.68674	9.7	-440		9.7	23.0483	9.7	-480.086
9.72	23	9.72	50.5066		9.72	24	9.72	320.2		9.72	18	9.72	12.8896		9.72	18	9.72	19.5445		9.72	24	9.72	102.451		9.72	20	9.72	49.6855		9.72	15	9.72	36.4978		9.72	18	9.72	19.0802		9.72	10.4976	9.72	-440		9.72	24.2304	9.72	-492.244
9.74	15	9.74	48.3448		9.74	28	9.74	241.243		9.74	15	9.74	10.8884		9.74	16	9.74	29.0449		9.74	16	9.74	97.0576		9.74	11	9.74	48.9298		9.74	14	9.74	31.2304		9.74	14	9.74	17.3192		9.74	12.9882	9.74	-440		9.74	28.1118	9.74	-530.205
9.76	23	9.76	56.0289		9.76	17	9.76	162.975		9.76	21	9.76	9.47201		9.76	10	9.76	44.6736		9.76	12	9.76	92.5969		9.76	23	9.76	48.5447		9.76	18	9.76	27.0316		9.76	14	9.76	15.9205		9.76	16.6005	9.76	-440		9.76	35.5116	9.76	-595.916
9.78	24	9.78	72.5193		9.78	21	9.78	107.3		9.78	15	9.78	8.53926		9.78	17	9.78	67.9958		9.78	22	9.78	89.0039		9.78	20	9.78	48.572		9.78	19	9.78	23.6348		9.78	15	9.78	14.8172		9.78	22.3051	9.78	-472.283		9.78	46.2831	9.78	-680.317
9.8	15	9.8	92.624		9.8	24	9.8	72.6355		9.8	20	9.8	7.9515		9.8	15	9.8	94.9427		9.8	24	9.8	86.2424		9.8	23	9.8	49.0756		9.8	12	9.8	20.8511		9.8	15	9.8	13.9612		9.8	31.5849	9.8	-562.005		9.8	55.9078	9.8	-747.715
9.82	21	9.82	97.1568		9.82	18	9.82	52.0097		9.82	12	9.82	7.63884		9.82	13	9.82	107.431		9.82	19	9.82	84.3043		9.82	24	9.82	50.1499		9.82	18	9.82	18.544		9.82	15	9.82	13.3188		9.82	47.1603	9.82	-686.733		9.82	55.1665	9.82	-742.742
9.84	23	9.84	79.4982		9.84	22	9.84	39.5377		9.84	23	9.84	7.57811		9.84	13	9.84	91.6436		9.84	17	9.84	83.2123		9.84	26	9.84	51.9344		9.84	16	9.84	16.6128		9.84	16	9.84	12.8669		9.84	72.0817	9.84	-849.01		9.84	44.8044	9.84	-669.361
9.86	19	9.86	56.1111		9.86	17	9.86	31.553		9.86	30	9.86	7.78267		9.86	19	9.86	64.4918		9.86	21	9.86	83.0274		9.86	33	9.86	54.6381		9.86	17	9.86	14.9823		9.85	9	9.86	12.5917		9.86	106.912	9.86	-1033.98		9.86	34.011	9.86	-583.189
9.88	18	9.88	38.0282		9.88	26	9.88	26.1041		9.88	20	9.88	8.2986		9.88	16	9.88	42.1909		9.88	22	9.88	83.847		9.88	28	9.88	58.5843		9.88	12	9.88	13.5953		9.88	15	9.88	12.4871		9.88	140.074	9.88	-1183.53		9.88	26.6019	9.88	-515.77
9.9	16	9.9	26.3013		9.9	17	9.9	22.2016		9.9	16	9.9	9.17281		9.9	14	9.9	27.5278		9.9	25	9.9	85.8356		9.9	38	9.9	64.3072		9.9	16	9.9	12.4076		9.89	19	9.9	12.5551		9.9	142.998	9.9	-1195.82		9.9	22.4645	9.9	-473.968
9.92	12	9.92	19.1761		9.92	25	9.92	19.3175		9.92	18	9.92	10.3455		9.92	12	9.92	18.6834		9.92	27	9.92	89.2368		9.92	38	9.92	72.7788		9.92	13	9.92	11.4489		9.92	20	9.92	12.8054		9.92	112.496	9.92	-1060.64		9.92	20.7271	9.92	-455.27
9.94	20	9.94	14.8463		9.94	25	9.94	17.1409		9.94	19	9.94	11.5077		9.94	13	9.94	13.4384		9.94	23	9.94	94.4126		9.94	35	9.94	86.0776		9.94	13	9.94	10.5663		9.93	16	9.94	13.2575		9.94	77.1174	9.94	-878.165		9.94	20.6668	9.94	-454.607
9.96	19	9.96	12.0804		9.96	20	9.96	15.4738		9.96	17	9.96	12.5992		9.96	15	9.96	10.2002		9.96	28	9.96	101.904		9.96	47	9.96	107.481		9.96	8	9.96	9.80056		9.96	21	9.96	13.9421		9.96	51.1319	9.96	-715.066		9.96	21.9131	9.96	-468.115
9.98	20	9.98	10.1924		9.98	28	9.98	14.184		9.98	26	9.98	14.2321		9.98	20	9.98	8.05969		9.98	38	9.98	112.536		9.98	63	9.98	143.174		9.98	9	9.98	9.13479		9.98	15	9.98	14.9059		9.98	34.8575	9.98	-590.403		9.98	24.4421	9.98	-494.39
10	21	10	8.83325		10	20	10	13.1801		10	18	10	16.8248		10	17	10	6.55518		10	27	10	127.619		10	75	10	200.832		10	4	10	8.55536		10	16	10	16.217		10	25.3298	10	-503.287		10	28.5624	10	-534.438
10.02	21	10.02	7.82071		10.02	28	10.02	12.3976		10.02	20	10.02	19.9426		10.02	15	10.02	5.45179		10.02	36	10.02	149.413		10.02	67	10.02	284.751		10.02	12	10.02	8.0514		10.02	22	10.02	17.975		10.02	19.811	10.02	-445.096		10.02	35.0564	10.02	-592.084
10.04	20	10.04	7.04984		10.04	23	10.04	11.7901		10.04	32	10.04	22.3017		10.04	18	10.04	4.61904		10.04	41	10.04	182.209		10.04	86	10.04	377.09		10.04	12	10.04	7.61428		10.04	7	10.04	20.3272		10.04	16.5273	10.04	-440		10.04	45.5984	10.04	-675.266
10.06	20	10.06	6.45449		10.06	15	10.06	11.3236		10.06	17	10.06	24.16		10.06	11	10.06	3.97698		10.06	33	10.06	234.591		10.06	59	10.06	414.505		10.06	12	10.06	7.2372		10.06	12	10.06	23.4966		10.06	14.5313	10.06	-440		10.06	63.4329	10.06	-796.448
10.08	23	10.08	5.99052		10.08	21	10.08	10.9731		10.08	20	10.08	27.825		10.08	10	10.08	3.47334		10.08	31	10.08	322.716		10.08	51	10.08	366.827		10.08	24	10.08	6.91498		10.08	11	10.08	27.8363		10.08	13.3625	10.08	-440		10.08	93.8314	10.08	-968.666
10.1	25	10.1	5.6274		10.1	11	10.1	10.7198		10.1	15	10.1	35.6539		10.1	18	10.1	3.0726		10.1	31	10.1	472.163		10.1	58	10.1	300.596		10.1	11	10.1	6.66758		10.1	15	10.1	33.9521		10.1	12.7999	10.1	-440		10.1	143.14	10.1	-1196.41
10.12	20	10.12	5.34355		10.12	20	10.12	10.5493		10.12	21	10.12	50.3305		10.12	22	10.12	2.74997		10.12	22	10.12	712.548		10.12	57	10.12	268.426		10.12	19	10.12	6.44573		10.12	7	10.12	42.9929		10.12	12.7412	10.12	-440		10.12	213.418	10.12	-1460.88
10.14	16	10.14	5.12336		10.14	9	10.14	10.4512		10.14	24	10.14	74.9301		10.14	21	10.14	2.48777		10.14	21	10.14	1048.38		10.14	64	10.14	286.474		10.14	19	10.14	6.27141		10.14	16	10.14	57.2547		10.14	13.156	10.14	-440		10.14	283.864	10.14	-1684.83
10.16	20	10.16	4.95543		10.16	18	10.16	10.4174		10.16	19	10.16	110.402		10.16	15	10.16	2.27313		10.16	14	10.16	1365.52		10.16	76	10.16	360.791		10.16	13	10.16	6.1449		10.16	25	10.16	81.063		10.16	14.072	10.16	-440		10.16	296.414	10.16	-1721.67
10.18	25	10.18	4.83129		10.18	22	10.18	10.4419		10.18	23	10.18	146.222		10.18	16	10.18	2.09655		10.18	16	10.18	1387.06		10.18	95	10.18	487.097		10.18	10	10.18	6.05607		10.18	19	10.18	121.28		10.18	15.5795	10.18	-440		10.18	236.541	10.18	-1537.99
10.2	20	10.2	4.74462		10.2	12	10.2	10.5205		10.2	18	10.2	152.823		10.2	18	10.2	1.9509		10.2	15	10.2	1087.61		10.2	86	10.2	614.182		10.2	8	10.2	6.03282		10.2	10	10.2	185.848		10.2	17.8558	10.2	-440		10.2	161.846	10.2	-1272.19
10.22	13	10.22	4.69071		10.22	17	10.22	10.744		10.22	24	10.22	122.462		10.22	24	10.22	1.83078		10.22	13	10.22	744.215		10.22	72	10.22	621.641		10.22	12	10.22	6.06891		10.22	20	10.22	276.188		10.22	21.2297	10.22	-460.757		10.22	105.484	10.22	-1027.05
10.24	24	10.24	4.66608		10.24	14	10.24	10.9259		10.24	8	10.24	84.509		10.24	22	10.24	1.73207		10.24	19	10.24	492.843		10.24	59	10.24	491.294		10.24	9	10.24	6.17351		10.24	12	10.24	362.008		10.24	26.3413	10.24	-513.237		10.24	69.5445	10.24	-833.934
10.26	18	10.26	4.6682		10.26	17	10.26	11.1567		10.26	8	10.26	55.9194		10.26	12	10.26	1.65159		10.26	13	10.26	335.564		10.26	46	10.26	339.975		10.26	18	10.26	6.36006		10.26	12	10.26	368.826		10.26	34.487	10.26	-587.257		10.26	48.0569	10.26	-693.231
10.28	14	10.28	4.6953		10.28	18	10.28	11.4368		10.28	22	10.28	37.7377		10.28	12	10.28	1.58689		10.28	10	10.28	242.108		10.28	32	10.28	227.797		10.28	16	10.28	6.64813		10.28	8	10.28	288.628		10.28	48.1517	10.28	-693.914		10.28	35.1913	10.28	-593.223
10.3	21	10.3	4.74627		10.3	17	10.3	11.7674		10.3	19	10.3	26.9182		10.3	20	10.3	1.5361		10.3	15	10.3	183.837		10.3	23	10.3	156.366		10.3	8	10.3	7.06633		10.3	17	10.3	195.823		10.3	71.3676	10.3	-844.793		10.3	27.0698	10.3	-520.286
10.32	21	10.32	4.82056		10.32	9	10.32	12.1505		10.32	18	10.32	20.494		10.32	16	10.32	1.49779		10.32	17	10.32	144.412		10.32	16	10.32	113.305		10.32	16	10.32	7.65714		10.32	16	10.32	127.45		10.32	109.025	10.32	-1044.15		10.32	21.5713	10.32	-464.449
10.34	13	10.34	4.95865		10.34	14	10.34	12.5894		10.34	15	10.34	16.4919		10.34	18	10.34	1.47091		10.34	13	10.34	116.716		10.34	16	10.34	87.0891		10.34	11	10.34	8.48539		10.34	15	10.34	84.2742		10.34	162.853	10.34	-1276.14		10.34	17.6296	10.34	-440
10.36	22	10.36	5.08115		10.36	22	10.36	13.0885		10.36	15	10.36	13.8341		10.36	19	10.36	1.45473		10.36	12	10.36	96.7752		10.36	10	10.36	70.1863		10.36	13	10.36	9.65524		10.36	15	10.36	58.5454		10.36	217.369	10.36	-1474.34		10.36	14.6915	10.36	-440
10.38	26	10.38	5.22843		10.38	16	10.38	13.6534		10.38	20	10.38	11.9792		10.38	10	10.38	1.44879		10.38	14	10.38	82.047		10.38	17	10.38	58.506		10.38	16	10.38	11.3494		10.38	15	10.38	43.1075		10.38	228.06	10.38	-1510.16		10.38	12.4403	10.38	-440
10.4	19	10.4	5.40202		10.4	17	10.4	14.2913		10.4	25	10.4	10.6469		10.4	13	10.4	1.45287		10.4	13	10.4	70.8834		10.4	12	10.4	49.9848		10.4	8	10.4	13.9212		10.4	15	10.4	33.3093		10.4	182.505	10.4	-1350.95		10.4	10.6776	10.4	-440
10.42	12	10.42	5.60402		10.42	17	10.42	15.0117		10.42	21	10.42	9.67744		10.42	15	10.42	1.467		10.42	11	10.42	62.2022		10.42	21	10.42	43.5389		10.42	8	10.42	18.0747		10.42	14	10.42	26.6407		10.42	124.984	10.42	-1117.96		10.42	9.27181	10.42	-440
10.44	19	10.44	5.83728		10.44	14	10.44	15.8266		10.44	20	10.44	8.97121		10.44	18	10.44	1.49148		10.44	17	10.44	55.2946		10.44	12	10.44	38.5394		10.44	14	10.44	25.0999		10.44	14	10.44	21.843		10.44	81.4925	10.44	-902.732		10.44	8.13268	10.44	-440
10.46	15	10.46	6.10549		10.46	23	10.46	16.752		10.46	15	10.46	8.46287		10.46	12	10.46	1.52682		10.46	14	10.46	49.6928		10.46	20	10.46	25.046		10.46	17	10.46	36.94		10.46	12	10.46	18.2981		10.46	53.7516	10.46	-733.155		10.46	7.30819	10.46	-440
10.48	21	10.48	6.41343		10.48	18	10.48	17.8089		10.48	22	10.48	8.10832		10.48	11	10.48	1.57385		10.48	12	10.48	45.0793		10.48	13	10.48	22.135		10.48	9	10.48	55.5964		10.48	19	10.48	15.5484		10.48	37.1765	10.48	-609.726		10.48	6.53254	10.48	-440
10.5	26	10.5	6.7673		10.5	21	10.5	19.0265		10.5	15	10.5	7.87732		10.5	21	10.5	1.63374		10.5	12	10.5	41.4285		10.5	11	10.5	19.8203		10.5	15	10.5	80.4121		10.5	13	10.5	14.4794		10.5	27.2694	10.5	-522.201		10.5	5.88072	10.5	-440
10.52	31	10.52	7.17514		10.52	18	10.52	20.4463		10.52	18	10.52	7.74905		10.52	23	10.52	1.70805		10.52	10	10.52	38.1878		10.52	9	10.52	17.9795		10.52	13	10.52	100.336		10.52	21	10.52	12.7888		10.52	21.0313	10.52	-458.599		10.52	5.32765	10.52	-440
10.54	17	10.54	7.64756		10.54	17	10.54	22.1325		10.54	19	10.54	7.70929		10.54	15	10.54	1.79884		10.54	21	10.54	35.4342		10.54	16	10.54	16.5298		10.54	11	10.54	96.1399		10.54	12	10.54	11.4246		10.54	16.8208	10.54	-440		10.54	4.85431	10.54	-440
10.56	13	10.56	8.19871		10.56	17	10.56	24.1952		10.56	19	10.56	7.74862		10.56	27	10.56	2.6996		10.56	18	10.56	33.0759		10.56	16	10.56	15.4187		10.56	15	10.56	72.5057		10.56	18	10.56	10.3096		10.56	13.813	10.56	-440		10.56	4.44604	10.56	-440
10.58	17	10.58	8.84786		10.58	28	10.58	26.841		10.58	23	10.58	7.86129		10.58	20	10.58	2.85473		10.58	16	10.58	31.045		10.58	17	10.58	14.62		10.58	10	10.58	48.9427		10.58	10	10.58	9.38827		10.58	11.5808	10.58	-440		10.58	4.09144	10.58	-440
10.6	19	10.6	9.62183		10.6	19	10.6	30.4563		10.6	17	10.6	8.04446		10.6	21	10.6	3.03829		10.6	10	10.6	29.2892		10.6	13	10.6	14.1346		10.6	10	10.6	32.3711		10.6	12	10.6	8.82964		10.6	9.88001	10.6	-440		10.6	3.78151	10.6	-440
10.62	9	10.62	10.559		10.62	21	10.62	35.679		10.62	20	10.62	8.2978		10.62	21	10.62	3.2566		10.62	10	10.62	27.7682		10.62	11	10.62	14.0002		10.62	8	10.62	22.0929		10.62	13	10.62	8.18921		10.62	8.55784	10.62	-440		10.62	3.50909	10.62	-440
10.64	19	10.64	11.7165		10.64	26	10.64	43.3291		10.64	21	10.64	8.62325		10.64	22	10.64	3.56967		10.64	11	10.64	26.4511		10.64	10	10.64	14.3189		10.64	10	10.64	15.9857		10.64	11	10.64	7.64815		10.64	7.51324	10.64	-440		10.64	3.26839	10.64	-440
10.66	13	10.66	13.1851		10.66	20	10.66	53.8991		10.66	24	10.66	9.02495		10.66	18	10.66	3.88755		10.66	11	10.66	25.3143		10.66	14	10.66	15.3231		10.66	12	10.66	12.2842		10.66	11	10.66	7.18868		10.66	6.67702	10.66	-440		10.66	3.05474	10.66	-440
10.68	19	10.68	15.1231		10.68	21	10.68	65.6321		10.68	22	10.68	9.50935		10.68	18	10.68	4.27662		10.68	17	10.68	24.3405		10.68	15	10.68	17.4846		10.68	12	10.68	9.8966		10.68	14	10.68	6.79699		10.68	6.00067	10.68	-440		10.68	2.86431	10.68	-440
10.7	13	10.7	17.8359		10.7	28	10.7	71.8929		10.7	18	10.7	10.0855		10.7	12	10.7	4.76005		10.7	13	10.7	23.5176		10.7	15	10.7	21.6099		10.7	24	10.7	8.24873		10.7	14	10.7	6.46222		10.7	5.44948	10.7	-440		10.7	2.69392	10.7	-440
10.72	22	10.72	21.9206		10.72	34	10.72	68.9718		10.72	36	10.72	10.7652		10.72	13	10.72	5.37204		10.72	10	10.72	13.2387		10.72	16	10.72	28.7484		10.72	6	10.72	7.05276		10.72	15	10.72	6.17575		10.72	4.99825	10.72	-440		10.72	2.54096	10.72	-440
10.74	13	10.74	28.4307		10.74	30	10.74	63.4567		10.74	34	10.74	11.5642		10.74	11	10.74	6.16538		10.74	17	10.74	12.953		10.74	11	10.74	39.5165		10.74	16	10.74	6.15545		10.74	13	10.74	5.93067		10.74	4.62845	10.74	-440		10.74	2.40322	10.74	-440
10.76	20	10.76	38.863		10.76	39	10.76	60.5281		10.76	28	10.76	12.5024		10.76	13	10.76	7.22832		10.76	17	10.76	12.8017		10.76	6	10.76	51.6157		10.76	20	10.76	5.46639		10.76	14	10.76	5.72143		10.76	4.32638	10.76	-440		10.76	2.27886	10.76	-440
10.78	22	10.78	54.539		10.78	39	10.78	60.9984		10.78	32	10.78	13.6054		10.78	16	10.78	8.72444		10.78	15	10.78	12.7942		10.78	15	10.78	55.9636		10.78	14	10.78	4.9279		10.78	11	10.78	5.54352		10.78	4.13455	10.78	-440		10.78	2.16633	10.78	-440
10.8	26	10.8	74.0046		10.8	31	10.8	64.3766		10.8	41	10.8	14.9063		10.8	18	10.8	10.9768		10.8	15	10.8	12.9475		10.8	10	10.8	47.394		10.8	19	10.8	4.50139		10.8	16	10.8	5.39326		10.8	3.94179	10.8	-440		10.8	2.06429	10.8	-440
10.82	23	10.82	87.0445		10.82	41	10.82	70.1612		10.82	42	10.82	16.4478		10.82	21	10.82	14.6147		10.82	11	10.82	13.289		10.82	17	10.82	34.5543		10.82	8	10.82	4.1603		10.82	10	10.82	5.26765		10.82	3.79409	10.82	-440		10.82	1.97161	10.82	-440
10.84	28	10.84	81.3458		10.84	27	10.84	78.1659		10.84	35	10.84	18.2858		10.84	28	10.84	20.5877		10.84	13	10.84	13.8604		10.84	8	10.84	24.3289		10.84	13	10.84	3.88597		10.84	19	10.84	5.16425		10.84	3.68809	10.84	-440		10.84	1.88734	10.84	-440
10.86	31	10.86	64.9825		10.86	63	10.86	88.5579		10.86	49	10.86	20.4945		10.86	37	10.86	30.1007		10.86	12	10.86	14.7249		10.86	15	10.86	17.6512		10.86	11	10.86	3.66508		10.86	17	10.86	5.08105		10.86	3.62202	10.86	-440		10.86	1.81065	10.86	-440
10.88	27	10.88	50.8494		10.88	63	10.88	101.831		10.88	39	10.88	23.1731		10.88	38	10.88	43.5604		10.88	21	10.88	15.9787		10.88	13	10.88	13.6103		10.88	12	10.88	3.48802		10.88	21	10.88	5.01642		10.88	3.59568	10.88	-440		10.88	1.74081	10.88	-440
10.9	38	10.9	42.3014		10.9	73	10.9	118.825		10.9	46	10.9	26.4572		10.9	29	10.9	57.1755		10.9	12	10.9	17.7742		10.9	11	10.9	11.1909		10.9	4	10.9	3.34787		10.9	13	10.9	4.96904		10.9	3.61046	10.9	-440		10.9	1.67721	10.9	-440
10.92	27	10.92	38.5067		10.92	81	10.92	140.83		10.92	59	10.92	30.535		10.92	34	10.92	60.2628		10.92	15	10.92	20.3689		10.92	9	10.92	9.68439		10.92	10	10.92	3.23966		10.92	17	10.92	4.29396		10.92	3.6696	10.92	-440		10.92	1.61933	10.92	-440
10.94	38	10.94	38.0982		10.94	105	10.94	169.842		10.94	69	10.94	35.6734		10.94	34	10.94	50.1723		10.94	21	10.94	24.2432		10.94	13	10.94	8.6933		10.94	10	10.94	3.15996		10.94	16	10.94	4.29508		10.94	3.77851	10.94	-440		10.94	1.56671	10.94	-440
10.96	50	10.96	40.1687		10.96	120	10.96	209.085		10.96	94	10.96	42.2608		10.96	28	10.96	37.6805		10.96	11	10.96	30.3558		10.96	11	10.96	8.01801		10.96	15	10.96	2.16074		10.96	18	10.96	4.31032		10.96	3.94547	10.96	-440		10.96	1.51895	10.96	-440
10.98	43	10.98	44.4434		10.98	134	10.98	264.257		10.98	114	10.98	50.8804		10.98	28	10.98	29.0672		10.98	15	10.98	40.7838		10.98	16	10.98	7.55811		10.98	13	10.98	2.15757		10.98	14	10.98	4.33928		10.98	4.1826	10.98	-440		10.98	1.43846	10.98	-440
11	53	11	51.1538		11	163	11	346.41		11	180	11	62.4557		11	33	11	25.0177		11	14	11	58.1321		11	13	11	7.25955		11	16	11	2.17832		11	14	11	4.38173		11	4.50748	11	-440		11	1.20736	11	-440
11.02	59	11.02	60.7661		11.02	161	11.02	477.466		11.02	194	11.02	78.5831		11.02	27	11.02	25.065		11.02	14	11.02	86.4812		11.02	12	11.02	7.09181		11.02	11	11.02	2.22377		11.02	18	11.02	4.4376		11.02	4.9457	11.02	-440		11.02	1.17838	11.02	-440
11.04	61	11.04	73.3371		11.04	175	11.04	697.021		11.04	182	11.04	102.315		11.04	43	11.04	29.3192		11.04	8	11.04	127.755		11.04	14	11.04	7.03842		11.04	10	11.04	2.29575		11.04	10	11.04	4.50694		11.04	5.53499	11.04	-440		11.04	1.15295	11.04	-440
11.06	93	11.06	87.3128		11.06	166	11.06	1063.36		11.06	237	11.06	139.625		11.06	32	11.06	38.8915		11.06	9	11.06	171.933		11.06	19	11.06	7.09281		11.06	14	11.06	2.3973		11.06	9	11.06	4.58997		11.06	6.33255	11.06	-440		11.06	1.13092	11.06	-440
11.08	101	11.08	101.635		11.08	154	11.08	1633.24		11.08	262	11.08	201.955		11.08	51	11.08	55.3747		11.08	11	11.08	185.328		11.08	13	11.08	7.25644		11.08	16	11.08	2.53294		11.08	14	11.08	4.68704		11.08	7.42926	11.08	-440		11.08	1.11217	11.08	-440
11.1	131	11.1	120.699		11.1	111	11.1	2372.69		11.1	279	11.1	306.546		11.1	74	11.1	78.4046		11.1	14	11.1	152.648		11.1	13	11.1	7.53846		11.1	11	11.1	2.70916		11.1	10	11.1	4.79864		11.1	8.98199	11.1	-440		11.1	1.09661	11.1	-440
11.12	135	11.12	152.265		11.12	88	11.12	2923.16		11.12	271	11.12	472.324		11.12	94	11.12	98.4968		11.12	10	11.12	107.033		11.12	12	11.12	7.95654		11.12	11	11.12	2.93515		11.12	15	11.12	4.92543		11.12	11.2901	11.12	-440		11.12	1.08419	11.12	-440
11.14	155	11.14	206.454		11.14	69	11.14	2748.83		11.14	205	11.14	697.818		11.14	100	11.14	96.5768		11.14	9	11.14	71.5934		11.14	9	11.14	8.53899		11.14	16	11.14	3.22389		11.14	14	11.14	5.0682		11.14	14.9515	11.14	-440		11.14	1.07486	11.14	-440
11.16	225	11.16	300.056		11.16	60	11.16	2074.92		11.16	168	11.16	895.755		11.16	95	11.16	74.4806		11.16	22	11.16	48.8181		11.16	8	11.16	9.32877		11.16	16	11.16	3.59394		11.16	20	11.16	5.22795		11.16	21.0835	11.16	-459.167		11.16	1.06864	11.16	-440
11.18	268	11.18	456.743		11.18	33	11.18	1438.06		11.18	91	11.18	891.553		11.18	91	11.18	51.2176		11.18	19	11.18	35.2745		11.18	10	11.18	10.3902		11.18	11	11.18	4.07231		11.18	7	11.18	5.40583		11.18	32.5788	11.18	-570.778		11.18	1.06557	11.18	-440
11.2	297	11.2	696.71		11.2	25	11.2	987.543		11.2	68	11.2	691.978		11.2	51	11.2	34.58		11.2	11	11.2	27.3627		11.2	11	11.2	11.8206		11.2	11	11.2	4.69941		11.2	14	11.2	5.60324		11.2	49.1276	11.2	-700.911		11.2	1.0657	11.2	-440
11.22	283	11.22	992.776		11.22	16	11.22	682.642		11.22	33	11.22	468.638		11.22	29	11.22	24.215		11.22	15	11.22	22.6453		11.22	11	11.22	13.7729		11.22	9	11.22	5.53853		11.22	12	11.22	5.82179		11.22	71.9319	11.22	-848.127		11.22	1.09792	11.22	-440
11.24	296	11.24	1178.97		11.24	16	11.24	479.877		11.24	26	11.24	304.578		11.24	21	11.24	18.0884		11.24	21	11.24	19.8065		11.24	8	11.24	16.504		11.24	18	11.24	6.69704		11.24	4	11.24	6.06338		11.24	92.5986	11.24	-962.282		11.24	1.10563	11.24	-440
11.26	273	11.26	1073.83		11.26	13	11.26	349.23		11.26	23	11.26	201.129		11.26	22	11.26	14.4389		11.26	14	11.26	18.2062		11.26	17	11.26	20.4917		11.26	17	11.26	8.37654		11.26	7	11.26	6.33019		11.26	92.5377	11.26	-961.965		11.26	1.11702	11.26	-440
11.28	209	11.28	793.876		11.28	23	11.28	264.339		11.28	23	11.28	139.445		11.28	14	11.28	12.0513		11.28	14	11.28	17.4265		11.28	10	11.28	26.6868		11.28	11	11.28	10.9779		11.28	14	11.28	6.6248		11.28	71.8304	11.28	-847.528		11.28	1.13233	11.28	-440
11.3	154	11.3	529.8		11.3	17	11.3	207.26		11.3	20	11.3	102.222		11.3	24	11.3	10.5444		11.3	16	11.3	16.8647		11.3	14	11.3	36.9241		11.3	11	11.3	15.2579		11.3	9	11.3	6.95019		11.3	49.0674	11.3	-700.481		11.3	1.10873	11.3	-440
11.32	131	11.32	345.184		11.32	16	11.32	167.31		11.32	11	11.32	78.4182		11.32	21	11.32	9.51592		11.32	11	11.32	15.984		11.32	15	11.32	54.2559		11.32	6	11.32	22.4269		11.32	21	11.32	7.30982		11.32	32.5731	11.32	-570.728		11.32	1.13398	11.32	-440
11.34	101	11.34	230.811		11.34	12	11.34	138.241		11.34	17	11.34	62.1732		11.34	15	11.34	8.80981		11.34	10	11.34	15.0861		11.34	12	11.34	82.559		11.34	9	11.34	33.9127		11.34	18	11.34	7.70775		11.34	22.2405	11.34	-471.598		11.34	1.1642	11.34	-440
11.36	82	11.36	162.615		11.36	10	11.36	116.374		11.36	12	11.36	50.5051		11.36	11	11.36	8.33565		11.36	12	11.36	14.6184		11.36	16	11.36	123.873		11.36	9	11.36	50.0855		11.36	11	11.36	8.14874		11.36	16.1136	11.36	-440		11.36	1.19976	11.36	-440
11.38	34	11.38	121.026		11.38	10	11.38	99.5014		11.38	24	11.38	41.8207		11.38	18	11.38	8.03692		11.38	8	11.38	14.7045		11.38	14	11.38	168.552		11.38	13	11.38	65.9299		11.38	5	11.38	8.63837		11.38	12.3155	11.38	-440		11.38	1.24166	11.38	-440
11.4	30	11.4	94.0741		11.4	15	11.4	86.2382		11.4	18	11.4	35.1798		11.4	22	11.4	7.87702		11.4	14	11.4	15.3654		11.4	10	11.4	183.054		11.4	7	11.4	68.3235		11.4	13	11.4	9.18322		11.4	10.005	11.4	-440		11.4	1.2905	11.4	-440
11.42	22	11.42	75.4425		11.42	15	11.42	75.6741		11.42	18	11.42	29.996		11.42	26	11.42	7.83207		11.42	20	11.42	16.6631		11.42	11	11.42	150.902		11.42	10	11.42	55.0536		11.42	12	11.42	9.79113		11.42	8.44774	11.42	-440		11.42	1.34723	11.42	-440
11.44	18	11.44	61.9222		11.44	14	11.44	67.1887		11.44	20	11.44	25.8735		11.44	11	11.44	7.88687		11.44	6	11.44	18.7801		11.44	13	11.44	104.965		11.44	17	11.44	39.3939		11.44	10	11.44	10.4714		11.44	7.3453	11.44	-440		11.44	1.41301	11.44	-440
11.46	17	11.46	51.7846		11.46	11	11.46	60.354		11.46	20	11.46	22.5862		11.46	30	11.46	8.03234		11.46	10	11.46	22.1373		11.46	6	11.46	69.0419		11.46	9	11.46	28.5736		11.46	9	11.46	11.2352		11.46	6.54115	11.46	-440		11.46	1.48924	11.46	-440
11.48	18	11.48	44.0055		11.48	16	11.48	54.8781		11.48	14	11.48	19.859		11.48	16	11.48	8.26412		11.48	7	11.48	27.6397		11.48	9	11.48	45.9015		11.48	11	11.48	23.2942		11.48	13	11.48	12.096		11.48	5.94451	11.48	-440		11.48	1.57766	11.48	-440
11.5	23	11.5	37.9305		11.5	19	11.5	50.5759		11.5	13	11.5	17.598		11.5	16	11.5	8.58164		11.5	21	11.5	36.9529		11.5	7	11.5	32.1472		11.5	10	11.5	22.7095		11.5	16	11.5	13.0702		11.5	5.49829	11.5	-440		11.5	1.68041	11.5	-440
11.52	23	11.52	33.1229		11.52	8	11.52	47.3594		11.52	17	11.52	15.6963		11.52	28	11.52	8.98772		11.52	16	11.52	52.7592		11.52	11	11.52	23.8389		11.52	20	11.52	25.7027		11.52	22	11.52	14.1777		11.52	5.16485	11.52	-440		11.52	1.80019	11.52	-440
11.54	12	11.54	29.2845		11.54	13	11.54	45.2573		11.54	18	11.54	14.0932		11.54	17	11.54	9.48845		11.54	11	11.54	78.0788		11.54	16	11.54	19.274		11.54	21	11.54	29.768		11.54	8	11.54	15.4433		11.54	4.91894	11.54	-440		11.54	1.94036	11.54	-440
11.56	29	11.56	26.2097		11.56	15	11.56	44.4887		11.56	19	11.56	12.7251		11.56	17	11.56	10.0933		11.56	11	11.56	113.163		11.56	15	11.56	16.7703		11.56	16	11.56	29.6839		11.56	15	11.56	16.8978		11.56	4.74365	11.56	-440		11.56	2.10521	11.56	-440
11.58	29	11.58	23.7591		11.58	17	11.58	45.6251		11.58	17	11.58	11.5484		11.58	21	11.58	10.8157		11.58	15	11.58	145.453		11.58	18	11.58	15.7409		11.58	16	11.58	24.0607		11.58	13	11.58	18.5798		11.58	4.62843	11.58	-440		11.58	2.30028	11.58	-440
11.6	13	11.6	21.844		11.6	8	11.6	49.8159		11.6	16	11.6	10.5291		11.6	24	11.6	11.6735		11.6	14	11.6	146.295		11.6	9	11.6	15.5489		11.6	13	11.6	17.4831		11.6	17	11.6	20.5383		11.6	4.56857	11.6	-440		11.6	2.53275	11.6	-440
11.62	7	11.62	20.4223		11.62	17	11.62	58.8719		11.62	14	11.62	9.64039		11.62	15	11.62	12.6904		11.62	11	11.62	114.924		11.62	8	11.62	14.8613		11.62	17	11.62	12.5705		11.62	16	11.62	22.8366		11.62	4.56667	11.62	-440		11.62	2.81212	11.62	-440
11.64	17	11.64	19.508		11.64	14	11.64	74.7499		11.64	6	11.64	8.86105		11.64	14	11.64	13.8971		11.64	23	11.64	80.0021		11.64	11	11.64	12.78		11.64	14	11.64	9.44218		11.64	13	11.64	25.557		11.64	4.63582	11.64	-440		11.64	2.87381	11.64	-440
11.66	14	11.66	19.2066		11.66	11	11.66	97.1246		11.66	16	11.66	8.1739		11.66	25	11.66	15.3342		11.66	9	11.66	53.452		11.66	18	11.66	10.2949		11.66	14	11.66	7.58739		11.66	19	11.66	28.9124		11.66	4.80184	11.66	-440		11.66	3.29448	11.66	-440
11.68	19	11.68	19.79		11.68	7	11.68	116.098		11.68	11	11.68	7.42294		11.68	26	11.68	17.055		11.68	20	11.68	37.8961		11.68	17	11.68	8.29468		11.68	11	11.68	6.52007		11.68	10	11.68	32.8436		11.68	5.09793	11.68	-440		11.68	3.81859	11.68	-440
11.7	19	11.7	21.7879		11.7	14	11.7	112.388		11.7	10	11.7	6.8847		11.7	24	11.7	19.1304		11.7	13	11.7	29.0189		11.7	16	11.7	6.33021		11.7	13	11.7	5.92086		11.7	9	11.7	37.6521		11.7	5.53548	11.7	-440		11.7	4.47774	11.7	-440
11.72	16	11.72	25.9954		11.72	23	11.72	88.6308		11.72	13	11.72	6.40382		11.72	30	11.72	21.6564		11.72	17	11.72	24.1589		11.72	13	11.72	5.38748		11.72	17	11.72	5.61949		11.72	16	11.72	43.6176		11.72	6.00194	11.72	-440		11.72	5.32183	11.72	-440
11.74	16	11.74	33.1704		11.74	12	11.74	64.0927		11.74	9	11.74	5.97251		11.74	18	11.74	24.7645		11.74	19	11.74	21.6378		11.74	12	11.74	4.74069		11.74	17	11.74	5.53763		11.74	19	11.74	50.7914		11.74	6.17212	11.74	-440		11.74	6.42612	11.74	-440
11.76	13	11.76	42.7301		11.76	19	11.76	46.3859		11.76	14	11.76	5.58427		11.76	31	11.76	28.6384		11.76	19	11.76	20.5988		11.76	5	11.76	4.28057		11.76	11	11.76	5.64599		11.76	16	11.76	60.4857		11.76	5.95074	11.76	-440		11.76	7.91064	11.76	-440
11.78	13	11.78	49.4253		11.78	11	11.78	35.0577		11.78	18	11.78	5.23363		11.78	54	11.78	33.5402		11.78	16	11.78	20.7243		11.78	13	11.78	3.94297		11.78	18	11.78	5.94426		11.78	16	11.78	73.2822		11.78	5.66117	11.78	-440		11.78	9.98456	11.78	-440
11.8	11	11.8	45.7611		11.8	11	11.8	28.0311		11.8	14	11.8	4.91597		11.8	55	11.8	39.8546		11.8	17	11.8	21.9596		11.8	5	11.8	3.69332		11.8	13	11.8	6.45584		11.8	21	11.8	90.738		11.8	5.49663	11.8	-440		11.8	13.0493	11.8	-440
11.82	10	11.82	35.2073		11.82	16	11.82	23.5263		11.82	16	11.82	4.62735		11.82	57	11.82	48.1664		11.82	21	11.82	24.5087		11.82	8	11.82	3.51881		11.82	11	11.82	7.23124		11.82	16	11.82	115.548		11.82	5.47215	11.82	-440		11.82	17.9004	11.82	-440
11.84	15	11.84	25.3674		11.84	17	11.84	20.4234		11.84	15	11.84	4.36443		11.84	60.9064	11.84	59.4225		11.84	16	11.84	28.9395		11.84	10	11.84	3.44022		11.84	8	11.84	8.36105		11.84	16	11.84	152.538		11.84	5.55646	11.84	-440		11.84	25.9935	11.84	-509.838
11.86	8	11.86	18.4918		11.86	9	11.86	18.1265		11.86	15	11.86	4.12432		11.86	63.8848	11.86	75.3097		11.86	17	11.86	36.505		11.86	12	11.86	3.37283		11.86	10	11.86	10.0086		11.86	20	11.86	210.295		11.86	5.50456	11.86	-440		11.86	39.5311	11.86	-628.737
11.88	15	11.88	14.1377		11.88	17	11.88	16.3344		11.88	10	11.88	3.90454		11.88	77.1224	11.88	99.1205		11.88	22	11.88	49.6182		11.88	15	11.88	3.35654		11.88	15	11.88	12.4895		11.88	16	11.88	302.29		11.88	5.73381	11.88	-440		11.88	60.7952	11.88	-779.713
11.9	9	11.9	11.4283		11.9	19	11.9	14.8856		11.9	15	11.9	3.70295		11.9	105.197	11.9	137.35		11.9	18	11.9	72.0899		11.9	13	11.9	3.39253		11.9	11	11.9	16.4399		11.9	18	11.9	444.686		11.9	6.01622	11.9	-440		11.9	89.1058	11.9	-943.959
11.92	15	11.92	9.66803		11.92	15	11.92	13.6837		11.92	11	11.92	3.51769		11.92	120.255	11.92	201.514		11.92	16	11.92	108.216		11.92	14	11.92	3.48524		11.92	15	11.92	23.0671		11.92	15	11.92	655.422		11.92	6.35221	11.92	-440		11.92	112.738	11.92	-1061.78
11.94	15	11.94	8.43589		11.94	15	11.94	12.6663		11.94	5	11.94	3.34713		11.94	140.442	11.94	308.029		11.94	13	11.94	158.246		11.94	12	11.94	3.64298		11.94	11	11.94	34.3036		11.94	8	11.94	936.985		11.94	6.74712	11.94	-440		11.94	110.309	11.94	-1050.28
11.96	21	11.96	7.512		11.96	13	11.96	11.791		11.96	11	11.96	3.18986		11.96	120.972	11.96	471.474		11.96	9	11.96	203.897		11.96	14	11.96	3.87914		11.96	10	11.96	52.4239		11.96	20	11.96	1181.01		11.96	7.21053	11.96	-440		11.96	84.2615	11.96	-917.941
11.98	10	11.98	6.78473		11.98	16	11.98	11.0274		11.98	13	11.98	3.04464		11.98	92.0146	11.98	676.142		11.98	8	11.98	204.17		11.98	11	11.98	4.21424		11.98	8	11.98	77.9833		11.98	21	11.98	1171.14		11.98	7.75678	11.98	-440		11.98	56.6053	11.98	-752.365
12	17	12	6.19303		12	14	12	10.3538		12	20	12	2.91039		12	47	12	810.337		12	13	12	158.682		12	11	12	4.6795		12	13	12	102.747		12	35	12	949.446		12	8.40667	12	-440		12	36.738	12	-606.119
12.02	12	12.02	5.6998		12.02	17	12.02	9.75386		12.02	14	12.02	2.78614		12.02	31	12.02	739.321		12.02	24	12.02	108.426		12.02	12	12.02	5.32332		12.02	9	12.02	105.766		12.02	48	12.02	730.951		12.02	9.19062	12.02	-440		12.02	24.3203	12.02	-493.156
12.04	14	12.04	5.28069		12.04	10	12.04	9.21518		12.04	14	12.04	2.67106		12.04	31	12.04	551.992		12.04	13	12.04	71.9931		12.04	7	12.04	6.2244		12.04	11	12.04	83.4027		12.04	60	12.04	566.055		12.04	10.1546	12.04	-440		12.04	16.94	12.04	-440
12.06	17	12.06	4.91893		12.06	16	12.06	8.72816		12.06	13	12.06	2.56439		12.06	16	12.06	387.778		12.06	10	12.06	49.2268		12.06	11	12.06	7.52245		12.06	17	12.06	56.7576		12.06	63	12.06	418.144		12.06	11.3731	12.06	-440		12.06	12.4973	12.06	-440
12.08	11	12.08	4.60259		12.08	14	12.08	8.28522		12.08	10	12.08	2.4655		12.08	17	12.08	274.327		12.08	9	12.08	35.8267		12.08	13	12.08	9.48961		12.08	11	12.08	36.953		12.08	52	12.08	293.709		12.08	12.979	12.08	-440		12.08	9.66351	12.08	-440
12.1	7	12.1	4.32293		12.1	16	12.1	7.88031		12.1	11	12.1	2.3738		12.1	13	12.1	194.051		12.1	14	12.1	27.9499		12.1	12	12.1	12.6672		12.1	7	12.1	24.4033		12.1	51	12.1	205.934		12.1	15.2316	12.1	-440		12.1	7.72854	12.1	-440
12.12	12	12.12	4.07344		12.12	11	12.12	7.50848		12.12	5	12.12	2.28879		12.12	22	12.12	137.745		12.12	17	12.12	23.1407		12.12	6	12.12	18.0351		12.12	11	12.12	16.9175		12.12	29	12.12	148.636		12.12	18.6307	12.12	-440		12.12	6.33717	12.12	-440
12.14	11	12.14	3.84913		12.14	13	12.14	7.16568		12.14	14	12.14	2.21002		12.14	23	12.14	100.606		12.14	19	12.14	20.095		12.14	14	12.14	27.0362		12.14	14	12.14	12.4317		12.14	19	12.14	111.693		12.14	24.0249	12.14	-490.152		12.14	5.30153	12.14	-440
12.16	16	12.16	3.64612		12.16	22	12.16	6.81276		12.16	14	12.16	2.13712		12.16	16	12.16	76.5555		12.16	10	12.16	18.1754		12.16	21	12.16	41.074		12.16	14	12.16	9.59214		12.16	21	12.16	87.3104		12.16	32.5403	12.16	-570.441		12.16	4.51196	12.16	-440
12.18	11	12.18	3.46132		12.18	9	12.18	6.51938		12.18	13	12.18	2.06975		12.18	14	12.18	60.9244		12.18	13	12.18	17.0685		12.18	14	12.18	59.2978		12.18	8	12.18	7.66491		12.18	19	12.18	70.4657		12.18	44.9443	12.18	-670.405		12.18	3.8989	12.18	-440
12.2	14	12.2	3.29227		12.2	15	12.2	6.24636		12.2	14	12.2	2.00762		12.2	13	12.2	50.8869		12.2	16	12.2	16.6209		12.2	15	12.2	72.7989		12.2	12	12.2	6.28411		12.2	19	12.2	58.2404		12.2	59.1681	12.2	-769.208		12.2	3.41603	12.2	-440
12.22	10	12.22	3.13695		12.22	15	12.22	5.99165		12.22	22	12.22	1.95051		12.22	13	12.22	44.9448		12.22	18	12.22	16.7739		12.22	16	12.22	67.9929		12.22	7	12.22	5.25305		12.22	14	12.22	49.0105		12.22	66.2299	12.22	-813.817		12.22	3.03152	12.22	-440
12.24	12	12.24	2.9937		12.24	11	12.24	5.75345		12.24	10	12.24	1.89823		12.24	17	12.24	42.3692		12.24	20	12.24	17.5435		12.24	13	12.24	50.3308		12.24	9	12.24	4.51478		12.24	16	12.24	41.8424		12.24	59.638	12.24	-772.256		12.24	2.72306	12.24	-440
12.26	12	12.26	2.86112		12.26	9	12.26	5.53023		12.26	16	12.26	1.8986		12.26	10	12.26	42.3437		12.26	10	12.26	19.024		12.26	11	12.26	33.6004		12.26	13	12.26	3.89909		12.26	11	12.26	36.1577		12.26	47.767	12.26	-691.137		12.26	2.47478	12.26	-440
12.28	19	12.28	3.45994		12.28	12	12.28	9.00516		12.28	6	12.28	1.85691		12.28	7	12.28	42.2645		12.28	10	12.28	21.4166		12.28	11	12.28	22.0256		12.28	13	12.28	3.40957		12.28	10	12.28	31.5727		12.28	38.5935	12.28	-621.237		12.28	2.27524	12.28	-440
12.3	16	12.3	3.29678		12.3	13	12.3	8.9102		12.3	15	12.3	1.8198		12.3	19	12.3	38.2304		12.3	16	12.3	33.7102		12.3	8	12.3	14.8994		12.3	10	12.3	3.01454		12.3	14	12.3	27.8216		12.3	33.475	12.3	-578.575		12.3	2.11624	12.3	-440
12.32	14	12.32	3.21256		12.32	18	12.32	8.83095		12.32	13	12.32	1.78729		12.32	18	12.32	31.1955		12.32	14	12.32	39.7325		12.32	20	12.32	10.6755		12.32	9	12.32	2.69169		12.32	15	12.32	24.7145		12.32	31.5755	12.32	-561.921		12.32	1.99197	12.32	-440
12.34	9	12.34	3.13608		12.34	11	12.34	8.76673		12.34	11	12.34	1.75941		12.34	22	12.34	24.6928		12.34	12	12.34	49.4461		12.34	8	12.34	8.11228		12.34	13	12.34	2.42497		12.34	19	12.34	22.1129		12.34	31.9012	12.34	-564.812		12.34	1.89847	12.34	-440
12.36	10	12.36	3.85983		12.36	11	12.36	8.71696		12.36	8	12.36	1.7363		12.36	15	12.36	19.867		12.36	13	12.36	65.8202		12.36	14	12.36	6.45498		12.36	14	12.36	2.20259		12.36	14	12.36	19.9138		12.36	33.8017	12.36	-581.392		12.36	1.83341	12.36	-440
12.38	10	12.38	3.81965		12.38	13	12.38	8.68119		12.38	17	12.38	1.71814		12.38	17	12.38	16.4939		12.38	11	12.38	93.4279		12.38	13	12.38	5.31072		12.38	11	12.38	2.0158		12.38	11	12.38	18.0393		12.38	37.0076	12.38	-608.339		12.38	1.79582	12.38	-440
12.4	14	12.4	3.78665		12.4	16	12.4	8.65905		12.4	12	12.4	1.7052		12.4	21	12.4	14.0644		12.4	14	12.4	137.215		12.4	10	12.4	4.48219		12.4	16	12.4	1.85797		12.4	20	12.4	16.4297		12.4	41.535	12.4	-644.477		12.4	3.33097	12.4	-440
12.42	10	12.42	3.76052		12.42	11	12.42	8.65028		12.42	6	12.42	1.69785		12.42	8	12.42	12.3106		12.42	19	12.42	196.638		12.42	8	12.42	11.8287		12.42	12	12.42	1.72406		12.42	13	12.42	15.0385		12.42	47.6106	12.42	-690.004		12.42	3.39529	12.42	-440
12.44	14	12.44	3.74101		12.44	10	12.44	8.65469		12.44	21	12.44	1.69659		12.44	9	12.44	10.9442		12.44	12	12.44	247.864		12.44	8	12.44	11.5801		12.44	8	12.44	1.61016		12.44	12	12.44	22.6177		12.44	55.6657	12.44	-746.094		12.44	3.49575	12.44	-440
12.46	16	12.46	3.72792		12.46	10	12.46	8.67215		12.46	16	12.46	1.70204		12.46	10	12.46	9.83404		12.46	13	12.46	243.32		12.46	19	12.46	11.4476		12.46	15	12.46	1.51325		12.46	9	12.46	21.8099		12.46	66.4039	12.46	-814.886		12.46	3.63929	12.46	-440
12.48	16	12.48	3.72108		12.48	14	12.48	8.70263		12.48	12	12.48	1.71505		12.48	20	12.48	8.90693		12.48	14	12.48	188.447		12.48	14	12.48	11.4048		12.48	9	12.48	1.43097		12.48	16	12.48	21.1424		12.48	80.9732	12.48	-899.851		12.48	3.83681	12.48	-440
12.5	13	12.5	3.72039		12.5	9	12.5	8.74616		12.5	11	12.5	1.73674		12.5	15	12.5	8.1186		12.5	7	12.5	130.859		12.5	12	12.5	11.4337		12.5	7	12.5	1.36152		12.5	13	12.5	20.5971		12.5	101.375	12.5	-1006.85		12.5	4.10531	12.5	-440
12.52	10	12.52	3.71072		12.52	12	12.52	8.80285		12.52	13	12.52	2.80068		12.52	18	12.52	7.43944		12.52	10	12.52	89.8039		12.52	11	12.52	11.5219		12.52	10	12.52	1.3035		12.52	15	12.52	20.1594		12.52	131.442	12.52	-1146.48		12.52	4.47205	12.52	-440
12.54	12	12.54	3.72254		12.54	11	12.54	8.87288		12.54	16	12.54	2.87312		12.54	15	12.54	6.89251		12.54	13	12.54	64.1581		12.54	14	12.54	11.6611		12.54	11	12.54	1.25589		12.54	16	12.54	28.3752		12.54	178.838	12.54	-1337.3		12.54	4.98406	12.54	-440
12.56	19	12.56	3.74037		12.56	13	12.56	8.9565		12.56	8	12.56	2.96103		12.56	22	12.56	6.37465		12.56	19	12.56	49.1915		12.56	13	12.56	11.8454		12.56	14	12.56	1.21796		12.56	12	12.56	28.358		12.56	257.889	12.56	-1605.89		12.56	5.73053	12.56	-440
12.58	17	12.58	3.76426		12.58	9	12.58	9.18183		12.58	17	12.58	3.06764		12.58	19	12.58	5.91685		12.58	15	12.58	40.3413		12.58	17	12.58	12.0713		12.58	9	12.58	1.18929		12.58	15	12.58	28.4298		12.58	390.965	12.58	-1977.28		12.58	9.28573	12.58	-440
12.6	10	12.6	3.79428		12.6	7	12.6	6.543		12.6	13	12.6	4.21318		12.6	22	12.6	5.50962		12.6	19	12.6	34.847		12.6	8	12.6	12.3366		12.6	14	12.6	1.16971		12.6	14	12.6	28.5853		12.6	603.103	12.6	-2455.81		12.6	11.2642	12.6	-440
12.62	13	12.62	3.83053		12.62	9	12.62	6.7465		12.62	9	12.62	4.39955		12.62	9	12.62	5.05604		12.62	17	12.62	31.2445		12.62	9	12.62	12.6404		12.62	11	12.62	1.15936		12.62	8	12.62	28.8207		12.62	895.344	12.62	-2992.23		12.62	14.5385	12.62	-440
12.64	19	12.64	3.87318		12.64	9	12.64	6.96262		12.64	16	12.64	3.73024		12.64	22	12.64	4.73108		12.64	9	12.64	28.8015		12.64	11	12.64	12.9833		12.64	11	12.64	1.15868		12.64	14	12.64	29.1332		12.64	1159.98	12.64	-3405.85		12.64	19.7482	12.64	-444.39
12.66	16	12.66	3.92239		12.66	7	12.66	7.05031		12.66	14	12.66	4.02498		12.66	16	12.66	4.43794		12.66	11	12.66	27.1326		12.66	12	12.66	13.3667		12.66	10	12.66	1.1685		12.66	11	12.66	29.5214		12.66	1158.75	12.66	-3404.04		12.66	27.0577	12.66	-520.171
12.68	12	12.68	3.97839		12.68	16	12.68	7.298		12.68	13	12.68	4.38324		12.68	11	12.68	4.1725		12.68	17	12.68	26.0143		12.68	10	12.68	13.7935		12.68	5	12.68	1.19012		12.68	13	12.68	29.9849		12.68	895.323	12.68	-2992.2		12.68	34.2096	12.68	-584.89
12.7	13	12.7	3.02439		12.7	9	12.7	7.56087		12.7	21	12.7	4.82902		12.7	21	12.7	3.9313		12.7	14	12.7	25.3067		12.7	14	12.7	14.2681		12.7	5	12.7	1.22545		12.7	11	12.7	30.5244		12.7	603.425	12.7	-2456.47		12.7	35.2782	12.7	-593.955
12.72	11	12.72	3.12209		12.72	13	12.72	7.84001		12.72	11	12.72	5.39956		12.72	21	12.72	3.71143		12.72	18	12.72	24.9196		12.72	17	12.72	14.7967		12.72	11	12.72	7.06879		12.72	17	12.72	31.1416		12.72	391.854	12.72	-1979.53		12.72	29.2051	12.72	-540.418
12.74	8	12.74	3.10312		12.74	8	12.74	8.13666		12.74	9	12.74	6.15719		12.74	20	12.74	3.51044		12.74	17	12.74	24.7948		12.74	21	12.74	15.3881		12.74	11	12.74	7.30183		12.74	16	12.74	31.8396		12.74	259.104	12.74	-1609.67		12.74	21.9007	12.74	-467.982
12.76	13	12.76	3.2189		12.76	12	12.76	8.45216		12.76	8	12.76	7.21306		12.76	14	12.76	3.32621		12.76	15	12.76	24.9497		12.76	14	12.76	16.0551		12.76	13	12.76	7.56781		12.76	12	12.76	32.6229		12.76	180.279	12.76	-1342.68		12.76	16.5116	12.76	-440
12.78	8	12.78	3.34217		12.78	16	12.78	8.78801		12.78	16	12.78	8.77884		12.78	10	12.78	3.15693		12.78	15	12.78	25.2653		12.78	10	12.78	16.8159		12.78	11	12.78	7.87551		12.78	11	12.78	33.4973		12.78	132.964	12.78	-1153.1		12.78	13.1689	12.78	-440
12.8	11	12.8	3.47352		12.8	19	12.8	9.14588		12.8	21	12.8	11.2414		12.8	11	12.8	3.00105		12.8	10	12.8	25.797		12.8	11	12.8	17.6982		12.8	13	12.8	8.2379		12.8	9	12.8	34.4711		12.8	102.882	12.8	-1014.31		12.8	11.2642	12.8	-440
12.82	18	12.82	3.61358		12.82	13	12.82	9.5276		12.82	20	12.82	15.2253		12.82	11	12.82	2.85721		12.82	12	12.82	26.5803		12.82	11	12.82	18.7458		12.82	8	12.82	8.67508		12.82	11	12.82	35.5547		12.82	82.3961	12.82	-907.723		12.82	10.2191	12.82	-440
12.84	6	12.84	3.76308		12.84	13	12.84	9.93523		12.84	9	12.84	21.4647		12.84	17	12.84	2.72422		12.84	17	12.84	27.7061		12.84	10	12.84	20.0366		12.84	10	12.84	9.2207		12.84	10	12.84	36.7623		12.84	67.6801	12.84	-822.679		12.84	9.65277	12.84	-440
12.86	10	12.86	3.92283		12.86	13	12.86	10.3711		12.86	15	12.86	30.4249		12.86	13	12.86	2.60106		12.86	12	12.86	29.3547		12.86	11	12.86	21.5458		12.86	10	12.86	9.93713		12.86	13	12.86	38.1124		12.86	56.7234	12.86	-753.15		12.86	9.35861	12.86	-440
12.88	18	12.88	4.09372		12.88	18	12.88	10.8377		12.88	14	12.88	41.2705		12.88	16	12.88	2.48681		12.88	21	12.88	31.8085		12.88	14	12.88	23.9229		12.88	7	12.88	10.8858		12.88	13	12.88	39.6304		12.88	48.3567	12.88	-695.39		12.88	9.23345	12.88	-440
12.9	16	12.9	4.27675		12.9	10	12.9	11.3379		12.9	13	12.9	48.1883		12.9	15	12.9	2.38068		12.9	15	12.9	35.3731		12.9	10	12.9	27.5015		12.9	5	12.9	12.6709		12.9	13	12.9	41.3512		12.9	41.8395	12.9	-646.835		12.9	9.22415	12.9	-440
12.92	11	12.92	4.47306		12.92	11	12.92	11.8749		12.92	13	12.92	43.8038		12.92	15	12.92	2.28195		12.92	9	12.92	40.0058		12.92	11	12.92	32.9981		12.92	3	12.92	15.1437		12.92	3	12.92	43.324		12.92	36.6784	12.92	-605.627		12.92	9.33937	12.92	-440
12.94	4	12.94	5.14845		12.94	17	12.94	12.4524		12.94	21	12.94	32.8758		12.94	13	12.94	2.19002		12.94	10	12.94	44.1954		12.94	16	12.94	41.0062		12.94	10	12.94	19.0227		12.94	13	12.94	45.6212		12.94	32.5334	12.94	-570.38		12.94	9.48487	12.94	-440
12.96	10	12.96	5.38811		12.96	16	12.96	13.0744		12.96	12	12.96	23.1586		12.96	14	12.96	2.10431		12.96	16	12.96	44.9994		12.96	8	12.96	50.6581		12.96	9	12.96	24.5265		12.96	10	12.96	48.3543		12.96	29.1646	12.96	-540.043		12.96	9.9778	12.96	-440
12.98	12	12.98	5.64587		12.98	17	12.98	15.5718		12.98	9	12.98	16.635		12.98	10	12.98	2.02433		12.98	11	12.98	42.8349		12.98	11	12.98	56.7899		12.98	13	12.98	30.3072		12.98	18	12.98	51.7112		12.98	26.3992	12.98	-513.802		12.98	10.2373	12.98	-440
13	11	13	5.92357		13	13	13	18.8107		13	15	13	12.7231		13	16	13	1.94965		13	13	13	40.6622		13	7	13	53.9353		13	8	13	32.075		13	11	13	56.0436		13	24.1103	13	-491.023		13	10.5422	13	-440
13.02	11	13.02	6.22331		13.02	9	13.02	19.7175		13.02	8	13.02	10.4836		13.02	5	13.02	1.87988		13.02	17	13.02	39.6576		13.02	12	13.02	46.4822		13.02	14	13.02	28.1516		13.02	12	13.02	62.0468		13.02	22.2032	13.02	-471.202		13.02	10.8902	13.02	-440
13.04	7	13.04	6.54744		13.04	15	13.04	20.6965		13.04	17	13.04	9.19669		13.04	14	13.04	1.81465		13.04	11	13.04	39.7655		13.04	6	13.04	40.2808		13.04	10	13.04	22.7569		13.04	13	13.04	71.0164		13.04	20.606	13.04	-453.938		13.04	11.2807	13.04	-440
13.06	22	13.06	6.8987		13.06	13	13.06	21.7558		13.06	16	13.06	8.43643		13.06	18	13.06	1.75367		13.06	13	13.06	40.6835		13.06	7	13.06	36.6803		13.06	10	13.06	18.7186		13.06	7	13.06	84.981		13.06	19.2638	13.06	-440		13.06	11.714	13.06	-440
13.08	7	13.08	7.28017		13.08	12	13.08	22.9046		13.08	13	13.08	7.98345		13.08	13	13.08	1.69665		13.08	25	13.08	42.0229		13.08	14	13.08	35.2015		13.08	13	13.08	16.274		13.08	11	13.08	106.236		13.08	20.0436	13.08	-447.701		13.08	12.1916	13.08	-440
13.1	19	13.1	7.69544		13.1	21	13.1	24.1535		13.1	13	13.1	7.72776		13.1	13	13.1	1.64469		13.1	17	13.1	43.9054		13.1	12	13.1	35.1643		13.1	12	13.1	14.9846		13.1	7	13.1	134.996		13.1	19.1458	13.1	-440		13.1	12.7158	13.1	-440
13.12	7	13.12	8.1486		13.12	11	13.12	25.5149		13.12	11	13.12	7.61021		13.12	15	13.12	1.59491		13.12	10	13.12	46.1338		13.12	12	13.12	36.065		13.12	14	13.12	14.4011		13.12	11	13.12	161.824		13.12	18.403	13.12	-440		13.12	13.29	13.12	-440
13.14	18	13.14	8.64444		13.14	10	13.14	27.0031		13.14	8	13.14	7.6143		13.14	14	13.14	1.54844		13.14	16	13.14	48.6738		13.14	12	13.14	37.6575		13.14	13	13.14	14.2196		13.14	22	13.14	165.108		13.14	17.7944	13.14	-440		13.14	13.9183	13.14	-440
13.16	8	13.16	9.61844		13.16	16	13.16	28.6347		13.16	16	13.16	7.68195		13.16	9	13.16	1.5051		13.16	21	13.16	51.5406		13.16	19	13.16	39.9011		13.16	11	13.16	14.2732		13.16	6	13.16	151.516		13.16	17.3037	13.16	-440		13.16	14.606	13.16	-440
13.18	12	13.18	10.2293		13.18	15	13.18	30.3385		13.18	10	13.18	7.81718		13.18	7	13.18	2.87755		13.18	17	13.18	54.7571		13.18	10	13.18	42.9368		13.18	10	13.18	14.4791		13.18	13	13.18	128.29		13.18	16.9178	13.18	-440		13.18	15.3599	13.18	-440
13.2	12	13.2	10.9029		13.2	12	13.2	32.3217		13.2	16	13.2	8.0112		13.2	13	13.2	2.8797		13.2	13	13.2	58.3579		13.2	10	13.2	47.1294		13.2	11	13.2	14.7964		13.2	8	13.2	112.574		13.2	16.6265	13.2	-440		13.2	16.1883	13.2	-440
13.22	17	13.22	11.6511		13.22	14	13.22	34.5182		13.22	14	13.22	8.25881		13.22	14	13.22	2.88629		13.22	18	13.22	62.3886		13.22	16	13.22	53.1394		13.22	9	13.22	15.2029		13.22	9	13.22	104.379		13.22	16.4204	13.22	-440		13.22	17.1029	13.22	-440
13.24	16	13.24	12.4794		13.24	19	13.24	36.9608		13.24	13	13.24	8.55732		13.24	12	13.24	2.89732		13.24	16	13.24	66.9066		13.24	10	13.24	61.8701		13.24	12	13.24	15.6867		13.24	13	13.24	101.472		13.24	16.2966	13.24	-440		13.24	18.1203	13.24	-440
13.26	20	13.26	13.3643		13.26	18	13.26	39.6888		13.26	14	13.26	8.90602		13.26	13	13.26	2.91284		13.26	15	13.26	72.0179		13.26	14	13.26	73.9147		13.26	14	13.26	16.2414		13.26	9	13.26	101.855		13.26	16.2494	13.26	-440		13.26	19.2669	13.26	-440
13.28	17	13.28	14.4001		13.28	12	13.28	42.7497		13.28	10	13.28	9.3058		13.28	8	13.28	2.9329		13.28	21	13.28	77.7392		13.28	13	13.28	88.1931		13.28	12	13.28	16.8642		13.28	8	13.28	104.263		13.28	16.2758	13.28	-440		13.28	20.5823	13.28	-453.678
13.3	20	13.3	15.5655		13.3	20	13.3	46.2015		13.3	15	13.3	9.75896		13.3	11	13.3	2.9576		13.3	17	13.3	84.2108		13.3	11	13.3	100.281		13.3	7	13.3	17.5554		13.3	12	13.3	108.05		13.3	16.3748	13.3	-440		13.3	22.1187	13.3	-470.306
13.32	16	13.32	16.8834		13.32	20	13.32	50.1481		13.32	3	13.32	10.3206		13.32	10	13.32	2.98706		13.32	31	13.32	91.5631		13.32	14	13.32	102.425		13.32	12	13.32	18.3172		13.32	14	13.32	112.927		13.32	16.5463	13.32	-440		13.32	23.9216	13.32	-489.098
13.34	14	13.34	18.3822		13.34	13	13.34	54.6135		13.34	13	13.34	10.8943		13.34	11	13.34	3.02142		13.34	19	13.34	99.9569		13.34	21	13.34	95.4329		13.34	9	13.34	19.1536		13.34	9	13.34	118.786		13.34	16.7921	13.34	-440		13.34	25.9531	13.34	-509.442
13.36	16	13.36	20.0968		13.36	28	13.36	59.7731		13.36	25	13.36	11.5367		13.36	18	13.36	3.06089		13.36	36	13.36	109.592		13.36	21	13.36	88.3139		13.36	11	13.36	20.0709		13.36	14	13.36	125.573		13.36	17.1152	13.36	-440		13.36	27.9447	13.36	-528.628
13.38	15	13.38	22.0714		13.38	24	13.38	65.7022		13.38	16	13.38	12.256		13.38	15	13.38	3.10568		13.38	31	13.38	120.721		13.38	18	13.38	85.0907		13.38	5	13.38	21.0767		13.38	12	13.38	133.405		13.38	17.521	13.38	-440		13.38	29.6459	13.38	-544.481
13.4	17	13.4	24.3619		13.4	29	13.4	72.6123		13.4	15	13.4	13.0625		13.4	15	13.4	3.15606		13.4	33	13.4	133.663		13.4	25	13.4	85.6971		13.4	15	13.4	22.1815		13.4	11	13.4	142.327		13.4	18.0167	13.4	-440		13.4	31.3871	13.4	-560.242
13.42	12	13.42	27.0402		13.42	30	13.42	80.7362		13.42	18	13.42	14.0271		13.42	16	13.42	3.21236		13.42	23	13.42	148.825		13.42	20	13.42	89.2326		13.42	10	13.42	23.398		13.42	13	13.42	152.463		13.42	18.6126	13.42	-440		13.42	33.3951	13.42	-577.885
13.44	14	13.44	30.1999		13.44	35	13.44	90.3802		13.44	19	13.44	15.0515		13.44	12	13.44	3.27495		13.44	56.7445	13.44	166.74		13.44	31	13.44	94.964		13.44	7	13.44	24.7429		13.44	12	13.44	163.979		13.44	19.3229	13.44	-440		13.44	35.9714	13.44	-599.762
13.46	21	13.46	33.9646		13.46	31	13.46	101.953		13.46	17	13.46	16.2121		13.46	25	13.46	3.34427		13.46	65.9041	13.46	187.912		13.46	29	13.46	102.522		13.46	14	13.46	26.2374		13.46	9	13.46	176.037		13.46	20.1671	13.46	-449.078		13.46	39.0638	13.46	-625.011
13.48	29	13.48	38.5003		13.48	38	13.48	116.011		13.48	11	13.48	17.5348		13.48	10	13.48	2.66646		13.48	95.5265	13.48	213.666		13.48	40	13.48	111.852		13.48	11	13.48	27.9096		13.48	12	13.48	191.041		13.48	21.1723	13.48	-460.133		13.48	42.7266	13.48	-653.656
13.5	34	13.5	44.0335		13.5	37	13.5	133.322		13.5	29	13.5	19.053		13.5	13	13.5	2.77088		13.5	125.149	13.5	245.07		13.5	22	13.5	123.123		13.5	11	13.5	29.6972		13.5	11	13.5	208.05		13.5	22.3769	13.5	-473.042		13.5	47.0468	13.5	-685.907
13.52	30	13.52	50.8805		13.52	50	13.52	154.975		13.52	13	13.52	20.8111		13.52	10	13.52	2.88309		13.52	153.797	13.52	283.878		13.52	40	13.52	136.688		13.52	12	13.52	31.8573		13.52	16	13.52	227.916		13.52	23.8372	13.52	-488.234		13.52	52.2432	13.52	-722.794
13.54	30	13.54	59.5402		13.54	44	13.54	182.547		13.54	24	13.54	22.8697		13.54	12	13.54	2.95392		13.54	185.368	13.54	332.651		13.54	34	13.54	153.119		13.54	12	13.54	34.3684		13.54	8	13.54	250.989		13.54	25.6414	13.54	-506.373		13.54	58.1992	13.54	-762.884
13.56	31	13.56	70.5816		13.56	69	13.56	218.402		13.56	24	13.56	25.3157		13.56	8	13.56	3.08587		13.56	220.253	13.56	394.819		13.56	44	13.56	173.295		13.56	15	13.56	37.3657		13.56	12	13.56	277.994		13.56	27.9349	13.56	-528.535		13.56	65.2202	13.56	-807.59
13.58	39	13.58	85.0715		13.58	64	13.58	266.262		13.58	30	13.58	28.2843		13.58	11	13.58	3.22873		13.58	248.511	13.58	475.83		13.58	48	13.58	198.506		13.58	12	13.58	41.0935		13.58	13	13.58	309.878		13.58	30.9951	13.58	-556.732		13.58	73.4409	13.58	-856.977
13.6	47	13.6	104.699		13.6	87	13.6	332.516		13.6	30	13.6	32.0086		13.6	12	13.6	3.384		13.6	279.498	13.6	584.113		13.6	55	13.6	230.46		13.6	8	13.6	46.0042		13.6	16	13.6	347.901		13.6	35.3634	13.6	-594.672		13.6	83.5113	13.6	-913.845
13.62	38	13.62	132.531		13.62	69	13.62	429.295		13.62	39	13.62	36.9147		13.62	19	13.62	4.87253		13.62	344.979	13.62	734.041		13.62	65	13.62	270.947		13.62	9	13.62	52.8684		13.62	10	13.62	393.765		13.62	42.0255	13.62	-648.271		13.62	96.0811	13.62	-980.209
13.64	57	13.64	174.472		13.64	73	13.64	580.802		13.64	41	13.64	43.7434		13.64	8	13.64	5.09517		13.64	298.596	13.64	952.765		13.64	72	13.64	320.359		13.64	10	13.64	62.7402		13.64	18	13.64	449.815		13.64	52.4684	13.64	-724.351		13.64	112.025	13.64	-1058.42
13.66	61	13.66	241.492		13.66	83	13.66	832.384		13.66	35	13.66	53.5848		13.66	18	13.66	5.33858		13.66	235.064	13.66	1294.46		13.66	86	13.66	376.105		13.66	10	13.66	76.4397		13.66	14	13.66	519.351		13.66	68.2476	13.66	-826.121		13.66	132.665	13.66	-1151.8
13.68	59	13.68	351.482		13.68	68	13.68	1255.28		13.68	52	13.68	67.5726		13.68	10	13.68	5.60636		13.68	194.333	13.68	1861.44		13.68	103	13.68	440.189		13.68	15	13.68	93.1674		13.68	15	13.68	607.142		13.68	88.9342	13.68	-943.049		13.68	160.159	13.68	-1265.54
13.7	39	13.7	527.521		13.7	60	13.7	1930.28		13.7	64	13.7	85.4801		13.7	11	13.7	5.90309		13.7	124.564	13.7	2816.76		13.7	106	13.7	525.268		13.7	19	13.7	107.209		13.7	9	13.7	720.338		13.7	106.515	13.7	-1032.06		13.7	198.391	13.7	-1408.51
13.72	52	13.72	782.501		13.72	42	13.72	2865.24		13.72	69	13.72	101.812		13.72	9	13.72	6.23473		13.72	89.8749	13.72	4351.02		13.72	121	13.72	646.734		13.72	16	13.72	108.837		13.72	27	13.72	870.326		13.72	106.21	13.72	-1030.58		13.72	254.963	13.72	-1596.75
13.74	67	13.74	1064.91		13.74	48	13.74	3728.68		13.74	75	13.74	107.374		13.74	8	13.74	6.60917		13.74	61.032	13.74	6506		13.74	109	13.74	826.657		13.74	9	13.74	100.967		13.74	17	13.74	1077.01		13.74	91.2615	13.74	-955.309		13.74	344.562	13.74	-1856.24
13.76	73	13.76	1235.5		13.76	41	13.76	3757.16		13.76	76	13.76	105.62		13.76	11	13.76	7.01905		13.76	25.563	13.76	8582.5		13.76	136	13.76	1107.59		13.76	13	13.76	94.6346		13.76	27	13.76	1378.58		13.76	76.5553	13.76	-874.959		13.76	492.159	13.76	-2218.47
13.78	54	13.78	1267.48		13.78	42	13.78	2919.98		13.78	78	13.78	106.917		13.78	11	13.78	7.51595		13.78	18	13.78	8803.27		13.78	109	13.78	1571.94		13.78	18	13.78	92.4117		13.78	38	13.78	1849.43		13.78	67.6401	13.78	-822.436		13.78	731.019	13.78	-2703.74
13.8	67	13.8	1175.99		13.8	31	13.8	1979.58		13.8	106	13.8	115.67		13.8	10	13.8	8.10258		13.8	26	13.8	6912.92		13.8	161	13.8	2357.05		13.8	13	13.8	94.6367		13.8	45	13.8	2620.7		13.8	64.1558	13.8	-800.973		13.8	1084.21	13.8	-3292.74
13.82	52	13.82	925.614		13.82	26	13.82	1294.2		13.82	109	13.82	133.331		13.82	16	13.82	8.81057		13.82	19	13.82	4686.15		13.82	136	13.82	3636.83		13.82	14	13.82	100.373		13.82	39	13.82	3879.45		13.82	64.6386	13.82	-803.981		13.82	1492.45	13.82	-3863.23
13.84	39	13.84	641.456		13.84	27	13.84	864.57		13.84	145	13.84	162.145		13.84	14	13.84	9.68964		13.84	20	13.84	3037.34		13.84	136	13.84	5499.72		13.84	14	13.84	108.953		13.84	45	13.84	5796.6		13.84	67.9279	13.84	-824.184		13.84	1694.25	13.84	-4116.13
13.86	32	13.86	427.81		13.86	39	13.86	610.828		13.86	158	13.86	207.604		13.86	9	13.86	10.827		13.86	22	13.86	1994.65		13.86	95	13.86	7499.97		13.86	14	13.86	120.16		13.86	47	13.86	8206.28		13.86	73.4379	13.86	-856.959		13.86	1497.44	13.86	-3869.67
13.88	16	13.88	290.068		13.88	36	13.88	460.939		13.88	164	13.88	281.186		13.88	17	13.88	12.3829		13.88	15	13.88	1373.66		13.88	79	13.88	8121.57		13.88	16	13.88	134.173		13.88	50	13.88	9893.79		13.88	81.0697	13.88	-900.387		13.88	1155.23	13.88	-3398.87
13.9	22	13.9	206.194		13.9	29	13.9	368.915		13.9	186	13.9	402.66		13.9	10	13.9	14.6825		13.9	14	13.9	1002		13.9	58	13.9	6656.84		13.9	21	13.9	151.494		13.9	56	13.9	9414.7		13.9	91.0955	13.9	-954.44		13.9	910.441	13.9	-3017.35
13.92	28	13.92	154.982		13.92	39	13.92	310.898		13.92	195	13.92	598.606		13.92	17	13.92	18.3185		13.92	19	13.92	767.05		13.92	27	13.92	4594.75		13.92	23	13.92	172.931		13.92	67	13.92	7858.9		13.92	104.031	13.92	-1019.96		13.92	823.486	13.92	-2869.64
13.94	15	13.94	122.271		13.94	26	13.94	276.337		13.94	174	13.94	888.352		13.94	10	13.94	24.1876		13.94	26	13.94	607.646		13.94	19	13.94	2987.24		13.94	21	13.94	199.672		13.94	59	13.94	6973.67		13.94	120.794	13.94	-1099.06		13.94	905.096	13.94	-3008.48
13.96	26	13.96	100.102		13.96	27	13.96	261.384		13.96	185	13.96	1227.57		13.96	14	13.96	33.2254		13.96	35	13.96	493.68		13.96	10	13.96	1950.3		13.96	32	13.96	233.438		13.96	104	13.96	7336.78		13.96	142.78	13.96	-1194.9		13.96	1174.04	13.96	-3426.42
13.98	26	13.98	84.3498		13.98	39	13.98	264.35		13.98	115	13.98	1439.81		13.98	11	13.98	45.1864		13.98	32	13.98	409		13.98	13	13.98	1328.87		13.98	34	13.98	276.756		13.98	104	13.98	8754.03		13.98	172.2	13.98	-1312.25		13.98	1643.93	13.98	-4054.54
14	30	14	72.8386		14	28	14	278.974		14	98	14	1454.93		14	9	14	55.1074		14	24	14	344.447		14	15	14	958.892		14	28	14	333.438		14	106	14	10000		14	212.818	14	-1458.83		14	2220.16	14	-4711.86
14.02	27	14.02	64.3276		14.02	23	14.02	283.39		14.02	77	14.02	1447.33		14.02	12	14.02	53.9986		14.02	25	14.02	294.28		14.02	13	14.02	727.853		14.02	32	14.02	409.532		14.02	106	14.02	9231.86		14.02	271.799	14.02	-1648.63		14.02	2502.86	14.02	-5002.86
14.04	34	14.04	58.0619		14.04	33	14.04	257.656		14.04	56	14.04	1409.27		14.04	6	14.04	43.8146		14.04	25	14.04	254.72		14.04	12	14.04	573.165		14.04	34	14.04	515.499		14.04	122	14.04	6910.66		14.04	363.536	14.04	-1906.66		14.04	2155.24	14.04	-4642.45
14.06	34	14.06	53.5852		14.06	33	14.06	219.469		14.06	41	14.06	1178.28		14.06	17	14.06	33.585		14.06	25	14.06	223.24		14.06	16	14.06	463.28		14.06	47	14.06	671.337		14.06	123	14.06	4702.77		14.06	515.225	14.06	-2269.86		14.06	1535.12	14.06	-3918.06
14.08	26	14.08	50.6706		14.08	28	14.08	188.747		14.08	23	14.08	843.555		14.08	5	14.08	26.6411		14.08	27	14.08	198.195		14.08	16	14.08	381.985		14.08	62	14.08	916.929		14.08	123	14.08	3159.6		14.08	770.364	14.08	-2775.54		14.08	1018.8	14.08	-3191.86
14.1	17	14.1	49.3122		14.1	31	14.1	169.75		14.1	18	14.1	566.872		14.1	10	14.1	22.7051		14.1	24	14.1	178.676		14.1	13	14.1	320.12		14.1	91	14.1	1326.34		14.1	85	14.1	2195.04		14.1	1180.25	14.1	-3435.48		14.1	676.534	14.1	-2601.03
14.12	25	14.12	49.7277		14.12	30	14.12	160.402		14.12	21	14.12	381.579		14.12	13	14.12	20.8093		14.12	28	14.12	164.466		14.12	11	14.12	271.997		14.12	107	14.12	2013.97		14.12	80	14.12	1612.18		14.12	1757.99	14.12	-4192.83		14.12	468.65	14.12	-2164.83
14.14	25	14.14	52.2857		14.14	20	14.14	158.084		14.14	12	14.14	266.616		14.14	13	14.14	20.1462		14.14	15	14.14	155.951		14.14	15	14.14	233.868		14.14	109	14.14	3104.92		14.14	78	14.14	1251.24		14.14	2321.11	14.14	-4817.79		14.14	344.726	14.14	-1856.68
14.16	17	14.16	57.1625		14.16	20	14.16	161.042		14.16	11	14.16	196.153		14.16	19	14.16	20.2223		14.16	11	14.16	153.621		14.16	13	14.16	203.172		14.16	119	14.16	4592.06		14.16	49	14.16	1013.95		14.16	2396.48	14.16	-4895.39		14.16	268.157	14.16	-1637.55
14.18	18	14.18	63.1422		14.18	23	14.18	168.541		14.18	13	14.18	151.315		14.18	16	14.18	20.7901		14.18	10	14.18	156.23		14.18	9	14.18	178.113		14.18	101	14.18	5895.13		14.18	44	14.18	848.398		14.18	1898.71	14.18	-4357.42		14.18	217.905	14.18	-1476.16
14.2	22	14.2	66.4601		14.2	32	14.2	180.641		14.2	7	14.2	120.947		14.2	15	14.2	21.7407		14.2	11	14.2	156.225		14.2	13	14.2	157.402		14.2	102	14.2	5816.73		14.2	22	14.2	728.138		14.2	1302.38	14.2	-3608.85		14.2	183.398	14.2	-1354.25
14.22	21	14.22	66.0273		14.22	22	14.22	198.019		14.22	14	14.22	99.1696		14.22	16	14.22	23.0353		14.22	12	14.22	143.294		14.22	13	14.22	140.094		14.22	70	14.22	4452.62		14.22	32	14.22	638.834		14.22	860.088	14.22	-2932.73		14.22	159.361	14.22	-1262.38
14.24	20	14.24	66.1196		14.24	31	14.24	221.964		14.24	15	14.24	82.9059		14.24	17	14.24	24.6723		14.24	15	14.24	122.184		14.24	8	14.24	125.49		14.24	80	14.24	3002.54		14.24	20	14.24	571.938		14.24	582.08	14.24	-2412.63		14.24	143.166	14.24	-1196.52
14.26	17	14.26	69.9525		14.26	39	14.26	254.572		14.26	13	14.26	70.4189		14.26	13	14.26	26.6763		14.26	24	14.26	102.993		14.26	10	14.26	113.058		14.26	51	14.26	1969.21		14.26	24	14.26	522.009		14.26	419.339	14.26	-2047.78		14.26	133.747	14.26	-1156.49
14.28	26	14.28	79.202		14.28	25	14.28	299.218		14.28	20	14.28	60.6314		14.28	12	14.28	29.095		14.28	12	14.28	88.5676		14.28	8	14.28	102.391		14.28	34	14.28	1337.95		14.28	29	14.28	485.504		14.28	325.609	14.28	-1804.47		14.28	131.494	14.28	-1146.71
14.3	27	14.3	96.4201		14.3	23	14.3	361.62		14.3	11	14.3	52.8316		14.3	16	14.3	32.0009		14.3	15	14.3	78.198		14.3	11	14.3	93.1742		14.3	27	14.3	986.73		14.3	25	14.3	460.141		14.3	270.726	14.3	-1645.38		14.3	138.715	14.3	-1177.77
14.32	29	14.32	126.778		14.32	40	14.32	452.334		14.32	24	14.32	46.5313		14.32	13	14.32	35.4969		14.32	11	14.32	70.6113		14.32	12	14.32	85.1642		14.32	21	14.32	807.953		14.32	25	14.32	444.548		14.32	238.674	14.32	-1544.91		14.32	160.147	14.32	-1265.49
14.34	28	14.34	178.879		14.34	32	14.34	592.032		14.34	11	14.34	41.3851		14.34	9	14.34	39.7249		14.34	16	14.34	64.7761		14.34	12	14.34	78.1524		14.34	14	14.34	720.598		14.34	33	14.34	438.077		14.34	221.961	14.34	-1489.83		14.34	202.323	14.34	-1422.4
14.36	29	14.36	262.934		14.36	36	14.36	820.036		14.36	15	14.36	37.1505		14.36	17	14.36	44.8813		14.36	13	14.36	60.0325		14.36	10	14.36	71.9868		14.36	20	14.36	643.886		14.36	26	14.36	440.73		14.36	217.503	14.36	-1474.8		14.36	269.193	14.36	-1640.71
14.38	30	14.38	381.112		14.38	36	14.38	1201.91		14.38	14	14.38	33.6066		14.38	9	14.38	51.2401		14.38	13	14.38	55.9115		14.38	13	14.38	66.5396		14.38	21	14.38	530.863		14.38	37	14.38	453.18		14.38	224.784	14.38	-1499.28		14.38	345.973	14.38	-1860.03
14.4	32	14.4	495.351		14.4	28	14.4	1822.78		14.4	12	14.4	30.7093		14.4	14	14.4	59.1897		14.4	11	14.4	52.1583		14.4	13	14.4	61.7071		14.4	8	14.4	413.27		14.4	46	14.4	476.911		14.4	245.646	14.4	-1567.31		14.4	376.142	14.4	-1939.44
14.42	31	14.42	509.767		14.42	40	14.42	2729.49		14.42	17	14.42	28.326		14.42	17	14.42	69.2935		14.42	11	14.42	48.8268		14.42	8	14.42	57.4042		14.42	16	14.42	320.747		14.42	71	14.42	514.489		14.42	285.554	14.42	-1689.84		14.42	321.525	14.42	-1793.11
14.44	27	14.44	411.961		14.44	32	14.44	3737.48		14.44	15	14.44	26.3993		14.44	15	14.44	82.3936		14.44	8	14.44	45.9553		14.44	13	14.44	53.5279		14.44	14	14.44	254.912		14.44	63	14.44	570.101		14.44	356.772	14.44	-1888.84		14.44	234.738	14.44	-1532.12
14.46	28	14.46	298.57		14.46	32	14.46	4280		14.46	12	14.46	24.9059		14.46	24	14.46	99.8084		14.46	16	14.46	43.5554		14.46	14	14.46	50.0882		14.46	12	14.46	208.892		14.46	74	14.46	650.626		14.46	482.957	14.46	-2197.63		14.46	163.812	14.46	-1279.89
14.48	32	14.48	219.779		14.48	32	14.48	3915.66		14.48	21	14.48	23.8708		14.48	33.0524	14.48	123.766		14.48	14	14.48	41.6069		14.48	12	14.48	47.0038		14.48	15	14.48	175.972		14.48	88	14.48	768.08		14.48	701.246	14.48	-2648.11		14.48	116.681	14.48	-1080.19
14.5	31	14.5	179.431		14.5	28	14.5	2927.83		14.5	10	14.5	23.3988		14.5	54.2325	14.5	158.426		14.5	14	14.5	40.1614		14.5	7	14.5	44.2366		14.5	9	14.5	151.362		14.5	126	14.5	945.448		14.5	1052.8	14.5	-3244.68		14.5	87.594	14.5	-935.917
14.52	43	14.52	172.281		14.52	26	14.52	1965.77		14.52	11	14.52	23.7191		14.52	73.482	14.52	212.03		14.52	16	14.52	39.345		14.52	12	14.52	41.7561		14.52	11	14.52	132.179		14.52	167	14.52	1228.83		14.52	1536.84	14.52	-3920.25		14.52	69.7136	14.52	-834.947
14.54	33	14.54	196.738		14.54	19	14.54	1289.15		14.54	9	14.54	25.5444		14.54	93.0626	14.54	300.157		14.54	9	14.54	39.3294		14.54	4	14.54	39.5439		14.54	17	14.54	116.769		14.54	232	14.54	1705.39		14.54	1967.15	14.54	-4435.26		14.54	58.1661	14.54	-762.667
14.56	27	14.56	256.115		14.56	14	14.56	868.549		14.56	11	14.56	28.5818		14.56	102.991	14.56	447.953		14.56	5	14.56	40.1728		14.56	12	14.56	37.5765		14.56	12	14.56	104.134		14.56	291	14.56	2513.91		14.56	1947.86	14.56	-4413.46		14.56	50.1716	14.56	-708.319
14.58	33	14.58	350.625		14.58	22	14.58	617.243		14.58	13	14.58	33.0673		14.58	82.7483	14.58	686.093		14.58	8	14.58	41.2842		14.58	11	14.58	35.852		14.58	8	14.58	93.6263		14.58	298	14.58	3816.05		14.58	1497.65	14.58	-3869.95		14.58	44.3112	14.58	-665.666
14.6	29	14.6	449.619		14.6	20	14.6	464.206		14.6	15	14.6	36.933		14.6	73.5923	14.6	1025.66		14.6	9	14.6	41.1082		14.6	5	14.6	34.3763		14.6	11	14.6	84.7885		14.6	295	14.6	5644.94		14.6	1012.35	14.6	-3181.74		14.6	39.8568	14.6	-631.322
14.62	32	14.62	467.461		14.62	15	14.62	365.597		14.62	19	14.62	36.5818		14.62	65.374	14.62	1369.31		14.62	16	14.62	39.5803		14.62	9	14.62	33.1736		14.62	12	14.62	77.289		14.62	317	14.62	7398.64		14.62	662.245	14.62	-2573.41		14.62	36.4015	14.62	-603.337
14.64	19	14.64	378.546		14.64	22	14.64	298.225		14.64	18	14.64	33.1775		14.64	45.9038	14.64	1437.45		14.64	21	14.64	38.7812		14.64	14	14.64	32.3036		14.64	13	14.64	70.8792		14.64	309	14.64	7565.99		14.64	442.608	14.64	-2103.83		14.64	33.6967	14.64	-580.489
14.66	14	14.66	266.767		14.66	20	14.66	250.565		14.66	10	14.66	30.883		14.66	23	14.66	1152.77		14.66	8	14.66	40.2655		14.66	11	14.66	31.8998		14.66	11	14.66	65.3696		14.66	425	14.66	5948.67		14.66	311.604	14.66	-1765.23		14.66	31.5835	14.66	-561.992
14.68	27	14.68	181.798		14.68	17	14.68	216.873		14.68	18	14.68	31.8035		14.68	17	14.68	793.463		14.68	12	14.68	44.8454		14.68	13	14.68	32.239		14.68	6	14.68	60.6384		14.68	396	14.68	4056.53		14.68	232.387	14.68	-1524.42		14.68	29.9603	14.68	-547.36
14.7	15	14.7	126.829		14.7	18	14.7	194.322		14.7	17	14.7	36.9095		14.7	16	14.7	522.543		14.7	9	14.7	52.4493		14.7	10	14.7	34.0395		14.7	7	14.7	56.5239		14.7	313	14.7	2657.86		14.7	181.526	14.7	-1347.32		14.7	28.7659	14.7	-536.339
14.72	20	14.72	93.519		14.72	15	14.72	181.459		14.72	22	14.72	47.0786		14.72	12	14.72	350.771		14.72	19	14.72	59.7946		14.72	10	14.72	37.5539		14.72	9	14.72	52.9601		14.72	261	14.72	1773.56		14.72	146.521	14.72	-1210.46		14.72	27.9708	14.72	-528.875
14.74	28	14.74	73.5366		14.74	13	14.74	176.174		14.74	26	14.74	60.2512		14.74	16	14.74	249.402		14.74	7	14.74	59.4098		14.74	7	14.74	43.5611		14.74	7	14.74	49.8769		14.74	192	14.74	1246.61		14.74	121.102	14.74	-1100.46		14.74	27.5744	14.74	-525.113
14.76	22	14.76	61.1312		14.76	19	14.76	172.53		14.76	26	14.76	69.1487		14.76	13	14.76	190.287		14.76	15	14.76	50.7809		14.76	11	14.76	51.1786		14.76	8	14.76	47.2193		14.76	98	14.76	930.91		14.76	101.96	14.76	-1009.75		14.76	27.6064	14.76	-525.418
14.78	19	14.78	53.0923		14.78	26	14.78	164.716		14.78	21	14.78	65.6902		14.78	10	14.78	154.718		14.78	9	14.78	42.4091		14.78	12	14.78	55.2537		14.78	14	14.78	44.9454		14.78	46	14.78	731.194		14.78	87.1637	14.78	-933.615		14.78	28.135	14.78	-530.424
14.8	21	14.8	47.8034		14.8	15	14.8	152.657		14.8	18	14.8	56.9513		14.8	8	14.8	132.552		14.8	10	14.8	35.5807		14.8	10	14.8	50.3998		14.8	11	14.8	43.0239		14.8	40	14.8	596.353		14.8	75.4858	14.8	-868.825		14.8	29.2838	14.8	-541.145
14.82	22	14.82	44.4658		14.82	16	14.82	135.194		14.82	23	14.82	52.9537		14.82	17.8292	14.82	118.823		14.82	19	14.82	31.4769		14.82	7	14.82	41.0865		14.82	18	14.82	41.4336		14.82	21	14.82	499.805		14.82	66.1051	14.82	-813.05		14.82	31.2689	14.82	-559.186
14.84	35	14.84	42.7093		14.84	18	14.84	116.319		14.84	17	14.84	56.5878		14.84	19	14.84	111.142		14.84	14	14.84	29.4077		14.84	14	14.84	32.9813		14.84	13	14.84	40.1626		14.84	18	14.84	428.488		14.84	58.4551	14.84	-764.56		14.84	34.4975	14.84	-587.346
14.86	23	14.86	42.4675		14.86	24	14.86	101.287		14.86	13	14.86	65.4258		14.86	17	14.86	108.393		14.86	12	14.86	28.8204		14.86	7	14.86	27.362		14.86	11	14.86	39.2086		14.86	21	14.86	374.675		14.86	52.1363	14.86	-722.055		14.86	39.7631	14.86	-630.58
14.88	20	14.88	43.9986		14.88	19	14.88	90.9036		14.88	12	14.88	71.6735		14.88	27.3161	14.88	110.22		14.88	13	14.88	29.556		14.88	3	14.88	23.8219		14.88	8	14.88	38.5796		14.88	21	14.88	333.532		14.88	46.8628	14.88	-684.564		14.88	48.6249	14.88	-697.316
14.9	20	14.9	47.9527		14.9	17	14.9	84.1924		14.9	12	14.9	66.3788		14.9	32.1699	14.9	116.904		14.9	9	14.9	31.9612		14.9	6	14.9	21.4604		14.9	11	14.9	38.2957		14.9	27	14.9	301.887		14.9	42.4302	14.9	-651.385		14.9	63.8311	14.9	-798.944
14.92	19	14.92	55.3153		14.92	23	14.92	80.1395		14.92	12	14.92	51.5723		14.92	38.0165	14.92	129.492		14.92	11	14.92	36.9989		14.92	16	14.92	19.831		14.92	7	14.92	38.3921		14.92	18	14.92	277.61		14.92	38.6941	14.92	-622.046		14.92	89.3126	14.92	-945.053
14.94	29	14.94	66.9023		14.94	20	14.94	78.0848		14.94	14	14.94	37.0282		14.94	51.5298	14.94	150.19		14.94	11	14.94	46.2405		14.94	9	14.94	18.6199		14.94	21	14.94	38.9235		14.94	10	14.94	259.262		14.94	35.5519	14.94	-596.254		14.94	128.52	14.94	-1133.67
14.96	36	14.96	81.3506		14.96	20	14.96	77.7275		14.96	10	14.96	26.6654		14.96	70.1727	14.96	183.739		14.96	5	14.96	61.3321		14.96	9	14.96	17.6663		14.96	25	14.96	39.9712		14.96	24	14.96	245.889		14.96	33.7054	14.96	-580.564		14.96	177.472	14.96	-1332.19
14.98	31	14.98	91.2174		14.98	26	14.98	79.0437		14.98	8	14.98	20.0803		14.98	86.1128	14.98	239.807		14.98	7	14.98	81.6883		14.98	5	14.98	16.9687		14.98	26	14.98	41.6545		14.98	17	14.98	236.896		14.98	31.4558	14.98	-560.855		14.98	212.503	14.98	-1457.75
15	23	15	89.6958		15	28	15	82.2306		15	12	15	16.0221		15	95.5446	15	336.221		15	9	15	97.9642		15	11	15	16.3271		15	31	15	44.1486		15	22	15	231.981		15	29.3286	15	-541.559		15	205.888	15	-1434.88
15.02	30	15.02	84.0501		15.02	27	15.02	87.7176		15.02	12	15.02	13.4508		15.02	104.425	15.02	499.778		15.02	8	15.02	93.869		15.02	7	15.02	16.7798		15.02	36	15.02	47.7138		15.02	17	15.02	231.105		15.02	27.233	15.02	-521.852		15.02	163.576	15.02	-1278.97
15.04	36	15.04	82.8973		15.04	26	15.04	96.266		15.04	10	15.04	11.7158		15.04	94.8276	15.04	757.736		15.04	12	15.04	73.5487		15.04	6	15.04	16.3687		15.04	28	15.04	52.747		15.04	14	15.04	234.501		15.04	25.3165	15.04	-503.155		15.04	116.123	15.04	-1077.6
15.06	31	15.06	89.3088		15.06	20	15.06	109.235		15.06	6	15.06	10.4679		15.06	82.0864	15.06	1099.89		15.06	6	15.06	53.3424		15.06	8	15.06	16.0465		15.06	50	15.06	59.8845		15.06	12	15.06	242.727		15.06	23.654	15.06	-486.354		15.06	81.098	15.06	-900.544
15.08	41	15.08	105.43		15.08	21	15.08	129.221		15.08	9	15.08	9.52771		15.08	67.5803	15.08	1369.04		15.08	9	15.08	39.0594		15.08	8	15.08	15.8129		15.08	34	15.08	70.2377		15.08	14	15.08	256.766		15.08	22.2284	15.08	-471.47		15.08	59.3297	15.08	-770.257
15.1	51	15.1	135.757		15.1	21	15.1	161.375		15.1	17	15.1	8.79756		15.1	38.5129	15.1	1301.68		15.1	7	15.1	30.1036		15.1	6	15.1	15.6882		15.1	20	15.1	85.9461		15.1	16	15.1	278.238		15.1	21.0026	15.1	-458.286		15.1	46.8932	15.1	-684.786
15.12	41	15.12	188.614		15.12	21	15.12	215.401		15.12	14	15.12	8.21873		15.12	22	15.12	973.921		15.12	12	15.12	25.1338		15.12	11	15.12	15.6283		15.12	22	15.12	111.28		15.12	17	15.12	309.813		15.12	19.9453	15.12	-446.602		15.12	39.8881	15.12	-631.57
15.14	43	15.14	275.063		15.14	21	15.14	306.95		15.14	9	15.14	7.75312		15.14	16	15.14	651.161		15.14	5	15.14	21.7737		15.14	6	15.14	15.7287		15.14	16	15.14	154.118		15.14	15	15.14	356.173		15.14	19.0365	15.14	-440		15.14	35.5848	15.14	-596.53
15.16	40	15.16	401.129		15.16	15	15.16	454.791		15.16	8	15.16	7.3748		15.16	13	15.16	425.042		15.16	5	15.16	19.5403		15.16	18	15.16	15.9977		15.16	26	15.16	226.485		15.16	16	15.16	426.154		15.16	18.2672	15.16	-440		15.16	32.9231	15.16	-573.786
15.18	25	15.18	539.429		15.18	11	15.18	664.047		15.18	11	15.18	7.06564		15.18	10	15.18	284.987		15.18	14	15.18	17.9488		15.18	8	15.18	17.399		15.18	46	15.18	341.093		15.18	14	15.18	536.802		15.18	17.5674	15.18	-440		15.18	31.5097	15.18	-561.335
15.2	26	15.2	598.099		15.2	16	15.2	877.529		15.2	10	15.2	6.76517		15.2	1	15.2	201.764		15.2	8	15.2	16.7559		15.2	15	15.2	18.2752		15.2	61	15.2	495.643		15.2	24	15.2	718.577		15.2	17.0995	15.2	-440		15.2	30.8588	15.2	-555.507
15.22	28	15.22	543.982		15.22	17	15.22	949.958		15.22	11	15.22	6.56024		15.22	8	15.22	151.278		15.22	13	15.22	15.8314		15.22	9	15.22	19.7328		15.22	110	15.22	625.318		15.22	16	15.22	1017.56		15.22	16.8301	15.22	-440		15.22	31.0695	15.22	-557.401
15.24	18	15.24	480.778		15.24	8	15.24	801.797		15.24	11	15.24	6.39512		15.24	10	15.24	118.706		15.24	6	15.24	15.0984		15.24	12	15.24	22.2298		15.24	88	15.24	607.128		15.24	22	15.24	1484.78		15.24	16.8511	15.24	-440		15.24	32.5861	15.24	-570.842
15.26	12	15.26	479.9		15.26	13	15.26	571.338		15.26	9	15.26	6.26474		15.26	13	15.26	96.2903		15.26	7	15.26	6.09964		15.26	19	15.26	26.5833		15.26	58	15.26	461.582		15.26	33	15.26	2117.73		15.26	17.347	15.26	-440		15.26	35.8456	15.26	-598.712
15.28	14	15.28	531.783		15.28	8	15.28	382.783		15.28	16	15.28	6.16535		15.28	15	15.28	80.1396		15.28	9	15.28	5.83925		15.28	26	15.28	33.9616		15.28	79	15.28	311.891		15.28	35	15.28	2708.41		15.28	18.6312	15.28	-440		15.28	41.59	15.28	-644.903
15.3	17	15.3	548.863		15.3	17	15.3	258.827		15.3	9	15.3	6.09427		15.3	11	15.3	68.0926		15.3	5	15.3	5.65654		15.3	17	15.3	45.4089		15.3	60	15.3	205.527		15.3	46	15.3	2973.06		15.3	21.1059	15.3	-459.411		15.3	49.8807	15.3	-706.263
15.32	12	15.32	459.486		15.32	9	15.32	184.538		15.32	12	15.32	6.0496		15.32	8	15.32	58.6268		15.32	4	15.32	5.53582		15.32	31	15.32	59.8331		15.32	35	15.32	139.259		15.32	34	15.32	3061.47		15.32	24.9882	15.32	-499.882		15.32	66.7456	15.32	-816.98
15.34	21	15.34	328.02		15.34	10	15.34	141.331		15.34	15	15.34	6.10841		15.34	8	15.34	50.7696		15.34	12	15.34	5.46598		15.34	23	15.34	61.4071		15.34	26	15.34	99.8291		15.34	27	15.34	3013.38		15.34	29.3244	15.34	-541.52		15.34	95.4387	15.34	-976.927
15.36	15	15.36	221.571		15.36	10	15.36	116.055		15.36	14	15.36	6.11715		15.36	8	15.36	44.2624		15.36	9	15.36	5.46764		15.36	8	15.36	56.1479		15.36	15	15.36	75.948		15.36	42	15.36	2528.77		15.36	30.5541	15.36	-552.758		15.36	141.59	15.36	-1189.91
15.38	19	15.38	150.875		15.38	8	15.38	101.47		15.38	17	15.38	6.14911		15.38	7	15.38	38.9644		15.38	8	15.38	5.47869		15.38	17	15.38	42.0491		15.38	13	15.38	60.5685		15.38	37	15.38	1818.5		15.38	26.8995	15.38	-518.648		15.38	206.386	15.38	-1436.61
15.4	18	15.4	107.221		15.4	14	15.4	94.4789		15.4	4	15.4	6.20602		15.4	6	15.4	34.6465		15.4	7	15.4	5.5229		15.4	13	15.4	29.3781		15.4	16	15.4	49.9623		15.4	46	15.4	1227		15.4	21.7726	15.4	-466.611		15.4	270.462	15.4	-1644.57
15.42	19	15.42	80.4556		15.42	17	15.42	94.7399		15.42	13	15.42	6.28874		15.42	13	15.42	31.0897		15.42	8	15.42	5.59748		15.42	16	15.42	20.835		15.42	12	15.42	42.2632		15.42	35	15.42	830.716		15.42	17.7074	15.42	-440		15.42	289.613	15.42	-1701.8
15.44	20	15.44	63.4224		15.44	10	15.44	104.254		15.44	18	15.44	5.3795		15.44	8	15.44	28.1205		15.44	13	15.44	5.70058		15.44	9	15.44	15.6969		15.44	15	15.44	36.4852		15.44	31	15.44	585.305		15.44	15.01	15.44	-440		15.44	247.092	15.44	-1571.92
15.46	24	15.46	51.7192		15.46	9	15.46	127.215		15.46	11	15.46	5.54555		15.46	7	15.46	25.6101		15.46	8	15.46	5.83117		15.46	9	15.46	12.7459		15.46	15	15.46	32.0543		15.46	22	15.46	435.281		15.46	13.3225	15.46	-440		15.46	177.814	15.46	-1333.47
15.48	25	15.48	43.2921		15.48	13	15.48	168.521		15.48	12	15.48	5.74207		15.48	9	15.48	23.421		15.48	15	15.48	5.98884		15.48	7	15.48	11.0423		15.48	13	15.48	28.6123		15.48	36	15.48	331.587		15.48	12.2587	15.48	-440		15.48	116.701	15.48	-1080.28
15.5	14	15.5	37.0258		15.5	10	15.5	228.387		15.5	10	15.5	5.97218		15.5	4	15.5	21.5734		15.5	6	15.5	6.72846		15.5	9	15.5	10.0284		15.5	10	15.5	25.933		15.5	20	15.5	267.411		15.5	11.5513	15.5	-440		15.5	77.4795	15.5	-880.224
15.52	16	15.52	32.3101		15.52	9	15.52	283.069		15.52	7	15.52	5.26982		15.52	6	15.52	19.9702		15.52	11	15.52	6.95694		15.52	9	15.52	9.41763		15.52	17	15.52	23.8868		15.52	20	15.52	221.436		15.52	11.0514	15.52	-440		15.52	53.5905	15.52	-732.056
15.54	17	15.54	28.8144		15.54	7	15.54	280.347		15.54	13	15.54	5.6058		15.54	11	15.54	18.5708		15.54	6	15.54	7.21528		15.54	8	15.54	9.06758		15.54	14	15.54	22.4364		15.54	11	15.54	187.091		15.54	10.6842	15.54	-440		15.54	39.2601	15.54	-626.579
15.56	9	15.56	26.4156		15.56	6	15.56	220.09		15.56	22	15.56	5.98948		15.56	12	15.56	17.3433		15.56	9	15.56	7.50522		15.56	1	15.56	8.90302		15.56	12	15.56	21.6554		15.56	8	15.56	160.685		15.56	10.4122	15.56	-440		15.56	30.2729	15.56	-550.208
15.58	10	15.58	25.2096		15.58	11	15.58	154.276		15.58	7	15.58	6.42854		15.58	8	15.58	16.2622		15.58	9	15.58	7.82907		15.58	6	15.58	8.88139		15.58	6	15.58	21.7429		15.58	9	15.58	139.94		15.58	10.2155	15.58	-440		15.58	24.2571	15.58	-492.515
15.6	14	15.6	25.3337		15.6	15	15.6	106.268		15.6	10	15.6	6.93252		15.6	8	15.6	15.3067		15.6	10	15.6	8.18967		15.6	6	15.6	8.97859		15.6	13	15.6	22.974		15.6	8	15.6	123.353		15.6	10.084	15.6	-440		15.6	20.0291	15.6	-447.538
15.62	13	15.62	26.9419		15.62	8	15.62	75.7314		15.62	9	15.62	7.51342		15.62	11	15.62	14.46		15.62	9	15.62	8.59053		15.62	6	15.62	9.18321		15.62	6	15.62	25.4417		15.62	11	15.62	109.895		15.62	10.0156	15.62	-440		15.62	16.9677	15.62	-440
15.64	11	15.64	29.3166		15.64	7	15.64	57.1815		15.64	17	15.64	8.22094		15.64	11	15.64	13.7084		15.64	8	15.64	9.03586		15.64	10	15.64	9.5175		15.64	10	15.64	28.1525		15.64	14	15.64	98.8548		15.64	7.75748	15.64	-440		15.64	14.715	15.64	-440
15.66	15	15.66	29.6666		15.66	11	15.66	45.666		15.66	13	15.66	9.00616		15.66	14	15.66	13.0404		15.66	7	15.66	9.53781		15.66	8	15.66	9.9519		15.66	14	15.66	28.1721		15.66	8	15.66	89.6832		15.66	7.90179	15.66	-440		15.66	13.0527	15.66	-440
15.68	14	15.68	26.0745		15.68	11	15.68	38.0537		15.68	24	15.68	9.92764		15.68	10	15.68	12.4466		15.68	7	15.68	10.0358		15.68	7	15.68	10.5464		15.68	12	15.68	18.8918		15.68	8	15.68	82.0124		15.68	8.15021	15.68	-440		15.68	11.8471	15.68	-440
15.7	8	15.7	21.0631		15.7	8	15.7	32.6525		15.7	14	15.7	11.0179		15.7	11	15.7	11.9193		15.7	8	15.7	10.6508		15.7	6	15.7	11.3774		15.7	6	15.7	14.5801		15.7	10	15.7	75.5591		15.7	8.51641	15.7	-440		15.7	11.0232	15.7	-440
15.72	17	15.72	16.9266		15.72	10	15.72	28.6082		15.72	13	15.72	12.3202		15.72	6	15.72	11.4522		15.72	6	15.72	11.3373		15.72	6	15.72	12.5657		15.72	9	15.72	11.2375		15.72	10	15.72	70.1114		15.72	8.94926	15.72	-440		15.72	10.5543	15.72	-440
15.74	7	15.74	14.0162		15.74	9	15.74	25.4679		15.74	23	15.74	13.8929		15.74	9	15.74	11.0398		15.74	10	15.74	12.1057		15.74	6	15.74	14.2473		15.74	8	15.74	8.99734		15.74	9	15.74	65.5099		15.74	9.25958	15.74	-440		15.74	10.4687	15.74	-440
15.76	12	15.76	12.0411		15.76	8	15.76	22.9648		15.76	16	15.76	15.816		15.76	9	15.76	10.6781		15.76	10	15.76	12.9687		15.76	6	15.76	16.4312		15.76	13	15.76	7.61488		15.76	16	15.76	61.6352		15.76	9.35125	15.76	-440		15.76	11.3256	15.76	-440
15.78	8	15.78	10.6631		15.78	14	15.78	20.9283		15.78	24	15.78	18.2023		15.78	7	15.78	10.3636		15.78	12	15.78	13.9418		15.78	10	15.78	18.5509		15.78	11	15.78	6.66437		15.78	15	15.78	58.3999		15.78	9.42156	15.78	-440		15.78	12.5306	15.78	-440
15.8	6	15.8	9.64034		15.8	12	15.8	19.2429		15.8	30	15.8	21.2141		15.8	7	15.8	10.0938		15.8	7	15.8	15.0435		15.8	9	15.8	19.3834		15.8	13	15.8	6.00009		15.8	14	15.8	55.743		15.8	9.62407	15.8	-440		15.8	15.0338	15.8	-440
15.82	13	15.82	8.83276		15.82	15	15.82	17.828		15.82	43	15.82	25.0931		15.82	10	15.82	9.86711		15.82	0	15.82	16.2973		15.82	11	15.82	19.0019		15.82	12	15.82	5.26971		15.82	7	15.82	53.6271		15.82	9.99232	15.82	-440		15.82	19.5941	15.82	-442.652
15.84	14	15.84	8.1664		15.84	11	15.84	16.626		15.84	43	15.84	30.219		15.84	2	15.84	9.68249		15.84	5	15.84	17.7311		15.84	6	15.84	18.6817		15.84	6	15.84	4.90014		15.84	10	15.84	52.0378		15.84	10.5287	15.84	-440		15.84	26.9609	15.84	-519.239
15.86	16	15.86	7.60117		15.86	8	15.86	15.5945		15.86	42	15.86	37.2418		15.86	10	15.86	9.53991		15.86	11	15.86	19.3828		15.86	12	15.86	19.0116		15.86	4	15.86	4.6168		15.86	10	15.86	50.9856		15.86	11.2432	15.86	-440		15.86	35.9999	15.86	-599.999
15.88	11	15.88	7.13509		15.88	12	15.88	14.7022		15.88	61	15.88	47.3932		15.88	13	15.88	9.44033		15.88	13	15.88	21.2974		15.88	11	15.88	20.059		15.88	3	15.88	4.40448		15.88	6	15.88	50.5105		15.88	12.1663	15.88	-440		15.88	42.2392	15.88	-649.917
15.9	10	15.9	6.25434		15.9	5	15.9	13.9249		15.9	55	15.9	63.1116		15.9	7	15.9	9.38594		15.9	19	15.9	23.5339		15.9	13	15.9	21.817		15.9	10	15.9	4.25597		15.9	14	15.9	50.6921		15.9	13.3588	15.9	-440		15.9	38.4899	15.9	-620.402
15.92	4	15.92	5.88935		15.92	11	15.92	13.2445		15.92	75	15.92	88.9016		15.92	12	15.92	9.38059		15.92	11	15.92	26.1688		15.92	16	15.92	24.3446		15.92	11	15.92	4.17004		15.92	7	15.92	52.6304		15.92	14.9295	15.92	-440		15.92	28.8676	15.92	-537.286
15.94	11	15.94	5.56518		15.94	21	15.94	10.8789		15.94	69	15.94	131.697		15.94	12	15.94	9.43058		15.94	15	15.94	29.3031		15.94	14	15.94	27.7744		15.94	10	15.94	4.15127		15.94	7	15.94	54.6549		15.94	17.0817	15.94	-440		15.94	20.1812	15.94	-449.234
15.96	16	15.96	5.27549		15.96	7	15.96	7.9872		15.96	56	15.96	199.06		15.96	11	15.96	9.54641		15.96	15	15.96	33.0719		15.96	17	15.96	32.1348		15.96	11	15.96	4.2113		15.96	13	15.96	58.1065		15.96	20.2343	15.96	-449.826		15.96	14.237	15.96	-440
15.98	10	15.98	5.01537		15.98	11	15.98	7.63053		15.98	66	15.98	290.52		15.98	11	15.98	9.74668		15.98	16	15.98	37.6744		15.98	14	15.98	37.0709		15.98	11	15.98	5.54641		15.98	12	15.98	63.7527		15.98	25.1155	15.98	-501.154		15.98	10.5638	15.98	-440
16	19	16	4.7809		16	10	16	7.32482		16	39	16	371.037		16	9	16	10.0667		16	18	16	43.3371		16	23	16	42.3741		16	17	16	5.88434		16	12	16	73.1144		16	33.0039	16	-574.49		16	8.3528	16	-440
16.02	15	16.02	4.56895		16.02	9	16.02	7.06465		16.02	46	16.02	369.377		16.02	8	16.02	10.5727		16.02	19	16.02	50.4379		16.02	23	16.02	49.5555		16.02	9	16.02	6.45216		16.02	11	16.02	89.027		16.02	45.4856	16.02	-674.43		16.02	6.97715	16.02	-440
16.04	16	16.04	4.37697		16.04	9	16.04	6.84577		16.04	48	16.04	293.074		16.04	11	16.04	11.3727		16.04	23	16.04	59.5068		16.04	28	16.04	61.3026		16.04	8	16.04	7.42156		16.04	11	16.04	115.958		16.04	61.5041	16.04	-784.245		16.04	6.06277	16.04	-440
16.06	6	16.06	4.20285		16.06	14	16.06	6.66493		16.06	40	16.06	214.962		16.06	11	16.06	12.6105		16.06	21	16.06	71.3435		16.06	19	16.06	81.1786		16.06	6	16.06	9.11022		16.06	11	16.06	158.964		16.06	80.754	16.06	-898.632		16.06	5.41589	16.06	-440
16.08	12	16.08	4.04485		16.08	16	16.08	6.51968		16.08	37	16.08	166.841		16.08	8	16.08	14.3727		16.08	15	16.08	87.2193		16.08	19	16.08	113.935		16.08	7	16.08	12.0017		16.08	8	16.08	218.808		16.08	87.6743	16.08	-936.346		16.08	4.93853	16.08	-440
16.1	5	16.1	3.49038		16.1	14	16.1	6.40834		16.1	26	16.1	151.804		16.1	12	16.1	16.3569		16.1	17	16.1	109.391		16.1	27	16.1	163.232		16.1	8	16.1	16.6051		16.1	8	16.1	275.72		16.1	76.2034	16.1	-872.946		16.1	4.57732	16.1	-440
16.12	15	16.12	3.37133		16.12	6	16.12	6.32986		16.12	27	16.12	168.67		16.12	10	16.12	16.1567		16.12	21	16.12	142.181		16.12	20	16.12	223.473		16.12	9	16.12	22.8031		16.12	12	16.12	276.719		16.12	59.9013	16.12	-773.96		16.12	4.3001	16.12	-440
16.14	11	16.14	3.26178		16.14	8	16.14	6.28384		16.14	32	16.14	217.342		16.14	10	16.14	15.87		16.14	12	16.14	194.374		16.14	25	16.14	260.911		16.14	9	16.14	27.9362		16.14	10	16.14	235.898		16.14	48.2087	16.14	-694.325		16.14	4.08609	16.14	-440
16.16	12	16.16	3.16606		16.16	6	16.16	6.2705		16.16	25	16.16	290.85		16.16	11	16.16	15.2209		16.16	26	16.16	281.299		16.16	14	16.16	239.911		16.16	12	16.16	27.0888		16.16	9	16.16	195.376		16.16	42.2587	16.16	-650.067		16.16	3.92128	16.16	-440
16.18	10	16.18	3.08091		16.18	14	16.18	6.29071		16.18	14	16.18	348.953		16.18	19	16.18	15.0164		16.18	11	16.18	426.491		16.18	21	16.18	189.49		16.18	4	16.18	21.213		16.18	10	16.18	182.16		16.18	40.8537	16.18	-639.169		16.18	3.79608	16.18	-440
16.2	12	16.2	3.0058		16.2	10	16.2	6.34604		16.2	28	16.2	327.603		16.2	10	16.2	15.3926		16.2	9	16.2	653.414		16.2	16	16.2	148.487		16.2	8	16.2	15.2367		16.2	15	16.2	204.198		16.2	42.8172	16.2	-654.349		16.2	3.70381	16.2	-440
16.22	17	16.22	2.94035		16.22	11	16.22	6.40707		16.22	24	16.22	245.703		16.22	9	16.22	16.3789		16.22	11	16.22	951.542		16.22	12	16.22	126.741		16.22	14	16.22	11.0127		16.22	6	16.22	264.736		16.22	47.5797	16.22	-689.78		16.22	3.63986	16.22	-440
16.24	14	16.24	2.88429		16.24	12	16.24	6.54138		16.24	14	16.24	166.354		16.24	7	16.24	18.0109		16.24	11	16.24	1182.77		16.24	25	16.24	122.842		16.24	6	16.24	8.39611		16.24	15	16.24	356.485		16.24	55.2574	16.24	-743.353		16.24	3.60112	16.24	-440
16.26	15	16.26	2.83745		16.26	6	16.26	6.72064		16.26	8	16.26	110.74		16.26	15	16.26	20.6313		16.26	13	16.26	1120.63		16.26	20	16.26	134.648		16.26	9	16.26	6.85383		16.26	14	16.26	431.048		16.26	66.6925	16.26	-816.654		16.26	3.58565	16.26	-440
16.28	6	16.28	2.79982		16.28	15	16.28	6.91897		16.28	13	16.28	76.0484		16.28	14	16.28	24.0857		16.28	12	16.28	837.857		16.28	22	16.28	160.947		16.28	6	16.28	5.93587		16.28	10	16.28	408.385		16.28	83.8113	16.28	-915.485		16.28	3.59248	16.28	-440
16.3	7	16.3	2.77146		16.3	7	16.3	7.20738		16.3	9	16.3	55.1718		16.3	15	16.3	29.1144		16.3	7	16.3	562.548		16.3	30	16.3	197.991		16.3	7	16.3	5.36182		16.3	8	16.3	308.794		16.3	110.646	16.3	-1051.88		16.3	3.62151	16.3	-440
16.32	16	16.32	2.75259		16.32	10	16.32	7.5628		16.32	9	16.32	42.2924		16.32	18	16.32	36.43		16.32	9	16.32	371.299		16.32	30	16.32	232.281		16.32	5	16.32	4.98376		16.32	14	16.32	210.757		16.32	155.107	16.32	-1245.42		16.32	3.67351	16.32	-440
16.34	20	16.34	2.74357		16.34	15	16.34	7.99718		16.34	11	16.34	33.817		16.34	13	16.34	46.6188		16.34	11	16.34	254.356		16.34	28	16.34	256.262		16.34	8	16.34	4.72766		16.34	14	16.34	141.775		16.34	230.531	16.34	-1518.32		16.34	3.75025	16.34	-440
16.36	14	16.36	2.74493		16.36	12	16.36	8.52596		16.36	13	16.36	27.8868		16.36	16	16.36	58.9098		16.36	21	16.36	186.579		16.36	34	16.36	294.597		16.36	5	16.36	4.55437		16.36	19	16.36	98.733		16.36	354.157	16.36	-1881.91		16.36	3.85463	16.36	-440
16.38	7	16.38	2.75736		16.38	8	16.38	9.16926		16.38	4	16.38	23.4923		16.38	20	16.38	69.6771		16.38	30	16.38	147.556		16.38	32	16.38	379.384		16.38	7	16.38	4.77733		16.38	14	16.38	72.8788		16.38	536.033	16.38	-2315.24		16.38	3.99111	16.38	-440
16.4	11	16.4	2.7818		16.4	12	16.4	9.95358		16.4	10	16.4	20.2034		16.4	16	16.4	78.2173		16.4	30	16.4	124.812		16.4	39	16.4	535.119		16.4	6	16.4	4.71899		16.4	8	16.4	56.9769		16.4	737.177	16.4	-2715.1		16.4	4.16624	16.4	-440
16.42	15	16.42	2.81944		16.42	10	16.42	10.9142		16.42	13	16.42	17.6703		16.42	19	16.42	92.0602		16.42	21	16.42	112.265		16.42	44	16.42	769.327		16.42	6	16.42	4.69721		16.42	7	16.42	46.5538		16.42	811.56	16.42	-2848.79		16.42	4.38971	16.42	-440
16.44	14	16.44	2.82514		16.44	14	16.44	12.0989		16.44	18	16.44	15.6959		16.44	20	16.44	120.428		16.44	23	16.44	107.545		16.44	38	16.44	1023.66		16.44	9	16.44	4.70579		16.44	8	16.44	39.2501		16.44	675.162	16.44	-2598.39		16.44	4.56997	16.44	-440
16.46	8	16.46	2.8954		16.46	17	16.46	13.5733		16.46	12	16.46	14.1492		16.46	17	16.46	173.31		16.46	19	16.46	110.235		16.46	33	16.46	1119.73		16.46	7	16.46	4.74066		16.46	6	16.46	33.8747		16.46	469.543	16.46	-2166.89		16.46	4.84574	16.46	-440
16.48	5	16.48	2.98471		16.48	15	16.48	15.4294		16.48	15	16.48	12.9416		16.48	9	16.48	261.577		16.48	23	16.48	122.431		16.48	35	16.48	955.969		16.48	7	16.48	4.79925		16.48	9	16.48	29.7871		16.48	306.261	16.48	-1750.03		16.48	5.34453	16.48	-440
16.5	11	16.5	3.09617		16.5	22	16.5	17.799		16.5	12	16.5	12.0139		16.5	22	16.5	387.634		16.5	28	16.5	149.651		16.5	23	16.5	707.074		16.5	4	16.5	4.88013		16.5	12	16.5	26.6057		16.5	200.228	16.5	-1415.02		16.5	6.03254	16.5	-440
16.52	7	16.52	3.23373		16.52	28	16.52	20.8764		16.52	11	16.52	11.3289		16.52	17	16.52	511.114		16.52	22	16.52	200.607		16.52	30	16.52	520.177		16.52	6	16.52	4.98282		16.52	10	16.52	24.085		16.52	136.575	16.52	-1168.65		16.52	7.04104	16.52	-440
16.54	9	16.54	3.40251		16.54	22	16.54	24.959		16.54	22	16.54	10.8667		16.54	14	16.54	526.809		16.54	15	16.54	284.527		16.54	18	16.54	419.95		16.54	9	16.54	5.10766		16.54	9	16.54	22.0589		16.54	98.7943	16.54	-993.953		16.54	8.62058	16.54	-440
16.56	13	16.56	3.60912		16.56	25	16.56	30.5335		16.56	21	16.56	10.6244		16.56	11	16.56	414.595		16.56	9	16.56	398.609		16.56	19	16.56	395.868		16.56	15	16.56	5.25588		16.56	4	16.56	20.4121		16.56	75.3805	16.56	-868.22		16.56	11.1917	16.56	-440
16.58	12	16.58	3.86225		16.58	33	16.58	38.4784		16.58	28	16.58	10.6169		16.58	8	16.58	281.872		16.58	10	16.58	492.05		16.58	21	16.58	445.994		16.58	7	16.58	5.4297		16.58	11	16.58	19.0625		16.58	59.8834	16.58	-773.843		16.58	15.3059	16.58	-440
16.6	8	16.6	4.17348		16.6	35	16.6	50.5239		16.6	31	16.6	10.8833		16.6	9	16.6	183.154		16.6	14	16.6	473.391		16.6	21	16.6	576.262		16.6	7	16.6	5.63268		16.6	7	16.6	17.9506		16.6	49.0596	16.6	-700.425		16.6	21.2902	16.6	-461.413
16.62	10	16.62	4.55846		16.62	37	16.62	70.0694		16.62	23	16.62	11.5001		16.62	16	16.62	120.534		16.62	17	16.62	362.743		16.62	22	16.62	781.325		16.62	9	16.62	5.87039		16.62	10	16.62	17.0326		16.62	41.2774	16.62	-642.475		16.62	28.0347	16.62	-529.478
16.64	12	16.64	5.0387		16.64	44	16.64	103.039		16.64	43	16.64	12.6155		16.64	15	16.64	83.1914		16.64	7	16.64	251.745		16.64	16	16.64	975.026		16.64	4	16.64	6.15185		16.64	9	16.64	16.2759		16.64	35.6725	16.64	-597.265		16.64	31.7231	16.64	-563.232
16.66	17	16.66	5.15238		16.66	31	16.66	157.338		16.66	49	16.66	14.5302		16.66	20	16.66	60.8367		16.66	15	16.66	174.07		16.66	12	16.66	968.002		16.66	12	16.66	6.49308		16.66	12	16.66	15.6561		16.66	31.8127	16.66	-564.027		16.66	29.2468	16.66	-540.803
16.68	11	16.68	5.9401		16.68	35	16.68	239.328		16.68	50	16.68	17.8492		16.68	27	16.68	46.7097		16.68	15	16.68	126.86		16.68	15	16.68	753.16		16.68	8	16.68	6.92483		16.68	12	16.68	15.1548		16.68	29.6068	16.68	-544.121		16.68	23.058	16.68	-480.187
16.7	22	16.7	6.96036		16.7	28	16.7	338.81		16.7	51	16.7	23.666		16.7	41	16.7	37.1408		16.7	20	16.7	100.383		16.7	14	16.7	516.392		16.7	4	16.7	7.50553		16.7	8	16.7	14.7582		16.7	29.2938	16.7	-541.237		16.7	17.4182	16.7	-440
16.72	15	16.72	8.31251		16.72	35	16.72	393.994		16.72	49	16.72	33.5767		16.72	54	16.72	30.2882		16.72	18	16.72	86.7122		16.72	8	16.72	343.514		16.72	4	16.72	7.75132		16.72	7	16.72	14.4563		16.72	31.3645	16.72	-560.04		16.72	13.7033	16.72	-440
16.74	25	16.74	10.1622		16.74	12	16.74	345.311		16.74	40	16.74	49.0893		16.74	64	16.74	25.1925		16.74	10	16.74	83.3881		16.74	13	16.74	233.954		16.74	7	16.74	8.9668		16.74	7	16.74	14.2419		16.74	36.1732	16.74	-601.441		16.74	11.6132	16.74	-440
16.76	27	16.76	12.3687		16.76	19	16.76	246.326		16.76	40	16.76	69.0596		16.76	63	16.76	21.3017		16.76	14	16.76	84.5892		16.76	6	16.76	167.865		16.76	6	16.76	10.6336		16.76	8	16.76	12.3615		16.76	42.4918	16.76	-651.857		16.76	10.5657	16.76	-440
16.78	35	16.78	16.4433		16.78	14	16.78	161.787		16.78	35	16.78	83.2374		16.78	62	16.78	18.2673		16.78	16	16.78	91.7175		16.78	7	16.78	128.916		16.78	4	16.78	12.4898		16.78	3	16.78	12.3573		16.78	44.9542	16.78	-670.479		16.78	10.145	16.78	-440
16.8	27	16.8	23.0897		16.8	15	16.8	105.44		16.8	23	16.8	77.301		16.8	42	16.8	15.862		16.8	12	16.8	103.229		16.8	8	16.8	102.714		16.8	5	16.8	13.5059		16.8	5	16.8	12.4319		16.8	39.1701	16.8	-625.86		16.8	10.1297	16.8	-440
16.82	41	16.82	34.2309		16.82	9	16.82	71.3092		16.82	14	16.82	58.169		16.82	47	16.82	13.9257		16.82	17	16.82	114.766		16.82	3	16.82	84.4727		16.82	5	16.82	13.0492		16.82	5	16.82	10.5351		16.82	29.9626	16.82	-547.381		16.82	10.4087	16.82	-440
16.84	46	16.84	52.2895		16.84	8	16.84	51.1462		16.84	12	16.84	40.1639		16.84	24	16.84	12.3471		16.84	16	16.84	126.702		16.84	10	16.84	71.1843		16.84	3	16.84	12.123		16.84	5	16.84	10.83		16.84	22.3021	16.84	-472.251		16.84	10.9303	16.84	-440
16.86	69	16.86	78.4842		16.86	13	16.86	38.8453		16.86	12	16.86	27.5416		16.86	22	16.86	11.0458		16.86	6	16.86	150.165		16.86	8	16.86	61.1425		16.86	7	16.86	11.5551		16.86	7	16.86	11.2149		16.86	17.0511	16.86	-440		16.86	11.6796	16.86	-440
16.88	64	16.88	106.571		16.88	8	16.88	30.8975		16.88	13	16.88	19.7248		16.88	9	16.88	9.96296		16.88	10	16.88	198.501		16.88	5	16.88	53.3826		16.88	7	16.88	11.4722		16.88	7	16.88	11.7002		16.88	13.6599	16.88	-440		16.88	12.516	16.88	-440
16.9	60	16.9	115.608		16.9	8	16.9	25.4482		16.9	23	16.9	15.1703		16.9	13	16.9	9.05474		16.9	8	16.9	284.124		16.9	11	16.9	47.2934		16.9	7	16.9	11.7815		16.9	3	16.9	12.3005		16.9	11.4465	16.9	-440		16.9	13.6319	16.9	-440
16.92	67	16.92	96.3575		16.92	12	16.92	21.6982		16.92	14	16.92	12.5754		16.92	7	16.92	8.2879		16.92	10	16.92	411.84		16.92	6	16.92	42.4717		16.92	6	16.92	12.3791		16.92	8	16.92	13.0362		16.92	9.91607	16.92	-440		16.92	15.1974	16.92	-440
16.94	58	16.94	69.863		16.94	6	16.94	19.1113		16.94	10	16.94	11.1603		16.94	9	16.94	7.637		16.94	8	16.94	547.137		16.94	9	16.94	38.6501		16.94	5	16.94	13.2004		16.94	6	16.94	13.9366		16.94	8.78178	16.94	-440		16.94	17.1469	16.94	-440
16.96	62	16.96	51.0363		16.96	10	16.96	17.5679		16.96	11	16.96	10.5767		16.96	11	16.96	7.0823		16.96	11	16.96	582.028		16.96	6	16.96	35.6692		16.96	10	16.96	14.2225		16.96	4	16.96	15.0465		16.96	7.89447	16.96	-440		16.96	19.5873	16.96	-442.576
16.98	27	16.98	42.0925		16.98	14	16.98	17.1145		16.98	6	16.98	10.7855		16.98	17	16.98	6.60835		16.98	6	16.98	474.518		16.98	11	16.98	33.4412		16.98	8	16.98	15.4527		16.98	10	16.98	16.4407		16.98	7.17575	16.98	-440		16.98	22.6735	16.98	-476.167
17	40	17	41.1646		17	7	17	18		17	7	17	12.0247		17	9	17	6.20297		17	6	17	330.819		17	7	17	32.0156		17	6	17	16.9195		17	9	17	18.2522		17	6.58032	17	-440		17	26.6337	17	-516.079
17.02	34	17.02	43.9527		17.02	11	17.02	20.5891		17.02	19	17.02	14.8198		17.02	12	17.02	5.85651		17.02	6	17.02	220.395		17.02	4	17.02	31.5944		17.02	4	17.02	18.7124		17.02	6	17.02	20.7099		17.02	6.07935	17.02	-440		17.02	31.8149	17.02	-564.047
17.04	15	17.04	42.6966		17.04	8	17.04	24.817		17.04	10	17.04	19.8807		17.04	11	17.04	5.60489		17.04	12	17.04	149.727		17.04	7	17.04	32.5549		17.04	9	17.04	20.8212		17.04	12	17.04	24.1534		17.04	5.65326	17.04	-440		17.04	38.8457	17.04	-623.264
17.06	16	17.06	34.4107		17.06	6	17.06	29.286		17.06	9	17.06	27.5636		17.06	12	17.06	5.35603		17.06	9	17.06	107.902		17.06	7	17.06	35.3293		17.06	8	17.06	23.3933		17.06	7	17.06	28.952		17.06	5.28835	17.06	-440		17.06	48.5862	17.06	-697.038
17.08	21	17.08	24.8336		17.08	13	17.08	32.0296		17.08	15	17.08	35.9234		17.08	11	17.08	5.14751		17.08	8	17.08	85.048		17.08	9	17.08	39.8462		17.08	9	17.08	26.6344		17.08	3	17.08	35.1168		17.08	4.9749	17.08	-440		17.08	63.0295	17.08	-793.911
17.1	13	17.1	17.5995		17.1	11	17.1	31.0934		17.1	17	17.1	38.3703		17.1	12	17.1	4.97557		17.1	7	17.1	70.9024		17.1	5	17.1	43.8241		17.1	17	17.1	30.7705		17.1	9	17.1	41.1568		17.1	4.70602	17.1	-440		17.1	85.9482	17.1	-927.083
17.12	14	17.12	12.8912		17.12	10	17.12	25.5284		17.12	8	17.12	31.7887		17.12	13	17.12	4.83733		17.12	10	17.12	61.6696		17.12	7	17.12	42.6283		17.12	18	17.12	36.3652		17.12	8	17.12	44.2601		17.12	4.47699	17.12	-440		17.12	123.974	17.12	-1113.44
17.14	9	17.14	10.0349		17.14	9	17.14	18.8428		17.14	5	17.14	22.6228		17.14	8	17.14	4.73067		17.14	9	17.14	53.7907		17.14	3	17.14	36.6455		17.14	19	17.14	44.3979		17.14	11	17.14	45.2115		17.14	4.28494	17.14	-440		17.14	186.479	17.14	-1365.57
17.16	15	17.16	8.34002		17.16	10	17.16	13.6864		17.16	7	17.16	15.4511		17.16	8	17.16	4.6542		17.16	5	17.16	46.5293		17.16	5	17.16	30.4798		17.16	13	17.16	56.2647		17.16	9	17.16	47.2784		17.16	4.12868	17.16	-440		17.16	281.635	17.16	-1678.2
17.18	11	17.18	7.36999		17.18	10	17.18	10.2809		17.18	7	17.18	10.7809		17.18	10	17.18	4.60716		17.18	9	17.18	40.6971		17.18	14	17.18	26.0374		17.18	23	17.18	73.4749		17.18	4	17.18	52.0106		17.18	4.00881	17.18	-440		17.18	399.897	17.18	-1999.74
17.2	13	17.2	6.91924		17.2	5	17.2	8.13265		17.2	15	17.2	7.93646		17.2	12	17.2	4.58944		17.2	8	17.2	36.4233		17.2	9	17.2	23.2394		17.2	29	17.2	95.9204		17.2	5	17.2	60.1917		17.2	3.92704	17.2	-440		17.2	477.472	17.2	-2185.11
17.22	19	17.22	6.96339		17.22	14	17.22	6.75474		17.22	5	17.22	6.20175		17.22	10	17.22	4.60159		17.22	9	17.22	33.4115		17.22	7	17.22	21.5985		17.22	31	17.22	116.97		17.22	6	17.22	72.1113		17.22	3.89099	17.22	-440		17.22	443.167	17.22	-2105.15
17.24	13	17.24	7.64697		17.24	7	17.24	5.81805		17.24	10	17.24	5.08497		17.24	16	17.24	4.64485		17.24	11	17.24	31.3482		17.24	9	17.24	20.6984		17.24	33	17.24	124.985		17.24	14	17.24	89.5182		17.24	4.00751	17.24	-440		17.24	352.869	17.24	-1878.48
17.26	12	17.26	9.3197		17.26	9	17.26	5.13735		17.26	9	17.26	4.31185		17.26	11	17.26	4.72126		17.26	12	17.26	30.0086		17.26	8	17.26	20.2909		17.26	32	17.26	124.276		17.26	11	17.26	115.718		17.26	4.09973	17.26	-440		17.26	285.072	17.26	-1688.41
17.28	11	17.28	12.3877		17.28	11	17.28	4.61647		17.28	11	17.28	3.74357		17.28	14	17.28	4.83374		17.28	8	17.28	29.2712		17.28	6	17.28	20.2677		17.28	36	17.28	129.115		17.28	17	17.28	157.542		17.28	4.29288	17.28	-440		17.28	253.357	17.28	-1591.72
17.3	14	17.3	17.153		17.3	5	17.3	4.20403		17.3	7	17.3	3.30839		17.3	7	17.3	4.98635		17.3	7	17.3	29.113		17.3	17	17.3	20.6458		17.3	22	17.3	147.424		17.3	18	17.3	227.687		17.3	4.64461	17.3	-440		17.3	243.162	17.3	-1559.37
17.32	9	17.32	22.5803		17.32	9	17.32	3.86985		17.32	8	17.32	2.9655		17.32	10	17.32	5.1845		17.32	8	17.32	29.7161		17.32	6	17.32	21.5167		17.32	32	17.32	185.793		17.32	19	17.32	345.504		17.32	5.2712	17.32	-440		17.32	250.381	17.32	-1582.34
17.34	11	17.34	24.636		17.34	8	17.34	3.59451		17.34	8	17.34	2.68946		17.34	10	17.34	5.43533		17.34	5	17.34	31.0994		17.34	15	17.34	23.0625		17.34	33	17.34	256.209		17.34	11	17.34	531.423		17.34	6.39291	17.34	-440		17.34	261.657	17.34	-1617.58
17.36	14	17.36	20.7721		17.36	14	17.36	3.36477		17.36	6	17.36	2.46343		17.36	10	17.36	5.74826		17.36	10	17.36	33.6933		17.36	15	17.36	25.5055		17.36	51	17.36	378.977		17.36	23	17.36	781.026		17.36	8.36047	17.36	-440		17.36	238.288	17.36	-1543.66
17.38	7	17.38	14.8489		17.38	8	17.38	3.17124		17.38	5	17.38	2.27594		17.38	10	17.38	6.13569		17.38	12	17.38	37.8303		17.38	19	17.38	28.9082		17.38	71	17.38	578.837		17.38	20	17.38	988.836		17.38	11.5817	17.38	-440		17.38	181.135	17.38	-1345.86
17.4	4	17.4	10.0884		17.4	17	17.4	3.00713		17.4	6	17.4	2.11906		17.4	8	17.4	6.61413		17.4	16	17.4	43.3095		17.4	17	17.4	32.6088		17.4	98	17.4	862.508		17.4	17	17.4	958.416		17.4	16.1366	17.4	-440		17.4	125.892	17.4	-1122.02
17.42	10	17.42	6.95587		17.42	4	17.42	2.86736		17.42	8	17.42	1.98734		17.42	9	17.42	7.20572		17.42	13	17.42	48.1999		17.42	17	17.42	35.5471		17.42	107	17.42	1142.09		17.42	15	17.42	726.96		17.42	20.4925	17.42	-452.687		17.42	86.5556	17.42	-930.352
17.44	7	17.44	5.03997		17.44	9	17.44	2.74813		17.44	7	17.44	1.87723		17.44	13	17.44	7.94056		17.44	15	17.44	50.396		17.44	19	17.44	39.0599		17.44	77	17.44	1182.7		17.44	22	17.44	491.905		17.44	20.8277	17.44	-456.373		17.44	61.4015	17.44	-783.591
17.46	10	17.46	3.87259		17.46	6	17.46	2.64649		17.46	7	17.46	1.78683		17.46	5	17.46	8.86029		17.46	22	17.46	52.4279		17.46	17	17.46	46.236		17.46	72	17.46	937.251		17.46	20	17.46	327.261		17.46	16.6702	17.46	-440		17.46	45.7647	17.46	-676.496
17.48	10	17.48	3.12426		17.48	10	17.48	2.56015		17.48	7	17.48	1.71624		17.48	8	17.48	10.0235		17.48	11	17.48	58.5148		17.48	18	17.48	59.5916		17.48	53	17.48	639.971		17.48	9	17.48	224.554		17.48	11.8369	17.48	-440		17.48	35.7756	17.48	-598.127
17.5	13	17.5	2.60865		17.5	9	17.5	2.48735		17.5	6	17.5	1.33234		17.5	13	17.5	11.5147		17.5	19	17.5	72.0559		17.5	17	17.5	80.2031		17.5	28	17.5	418.285		17.5	9	17.5	159.856		17.5	8.25637	17.5	-440		17.5	28.9969	17.5	-538.488
17.52	10	17.52	2.23101		17.52	9	17.52	2.42668		17.52	11	17.52	1.3254		17.52	13	17.52	13.4591		17.52	12	17.52	96.5567		17.52	5	17.52	103.349		17.52	19	17.52	278.092		17.52	7	17.52	117.697		17.52	5.97685	17.52	-440		17.52	24.1076	17.52	-490.995
17.54	10	17.54	1.94253		17.54	15	17.54	2.37703		17.54	11	17.54	1.36662		17.54	20	17.54	16.0504		17.54	9	17.54	134.379		17.54	11	17.54	112.106		17.54	17	17.54	195.088		17.54	10	17.54	89.7316		17.54	4.53016	17.54	-440		17.54	20.4196	17.54	-451.88
17.56	10	17.56	1.71565		17.56	9	17.56	2.33756		17.56	10	17.56	1.48006		17.56	18	17.56	19.6116		17.56	20	17.56	179.091		17.56	14	17.56	97.0972		17.56	29	17.56	145.967		17.56	7	17.56	70.6107		17.56	3.69075	17.56	-440		17.56	17.5523	17.56	-440
17.58	12	17.58	1.53318		17.58	13	17.58	2.30761		17.58	14	17.58	1.68538		17.58	20	17.58	24.7317		17.58	18	17.58	201.5		17.58	9	17.58	74.6735		17.58	16	17.58	115.375		17.58	4	17.58	57.0804		17.58	3.33225	17.58	-440		17.58	15.2733	17.58	-440
17.6	9	17.6	1.3837		17.6	9	17.6	2.28668		17.6	5	17.6	1.95031		17.6	14	17.6	32.605		17.6	18	17.6	177.696		17.6	11	17.6	57.3093		17.6	19	17.6	95.3484		17.6	3	17.6	46.9694		17.6	2.9567	17.6	-440		17.6	13.9885	17.6	-440
17.62	11	17.62	1.25936		17.62	7	17.62	2.27446		17.62	8	17.62	2.09197		17.62	15	17.62	45.5115		17.62	18	17.62	134.48		17.62	15	17.62	47.2519		17.62	13	17.62	81.9015		17.62	8	17.62	39.5174		17.62	2.68047	17.62	-440		17.62	12.9875	17.62	-440
17.64	13	17.64	1.15456		17.64	9	17.64	2.27072		17.64	6	17.64	1.92275		17.64	13	17.64	67.2839		17.64	26	17.64	99.1926		17.64	17	17.64	42.8648		17.64	7	17.64	73.1694		17.64	5	17.64	33.7486		17.64	2.46949	17.64	-440		17.64	11.7584	17.64	-440
17.66	14	17.66	1.06524		17.66	7	17.66	2.2754		17.66	6	17.66	1.28718		17.66	15	17.66	102.861		17.66	21	17.66	77.0272		17.66	9	17.66	42.5168		17.66	5	17.66	68.1666		17.66	13	17.66	29.1853		17.66	2.30405	17.66	-440		17.66	10.7309	17.66	-440
17.68	10	17.68	0.9884		17.68	11	17.68	2.28853		17.68	7	17.68	1.02274		17.68	10	17.68	155.085		17.68	21	17.68	64.9576		17.68	10	17.68	44.9569		17.68	22	17.68	66.5697		17.68	5	17.68	25.5125		17.68	2.17172	17.68	-440		17.68	9.86463	17.68	-440
17.7	13	17.7	0.92177		17.7	7	17.7	2.31026		17.7	6	17.7	0.85577		17.7	13	17.7	212.657		17.7	18	17.7	59.6623		17.7	15	17.7	48.2377		17.7	12	17.7	68.7346		17.7	2	17.7	22.5136		17.7	2.06422	17.7	-440		17.7	9.12909	17.7	-440
17.72	5	17.72	0.8636		17.72	7	17.72	2.34087		17.72	9	17.72	0.7753		17.72	14	17.72	233.688		17.72	23	17.72	57.7661		17.72	22	17.72	49.3999		17.72	18	17.72	76.0684		17.72	5	17.72	20.0347		17.72	1.97586	17.72	-440		17.72	8.50095	17.72	-440
17.74	9	17.74	0.81254		17.74	7	17.74	2.38076		17.74	3	17.74	0.76932		17.74	14	17.74	194.58		17.74	14	17.74	60.8313		17.74	28	17.74	48.5295		17.74	8	17.74	91.7418		17.74	10	17.74	17.5764		17.74	1.90261	17.74	-440		17.74	7.9621	17.74	-440
17.76	15	17.76	0.76752		17.76	12	17.76	2.43047		17.76	10	17.76	0.8746		17.76	13	17.76	136.025		17.76	15	17.76	68.0192		17.76	34	17.76	48.2823		17.76	18	17.76	121.3		17.76	5	17.76	15.84		17.76	1.84158	17.76	-440		17.76	7.49828	17.76	-440
17.78	8	17.78	0.7277		17.78	10	17.78	2.49069		17.78	5	17.78	1.04375		17.78	14	17.78	89.7077		17.78	13	17.78	80.6139		17.78	33	17.78	49.8263		17.78	22	17.78	171.95		17.78	6	17.78	14.3646		17.78	1.79066	17.78	-440		17.78	7.0982	17.78	-440
17.8	7	17.8	0.69239		17.8	5	17.8	2.56228		17.8	6	17.8	1.72151		17.8	13	17.8	59.7955		17.8	20	17.8	99.703		17.8	39	17.8	53.5174		17.8	16	17.8	247.677		17.8	7	17.8	13.102		17.8	1.74826	17.8	-440		17.8	6.78864	17.8	-440
17.82	2	17.82	0.66105		17.82	9	17.82	2.6463		17.82	9	17.82	2.04768		17.82	16	17.82	42.041		17.82	38	17.82	123.112		17.82	52	17.82	59.3132		17.82	26	17.82	331.057		17.82	4	17.82	12.0147		17.82	1.71323	17.82	-440		17.82	6.49168	17.82	-440
17.84	14	17.84	0.70254		17.84	10	17.84	2.74406		17.84	7	17.84	2.16343		17.84	16	17.84	31.7383		17.84	47	17.84	141.99		17.84	62	17.84	67.486		17.84	16	17.84	359.401		17.84	5	17.84	11.0733		17.84	1.68467	17.84	-440		17.84	6.23627	17.84	-440
17.86	9	17.86	0.67981		17.86	10	17.86	2.85715		17.86	6	17.86	1.92588		17.86	10	17.86	25.7006		17.86	54	17.86	154.397		17.86	65	17.86	78.7176		17.86	16	17.86	299.024		17.86	8	17.86	10.2545		17.86	1.66192	17.86	-440		17.86	6.01763	17.86	-440
17.88	11	17.88	1.23663		17.88	10	17.88	2.98749		17.88	11	17.88	1.57436		17.88	19	17.88	22.1396		17.88	51	17.88	171.655		17.88	78	17.88	94.3928		17.88	11	17.88	210.653		17.88	8	17.88	9.53956		17.88	0.86136	17.88	-440		17.88	5.83186	17.88	-440
17.9	13	17.9	1.2356		17.9	7	17.9	3.18872		17.9	12	17.9	1.29715		17.9	12	17.9	20.2589		17.9	55	17.9	192.183		17.9	55	17.9	117.209		17.9	11	17.9	140.687		17.9	6	17.9	8.9135		17.9	0.86981	17.9	-440		17.9	5.67581	17.9	-440
17.92	10	17.92	1.23783		17.92	14	17.92	3.41011		17.92	6	17.92	1.11908		17.92	13	17.92	19.8411		17.92	47	17.92	195.133		17.92	108	17.92	151.885		17.92	15	17.92	95.0821		17.92	4	17.92	8.36407		17.92	0.88212	17.92	-440		17.92	5.54696	17.92	-440
17.94	9	17.94	1.24323		17.94	5	17.94	3.61134		17.94	9	17.94	1.0225		17.94	19	17.94	21.1327		17.94	73	17.94	177.611		17.94	132	17.94	210.18		17.94	14	17.94	67.4559		17.94	5	17.94	7.88133		17.94	0.89817	17.94	-440		17.94	5.44429	17.94	-440
17.96	8	17.96	1.25178		17.96	8	17.96	3.84303		17.96	16	17.96	0.96395		17.96	18	17.96	24.9013		17.96	59	17.96	161.019		17.96	171	17.96	305.609		17.96	3	17.96	50.805		17.96	8	17.96	7.45714		17.96	0.91792	17.96	-440		17.96	5.36563	17.96	-440
17.98	1	17.98	1.26349		17.98	4	17.98	4.11063		17.98	8	17.98	0.9314		17.98	17	17.98	32.4216		17.98	59	17.98	156.462		17.98	190	17.98	452.145		17.98	6	17.98	40.2632		17.98	6	17.98	7.08481		17.98	0.94139	17.98	-440		17.98	5.30827	17.98	-440
18	10	18	1.27847		18	9	18	4.42098		18	3	18	0.91383		18	16	18	44.9895		18	75	18	165.346		18	208	18	640.866		18	5	18	33.1014		18	9	18	6.75891		18	0.96868	18	-440		18	5.27274	18	-440
18.02	9	18.02	1.29685		18.02	5	18.02	5.56042		18.02	9	18.02	0.91556		18.02	12	18.02	61.348		18.02	57	18.02	187.865		18.02	214	18.02	782.302		18.02	4	18.02	27.9375		18.02	7	18.02	6.47501		18.02	0.99993	18.02	-440		18.02	5.2587	18.02	-440
18.04	10	18.04	1.31887		18.04	12	18.04	6.0067		18.04	8	18.04	0.97439		18.04	13	18.04	74.118		18.04	71	18.04	226.699		18.04	241	18.04	746.594		18.04	4	18.04	24.0614		18.04	6	18.04	6.22955		18.04	1.03539	18.04	-440		18.04	5.26617	18.04	-440
18.06	10	18.06	1.34487		18.06	11	18.06	7.25393		18.06	4	18.06	0.97972		18.06	11	18.06	69.5451		18.06	71	18.06	289.667		18.06	264	18.06	594.286		18.06	2	18.06	21.0723		18.06	6	18.06	6.01972		18.06	1.07532	18.06	-440		18.06	5.29557	18.06	-440
18.08	11	18.08	1.37533		18.08	10	18.08	7.89643		18.08	11	18.08	0.98912		18.08	10	18.08	52.3389		18.08	47	18.08	395.79		18.08	367	18.08	461.89		18.08	7	18.08	18.7218		18.08	5	18.08	5.84342		18.08	1.12012	18.08	-440		18.08	5.34779	18.08	-440
18.1	10	18.1	1.41096		18.1	9	18.1	8.66385		18.1	4	18.1	1.002		18.1	10	18.1	35.8603		18.1	34	18.1	576.508		18.1	472	18.1	396.231		18.1	4	18.1	16.8467		18.1	5	18.1	5.87186		18.1	1.17025	18.1	-440		18.1	5.42418	18.1	-440
18.12	6	18.12	1.45277		18.12	8	18.12	9.59264		18.12	4	18.12	1.01797		18.12	9	18.12	24.3603		18.12	26	18.12	874.713		18.12	549	18.12	403.143		18.12	7	18.12	15.3362		18.12	6	18.12	6.04277		18.12	1.22629	18.12	-440		18.12	5.51635	18.12	-440
18.14	9	18.14	1.5023		18.14	5	18.14	10.7346		18.14	9	18.14	1.03712		18.14	19	18.14	17.2437		18.14	21	18.14	1320.04		18.14	711	18.14	489.525		18.14	10	18.14	14.1139		18.14	6	18.14	5.97339		18.14	1.28897	18.14	-440		18.14	5.63229	18.14	-440
18.16	7	18.16	1.56208		18.16	8	18.16	12.1665		18.16	4	18.16	1.05863		18.16	8	18.16	13.0091		18.16	25	18.16	1834.42		18.16	836	18.16	676.294		18.16	2	18.16	13.1265		18.16	4	18.16	5.93577		18.16	1.35924	18.16	-440		18.16	5.79695	18.16	-440
18.18	9	18.18	1.63664		18.18	8	18.18	13.6288		18.18	9	18.18	1.08276		18.18	12	18.18	10.4278		18.18	20	18.18	2072.74		18.18	825	18.18	978.624		18.18	9	18.18	12.3381		18.18	8	18.18	5.93092		18.18	1.43839	18.18	-440		18.18	5.99906	18.18	-440
18.2	13	18.2	1.73485		18.2	9	18.2	16.1031		18.2	10	18.2	1.10952		18.2	10	18.2	8.75475		18.2	22	18.2	1773.09		18.2	670	18.2	1343.97		18.2	12	18.2	11.7255		18.2	0	18.2	5.96064		18.2	1.52824	18.2	-440		18.2	6.24525	18.2	-440
18.22	6	18.22	1.89176		18.22	9	18.22	19.5839		18.22	10	18.22	1.13891		18.22	15	18.22	7.62483		18.22	32	18.22	1258.79		18.22	486	18.22	1529.46		18.22	4	18.22	11.2768		18.22	6	18.22	6.02761		18.22	1.63125	18.22	-440		18.22	6.54466	18.22	-440
18.24	9	18.24	2.09846		18.24	15	18.24	24.7728		18.24	10	18.24	1.53087		18.24	15	18.24	7.514		18.24	56	18.24	838.144		18.24	336	18.24	1322.53		18.24	5	18.24	10.9906		18.24	7	18.24	6.13558		18.24	1.7194	18.24	-440		18.24	6.90919	18.24	-440
18.26	8	18.26	2.53542		18.26	8	18.26	32.8192		18.26	11	18.26	1.50105		18.26	9	18.26	7.04569		18.26	61	18.26	564.06		18.26	139	18.26	940.984		18.26	5	18.26	10.8722		18.26	7	18.26	6.28963		18.26	1.85772	18.26	-440		18.26	7.35619	18.26	-440
18.28	6	18.28	2.96319		18.28	8	18.28	45.2441		18.28	10	18.28	1.55158		18.28	9	18.28	6.80834		18.28	88	18.28	402.122		18.28	70	18.28	621.217		18.28	7	18.28	10.9602		18.28	5	18.28	6.49653		18.28	2.01188	18.28	-440		18.28	7.91003	18.28	-440
18.3	7	18.3	3.41315		18.3	7	18.3	63.2572		18.3	5	18.3	1.65127		18.3	8	18.3	6.78869		18.3	96	18.3	310.677		18.3	42	18.3	408.959		18.3	5	18.3	11.3025		18.3	3	18.3	6.76525		18.3	2.17243	18.3	-440		18.3	8.60641	18.3	-440
18.32	7	18.32	3.59165		18.32	9	18.32	83.8633		18.32	8	18.32	1.709		18.32	7	18.32	7.00529		18.32	132	18.32	260.304		18.32	33	18.32	280.161		18.32	8	18.32	12.0039		18.32	5	18.32	7.10772		18.32	2.34149	18.32	-440		18.32	9.49989	18.32	-440
18.34	7	18.34	3.39333		18.34	11	18.34	100.396		18.34	5	18.34	1.77216		18.34	10	18.34	7.52185		18.34	167	18.34	234.945		18.34	30	18.34	203.685		18.34	5	18.34	13.2751		18.34	5	18.34	7.53983		18.34	2.53632	18.34	-440		18.34	10.6797	18.34	-440
18.36	7	18.36	3.00402		18.36	6	18.36	107.639		18.36	3	18.36	1.83969		18.36	16	18.36	8.48662		18.36	204	18.36	227.84		18.36	29	18.36	156.862		18.36	6	18.36	15.5264		18.36	9	18.36	8.08299		18.36	2.76947	18.36	-440		18.36	12.3069	18.36	-440
18.38	6	18.38	2.83342		18.38	12	18.38	105.632		18.38	10	18.38	1.91193		18.38	4	18.38	10.2125		18.38	174	18.38	237.305		18.38	27	18.38	126.605		18.38	5	18.38	19.4575		18.38	8	18.38	8.76645		18.38	3.90837	18.38	-440		18.38	14.6959	18.38	-440
18.4	11	18.4	2.79159		18.4	5	18.4	107.161		18.4	11	18.4	1.98927		18.4	9	18.4	13.2789		18.4	213	18.4	264.447		18.4	20	18.4	105.79		18.4	7	18.4	26.0103		18.4	8	18.4	9.63073		18.4	5.00497	18.4	-440		18.4	18.451	18.4	-440
18.42	4	18.42	2.85778		18.42	9	18.42	125.824		18.42	8	18.42	2.07215		18.42	5	18.42	18.5521		18.42	170	18.42	314.007		18.42	20	18.42	89.6217		18.42	8	18.42	35.8869		18.42	8	18.42	10.7331		18.42	5.45555	18.42	-440		18.42	24.6049	18.42	-496.033
18.44	4	18.44	3.01708		18.44	9	18.44	168.063		18.44	3	18.44	2.21655		18.44	6	18.44	26.893		18.44	135	18.44	405.338		18.44	23	18.44	75.5158		18.44	12	18.44	47.6235		18.44	7	18.44	12.1561		18.44	5.99613	18.44	-440		18.44	34.5487	18.44	-587.781
18.46	2	18.46	3.2713		18.46	11	18.46	230.134		18.46	5	18.46	2.31365		18.46	7	18.46	37.8631		18.46	98	18.46	567.972		18.46	18	18.46	63.6475		18.46	10	18.46	54.5064		18.46	6	18.46	14.0229		18.46	6.65397	18.46	-440		18.46	49.2556	18.46	-701.823
18.48	6	18.48	3.63246		18.48	13	18.48	279.168		18.48	6	18.48	2.43186		18.48	18	18.48	46.23		18.48	72	18.48	825.862		18.48	18	18.48	54.2293		18.48	11	18.48	52.2268		18.48	5	18.48	16.5245		18.48	7.46856	18.48	-440		18.48	66.3571	18.48	-814.599
18.5	10	18.5	4.50647		18.5	9	18.5	262.731		18.5	12	18.5	2.5447		18.5	5	18.5	43.6047		18.5	53	18.5	1148.31		18.5	14	18.5	46.8547		18.5	6	18.5	48.3505		18.5	9	18.5	19.9813		18.5	8.49852	18.5	-440		18.5	76.1439	18.5	-872.605
18.52	5	18.52	4.97706		18.52	6	18.52	196.846		18.52	8	18.52	2.66642		18.52	8	18.52	32.9301		18.52	36	18.52	1343.95		18.52	14	18.52	41.0188		18.52	10	18.52	48.8369		18.52	7	18.52	24.988		18.52	9.83486	18.52	-440		18.52	70.1556	18.52	-837.589
18.54	10	18.54	5.31079		18.54	10	18.54	133.059		18.54	11	18.54	2.79798		18.54	3	18.54	22.6323		18.54	19	18.54	1199.19		18.54	7	18.54	36.3098		18.54	17	18.54	50.8345		18.54	11	18.54	32.7285		18.54	11.6304	18.54	-440		18.54	54.5765	18.54	-738.759
18.56	4	18.56	5.62297		18.56	10	18.56	88.562		18.56	8	18.56	2.90629		18.56	9	18.56	15.4659		18.56	17	18.56	870.673		18.56	8	18.56	32.4543		18.56	3	18.56	46.3348		18.56	8	18.56	45.4803		18.56	14.1694	18.56	-440		18.56	40.1467	18.56	-633.614
18.58	7	18.58	6.15438		18.58	7	18.58	61.0621		18.58	9	18.58	3.06184		18.58	7	18.58	11.0402		18.58	13	18.58	582.764		18.58	12	18.58	29.2094		18.58	8	18.58	35.6675		18.58	9	18.58	67.0029		18.58	18.0166	18.58	-440		18.58	30.4779	18.58	-552.068
18.6	8	18.6	7.07419		18.6	10	18.6	44.7415		18.6	7	18.6	3.23091		18.6	7	18.6	8.41404		18.6	18	18.6	389.108		18.6	16	18.6	26.4374		18.6	12	18.6	25.5199		18.6	11	18.6	102.081		18.6	24.2487	18.6	-492.43		18.6	24.8394	18.6	-498.391
18.62	7	18.62	8.6533		18.62	5	18.62	34.8664		18.62	10	18.62	3.41523		18.62	8	18.62	6.82266		18.62	13	18.62	271.602		18.62	18	18.62	24.0845		18.62	10	18.62	18.3683		18.62	7	18.62	153.073		18.62	34.6291	18.62	-588.465		18.62	21.7829	18.62	-466.722
18.64	7	18.64	11.3119		18.64	9	18.64	28.5317		18.64	10	18.64	3.61669		18.64	6	18.64	5.79849		18.64	15	18.64	203.115		18.64	12	18.64	22.0555		18.64	11	18.64	13.8512		18.64	10	18.64	207.635		18.64	51.284	18.64	-716.128		18.64	20.3484	18.64	-451.092
18.66	10	18.66	15.5647		18.66	8	18.66	24.2129		18.66	9	18.66	3.83756		18.66	8	18.66	5.09702		18.66	18	18.66	163.54		18.66	13	18.66	20.2947		18.66	8	18.66	11.0961		18.66	14	18.66	224.229		18.66	75.0679	18.66	-866.417		18.66	19.4465	18.66	-440.982
18.68	11	18.68	21.5851		18.68	5	18.68	21.1423		18.68	7	18.68	4.08048		18.68	9	18.68	4.59547		18.68	13	18.68	141.972		18.68	11	18.68	18.7587		18.68	3	18.68	9.38776		18.68	5	18.68	183.981		18.68	99.5313	18.68	-997.654		18.68	19.6891	18.68	-443.724
18.7	9	18.7	27.6758		18.7	11	18.7	18.9082		18.7	12	18.7	4.35633		18.7	7	18.7	4.22819		18.7	11	18.7	134.087		18.7	10	18.7	17.4131		18.7	6	18.7	8.22024		18.7	7	18.7	127.741		18.7	105.404	18.7	-1026.66		18.7	20.4824	18.7	-452.575
18.72	6	18.72	29.0222		18.72	7	18.72	17.2662		18.72	10	18.72	4.65354		18.72	3	18.72	3.95591		18.72	11	18.72	138.549		18.72	3	18.72	16.4766		18.72	10	18.72	7.48011		18.72	7	18.72	84.013		18.72	86.5176	18.72	-930.148		18.72	21.769	18.72	-466.572
18.74	11	18.74	24.3459		18.74	6	18.74	16.06		18.74	6	18.74	4.9841		18.74	9	18.74	3.75378		18.74	5	18.74	152.049		18.74	4	18.74	15.4427		18.74	6	18.74	6.98678		18.74	8	18.74	55.8644		18.74	62.0412	18.74	-787.663		18.74	23.5499	18.74	-485.282
18.76	10	18.76	18.4416		18.76	11	18.76	15.2458		18.76	6	18.76	5.35337		18.76	8	18.76	3.60507		18.76	8	18.76	160.435		18.76	15	18.76	14.5334		18.76	9	18.76	6.68064		18.76	5	18.76	39.05		18.76	43.7136	18.76	-661.162		18.76	25.8085	18.76	-508.021
18.78	2	18.78	14.0902		18.78	9	18.78	15.0783		18.78	14	18.78	5.76783		18.78	5	18.78	3.49829		18.78	12	18.78	145.203		18.78	7	18.78	13.7353		18.78	8	18.78	6.53241		18.78	9	18.78	29.1065		18.78	32.473	18.78	-569.851		18.78	28.7679	18.78	-536.357
18.8	13	18.8	11.4484		18.8	10	18.8	14.6889		18.8	9	18.8	6.23543		18.8	13	18.8	3.42541		18.8	3	18.8	115.11		18.8	6	18.8	13.0382		18.8	6	18.8	6.53211		18.8	5	18.8	22.9895		18.8	26.3974	18.8	-513.784		18.8	32.5086	18.8	-570.163
18.82	12	18.82	10.0753		18.82	4	18.82	14.4768		18.82	9	18.82	6.76596		18.82	2	18.82	3.38073		18.82	5	18.82	88.0543		18.82	10	18.82	12.4349		18.82	8	18.82	6.68574		18.82	9	18.82	20.128		18.82	23.5988	18.82	-485.786		18.82	37.2477	18.82	-610.309
18.84	9	18.84	9.45847		18.84	12	18.84	14.4816		18.84	11	18.84	7.37164		18.84	9	18.84	3.3602		18.84	13	18.84	68.9861		18.84	7	18.84	11.9211		18.84	10	18.84	7.01635		18.84	8	18.84	17.5649		18.84	22.9857	18.84	-479.435		18.84	43.1247	18.84	-656.694
18.86	5	18.86	9.28849		18.86	11	18.86	14.5627		18.86	20	18.86	8.06784		18.86	6	18.86	3.36094		18.86	11	18.86	56.6206		18.86	6	18.86	11.4958		18.86	10	18.86	7.56975		18.86	8	18.86	16.0082		18.86	23.849	18.86	-488.354		18.86	50.9783	18.86	-713.991
18.88	9	18.88	9.39797		18.88	11	18.88	14.772		18.88	12	18.88	8.87412		18.88	8	18.88	3.38096		18.88	8	18.88	48.7454		18.88	9	18.88	11.1542		18.88	4	18.88	8.46206		18.88	11	18.88	14.3412		18.88	26.3045	18.88	-512.879		18.88	61.3555	18.88	-783.298
18.9	12	18.9	9.70921		18.9	12	18.9	15.1048		18.9	16	18.9	9.81572		18.9	9	18.9	3.41892		18.9	10	18.9	43.6318		18.9	7	18.9	10.9195		18.9	5	18.9	9.78489		18.9	7	18.9	15.6999		18.9	30.9131	18.9	-555.996		18.9	75.458	18.9	-868.665
18.92	11	18.92	10.1897		18.92	7	18.92	15.5606		18.92	15	18.92	10.9256		18.92	6	18.92	3.47404		18.92	12	18.92	40.2983		18.92	10	18.92	10.7992		18.92	6	18.92	10.7641		18.92	3	18.92	15.4144		18.92	39.0335	18.92	-624.768		18.92	95.5096	18.92	-977.29
18.94	7	18.94	10.8299		18.94	9	18.94	16.1425		18.94	11	18.94	12.2476		18.94	7	18.94	3.54597		18.94	7	18.94	38.2454		18.94	8	18.94	10.8198		18.94	7	18.94	14.3863		18.94	12	18.94	14.2897		18.94	53.2856	18.94	-729.97		18.94	125.72	18.94	-1121.25
18.96	3	18.96	11.6802		18.96	10	18.96	16.8578		18.96	17	18.96	13.8407		18.96	8	18.96	3.63472		18.96	16	18.96	37.3066		18.96	10	18.96	11.0295		18.96	13	18.96	20.3885		18.96	6	18.96	12.8616		18.96	77.4249	18.96	-879.914		18.96	173.803	18.96	-1318.35
18.98	6	18.98	12.6657		18.98	12	18.98	17.7175		18.98	24	18.98	15.7862		18.98	5	18.98	3.74067		18.98	8	18.98	38.1402		18.98	3	18.98	11.5207		18.98	11	18.98	30.3901		18.98	5	18.98	11.7216		18.98	114.909	18.98	-1071.96		18.98	253.569	18.98	-1592.39
19	8	19	13.8579		19	11	19	18.7372		19	28	19	18.2394		19	5	19	3.86452		19	9	19	39.8722		19	10	19	12.3877		19	9	19	45.6531		19	6	19	10.9793		19	162.484	19	-1274.69		19	383.254	19	-1957.69
19.02	4	19.02	15.2961		19.02	9	19.02	19.9378		19.02	36	19.02	21.2832		19.02	11	19.02	4.00731		19.02	11	19.02	43.8464		19.02	15	19.02	14.1601		19.02	9	19.02	64.319		19.02	6	19.02	10.5581		19.02	194.709	19.02	-1395.38		19.02	576.882	19.02	-2401.84
19.04	12	19.04	17.0357		19.04	5	19.04	21.3466		19.04	42	19.04	25.2018		19.04	8	19.04	4.17042		19.04	14	19.04	51.4042		19.04	7	19.04	17.3069		19.04	3	19.04	75.7769		19.04	5	19.04	10.3643		19.04	178.286	19.04	-1335.24		19.04	805.825	19.04	-2838.71
19.06	9	19.06	19.153		19.06	7	19.06	22.999		19.06	45	19.06	30.3749		19.06	6	19.06	4.3556		19.06	16	19.06	65.3864		19.06	17	19.06	22.8744		19.06	8	19.06	68.9148		19.06	5	19.06	10.3304		19.06	131.868	19.06	-1148.34		19.06	958.478	19.06	-3095.93
19.08	11	19.08	21.7544		19.08	14	19.08	24.941		19.08	59	19.08	37.4409		19.08	8	19.08	4.56503		19.08	13	19.08	88.7394		19.08	6	19.08	30.4339		19.08	8	19.08	51.0734		19.08	8	19.08	10.4174		19.08	89.5716	19.08	-946.423		19.08	956.494	19.08	-3092.72
19.1	9	19.1	24.99		19.1	18	19.1	27.2326		19.1	62	19.1	47.5877		19.1	11	19.1	4.80137		19.1	3	19.1	122.952		19.1	11	19.1	38.3296		19.1	9	19.1	34.3252		19.1	5	19.1	10.6068		19.1	60.8079	19.1	-779.794		19.1	807.637	19.1	-2841.9
19.12	18	19.12	29.0753		19.12	23	19.12	29.9531		19.12	53	19.12	63.1477		19.12	4	19.12	5.06785		19.12	8	19.12	159.62		19.12	8	19.12	41.1143		19.12	9	19.12	22.6675		19.12	9	19.12	10.8915		19.12	43.3198	19.12	-658.178		19.12	583.813	19.12	-2416.22
19.14	11	19.14	34.3291		19.14	26	19.14	33.2087		19.14	67	19.14	88.5389		19.14	8	19.14	5.36839		19.14	11	19.14	174.448		19.14	7	19.14	38.1261		19.14	11	19.14	15.4524		19.14	4	19.14	13.1905		19.14	33.0991	19.14	-575.318		19.14	392.116	19.14	-1980.19
19.16	19	19.16	41.2446		19.16	31	19.16	37.1451		19.16	72	19.16	130.968		19.16	7	19.16	5.70772		19.16	5	19.16	161.683		19.16	5	19.16	34.6737		19.16	7	19.16	11.1436		19.16	7	19.16	13.7243		19.16	27.0245	19.16	-519.851		19.16	264.611	19.16	-1626.69
19.18	16	19.18	50.6382		19.18	28	19.18	41.9687		19.18	73	19.18	199.234		19.18	8	19.18	5.86778		19.18	14	19.18	138.764		19.18	8	19.18	31.3433		19.18	9	19.18	8.5058		19.18	11	19.18	14.3696		19.18	23.2321	19.18	-481.997		19.18	189.307	19.18	-1375.89
19.2	20	19.2	63.9767		19.2	30	19.2	47.9891		19.2	65	19.2	296.605		19.2	4	19.2	6.30923		19.2	7	19.2	109.13		19.2	9	19.2	25.8847		19.2	7	19.2	6.787		19.2	13	19.2	15.1409		19.2	20.7598	19.2	-455.63		19.2	148.418	19.2	-1218.27
19.22	23	19.22	84.0446		19.22	22	19.22	55.7039		19.22	43	19.22	399.403		19.22	5	19.22	6.81062		19.22	12	19.22	79.176		19.22	6	19.22	19.8568		19.22	6	19.22	5.59136		19.22	4	19.22	16.0581		19.22	19.1826	19.22	-440		19.22	127.088	19.22	-1127.33
19.24	23	19.24	116.052		19.24	30	19.24	65.95		19.24	28	19.24	435.563		19.24	21	19.24	7.38265		19.24	9	19.24	56.7122		19.24	4	19.24	15.2373		19.24	10	19.24	4.71796		19.24	8	19.24	17.1491		19.24	18.1308	19.24	-440		19.24	111.295	19.24	-1054.96
19.26	31	19.26	168.771		19.26	27	19.26	80.0978		19.26	15	19.26	364.672		19.26	4	19.26	8.0386		19.26	14	19.26	42.0696		19.26	6	19.26	12.1968		19.26	3	19.26	4.05831		19.26	12	19.26	18.451		19.26	17.5084	19.26	-440		19.26	91.9696	19.26	-959.008
19.28	22	19.28	253.737		19.28	32	19.28	100.171		19.28	24	19.28	257.592		19.28	11	19.28	8.79527		19.28	15	19.28	32.9052		19.28	7	19.28	10.2996		19.28	3	19.28	3.54784		19.28	7	19.28	20.0149		19.28	17.2214	19.28	-440		19.28	72.4349	19.28	-851.087
19.3	32	19.3	377.601		19.3	41	19.3	128.586		19.3	26	19.3	172.818		19.3	17	19.3	9.67406		19.3	16	19.3	27.0459		19.3	14	19.3	9.12152		19.3	5	19.3	2.81787		19.3	6	19.3	21.9107		19.3	17.2107	19.3	-440		19.3	57.0205	19.3	-755.119
19.32	32	19.32	526.233		19.32	45	19.32	166.431		19.32	23	19.32	118.779		19.32	6	19.32	10.7026		19.32	18	19.32	23.2073		19.32	4	19.32	8.37269		19.32	3	19.32	2.52668		19.32	4	19.32	24.236		19.32	17.4403	19.32	-440		19.32	46.0068	19.32	-678.283
19.34	39	19.34	643.277		19.34	45	19.34	209.707		19.34	9	19.34	87.9771		19.34	13	19.34	11.9173		19.34	12	19.34	22.171		19.34	7	19.34	7.93723		19.34	2	19.34	2.27336		19.34	8	19.34	27.13		19.34	17.8903	19.34	-440		19.34	38.3481	19.34	-619.258
19.36	40	19.36	623.469		19.36	72	19.36	256.328		19.36	20	19.36	71.9382		19.36	11	19.36	13.3669		19.36	16	19.36	20.3168		19.36	6	19.36	7.62775		19.36	3	19.36	2.06631		19.36	5	19.36	30.7955		19.36	18.5535	19.36	-440		19.36	33.002	19.36	-574.474
19.38	35	19.38	476.68		19.38	60	19.38	320.11		19.38	27	19.38	64.3311		19.38	14	19.38	15.1182		19.38	13	19.38	19.0435		19.38	8	19.38	7.45452		19.38	6	19.38	1.89555		19.38	12	19.38	35.5388		19.38	19.4329	19.38	-440.828		19.38	29.403	19.38	-542.245
19.4	37	19.4	322.7		19.4	70	19.4	417.849		19.4	26	19.4	60.7439		19.4	11	19.4	17.2664		19.4	7	19.4	18.1867		19.4	5	19.4	7.40115		19.4	4	19.4	1.75373		19.4	6	19.4	41.8487		19.4	20.5402	19.4	-453.213		19.4	26.4262	19.4	-514.064
19.42	32	19.42	212.691		19.42	87	19.42	574.93		19.42	32	19.42	60.0245		19.42	11	19.42	19.9555		19.42	12	19.42	17.9625		19.42	6	19.42	7.46919		19.42	5	19.42	1.63531		19.42	14	19.42	50.6494		19.42	21.8975	19.42	-467.948		19.42	23.8282	19.42	-488.141
19.44	45	19.44	144.332		19.44	80	19.44	820.38		19.44	27	19.44	64.2587		19.44	15	19.44	23.4218		19.44	6	19.44	18.2514		19.44	5	19.44	7.68166		19.44	3	19.44	1.54652		19.44	8	19.44	63.4478		19.44	23.5369	19.44	-485.148		19.44	21.3558	19.44	-462.124
19.46	39	19.46	104.12		19.46	80	19.46	1123.54		19.46	39	19.46	75.233		19.46	13	19.46	28.0763		19.46	6	19.46	18.7596		19.46	6	19.46	8.22175		19.46	6	19.46	1.46357		19.46	10	19.46	83.5826		19.46	25.5028	19.46	-505.003		19.46	19.0175	19.46	-440
19.48	34	19.48	80.4776		19.48	75	19.48	1336.13		19.48	45	19.48	92.155		19.48	14	19.48	34.6169		19.48	11	19.48	18.6398		19.48	12	19.48	8.95997		19.48	5	19.48	1.39411		19.48	10	19.48	117.029		19.48	27.855	19.48	-527.778		19.48	17.0138	19.48	-440
19.5	34	19.5	66.1269		19.5	66	19.5	1353.06		19.5	30	19.5	108.089		19.5	18	19.5	44.0882		19.5	11	19.5	17.5446		19.5	8	19.5	9.52971		19.5	8	19.5	1.33616		19.5	13	19.5	172.765		19.5	30.6724	19.5	-553.827		19.5	15.3884	19.5	-440
19.52	26	19.52	57.275		19.52	58	19.52	1179.91		19.52	32	19.52	110.839		19.52	22	19.52	57.6432		19.52	9	19.52	16.2787		19.52	7	19.52	11.5252		19.52	5	19.52	1.73866		19.52	9	19.52	259.982		19.52	34.0603	19.52	-583.612		19.52	14.0772	19.52	-440
19.54	34	19.54	52.1809		19.54	49	19.54	878.009		19.54	44	19.54	101.645		19.54	25	19.54	75.8702		19.54	7	19.54	15.3797		19.54	9	19.54	14.3194		19.54	3	19.54	1.71195		19.54	11	19.54	375.382		19.54	38.1606	19.54	-617.742		19.54	13.006	19.54	-440
19.56	33	19.56	50.2333		19.56	35	19.56	598.37		19.56	46	19.56	95.5109		19.56	27	19.56	95.5993		19.56	5	19.56	14.9061		19.56	10	19.56	18.6504		19.56	5	19.56	1.69355		19.56	9	19.56	467.93		19.56	43.1662	19.56	-657.01		19.56	12.1175	19.56	-440
19.58	38	19.58	51.6357		19.58	33	19.58	405.218		19.58	54	19.58	102.023		19.58	27	19.58	111.748		19.58	8	19.58	14.7895		19.58	8	19.58	19.8135		19.58	3	19.58	1.68275		19.58	19	19.58	450.073		19.58	49.3425	19.58	-702.443		19.58	11.3739	19.58	-440
19.6	49	19.6	57.4437		19.6	48	19.6	287.397		19.6	55	19.6	126.878		19.6	16	19.6	129.405		19.6	10	19.6	14.9716		19.6	5	19.6	19.266		19.6	5	19.6	1.67899		19.6	12	19.6	342.812		19.6	57.0615	19.6	-755.391		19.6	10.7528	19.6	-440
19.62	34	19.62	69.6023		19.62	26	19.62	220.443		19.62	42	19.62	176.245		19.62	24	19.62	164.612		19.62	6	19.62	15.4426		19.62	6	19.62	19.3456		19.62	9	19.62	1.68188		19.62	9	19.62	234.726		19.62	66.8564	19.62	-817.657		19.62	10.2429	19.62	-440
19.64	52	19.64	90.1691		19.64	26	19.64	186.269		19.64	63	19.64	254.01		19.64	21	19.64	232.81		19.64	8	19.64	14.2837		19.64	8	19.64	21.6758		19.64	7	19.64	1.69111		19.64	18	19.64	158.701		19.64	79.514	19.64	-891.706		19.64	9.83878	19.64	-440
19.66	49	19.66	118.67		19.66	31	19.66	176.077		19.66	64	19.66	344.772		19.66	18	19.66	348.14		19.66	8	19.66	15.6485		19.66	9	19.66	27.1977		19.66	5	19.66	1.70654		19.66	17	19.66	111.915		19.66	96.2446	19.66	-981.043		19.66	9.53237	19.66	-440
19.68	36	19.68	149.521		19.68	20	19.68	188.179		19.68	54	19.68	386.408		19.68	18	19.68	511.047		19.68	8	19.68	17.8393		19.68	5	19.68	34.3005		19.68	7	19.68	1.72807		19.68	7	19.68	84.6202		19.68	119.044	19.68	-1091.07		19.68	9.28784	19.68	-440
19.7	20	19.7	166.803		19.7	23	19.7	223.114		19.7	41	19.7	336.829		19.7	23	19.7	661.63		19.7	8	19.7	21.487		19.7	5	19.7	43.1685		19.7	4	19.7	2.73591		19.7	13	19.7	68.6375		19.7	151.536	19.7	-1231		19.7	9.03184	19.7	-440
19.72	29	19.72	151.435		19.72	32	19.72	272.338		19.72	34	19.72	255.976		19.72	19	19.72	664.145		19.72	7	19.72	27.5839		19.72	12	19.72	44.8041		19.72	7	19.72	2.79753		19.72	6	19.72	58.8901		19.72	200.784	19.72	-1416.98		19.72	8.75956	19.72	-440
19.74	24	19.74	118.404		19.74	17	19.74	297.73		19.74	30	19.74	194.022		19.74	13	19.74	514.438		19.74	11	19.74	37.3566		19.74	11	19.74	37.3928		19.74	8	19.74	2.86681		19.74	8	19.74	52.7079		19.74	280.34	19.74	-1674.34		19.74	8.54477	19.74	-440
19.76	27	19.76	90.7949		19.76	27	19.76	261.662		19.76	27	19.76	150.838		19.76	12	19.76	347.672		19.76	9	19.76	50.6826		19.76	6	19.76	28.2854		19.76	8	19.76	2.94412		19.76	8	19.76	48.7609		19.76	413.2	19.76	-2032.73		19.76	8.42861	19.76	-440
19.78	25	19.78	74.5523		19.78	23	19.78	195.778		19.78	24	19.78	116.136		19.78	10	19.78	226.301		19.78	7	19.78	62.9826		19.78	6	19.78	21.6362		19.78	9	19.78	3.02996		19.78	2	19.78	46.4849		19.78	630.26	19.78	-2510.5		19.78	8.41839	19.78	-440
19.8	22	19.8	68.3485		19.8	16	19.8	139.586		19.8	13	19.8	91.754		19.8	13	19.8	150.192		19.8	3	19.8	63.6769		19.8	14	19.8	17.6854		19.8	11	19.8	3.12492		19.8	3	19.8	45.2245		19.8	952.557	19.8	-3086.35		19.8	8.49859	19.8	-440
19.82	26	19.82	70.3348		19.82	16	19.82	101.492		19.82	17	19.82	79.878		19.82	9	19.82	105.132		19.82	7	19.82	52.6226		19.82	5	19.82	15.6881		19.82	4	19.82	3.22976		19.82	5	19.82	44.8686		19.82	1325.14	19.82	-3640.25		19.82	8.59965	19.82	-440
19.84	29	19.84	80.5969		19.84	20	19.84	77.7979		19.84	18	19.84	79.1605		19.84	11	19.84	78.481		19.84	4	19.84	40.6219		19.84	5	19.84	14.9393		19.84	5	19.84	3.3454		19.84	8	19.84	45.2744		19.84	1542.31	19.84	-3927.22		19.84	8.67095	19.84	-440
19.86	25	19.86	102.252		19.86	10	19.86	63.2841		19.86	18	19.86	85.1612		19.86	13	19.86	62.2337		19.86	14	19.86	32.2372		19.86	8	19.86	15.006		19.86	4	19.86	3.47292		19.86	5	19.86	46.3629		19.86	1438.07	19.86	-3792.19		19.86	8.77983	19.86	-440
19.88	30	19.88	142.094		19.88	21	19.88	54.1173		19.88	17	19.88	86.9129		19.88	11	19.88	52.2992		19.88	9	19.88	27.758		19.88	5	19.88	15.7158		19.88	7	19.88	3.61366		19.88	6	19.88	48.1026		19.88	1098.69	19.88	-3314.65		19.88	9.00514	19.88	-440
19.9	32	19.9	209.52		19.9	7	19.9	48.0618		19.9	18	19.9	76.7449		19.9	8	19.9	46.8048		19.9	5	19.9	26.1007		19.9	21	19.9	17.1385		19.9	4	19.9	3.76921		19.9	6	19.9	50.5006		19.9	744.654	19.9	-2728.84		19.9	9.43361	19.9	-440
19.92	24	19.92	310.33		19.92	11	19.92	43.9747		19.92	6	19.92	62.98		19.92	7	19.92	44.5336		19.92	3	19.92	26.7033		19.92	18	19.92	19.5286		19.92	7	19.92	3.90137		19.92	8	19.92	53.5993		19.92	487.804	19.92	-2208.63		19.92	10.0012	19.92	-440
19.94	31	19.94	423.703		19.94	14	19.94	41.2901		19.94	15	19.94	52.0839		19.94	15	19.94	43.1204		19.94	9	19.94	29.5564		19.94	26	19.94	23.3323		19.94	6	19.94	4.09387		19.94	9	19.94	57.4779		19.94	326.217	19.94	-1806.15		19.94	10.8129	19.94	-440
19.96	17	19.96	468.492		19.96	14	19.96	39.4666		19.96	10	19.96	42.3725		19.96	9	19.96	38.8442		19.96	6	19.96	35.4177		19.96	26	19.96	29.0446		19.96	5	19.96	4.30835		19.96	4	19.96	62.2575		19.96	229.585	19.96	-1515.21		19.96	11.981	19.96	-440
19.98	16	19.98	394.286		19.98	17	19.98	38.8918		19.98	10	19.98	33.041		19.98	12	19.98	32.0048		19.98	9	19.98	44.3033		19.98	25	19.98	36.4782		19.98	6	19.98	4.54839		19.98	7	19.98	68.1121		19.98	171.145	19.98	-1308.23		19.98	13.7003	19.98	-440
20	14	20	279.406		20	12	20	39.2747		20	12	20	25.7312		20	7	20	25.6213		20	17	20	59.6379		20	27	20	43.1547		20	5	20	4.81847		20	11	20	75.2851		20	134.17	20	-1158.32		20	16.4561	20	-440
20.02	16	20.02	188.445		20.02	15	20.02	40.8498		20.02	11	20.02	20.7462		20.02	6	20.02	20.826		20.02	13	20.02	77.2594		20.02	46	20.02	45.2156		20.02	10	20.02	5.12421		20.02	11	20.02	84.1172		20.02	109.667	20.02	-1047.22		20.02	21.0212	20.02	-458.489
20.04	19	20.04	129.688		20.04	11	20.04	43.4609		20.04	10	20.04	17.5857		20.04	11	20.04	17.44		20.04	9	20.04	85.3802		20.04	53	20.04	44.6604		20.04	4	20.04	5.43842		20.04	11	20.04	95.639		20.04	93.2594	20.04	-965.709		20.04	28.3535	20.04	-532.48
20.06	17	20.06	92.8356		20.06	13	20.06	47.5905		20.06	8	20.06	15.7943		20.06	12	20.06	15.3322		20.06	12	20.06	75.8521		20.06	56	20.06	46.6168		20.06	2	20.06	5.84012		20.06	7	20.06	109.458		20.06	82.1999	20.06	-906.642		20.06	39.0826	20.06	-625.161
20.08	22	20.08	68.643		20.08	17	20.08	53.7972		20.08	7	20.08	15.1267		20.08	16	20.08	13.5786		20.08	10	20.08	59.8731		20.08	68	20.08	53.707		20.08	6	20.08	6.30622		20.08	9	20.08	127.133		20.08	74.06	20.08	-860.581		20.08	51.2321	20.08	-715.766
20.1	12	20.1	52.5695		20.1	11	20.1	63.098		20.1	7	20.1	15.4556		20.1	20	20.1	12.2635		20.1	7	20.1	47.4293		20.1	89	20.1	68.9464		20.1	10	20.1	6.85308		20.1	3	20.1	150.259		20.1	66.0415	20.1	-812.659		20.1	56.777	20.1	-753.505
20.12	7	20.12	41.7773		20.12	16	20.12	77.4732		20.12	10	20.12	16.3933		20.12	17	20.12	11.1996		20.12	14	20.12	40.139		20.12	96	20.12	96.6551		20.12	6	20.12	7.50302		20.12	9	20.12	181.322		20.12	58.1079	20.12	-762.285		20.12	50.4927	20.12	-710.582
20.14	12	20.14	34.3799		20.14	12	20.14	100.828		20.14	11	20.14	16.6143		20.14	11	20.14	10.3234		20.14	18	20.14	36.8955		20.14	96	20.14	141.848		20.14	5	20.14	8.29863		20.14	10	20.14	225.771		20.14	51.9114	20.14	-720.496		20.14	40.138	20.14	-633.545
20.16	11	20.16	29.2392		20.16	11	20.16	140.22		20.16	8	20.16	14.9467		20.16	19	20.16	9.56623		20.16	22	20.16	36.3683		20.16	80	20.16	205.002		20.16	8	20.16	9.26176		20.16	11	20.16	292.978		20.16	48.1018	20.16	-693.554		20.16	32.3702	20.16	-568.948
20.18	16	20.18	25.7005		20.18	11	20.18	206.177		20.18	9	20.18	12.5065		20.18	9	20.18	8.90799		20.18	22	20.18	37.7165		20.18	58	20.18	262.728		20.18	9	20.18	10.4699		20.18	9	20.18	399.973		20.18	46.8223	20.18	-684.269		20.18	28.2832	20.18	-531.82
20.2	8	20.2	23.408		20.2	15	20.2	309.147		20.2	16	20.2	10.457		20.2	11	20.2	8.34971		20.2	31	20.2	40.5753		20.2	34	20.2	264.265		20.2	7	20.2	12.0279		20.2	14	20.2	572.389		20.2	48.9081	20.2	-699.343		20.2	28.0246	20.2	-529.382
20.22	11	20.22	22.284		20.22	13	20.22	444.246		20.22	14	20.22	9.0756		20.22	10	20.22	7.8818		20.22	21	20.22	44.9502		20.22	44	20.22	208.905		20.22	11	20.22	14.116		20.22	18	20.22	836.679		20.22	55.6713	20.22	-746.132		20.22	29.2939	20.22	-541.238
20.24	10	20.24	22.2527		20.24	9	20.24	557.385		20.24	9	20.24	8.24049		20.24	14	20.24	7.4904		20.24	30	20.24	51.1376		20.24	26	20.24	147.731		20.24	6	20.24	17.0647		20.24	13	20.24	1189.17		20.24	69.1081	20.24	-831.313		20.24	32.5952	20.24	-570.922
20.26	7	20.26	22.9402		20.26	5	20.26	556.274		20.26	12	20.26	7.79247		20.26	19	20.26	7.16322		20.26	34	20.26	59.771		20.26	26	20.26	104.067		20.26	6	20.26	21.4773		20.26	14	20.26	1508.39		20.26	90.3569	20.26	-950.562		20.26	38.2236	20.26	-618.253
20.28	6	20.28	23.3679		20.28	10	20.28	446.986		20.28	11	20.28	7.63388		20.28	14	20.28	6.89066		20.28	29	20.28	72.0551		20.28	31	20.28	77.8536		20.28	9	20.28	28.3692		20.28	18	20.28	1623.9		20.28	114.322	20.28	-1069.21		20.28	47.2675	20.28	-687.514
20.3	13	20.3	23.5437		20.3	8	20.3	316.301		20.3	12	20.3	7.73336		20.3	22	20.3	6.80558		20.3	26	20.3	90.4061		20.3	44	20.3	63.8913		20.3	3	20.3	39.2103		20.3	27	20.3	1661.39		20.3	122.364	20.3	-1106.18		20.3	62.0938	20.3	-787.996
20.32	13	20.32	24.7729		20.32	7	20.32	211.808		20.32	10	20.32	8.18286		20.32	13	20.32	6.62671		20.32	18	20.32	119.637		20.32	35	20.32	57.6247		20.32	10	20.32	55.4296		20.32	25	20.32	1803.49		20.32	104.027	20.32	-1019.94		20.32	87.0044	20.32	-932.761
20.34	10	20.34	28.9195		20.34	8	20.34	142.667		20.34	10	20.34	8.99736		20.34	14.7205	20.34	6.48645		20.34	14	20.34	168.345		20.34	40	20.34	56.3712		20.34	10	20.34	76.0892		20.34	33	20.34	1911.09		20.34	77.3919	20.34	-879.727		20.34	128.323	20.34	-1132.8
20.36	8	20.36	36.8733		20.36	7	20.36	100.227		20.36	20	20.36	10.5108		20.36	12.3908	20.36	6.38201		20.36	17	20.36	248.897		20.36	45	20.36	59.179		20.36	5	20.36	96.5179		20.36	38	20.36	1695.23		20.36	56.5566	20.36	-752.041		20.36	191.8	20.36	-1384.92
20.38	12	20.38	47.5558		20.38	11	20.38	75.2993		20.38	7	20.38	13.2547		20.38	18.8177	20.38	6.31141		20.38	11	20.38	372.527		20.38	54	20.38	66.5722		20.38	8	20.38	115.709		20.38	48	20.38	1270.48		20.38	43.5043	20.38	-659.578		20.38	272.746	20.38	-1651.5
20.4	18	20.4	54.2788		20.4	8	20.4	59.1037		20.4	15	20.4	18.0481		20.4	21.6294	20.4	6.27337		20.4	15	20.4	528.502		20.4	57	20.4	80.7988		20.4	10	20.4	128.947		20.4	57	20.4	902.558		20.4	36.6491	20.4	-605.385		20.4	340.856	20.4	-1846.23
20.42	7	20.42	49.0581		20.42	8	20.42	48.2571		20.42	11	20.42	25.7915		20.42	18.5767	20.42	6.26726		20.42	14	20.42	634.11		20.42	99	20.42	106.469		20.42	12	20.42	119.205		20.42	59	20.42	664.213		20.42	34.5431	20.42	-587.734		20.42	346.509	20.42	-1861.48
20.44	8	20.44	36.982		20.44	10	20.44	40.5845		20.44	4	20.44	36.2761		20.44	18.898	20.44	6.29305		20.44	21	20.44	582.628		20.44	105	20.44	150.627		20.44	8	20.44	91.8828		20.44	51	20.44	536.279		20.44	36.2815	20.44	-602.341		20.44	279.981	20.44	-1673.26
20.46	12	20.46	26.2245		20.46	5	20.46	34.944		20.46	12	20.46	45.1059		20.46	15.0419	20.46	6.48374		20.46	21	20.46	435.603		20.46	126	20.46	220.276		20.46	7	20.46	66.829		20.46	68	20.46	490.335		20.46	41.6949	20.46	-645.716		20.46	195.384	20.46	-1397.8
20.48	10	20.48	18.8807		20.48	6	20.48	30.6933		20.48	15	20.48	43.801		20.48	19.7817	20.48	6.57934		20.48	22	20.48	303.088		20.48	103	20.48	311.601		20.48	7	20.48	50.7803		20.48	68	20.48	513.299		20.48	49.1748	20.48	-701.248		20.48	130.272	20.48	-1141.37
20.5	10	20.5	14.2896		20.5	8	20.5	27.4403		20.5	13	20.5	33.7252		20.5	18.416	20.5	6.71062		20.5	26	20.5	215.045		20.5	87	20.5	380.972		20.5	10	20.5	41.9696		20.5	67	20.5	614.617		20.5	52.606	20.5	-725.3		20.5	88.5283	20.5	-940.895
20.52	13	20.52	11.4805		20.52	9	20.52	24.9309		20.52	10	20.52	23.4396		20.52	19.0587	20.52	6.8802		20.52	28	20.52	164.344		20.52	68	20.52	359.859		20.52	7	20.52	36.5219		20.52	66	20.52	824.041		20.52	47.5679	20.52	-689.695		20.52	63.6558	20.52	-797.846
20.54	14	20.54	9.73349		20.54	6	20.54	22.9957		20.54	4	20.54	16.0468		20.54	13.9975	20.54	7.0916		20.54	28	20.54	138.439		20.54	35	20.54	273.261		20.54	12	20.54	31.66		20.54	71	20.54	1175.19		20.54	39.3608	20.54	-627.382		20.54	48.4975	20.54	-696.401
20.56	8	20.56	8.51724		20.56	7	20.56	22.2686		20.56	8	20.56	11.4195		20.56	19.5407	20.56	7.34935		20.56	35	20.56	127.85		20.56	30	20.56	190.361		20.56	6	20.56	27.7553		20.56	68	20.56	1646.23		20.56	33.8547	20.56	-581.848		20.56	39.6673	20.56	-629.819
20.58	9	20.58	7.63794		20.58	9	20.58	21.4828		20.58	5	20.58	8.64646		20.58	21.5491	20.58	7.65926		20.58	38	20.58	127.424		20.58	23	20.58	133.535		20.58	7	20.58	25.352		20.58	53	20.58	2004.52		20.58	32.8438	20.58	-573.095		20.58	33.6684	20.58	-580.245
20.6	14	20.6	6.97778		20.6	10	20.6	20.7593		20.6	12	20.6	6.95019		20.6	26.6907	20.6	8.02867		20.6	35	20.6	135.312		20.6	22	20.6	99.5206		20.6	7	20.6	24.3153		20.6	52	20.6	1881.14		20.6	36.8918	20.6	-607.386		20.6	30.2594	20.6	-550.085
20.62	7	20.62	6.67449		20.62	9	20.62	20.3517		20.62	7	20.62	5.94372		20.62	17.1306	20.62	8.46692		20.62	29	20.62	151.759		20.62	9	20.62	80.7153		20.62	11	20.62	24.3911		20.62	61	20.62	1405.78		20.62	46.2666	20.62	-680.195		20.62	28.3621	20.62	-532.561
20.64	7	20.64	6.29324		20.64	7	20.64	20.2594		20.64	9	20.64	5.17508		20.64	19.38	20.64	8.98589		20.64	26	20.64	178.965		20.64	12	20.64	70.9466		20.64	12	20.64	25.4452		20.64	37	20.64	948.646		20.64	59.2	20.64	-769.416		20.64	27.7193	20.64	-526.491
20.66	13	20.66	6.00756		20.66	10	20.66	20.5063		20.66	10	20.66	4.61144		20.66	24.0395	20.66	9.60071		20.66	20	20.66	221.523		20.66	11	20.66	66.6457		20.66	13	20.66	27.5543		20.66	47	20.66	630.268		20.66	67.1954	20.66	-819.728		20.66	28.2796	20.66	-531.786
20.68	13	20.68	5.94386		20.68	11	20.68	21.1484		20.68	10	20.68	4.43171		20.68	20.2637	20.68	10.3309		20.68	14	20.68	291.246		20.68	11	20.68	66.2594		20.68	7	20.68	31.0612		20.68	29	20.68	433.183		20.68	60.5023	20.68	-777.832		20.68	30.187	20.68	-549.427
20.7	12	20.7	5.8227		20.7	14	20.7	22.2935		20.7	7	20.7	3.68931		20.7	18.3357	20.7	11.202		20.7	10	20.7	411.304		20.7	14	20.7	69.3576		20.7	14	20.7	36.5573		20.7	16	20.7	315.908		20.7	45.578	20.7	-675.115		20.7	33.8359	20.7	-581.686
20.72	11	20.72	5.78179		20.72	10	20.72	24.1471		20.72	8	20.72	3.45038		20.72	16.1666	20.72	12.2472		20.72	13	20.72	615.116		20.72	13	20.72	76.5798		20.72	7	20.72	44.6551		20.72	14	20.72	244.866		20.72	32.3917	20.72	-569.137		20.72	40.2795	20.72	-634.661
20.74	17	20.74	5.83248		20.74	9	20.74	27.1058		20.74	3	20.74	3.26834		20.74	18.3357	20.74	13.5114		20.74	12	20.74	934.316		20.74	18	20.74	89.0472		20.74	15	20.74	55.0608		20.74	10	20.74	199.746		20.74	23.4208	20.74	-483.95		20.74	51.5074	20.74	-717.686
20.76	11	20.76	6.14601		20.76	10	20.76	31.9013		20.76	8	20.76	3.13508		20.76	15	20.76	15.055		20.76	7	20.76	1347.95		20.76	19	20.76	107.636		20.76	16	20.76	64.236		20.76	15	20.76	170.375		20.76	17.8684	20.76	-440		20.76	71.0524	20.76	-842.926
20.78	13	20.78	6.49056		20.78	9	20.78	39.7125		20.78	8	20.78	3.04943		20.78	16	20.78	16.9618		20.78	14	20.78	1649.47		20.78	23	20.78	130.648		20.78	10	20.78	67.2104		20.78	7	20.78	152.41		20.78	14.6485	20.78	-440		20.78	103.737	20.78	-1018.51
20.8	4	20.8	7.0538		20.8	9	20.8	52.2449		20.8	5	20.8	3.16514		20.8	17	20.8	19.3495		20.8	11	20.8	1533.97		20.8	37	20.8	150.325		20.8	21	20.8	66.9954		20.8	12	20.8	144.428		20.8	12.5938	20.8	-440		20.8	153.085	20.8	-1237.27
20.82	12	20.82	8.396		20.82	5	20.82	70.1031		20.82	7	20.82	3.20014		20.82	18	20.82	22.3884		20.82	5	20.82	1132.2		20.82	37	20.82	163.248		20.82	20	20.82	69.7388		20.82	7	20.82	145.85		20.82	11.3014	20.82	-440		20.82	211.427	20.82	-1454.05
20.84	14	20.84	9.8243		20.84	7	20.84	91		20.84	5	20.84	3.30083		20.84	22	20.84	26.3321		20.84	8	20.84	753.362		20.84	35	20.84	182.121		20.84	22	20.84	78.0996		20.84	7	20.84	153.375		20.84	10.6923	20.84	-440		20.84	244.927	20.84	-1565.01
20.86	5	20.86	13.0707		20.86	13	20.86	106.42		20.86	5	20.86	3.42135		20.86	21	20.86	31.5762		20.86	9	20.86	491.985		20.86	55	20.86	218.052		20.86	17	20.86	93.2211		20.86	8	20.86	155.04		20.86	9.83976	20.86	-440		20.86	221.768	20.86	-1489.19
20.88	12	20.88	17.6143		20.88	15	20.88	118.345		20.88	4	20.88	3.42407		20.88	11	20.88	38.789		20.88	7	20.88	331.336		20.88	69	20.88	270.098		20.88	22	20.88	116.262		20.88	10	20.88	140.368		20.88	9.15387	20.88	-440		20.88	164.361	20.88	-1282.03
20.9	14	20.9	22.0322		20.9	12	20.9	138.322		20.9	11	20.9	3.28364		20.9	10	20.9	49.2222		20.9	13	20.9	236.285		20.9	77	20.9	321.47		20.9	19	20.9	151.214		20.9	3	20.9	119.645		20.9	8.63394	20.9	-440		20.9	111.32	20.9	-1055.08
20.92	9	20.92	22.3305		20.92	15	20.92	165.705		20.92	9	20.92	3.11987		20.92	22	20.92	65.3834		20.92	15	20.92	178.777		20.92	90	20.92	366.264		20.92	30	20.92	208.469		20.92	10	20.92	104.803		20.92	8.25187	20.92	-440		20.92	74.8257	20.92	-865.018
20.94	10	20.94	18.3959		20.94	12	20.94	179.209		20.94	6	20.94	3.01003		20.94	18	20.94	91.9965		20.94	9	20.94	141.825		20.94	73	20.94	443.703		20.94	38	20.94	299.673		20.94	8	20.94	99.433		20.94	7.97875	20.94	-440		20.94	52.3618	20.94	-723.614
20.96	7	20.96	13.9699		20.96	15	20.96	156.373		20.96	9	20.96	2.95917		20.96	16	20.96	136.782		20.96	6	20.96	116.61		20.96	86	20.96	602.096		20.96	52	20.96	424.004		20.96	14	20.96	104.404		20.96	7.79291	20.96	-440		20.96	38.9973	20.96	-624.478
20.98	11	20.98	10.8666		20.98	15	20.98	115.666		20.98	9	20.98	2.95023		20.98	23	20.98	209.08		20.98	12	20.98	98.7234		20.98	77	20.98	875.46		20.98	52	20.98	533.703		20.98	13	20.98	119.832		20.98	7.68043	20.98	-440		20.98	30.8845	20.98	-555.738
21	11	21	9.11721		21	19	21	80.2502		21	3	21	3.58136		21	24	21	312.229		21	21	21	85.8587		21	71	21	1252.04		21	50	21	538.282		21	8	21	142.48		21	7.63362	21	-440		21	25.6841	21	-506.795
21.02	10	21.02	8.28643		21.02	9	21.02	57.0885		21.02	11	21.02	3.67591		21.02	18	21.02	417.048		21.02	11	21.02	76.7221		21.02	66	21.02	1560.49		21.02	43	21.02	457.041		21.02	9	21.02	154.212		21.02	7.64931	21.02	-440		21.02	22.1733	21.02	-470.885
21.04	11	21.04	7.78878		21.04	11	21.04	43.5327		21.04	10	21.04	3.81483		21.04	18	21.04	438.224		21.04	12	21.04	70.5913		21.04	45	21.04	1506.02		21.04	44	21.04	390.142		21.04	9	21.04	139.842		21.04	7.72779	21.04	-440		21.04	19.7302	21.04	-444.187
21.06	10	21.06	7.35114		21.06	9	21.06	35.5114		21.06	10	21.06	4.018		21.06	14	21.06	352.153		21.06	12	21.06	67.251		21.06	35	21.06	1166.81		21.06	37	21.06	386.426		21.06	10	21.06	114.783		21.06	7.87239	21.06	-440		21.06	18.0623	21.06	-440
21.08	16	21.08	7.074		21.08	20	21.08	30.6066		21.08	10	21.08	4.31777		21.08	7	21.08	243.206		21.08	12	21.08	66.7794		21.08	31	21.08	834.206		21.08	31	21.08	463.556		21.08	11	21.08	93.8304		21.08	8.08963	21.08	-440		21.08	16.8964	21.08	-440
21.1	18	21.1	7.05235		21.1	20	21.1	27.5621		21.1	3	21.1	4.75068		21.1	16	21.1	161.109		21.1	10	21.1	70.1335		21.1	16	21.1	592.804		21.1	26	21.1	630.155		21.1	8	21.1	81.9689		21.1	8.3897	21.1	-440		21.1	16.1569	21.1	-440
21.12	12	21.12	7.63697		21.12	16	21.12	25.6355		21.12	5	21.12	5.31277		21.12	11	21.12	109.26		21.12	11	21.12	79.0943		21.12	14	21.12	417.892		21.12	25	21.12	862.449		21.12	8	21.12	78.7094		21.12	8.7875	21.12	-440		21.12	15.7804	21.12	-440
21.14	10	21.14	8.24192		21.14	14	21.14	24.4532		21.14	4	21.14	5.48581		21.14	10	21.14	79.0444		21.14	6	21.14	96.1891		21.14	11	21.14	295.786		21.14	40	21.14	1025.02		21.14	5	21.14	84.2241		21.14	9.57601	21.14	-440		21.14	15.7454	21.14	-440
21.16	12	21.16	9.33211		21.16	15	21.16	23.8151		21.16	6	21.16	5.66695		21.16	12	21.16	62.1143		21.16	6	21.16	123.39		21.16	12	21.16	216.124		21.16	31	21.16	936.963		21.16	10	21.16	98.8889		21.16	10.249	21.16	-440		21.16	16.1095	21.16	-440
21.18	6	21.18	11.2926		21.18	16	21.18	23.6082		21.18	7	21.18	5.51316		21.18	9	21.18	53.1729		21.18	9	21.18	157.15		21.18	11	21.18	164.822		21.18	36	21.18	687.915		21.18	11	21.18	124.474		21.18	11.2425	21.18	-440		21.18	16.8458	21.18	-440
21.2	15	21.2	14.7054		21.2	15	21.2	23.537		21.2	7	21.2	5.38799		21.2	10	21.2	49.1075		21.2	8	21.2	180.027		21.2	12	21.2	131.077		21.2	33	21.2	459.114		21.2	6	21.2	157.374		21.2	12.3654	21.2	-440		21.2	18.0598	21.2	-440
21.22	13	21.22	19.7649		21.22	14	21.22	24.0455		21.22	8	21.22	5.41274		21.22	8	21.22	50.3547		21.22	6	21.22	184.727		21.22	12	21.22	108.292		21.22	26	21.22	302.045		21.22	7	21.22	177.87		21.22	13.8361	21.22	-440		21.22	19.7558	21.22	-444.475
21.24	18	21.24	26.58		21.24	13	21.24	24.8955		21.24	12	21.24	5.95863		21.24	9	21.24	55.4588		21.24	11	21.24	193.773		21.24	14	21.24	92.3489		21.24	14	21.24	205.209		21.24	3	21.24	164.523		21.24	15.8046	21.24	-440		21.24	21.8189	21.24	-467.107
21.26	17	21.26	32.4025		21.26	14	21.26	26.1157		21.26	10	21.26	6.37365		21.26	10	21.26	60.822		21.26	6	21.26	219.826		21.26	13	21.26	81.0451		21.26	14	21.26	147.336		21.26	6	21.26	133.696		21.26	18.521	21.26	-440		21.26	24.2627	21.26	-492.572
21.28	15	21.28	31.9608		21.28	12	21.28	27.7674		21.28	7	21.28	6.98805		21.28	5	21.28	59.5606		21.28	4	21.28	242.455		21.28	19	21.28	73.1335		21.28	12	21.28	111.737		21.28	10	21.28	108.267		21.28	22.468	21.28	-474.004		21.28	28.099	21.28	-530.085
21.3	15	21.3	26.0238		21.3	20	21.3	29.957		21.3	11	21.3	7.88689		21.3	7	21.3	52.0096		21.3	12	21.3	231.398		21.3	12	21.3	67.9781		21.3	9	21.3	88.357		21.3	8	21.3	93.9278		21.3	28.5718	21.3	-534.526		21.3	34.6488	21.3	-588.632
21.32	23	21.32	19.9146		21.32	17	21.32	33.1453		21.32	5	21.32	9.25893		21.32	5	21.32	44.8465		21.32	4	21.32	199.341		21.32	19	21.32	65.3835		21.32	7	21.32	71.9812		21.32	8	21.32	89.7058		21.32	36.9204	21.32	-607.622		21.32	45.0724	21.32	-671.36
21.34	8	21.34	15.9321		21.34	21	21.34	37.1093		21.34	13	21.34	11.3768		21.34	8	21.34	41.0165		21.34	9	21.34	163.008		21.34	12	21.34	65.5529		21.34	7	21.34	59.9694		21.34	6	21.34	93.4404		21.34	53.0562	21.34	-728.397		21.34	59.2905	21.34	-770.003
21.36	16	21.36	13.5124		21.36	20	21.36	42.702		21.36	13	21.36	14.7739		21.36	13	21.36	40.7053		21.36	6	21.36	123.465		21.36	18	21.36	69.0712		21.36	19	21.36	50.888		21.36	10	21.36	105.536		21.36	77.8141	21.36	-882.123		21.36	72.2729	21.36	-850.134
21.38	16	21.38	12.3131		21.38	21	21.38	51.151		21.38	19	21.38	19.6457		21.38	12	21.38	43.7539		21.38	6	21.38	89.7534		21.38	18	21.38	76.7707		21.38	6	21.38	43.8765		21.38	3	21.38	129.222		21.38	110.201	21.38	-1049.76		21.38	74.0154	21.38	-860.322
21.4	23	21.4	11.8604		21.4	11	21.4	64.6829		21.4	16	21.4	25.0496		21.4	14	21.4	50.651		21.4	9	21.4	66.5425		21.4	21	21.4	88.9841		21.4	7	21.4	38.3811		21.4	8	21.4	171.805		21.4	137.328	21.4	-1171.87		21.4	65.9479	21.4	-812.083
21.42	20	21.42	11.4231		21.42	12	21.42	86.6823		21.42	20	21.42	27.4582		21.42	15	21.42	63.2423		21.42	13	21.42	51.9864		21.42	20	21.42	104.429		21.42	4	21.42	34.0331		21.42	3	21.42	244.334		21.42	143.111	21.42	-1196.29		21.42	58.5136	21.42	-764.942
21.44	27	21.44	11.757		21.44	14	21.44	120.73		21.44	19	21.44	24.8923		21.44	16	21.44	85.4235		21.44	13	21.44	43.2543		21.44	19	21.44	125.375		21.44	11	21.44	30.586		21.44	6	21.44	356.864		21.44	140.096	21.44	-1183.62		21.44	55.6741	21.44	-746.151
21.46	31	21.46	12.3546		21.46	21	21.46	166.118		21.46	21	21.46	20.8763		21.46	11	21.46	123.359		21.46	9	21.46	38.3012		21.46	15	21.46	156.865		21.46	4	21.46	28.9799		21.46	12	21.46	499.017		21.46	142.997	21.46	-1195.81		21.46	56.6799	21.46	-752.861
21.48	16	21.48	13.2106		21.48	20	21.48	204.629		21.48	16	21.48	18.1616		21.48	20	21.48	183.482		21.48	4	21.48	35.8591		21.48	19	21.48	200.811		21.48	9	21.48	27.0039		21.48	10	21.48	594.317		21.48	138.875	21.48	-1178.45		21.48	60.5571	21.48	-778.184
21.5	25	21.5	14.3524		21.5	28	21.5	202.144		21.5	14	21.5	17.2515		21.5	12	21.5	263.887		21.5	10	21.5	34.975		21.5	17	21.5	238.798		21.5	10	21.5	25.7047		21.5	10	21.5	547.223		21.5	113.42	21.5	-1064.99		21.5	68.0288	21.5	-824.796
21.52	14	21.52	15.8384		21.52	13	21.52	164.986		21.52	19	21.52	18.0752		21.52	18	21.52	330.061		21.52	7	21.52	34.7639		21.52	12	21.52	242.903		21.52	7	21.52	25.2325		21.52	8	21.52	417.28		21.52	81.3373	21.52	-901.872		21.52	80.3274	21.52	-896.256
21.54	19	21.54	17.7577		21.54	17	21.54	127.552		21.54	25	21.54	20.762		21.54	11	21.54	322.151		21.54	7	21.54	35.0543		21.54	24	21.54	230.647		21.54	7	21.54	25.7902		21.54	9	21.54	305.823		21.54	56.4697	21.54	-751.463		21.54	99.5578	21.54	-997.787
21.56	12	21.56	20.2896		21.56	17	21.56	103.035		21.56	19	21.56	25.8506		21.56	11	21.56	252.291		21.56	4	21.56	37.1514		21.56	11	21.56	240.946		21.56	6	21.56	27.4742		21.56	14	21.56	242.988		21.56	40.3395	21.56	-635.134		21.56	130.85	21.56	-1143.9
21.58	21	21.58	23.6946		21.58	18	21.58	91.1979		21.58	26	21.58	34.0887		21.58	13	21.58	177.31		21.58	5	21.58	42.1059		21.58	8	21.58	287.678		21.58	10	21.58	29.6244		21.58	19	21.58	227.557		21.58	30.6356	21.58	-553.494		21.58	184.346	21.58	-1357.74
21.6	20	21.6	28.464		21.6	21	21.6	87.7294		21.6	25	21.6	45.4151		21.6	12	21.6	122.694		21.6	8	21.6	49.7601		21.6	14	21.6	352.502		21.6	4	21.6	30.0501		21.6	20	21.6	253.278		21.6	24.9341	21.6	-499.34		21.6	275.593	21.6	-1660.1
21.62	14	21.62	35.5446		21.62	17	21.62	90.4594		21.62	31	21.62	56.4327		21.62	13	21.62	89.5383		21.62	12	21.62	58.6118		21.62	6	21.62	371.132		21.62	5	21.62	27.7512		21.62	13	21.62	307.382		21.62	21.5706	21.62	-464.442		21.62	422.295	21.62	-2054.98
21.64	21	21.64	46.7329		21.64	20	21.64	98.1748		21.64	18	21.64	59.7486		21.64	30	21.64	72.1591		21.64	3	21.64	70.0443		21.64	13	21.64	307.39		21.64	3	21.64	24.935		21.64	8	21.64	348.293		21.64	19.6145	21.64	-442.882		21.64	626.562	21.64	-2503.12
21.66	14	21.66	65.0589		21.66	20	21.66	111.034		21.66	22	21.66	54.3367		21.66	8	21.66	65.7418		21.66	4	21.66	87.9294		21.66	7	21.66	218.309		21.66	5	21.66	23.2336		21.66	12	21.66	319.973		21.66	18.6138	21.66	-440		21.66	817.077	21.66	-2858.46
21.68	24	21.68	94.4821		21.68	34	21.68	130.613		21.68	20	21.68	48.8594		21.68	25	21.68	68.3396		21.68	5	21.68	108.048		21.68	7	21.68	148.032		21.68	4	21.68	23.0453		21.68	11	21.68	244.11		21.68	18.3791	21.68	-440		21.68	825.953	21.68	-2873.94
21.7	22	21.7	137.399		21.7	24	21.7	160.622		21.7	34	21.7	48.7038		21.7	27	21.7	80.6113		21.7	9	21.7	112.059		21.7	6	21.7	102.126		21.7	12	21.7	24.6119		21.7	7	21.7	173.973		21.7	18.8793	21.7	-440		21.7	642.813	21.7	-2535.38
21.72	26	21.72	188.195		21.72	31	21.72	208.496		21.72	25	21.72	54.945		21.72	9	21.72	104.073		21.72	16	21.72	92.4805		21.72	10	21.72	74.1364		21.72	4	21.72	28.5337		21.72	16	21.72	125.577		21.72	20.2341	21.72	-449.824		21.72	435.605	21.72	-2087.12
21.74	26	21.74	221.506		21.74	31	21.74	287.161		21.74	25	21.74	67.1912		21.74	16	21.74	136.796		21.74	12	21.74	67.1835		21.74	10	21.74	57.1369		21.74	6	21.74	35.861		21.74	8	21.74	96.8229		21.74	22.8007	21.74	-477.501		21.74	284.438	21.74	-1686.53
21.76	17	21.76	205.46		21.76	30	21.76	416.69		21.76	32	21.76	81.3233		21.76	20	21.76	164.913		21.76	4	21.76	47.857		21.76	9	21.76	46.3149		21.76	7	21.76	47.6321		21.76	8	21.76	79.2872		21.76	27.2626	21.76	-522.136		21.76	189.824	21.76	-1377.76
21.78	25	21.78	157.918		21.78	43	21.78	613.134		21.78	31	21.78	86.4617		21.78	20	21.78	162.693		21.78	8	21.78	35.4955		21.78	2	21.78	38.9631		21.78	7	21.78	64.5173		21.78	16	21.78	69.0118		21.78	35.2448	21.78	-593.673		21.78	133.604	21.78	-1155.87
21.8	27	21.8	113.418		21.8	50	21.8	858.661		21.8	31	21.8	80.6524		21.8	21	21.8	132.554		21.8	9	21.8	28.1554		21.8	13	21.8	33.7381		21.8	10	21.8	75.4749		21.8	10	21.8	63.0195		21.8	48.6685	21.8	-697.628		21.8	99.029	21.8	-995.133
21.82	25	21.82	83.3926		21.82	41	21.82	1053.99		21.82	35	21.82	75.6234		21.82	15	21.82	102.814		21.82	2	21.82	23.8965		21.82	6	21.82	29.8881		21.82	12	21.82	71.9947		21.82	7	21.82	58.3717		21.82	69.254	21.82	-832.19		21.82	76.2317	21.82	-873.108
21.84	27	21.84	66.5925		21.84	43	21.84	1052.4		21.84	34	21.84	77.2782		21.84	29	21.84	86.9906		21.84	9	21.84	21.4124		21.84	10	21.84	27.0692		21.84	9	21.84	60.382		21.84	10	21.84	57.3854		21.84	94.6875	21.84	-973.075		21.84	60.4834	21.84	-777.711
21.86	29	21.86	59.2968		21.86	42	21.86	852.03		21.86	41	21.86	82.558		21.86	10	21.86	87.3126		21.86	14	21.86	20.7132		21.86	6	21.86	25.0709		21.86	11	21.86	52.282		21.86	13	21.86	58.4307		21.86	110.446	21.86	-1050.93		21.86	49.1772	21.86	-701.265
21.88	28	21.88	58.7422		21.88	50	21.88	626.476		21.88	41	21.88	87.0954		21.88	13	21.88	103.493		21.88	11	21.88	20.0639		21.88	10	21.88	23.7423		21.88	9	21.88	51.6317		21.88	15	21.88	63.8449		21.88	100.332	21.88	-1001.66		21.88	40.8073	21.88	-638.806
21.9	42	21.9	63.8373		21.9	33	21.9	472.581		21.9	40	21.9	94.9889		21.9	17	21.9	131.861		21.9	11	21.9	19.4641		21.9	7	21.9	22.9135		21.9	9	21.9	58.4392		21.9	19	21.9	70.516		21.9	76.3327	21.9	-873.686		21.9	34.5259	21.9	-587.587
21.92	43	21.92	74.0454		21.92	42	21.92	398.776		21.92	47	21.92	111.321		21.92	8	21.92	155.151		21.92	5	21.92	20.0999		21.92	12	21.92	22.0312		21.92	8	21.92	68.1397		21.92	20	21.92	82.4928		21.92	55.5722	21.92	-745.468		21.92	29.8935	21.92	-546.749
21.94	38	21.94	87.4141		21.94	51	21.94	396.047		21.94	51	21.94	133.708		21.94	19	21.94	145.913		21.94	8	21.94	21.5578		21.94	6	21.94	21.1104		21.94	11	21.94	69.5985		21.94	14	21.94	103.562		21.94	42.1676	21.94	-649.365		21.94	26.299	21.94	-512.825
21.96	41	21.96	100.976		21.96	49	21.96	463.982		21.96	47	21.96	150.426		21.96	16	21.96	111.138		21.96	14	21.96	24.2666		21.96	9	21.96	20.5753		21.96	11	21.96	58.3137		21.96	22	21.96	139.199		21.96	34.7832	21.96	-589.773		21.96	23.342	21.96	-483.135
21.98	37	21.98	117.609		21.98	44	21.98	612.624		21.98	51	21.98	147.818		21.98	23	21.98	77.2724		21.98	8	21.98	29.0032		21.98	12	21.98	20.278		21.98	17	21.98	44.0253		21.98	17	21.98	194.308		21.98	31.4793	21.98	-561.064		21.98	20.7531	21.98	-455.555
22	46	22	140.727		22	49	22	843.141		22	55	22	136.238		22	21	22	53.4583		22	10	22	36.8461		22	9	22	21.0907		22	12	22	33.1813		22	19	22	263.948		22	30.6978	22	-554.056		22	18.4343	22	-440
22.02	40	22.02	168.675		22.02	51	22.02	1083.81		22.02	50	22.02	136.214		22.02	11	22.02	38.5665		22.02	11	22.02	48.5821		22.02	11	22.02	22.7706		22.02	8	22.02	26.2375		22.02	24	22.02	310.016		22.02	31.454	22.02	-560.838		22.02	16.4493	22.02	-440
22.04	43	22.04	208.676		22.04	52	22.04	1146.66		22.04	66	22.04	157.654		22.04	17	22.04	29.6039		22.04	7	22.04	62.542		22.04	11	22.04	25.3637		22.04	6	22.04	22.1374		22.04	13	22.04	285.913		22.04	33.2404	22.04	-576.545		22.04	14.817	22.04	-440
22.06	46	22.06	270.62		22.06	62	22.06	966.954		22.06	62	22.06	204.044		22.06	13	22.06	24.1079		22.06	16	22.06	70.5953		22.06	14	22.06	29.2892		22.06	5	22.06	19.791		22.06	10	22.06	218.597		22.06	36.238	22.06	-601.98		22.06	13.6946	22.06	-440
22.08	40	22.08	338.201		22.08	61	22.08	709.8		22.08	58	22.08	268.528		22.08	20	22.08	20.56		22.08	8	22.08	66.094		22.08	8	22.08	36.1027		22.08	7	22.08	18.6578		22.08	8	22.08	160.316		22.08	41.0007	22.08	-640.318		22.08	12.6063	22.08	-440
22.1	49	22.1	368.463		22.1	45	22.1	506.71		22.1	89	22.1	328.01		22.1	14	22.1	18.1615		22.1	6	22.1	56.9144		22.1	7	22.1	47.5412		22.1	5	22.1	17.9618		22.1	12	22.1	121.954		22.1	48.3315	22.1	-695.209		22.1	11.7062	22.1	-440
22.12	44	22.12	351.362		22.12	69	22.12	380.788		22.12	65	22.12	357.281		22.12	32	22.12	16.514		22.12	6	22.12	51.3711		22.12	10	22.12	63.4611		22.12	8	22.12	17.7047		22.12	8	22.12	100.173		22.12	59.6612	22.12	-772.406		22.12	10.9587	22.12	-440
22.14	44	22.14	304.225		22.14	62	22.14	316.409		22.14	61	22.14	329.954		22.14	29	22.14	15.4104		22.14	14	22.14	51.9506		22.14	2	22.14	76.7006		22.14	7	22.14	17.8216		22.14	5	22.14	89.3254		22.14	77.9764	22.14	-883.043		22.14	10.342	22.14	-440
22.16	42	22.16	258.435		22.16	62	22.16	296.516		22.16	70	22.16	262.273		22.16	23	22.16	14.738		22.16	10	22.16	59.8283		22.16	8	22.16	74.3549		22.16	5	22.16	18.3328		22.16	7	22.16	85.1209		22.16	105.974	22.16	-1029.44		22.16	9.83491	22.16	-440
22.18	36	22.18	243.019		22.18	70	22.18	313.814		22.18	91	22.18	203.049		22.18	18	22.18	14.4393		22.18	15	22.18	77.4		22.18	6	22.18	58.8665		22.18	6	22.18	19.3456		22.18	9	22.18	85.1241		22.18	148.953	22.18	-1220.46		22.18	9.42955	22.18	-440
22.2	34	22.2	262.804		22.2	51	22.2	370.731		22.2	73	22.2	172.737		22.2	30	22.2	14.4978		22.2	13	22.2	108.637		22.2	12	22.2	43.1677		22.2	10	22.2	21.0493		22.2	3	22.2	88.2552		22.2	205.718	22.2	-1434.29		22.2	9.1199	22.2	-440
22.22	56	22.22	300.338		22.22	58	22.22	472.27		22.22	75	22.22	172.06		22.22	26	22.22	14.9366		22.22	9	22.22	156.978		22.22	12	22.22	32.125		22.22	12	22.22	23.6467		22.22	13	22.22	94.2241		22.22	266.886	22.22	-1633.66		22.22	8.90422	22.22	-440
22.24	24	22.24	326.403		22.24	74	22.24	608.608		22.24	97	22.24	195.477		22.24	17	22.24	15.9097		22.24	9	22.24	214.823		22.24	13	22.24	25.3593		22.24	15	22.24	27.0338		22.24	13	22.24	103.225		22.24	321.766	22.24	-1793.78		22.24	8.78525	22.24	-440
22.26	50	22.26	344.778		22.26	81	22.26	732.778		22.26	124	22.26	225.86		22.26	26	22.26	17.424		22.26	11	22.26	249.561		22.26	4	22.26	21.4201		22.26	6	22.26	30.1243		22.26	8	22.26	115.868		22.26	389.047	22.26	-1972.43		22.26	8.99396	22.26	-440
22.28	39	22.28	364.881		22.28	77	22.28	802.242		22.28	149	22.28	230.056		22.28	21	22.28	19.8351		22.28	14	22.28	240.183		22.28	10	22.28	19.2288		22.28	6	22.28	31.0877		22.28	12	22.28	133.305		22.28	475.747	22.28	-2181.16		22.28	9.10664	22.28	-440
22.3	41	22.3	356.887		22.3	68	22.3	817.784		22.3	176	22.3	204.057		22.3	37	22.3	23.5603		22.3	11	22.3	197.436		22.3	9	22.3	18.0036		22.3	6	22.3	30.7022		22.3	12	22.3	157.613		22.3	531.121	22.3	-2304.61		22.3	9.36722	22.3	-440
22.32	41	22.32	324.807		22.32	74	22.32	842.57		22.32	236	22.32	179.971		22.32	34	22.32	30.0621		22.32	8	22.32	144.491		22.32	3	22.32	17.3653		22.32	3	22.32	31.0197		22.32	13	22.32	192.651		22.32	481.78	22.32	-2194.95		22.32	9.71741	22.32	-440
22.34	34	22.34	299.698		22.34	68	22.34	915.551		22.34	274	22.34	177.292		22.34	33	22.34	37.5476		22.34	14	22.34	102.216		22.34	6	22.34	17.1336		22.34	5	22.34	32.9164		22.34	9	22.34	246.13		22.34	359.235	22.34	-1895.35		22.34	10.3296	22.34	-440
22.36	52	22.36	269.613		22.36	71	22.36	953.594		22.36	267	22.36	204.369		22.36	42	22.36	46.0215		22.36	16	22.36	75.4211		22.36	11	22.36	17.105		22.36	13	22.36	36.8276		22.36	22	22.36	331.588		22.36	246.986	22.36	-1571.58		22.36	11.4868	22.36	-440
22.38	51	22.38	220.39		22.38	65	22.38	901.349		22.38	327	22.38	270.066		22.38	50	22.38	55.2738		22.38	15	22.38	60.8133		22.38	12	22.38	17.4941		22.38	11	22.38	43.5294		22.38	15	22.38	469.896		22.38	170.165	22.38	-1304.47		22.38	13.3108	22.38	-440
22.4	50	22.4	173.639		22.4	47	22.4	869.924		22.4	288	22.4	383.38		22.4	63	22.4	69.7102		22.4	14	22.4	54.7448		22.4	12	22.4	18.186		22.4	13	22.4	54.7821		22.4	19	22.4	685.001		22.4	124.043	22.4	-1113.74		22.4	16.1973	22.4	-440
22.42	60	22.42	144.136		22.42	40	22.42	946.82		22.42	266	22.42	535.435		22.42	73	22.42	96.9348		22.42	18	22.42	55.2972		22.42	9	22.42	19.2371		22.42	18	22.42	73.7377		22.42	22	22.42	979.671		22.42	98.3502	22.42	-991.717		22.42	20.6498	22.42	-454.421
22.44	94	22.44	131.921		22.44	37	22.44	1102.83		22.44	220	22.44	654.229		22.44	62	22.44	140.874		22.44	22	22.44	62.2637		22.44	10	22.44	20.7805		22.44	21	22.44	104.586		22.44	17	22.44	1268.31		22.44	85.1628	22.44	-922.837		22.44	27.1056	22.44	-520.63
22.46	104	22.46	132.983		22.46	36	22.46	1202.93		22.46	141	22.46	639.216		22.46	54	22.46	200.145		22.46	11	22.46	76.1195		22.46	5	22.46	23.0684		22.46	18	22.46	149.914		22.46	16	22.46	1419.06		22.46	80.0774	22.46	-894.86		22.46	35.8206	22.46	-598.503
22.48	103	22.48	143.181		22.48	29	22.48	1195.79		22.48	124	22.48	514.541		22.48	47	22.48	246.268		22.48	17	22.48	95.1503		22.48	7	22.48	26.4916		22.48	22	22.48	200.287		22.48	26	22.48	1493.95		22.48	81.6475	22.48	-903.59		22.48	46.4407	22.48	-681.474
22.5	167	22.5	164.489		22.5	30	22.5	1137.57		22.5	64	22.5	370.121		22.5	33	22.5	232.796		22.5	15	22.5	109.934		22.5	4	22.5	30.0354		22.5	20	22.5	221.313		22.5	24	22.5	1517.32		22.5	90.9265	22.5	-953.554		22.5	54.3316	22.5	-737.099
22.52	188	22.52	207.17		22.52	24	22.52	976.227		22.52	63	22.52	260.82		22.52	23	22.52	174.031		22.52	16	22.52	111.169		22.52	13	22.52	36.6991		22.52	18	22.52	190.504		22.52	26	22.52	1412.95		22.52	111.727	22.52	-1057.01		22.52	53.6819	22.52	-732.679
22.54	252	22.54	283.359		22.54	22	22.54	730.67		22.54	46	22.54	195.157		22.54	15	22.54	117.277		22.54	7	22.54	110		22.54	9	22.54	43.3251		22.54	8	22.54	141.844		22.54	29	22.54	1195.46		22.54	150.908	22.54	-1228.45		22.54	48.4653	22.54	-696.17
22.56	272	22.56	400.655		22.56	22	22.56	513.32		22.56	45	22.56	164.018		22.56	29	22.56	77.6892		22.56	6	22.56	122.42		22.56	9	22.56	46.7935		22.56	16	22.56	103.536		22.56	33	22.56	974.084		22.56	216.845	22.56	-1472.57		22.56	46.2702	22.56	-680.222
22.58	289	22.58	538.86		22.58	23	22.58	364.338		22.58	68	22.58	158.284		22.58	15	22.58	53.2329		22.58	15	22.58	156.788		22.58	10	22.58	48.042		22.58	15	22.58	79.7013		22.58	30	22.58	843.925		22.58	311.694	22.58	-1765.49		22.58	50.6053	22.58	-711.374
22.6	331	22.6	633.088		22.6	22	22.6	272.402		22.6	60	22.6	172.148		22.6	18	22.6	38.8417		22.6	5	22.6	214.438		22.6	20	22.6	51.8381		22.6	17	22.6	66.843		22.6	18	22.6	784.511		22.6	405.676	22.6	-2014.14		22.6	59.5409	22.6	-771.627
22.62	312	22.62	660.485		22.62	19	22.62	218.908		22.62	69	22.62	204.624		22.62	25	22.62	30.0754		22.62	6	22.62	276.768		22.62	17	22.62	60.9575		22.62	17	22.62	60.072		22.62	32	22.62	682.982		22.62	420.827	22.62	-2051.41		22.62	65.6554	22.62	-810.28
22.64	221	22.64	628.317		22.64	24	22.64	190.308		22.64	68	22.64	261.676		22.64	21	22.64	24.4441		22.64	8	22.64	292.226		22.64	13	22.64	76.15		22.64	25	22.64	58.6091		22.64	21	22.64	538.977		22.64	338.994	22.64	-1841.18		22.64	64.6266	22.64	-803.907
22.66	229	22.66	517.664		22.66	19	22.66	180.286		22.66	58	22.66	336.908		22.66	13	22.66	20.5957		22.66	8	22.66	246.448		22.66	14	22.66	94.2307		22.66	26	22.66	60.1461		22.66	30	22.66	418.854		22.66	236.487	22.66	-1537.81		22.66	63.6256	22.66	-797.656
22.68	172	22.68	386.169		22.68	25	22.68	188.257		22.68	52	22.68	378.975		22.68	24	22.68	17.8339		22.68	4	22.68	190.337		22.68	18	22.68	104.449		22.68	32	22.68	64.2514		22.68	15	22.68	347.655		22.68	158.886	22.68	-1260.5		22.68	66.2863	22.68	-814.164
22.7	148	22.7	294.361		22.7	15	22.7	217.949		22.7	43	22.7	333.62		22.7	25	22.7	16.2073		22.7	4	22.7	150.699		22.7	18	22.7	101.496		22.7	30	22.7	71.0012		22.7	16	22.7	324.116		22.7	109.327	22.7	-1045.6		22.7	65.5244	22.7	-809.471
22.72	136	22.72	253.777		22.72	24	22.72	272.104		22.72	32	22.72	243.632		22.72	23	22.72	14.6867		22.72	6	22.72	121.784		22.72	20	22.72	96.4133		22.72	33	22.72	80.6454		22.72	11	22.72	341.611		22.72	79.2281	22.72	-890.102		22.72	55.6395	22.72	-745.919
22.74	111	22.74	255.992		22.74	19	22.74	338.235		22.74	32	22.74	165.992		22.74	23	22.74	13.5523		22.74	5	22.74	94.1853		22.74	27	22.74	98.0007		22.74	24	22.74	93.0392		22.74	12	22.74	385.268		22.74	60.63	22.74	-778.653		22.74	43.5167	22.74	-659.672
22.76	80	22.76	284.007		22.76	22	22.76	366.514		22.76	12	22.76	113.564		22.76	20	22.76	12.669		22.76	8	22.76	70.2459		22.76	35	22.76	109.035		22.76	41	22.76	108.025		22.76	6	22.76	412.372		22.76	48.6767	22.76	-697.687		22.76	35.3054	22.76	-594.184
22.78	49	22.78	304.68		22.78	27	22.78	321.249		22.78	8	22.78	81.2986		22.78	29	22.78	12.0522		22.78	21	22.78	53.363		22.78	39	22.78	132.953		22.78	44	22.78	128.026		22.78	11	22.78	374.086		22.78	40.6487	22.78	-637.564		22.78	32.2913	22.78	-568.255
22.8	43	22.8	274.724		22.8	22	22.8	246.069		22.8	17	22.8	61.7173		22.8	21	22.8	11.6338		22.8	11	22.8	42.437		22.8	49	22.8	173.71		22.8	53	22.8	158.419		22.8	13	22.8	302.167		22.8	35.0825	22.8	-592.305		22.8	34.4792	22.8	-587.19
22.82	37	22.82	208.161		22.82	24	22.82	183.236		22.82	16	22.82	49.4184		22.82	16	22.82	11.396		22.82	7	22.82	35.8494		22.82	44	22.82	244.301		22.82	56	22.82	207.79		22.82	11	22.82	241.287		22.82	31.1752	22.82	-558.347		22.82	41.7157	22.82	-645.877
22.84	25	22.84	146.906		22.84	12	22.84	142.187		22.84	9	22.84	41.2759		22.84	13	22.84	11.3841		22.84	8	22.84	32.2172		22.84	66	22.84	363.763		22.84	90	22.84	291.006		22.84	7	22.84	201.874		22.84	28.3867	22.84	-532.791		22.84	52.2926	22.84	-723.137
22.86	35	22.86	104.014		22.86	29	22.86	119.113		22.86	6	22.86	35.4598		22.86	14	22.86	11.5478		22.86	10	22.86	30.8356		22.86	34	22.86	551.33		22.86	162	22.86	430.556		22.86	7	22.86	180.152		22.86	26.1872	22.86	-511.735		22.86	58.8896	22.86	-767.395
22.88	28	22.88	76.7275		22.88	19	22.88	108.56		22.88	23	22.88	31.2009		22.88	13	22.88	12.0182		22.88	5	22.88	31.4594		22.88	57	22.88	800.349		22.88	218	22.88	649.652		22.88	15	22.88	170.764		22.88	24.1504	22.88	-491.43		22.88	53.2887	22.88	-729.991
22.9	27	22.9	59.7267		22.9	30	22.9	107.098		22.9	16	22.9	28.0878		22.9	15	22.9	12.9774		22.9	11	22.9	33.8564		22.9	52	22.9	1001.81		22.9	197	22.9	941.813		22.9	14	22.9	175.228		22.9	22.5997	22.9	-475.391		22.9	40.7912	22.9	-638.68
22.92	25	22.92	48.7865		22.92	15	22.92	114.21		22.92	18	22.92	25.846		22.92	9	22.92	14.7159		22.92	5	22.92	36.7067		22.92	43	22.92	974.924		22.92	288	22.92	1181.86		22.92	16	22.92	182.058		22.92	21.5329	22.92	-464.036		22.92	29.7739	22.92	-545.654
22.94	26	22.94	41.323		22.94	32	22.94	132.767		22.94	7	22.94	24.3414		22.94	16	22.94	17.5581		22.94	9	22.94	36.9679		22.94	42	22.94	775.781		22.94	238	22.94	1143.9		22.94	12	22.94	196.225		22.94	20.89	22.94	-457.056		22.94	22.3394	22.94	-472.645
22.96	25	22.96	35.9657		22.96	22	22.96	169.195		22.96	20	22.96	23.5425		22.96	16	22.96	21.4982		22.96	11	22.96	34.1583		22.96	40	22.96	575.211		22.96	197	22.96	877.356		22.96	11	22.96	216.85		22.96	20.2076	22.96	-449.528		22.96	17.906	22.96	-440
22.98	17	22.98	32.1115		22.98	24	22.98	233.182		22.98	21	22.98	23.5475		22.98	10	22.98	25.0611		22.98	12	22.98	31.2245		22.98	31	22.98	419.668		22.98	186	22.98	609.645		22.98	8	22.98	240.392		22.98	19.5097	22.98	-441.698		22.98	15.2671	22.98	-440
23	22	23	29.1995		23	25	23	333.118		23	17	23	24.6686		23	11	23	24.8086		23	17	23	29.7385		23	19	23	305.262		23	157	23	424.969		23	14	23	257.661		23	18.9851	23	-440		23	13.798	23	-440
23.02	21	23.02	27.1297		23.02	29	23.02	454.664		23.02	27	23.02	27.5529		23.02	14	23.02	21.4556		23.02	14	23.02	29.8113		23.02	24	23.02	226.952		23.02	77	23.02	316.836		23.02	13	23.02	271.591		23.02	18.7118	23.02	-440		23.02	12.8683	23.02	-440
23.04	27	23.04	25.8385		23.04	22	23.04	526.593		23.04	14	23.04	33.2218		23.04	10	23.04	17.8287		23.04	27	23.04	31.2333		23.04	15	23.04	180.902		23.04	65	23.04	261.649		23.04	14	23.04	294.074		23.04	18.673	23.04	-440		23.04	12.3182	23.04	-440
23.06	23	23.06	25.4061		23.06	22	23.06	475.602		23.06	15	23.06	42.7642		23.06	16	23.06	15.3449		23.06	19	23.06	33.8519		23.06	18	23.06	161.583		23.06	45	23.06	240.513		23.06	11	23.06	337.973		23.06	18.8372	23.06	-440		23.06	12.0279	23.06	-440
23.08	24	23.08	26.1104		23.08	22	23.08	353.884		23.08	18	23.08	55.9234		23.08	23	23.08	13.9453		23.08	24	23.08	37.7164		23.08	26	23.08	165.141		23.08	52	23.08	243.773		23.08	22	23.08	401.121		23.08	19.5816	23.08	-442.511		23.08	11.9332	23.08	-440
23.1	17	23.1	28.4772		23.1	21	23.1	243.677		23.1	12	23.1	67.0174		23.1	14	23.1	13.2996		23.1	32	23.1	43.1276		23.1	16	23.1	189.393		23.1	49	23.1	270.822		23.1	21	23.1	502.98		23.1	20.1073	23.1	-448.411		23.1	12.0169	23.1	-440
23.12	23	23.12	33.2109		23.12	28	23.12	168.477		23.12	17	23.12	65.1826		23.12	12	23.12	13.1181		23.12	16	23.12	50.6976		23.12	17	23.12	222.268		23.12	76	23.12	330.572		23.12	22	23.12	671.142		23.12	20.8049	23.12	-456.124		23.12	12.1996	23.12	-440
23.14	26	23.14	40.6231		23.14	27	23.14	122.521		23.14	11	23.14	52.605		23.14	25	23.14	13.219		23.14	15	23.14	61.3924		23.14	12	23.14	230.084		23.14	118	23.14	443.517		23.14	30	23.14	949.834		23.14	21.8637	23.14	-467.586		23.14	12.5041	23.14	-440
23.16	21	23.16	48.9873		23.16	20	23.16	95.4818		23.16	16	23.16	39.9535		23.16	15	23.16	13.5083		23.16	19	23.16	76.8429		23.16	19	23.16	195.105		23.16	103	23.16	641.765		23.16	39	23.16	1387.17		23.16	22.9494	23.16	-479.055		23.16	12.1239	23.16	-440
23.18	25	23.18	54.7218		23.18	20	23.18	79.3604		23.18	16	23.18	31.3532		23.18	17	23.18	13.9432		23.18	13	23.18	100.398		23.18	9	23.18	148.483		23.18	166	23.18	956.762		23.18	65	23.18	1982.66		23.18	24.2625	23.18	-492.57		23.18	12.6829	23.18	-440
23.2	16	23.2	55.3507		23.2	21	23.2	69.3995		23.2	16	23.2	26.5778		23.2	21	23.2	14.4978		23.2	15	23.2	137.644		23.2	14	23.2	114.047		23.2	184	23.2	1370.43		23.2	67	23.2	2523.11		23.2	25.8402	23.2	-508.332		23.2	13.3821	23.2	-440
23.22	22	23.22	48.3762		23.22	18	23.22	63.1663		23.22	24	23.22	24.6212		23.22	13	23.22	15.1854		23.22	9	23.22	198.478		23.22	13	23.22	95.2682		23.22	154	23.22	1681.39		23.22	60	23.22	2579.98		23.22	27.7346	23.22	-526.636		23.22	14.238	23.22	-440
23.24	19	23.24	37.9272		23.24	14	23.24	59.4885		23.24	11	23.24	24.7838		23.24	24	23.24	16.0025		23.24	5	23.24	297.564		23.24	11	23.24	89.1063		23.24	138	23.24	1576.44		23.24	66	23.24	2229.49		23.24	30.0223	23.24	-547.927		23.24	15.2761	23.24	-440
23.26	29	23.26	29.2118		23.26	20	23.26	57.81		23.26	25	23.26	26.9312		23.26	18	23.26	17.0429		23.26	11	23.26	446.435		23.26	11	23.26	90.148		23.26	113	23.26	1172.78		23.26	78	23.26	1958.54		23.26	33.0188	23.26	-574.62		23.26	16.6314	23.26	-440
23.28	25	23.28	23.6337		23.28	14	23.28	57.8351		23.28	14	23.28	31.7408		23.28	14	23.28	18.1838		23.28	10	23.28	626.555		23.28	9	23.28	91.3804		23.28	73	23.28	786.491		23.28	52	23.28	1987.38		23.28	36.5028	23.28	-604.175		23.28	18.165	23.28	-440
23.3	24	23.3	20.2055		23.3	17	23.3	59.1492		23.3	26	23.3	40.1911		23.3	18	23.3	19.5495		23.3	6	23.3	730.956		23.3	11	23.3	92.5923		23.3	58	23.3	518.966		23.3	51	23.3	2275.16		23.3	40.898	23.3	-639.515		23.3	20.1528	23.3	-448.918
23.32	33	23.32	18.2788		23.32	20	23.32	62.7382		23.32	22	23.32	53.1402		23.32	15	23.32	21.1874		23.32	11	23.32	646.706		23.32	16	23.32	100.11		23.32	22	23.32	354.91		23.32	30	23.32	2501.56		23.32	46.3461	23.32	-680.78		23.32	22.5021	23.32	-474.364
23.34	43	23.34	17.2658		23.34	14	23.34	69.3048		23.34	16	23.34	69.077		23.34	12	23.34	23.1002		23.34	9	23.34	465.695		23.34	13	23.34	113.551		23.34	27	23.34	259.191		23.34	38	23.34	2255.99		23.34	53.0663	23.34	-728.466		23.34	25.5344	23.34	-505.316
23.36	44	23.36	16.9845		23.36	22	23.36	79.6742		23.36	27	23.36	80.6358		23.36	16	23.36	25.2512		23.36	3	23.36	309.578		23.36	6	23.36	120.295		23.36	22	23.36	203.754		23.36	30	23.36	1707.8		23.36	60.375	23.36	-777.013		23.36	29.4243	23.36	-542.442
23.38	39	23.38	16.9762		23.38	22	23.38	96.2593		23.38	27	23.38	84.2971		23.38	15	23.38	27.4337		23.38	10	23.38	205.882		23.38	10	23.38	112.027		23.38	11	23.38	172.025		23.38	21	23.38	1225.54		23.38	67.9849	23.38	-824.53		23.38	34.7042	23.38	-589.103
23.4	28	23.4	17.3278		23.4	24	23.4	123.74		23.4	27	23.4	90.263		23.4	16	23.4	29.5156		23.4	9	23.4	144.28		23.4	18	23.4	100.542		23.4	18	23.4	155.782		23.4	24	23.4	914.553		23.4	77.3362	23.4	-879.41		23.4	42.3062	23.4	-650.432
23.42	24	23.42	18.0105		23.42	36	23.42	170.012		23.42	21	23.42	105.214		23.42	17	23.42	32.0639		23.42	6	23.42	109.719		23.42	17	23.42	92.0622		23.42	15	23.42	150.413		23.42	20	23.42	752.678		23.42	90.1934	23.42	-949.702		23.42	54.0349	23.42	-735.084
23.44	28	23.44	19.1014		23.44	17	23.44	245.404		23.44	16	23.44	120.926		23.44	27	23.44	35.1894		23.44	14	23.44	89.3066		23.44	6	23.44	81.4346		23.44	19	23.44	150.31		23.44	15	23.44	692.185		23.44	108.231	23.44	-1040.34		23.44	73.0281	23.44	-854.565
23.46	25	23.46	20.6474		23.46	23	23.46	356.242		23.46	28	23.46	118.968		23.46	24	23.46	39.0471		23.46	13	23.46	75.3487		23.46	12	23.46	69.9697		23.46	13	23.46	153.8		23.46	18	23.46	668.911		23.46	134.066	23.46	-1157.87		23.46	103.667	23.46	-1018.17
23.48	29	23.48	22.7651		23.48	18	23.48	482.723		23.48	24	23.48	102.164		23.48	27	23.48	43.7881		23.48	18	23.48	64.724		23.48	14	23.48	64.4282		23.48	17	23.48	168.823		23.48	12	23.48	611.707		23.48	172.762	23.48	-1314.39		23.48	149.548	23.48	-1222.9
23.5	21	23.5	25.5987		23.5	18	23.5	549.334		23.5	22	23.5	90.2637		23.5	33	23.5	49.6227		23.5	11	23.5	57.8412		23.5	3	23.5	67.0017		23.5	22	23.5	200.938		23.5	7	23.5	521.675		23.5	234.146	23.5	-1530.18		23.5	205.352	23.5	-1433.01
23.52	27	23.52	29.5189		23.52	26	23.52	498.706		23.52	28	23.52	92.507		23.52	37	23.52	56.8639		23.52	19	23.52	55.715		23.52	9	23.52	78.1575		23.52	19	23.52	237.746		23.52	14	23.52	443.58		23.52	335.392	23.52	-1831.37		23.52	242.047	23.52	-1555.79
23.54	27	23.54	34.9723		23.54	20	23.54	405.891		23.54	33	23.54	108.887		23.54	42	23.54	66.6743		23.54	17	23.54	56.6914		23.54	9	23.54	93.7856		23.54	16	23.54	240.657		23.54	12	23.54	391.96		23.54	500.962	23.54	-2238.22		23.54	228.341	23.54	-1511.1
23.56	31	23.56	42.6514		23.56	19	23.56	353.256		23.56	20	23.56	129.032		23.56	41	23.56	78.3967		23.56	10	23.56	62.926		23.56	10	23.56	100.124		23.56	6	23.56	196.832		23.56	17	23.56	363.358		23.56	751.73	23.56	-2741.77		23.56	183.134	23.56	-1353.27
23.58	31	23.58	54.722		23.58	15	23.58	359.526		23.58	19	23.58	129.937		23.58	42	23.58	93.8523		23.58	11	23.58	77.2169		23.58	14	23.58	87.3037		23.58	8	23.58	143.147		23.58	7	23.58	351.418		23.58	1061.15	23.58	-3257.53		23.58	142.964	23.58	-1195.67
23.6	20	23.6	74.2482		23.6	25	23.6	406.444		23.6	20	23.6	108.151		23.6	66	23.6	115.056		23.6	10	23.6	103.612		23.6	12	23.6	67.3369		23.6	13	23.6	102.073		23.6	23	23.6	351.221		23.6	1299.07	23.6	-3604.26		23.6	120.726	23.6	-1098.75
23.62	26	23.62	107.262		23.62	15	23.62	444.697		23.62	19	23.62	84.7415		23.62	77	23.62	145.426		23.62	12	23.62	146.349		23.62	11	23.62	51.3253		23.62	8	23.62	75.1166		23.62	20	23.62	359.99		23.62	1320.01	23.62	-3633.19		23.62	116.594	23.62	-1079.79
23.64	33	23.64	161.257		23.64	21	23.64	426.938		23.64	13	23.64	68.6241		23.64	79	23.64	191.445		23.64	13	23.64	199.501		23.64	13	23.64	41.2253		23.64	9	23.64	58.2539		23.64	21	23.64	376.66		23.64	1094.38	23.64	-3308.14		23.64	130.424	23.64	-1142.03
23.66	33	23.66	241.329		23.66	20	23.66	344.028		23.66	18	23.66	55.311		23.66	78	23.66	264.119		23.66	18	23.66	232.84		23.66	9	23.66	35.6668		23.66	6	23.66	47.5248		23.66	15	23.66	401.309		23.66	783.825	23.66	-2799.69		23.66	164.05	23.66	-1280.82
23.68	27	23.68	333.05		23.68	24	23.68	245.449		23.68	12	23.68	42.1425		23.68	79	23.68	379.118		23.68	9	23.68	209.471		23.68	14	23.68	32.9979		23.68	6	23.68	40.2683		23.68	20	23.68	434.858		23.68	539.816	23.68	-2323.39		23.68	217.062	23.68	-1473.3
23.7	26	23.7	377.48		23.7	18	23.7	169.713		23.7	12	23.7	31.493		23.7	60	23.7	549.575		23.7	17	23.7	154.638		23.7	10	23.7	31.7156		23.7	8	23.7	35.0094		23.7	22	23.7	479.058		23.7	388.438	23.7	-1970.88		23.7	272.154	23.7	-1649.71
23.72	28	23.72	335.815		23.72	18	23.72	120.396		23.72	7	23.72	24.1377		23.72	60	23.72	775.674		23.72	20	23.72	105.922		23.72	8	23.72	30.8318		23.72	8	23.72	30.9927		23.72	23	23.72	536.696		23.72	311.057	23.72	-1763.68		23.72	284.522	23.72	-1686.78
23.74	22	23.74	262.141		23.74	18	23.74	89.871		23.74	17	23.74	19.3391		23.74	61	23.74	1026.4		23.74	9	23.74	73.0155		23.74	17	23.74	31.0465		23.74	7	23.74	27.8074		23.74	24	23.74	612.291		23.74	289.299	23.74	-1700.88		23.74	244.605	23.74	-1563.99
23.76	28	23.76	200.115		23.76	15	23.76	70.9289		23.76	8	23.76	16.0998		23.76	54	23.76	1157.43		23.76	13	23.76	52.7782		23.76	10	23.76	31.4338		23.76	8	23.76	25.237		23.76	29	23.76	712.165		23.76	316.669	23.76	-1779.52		23.76	197.167	23.76	-1404.16
23.78	19	23.78	148.495		23.78	13	23.78	58.9916		23.78	9	23.78	14.0908		23.78	45	23.78	1054.39		23.78	10	23.78	40.5342		23.78	13	23.78	32.6445		23.78	8	23.78	23.2906		23.78	37	23.78	847.812		23.78	394.931	23.78	-1987.29		23.78	167.554	23.78	-1294.43
23.8	39	23.8	106.974		23.8	13	23.8	50.9486		23.8	15	23.8	12.7875		23.8	48	23.8	885.69		23.8	8	23.8	33.0118		23.8	14	23.8	34.7404		23.8	10	23.8	21.5296		23.8	53	23.8	1039.93		23.8	520.215	23.8	-2280.82		23.8	158.44	23.8	-1258.73
23.82	30	23.82	78.5787		23.82	16	23.82	44.8014		23.82	13	23.82	11.9915		23.82	45	23.82	818.957		23.82	10	23.82	28.0792		23.82	17	23.82	37.9058		23.82	8	23.82	20.2947		23.82	69	23.82	1329.03		23.82	636.492	23.82	-2522.88		23.82	167.688	23.82	-1294.95
23.84	23	23.84	61.6605		23.84	16	23.84	40.9645		23.84	16	23.84	11.5905		23.84	34	23.84	883.706		23.84	7	23.84	24.6719		23.84	12	23.84	42.3021		23.84	10	23.84	19.0465		23.84	81	23.84	1791.75		23.84	625.538	23.84	-2501.08		23.84	195.251	23.84	-1397.32
23.86	25	23.86	52.7744		23.86	22	23.86	38.4687		23.86	14	23.86	11.4439		23.86	49	23.86	1001.18		23.86	8	23.86	22.2691		23.86	12	23.86	48.5546		23.86	9	23.86	17.9883		23.86	96	23.86	2553.57		23.86	487.496	23.86	-2207.93		23.86	246.074	23.86	-1568.67
23.88	16	23.88	49.9801		23.88	19	23.88	37.1287		23.88	9	23.88	11.3273		23.88	36	23.88	984.191		23.88	4	23.88	20.5514		23.88	21	23.88	57.8188		23.88	5	23.88	17.0929		23.88	103	23.88	3771.42		23.88	338.476	23.88	-1839.77		23.88	332.527	23.88	-1823.53
23.9	15	23.9	53.1587		23.9	15	23.9	37.0162		23.9	14	23.9	10.8799		23.9	51	23.9	783.707		23.9	8	23.9	19.3785		23.9	27	23.9	72.3387		23.9	8	23.9	16.341		23.9	113	23.9	5520.16		23.9	230.094	23.9	-1516.88		23.9	477.519	23.9	-2185.22
23.92	22	23.92	62.4169		23.92	14	23.92	37.9852		23.92	20	23.92	10.9066		23.92	47	23.92	557.677		23.92	8	23.92	18.6765		23.92	40	23.92	95.9101		23.92	6	23.92	15.7195		23.92	143	23.92	7388.97		23.92	161.31	23.92	-1270.08		23.92	710.658	23.92	-2665.82
23.94	18	23.94	74.5922		23.94	18	23.94	40.2732		23.94	13	23.94	11.6672		23.94	52	23.94	393.586		23.94	9	23.94	18.6527		23.94	48	23.94	133.535		23.94	2	23.94	15.2214		23.94	132	23.94	8126.48		23.94	119.63	23.94	-1093.75		23.94	1036.3	23.94	-3219.16
23.96	17	23.96	78.5653		23.96	20	23.96	45.6367		23.96	23	23.96	12.8793		23.96	52	23.96	295.086		23.96	4	23.96	18.9583		23.96	42	23.96	188.524		23.96	10	23.96	14.6525		23.96	160	23.96	7241.26		23.96	93.9754	23.96	-969.409		23.96	1353.71	23.96	-3679.28
23.98	20	23.98	66.9992		23.98	24	23.98	55.4373		23.98	14	23.98	15.3306		23.98	75	23.98	246.883		23.98	3	23.98	20.2064		23.98	62	23.98	251.56		23.98	6	23.98	14.4081		23.98	131	23.98	5939.34		23.98	77.2532	23.98	-878.938		23.98	1467.75	23.98	-3831.13
24	19	24	50.0018		24	20	24	71.2362		24	13	24	19.3722		24	73	24	234.649		24	6	24	22.8301		24	53	24	282.436		24	7	24	14.305		24	136	24	5274.86		24	67.0825	24	-819.039		24	1301.47	24	-3607.59
24.02	15	24.02	36.3376		24.02	22	24.02	95.916		24.02	19	24.02	25.3166		24.02	103	24.02	247.894		24.02	4	24.02	27.4483		24.02	58	24.02	254.867		24.02	6	24.02	14.3742		24.02	132	24.02	5567.5		24.02	58.7134	24.02	-766.246		24.02	964.013	24.02	-3104.86
24.04	19	24.04	27.2862		24.04	22	24.04	125.083		24.04	23	24.04	32.0811		24.04	110	24.04	271.258		24.04	5	24.04	34.2746		24.04	45	24.04	208.52		24.04	11	24.04	14.8564		24.04	120	24.04	6684.79		24.04	52.5123	24.04	-724.654		24.04	647.844	24.04	-2545.28
24.06	22	24.06	21.7145		24.06	16	24.06	150.584		24.06	22	24.06	35.5555		24.06	175	24.06	287.633		24.06	12	24.06	41.2807		24.06	54	24.06	176.849		24.06	9	24.06	15.5268		24.06	114	24.06	7812.07		24.06	47.8885	24.06	-692.015		24.06	427.81	24.06	-2068.36
24.08	20	24.08	18.1275		24.08	18	24.08	172.948		24.08	16	24.08	33.5459		24.08	152	24.08	311.47		24.08	6	24.08	42.6399		24.08	74	24.08	167.944		24.08	6	24.08	16.7553		24.08	117	24.08	7518.1		24.08	44.3466	24.08	-665.932		24.08	291.276	24.08	-1706.68
24.1	17	24.1	15.9973		24.1	14	24.1	185.766		24.1	22	24.1	30.474		24.1	184	24.1	368.995		24.1	4	24.1	36.6991		24.1	75	24.1	182.352		24.1	8	24.1	18.8264		24.1	146	24.1	5899.39		24.1	41.6388	24.1	-645.281		24.1	209.395	24.1	-1447.05
24.12	20	24.12	14.485		24.12	19	24.12	167.171		24.12	35	24.12	29.9373		24.12	153	24.12	452.356		24.12	8	24.12	29.0125		24.12	72	24.12	224.313		24.12	5	24.12	22.0673		24.12	129	24.12	4281.11		24.12	40.0286	24.12	-632.681		24.12	159.173	24.12	-1261.64
24.14	23	24.14	13.6979		24.14	15	24.14	127.979		24.14	39	24.14	32.6956		24.14	174	24.14	492.43		24.14	10	24.14	23.4535		24.14	86	24.14	305.894		24.14	5	24.14	25.9239		24.14	149	24.14	3220.47		24.14	39.1676	24.14	-625.84		24.14	126.626	24.14	-1125.28
24.16	16	24.16	13.3245		24.16	26	24.16	93.4608		24.16	30	24.16	39.9128		24.16	143	24.16	428.097		24.16	7	24.16	20.5345		24.16	64	24.16	446.479		24.16	4	24.16	28.6978		24.16	160	24.16	2715.72		24.16	39.0375	24.16	-624.8		24.16	104.294	24.16	-1021.24
24.18	15	24.18	13.3436		24.18	13	24.18	70.7781		24.18	35	24.18	52.9134		24.18	120	24.18	318.474		24.18	9	24.18	18.6003		24.18	79	24.18	661.51		24.18	9	24.18	29.2343		24.18	139	24.18	2639.44		24.18	39.6805	24.18	-629.925		24.18	88.5044	24.18	-940.768
24.2	10	24.2	13.8096		24.2	19	24.2	58.0022		24.2	30	24.2	74.1791		24.2	106	24.2	227.152		24.2	10	24.2	17.6135		24.2	47	24.2	920.152		24.2	5	24.2	29.9997		24.2	106	24.2	2791.95		24.2	41.2111	24.2	-641.959		24.2	77.2616	24.2	-878.986
24.22	13	24.22	14.8412		24.22	15	24.22	51.7146		24.22	31	24.22	104.03		24.22	97	24.22	166.351		24.22	11	24.22	17.1841		24.22	50	24.22	1066.77		24.22	11	24.22	33.8357		24.22	89	24.22	2839.56		24.22	43.8657	24.22	-662.312		24.22	69.5407	24.22	-833.911
24.24	17	24.24	16.689		24.24	15	24.24	50.195		24.24	30	24.24	135.497		24.24	75	24.24	131.753		24.24	8	24.24	17.0843		24.24	32	24.24	969.099		24.24	8	24.24	42.5741		24.24	91	24.24	2649.71		24.24	48.0914	24.24	-693.48		24.24	64.8633	24.24	-805.377
24.26	13	24.26	19.4252		24.26	18	24.26	52.0917		24.26	26	24.26	153.441		24.26	57	24.26	116.039		24.26	9	24.26	17.2103		24.26	30	24.26	774.401		24.26	15	24.26	57.1421		24.26	72	24.26	2523.07		24.26	54.7877	24.26	-740.187		24.26	63.0423	24.26	-793.992
24.28	18	24.28	23.1147		24.28	27	24.28	57.9052		24.28	37	24.28	154.354		24.28	36	24.28	110.521		24.28	11	24.28	17.5112		24.28	19	24.28	625.713		24.28	21	24.28	74.9821		24.28	65	24.28	2725.39		24.28	65.7074	24.28	-810.601		24.28	63.7172	24.28	-798.23
24.3	20	24.3	26.6317		24.3	28	24.3	67.985		24.3	24	24.3	137.694		24.3	31	24.3	103.239		24.3	12	24.3	17.9619		24.3	17	24.3	513.747		24.3	24	24.3	84.4202		24.3	59	24.3	3381.51		24.3	83.8547	24.3	-915.722		24.3	65.8329	24.3	-811.375
24.32	15	24.32	29.8076		24.32	19	24.32	85.3465		24.32	17	24.32	104.969		24.32	35	24.32	87.9241		24.32	12	24.32	18.5504		24.32	13	24.32	404.059		24.32	21	24.32	75.2992		24.32	84	24.32	4495.02		24.32	113.291	24.32	-1064.38		24.32	69.0389	24.32	-830.896
24.34	23	24.34	35.2979		24.34	24	24.34	114.475		24.34	15	24.34	73.1536		24.34	28	24.34	71.277		24.34	8	24.34	19.2736		24.34	10	24.34	305.584		24.34	18	24.34	58.0926		24.34	66	24.34	5664.73		24.34	157.048	24.34	-1253.19		24.34	74.2959	24.34	-861.951
24.36	24	24.36	46.192		24.36	16	24.36	161.659		24.36	20	24.36	50.8315		24.36	38	24.36	58.412		24.36	14	24.36	20.1966		24.36	9	24.36	231.425		24.36	18	24.36	44.2041		24.36	73	24.36	5854.53		24.36	208.815	24.36	-1445.04		24.36	83.7123	24.36	-914.945
24.38	32	24.38	64.5249		24.38	18	24.38	229.117		24.38	19	24.38	37.1962		24.38	35	24.38	49.6973		24.38	9	24.38	21.2056		24.38	10	24.38	179.486		24.38	11	24.38	36.0188		24.38	94	24.38	4831.83		24.38	238.267	24.38	-1543.59		24.38	101.672	24.38	-1008.32
24.4	23	24.4	88.8297		24.4	16	24.4	310.011		24.4	14	24.4	29.5253		24.4	50	24.4	44.0942		24.4	11	24.4	22.3743		24.4	14	24.4	141.341		24.4	13	24.4	31.6309		24.4	87	24.4	3622.69		24.4	221.241	24.4	-1487.42		24.4	130.442	24.4	-1142.11
24.42	31	24.42	106.512		24.42	13	24.42	394.324		24.42	17	24.42	25.7928		24.42	52	24.42	40.5881		24.42	9	24.42	23.7089		24.42	8	24.42	112.31		24.42	7	24.42	32.3308		24.42	82	24.42	2822.62		24.42	187.557	24.42	-1369.51		24.42	162.087	24.42	-1273.13
24.44	21	24.44	99.6084		24.44	16	24.44	446.55		24.44	16	24.44	24.5697		24.44	115	24.44	38.4698		24.44	13	24.44	25.2618		24.44	11	24.44	92.4923		24.44	5	24.44	36.5287		24.44	74	24.44	2521.5		24.44	168.71	24.44	-1298.89		24.44	179.106	24.44	-1338.3
24.46	23	24.46	76.3156		24.46	18	24.46	403.562		24.46	25	24.46	25.7839		24.46	184	24.46	37.2643		24.46	12	24.46	27.0518		24.46	10	24.46	80.4553		24.46	4	24.46	43.8486		24.46	65	24.46	2710.04		24.46	175.872	24.46	-1326.17		24.46	177.645	24.46	-1332.84
24.48	26	24.48	54.7948		24.48	17	24.48	298.389		24.48	21	24.48	30.104		24.48	190	24.48	36.6635		24.48	19	24.48	29.1212		24.48	10	24.48	75.1324		24.48	8	24.48	52.4007		24.48	54	24.48	3394.93		24.48	215.616	24.48	-1468.39		24.48	157.873	24.48	-1256.48
24.5	25	24.5	40.4798		24.5	19	24.5	202.543		24.5	25	24.5	38.9523		24.5	202	24.5	36.7187		24.5	18	24.5	31.5249		24.5	12	24.5	76.0074		24.5	8	24.5	59.4067		24.5	53	24.5	4512.61		24.5	295.841	24.5	-1720		24.5	127.144	24.5	-1127.58
24.52	26	24.52	32.3923		24.52	11	24.52	137.369		24.52	26	24.52	54.2572		24.52	273	24.52	37.5826		24.52	19	24.52	34.3344		24.52	10	24.52	83.0406		24.52	12	24.52	68.259		24.52	34	24.52	5555.61		24.52	418.766	24.52	-2046.38		24.52	103.06	24.52	-1015.18
24.54	18	24.54	28.5448		24.54	16	24.54	97.3324		24.54	15	24.54	75.0718		24.54	300	24.54	39.4291		24.54	20	24.54	37.645		24.54	9	24.54	90.1563		24.54	17	24.54	86.3899		24.54	27	24.54	5467.99		24.54	550.391	24.54	-2346.04		24.54	91.6153	24.54	-957.159
24.56	27	24.56	27.4273		24.56	8	24.56	73.8747		24.56	37	24.56	93.4491		24.56	224	24.56	42.5327		24.56	24	24.56	41.5852		24.56	17	24.56	87.9577		24.56	13	24.56	117.784		24.56	15	24.56	4249.96		24.56	600.047	24.56	-2449.59		24.56	88.9229	24.56	-942.99
24.58	23	24.58	28.2655		24.58	14	24.58	59.8545		24.58	24	24.58	94.7528		24.58	200	24.58	47.4337		24.58	22	24.58	46.333		24.58	4	24.58	75.1148		24.58	11	24.58	158.608		24.58	17	24.58	2932.17		24.58	531.652	24.58	-2305.76		24.58	87.9722	24.58	-937.935
24.6	17	24.6	30.9196		24.6	16	24.6	51.1016		24.6	16	24.6	81.4242		24.6	180	24.6	55.2404		24.6	21	24.6	52.5053		24.6	10	24.6	61.0692		24.6	17	24.6	185.589		24.6	19	24.6	1973.81		24.6	406.148	24.6	-2015.31		24.6	87.6975	24.6	-936.47
24.62	24	24.62	36.0004		24.62	14	24.62	45.4548		24.62	20	24.62	63.4454		24.62	140	24.62	68.1226		24.62	32	24.62	61.147		24.62	14	24.62	50.96		24.62	17	24.62	168.797		24.62	13	24.62	1366.66		24.62	293.296	24.62	-1712.59		24.62	90.8925	24.62	-953.376
24.64	35	24.64	44.3996		24.64	20	24.64	41.8393		24.64	17	24.64	45.6493		24.64	81	24.64	89.7657		24.64	24	24.64	70.5577		24.64	12	24.64	44.6678		24.64	20	24.64	125.651		24.64	15	24.64	998.133		24.64	222.863	24.64	-1492.86		24.64	101.884	24.64	-1009.38
24.66	20	24.66	58.7306		24.66	17	24.66	39.6977		24.66	10	24.66	32.1456		24.66	67	24.66	125.065		24.66	45	24.66	83.2376		24.66	11	24.66	41.152		24.66	18	24.66	86.6483		24.66	12	24.66	770.748		24.66	194.657	24.66	-1395.19		24.66	126.081	24.66	-1122.86
24.68	28	24.68	82.7491		24.68	6	24.68	38.7286		24.68	11	24.68	23.5472		24.68	54	24.68	177.296		24.68	43	24.68	101.285		24.68	11	24.68	40.2049		24.68	9	24.68	60.3328		24.68	8	24.68	621.549		24.68	201.79	24.68	-1420.53		24.68	161.938	24.68	-1272.55
24.7	22	24.7	120.83		24.7	14	24.7	38.7799		24.7	5	24.7	18.5904		24.7	29	24.7	237.188		24.7	50	24.7	128.105		24.7	10	24.7	39.814		24.7	9	24.7	42.9771		24.7	15	24.7	514.598		24.7	233.823	24.7	-1529.13		24.7	192.99	24.7	-1389.21
24.72	25	24.72	173.292		24.72	13	24.72	39.8055		24.72	10	24.72	16.1114		24.72	34	24.72	267.255		24.72	78	24.72	168.378		24.72	9	24.72	40.4299		24.72	9	24.72	35.6272		24.72	6	24.72	437.006		24.72	261.759	24.72	-1617.9		24.72	203.896	24.72	-1427.92
24.74	19	24.74	222.977		24.74	20	24.74	41.852		24.74	14	24.74	14.6617		24.74	38	24.74	244.083		24.74	61	24.74	225.214		24.74	13	24.74	42.0119		24.74	9	24.74	30.8654		24.74	10	24.74	377.508		24.74	242.81	24.74	-1558.24		24.74	195.288	24.74	-1397.46
24.76	20	24.76	237.596		24.76	15	24.76	45.0631		24.76	13	24.76	13.1477		24.76	29	24.76	198.539		24.76	67	24.76	290.549		24.76	12	24.76	44.8176		24.76	5	24.76	28.5602		24.76	5	24.76	330.727		24.76	186.955	24.76	-1367.32		24.76	167.931	24.76	-1295.88
24.78	21	24.78	226.003		24.78	16	24.78	49.7063		24.78	6	24.78	11.2244		24.78	20	24.78	155.301		24.78	58	24.78	340.121		24.78	16	24.78	48.8387		24.78	10	24.78	28.0133		24.78	9	24.78	293.214		24.78	133.492	24.78	-1155.39		24.78	139.328	24.78	-1180.37
24.8	14	24.8	217.675		24.8	20	24.8	56.2307		24.8	11	24.8	9.46963		24.8	26	24.8	124.435		24.8	66	24.8	368.345		24.8	13	24.8	54.7511		24.8	8	24.8	29.1396		24.8	16	24.8	260.682		24.8	95.8035	24.8	-978.793		24.8	119.908	24.8	-1095.03
24.82	20	24.82	209.606		24.82	23	24.82	65.3975		24.82	13	24.82	8.11012		24.82	30	24.82	108.459		24.82	66	24.82	416.192		24.82	16	24.82	63.5355		24.82	11	24.82	32.4183		24.82	13	24.82	235.481		24.82	71.9916	24.82	-848.478		24.82	100.357	24.82	-1001.78
24.84	18	24.84	181.558		24.84	17	24.84	78.5857		24.84	10	24.84	7.19378		24.84	29	24.84	105.195		24.84	62	24.84	511.538		24.84	18	24.84	77.4361		24.84	9	24.84	39.021		24.84	8	24.84	214.44		24.84	57.4613	24.84	-758.032		24.84	76.5428	24.84	-874.887
24.86	15	24.86	135.977		24.86	12	24.86	98.4655		24.86	12	24.86	6.56177		24.86	33	24.86	112.997		24.86	70	24.86	645.58		24.86	13	24.86	100.274		24.86	9	24.86	50.8614		24.86	12	24.86	196.719		24.86	48.8129	24.86	-698.663		24.86	55.7961	24.86	-746.968
24.88	19	24.88	95.0462		24.88	22	24.88	130.421		24.88	8	24.88	6.12015		24.88	39	24.88	133.351		24.88	47	24.88	782.639		24.88	17	24.88	138.065		24.88	11	24.88	69.9857		24.88	6	24.88	181.697		24.88	43.0028	24.88	-655.765		24.88	41.16	24.88	-641.561
24.9	23	24.9	66.8026		24.9	23	24.9	182.782		24.9	10	24.9	5.80679		24.9	30	24.9	172.374		24.9	32	24.9	922.884		24.9	12	24.9	197.401		24.9	12	24.9	95.8428		24.9	10	24.9	168.916		24.9	39.0967	24.9	-625.274		24.9	31.5675	24.9	-561.849
24.92	18	24.92	49.2544		24.92	16	24.92	268.295		24.92	5	24.92	5.58544		24.92	46	24.92	241.795		24.92	37	24.92	1110.76		24.92	17	24.92	279.093		24.92	7	24.92	117.523		24.92	11	24.92	158.033		24.92	36.2577	24.92	-602.144		24.92	25.3363	24.92	-503.352
24.94	20	24.94	38.8212		24.94	17	24.94	397.595		24.94	5	24.94	5.34893		24.94	48	24.94	356.928		24.94	24	24.94	1315.1		24.94	22	24.94	356.09		24.94	13	24.94	114.796		24.94	14	24.94	148.558		24.94	33.9781	24.94	-582.907		24.94	21.1559	24.94	-459.955
24.96	12	24.96	32.7189		24.96	11	24.96	556.886		24.96	9	24.96	5.26121		24.96	40	24.96	525.389		24.96	24	24.96	1404.76		24.96	23	24.96	363.611		24.96	7	24.96	91.684		24.96	13	24.96	140.814		24.96	32.2367	24.96	-567.773		24.96	18.1982	24.96	-440
24.98	22	24.98	29.2926		24.98	25	24.98	671.999		24.98	9	24.98	5.22619		24.98	43	24.98	706.28		24.98	15	24.98	1259.65		24.98	30	24.98	297.279		24.98	8	24.98	68.4968		24.98	13	24.98	135.706		24.98	31.0902	24.98	-557.586		24.98	15.8976	24.98	-440
25	11	25	27.7795		25	18	25	687.847		25	12	25	5.24012		25	44	25	766.022		25	17	25	1024.76		25	24	25	222.668		25	13	25	52.8994		25	8	25	130.74		25	30.4925	25	-552.2		25	14.2238	25	-440
25.02	16	25.02	28.1716		25.02	24	25.02	648.167		25.02	9	25.02	5.3017		25.02	28	25.02	649.855		25.02	9	25.02	885.497		25.02	31	25.02	171.543		25.02	8	25.02	44.2172		25.02	12	25.02	127.207		25.02	30.3783	25.02	-551.165		25.02	12.8139	25.02	-440
25.04	19	25.04	30.6952		25.04	20	25.04	547.621		25.04	12	25.04	5.41186		25.04	39	25.04	480.485		25.04	10	25.04	882.269		25.04	47	25.04	145.324		25.04	13	25.04	40.8005		25.04	13	25.04	125.326		25.04	30.7034	25.04	-554.107		25.04	11.7578	25.04	-440
25.06	21	25.06	36.6127		25.06	18	25.06	402.048		25.06	7	25.06	5.47168		25.06	44	25.06	339.001		25.06	22	25.06	965.062		25.06	32	25.06	138.991		25.06	9	25.06	40.8847		25.06	10	25.06	125.592		25.06	31.5254	25.06	-561.475		25.06	10.8871	25.06	-440
25.08	18	25.08	47.7096		25.08	27	25.08	276.187		25.08	13	25.08	5.69471		25.08	58	25.08	242.144		25.08	12	25.08	1022.98		25.08	30	25.08	149.779		25.08	9	25.08	43.7627		25.08	6	25.08	129.075		25.08	31.578	25.08	-561.943		25.08	10.18	25.08	-440
25.1	22	25.1	65.6423		25.1	27	25.1	190.591		25.1	12	25.1	5.98184		25.1	50	25.1	184.016		25.1	17	25.1	991.606		25.1	42	25.1	179.972		25.1	8	25.1	49.6685		25.1	14	25.1	137.911		25.1	33.3072	25.1	-577.124		25.1	9.61086	25.1	-440
25.12	20	25.12	88.755		25.12	27	25.12	138.16		25.12	13	25.12	6.34665		25.12	62	25.12	152.225		25.12	15	25.12	908.506		25.12	26	25.12	237.56		25.12	14	25.12	59.9835		25.12	12	25.12	157.13		25.12	35.6062	25.12	-596.71		25.12	9.17753	25.12	-440
25.14	14	25.14	104.398		25.14	23	25.14	106.942		25.14	9	25.14	6.78522		25.14	60	25.14	139.499		25.14	23	25.14	752.771		25.14	44	25.14	333.926		25.14	11	25.14	77.2055		25.14	15	25.14	188.749		25.14	38.5783	25.14	-621.114		25.14	8.87067	25.14	-440
25.16	17	25.16	95.7665		25.16	21	25.16	88.3231		25.16	17	25.16	7.36539		25.16	78	25.16	144.404		25.16	16	25.16	556.024		25.16	33	25.16	472.583		25.16	11	25.16	105.669		25.16	9	25.16	237.037		25.16	42.3154	25.16	-650.503		25.16	8.69007	25.16	-440
25.18	30	25.18	72.6202		25.18	22	25.18	77.183		25.18	18	25.18	8.10088		25.18	93	25.18	170.787		25.18	11	25.18	394.781		25.18	32	25.18	620.095		25.18	22	25.18	150.302		25.18	10	25.18	291.809		25.18	46.8417	25.18	-684.41		25.18	8.66398	25.18	-440
25.2	26	25.2	51.7323		25.2	22	25.2	70.9499		25.2	17	25.2	9.04393		25.2	77	25.2	224.973		25.2	10	25.2	287.345		25.2	50	25.2	703.51		25.2	15	25.2	211.721		25.2	4	25.2	313.531		25.2	52.2982	25.2	-723.175		25.2	8.57055	25.2	-440
25.22	18	25.22	37.6969		25.22	19	25.22	68.6191		25.22	18	25.22	10.2734		25.22	72	25.22	311.522		25.22	17	25.22	221.912		25.22	57	25.22	669.77		25.22	20	25.22	272.434		25.22	16	25.22	278.373		25.22	59.1927	25.22	-769.368		25.22	8.93488	25.22	-440
25.24	26	25.24	29.3568		25.24	18	25.24	70.264		25.24	28	25.24	11.9142		25.24	57	25.24	414.749		25.24	16	25.24	184.415		25.24	67	25.24	544.127		25.24	29	25.24	306.635		25.24	6	25.24	225.429		25.24	68.1833	25.24	-825.732		25.24	9.58743	25.24	-440
25.26	24	25.26	24.8596		25.26	24	25.26	76.9483		25.26	33	25.26	14.182		25.26	58	25.26	459.852		25.26	17	25.26	165.05		25.26	72	25.26	418.3		25.26	25	25.26	329.193		25.26	10	25.26	187.282		25.26	80.0691	25.26	-894.814		25.26	10.7545	25.26	-440
25.28	15	25.28	22.6437		25.28	17	25.28	90.6197		25.28	31	25.28	17.4862		25.28	36	25.28	392.029		25.28	14	25.28	158.04		25.28	60	25.28	332.473		25.28	31	25.28	346.345		25.28	10	25.28	170.115		25.28	96.0375	25.28	-979.987		25.28	12.8099	25.28	-440
25.3	30	25.3	22.0075		25.3	11	25.3	113.34		25.3	31	25.3	22.6403		25.3	29	25.3	280.041		25.3	17	25.3	159.421		25.3	64	25.3	275.527		25.3	38	25.3	316.43		25.3	12	25.3	171.131		25.3	118.069	25.3	-1086.6		25.3	16.4372	25.3	-440
25.32	35	25.32	22.4039		25.32	20	25.32	144.093		25.32	32	25.32	31.1574		25.32	21	25.32	188.398		25.32	12	25.32	168.849		25.32	72	25.32	239.921		25.32	42	25.32	243.678		25.32	11	25.32	183.09		25.32	149.279	25.32	-1221.8		25.32	22.2301	25.32	-471.488
25.34	18	25.34	23.5707		25.34	24	25.34	170.989		25.34	27	25.34	45.3532		25.34	20	25.34	127.838		25.34	14	25.34	192.383		25.34	91	25.34	231.119		25.34	25	25.34	175.742		25.34	7	25.34	193.151		25.34	198.062	25.34	-1407.35		25.34	30.6539	25.34	-553.659
25.36	31	25.36	25.7463		25.36	10	25.36	179.043		25.36	23	25.36	67.6748		25.36	16	25.36	90.1017		25.36	14	25.36	233.463		25.36	69	25.36	253.72		25.36	27	25.36	130.863		25.36	7	25.36	188.686		25.36	278.016	25.36	-1667.38		25.36	39.4945	25.36	-628.446
25.38	23	25.38	29.2111		25.38	18	25.38	182.44		25.38	21	25.38	97.644		25.38	11	25.38	67.8209		25.38	17	25.38	277.734		25.38	86	25.38	312.639		25.38	26	25.38	107.361		25.38	12	25.38	171.405		25.38	413.33	25.38	-2033.05		25.38	44.4889	25.38	-667
25.4	19	25.4	34.572		25.4	18	25.4	205.973		25.4	19	25.4	122.802		25.4	17	25.4	53.7573		25.4	20	25.4	284.605		25.4	74	25.4	409.275		25.4	15	25.4	100.956		25.4	10	25.4	153.739		25.4	634.854	25.4	-2519.63		25.4	44.3837	25.4	-666.211
25.42	23	25.42	42.9951		25.42	22	25.42	260.518		25.42	18	25.42	119.643		25.42	14	25.42	44.244		25.42	12	25.42	244.373		25.42	45	25.42	522.491		25.42	16	25.42	109.92		25.42	9	25.42	139.086		25.42	962.409	25.42	-3102.27		25.42	38.8347	25.42	-623.175
25.44	21	25.44	56.8732		25.44	25	25.44	341.436		25.44	16	25.44	92.2622		25.44	11	25.44	37.4109		25.44	20	25.44	197.425		25.44	50	25.44	622.253		25.44	11	25.44	135.479		25.44	14	25.44	138.464		25.44	1330.75	25.44	-3647.94		25.44	30.0635	25.44	-548.302
25.46	30	25.46	79.7678		25.46	20	25.46	420.003		25.46	18	25.46	64.2307		25.46	15	25.46	32.2997		25.46	13	25.46	167.344		25.46	33	25.46	722.304		25.46	14	25.46	178.624		25.46	9	25.46	148.011		25.46	1480.12	25.46	-3847.23		25.46	23.4495	25.46	-484.246
25.48	24	25.48	116.111		25.48	15	25.48	441.728		25.48	22	25.48	44.5866		25.48	11	25.48	28.3737		25.48	16	25.48	157.635		25.48	41	25.48	782.716		25.48	18	25.48	229.222		25.48	9	25.48	167.991		25.48	1243.37	25.48	-3526.15		25.48	18.9168	25.48	-440
25.5	19	25.5	167.352		25.5	22	25.5	384.106		25.5	27	25.5	32.7217		25.5	19	25.5	25.3018		25.5	15	25.5	168.662		25.5	34	25.5	698.034		25.5	15	25.5	253.824		25.5	12	25.5	203.398		25.5	869.145	25.5	-2948.13		25.5	16.5255	25.5	-440
25.52	20	25.52	220.78		25.52	18	25.52	288.974		25.52	16	25.52	26.1195		25.52	13	25.52	22.7644		25.52	13	25.52	204.203		25.52	32	25.52	520.627		25.52	25	25.52	240.258		25.52	11	25.52	265.109		25.52	568.05	25.52	-2383.38		25.52	14.3234	25.52	-440
25.54	15	25.54	252.176		25.54	13	25.54	208.468		25.54	19	25.54	22.753		25.54	10	25.54	20.823		25.54	10	25.54	272.356		25.54	33	25.54	364.186		25.54	25	25.54	219.373		25.54	13	25.54	371.011		25.54	371.525	25.54	-1927.5		25.54	12.0849	25.54	-440
25.56	19	25.56	258.652		25.56	16	25.56	157.384		25.56	28	25.56	21.4002		25.56	11	25.56	19.2719		25.56	16	25.56	378.099		25.56	53	25.56	260.042		25.56	22	25.56	198.214		25.56	13	25.56	536.293		25.56	253.286	25.56	-1591.5		25.56	9.7738	25.56	-440
25.58	19	25.58	234.701		25.58	22	25.58	130.08		25.58	18	25.58	21.5881		25.58	21	25.58	18.0433		25.58	9	25.58	503.717		25.58	58	25.58	199.674		25.58	22	25.58	164.016		25.58	8	25.58	778.104		25.58	183.048	25.58	-1352.95		25.58	7.83634	25.58	-440
25.6	14	25.6	185.405		25.6	26	25.6	120.386		25.6	16	25.6	23.2681		25.6	18	25.6	16.6871		25.6	14	25.6	575.501		25.6	86	25.6	169.852		25.6	11	25.6	127.839		25.6	14	25.6	1012.1		25.6	139.445	25.6	-1180.87		25.6	6.49632	25.6	-440
25.62	18	25.62	142.615		25.62	17	25.62	124.593		25.62	31	25.62	26.453		25.62	19	25.62	16.0058		25.62	13	25.62	529.192		25.62	103	25.62	162.129		25.62	15	25.62	103.35		25.62	18	25.62	1044.21		25.62	110.446	25.62	-1050.93		25.62	5.65575	25.62	-440
25.64	18	25.64	121.717		25.64	20	25.64	143.756		25.64	20	25.64	30.4626		25.64	22	25.64	15.5813		25.64	19	25.64	414.571		25.64	89	25.64	174.312		25.64	9	25.64	90.5518		25.64	16	25.64	839.734		25.64	89.9716	25.64	-948.533		25.64	5.14002	25.64	-440
25.66	22	25.66	122.372		25.66	17	25.66	183.919		25.66	24	25.66	33.013		25.66	17	25.66	15.4449		25.66	17	25.66	301.682		25.66	77	25.66	208.145		25.66	10	25.66	82.3285		25.66	17	25.66	589.375		25.66	74.9102	25.66	-865.507		25.66	4.98938	25.66	-440
25.68	20	25.68	135.62		25.68	19	25.68	253.67		25.68	15	25.68	32.9285		25.68	19	25.68	15.6751		25.68	19	25.68	220.372		25.68	78	25.68	261.689		25.68	11	25.68	72.4253		25.68	14	25.68	400.204		25.68	63.5635	25.68	-797.267		25.68	4.8907	25.68	-440
25.7	23	25.7	139.251		25.7	16	25.7	359.461		25.7	19	25.7	32.6557		25.7	11	25.7	16.5188		25.7	15	25.7	171.975		25.7	61	25.7	315.307		25.7	11	25.7	61.508		25.7	8	25.7	281.747		25.7	54.7604	25.7	-740.003		25.7	4.88081	25.7	-440
25.72	14	25.72	117.533		25.72	19	25.72	481.775		25.72	30	25.72	34.2471		25.72	14	25.72	18.2887		25.72	23	25.72	147.767		25.72	58	25.72	318.888		25.72	14	25.72	52.9147		25.72	18	25.72	212.446		25.72	47.8415	25.72	-691.675		25.72	4.96895	25.72	-440
25.74	22	25.74	86.6215		25.74	19	25.74	548.378		25.74	32	25.74	38.5702		25.74	10	25.74	21.6044		25.74	32	25.74	140.45		25.74	50	25.74	272.903		25.74	15	25.74	47.5648		25.74	15	25.74	172.801		25.74	42.3268	25.74	-650.59		25.74	4.95256	25.74	-440
25.76	35	25.76	61.9616		25.76	25	25.76	529.388		25.76	38	25.76	46.6351		25.76	12	25.76	27.0579		25.76	59	25.76	145.572		25.76	37	25.76	222.011		25.76	11	25.76	44.834		25.76	16	25.76	149.972		25.76	37.8815	25.76	-615.48		25.76	4.7197	25.76	-440
25.78	29	25.78	45.7852		25.78	17	25.78	504.508		25.78	40	25.78	60.2703		25.78	19	25.78	34.6253		25.78	64	25.78	158.141		25.78	30	25.78	192.898		25.78	13	25.78	44.1539		25.78	18	25.78	137.09		25.78	34.2673	25.78	-585.383		25.78	4.44457	25.78	-440
25.8	21	25.8	36.1306		25.8	7	25.8	504.84		25.8	39	25.8	82.5997		25.8	13	25.8	41.0849		25.8	86	25.8	166.63		25.8	35	25.8	184.333		25.8	16	25.8	44.9685		25.8	10	25.8	130.923		25.8	31.3112	25.8	-559.564		25.8	4.25289	25.8	-440
25.82	15	25.82	30.7381		25.82	24	25.82	467.898		25.82	47	25.82	116.47		25.82	9	25.82	40.4543		25.82	86	25.82	162.086		25.82	22	25.82	185.522		25.82	17	25.82	47.0655		25.82	9	25.82	130.132		25.82	28.8863	25.82	-537.46		25.82	5.6396	25.82	-440
25.84	21	25.84	28.0562		25.84	12	25.84	365.112		25.84	46	25.84	160.246		25.84	8	25.84	33.6744		25.84	90	25.84	154.037		25.84	40	25.84	187.715		25.84	15	25.84	50.4741		25.84	17	25.84	129.588		25.84	26.7187	25.84	-516.901		25.84	5.76289	25.84	-440
25.86	19	25.86	27.308		25.86	15	25.86	256.222		25.86	61	25.86	196.444		25.86	13	25.86	26.3997		25.86	92	25.86	152.757		25.86	36	25.86	191.164		25.86	11	25.86	55.4394		25.86	10	25.86	139.885		25.86	25.1024	25.86	-501.023		25.86	6.04552	25.86	-440
25.88	24	25.88	27.7685		25.88	17	25.88	176.156		25.88	53	25.88	205.59		25.88	5	25.88	20.9467		25.88	98	25.88	161.16		25.88	55	25.88	207.374		25.88	13	25.88	62.4069		25.88	15	25.88	158.118		25.88	23.7993	25.88	-487.845		25.88	6.53411	25.88	-440
25.9	17	25.9	28.3435		25.9	20	25.9	124.698		25.9	69	25.9	209.072		25.9	13	25.9	17.4889		25.9	91	25.9	180.212		25.9	79	25.9	250.146		25.9	8	25.9	71.9549		25.9	12	25.9	188.799		25.9	22.8412	25.9	-477.924		25.9	7.18737	25.9	-440
25.92	22	25.92	29.5127		25.92	22	25.92	92.7457		25.92	56	25.92	239.566		25.92	11	25.92	15.5109		25.92	73	25.92	212.319		25.92	97	25.92	334.394		25.92	11	25.92	84.495		25.92	16	25.92	240.121		25.92	22.069	25.92	-469.776		25.92	8.10327	25.92	-440
25.94	27	25.94	32.4693		25.94	24	25.94	73.0433		25.94	76	25.94	308.354		25.94	9	25.94	14.4619		25.94	64	25.94	263.774		25.94	104	25.94	475.759		25.94	14	25.94	99.3287		25.94	16	25.94	324.331		25.94	21.5315	25.94	-464.02		25.94	8.80985	25.94	-440
25.96	29	25.96	38.8233		25.96	22	25.96	60.2409		25.96	80	25.96	395.641		25.96	12	25.96	13.9748		25.96	43	25.96	348.341		25.96	109	25.96	674.134		25.96	9	25.96	115.463		25.96	34	25.96	454.553		25.96	21.2226	25.96	-460.68		25.96	8.78602	25.96	-440
25.98	32	25.98	50.9028		25.98	13	25.98	51.4278		25.98	74	25.98	437.665		25.98	15	25.98	13.8518		25.98	40	25.98	490.946		25.98	101	25.98	857.569		25.98	11	25.98	136.159		25.98	31	25.98	628.421		25.98	21.1473	25.98	-459.862		25.98	8.34917	25.98	-440
26	22	26	71.9921		26	14	26	45.1337		26	60	26	398.377		26	11	26	14.0062		26	27	26	727.252		26	74	26	869.185		26	15	26	168.003		26	37	26	789.735		26	21.3239	26	-461.778		26	7.93773	26	-440
26.02	19	26.02	105.036		26.02	22	26.02	40.5775		26.02	52	26.02	311.519		26.02	14	26.02	14.4188		26.02	21	26.02	1088.39		26.02	72	26.02	714.587		26.02	22	26.02	219.364		26.02	16	26.02	874.07		26.02	21.7863	26.02	-466.758		26.02	7.79942	26.02	-440
26.04	21	26.04	146.83		26.04	14	26.04	37.312		26.04	42	26.04	222.67		26.04	10	26.04	15.125		26.04	14	26.04	1538.64		26.04	53	26.04	557.593		26.04	20	26.04	301.302		26.04	18	26.04	958.401		26.04	22.0188	26.04	-469.242		26.04	7.92305	26.04	-440
26.06	27	26.06	174.298		26.06	20	26.06	35.0702		26.06	39	26.06	157.193		26.06	16	26.06	16.2023		26.06	16	26.06	1844.5		26.06	50	26.06	479.334		26.06	32	26.06	429.625		26.06	27	26.06	1065.79		26.06	23.2093	26.06	-481.76		26.06	8.32607	26.06	-440
26.08	18	26.08	158.57		26.08	15	26.08	33.6993		26.08	51	26.08	117.798		26.08	6	26.08	17.7545		26.08	11	26.08	1725.56		26.08	31	26.08	493.796		26.08	40	26.08	618.504		26.08	22	26.08	1048.08		26.08	24.772	26.08	-497.715		26.08	8.98706	26.08	-440
26.1	24	26.1	117.243		26.1	19	26.1	33.1316		26.1	34	26.1	99.6515		26.1	11	26.1	19.8043		26.1	8	26.1	1356.29		26.1	27	26.1	597.264		26.1	41	26.1	849.153		26.1	21	26.1	839.995		26.1	26.6538	26.1	-516.273		26.1	9.96381	26.1	-440
26.12	18	26.12	80.0216		26.12	20	26.12	33.3749		26.12	26	26.12	98.81		26.12	9	26.12	22.232		26.12	24	26.12	1059.2		26.12	29	26.12	758.065		26.12	65	26.12	1130.27		26.12	12	26.12	597.65		26.12	29.0235	26.12	-538.734		26.12	11.4794	26.12	-440
26.14	18	26.14	54.8252		26.14	22	26.14	34.5193		26.14	24	26.14	113.725		26.14	10	26.14	23.6638		26.14	8	26.14	935.01		26.14	31	26.14	875.547		26.14	73	26.14	1457.39		26.14	10	26.14	418.006		26.14	32.2669	26.14	-568.039		26.14	13.9063	26.14	-440
26.16	19	26.16	39.5681		26.16	18	26.16	36.7646		26.16	34	26.16	141.739		26.16	10	26.16	24.3961		26.16	17	26.16	944.471		26.16	26	26.16	845.184		26.16	97	26.16	1618.58		26.16	10	26.16	305.446		26.16	37.1227	26.16	-609.284		26.16	17.7528	26.16	-440
26.18	12	26.18	30.7242		26.18	14	26.18	40.4949		26.18	30	26.18	167.803		26.18	13	26.18	25.2067		26.18	18	26.18	946.461		26.18	25	26.18	709.117		26.18	89	26.18	1392.99		26.18	19	26.18	240.696		26.18	43.5803	26.18	-660.154		26.18	23.8903	26.18	-488.777
26.2	10	26.2	25.5795		26.2	18	26.2	46.4599		26.2	37	26.2	163.026		26.2	15	26.2	27.0289		26.2	21	26.2	808.308		26.2	20	26.2	566.187		26.2	88	26.2	991.381		26.2	13	26.2	205.6		26.2	52.881	26.2	-727.193		26.2	32.1033	26.2	-566.598
26.22	14	26.22	22.3655		26.22	23	26.22	56.1724		26.22	26	26.22	127.142		26.22	11	26.22	29.7682		26.22	18	26.22	598.15		26.22	11	26.22	430.779		26.22	69	26.22	655.932		26.22	13	26.22	188.354		26.22	67.6953	26.22	-822.772		26.22	39.5697	26.22	-629.045
26.24	21	26.24	20.6326		26.24	20	26.24	72.5551		26.24	22	26.24	89.4636		26.24	8	26.24	33.6399		26.24	18	26.24	421.578		26.24	11	26.24	310.658		26.24	43	26.24	433.726		26.24	20	26.24	182.907		26.24	92.1258	26.24	-959.822		26.24	39.8129	26.24	-630.974
26.26	16	26.26	20.2433		26.26	16	26.26	102.519		26.26	18	26.26	62.0942		26.26	18	26.26	38.8869		26.26	22	26.26	302.059		26.26	13	26.26	223.514		26.26	30	26.26	299.115		26.26	26	26.26	186.949		26.26	133.074	26.26	-1153.58		26.26	33.2368	26.26	-576.513
26.28	17	26.28	20.2834		26.28	21	26.28	148.451		26.28	15	26.28	44.6438		26.28	20	26.28	46.0055		26.28	25	26.28	233.107		26.28	10	26.28	167.18		26.28	29	26.28	218.908		26.28	40	26.28	200.561		26.28	198.701	26.28	-1409.61		26.28	26.2751	26.28	-512.592
26.3	17	26.3	21.1628		26.3	14	26.3	216.108		26.3	13	26.3	33.8027		26.3	24	26.3	55.7456		26.3	34	26.3	187.81		26.3	12	26.3	132.527		26.3	12	26.3	168.921		26.3	24	26.3	226.128		26.3	291.189	26.3	-1706.43		26.3	21.664	26.3	-465.446
26.32	13	26.32	22.9746		26.32	26	26.32	291.468		26.32	15	26.32	27.0468		26.32	33	26.32	69.0767		26.32	31	26.32	159.928		26.32	9	26.32	111.407		26.32	8	26.32	135.724		26.32	34	26.32	269.696		26.32	382.151	26.32	-1954.87		26.32	20.2985	26.32	-450.538
26.34	20	26.34	26.4765		26.34	24	26.34	325.798		26.34	14	26.34	22.4776		26.34	35	26.34	86.937		26.34	23	26.34	142.544		26.34	15	26.34	98.7155		26.34	6	26.34	112.587		26.34	20	26.34	343.69		26.34	396.71	26.34	-1991.76		26.34	20.0657	26.34	-447.947
26.36	17	26.36	33.6143		26.36	25	26.36	295.509		26.36	13	26.36	19.22		26.36	29	26.36	110.785		26.36	34	26.36	133.111		26.36	12	26.36	91.3144		26.36	8	26.36	95.9949		26.36	23	26.36	469.427		26.36	321.329	26.36	-1792.57		26.36	21.3234	26.36	-461.773
26.38	18	26.38	44.3669		26.38	24	26.38	234.828		26.38	14	26.38	16.8802		26.38	35	26.38	146.931		26.38	24	26.38	130.351		26.38	15	26.38	82.4611		26.38	17	26.38	83.9754		26.38	19	26.38	675.015		26.38	231.459	26.38	-1521.38		26.38	23.9731	26.38	-489.623
26.4	7	26.4	62.1793		26.4	30	26.4	170.789		26.4	11	26.4	15.0122		26.4	32	26.4	208.302		26.4	16	26.4	134.551		26.4	13	26.4	73.6329		26.4	13	26.4	75.2881		26.4	10	26.4	978.659		26.4	168.26	26.4	-1297.15		26.4	28.3525	26.4	-532.47
26.42	11	26.42	88.6547		26.42	18	26.42	119		26.42	8	26.42	13.5534		26.42	27	26.42	310.221		26.42	35	26.42	146.678		26.42	13	26.42	66.6695		26.42	4	26.42	69.5394		26.42	12	26.42	1324.8		26.42	135.24	26.42	-1162.93		26.42	34.7345	26.42	-589.36
26.44	18	26.44	118.712		26.44	18	26.44	85.2695		26.44	11	26.44	12.4109		26.44	40	26.44	461.657		26.44	26	26.44	170.012		26.44	18	26.44	61.6963		26.44	12	26.44	66.5406		26.44	14	26.44	1490.79		26.44	127.651	26.44	-1129.83		26.44	41.7709	26.44	-646.304
26.46	13	26.46	131.678		26.46	36	26.46	64.3839		26.46	7	26.46	11.533		26.46	25	26.46	631.86		26.46	35	26.46	203.365		26.46	12	26.46	59.0897		26.46	9	26.46	66.8137		26.46	15	26.46	1345.03		26.46	142.254	26.46	-1192.7		26.46	44.7414	26.46	-668.89
26.48	25	26.48	113.799		26.48	25	26.48	51.765		26.48	12	26.48	10.9029		26.48	29	26.48	704.544		26.48	43	26.48	250.898		26.48	13	26.48	58.3245		26.48	13	26.48	71.6095		26.48	17	26.48	1126.32		26.48	177.145	26.48	-1330.96		26.48	42.8857	26.48	-654.872
26.5	12	26.5	84.8818		26.5	22	26.5	43.9361		26.5	13	26.5	10.5055		26.5	30	26.5	607.091		26.5	52	26.5	330.071		26.5	16	26.5	59.5318		26.5	18	26.5	82.6856		26.5	20	26.5	1044.66		26.5	223.54	26.5	-1495.13		26.5	40.3305	26.5	-635.063
26.52	18	26.52	62.0897		26.52	23	26.52	38.5405		26.52	9	26.52	10.3143		26.52	30	26.52	456.765		26.52	61	26.52	431.94		26.52	16	26.52	70.1656		26.52	36	26.52	100.957		26.52	26	26.52	1156.34		26.52	266.98	26.52	-1633.95		26.52	39.1563	26.52	-625.75
26.54	15	26.54	48.1264		26.54	24	26.54	35.2023		26.54	11	26.54	10.1611		26.54	20	26.54	353.221		26.54	56	26.54	509.943		26.54	21	26.54	78.1531		26.54	32	26.54	122.419		26.54	17	26.54	1411.3		26.54	291.048	26.54	-1706.01		26.54	38.7395	26.54	-622.411
26.56	21	26.56	41.0418		26.56	24	26.56	33.0064		26.56	10	26.56	9.74521		26.56	28	26.56	317.804		26.56	55	26.56	484.844		26.56	21	26.56	92.1761		26.56	37	26.56	132.132		26.56	23	26.56	1605.43		26.56	264.757	26.56	-1627.14		26.56	40.5691	26.56	-636.939
26.58	22	26.58	38.6282		26.58	21	26.58	33.868		26.58	4	26.58	9.09899		26.58	25	26.58	344.802		26.58	51	26.58	376.521		26.58	13	26.58	113.933		26.58	23	26.58	117.485		26.58	26	26.58	1465.13		26.58	200.587	26.58	-1416.29		26.58	43.8395	26.58	-662.114
26.6	23	26.6	40.0426		26.6	28	26.6	33.2172		26.6	9	26.6	8.50019		26.6	15	26.6	409.792		26.6	57	26.6	268.74		26.6	13	26.6	140.859		26.6	30	26.6	92.1635		26.6	20	26.6	1102.65		26.6	140.846	26.6	-1186.79		26.6	50.6385	26.6	-711.607
26.62	17	26.62	43.851		26.62	21	26.62	33.1158		26.62	8	26.62	8.05394		26.62	14	26.62	444.466		26.62	55	26.62	193.575		26.62	21	26.62	158.132		26.62	18	26.62	71.1326		26.62	24	26.62	773.721		26.62	99.8859	26.62	-999.43		26.62	61.5028	26.62	-784.237
26.64	18	26.64	51.485		26.64	21	26.64	33.51		26.64	10	26.64	7.74819		26.64	17	26.64	385.765		26.64	38	26.64	147.477		26.64	11	26.64	151.004		26.64	19	26.64	57.3056		26.64	15	26.64	552.731		26.64	75.1597	26.64	-866.947		26.64	75.4102	26.64	-868.391
26.66	26	26.66	65.0656		26.66	28	26.66	34.3845		26.66	10	26.66	7.54852		26.66	17	26.66	281.023		26.66	19	26.66	120.879		26.66	10	26.66	134.232		26.66	11	26.66	49.1321		26.66	18	26.66	424.036		26.66	61.3654	26.66	-783.361		26.66	89.1798	26.66	-944.35
26.68	21	26.68	88.888		26.68	29	26.68	35.759		26.68	10	26.68	7.42613		26.68	10	26.68	191.561		26.68	35	26.68	105.875		26.68	23	26.68	125.332		26.68	17	26.68	44.6313		26.68	16	26.68	359.718		26.68	54.4007	26.68	-737.568		26.68	101.65	26.68	-1008.22
26.7	16	26.7	129.376		26.7	30	26.7	37.6886		26.7	7	26.7	8.00362		26.7	16	26.7	130.939		26.7	26	26.7	97.6503		26.7	24	26.7	128.184		26.7	7	26.7	42.2319		26.7	17	26.7	340.147		26.7	52.0266	26.7	-721.295		26.7	113.433	26.7	-1065.05
26.72	26	26.72	192.721		26.72	30	26.72	40.4354		26.72	12	26.72	8.53199		26.72	8	26.72	92.791		26.72	31	26.72	93.7406		26.72	17	26.72	138.869		26.72	13	26.72	41.5133		26.72	18	26.72	360.124		26.72	53.773	26.72	-733.301		26.72	130.067	26.72	-1140.47
26.74	28	26.74	274.675		26.74	25	26.74	43.8339		26.74	10	26.74	8.5983		26.74	5	26.74	69.6479		26.74	29	26.74	92.844		26.74	18	26.74	145.508		26.74	5	26.74	42.0195		26.74	29	26.74	428.423		26.74	62.9941	26.74	-793.688		26.74	159.5	26.74	-1262.93
26.76	21	26.76	335.552		26.76	27	26.76	48.2883		26.76	8	26.76	8.71102		26.76	9	26.76	54.9126		26.76	21	26.76	93.7492		26.76	17	26.76	145.648		26.76	13	26.76	43.7371		26.76	31	26.76	569.481		26.76	77.1276	26.76	-878.223		26.76	199.131	26.76	-1411.14
26.78	30	26.78	316.911		26.78	27	26.78	54.1931		26.78	15	26.78	8.87132		26.78	9	26.78	44.8428		26.78	29	26.78	95.4969		26.78	23	26.78	147.066		26.78	13	26.78	46.5942		26.78	26	26.78	789.723		26.78	103.187	26.78	-1015.81		26.78	233.464	26.78	-1527.95
26.8	34	26.8	239.12		26.8	24	26.8	62.3438		26.8	13	26.8	9.08255		26.8	16	26.8	37.5709		26.8	35	26.8	98.6048		26.8	17	26.8	147.989		26.8	13	26.8	51.9201		26.8	19	26.8	1065.68		26.8	146.31	26.8	-1209.59		26.8	255.794	26.8	-1599.36
26.82	15	26.82	162.677		26.82	22	26.82	73.7256		26.82	9	26.82	9.35055		26.82	8	26.82	32.1076		26.82	46	26.82	104.162		26.82	14	26.82	143.332		26.82	17	26.82	60.3569		26.82	24	26.82	1238.29		26.82	206.513	26.82	-1437.06		26.82	265.052	26.82	-1628.04
26.84	34	26.84	109.162		26.84	24	26.84	90.977		26.84	6	26.84	9.68496		26.84	10	26.84	27.8965		26.84	30	26.84	112.954		26.84	16	26.84	138.605		26.84	19	26.84	74.9774		26.84	20	26.84	1160.62		26.84	260.845	26.84	-1615.07		26.84	278.597	26.84	-1669.12
26.86	20	26.86	76.1666		26.86	29	26.86	118.066		26.86	12	26.86	10.6006		26.86	15	26.86	24.5938		26.86	31	26.86	126.029		26.86	13	26.86	142.027		26.86	10	26.86	99.2746		26.86	13	26.86	968.713		26.86	259.319	26.86	-1610.34		26.86	324.667	26.86	-1801.85
26.88	20	26.88	56.7574		26.88	24	26.88	160.655		26.88	10	26.88	11.1321		26.88	11	26.88	22.0067		26.88	35	26.88	145.111		26.88	34	26.88	157.695		26.88	17	26.88	135.514		26.88	19	26.88	780.341		26.88	202.918	26.88	-1424.49		26.88	406.483	26.88	-2016.14
26.9	25	26.9	46.106		26.9	24	26.9	223.962		26.9	21	26.9	11.6763		26.9	10	26.9	19.9162		26.9	38	26.9	174.391		26.9	32	26.9	187.93		26.9	13	26.9	177.044		26.9	15	26.9	590.343		26.9	141.569	26.9	-1189.83		26.9	474.471	26.9	-2178.24
26.92	40	26.92	38.9387		26.92	20	26.92	303.473		26.92	18	26.92	12.4634		26.92	20	26.92	18.25		26.92	30	26.92	220.032		26.92	35	26.92	233.21		26.92	12	26.92	195.848		26.92	16	26.92	428.224		26.92	95.8853	26.92	-979.21		26.92	447.788	26.92	-2116.1
26.94	39	26.94	34.2762		26.94	27	26.94	369.148		26.94	11	26.94	13.3283		26.94	16	26.94	16.9379		26.94	24	26.94	290.958		26.94	41	26.94	281.648		26.94	15	26.94	172.085		26.94	15	26.94	318.382		26.94	68.3648	26.94	-826.83		26.94	349.95	26.94	-1870.69
26.96	37	26.96	31.2017		26.96	27	26.96	403.873		26.96	13	26.96	14.2315		26.96	17	26.96	15.9445		26.96	21	26.96	395.412		26.96	62	26.96	304.944		26.96	5	26.96	132.108		26.96	14	26.96	254.892		26.96	52.3223	26.96	-723.342		26.96	258.384	26.96	-1607.43
26.98	35	26.98	29.2399		26.98	26	26.98	447.037		26.98	19	26.98	15.2889		26.98	41	26.98	15.2364		26.98	35	26.98	527.336		26.98	94	26.98	300.757		26.98	5	26.98	100.261		26.98	16	26.98	226.232		26.98	43.1557	26.98	-656.93		26.98	199.221	26.98	-1411.46
27	26	27	28.0042		27	25	27	510.155		27	24	27	16.6555		27	44	27	14.8321		27	20	27	644.458		27	97	27	298.71		27	8	27	80.2567		27	7	27	223.041		27	38.0407	27	-616.772		27	170.248	27	-1304.79
27.02	39	27.02	27.6089		27.02	25	27.02	529.934		27.02	24	27.02	18.463		27.02	58	27.02	14.7896		27.02	25	27.02	734.273		27.02	125	27.02	316.68		27.02	15	27.02	69.1938		27.02	8	27.02	232.27		27.02	35.6401	27.02	-596.993		27.02	165.202	27.02	-1285.31
27.04	22	27.04	27.9154		27.04	20	27.04	479.531		27.04	20	27.04	20.8989		27.04	57	27.04	15.256		27.04	15	27.04	878.286		27.04	150	27.04	357.228		27.04	8	27.04	63.9629		27.04	18	27.04	232.605		27.04	35.714	27.04	-597.612		27.04	181.688	27.04	-1347.92
27.06	27	27.06	28.6867		27.06	25	27.06	430.584		27.06	28	27.06	24.3169		27.06	59	27.06	16.5352		27.06	11	27.06	1126.48		27.06	163	27.06	429.519		27.06	9	27.06	62.127		27.06	6	27.06	199.904		27.06	39.3863	27.06	-627.585		27.06	221.484	27.06	-1488.23
27.08	27	27.08	30.368		27.08	30	27.08	421.343		27.08	22	27.08	29.4079		27.08	46	27.08	19.1375		27.08	14	27.08	1396.15		27.08	213	27.08	560.146		27.08	5	27.08	62.3955		27.08	9	27.08	159.635		27.08	46.1391	27.08	-679.258		27.08	285.79	27.08	-1690.53
27.1	21	27.1	33.0322		27.1	20	27.1	418.859		27.1	22	27.1	37.3974		27.1	39	27.1	23.6988		27.1	17	27.1	1475.98		27.1	241	27.1	792.666		27.1	9	27.1	64.1625		27.1	8	27.1	127.495		27.1	56.7737	27.1	-753.483		27.1	360.937	27.1	-1899.83
27.12	16	27.12	37.138		27.12	20	27.12	380.728		27.12	29	27.12	50.0513		27.12	34	27.12	30.4866		27.12	15	27.12	1256.11		27.12	241	27.12	1184.71		27.12	9	27.12	67.1808		27.12	10	27.12	106.218		27.12	67.6538	27.12	-822.52		27.12	400.454	27.12	-2001.14
27.14	23	27.14	43.5493		27.14	21	27.14	333.847		27.14	44	27.14	69.1188		27.14	21	27.14	37.6464		27.14	20	27.14	909.59		27.14	202	27.14	1779.66		27.14	11	27.14	71.3692		27.14	13	27.14	92.4596		27.14	69.1726	27.14	-831.701		27.14	380.519	27.14	-1950.69
27.16	23	27.16	53.4485		27.16	22	27.16	306.899		27.16	27	27.16	93.5918		27.16	18	27.16	39.5395		27.16	21	27.16	622.924		27.16	188	27.16	2487.43		27.16	7	27.16	78.7548		27.16	4	27.16	83.4811		27.16	59.3437	27.16	-770.349		27.16	349.919	27.16	-1870.61
27.18	30	27.18	68.7123		27.18	30	27.18	287.217		27.18	39	27.18	113.266		27.18	12	27.18	34.1177		27.18	21	27.18	433.955		27.18	141	27.18	2857.82		27.18	9	27.18	85.6084		27.18	4	27.18	77.3784		27.18	47.6951	27.18	-690.616		27.18	355.099	27.18	-1884.41
27.2	37	27.2	90.1307		27.2	24	27.2	264.717		27.2	46	27.2	115.239		27.2	6	27.2	26.8925		27.2	21	27.2	320.255		27.2	127	27.2	2486.96		27.2	10	27.2	96.2563		27.2	7	27.2	73.0572		27.2	39.508	27.2	-628.554		27.2	420.342	27.2	-2050.22
27.22	29	27.22	114.301		27.22	17	27.22	237.927		27.22	30	27.22	109.921		27.22	12	27.22	21.6186		27.22	22	27.22	253.783		27.22	86	27.22	1780.41		27.22	14	27.22	106.696		27.22	15	27.22	74.0535		27.22	35.1477	27.22	-592.855		27.22	569.509	27.22	-2386.44
27.24	38	27.24	133.947		27.24	14	27.24	198.036		27.24	29	27.24	114.803		27.24	11	27.24	18.8137		27.24	20	27.24	214.322		27.24	71	27.24	1186.65		27.24	8	27.24	119.547		27.24	9	27.24	71.9296		27.24	33.8652	27.24	-581.938		27.24	828.099	27.24	-2877.67
27.26	41	27.26	155.732		27.26	22	27.26	157.366		27.26	31	27.26	134.457		27.26	14	27.26	18.0291		27.26	25	27.26	190.209		27.26	46	27.26	794.453		27.26	17	27.26	135.599		27.26	5	27.26	70.5006		27.26	35.2037	27.26	-593.327		27.26	1189.83	27.26	-3449.39
27.28	41	27.28	195.335		27.28	23	27.28	127.698		27.28	39	27.28	158.532		27.28	16	27.28	18.5932		27.28	21	27.28	175.746		27.28	31	27.28	559.284		27.28	18	27.28	155.641		27.28	11	27.28	69.6429		27.28	39.4393	27.28	-628.007		27.28	1506.21	27.28	-3880.99
27.3	34	27.3	254.357		27.3	27	27.3	109.04		27.3	24	27.3	160.723		27.3	15	27.3	19.5185		27.3	16	27.3	168.13		27.3	32	27.3	422.879		27.3	15	27.3	181.249		27.3	3	27.3	69.2735		27.3	47.5959	27.3	-689.898		27.3	1477.98	27.3	-3844.45
27.32	34	27.32	300.059		27.32	21	27.32	99.0149		27.32	36	27.32	135.081		27.32	13	27.32	19.6316		27.32	38	27.32	166.128		27.32	26	27.32	342.89		27.32	16	27.32	214.614		27.32	10	27.32	69.3364		27.32	60.9311	27.32	-780.584		27.32	1133.82	27.32	-3367.23
27.34	36	27.34	281.116		27.34	23	27.34	94.3407		27.34	22	27.34	105.16		27.34	12	27.34	19.3574		27.34	32	27.34	169.118		27.34	29	27.34	295.526		27.34	19	27.34	258.975		27.34	12	27.34	69.795		27.34	79.0274	27.34	-888.974		27.34	770.925	27.34	-2776.55
27.36	31	27.36	216.565		27.36	23	27.36	93.2746		27.36	23	27.36	83.1365		27.36	16	27.36	19.7478		27.36	50	27.36	176.277		27.36	35	27.36	270.118		27.36	22	27.36	319.215		27.36	6	27.36	70.627		27.36	94.354	27.36	-971.36		27.36	511.338	27.36	-2261.28
27.38	34	27.38	156.341		27.38	26	27.38	94.7651		27.38	29	27.38	68.8535		27.38	10	27.38	21.2616		27.38	62	27.38	184.327		27.38	35	27.38	263.628		27.38	31	27.38	402.021		27.38	9	27.38	71.8217		27.38	93.4664	27.38	-966.78		27.38	349.672	27.38	-1869.95
27.4	34	27.4	116.188		27.4	33	27.4	98.4409		27.4	26	27.4	61.1289		27.4	14	27.4	24.1434		27.4	60	27.4	192.098		27.4	33	27.4	277.15		27.4	28	27.4	519.658		27.4	4	27.4	73.3779		27.4	79.4641	27.4	-891.426		27.4	254.583	27.4	-1595.57
27.42	40	27.42	93.6875		27.42	35	27.42	104.406		27.42	34	27.42	58.4843		27.42	18	27.42	28.8457		27.42	94	27.42	202.141		27.42	30	27.42	312.259		27.42	41	27.42	701.003		27.42	9	27.42	75.3034		27.42	66.0661	27.42	-812.81		27.42	197.835	27.42	-1406.54
27.44	19	27.44	83.6263		27.44	24	27.44	112.473		27.44	35	27.44	59.6515		27.44	15	27.44	36.3994		27.44	95	27.44	218.425		27.44	22	27.44	361.485		27.44	46	27.44	1001.02		27.44	8	27.44	80.0906		27.44	58.5635	27.44	-765.268		27.44	162.486	27.44	-1274.7
27.46	23	27.46	82.3301		27.46	37	27.46	123.18		27.46	44	27.46	63.7369		27.46	15	27.46	48.9435		27.46	120	27.46	240.347		27.46	34	27.46	392.124		27.46	58	27.46	1495.37		27.46	3	27.46	82.4133		27.46	56.8531	27.46	-754.01		27.46	139.377	27.46	-1180.58
27.48	36	27.48	88.3352		27.48	53	27.48	137.142		27.48	49	27.48	71.2678		27.48	20	27.48	70.2497		27.48	151	27.48	268.282		27.48	28	27.48	377.417		27.48	71	27.48	2246.95		27.48	11	27.48	85.6641		27.48	60.36	27.48	-776.917		27.48	123.981	27.48	-1113.47
27.5	32	27.5	101.533		27.5	56	27.5	155.32		27.5	41	27.5	83.0169		27.5	20	27.5	105.478		27.5	146	27.5	297.666		27.5	33	27.5	347.464		27.5	115	27.5	3225.56		27.5	4	27.5	89.4062		27.5	69.5261	27.5	-833.823		27.5	113.977	27.5	-1067.6
27.52	40	27.52	120.259		27.52	55	27.52	179.203		27.52	80	27.52	100.774		27.52	19	27.52	158.789		27.52	190	27.52	328.409		27.52	53	27.52	323.487		27.52	119	27.52	4135.56		27.52	11	27.52	93.6965		27.52	86.8202	27.52	-931.774		27.52	108.04	27.52	-1039.42
27.54	48	27.54	136.674		27.54	75	27.54	211.208		27.54	75	27.54	128.628		27.54	21	27.54	223.909		27.54	183	27.54	368.564		27.54	64	27.54	303.406		27.54	113	27.54	4224.95		27.54	9	27.54	97.7626		27.54	117.234	27.54	-1082.75		27.54	105.414	27.54	-1026.71
27.56	47	27.56	142.604		27.56	70	27.56	255.592		27.56	116	27.56	174.481		27.56	25	27.56	262.617		27.56	152	27.56	428.412		27.56	83	27.56	289.295		27.56	98	27.56	3336.4		27.56	8	27.56	103.406		27.56	167.449	27.56	-1294.02		27.56	106.636	27.56	-1032.65
27.58	52	27.58	146.264		27.58	81	27.58	320.578		27.58	141	27.58	251.429		27.58	24	27.58	233.269		27.58	143	27.58	514.336		27.58	98	27.58	283.757		27.58	73	27.58	2275.88		27.58	15	27.58	109.871		27.58	241.102	27.58	-1552.74		27.58	110.155	27.58	-1049.55
27.6	54	27.6	161.378		27.6	65	27.6	422.327		27.6	150	27.6	376.132		27.6	35	27.6	168.061		27.6	150	27.6	637.494		27.6	134	27.6	282.681		27.6	64	27.6	1486.21		27.6	14	27.6	117.302		27.6	321.497	27.6	-1793.03		27.6	117.385	27.6	-1083.44
27.62	60	27.62	197.342		27.62	93	27.62	589.642		27.62	178	27.62	556.599		27.62	20	27.62	111.216		27.62	164	27.62	815.751		27.62	133	27.62	288.245		27.62	50	27.62	983.198		27.62	6	27.62	125.88		27.62	349.523	27.62	-1869.55		27.62	129.647	27.62	-1138.62
27.64	78	27.64	263.34		27.64	77	27.64	864.195		27.64	160	27.64	750.714		27.64	18	27.64	73.0146		27.64	198	27.64	1079.76		27.64	149	27.64	306.302		27.64	34	27.64	682.476		27.64	12	27.64	135.838		27.64	294.778	27.64	-1716.91		27.64	149.374	27.64	-1222.19
27.66	75	27.66	367.909		27.66	81	27.66	1285.03		27.66	154	27.66	820.882		27.66	21	27.66	49.7512		27.66	241	27.66	1497.61		27.66	152	27.66	341.068		27.66	20	27.66	501.516		27.66	8	27.66	147.938		27.66	215.045	27.66	-1466.44		27.66	181.551	27.66	-1347.41
27.68	71	27.68	504.924		27.68	80	27.68	1820.37		27.68	139	27.68	714.388		27.68	17	27.68	35.9461		27.68	307	27.68	2190.03		27.68	144	27.68	397.017		27.68	12	27.68	387.048		27.68	10	27.68	161.673		27.68	153.168	27.68	-1237.61		27.68	235.287	27.68	-1533.91
27.7	88	27.7	619.591		27.7	72	27.7	2203.95		27.7	104	27.7	568.008		27.7	15	27.7	27.4738		27.7	364	27.7	3281.74		27.7	141	27.7	483.875		27.7	11	27.7	309.743		27.7	9	27.7	178.025		27.7	114.384	27.7	-1069.5		27.7	324.47	27.7	-1801.3
27.72	77	27.72	652.243		27.72	95	27.72	2077.53		27.72	83	27.72	456.051		27.72	11	27.72	21.915		27.72	493	27.72	4749.29		27.72	133	27.72	616.81		27.72	12	27.72	254.701		27.72	5	27.72	197.72		27.72	92.7705	27.72	-963.175		27.72	463.853	27.72	-2153.73
27.74	78	27.74	671.957		27.74	70	27.74	1635.89		27.74	84	27.74	372.162		27.74	16	27.74	18.0278		27.74	570	27.74	5974.8		27.74	111	27.74	814.597		27.74	6	27.74	214.119		27.74	10	27.74	221.772		27.74	81.9741	27.74	-905.395		27.74	650.073	27.74	-2549.65
27.76	74	27.76	773.047		27.76	66	27.76	1264.76		27.76	52	27.76	311.875		27.76	16	27.76	15.1853		27.76	642	27.76	5818.01		27.76	126	27.76	1083.32		27.76	10	27.76	183.51		27.76	13	27.76	251.626		27.76	77.7504	27.76	-881.762		27.76	816.104	27.76	-2856.75
27.78	59	27.78	956.812		27.78	76	27.78	1095.63		27.78	57	27.78	265.539		27.78	22	27.78	13.0756		27.78	661	27.78	4513.34		27.78	174	27.78	1411.05		27.78	5	27.78	160.024		27.78	20	27.78	289.403		27.78	78.0318	27.78	-883.356		27.78	855.02	27.78	-2924.07
27.8	66	27.8	1083.49		27.8	86	27.8	1139.8		27.8	59	27.8	233.286		27.8	13	27.8	11.4419		27.8	655	27.8	3214.3		27.8	173	27.8	1807.9		27.8	7	27.8	141.549		27.8	16	27.8	338.372		27.8	82.392	27.8	-907.7		27.8	756.786	27.8	-2750.97
27.82	69	27.82	973.386		27.82	101	27.82	1383.58		27.82	61	27.82	218.408		27.82	19	27.82	10.1584		27.82	580	27.82	2362.11		27.82	161	27.82	2202.09		27.82	9	27.82	126.535		27.82	15	27.82	403.956		27.82	91.4314	27.82	-956.198		27.82	620.494	27.82	-2490.97
27.84	68	27.84	719.912		27.84	104	27.84	1753.56		27.84	72	27.84	204.963		27.84	20	27.84	9.13713		27.84	509	27.84	1956.16		27.84	181	27.84	2369.14		27.84	5	27.84	114.256		27.84	19	27.84	496.131		27.84	108.254	27.84	-1040.45		27.84	538.657	27.84	-2320.9
27.86	61	27.86	495.155		27.86	99	27.86	2030.05		27.86	51	27.86	177.997		27.86	23	27.86	8.33462		27.86	396	27.86	1940.59		27.86	199	27.86	2370.72		27.86	8	27.86	104.369		27.86	20	27.86	634.591		27.86	136.017	27.86	-1166.26		27.86	526.699	27.86	-2294.99
27.88	85	27.88	344.621		27.88	100	27.88	1998.94		27.88	62	27.88	147.377		27.88	21	27.88	8.66027		27.88	245	27.88	2297.24		27.88	189	27.88	2592.92		27.88	9	27.88	96.4997		27.88	17	27.88	856.944		27.88	177.527	27.88	-1332.39		27.88	541.241	27.88	-2326.46
27.9	82	27.9	255.753		27.9	140	27.9	1680.76		27.9	56	27.9	125		27.9	29	27.9	8.18762		27.9	176	27.9	3016.07		27.9	162	27.9	3304.03		27.9	16	27.9	90.4744		27.9	24	27.9	1223.85		27.9	227.68	27.9	-1508.91		27.9	527.198	27.9	-2296.08
27.92	66	27.92	207.998		27.92	141	27.92	1306.08		27.92	77	27.92	112.177		27.92	17	27.92	7.83244		27.92	91	27.92	3906.01		27.92	114	27.92	4606.98		27.92	14	27.92	85.6891		27.92	67	27.92	1815.39		27.92	259.073	27.92	-1609.57		27.92	510.94	27.92	-2260.4
27.94	52	27.94	186.908		27.94	178	27.94	1063.68		27.94	109	27.94	106.559		27.94	22	27.94	6.93778		27.94	88	27.94	4275.52		27.94	105	27.94	6244.23		27.94	4	27.94	82.1377		27.94	131	27.94	2668.23		27.94	246.985	27.94	-1571.57		27.94	553.523	27.94	-2352.71
27.96	73	27.96	186.086		27.96	207	27.96	1003.56		27.96	147	27.96	107.116		27.96	24	27.96	6.84189		27.96	28	27.96	3655.11		27.96	70	27.96	7076.79		27.96	9	27.96	79.7359		27.96	151	27.96	3576.76		27.96	216.59	27.96	-1471.7		27.96	686.441	27.96	-2620
27.98	59	27.98	206.971		27.98	278	27.98	1137.85		27.98	224	27.98	113.775		27.98	25	27.98	6.80467		27.98	37	27.98	2663.68		27.98	55	27.98	6111.03		27.98	13	27.98	78.4996		27.98	148	27.98	3873.71		27.98	196.56	27.98	-1402		27.98	904.864	27.98	-3008.1
28	61	28	257.055		28	293	28	1480.96		28	310	28	127.182		28	32	28	6.87031		28	31	28	1839		28	37	28	4343.49		28	13	28	78.5316		28	149	28	3290.22		28	193.939	28	-1392.62		28	1122.18	28	-3349.9
28.02	76	28.02	345.609		28.02	298	28.02	2003.41		28.02	420	28.02	149.582		28.02	42	28.02	7.05281		28.02	29	28.02	1262.89		28.02	20	28.02	2863.3		28.02	12	28.02	79.9229		28.02	144	28.02	2481.65		28.02	207.697	28.02	-1441.17		28.02	1181.81	28.02	-3437.74
28.04	69	28.04	470.661		28.04	288	28.04	2457.62		28.04	477	28.04	185.938		28.04	49.2632	28.04	8.04928		28.04	27	28.04	892.599		28.04	13	28.04	1883.1		28.04	14	28.04	82.9836		28.04	144	28.04	1863.32		28.04	237.797	28.04	-1542.07		28.04	1024.63	28.04	-3200.98
28.06	68	28.06	582.297		28.06	256	28.06	2380.2		28.06	521	28.06	246.771		28.06	59.2926	28.06	8.57802		28.06	23	28.06	663.254		28.06	13	28.06	1286		28.06	20	28.06	87.2314		28.06	109	28.06	1462.43		28.06	286.872	28.06	-1693.73		28.06	769.765	28.06	-2774.46
28.08	80	28.08	576.758		28.08	234	28.08	1833.66		28.08	598	28.08	350.337		28.08	65.5178	28.08	9.04449		28.08	21	28.08	517.543		28.08	12	28.08	930.805		28.08	9	28.08	91.7747		28.08	95	28.08	1261.15		28.08	363.961	28.08	-1907.78		28.08	558.945	28.08	-2364.2
28.1	73	28.1	457.776		28.1	219	28.1	1276.36		28.1	644	28.1	521.43		28.1	75.3742	28.1	10.2476		28.1	23	28.1	419.936		28.1	14	28.1	710.103		28.1	26	28.1	97.4503		28.1	103	28.1	1228.36		28.1	489.215	28.1	-2211.82		28.1	428.874	28.1	-2070.93
28.12	59	28.12	330.547		28.12	165	28.12	891.249		28.12	645	28.12	778.194		28.12	81.2535	28.12	12.1672		28.12	24	28.12	350.955		28.12	8	28.12	564.035		28.12	20	28.12	107.117		28.12	97	28.12	1356.41		28.12	700.451	28.12	-2646.6		28.12	366.849	28.12	-1915.33
28.14	64	28.14	241.352		28.14	123	28.14	671.02		28.14	558	28.14	1080.34		28.14	87.3057	28.14	15.3387		28.14	35	28.14	300.174		28.14	21	28.14	461.498		28.14	21	28.14	124.373		28.14	100	28.14	1687.76		28.14	1055.01	28.14	-3248.1		28.14	356.672	28.14	-1888.58
28.16	93	28.16	189.671		28.16	71	28.16	566.696		28.16	500	28.16	1239.95		28.16	89.7266	28.16	20.6142		28.16	24	28.16	261.783		28.16	13	28.16	386.301		28.16	20	28.16	154.379		28.16	76	28.16	2315.15		28.16	1611.55	28.16	-4014.42		28.16	393.241	28.16	-1983.03
28.18	91	28.18	165.216		28.18	49	28.18	520.493		28.18	379	28.18	1098.5		28.18	91.9746	28.18	28.9536		28.18	26	28.18	232.36		28.18	9	28.18	328.52		28.18	36	28.18	203.865		28.18	74	28.18	3343.37		28.18	2350.27	28.18	-4847.96		28.18	483.535	28.18	-2198.94
28.2	88	28.2	159.839		28.2	37	28.2	475.169		28.2	313	28.2	825.137		28.2	95.433	28.2	40.4363		28.2	33	28.2	209.754		28.2	11	28.2	282.179		28.2	34	28.2	277.337		28.2	68	28.2	4735.29		28.2	2964.3	28.2	-5444.54		28.2	644.185	28.2	-2538.08
28.22	128	28.22	170.439		28.22	38	28.22	423.727		28.22	262	28.22	613.156		28.22	95.9518	28.22	51.1296		28.22	20	28.22	192.806		28.22	13	28.22	244.783		28.22	43	28.22	361.85		28.22	70	28.22	5876.6		28.22	2889.33	28.22	-5375.25		28.22	887.551	28.22	-2979.18
28.24	192	28.24	200.728		28.24	17	28.24	385.77		28.24	145	28.24	511.98		28.24	82.8098	28.24	52.4294		28.24	29	28.24	181.015		28.24	9	28.24	214.844		28.24	47	28.24	402.208		28.24	56	28.24	5670.65		28.24	2202.84	28.24	-4693.45		28.24	1148.2	28.24	-3388.5
28.26	253	28.26	260.905		28.26	24	28.26	345.534		28.26	140	28.26	512.33		28.26	70.8783	28.26	44.9213		28.26	24	28.26	174.809		28.26	6	28.26	190.738		28.26	49	28.26	358.796		28.26	33	28.26	4368.69		28.26	1485.83	28.26	-3854.65		28.26	1211.29	28.26	-3480.36
28.28	304	28.28	368.344		28.28	28	28.28	286.076		28.28	108	28.28	579.409		28.28	53	28.28	38.0971		28.28	21	28.28	173.744		28.28	13	28.28	171.148		28.28	25	28.28	284.063		28.28	48	28.28	3069.76		28.28	975.125	28.28	-3122.7		28.28	994.96	28.28	-3154.3
28.3	367	28.3	539.709		28.3	21	28.3	226.609		28.3	69	28.3	623.923		28.3	55	28.3	36.6686		28.3	27	28.3	177.5		28.3	12	28.3	155.174		28.3	30	28.3	226.056		28.3	40	28.3	2180.32		28.3	658.822	28.3	-2566.75		28.3	711.323	28.3	-2667.06
28.32	401	28.32	763.638		28.32	32	28.32	181.766		28.32	72	28.32	549.585		28.32	49.782	28.32	40.8721		28.32	19	28.32	182.729		28.32	12	28.32	142.1		28.32	32	28.32	192.953		28.32	25	28.32	1668.38		28.32	473.969	28.32	-2177.08		28.32	498.496	28.32	-2232.7
28.34	516	28.34	928.036		28.34	32	28.34	151.361		28.34	57	28.34	406.79		28.34	35	28.34	47.3175		28.34	33	28.34	187.934		28.34	12	28.34	131.485		28.34	24	28.34	179.702		28.34	36	28.34	1424.29		28.34	366.287	28.34	-1913.86		28.34	367.805	28.34	-1917.83
28.36	492	28.36	866.077		28.36	26	28.36	131.453		28.36	49	28.36	282.027		28.36	41	28.36	48.4073		28.36	30	28.36	198.301		28.36	14	28.36	123.109		28.36	17	28.36	180.353		28.36	13	28.36	1368.81		28.36	302.623	28.36	-1739.61		28.36	293.646	28.36	-1713.61
28.38	548	28.38	648.489		28.38	25	28.38	118.467		28.38	31	28.38	196.554		28.38	46	28.38	42.076		28.38	29	28.38	221.283		28.38	11	28.38	117.009		28.38	17	28.38	190.936		28.38	23	28.38	1479.92		28.38	266.167	28.38	-1631.46		28.38	251.308	28.38	-1585.27
28.4	509	28.4	444.929		28.4	25	28.4	109.837		28.4	32	28.4	142.891		28.4	30.7608	28.4	33.5648		28.4	23	28.4	265.801		28.4	16	28.4	113.643		28.4	27	28.4	210.483		28.4	26	28.4	1797.15		28.4	250.908	28.4	-1584.01		28.4	230.312	28.4	-1517.6
28.42	491	28.42	308.383		28.42	29	28.42	104.729		28.42	18	28.42	109.753		28.42	49	28.42	25.4745		28.42	17	28.42	332.199		28.42	12	28.42	113.918		28.42	22	28.42	239.77		28.42	46	28.42	2408.51		28.42	257.311	28.42	-1604.09		28.42	229.273	28.42	-1514.18
28.44	468	28.44	230.87		28.44	30	28.44	102.296		28.44	26	28.44	88.547		28.44	52	28.44	19.1562		28.44	19	28.44	390.119		28.44	18	28.44	119.776		28.44	19	28.44	281.658		28.44	45	28.44	3401.86		28.44	290.822	28.44	-1705.35		28.44	248.946	28.44	-1577.8
28.46	417	28.46	192.634		28.46	26	28.46	102.43		28.46	19	28.46	74.1395		28.46	52	28.46	14.9738		28.46	31	28.46	381.187		28.46	8	28.46	132.602		28.46	30	28.46	341.743		28.46	53	28.46	4689.11		28.46	360.376	28.46	-1898.36		28.46	279.025	28.46	-1670.4
28.48	337	28.48	172.098		28.48	37	28.48	105.216		28.48	24	28.48	63.8521		28.48	38	28.48	12.4003		28.48	22	28.48	312.282		28.48	10	28.48	151.107		28.48	31	28.48	430.933		28.48	63	28.48	5584.42		28.48	477.277	28.48	-2184.67		28.48	294.7	28.48	-1716.68
28.5	276	28.5	150.631		28.5	22	28.5	111.426		28.5	24	28.5	56.3156		28.5	42	28.5	10.8407		28.5	23	28.5	239.715		28.5	16	28.5	162.964		28.5	39	28.5	570.548		28.5	81	28.5	5176.76		28.5	637.331	28.5	-2524.54		28.5	284.573	28.5	-1686.93
28.52	215	28.52	127.803		28.52	20	28.52	122.054		28.52	25	28.52	50.7791		28.52	39	28.52	10.5051		28.52	19	28.52	188.363		28.52	13	28.52	152.721		28.52	52	28.52	799.231		28.52	71	28.52	3964.43		28.52	760.722	28.52	-2758.12		28.52	250.786	28.52	-1583.62
28.54	187	28.54	111.601		28.54	27	28.54	139.21		28.54	28	28.54	46.8229		28.54	28	28.54	9.9319		28.54	22	28.54	157.589		28.54	11	28.54	128.797		28.54	70	28.54	1176.32		28.54	92	28.54	2892.29		28.54	715.215	28.54	-2674.35		28.54	209.135	28.54	-1446.15
28.56	123	28.56	104.765		28.56	29	28.56	167.023		28.56	21	28.56	44.2398		28.56	22	28.56	9.59323		28.56	30	28.56	142.675		28.56	8	28.56	107.434		28.56	83	28.56	1768.49		28.56	105	28.56	2241.74		28.56	543.784	28.56	-2331.92		28.56	179.108	28.56	-1338.31
28.58	97	28.58	107.245		28.58	27	28.58	214.375		28.58	32	28.58	43.0105		28.58	20	28.58	9.41864		28.58	36	28.58	137.458		28.58	14	28.58	93.3113		28.58	95	28.58	2572.65		28.58	90	28.58	1996.9		28.58	378.761	28.58	-1946.18		28.58	165.713	28.58	-1287.3
28.6	81	28.6	117.972		28.6	19	28.6	295.201		28.6	22	28.6	43.3493		28.6	14	28.6	9.37151		28.6	34	28.6	140.643		28.6	14	28.6	85.7245		28.6	110	28.6	3332.4		28.6	115	28.6	2122.55		28.6	262.552	28.6	-1620.35		28.6	167.841	28.6	-1295.54
28.62	55	28.62	135.172		28.62	17	28.62	428.152		28.62	31	28.62	45.8744		28.62	15.5437	28.62	9.42327		28.62	42	28.62	147.788		28.62	14	28.62	83.2414		28.62	135	28.62	3675.92		28.62	109	28.62	2623.87		28.62	187.804	28.62	-1370.42		28.62	186.692	28.62	-1366.35
28.64	41	28.64	162.547		28.64	24	28.64	624.701		28.64	22	28.64	51.9318		28.64	13	28.64	9.53596		28.64	49	28.64	152.978		28.64	15	28.64	82.093		28.64	99	28.64	3522.83		28.64	100	28.64	3489.64		28.64	141.197	28.64	-1188.26		28.64	227.07	28.64	-1506.88
28.66	38	28.66	208.542		28.66	24	28.66	847.064		28.66	51	28.66	63.6607		28.66	17	28.66	9.76343		28.66	30	28.66	155.039		28.66	7	28.66	87.5074		28.66	126	28.66	2856.42		28.66	118	28.66	4439.71		28.66	111.987	28.66	-1058.24		28.66	299.069	28.66	-1729.36
28.68	42	28.68	269.983		28.68	19	28.68	962.834		28.68	35	28.68	83.8728		28.68	16	28.68	10.0827		28.68	19	28.68	160.105		28.68	20	28.68	97.1435		28.68	112	28.68	2033.22		28.68	83	28.68	4662.02		28.68	93.0615	28.68	-964.684		28.68	414.216	28.68	-2035.23
28.7	29	28.7	315.101		28.7	19	28.7	875.549		28.7	45	28.7	113.231		28.7	10	28.7	10.5139		28.7	35	28.7	172.823		28.7	16	28.7	107.549		28.7	94	28.7	1404.25		28.7	82	28.7	3847.75		28.7	80.563	28.7	-897.569		28.7	569.585	28.7	-2386.6
28.72	33	28.72	318.96		28.72	17	28.72	674.871		28.72	29	28.72	142.497		28.72	12	28.72	11.0929		28.72	27	28.72	196.434		28.72	11	28.72	108.226		28.72	63	28.72	1006.47		28.72	69	28.72	2786.73		28.72	72.6957	28.72	-852.618		28.72	723.308	28.72	-2689.44
28.74	29	28.74	311.47		28.74	25	28.74	497.665		28.74	23	28.74	147.099		28.74	11	28.74	11.8651		28.74	29	28.74	236.102		28.74	13	28.74	96.4882		28.74	60	28.74	757.894		28.74	57	28.74	1993.95		28.74	68.7552	28.74	-829.187		28.74	807.417	28.74	-2841.51
28.76	23	28.76	299.97		28.76	18	28.76	383.737		28.76	37	28.76	122.626		28.76	15	28.76	12.8462		28.76	20	28.76	301.22		28.76	15	28.76	82.5182		28.76	62	28.76	600.103		28.76	73	28.76	1524.47		28.76	68.3846	28.76	-826.95		28.76	768.564	28.76	-2772.3
28.78	25	28.78	255.39		28.78	9	28.78	315.774		28.78	24	28.78	94.1211		28.78	12	28.78	13.8879		28.78	29	28.78	406.72		28.78	9	28.78	72.3443		28.78	40	28.78	503.85		28.78	61	28.78	1315.94		28.78	70.5951	28.78	-840.209		28.78	664.319	28.78	-2577.44
28.8	36	28.8	190.938		28.8	20	28.8	282.852		28.8	25	28.8	75.5252		28.8	14	28.8	14.6033		28.8	24	28.8	569.816		28.8	19	28.8	66.0949		28.8	37	28.8	435.631		28.8	53	28.8	1320.6		28.8	71.793	28.8	-847.307		28.8	604.926	28.8	-2459.53
28.82	28	28.82	138.368		28.82	14	28.82	281.928		28.82	29	28.82	66.6591		28.82	9	28.82	14.9072		28.82	24	28.82	790.736		28.82	6	28.82	62.7884		28.82	29	28.82	362.469		28.82	42	28.82	1532.84		28.82	72.3151	28.82	-850.383		28.82	608.528	28.82	-2466.84
28.84	19	28.84	105.15		28.84	20	28.84	297.448		28.84	36	28.84	61.557		28.84	15	28.84	15.2191		28.84	23	28.84	1039.08		28.84	14	28.84	61.3341		28.84	33	28.84	290.756		28.84	37	28.84	1963.34		28.84	76.5546	28.84	-874.955		28.84	604.984	28.84	-2459.64
28.86	25	28.86	88.4955		28.86	19	28.86	300.743		28.86	42	28.86	54.7062		28.86	13	28.86	16.2396		28.86	21	28.86	1300.18		28.86	6	28.86	61.0657		28.86	26	28.86	235.941		28.86	30	28.86	2534.67		28.86	85.3375	28.86	-923.783		28.86	528.42	28.86	-2298.74
28.88	23	28.88	85.0173		28.88	18	28.88	264.028		28.88	35	28.88	47.8413		28.88	9	28.88	17.0584		28.88	24	28.88	1471.94		28.88	16	28.88	61.6308		28.88	20	28.88	200.152		28.88	28	28.88	2862.95		28.88	90.1396	28.88	-949.419		28.88	428.562	28.88	-2070.17
28.9	22	28.9	92.3888		28.9	19	28.9	204.471		28.9	42	28.9	44.0035		28.9	13	28.9	18.1197		28.9	25	28.9	1344.32		28.9	19	28.9	62.8737		28.9	15	28.9	180.517		28.9	19	28.9	2546.57		28.9	80.8347	28.9	-899.081		28.9	363.794	28.9	-1907.34
28.92	25	28.92	106.554		28.92	14	28.92	153.633		28.92	31	28.92	44.2123		28.92	18	28.92	19.5135		28.92	28	28.92	1016.52		28.92	16	28.92	64.5495		28.92	22	28.92	172.632		28.92	20	28.92	1897.59		28.92	63.8103	28.92	-798.814		28.92	350.347	28.92	-1871.75
28.94	16	28.94	115.045		28.94	15	28.94	119.943		28.94	47	28.94	49.3481		28.94	13	28.94	21.036		28.94	22	28.94	722.369		28.94	15	28.94	67.0573		28.94	23	28.94	167.388		28.94	34	28.94	1338.2		28.94	48.9792	28.94	-699.851		28.94	395.454	28.94	-1988.6
28.96	18	28.96	105.716		28.96	10	28.96	99.7509		28.96	54	28.96	61.3005		28.96	13	28.96	22.8144		28.96	28	28.96	530.866		28.96	10	28.96	70.2446		28.96	17	28.96	152.185		28.96	30	28.96	965.583		28.96	38.687	28.96	-621.989		28.96	513.678	28.96	-2266.45
28.98	18	28.98	89.0251		28.98	15	28.98	89.204		28.98	36	28.98	82.9856		28.98	19	28.98	24.8891		28.98	33	28.98	423.453		28.98	19	28.98	74.3706		28.98	24	28.98	128.423		28.98	25	28.98	743.938		28.98	32.1148	28.98	-566.699		28.98	723.901	28.98	-2690.54
29	18	29	78.791		29	10	29	85.758		29	29	29	116.562		29	16	29	27.5465		29	32	29	368.544		29	21	29	79.1856		29	28	29	106.834		29	23	29	623.829		29	27.8627	29	-527.851		29	1019.94	29	-3193.65
29.02	29	29.02	78.8957		29.02	11	29.02	88.2236		29.02	34	29.02	156.344		29.02	19	29.02	30.174		29.02	45	29.02	351.149		29.02	21	29.02	86.4497		29.02	19	29.02	86.7892		29.02	35	29.02	573.032		29.02	25.0159	29.02	-500.159		29.02	1291.19	29.02	-3593.32
29.04	21	29.04	86.9718		29.04	11	29.04	98.2759		29.04	29	29.04	177.02		29.04	12	29.04	33.6074		29.04	53	29.04	368.475		29.04	25	29.04	93.6826		29.04	16	29.04	75.4884		29.04	38	29.04	575.11		29.04	23.0017	29.04	-479.601		29.04	1302.93	29.04	-3609.62
29.06	23	29.06	94.1941		29.06	21	29.06	119.534		29.06	31	29.06	159.895		29.06	19	29.06	37.7368		29.06	61	29.06	406.974		29.06	41	29.06	102.506		29.06	14	29.06	67.571		29.06	31	29.06	627.103		29.06	21.5266	29.06	-463.968		29.06	1029.95	29.06	-3209.29
29.08	14	29.08	93.418		29.08	25	29.08	157.16		29.08	26	29.08	129.783		29.08	20	29.08	42.7687		29.08	87	29.08	425.079		29.08	53	29.08	113.436		29.08	16	29.08	61.9321		29.08	40	29.08	718.18		29.08	20.1365	29.08	-448.737		29.08	711.744	29.08	-2667.85
29.1	21	29.1	88.8692		29.1	9	29.1	214.372		29.1	19	29.1	108.951		29.1	14	29.1	49.0005		29.1	96	29.1	393.475		29.1	45	29.1	127.086		29.1	9	29.1	57.9332		29.1	35	29.1	787.944		29.1	19.394	29.1	-440.386		29.1	472.87	29.1	-2174.56
29.12	25	29.12	79.5008		29.12	14	29.12	279.516		29.12	12	29.12	94.3439		29.12	20	29.12	56.882		29.12	91	29.12	348.163		29.12	48	29.12	144.397		29.12	10	29.12	55.3057		29.12	70	29.12	748.109		29.12	18.9553	29.12	-440		29.12	319.341	29.12	-1787.01
29.14	34	29.14	64.734		29.14	15	29.14	316.859		29.14	20	29.14	77.0903		29.14	22	29.14	67.1303		29.14	87	29.14	323.357		29.14	47	29.14	166.804		29.14	12	29.14	54.0779		29.14	109	29.14	632.699		29.14	18.978	29.14	-440		29.14	226.441	29.14	-1504.8
29.16	21	29.16	49.9098		29.16	16	29.16	314.984		29.16	14	29.16	58.3382		29.16	20	29.16	80.9147		29.16	94	29.16	327.385		29.16	58	29.16	196.669		29.16	4	29.16	54.45		29.16	131	29.16	528.787		29.16	19.3173	29.16	-440		29.16	170.062	29.16	-1304.08
29.18	23	29.18	38.3433		29.18	17	29.18	289.346		29.18	12	29.18	43.7695		29.18	21	29.18	100.123		29.18	78	29.18	360.37		29.18	73	29.18	238.285		29.18	18	29.18	56.7		29.18	157	29.18	463.693		29.18	20.0244	29.18	-447.487		29.18	133.897	29.18	-1157.14
29.2	18	29.2	30.8661		29.2	20	29.2	234.816		29.2	7	29.2	34.3239		29.2	32	29.2	127.541		29.2	61	29.2	421.392		29.2	59	29.2	299.998		29.2	8	29.2	60.7043		29.2	176	29.2	433.343		29.2	21.3971	29.2	-462.57		29.2	109.246	29.2	-1045.21
29.22	23	29.22	25.5986		29.22	29	29.22	171.068		29.22	16	29.22	28.4204		29.22	35	29.22	167.141		29.22	41	29.22	506.968		29.22	79	29.22	397.472		29.22	10	29.22	65.3305		29.22	192	29.22	428.788		29.22	23.8454	29.22	-488.318		29.22	90.8857	29.22	-953.34
29.24	18	29.24	21.7849		29.24	16	29.24	122.11		29.24	18	29.24	24.6084		29.24	38	29.24	223.215		29.24	33	29.24	634.96		29.24	93	29.24	555.844		29.24	15	29.24	70.7327		29.24	250	29.24	443.621		29.24	28.1948	29.24	-530.988		29.24	77.8348	29.24	-882.24
29.26	17	29.26	19.1667		29.26	19	29.26	90.8926		29.26	19	29.26	22.1127		29.26	44	29.26	301.312		29.26	19	29.26	785.885		29.26	112	29.26	806.858		29.26	23	29.26	81.3592		29.26	338	29.26	475.383		29.26	35.9122	29.26	-599.268		29.26	67.0978	29.26	-819.132
29.28	24	29.28	16.5241		29.28	10	29.28	72.867		29.28	12	29.28	20.7162		29.28	46	29.28	418.738		29.28	17	29.28	967.639		29.28	133	29.28	1162.95		29.28	20	29.28	104.094		29.28	392	29.28	525.241		29.28	49.0129	29.28	-700.092		29.28	58.9317	29.28	-767.67
29.3	18	29.3	15.5083		29.3	16	29.3	63.9906		29.3	17	29.3	20.1964		29.3	55	29.3	601.723		29.3	19	29.3	1273.98		29.3	138	29.3	1535.52		29.3	21	29.3	138.622		29.3	539	29.3	598.258		29.3	69.0448	29.3	-830.932		29.3	52.7991	29.3	-726.63
29.32	14	29.32	15.0504		29.32	11	29.32	61.1659		29.32	19	29.32	20.6748		29.32	52	29.32	848.33		29.32	10	29.32	1818.97		29.32	199	29.32	1667.92		29.32	20	29.32	180.716		29.32	702	29.32	704.698		29.32	93.0579	29.32	-964.665		29.32	47.5535	29.32	-689.59
29.34	11	29.34	15.1539		29.34	10	29.34	65.6587		29.34	15	29.34	22.57		29.34	44	29.34	1056.28		29.34	9	29.34	2646.52		29.34	230	29.34	1484.61		29.34	24	29.34	202.146		29.34	686	29.34	861.835		29.34	105.783	29.34	-1028.51		29.34	43.2848	29.34	-657.912
29.36	19	29.36	15.9831		29.36	12	29.36	75.0504		29.36	15	29.36	25.8675		29.36	33	29.36	1039.75		29.36	19	29.36	3535.89		29.36	265	29.36	1232.67		29.36	15	29.36	178.199		29.36	655	29.36	1096.68		29.36	93.0614	29.36	-964.683		29.36	39.5698	29.36	-629.045
29.38	20	29.38	17.9365		29.38	17	29.38	86.3882		29.38	27	29.38	31.945		29.38	35	29.38	834.325		29.38	11	29.38	3779.43		29.38	238	29.38	1102.97		29.38	14	29.38	134.253		29.38	586	29.38	1447.13		29.38	68.3362	29.38	-826.657		29.38	36.7857	29.38	-606.512
29.4	19	29.4	22.1022		29.4	7	29.4	87.3564		29.4	21	29.4	42.4885		29.4	40	29.4	629.562		29.4	12	29.4	3081.44		29.4	177	29.4	1170.4		29.4	17	29.4	97.685		29.4	457	29.4	1952.23		29.4	47.5372	29.4	-689.472		29.4	34.5746	29.4	-588.002
29.42	21	29.42	28.4747		29.42	13	29.42	75.9755		29.42	24	29.42	59.4777		29.42	47	29.42	501.683		29.42	16	29.42	2142.8		29.42	186	29.42	1464.49		29.42	10	29.42	73.1541		29.42	398	29.42	2665.3		29.42	33.6602	29.42	-580.174		29.42	32.8226	29.42	-572.91
29.44	14	29.44	37.8709		29.44	14	29.44	62.5629		29.44	28	29.44	81.4664		29.44	41	29.44	464.191		29.44	19	29.44	1424.88		29.44	172	29.44	2015.77		29.44	12	29.44	57.697		29.44	259	29.44	3729.5		29.44	25.1986	29.44	-501.982		29.44	31.4654	29.44	-560.94
29.46	19	29.46	46.8896		29.46	16	29.46	51.1511		29.46	25	29.46	98.8214		29.46	44	29.46	518.063		29.46	16	29.46	974.479		29.46	128	29.46	2708.52		29.46	9	29.46	47.5654		29.46	193	29.46	5272.63		29.46	20.1343	29.46	-448.713		29.46	30.1419	29.46	-549.016
29.48	18	29.48	48.346		29.48	15	29.48	41.8162		29.48	32	29.48	96.3558		29.48	34	29.48	650.474		29.48	13	29.48	718.526		29.48	95	29.48	3116.28		29.48	9	29.48	41.0657		29.48	108	29.48	7183.73		29.48	16.9829	29.48	-440		29.48	30.1043	29.48	-548.674
29.5	19	29.5	40.9555		29.5	12	29.5	35.2251		29.5	35	29.5	78.9271		29.5	24	29.5	796.408		29.5	16	29.5	572.184		29.5	70	29.5	2951.84		29.5	6	29.5	36.7761		29.5	67	29.5	8750.82		29.5	14.8852	29.5	-440		29.5	30.5599	29.5	-552.81
29.52	27	29.52	32.6963		29.52	19	29.52	31.1648		29.52	32	29.52	62.1533		29.52	33	29.52	805.135		29.52	18	29.52	467.215		29.52	38	29.52	2571.17		29.52	11	29.52	33.851		29.52	67	29.52	8459.59		29.52	13.4367	29.52	-440		29.52	33.0288	29.52	-574.707
29.54	15	29.54	27.759		29.54	11	29.54	26.7839		29.54	28	29.54	53.0238		29.54	23	29.54	642.588		29.54	10	29.54	381.14		29.54	28	29.54	2131.43		29.54	11	29.54	31.8137		29.54	59	29.54	6482.39		29.54	12.3551	29.54	-440		29.54	36.9151	29.54	-607.578
29.56	22	29.56	26.1428		29.56	7	29.56	27.2008		29.56	30	29.56	52.3456		29.56	17	29.56	450.146		29.56	9	29.56	318.795		29.56	32	29.56	1590.4		29.56	8	29.56	30.3826		29.56	43	29.56	4421.7		29.56	11.5389	29.56	-440		29.56	40.5963	29.56	-637.152
29.58	12	29.58	27.9673		29.58	14	29.58	27.8558		29.58	31	29.58	59.0303		29.58	20	29.58	306.212		29.58	13	29.58	281.698		29.58	28	29.58	1103.53		29.58	12	29.58	29.4063		29.58	47	29.58	2942.57		29.58	10.9208	29.58	-440		29.58	41.8922	29.58	-647.242
29.6	13	29.6	30.5634		29.6	15	29.6	29.5357		29.6	41	29.6	71.2388		29.6	21	29.6	214.292		29.6	11	29.6	267.321		29.6	18	29.6	761.459		29.6	13	29.6	28.8589		29.6	59	29.6	2023.94		29.6	10.4537	29.6	-440		29.6	41.8622	29.6	-647.01
29.62	18	29.62	31.8578		29.62	10	29.62	32.5833		29.62	34	29.62	87.1497		29.62	15	29.62	159.14		29.62	8	29.62	272.927		29.62	7	29.62	543.648		29.62	3	29.62	28.5239		29.62	55	29.62	1502.48		29.62	10.1065	29.62	-440		29.62	43.4577	29.62	-659.224
29.64	17	29.64	31.6181		29.64	19	29.64	37.2884		29.64	33	29.64	102.749		29.64	18	29.64	126.233		29.64	13	29.64	296.747		29.64	10	29.64	408.444		29.64	3	29.64	28.442		29.64	59	29.64	1234.85		29.64	9.85887	29.64	-440		29.64	47.8555	29.64	-691.777
29.66	20	29.66	29.0503		29.66	9	29.66	44.2528		29.66	33	29.66	111.335		29.66	13	29.66	105.967		29.66	9	29.66	338.687		29.66	16	29.66	323.167		29.66	6	29.66	28.594		29.66	57	29.66	1132.99		29.66	9.56436	29.66	-440		29.66	56.3608	29.66	-750.738
29.68	18	29.68	26.259		29.68	11	29.68	54.8902		29.68	19	29.68	114.83		29.68	7	29.68	92.9328		29.68	12	29.68	401.969		29.68	18	29.68	266.929		29.68	7	29.68	28.9735		29.68	39	29.68	1135.65		29.68	9.43459	29.68	-440		29.68	71.1206	29.68	-843.33
29.7	18	29.7	25.5391		29.7	13	29.7	69.8565		29.7	19	29.7	109.531		29.7	22	29.7	84.3544		29.7	19	29.7	466.629		29.7	13	29.7	227.158		29.7	6	29.7	29.2746		29.7	39	29.7	1137.47		29.7	6.7947	29.7	-440		29.7	91.0988	29.7	-954.457
29.72	15	29.72	27.7338		29.72	9	29.72	86.7543		29.72	27	29.72	91.294		29.72	13	29.72	79.1353		29.72	10	29.72	463.141		29.72	16	29.72	196.896		29.72	10	29.72	30.146		29.72	33	29.72	1019.44		29.72	6.93866	29.72	-440		29.72	103.674	29.72	-1018.21
29.74	12	29.74	33.3623		29.74	16	29.74	104.667		29.74	25	29.74	72.0615		29.74	24	29.74	76.7669		29.74	15	29.74	376.979		29.74	18	29.74	173.905		29.74	15	29.74	31.3001		29.74	39	29.74	809.724		29.74	7.16165	29.74	-440		29.74	96.2647	29.74	-981.146
29.76	16	29.76	43.436		29.76	20	29.76	122.032		29.76	15	29.76	59.3551		29.76	47	29.76	76.396		29.76	9	29.76	279.745		29.76	27	29.76	157.416		29.76	9	29.76	32.7914		29.76	23	29.76	619.424		29.76	7.47406	29.76	-440		29.76	76.7884	29.76	-876.29
29.78	18	29.78	58.3866		29.78	15	29.78	128.019		29.78	14	29.78	49.6633		29.78	51	29.78	77.9767		29.78	8	29.78	210.114		29.78	33	29.78	146.624		29.78	12	29.78	34.7106		29.78	14	29.78	482.556		29.78	8.44215	29.78	-440		29.78	60.8547	29.78	-780.094
29.8	13	29.8	72.4872		29.8	18	29.8	122.894		29.8	16	29.8	40.3465		29.8	81	29.8	82.6461		29.8	10	29.8	170.29		29.8	27	29.8	140.855		29.8	8	29.8	37.2069		29.8	15	29.8	391.093		29.8	9.01117	29.8	-440		29.8	52.1699	29.8	-722.288
29.82	15	29.82	73.3013		29.82	12	29.82	123.946		29.82	10	29.82	32.5926		29.82	71	29.82	91.9504		29.82	13	29.82	152.701		29.82	28	29.82	139.707		29.82	11	29.82	40.5155		29.82	14	29.82	330.26		29.82	9.75553	29.82	-440		29.82	47.2622	29.82	-687.475
29.84	10	29.84	63.2753		29.84	10	29.84	141.848		29.84	11	29.84	27.5275		29.84	59	29.84	108.456		29.84	11	29.84	146.137		29.84	31	29.84	144.426		29.84	9	29.84	44.9795		29.84	13	29.84	288.251		29.84	10.7547	29.84	-440		29.84	41.8186	29.84	-646.673
29.86	16	29.86	52.9742		29.86	11	29.86	177.877		29.86	5	29.86	24.4426		29.86	79	29.86	137.403		29.86	8	29.86	135.143		29.86	27	29.86	159.31		29.86	7	29.86	51.0165		29.86	12	29.86	257.738		29.86	12.148	29.86	-440		29.86	36.1387	29.86	-601.154
29.88	20	29.88	44.1962		29.88	15	29.88	229.601		29.88	21	29.88	22.3266		29.88	74	29.88	187.979		29.88	12	29.88	114.749		29.88	31	29.88	190.823		29.88	6	29.88	58.8367		29.88	15	29.88	234.644		29.88	14.1997	29.88	-440		29.88	31.1933	29.88	-558.509
29.9	11	29.9	35.153		29.9	27	29.9	288.957		29.9	15	29.9	20.5733		29.9	56	29.9	273.033		29.9	11	29.9	94.1899		29.9	23	29.9	245.171		29.9	15	29.9	68.4634		29.9	11	29.9	216.812		29.9	17.3699	29.9	-440		29.9	26.6974	29.9	-516.695
29.92	16	29.92	27.2569		29.92	15	29.92	313.941		29.92	9	29.92	19.7554		29.92	59	29.92	402.939		29.92	6	29.92	78.3215		29.92	19	29.92	321.157		29.92	10	29.92	81.1372		29.92	12	29.92	202.982		29.92	22.3099	29.92	-472.334		29.92	22.8768	29.92	-478.297
29.94	13	29.94	21.5105		29.94	13	29.94	274.247		29.94	16	29.94	21.049		29.94	39	29.94	560.605		29.94	13	29.94	67.6071		29.94	21	29.94	386.64		29.94	15	29.94	97.4405		29.94	19	29.94	192.362		29.94	29.6462	29.94	-544.484		29.94	20.1214	29.94	-448.569
29.96	12	29.96	17.9052		29.96	17	29.96	208.682		29.96	9	29.96	23.5735		29.96	32	29.96	650.321		29.96	9	29.96	60.3841		29.96	24	29.96	381.329		29.96	9	29.96	112.137		29.96	10	29.96	180.811		29.96	38.9189	29.96	-623.85		29.96	18.2331	29.96	-440
29.98	15	29.98	15.8772		29.98	17	29.98	150.679		29.98	14	29.98	26.953		29.98	24	29.98	575.783		29.98	8	29.98	55.4223		29.98	17	29.98	311.197		29.98	13	29.98	116.852		29.98	11	29.98	175.425		29.98	47.368	29.98	-688.244		29.98	17.0702	29.98	-440
30	10	30	14.872		30	12	30	108.066		30	18	30	29.4656		30	43	30	419.928		30	13	30	51.9078		30	20	30	236.708		30	15	30	115.953		30	17	30	172.229		30	49.2548	30	-701.818		30	16.5062	30	-440
30.02	11	30.02	14.6		30.02	21	30.02	80.6463		30.02	13	30.02	30.8459		30.02	41	30.02	286.777		30.02	11	30.02	49.4045		30.02	13	30.02	186.078		30.02	14	30.02	119.184		30.02	14	30.02	171.153		30.02	44.28	30.02	-665.432		30.02	16.3033	30.02	-440
30.04	18	30.04	14.9942		30.04	18	30.04	64.2127		30.04	19	30.04	29.4027		30.04	25	30.04	198.995		30.04	18	30.04	47.6401		30.04	12	30.04	159.856		30.04	14	30.04	130.631		30.04	10	30.04	172.271		30.04	37.7657	30.04	-614.538		30.04	16.3952	30.04	-440
30.06	12	30.06	15.7429		30.06	15	30.06	54.509		30.06	11	30.06	24.8972		30.06	15	30.06	147.057		30.06	15	30.06	46.5184		30.06	18	30.06	150.265		30.06	11	30.06	150.293		30.06	13	30.06	175.759		30.06	34.0214	30.06	-583.279		30.06	16.7746	30.06	-440
30.08	18	30.08	16.488		30.08	12	30.08	48.8127		30.08	16	30.08	20.02		30.08	23	30.08	118.31		30.08	11	30.08	45.9945		30.08	27	30.08	145.951		30.08	26	30.08	185.616		30.08	12	30.08	181.959		30.08	34.946	30.08	-591.151		30.08	17.4967	30.08	-440
30.1	23	30.1	16.8753		30.1	14	30.1	45.5793		30.1	18	30.1	16.5288		30.1	24	30.1	101.679		30.1	11	30.1	46.0789		30.1	13	30.1	140.149		30.1	31	30.1	240.795		30.1	11	30.1	191.429		30.1	37.8097	30.1	-614.896		30.1	18.7001	30.1	-440
30.12	21	30.12	17.4669		30.12	13	30.12	44.0293		30.12	14	30.12	14.2372		30.12	40	30.12	93.2775		30.12	16	30.12	46.8185		30.12	18	30.12	138.35		30.12	28	30.12	337.221		30.12	13	30.12	205.289		30.12	44.0247	30.12	-663.511		30.12	20.6294	30.12	-454.196
30.14	18	30.14	18.9074		30.14	15	30.14	43.7813		30.14	12	30.14	12.5569		30.14	58	30.14	90.9764		30.14	22	30.14	48.557		30.14	20	30.14	147.081		30.14	40	30.14	500.422		30.14	24	30.14	220.386		30.14	55.0147	30.14	-741.719		30.14	23.6029	30.14	-485.828
30.16	20	30.16	21.3378		30.16	12	30.16	44.2193		30.16	11	30.16	11.3737		30.16	51	30.16	94.3153		30.16	19	30.16	51.3947		30.16	20	30.16	168.962		30.16	61	30.16	764.449		30.16	19	30.16	247.534		30.16	74.0717	30.16	-860.649		30.16	27.7888	30.16	-527.151
30.18	23	30.18	24.9772		30.18	9	30.18	45.8589		30.18	11	30.18	10.7283		30.18	90	30.18	104.415		30.18	24	30.18	56.1612		30.18	19	30.18	201.073		30.18	74	30.18	1141.58		30.18	22	30.18	286.867		30.18	106.569	30.18	-1032.32		30.18	32.4582	30.18	-569.721
30.2	10	30.2	28.4745		30.2	16	30.2	49.1965		30.2	10	30.2	10.436		30.2	88	30.2	124.648		30.2	18	30.2	64.0832		30.2	39	30.2	231.094		30.2	83	30.2	1524.16		30.2	23	30.2	346.648		30.2	158.766	30.2	-1260.02		30.2	35.159	30.2	-592.95
30.22	21	30.22	29.8155		30.22	20	30.22	54.0975		30.22	15	30.22	10.3183		30.22	112	30.22	161.652		30.22	30	30.22	76.8292		30.22	32	30.22	249.854		30.22	68	30.22	1601.38		30.22	23	30.22	442.751		30.22	232.831	30.22	-1525.88		30.22	35.2355	30.22	-593.595
30.24	20	30.24	29.0357		30.24	15	30.24	61.0474		30.24	10	30.24	10.4562		30.24	102	30.24	225.383		30.24	26	30.24	95.6873		30.24	49	30.24	251.151		30.24	64	30.24	1285.42		30.24	29	30.24	598.472		30.24	302.911	30.24	-1740.43		30.24	33.4091	30.24	-578.006
30.26	19	30.26	28.2193		30.26	13	30.26	71.4141		30.26	14	30.26	10.5587		30.26	91	30.26	325.437		30.26	16	30.26	118.278		30.26	50	30.26	235.408		30.26	51	30.26	885.091		30.26	36	30.26	842.714		30.26	313.912	30.26	-1771.76		30.26	32.7018	30.26	-571.855
30.28	13	30.28	28.6385		30.28	20	30.28	86.6982		30.28	4	30.28	10.6181		30.28	91	30.28	455.227		30.28	12	30.28	132.798		30.28	70	30.28	217.287		30.28	36	30.28	582.86		30.28	46	30.28	1184.33		30.28	262.5	30.28	-1620.19		30.28	33.6423	30.28	-580.02
30.3	21	30.3	30.7689		30.3	17	30.3	111.33		30.3	9	30.3	10.8655		30.3	70	30.3	552.277		30.3	20	30.3	129.681		30.3	79	30.3	208.591		30.3	35	30.3	390.906		30.3	46	30.3	1547		30.3	199.374	30.3	-1412		30.3	36.0571	30.3	-600.475
30.32	23	30.32	34.8838		30.32	23	30.32	151.202		30.32	7	30.32	11.2278		30.32	44	30.32	531.009		30.32	12	30.32	120.81		30.32	99	30.32	216.397		30.32	33	30.32	277.277		30.32	27	30.32	1726.83		30.32	146.459	30.32	-1210.2		30.32	40.9853	30.32	-640.197
30.34	26	30.34	41.6304		30.34	18	30.34	215.622		30.34	9	30.34	11.7895		30.34	47	30.34	439.845		30.34	25	30.34	120.928		30.34	98	30.34	245.327		30.34	30	30.34	210.597		30.34	35	30.34	1619.17		30.34	110.346	30.34	-1050.46		30.34	48.839	30.34	-698.849
30.36	21	30.36	52.3433		30.36	14	30.36	312.221		30.36	9	30.36	12.573		30.36	35	30.36	372.331		30.36	21	30.36	135.01		30.36	114	30.36	302.977		30.36	33	30.36	169.953		30.36	43	30.36	1439.15		30.36	92.0318	30.36	-959.332		30.36	61.2213	30.36	-782.44
30.38	28	30.38	69.1672		30.38	14	30.38	428.613		30.38	17	30.38	13.5694		30.38	42	30.38	348.812		30.38	25	30.38	170.357		30.38	135	30.38	404.67		30.38	12	30.38	143.971		30.38	38	30.38	1390.22		30.38	88.349	30.38	-939.942		30.38	80.6537	30.38	-898.074
30.4	18	30.4	94.5626		30.4	20	30.4	506.499		30.4	12	30.4	14.6957		30.4	18	30.4	346.016		30.4	23	30.4	231.571		30.4	104	30.4	573.787		30.4	18	30.4	127.03		30.4	40	30.4	1532.13		30.4	94.7215	30.4	-973.25		30.4	109.909	30.4	-1048.37
30.42	21	30.42	128.96		30.42	10	30.42	510.18		30.42	19	30.42	15.7479		30.42	18	30.42	350.17		30.42	36	30.42	312.428		30.42	81	30.42	829.365		30.42	10	30.42	116.31		30.42	40	30.42	1847.18		30.42	102.1	30.42	-1010.44		30.42	148.535	30.42	-1218.75
30.44	14	30.44	166.405		30.44	27	30.44	484.097		30.44	17	30.44	16.7495		30.44	25	30.44	343.238		30.44	27	30.44	376.732		30.44	70	30.44	1157.16		30.44	16	30.44	110.524		30.44	33	30.44	2236.11		30.44	97.4101	30.44	-986.966		30.44	186.047	30.44	-1363.99
30.46	16	30.46	206.018		30.46	18	30.46	427.773		30.46	19	30.46	17.9739		30.46	17	30.46	291.099		30.46	23	30.46	366.728		30.46	59	30.46	1486.62		30.46	18	30.46	108.955		30.46	31	30.46	2495.82		30.46	84.8411	30.46	-921.092		30.46	212.423	30.46	-1457.47
30.48	32	30.48	254.245		30.48	19	30.48	334.475		30.48	16	30.48	19.5918		30.48	26	30.48	215.582		30.48	30	30.48	304.718		30.48	53	30.48	1609.75		30.48	22	30.48	111.317		30.48	29	30.48	2388.21		30.48	76.0631	30.48	-872.142		30.48	231.54	30.48	-1521.65
30.5	22	30.5	291.273		30.5	28	30.5	248.379		30.5	20	30.5	21.5651		30.5	27	30.5	153.102		30.5	27	30.5	250.945		30.5	44	30.5	1370.87		30.5	14	30.5	117.109		30.5	46	30.5	1958.62		30.5	76.2965	30.5	-873.478		30.5	239.967	30.5	-1549.09
30.52	19	30.52	287.341		30.52	14	30.52	192.387		30.52	27	30.52	24.2418		30.52	23	30.52	111.301		30.52	26	30.52	225.719		30.52	28	30.52	991.993		30.52	24	30.52	125.67		30.52	29	30.52	1430.85		30.52	88.9846	30.52	-943.316		30.52	240.348	30.52	-1550.32
30.54	21	30.54	242.979		30.54	15	30.54	163.551		30.54	41	30.54	27.7008		30.54	23	30.54	85.9375		30.54	27	30.54	228.411		30.54	25	30.54	686.178		30.54	21	30.54	138.014		30.54	28	30.54	997.5		30.54	115.479	30.54	-1074.61		30.54	243.561	30.54	-1560.64
30.56	17	30.56	182.398		30.56	20	30.56	151.156		30.56	31	30.56	32.2158		30.56	10	30.56	71.1776		30.56	22	30.56	255.579		30.56	33	30.56	490.893		30.56	35	30.56	156.596		30.56	26	30.56	708.409		30.56	159.051	30.56	-1261.15		30.56	254.655	30.56	-1595.79
30.58	21	30.58	133.139		30.58	27	30.58	144.201		30.58	53	30.58	38.3721		30.58	16	30.58	63.5798		30.58	21	30.58	313.761		30.58	42	30.58	381.258		30.58	46	30.58	183.416		30.58	37	30.58	530.954		30.58	212.542	30.58	-1457.88		30.58	280.224	30.58	-1673.99
30.6	18	30.6	102.316		30.6	27	30.6	141.712		30.6	57	30.6	46.9993		30.6	13	30.6	60.9777		30.6	15	30.6	423.608		30.6	43	30.6	328.188		30.6	59	30.6	222.38		30.6	34	30.6	424.909		30.6	247.184	30.6	-1572.21		30.6	331.635	30.6	-1821.08
30.62	16	30.62	86.4712		30.62	23	30.62	147.72		30.62	55	30.62	60.0164		30.62	12	30.62	62.0246		30.62	23	30.62	610.101		30.62	44	30.62	313.019		30.62	85	30.62	284.402		30.62	23	30.62	360.372		30.62	240.893	30.62	-1552.07		30.62	408.304	30.62	-2020.65
30.64	20	30.64	80.686		30.64	20	30.64	162.26		30.64	78	30.64	80.1913		30.64	11	30.64	63.5124		30.64	18	30.64	880.845		30.64	53	30.64	328.911		30.64	106	30.64	389.227		30.64	21	30.64	320.184		30.64	201.382	30.64	-1419.09		30.64	498.61	30.64	-2232.96
30.66	19	30.66	80.5252		30.66	20	30.66	183.843		30.66	83	30.66	111.067		30.66	15	30.66	60.6068		30.66	16	30.66	1173.75		30.66	66	30.66	378.03		30.66	216	30.66	565.945		30.66	29	30.66	295.393		30.66	148.509	30.66	-1218.64		30.66	596.163	30.66	-2441.65
30.68	20	30.68	82.6075		30.68	24	30.68	214.553		30.68	101	30.68	154.739		30.68	13	30.68	54.2785		30.68	12	30.68	1317.1		30.68	58	30.68	467.173		30.68	402	30.68	847.44		30.68	35	30.68	281.519		30.68	104.812	30.68	-1023.78		30.68	698.147	30.68	-2642.25
30.7	27	30.7	87.5044		30.7	42	30.7	249.199		30.7	100	30.7	204.069		30.7	11	30.7	49.0696		30.7	20	30.7	1163.88		30.7	65	30.7	598.196		30.7	596	30.7	1245.92		30.7	39	30.7	276.588		30.7	75.8911	30.7	-871.155		30.7	760.081	30.7	-2756.96
30.72	21	30.72	98.4148		30.72	30	30.72	270.91		30.72	130	30.72	240.409		30.72	17	30.72	46.7927		30.72	21	30.72	856.192		30.72	58	30.72	756.866		30.72	606	30.72	1652.32		30.72	55	30.72	279.348		30.72	58.4135	30.72	-764.287		30.72	750.904	30.72	-2740.26
30.74	28	30.74	119.305		30.74	40	30.74	259.473		30.74	133	30.74	270.358		30.74	17	30.74	48.0987		30.74	21	30.74	587.901		30.74	55	30.74	961.27		30.74	467	30.74	1740.3		30.74	44	30.74	290.262		30.74	48.1653	30.74	-694.012		30.74	687.588	30.74	-2622.19
30.76	25	30.76	156.398		30.76	44	30.76	225.436		30.76	99	30.76	322.542		30.76	14	30.76	52.4389		30.76	25	30.76	409.12		30.76	41	30.76	1280.73		30.76	405	30.76	1414.12		30.76	78	30.76	310.76		30.76	42.1377	30.76	-649.135		30.76	553.754	30.76	-2353.2
30.78	33	30.78	218.859		30.78	52	30.78	196.895		30.78	95	30.78	391.551		30.78	20	30.78	60.34		30.78	23	30.78	306.063		30.78	42	30.78	1694.87		30.78	395	30.78	1004.04		30.78	80	30.78	343.612		30.78	38.5926	30.78	-621.23		30.78	396.92	30.78	-1992.29
30.8	50	30.8	315.92		30.8	60	30.8	183.767		30.8	95	30.8	420.528		30.8	24	30.8	72.3014		30.8	23	30.8	254.102		30.8	38	30.8	1933.93		30.8	371	30.8	710.521		30.8	90	30.8	392.312		30.8	36.5566	30.8	-604.62		30.8	273.16	30.8	-1652.76
30.82	47	30.82	443.052		30.82	70	30.82	185.716		30.82	73	30.82	387.888		30.82	9	30.82	88.709		30.82	23	30.82	232.007		30.82	35	30.82	1724.55		30.82	227	30.82	554.823		30.82	71	30.82	459.75		30.82	36.0952	30.82	-600.793		30.82	190.032	30.82	-1378.52
30.84	46	30.84	548.367		30.84	91	30.84	200.661		30.84	88	30.84	357.769		30.84	18	30.84	113.181		30.84	15	30.84	219.185		30.84	29	30.84	1297.78		30.84	135	30.84	508.318		30.84	71	30.84	542.328		30.84	36.8577	30.84	-607.106		30.84	138.179	30.84	-1175.5
30.86	64	30.86	566.67		30.86	90	30.86	228.437		30.86	92	30.86	369.585		30.86	21	30.86	156.125		30.86	16	30.86	214.369		30.86	35	30.86	939.295		30.86	93	30.86	526.929		30.86	60	30.86	633.837		30.86	38.4897	30.86	-620.401		30.86	106.855	30.86	-1033.71
30.88	61	30.88	545.465		30.88	73	30.88	270.861		30.88	84	30.88	400.18		30.88	15	30.88	221.802		30.88	18	30.88	221.634		30.88	22	30.88	689.296		30.88	78	30.88	531.393		30.88	66	30.88	756.516		30.88	41.8182	30.88	-646.67		30.88	88.4505	30.88	-940.481
30.9	57	30.9	541.812		30.9	82	30.9	335.136		30.9	49	30.9	380.471		30.9	13	30.9	296.428		30.9	9	30.9	255.587		30.9	13	30.9	516.167		30.9	48	30.9	454.384		30.9	63	30.9	963.364		30.9	47.5737	30.9	-689.737		30.9	79.0807	30.9	-889.273
30.92	90	30.92	520.939		30.92	108	30.92	435.904		30.92	47	30.92	299.621		30.92	13	30.92	325.26		30.92	15	30.92	328.69		30.92	34	30.92	410.901		30.92	38	30.92	340.327		30.92	47	30.92	1318.92		30.92	56.4814	30.92	-751.541		30.92	77.5442	30.92	-880.592
30.94	81	30.94	446.366		30.94	90	30.94	601.258		30.94	39	30.94	215.556		30.94	12	30.94	274.338		30.94	12	30.94	444.635		30.94	17	30.94	363.441		30.94	42	30.94	246.494		30.94	37	30.94	1898.88		30.94	68.0163	30.94	-824.72		30.94	83.8668	30.94	-915.788
30.96	73	30.96	349.765		30.96	98	30.96	876.915		30.96	42	30.96	155.837		30.96	12	30.96	196.179		30.96	17	30.96	573.445		30.96	27	30.96	369.981		30.96	38	30.96	184.235		30.96	36	30.96	2741.11		30.96	77.4895	30.96	-880.281		30.96	96.4883	30.96	-982.285
30.98	94	30.98	274.431		30.98	115	30.98	1319.63		30.98	38	30.98	119.474		30.98	15	30.98	134.049		30.98	19	30.98	633.699		30.98	18	30.98	416.134		30.98	32	30.98	147.758		30.98	41	30.98	3695.36		30.98	78.88	30.98	-888.144		30.98	105.989	30.98	-1029.51
31	79	31	230.189		31	117	31	1952.67		31	37	31	99.0403		31	13	31	93.6035		31	13	31	578.106		31	16	31	465.78		31	20	31	130.139		31	38	31	4385.24		31	74.9809	31	-865.915		31	97.7854	31	-988.865
31.02	86	31.02	214.253		31.02	85	31.02	2619.03		31.02	37	31.02	87.806		31.02	9	31.02	70.6704		31.02	15	31.02	468.093		31.02	20	31.02	473.673		31.02	20	31.02	126.87		31.02	44	31.02	4705.42		31.02	71.3933	31.02	-844.946		31.02	76.5659	31.02	-875.019
31.04	83	31.04	226.236		31.04	115	31.04	2922.54		31.04	28	31.04	83.8931		31.04	7	31.04	58.1011		31.04	10	31.04	367.928		31.04	13	31.04	424.564		31.04	16	31.04	134.244		31.04	41	31.04	4531.8		31.04	71.2619	31.04	-844.167		31.04	56.564	31.04	-752.091
31.06	65	31.06	257.764		31.06	85	31.06	2749.98		31.06	39	31.06	88.1019		31.06	8	31.06	50.5082		31.06	20	31.06	286.248		31.06	10	31.06	332.695		31.06	29	31.06	142.567		31.06	33	31.06	3818.46		31.06	75.6436	31.06	-869.733		31.06	42.3918	31.06	-651.09
31.08	53	31.08	278.592		31.08	86	31.08	2298.25		31.08	30	31.08	101.404		31.08	6	31.08	44.4581		31.08	14	31.08	223.724		31.08	10	31.08	241.907		31.08	18	31.08	134.384		31.08	41	31.08	3106.55		31.08	85.1498	31.08	-922.767		31.08	33.3642	31.08	-577.617
31.1	69	31.1	261.343		31.1	80	31.1	1700.73		31.1	36	31.1	121.634		31.1	3	31.1	39.6098		31.1	15	31.1	187.076		31.1	14	31.1	175.98		31.1	15	31.1	109.937		31.1	62	31.1	2638.59		31.1	101.381	31.1	-1006.88		31.1	27.4993	31.1	-524.398
31.12	74	31.12	230.482		31.12	71	31.12	1165.07		31.12	37	31.12	138.373		31.12	14	31.12	36.4593		31.12	14	31.12	177.694		31.12	12	31.12	133.212		31.12	17	31.12	85.1978		31.12	49	31.12	2268.11		31.12	128.36	31.12	-1132.96		31.12	23.3925	31.12	-483.658
31.14	70	31.14	212.516		31.14	62	31.14	793.994		31.14	35	31.14	138.906		31.14	5	31.14	34.7501		31.14	14	31.14	194.385		31.14	5	31.14	106.407		31.14	21	31.14	66.9822		31.14	73	31.14	1834.46		31.14	173.916	31.14	-1318.77		31.14	20.2877	31.14	-450.419
31.16	67	31.16	207.218		31.16	58	31.16	564.114		31.16	42	31.16	123.901		31.16	11	31.16	33.8439		31.16	17	31.16	232.802		31.16	8	31.16	89.4864		31.16	17	31.16	54.922		31.16	48	31.16	1370		31.16	249.02	31.16	-1578.04		31.16	17.7954	31.16	-440
31.18	74	31.18	213.943		31.18	44	31.18	427.507		31.18	27	31.18	106.645		31.18	12	31.18	33.253		31.18	10	31.18	270.404		31.18	5	31.18	78.3833		31.18	14	31.18	47.1566		31.18	53	31.18	1000.97		31.18	363.916	31.18	-1907.66		31.18	15.7536	31.18	-440
31.2	67	31.2	243.447		31.2	53	31.2	347.667		31.2	36	31.2	97.3368		31.2	9	31.2	33.203		31.2	10	31.2	262.724		31.2	8	31.2	71.2147		31.2	8	31.2	42.0969		31.2	62	31.2	755.835		31.2	507.899	31.2	-2253.66		31.2	14.024	31.2	-440
31.22	72	31.22	300.57		31.22	32	31.22	302.994		31.22	40	31.22	98.5186		31.22	10	31.22	33.9578		31.22	13	31.22	210.244		31.22	8	31.22	67.2626		31.22	16	31.22	38.7404		31.22	44	31.22	605.576		31.22	603.91	31.22	-2457.46		31.22	12.6956	31.22	-440
31.24	70	31.24	368.311		31.24	34	31.24	284.395		31.24	56	31.24	110.4		31.24	7	31.24	35.8095		31.24	11	31.24	154.412		31.24	8	31.24	66.7615		31.24	13	31.24	36.5979		31.24	26	31.24	517.208		31.24	556.46	31.24	-2358.94		31.24	11.6118	31.24	-440
31.26	70	31.26	412.404		31.26	33	31.26	291.549		31.26	77	31.26	133.145		31.26	11	31.26	38.3896		31.26	14	31.26	113.972		31.26	11	31.26	70.8701		31.26	15	31.26	35.5204		31.26	39	31.26	471.537		31.26	424.91	31.26	-2061.33		31.26	10.7187	31.26	-440
31.28	81	31.28	440.375		31.28	45	31.28	331.159		31.28	85	31.28	166.148		31.28	14	31.28	42.0402		31.28	10	31.28	88.5336		31.28	10	31.28	81.5254		31.28	5	31.28	35.6355		31.28	20	31.28	457.553		31.28	308.57	31.28	-1756.62		31.28	9.96787	31.28	-440
31.3	85	31.3	475.18		31.3	23	31.3	412.87		31.3	79	31.3	211.287		31.3	10	31.3	47.0022		31.3	13	31.3	75.5619		31.3	12	31.3	100.428		31.3	15	31.3	37.3688		31.3	19	31.3	471.162		31.3	233.897	31.3	-1529.37		31.3	9.37877	31.3	-440
31.32	63	31.32	519.342		31.32	22	31.32	537.828		31.32	90	31.32	276.448		31.32	9	31.32	53.6897		31.32	15	31.32	66.9715		31.32	11	31.32	125.029		31.32	12	31.32	41.4452		31.32	15	31.32	517.909		31.32	194.555	31.32	-1394.83		31.32	8.94036	31.32	-440
31.34	54	31.34	599.404		31.34	32	31.34	667.209		31.34	118	31.34	367.43		31.34	14	31.34	62.7722		31.34	17	31.34	62.1975		31.34	10	31.34	140.929		31.34	16	31.34	48.6364		31.34	12	31.34	620.421		31.34	179.876	31.34	-1341.18		31.34	8.68412	31.34	-440
31.36	54	31.36	702.587		31.36	29	31.36	729.771		31.36	124	31.36	494.666		31.36	15	31.36	75.3619		31.36	24	31.36	60.1571		31.36	6	31.36	130.967		31.36	13	31.36	58.684		31.36	22	31.36	809.657		31.36	182.194	31.36	-1349.79		31.36	8.6526	31.36	-440
31.38	51	31.38	732.534		31.38	23	31.38	691.498		31.38	138	31.38	652.481		31.38	23	31.38	93.4248		31.38	6	31.38	60.389		31.38	7	31.38	103.436		31.38	15	31.38	67.2708		31.38	22	31.38	1092.48		31.38	199.117	31.38	-1411.09		31.38	8.76791	31.38	-440
31.4	44	31.4	632.497		31.4	25	31.4	561.563		31.4	150	31.4	765.623		31.4	20	31.4	120.661		31.4	15	31.4	63.0511		31.4	5	31.4	77.3356		31.4	8	31.4	67.2651		31.4	21	31.4	1385.8		31.4	233.515	31.4	-1528.12		31.4	8.7535	31.4	-440
31.42	44	31.42	471.262		31.42	27	31.42	415.875		31.42	145	31.42	760.562		31.42	22	31.42	163.403		31.42	18	31.42	68.4642		31.42	5	31.42	58.858		31.42	13	31.42	61.2791		31.42	14	31.42	1446.25		31.42	294.964	31.42	-1717.45		31.42	8.41851	31.42	-440
31.44	43	31.44	336.702		31.44	20	31.44	308.254		31.44	114	31.44	638.181		31.44	26	31.44	234.901		31.44	7	31.44	76.5502		31.44	11	31.44	47.692		31.44	23	31.44	57.2402		31.44	20	31.44	1203.9		31.44	402.382	31.44	-2005.95		31.44	7.8143	31.44	-440
31.46	39	31.46	254.035		31.46	34	31.46	243.309		31.46	106	31.46	466.023		31.46	24	31.46	352.089		31.46	29	31.46	84.9241		31.46	7	31.46	41.2881		31.46	12	31.46	59.0848		31.46	34	31.46	902.683		31.46	580.327	31.46	-2409		31.46	7.12668	31.46	-440
31.48	28	31.48	214.547		31.48	20	31.48	204.548		31.48	91	31.48	319.02		31.48	23	31.48	529.805		31.48	24	31.48	91.5543		31.48	9	31.48	37.9052		31.48	7	31.48	68.8939		31.48	24	31.48	689.718		31.48	850.032	31.48	-2915.53		31.48	6.55227	31.48	-440
31.5	26	31.5	198.312		31.5	24	31.5	175.534		31.5	69	31.5	218.898		31.5	20	31.5	752.238		31.5	22	31.5	100.58		31.5	17	31.5	36.6364		31.5	9	31.5	89.8033		31.5	32	31.5	580.698		31.5	1176.95	31.5	-3430.67		31.5	6.15011	31.5	-440
31.52	28	31.52	180.154		31.52	28	31.52	153.005		31.52	64	31.52	158.28		31.52	21	31.52	910.266		31.52	23	31.52	118.122		31.52	13	31.52	37.3503		31.52	19	31.52	126.041		31.52	37	31.52	556.696		31.52	1369.74	31.52	-3701		31.52	5.89629	31.52	-440
31.54	26	31.54	154.632		31.54	15	31.54	138.431		31.54	44	31.54	124.524		31.54	15	31.54	844.008		31.54	21	31.54	146.976		31.54	13	31.54	40.7917		31.54	15	31.54	179.183		31.54	34	31.54	591.472		31.54	1241.84	31.54	-3523.98		31.54	5.76184	31.54	-440
31.56	28	31.56	135.767		31.56	21	31.56	130.185		31.56	50	31.56	108.38		31.56	17	31.56	623.882		31.56	36	31.56	182.337		31.56	10	31.56	48.0217		31.56	12	31.56	235.883		31.56	36	31.56	640.082		31.56	967.843	31.56	-3111.02		31.56	5.73466	31.56	-440
31.58	34	31.58	131.203		31.58	29	31.58	127.804		31.58	41	31.58	104.484		31.58	12	31.58	417.033		31.58	41	31.58	203.778		31.58	12	31.58	60.981		31.58	24	31.58	261.609		31.58	40	31.58	660.728		31.58	764.126	31.58	-2764.28		31.58	5.82618	31.58	-440
31.6	25	31.6	140.192		31.6	25	31.6	133.351		31.6	43	31.6	108.058		31.6	11	31.6	274.693		31.6	33	31.6	197.734		31.6	10	31.6	80.7494		31.6	19	31.6	243.71		31.6	40	31.6	691.06		31.6	691.278	31.6	-2629.22		31.6	6.08101	31.6	-440
31.62	35	31.62	158.564		31.62	35	31.62	150.297		31.62	33	31.62	109.935		31.62	11	31.62	187.631		31.62	44	31.62	185.532		31.62	11	31.62	102.074		31.62	17	31.62	198.187		31.62	54	31.62	791.576		31.62	750.866	31.62	-2740.19		31.62	6.60007	31.62	-440
31.64	24	31.64	184.293		31.64	20	31.64	184.781		31.64	39	31.64	102.902		31.64	4	31.64	136.672		31.64	34	31.64	188.227		31.64	17	31.64	110.345		31.64	21	31.64	143.288		31.64	56	31.64	966.322		31.64	927.689	31.64	-3045.8		31.64	7.57586	31.64	-440
31.66	23	31.66	204.063		31.66	23	31.66	246.087		31.66	38	31.66	94.7315		31.66	18	31.66	106.895		31.66	48	31.66	214.875		31.66	10	31.66	94.5817		31.66	19	31.66	98.6195		31.66	56	31.66	1129.81		31.66	1149.71	31.66	-3390.74		31.66	9.31189	31.66	-440
31.68	27	31.68	188.942		31.68	26	31.68	342.705		31.68	37	31.68	94.7024		31.68	10	31.68	88.3898		31.68	37	31.68	272.597		31.68	15	31.68	72.7282		31.68	14	31.68	69.025		31.68	74	31.68	1160.67		31.68	1218.01	31.68	-3490		31.68	12.1411	31.68	-440
31.7	32	31.7	145.708		31.7	23	31.7	465.476		31.7	30	31.7	103.929		31.7	14	31.7	76.2018		31.7	35	31.7	368.226		31.7	19	31.7	56.4662		31.7	13	31.7	49.4232		31.7	81	31.7	1090.1		31.7	1028.81	31.7	-3207.51		31.7	16.0693	31.7	-440
31.72	21	31.72	104.224		31.72	29	31.72	563.187		31.72	24	31.72	117.793		31.72	6	31.72	66.9522		31.72	31	31.72	496.928		31.72	13	31.72	47.1944		31.72	10	31.72	38.6263		31.72	78	31.72	974.085		31.72	767.4	31.72	-2770.2		31.72	19.8011	31.72	-444.984
31.74	21	31.74	74.9269		31.74	25	31.74	575.493		31.74	32	31.74	127.747		31.74	13	31.74	59.5102		31.74	45	31.74	615.701		31.74	14	31.74	43.8661		31.74	15	31.74	32.2673		31.74	60	31.74	863.703		31.74	573.436	31.74	-2394.65		31.74	20.7022	31.74	-454.997
31.76	20	31.76	56.3557		31.76	17	31.76	487.031		31.76	28	31.76	121.18		31.76	11	31.76	54.1581		31.76	29	31.76	672.926		31.76	15	31.76	45.2997		31.76	15	31.76	28.8098		31.76	61	31.76	833.055		31.76	465.604	31.76	-2157.78		31.76	17.7611	31.76	-440
31.78	24	31.78	44.9506		31.78	26	31.78	359.041		31.78	26	31.78	99.7893		31.78	13	31.78	50.4539		31.78	25	31.78	717.058		31.78	21	31.78	50.821		31.78	12	31.78	27.3488		31.78	55	31.78	922.284		31.78	424.998	31.78	-2061.55		31.78	13.4062	31.78	-440
31.8	18	31.8	37.8037		31.8	31	31.8	255.544		31.8	21	31.8	76.9814		31.8	12	31.8	49.07		31.8	34	31.8	831.683		31.8	14	31.8	58.7101		31.8	11	31.8	26.6967		31.8	56	31.8	1169.89		31.8	435.317	31.8	-2086.43		31.8	9.87689	31.8	-440
31.82	19	31.82	33.1446		31.82	21	31.82	188.959		31.82	19	31.82	59.9881		31.82	11	31.82	49.4613		31.82	13	31.82	1034.32		31.82	12	31.82	66.2298		31.82	13	31.82	25.0747		31.82	39	31.82	1609.26		31.82	496.569	31.82	-2228.38		31.82	7.56158	31.82	-440
31.84	19	31.84	30.0181		31.84	32	31.84	150.808		31.84	15	31.84	47.875		31.84	9	31.84	51.7422		31.84	13	31.84	1250.93		31.84	13	31.84	75.7188		31.84	10	31.84	22.4941		31.84	23	31.84	2232.22		31.84	600.248	31.84	-2450		31.84	6.17497	31.84	-440
31.86	13	31.86	27.7982		31.86	38	31.86	130.778		31.86	27	31.86	38.9932		31.86	12	31.86	56.4173		31.86	19	31.86	1271.28		31.86	9	31.86	90.7819		31.86	10	31.86	20.6571		31.86	28	31.86	2845.31		31.86	687.241	31.86	-2621.53		31.86	5.35063	31.86	-440
31.88	23	31.88	25.8702		31.88	19	31.88	122.866		31.88	23	31.88	33.1659		31.88	10	31.88	64.5809		31.88	10	31.88	1047.23		31.88	12	31.88	105.923		31.88	10	31.88	20.5627		31.88	30	31.88	3204.79		31.88	688.136	31.88	-2623.24		31.88	4.85556	31.88	-440
31.9	23	31.9	23.9652		31.9	36	31.9	123.664		31.9	21	31.9	30.041		31.9	7	31.9	78.8291		31.9	16	31.9	798.687		31.9	13	31.9	106.773		31.9	8	31.9	22.5771		31.9	26	31.9	3306.88		31.9	663.021	31.9	-2574.92		31.9	4.47426	31.9	-440
31.92	20	31.92	22.4586		31.92	41	31.92	133.196		31.92	28	31.92	29.3641		31.92	16	31.92	102.833		31.92	13	31.92	648.41		31.92	15	31.92	95.4948		31.92	17	31.92	26.4785		31.92	24	31.92	2961.88		31.92	709.941	31.92	-2664.47		31.92	4.29537	31.92	-440
31.94	24	31.94	21.4297		31.94	33	31.94	154.09		31.94	31	31.94	31.4224		31.94	23	31.94	142.15		31.94	13	31.94	590.072		31.94	11	31.94	86.1408		31.94	18	31.94	30.1007		31.94	11	31.94	2225.71		31.94	857.481	31.94	-2928.28		31.94	4.20624	31.94	-440
31.96	26	31.96	20.7027		31.96	28	31.96	192.359		31.96	23	31.96	37.0544		31.96	19	31.96	199.463		31.96	9	31.96	555.804		31.96	13	31.96	86.2592		31.96	49	31.96	30.4947		31.96	8	31.96	1530.84		31.96	1042.56	31.96	-3228.87		31.96	4.11491	31.96	-440
31.98	24	31.98	20.4833		31.98	27	31.98	254.716		31.98	34	31.98	47.1668		31.98	19	31.98	263.027		31.98	12	31.98	504.194		31.98	11	31.98	89.5632		31.98	58	31.98	25.4938		31.98	14	31.98	1046.15		31.98	1082.6	31.98	-3290.29		31.98	4.24037	31.98	-440
32	24	32	20.4196		32	20	32	342.835		32	14	32	60.8264		32	27	32	294.145		32	9	32	447.032		32	14	32	89.9168		32	60	32	20.1667		32	16	32	746.422		32	917.825	32	-3029.56		32	4.35987	32	-440
32.02	29	32.02	20.2948		32.02	35	32.02	437.265		32.02	15	32.02	70.4808		32.02	28	32.02	281.039		32.02	17	32.02	370.707		32.02	20	32.02	89.2963		32.02	35	32.02	16.0626		32.02	14	32.02	570.357		32.02	725.645	32.02	-2693.78		32.02	4.59804	32.02	-440
32.04	31	32.04	20.5047		32.04	26	32.04	498.98		32.04	16	32.04	65.4646		32.04	19	32.04	258.2		32.04	16	32.04	281.536		32.04	31	32.04	86.8901		32.04	41	32.04	13.2742		32.04	8	32.04	468.74		32.04	617.057	32.04	-2484.06		32.04	5.0507	32.04	-440
32.06	25	32.06	21.0682		32.06	21	32.06	519.417		32.06	16	32.06	50.7594		32.06	29	32.06	234.081		32.06	14	32.06	208.088		32.06	29	32.06	84.1368		32.06	34	32.06	11.5456		32.06	14	32.06	414.419		32.06	589.667	32.06	-2428.31		32.06	5.7594	32.06	-440
32.08	21	32.08	22.0796		32.08	23	32.08	552.847		32.08	7	32.08	37.165		32.08	27	32.08	210.97		32.08	13	32.08	158.516		32.08	30	32.08	85.5705		32.08	45	32.08	10.5341		32.08	12	32.08	395.466		32.08	572.105	32.08	-2391.87		32.08	6.81047	32.08	-440
32.1	33	32.1	23.5972		32.1	19	32.1	639.5		32.1	11	32.1	27.8671		32.1	26	32.1	209.027		32.1	15	32.1	126.036		32.1	26	32.1	86.4062		32.1	18	32.1	10.0179		32.1	16	32.1	407.742		32.1	493.261	32.1	-2220.95		32.1	8.61157	32.1	-440
32.12	22	32.12	25.7999		32.12	25	32.12	735.794		32.12	14	32.12	22.2441		32.12	35	32.12	243.313		32.12	19	32.12	105.208		32.12	26	32.12	79.1788		32.12	12	32.12	9.87989		32.12	9	32.12	444.375		32.12	387.487	32.12	-1968.47		32.12	11.3618	32.12	-440
32.14	27	32.14	28.9941		32.14	19	32.14	745.876		32.14	14	32.14	19.1192		32.14	35	32.14	321.912		32.14	7	32.14	91.9656		32.14	22	32.14	69.6929		32.14	12	32.14	9.98158		32.14	15	32.14	471.679		32.14	307.331	32.14	-1753.09		32.14	15.5235	32.14	-440
32.16	25	32.16	33.7006		32.16	17	32.16	654.309		32.16	7	32.16	17.4595		32.16	28	32.16	439.576		32.16	9	32.16	82.3456		32.16	17	32.16	65.7938		32.16	8	32.16	10.0398		32.16	19	32.16	455.888		32.16	265.085	32.16	-1628.14		32.16	19.8342	32.16	-445.356
32.18	22	32.18	40.658		32.18	17	32.18	550.988		32.18	20	32.18	16.7788		32.18	34	32.18	543.244		32.18	10	32.18	77.1956		32.18	19	32.18	68.4096		32.18	8	32.18	9.69024		32.18	13	32.18	423.208		32.18	260.168	32.18	-1612.97		32.18	22.4788	32.18	-474.119
32.2	23	32.2	50.6422		32.2	28	32.2	503.234		32.2	10	32.2	16.743		32.2	21	32.2	545.877		32.2	13	32.2	74.6823		32.2	12	32.2	74.0711		32.2	7	32.2	9.21868		32.2	13	32.2	410.779		32.2	295.115	32.2	-1717.89		32.2	21.9523	32.2	-468.533
32.22	21	32.22	63.6124		32.22	24	32.22	515.317		32.22	13	32.22	17.5367		32.22	26	32.22	463.388		32.22	9	32.22	74.9823		32.22	11	32.22	76.934		32.22	12	32.22	7.24841		32.22	19	32.22	419.711		32.22	378.11	32.22	-1944.51		32.22	19.8846	32.22	-445.921
32.24	32	32.24	77.1423		32.24	19	32.24	557.837		32.24	18	32.24	19.0156		32.24	32	32.24	354.907		32.24	9	32.24	78.9228		32.24	15	32.24	78.357		32.24	9	32.24	7.2048		32.24	35	32.24	445.082		32.24	514.641	32.24	-2268.57		32.24	16.4394	32.24	-440
32.26	31	32.26	90.4262		32.26	22	32.26	571.918		32.26	16	32.26	20.9376		32.26	14	32.26	250.208		32.26	15	32.26	88.1979		32.26	8	32.26	82.7564		32.26	15	32.26	7.49438		32.26	39	32.26	501.463		32.26	673.761	32.26	-2595.69		32.26	13.5029	32.26	-440
32.28	22	32.28	111.435		32.28	30	32.28	548.213		32.28	23	32.28	24.5692		32.28	12	32.28	171.719		32.28	19	32.28	105.277		32.28	8	32.28	88.6672		32.28	13	32.28	8.21771		32.28	50	32.28	583.843		32.28	736.782	32.28	-2714.37		32.28	12.0547	32.28	-440
32.3	36	32.3	150.686		32.3	29	32.3	499.413		32.3	13	32.3	30.8489		32.3	14	32.3	120.985		32.3	9	32.3	132.186		32.3	10	32.3	85.0983		32.3	9	32.3	9.52787		32.3	57	32.3	622.673		32.3	625.15	32.3	-2500.3		32.3	11.8837	32.3	-440
32.32	34	32.32	215.181		32.32	16	32.32	403.994		32.32	13	32.32	41.1717		32.32	9	32.32	89.7401		32.32	8	32.32	165.192		32.32	11	32.32	72.5459		32.32	8	32.32	11.5426		32.32	50	32.32	567.894		32.32	451.038	32.32	-2123.76		32.32	12.5302	32.32	-440
32.34	25	32.34	301.368		32.34	21	32.34	295.132		32.34	21	32.34	56.3456		32.34	11	32.34	70.382		32.34	17	32.34	188.989		32.34	10	32.34	60.3337		32.34	11	32.34	13.5594		32.34	49	32.34	483.105		32.34	311.289	32.34	-1764.34		32.34	13.3567	32.34	-440
32.36	35	32.36	373.827		32.36	18	32.36	210.803		32.36	27	32.36	75.7864		32.36	4	32.36	57.9468		32.36	28	32.36	194.519		32.36	9	32.36	52.1548		32.36	13	32.36	14.8285		32.36	54	32.36	430.443		32.36	220.738	32.36	-1485.72		32.36	13.7105	32.36	-440
32.38	32	32.38	390.305		32.38	27	32.38	156.048		32.38	36	32.38	94.0189		32.38	18	32.38	49.3386		32.38	23	32.38	185.561		32.38	11	32.38	47.5872		32.38	7	32.38	13.9192		32.38	38	32.38	427.405		32.38	167.827	32.38	-1295.48		32.38	14.0776	32.38	-440
32.4	40	32.4	348.016		32.4	13	32.4	123.409		32.4	33	32.4	98.876		32.4	6	32.4	43.6824		32.4	19	32.4	162.527		32.4	13	32.4	45.9499		32.4	5	32.4	12.2781		32.4	40	32.4	480.969		32.4	139.481	32.4	-1181.02		32.4	15.3503	32.4	-440
32.42	32	32.42	280.635		32.42	20	32.42	105.556		32.42	33	32.42	91.745		32.42	13	32.42	39.9371		32.42	42	32.42	136.034		32.42	23	32.42	47.63		32.42	10	32.42	11.2876		32.42	47	32.42	601.51		32.42	126.771	32.42	-1125.93		32.42	17.4049	32.42	-440
32.44	23	32.44	225.24		32.44	17	32.44	97.3956		32.44	26	32.44	88.6259		32.44	8	32.44	37.773		32.44	34	32.44	116.624		32.44	15	32.44	53.5543		32.44	14	32.44	11.2989		32.44	39	32.44	795.779		32.44	124.177	32.44	-1114.35		32.44	20.2062	32.44	-449.513
32.46	21	32.46	182.791		32.46	18	32.46	94.5158		32.46	45	32.46	94.4179		32.46	6	32.46	37.1669		32.46	52	32.46	105.874		32.46	23	32.46	65.2706		32.46	9	32.46	12.3758		32.46	28	32.46	1025.59		32.46	126.577	32.46	-1125.07		32.46	24.4436	32.46	-494.405
32.48	15	32.48	149.16		32.48	14	32.48	90.5784		32.48	29	32.48	98.4751		32.48	12	32.48	38.3969		32.48	52	32.48	102.744		32.48	34	32.48	86.0732		32.48	9	32.48	14.5702		32.48	42	32.48	1141.92		32.48	126.599	32.48	-1125.16		32.48	31.5034	32.48	-561.279
32.5	17	32.5	130.689		32.5	18	32.5	81.9463		32.5	28	32.5	87.6526		32.5	14	32.5	42.0102		32.5	46	32.5	105.738		32.5	19	32.5	118.383		32.5	6	32.5	18.0068		32.5	43	32.5	1049.63		32.5	120.299	32.5	-1096.81		32.5	43.5847	32.5	-660.187
32.52	20	32.52	125.229		32.52	25	32.52	72.2198		32.52	23	32.52	69.5942		32.52	9	32.52	48.6275		32.52	43	32.52	114.251		32.52	24	32.52	160.361		32.52	12	32.52	23.2161		32.52	31	32.52	900.86		32.52	116.092	32.52	-1077.46		32.52	61.3283	32.52	-783.124
32.54	10	32.54	118.237		32.54	25	32.54	67.0188		32.54	30	32.54	57.0385		32.54	11	32.54	57.7872		32.54	41	32.54	128.278		32.54	25	32.54	193.027		32.54	6	32.54	30.7121		32.54	39	32.54	824.536		32.54	122.707	32.54	-1107.73		32.54	78.7558	32.54	-887.445
32.56	17	32.56	100.472		32.56	23	32.56	68.0254		32.56	22	32.56	52.7813		32.56	18	32.56	66.0689		32.56	46	32.56	147.854		32.56	16	32.56	196.05		32.56	5	32.56	38.2822		32.56	40	32.56	853.185		32.56	144.343	32.56	-1201.43		32.56	80.4725	32.56	-897.065
32.58	27	32.58	81.3874		32.58	18	32.58	75.5404		32.58	24	32.58	53.5774		32.58	9	32.58	70.0232		32.58	26	32.58	174.215		32.58	21	32.58	187.516		32.58	6	32.58	40.159		32.58	31	32.58	1007.87		32.58	180.526	32.58	-1343.6		32.58	64.2981	32.58	-801.861
32.6	26	32.6	69.816		32.6	16	32.6	91.7334		32.6	15	32.6	52.6127		32.6	16	32.6	75.1072		32.6	29	32.6	211.94		32.6	11	32.6	185.036		32.6	7	32.6	35.3898		32.6	48	32.6	1321.97		32.6	216.447	32.6	-1471.21		32.6	45.3116	32.6	-673.139
32.62	20	32.62	68.1071		32.62	21	32.62	119.083		32.62	13	32.62	47.0306		32.62	16	32.62	89.8671		32.62	20	32.62	269.715		32.62	10	32.62	173.69		32.62	13	32.62	29.4321		32.62	33	32.62	1801.88		32.62	220.22	32.62	-1483.98		32.62	31.4951	32.62	-561.205
32.64	21	32.64	77.1355		32.64	26	32.64	156.072		32.64	18	32.64	38.6651		32.64	15	32.64	120.259		32.64	21	32.64	363.023		32.64	15	32.64	143.142		32.64	10	32.64	24.6037		32.64	37	32.64	2316.92		32.64	189.649	32.64	-1377.13		32.64	23.1451	32.64	-481.093
32.66	11	32.66	97.1061		32.66	18	32.66	187.723		32.66	19	32.66	30.554		32.66	14	32.66	168.605		32.66	7	32.66	519.546		32.66	17	32.66	111.036		32.66	13	32.66	21.033		32.66	29	32.66	2661.99		32.66	153.7	32.66	-1239.76		32.66	18.7351	32.66	-440
32.68	19	32.68	122.763		32.68	18	32.68	194.187		32.68	19	32.68	25.1055		32.68	17	32.68	222.477		32.68	21	32.68	781.005		32.68	18	32.68	88.9136		32.68	12	32.68	18.564		32.68	35	32.68	2809.47		32.68	128.65	32.68	-1134.24		32.68	16.9304	32.68	-440
32.7	17	32.7	134.399		32.7	17	32.7	185.636		32.7	8	32.7	22.0667		32.7	10	32.7	240.801		32.7	16	32.7	1188.14		32.7	9	32.7	76.9753		32.7	13	32.7	16.8087		32.7	31	32.7	2610.86		32.7	117.838	32.7	-1085.53		32.7	17.0615	32.7	-440
32.72	15	32.72	116.668		32.72	17	32.72	179.926		32.72	15	32.72	19.6065		32.72	13	32.72	201.995		32.72	12	32.72	1712.95		32.72	9	32.72	72.0993		32.72	11	32.72	16.0583		32.72	24	32.72	2093.8		32.72	122.192	32.72	-1105.41		32.72	19.3438	32.72	-440
32.74	15	32.74	86.9868		32.74	14	32.74	168.254		32.74	17	32.74	16.5451		32.74	15	32.74	145.422		32.74	11	32.74	2091.26		32.74	18	32.74	70.576		32.74	10	32.74	16.6447		32.74	14	32.74	1629.52		32.74	141.392	32.74	-1189.08		32.74	24.1464	32.74	-491.39
32.76	20	32.76	62.8947		32.76	18	32.76	144.048		32.76	14	32.76	13.4884		32.76	9	32.76	100.664		32.76	15	32.76	1943.2		32.76	22	32.76	70.3323		32.76	5	32.76	17.7369		32.76	15	32.76	1405.59		32.76	176.358	32.76	-1328		32.76	32.8822	32.76	-573.43
32.78	15	32.78	48.0948		32.78	15	32.78	123.194		32.78	10	32.78	11.1159		32.78	16	32.78	71.5259		32.78	11	32.78	1444.15		32.78	16	32.78	72.0555		32.78	6	32.78	20.1364		32.78	26	32.78	1441.19		32.78	223.783	32.78	-1495.94		32.78	46.7861	32.78	-684.004
32.8	20	32.8	40.8353		32.8	10	32.8	117.054		32.8	12	32.8	9.67921		32.8	8	32.8	54.2673		32.8	9	32.8	981.849		32.8	28	32.8	76.6997		32.8	14	32.8	24.341		32.8	26	32.8	1692.83		32.8	270.333	32.8	-1644.18		32.8	64.2235	32.8	-801.395
32.82	22	32.82	38.975		32.82	17	32.82	129.25		32.82	20	32.82	8.55958		32.82	14	32.82	44.5775		32.82	11	32.82	671.076		32.82	41	32.82	84.8044		32.82	14	32.82	30.3876		32.82	11	32.82	1987.13		32.82	318.108	32.82	-1783.56		32.82	76.7791	32.82	-876.237
32.84	18	32.84	39.8884		32.84	20	32.84	162.89		32.84	9	32.84	7.88338		32.84	14	32.84	39.5585		32.84	15	32.84	487.571		32.84	36	32.84	96.4498		32.84	8	32.84	37.7558		32.84	17	32.84	1984.87		32.84	399.187	32.84	-1997.97		32.84	72.9617	32.84	-854.176
32.86	15	32.86	40.5175		32.86	11	32.86	217.986		32.86	10	32.86	7.08541		32.86	10	32.86	37.37		32.86	6	32.86	388.383		32.86	65	32.86	111.526		32.86	8	32.86	45.8916		32.86	23	32.86	1647.12		32.86	530.444	32.86	-2303.14		32.86	57.7582	32.86	-759.988
32.88	17	32.88	38.5279		32.88	11	32.88	281.249		32.88	15	32.88	6.93301		32.88	15	32.88	37.5516		32.88	14	32.88	338.603		32.88	72	32.88	130.888		32.88	7	32.88	50.9471		32.88	32	32.88	1248.98		32.88	670	32.88	-2588.44		32.88	43.0192	32.88	-655.89
32.9	16	32.9	37.4643		32.9	13	32.9	330.824		32.9	11	32.9	6.63972		32.9	11	32.9	40.0335		32.9	10	32.9	299.482		32.9	83	32.9	158.324		32.9	8	32.9	47.4242		32.9	34	32.9	924.596		32.9	693.158	32.9	-2632.79		32.9	31.9157	32.9	-564.939
32.92	23	32.92	40.4282		32.92	11	32.92	330.783		32.92	12	32.92	6.93113		32.92	10	32.92	44.7451		32.92	6	32.92	247.181		32.92	90	32.92	201.002		32.92	7	32.92	38.7049		32.92	21	32.92	709.813		32.92	565.73	32.92	-2378.51		32.92	23.6292	32.92	-486.099
32.94	22	32.94	49.6125		32.94	10	32.94	266.374		32.94	12	32.94	7.38458		32.94	10	32.94	50.702		32.94	9	32.94	194.621		32.94	108	32.94	265.359		32.94	4	32.94	31.049		32.94	29	32.94	593.339		32.94	402.281	32.94	-2005.69		32.94	17.6255	32.94	-440
32.96	13	32.96	66.7644		32.96	19	32.96	187.211		32.96	11	32.96	7.60913		32.96	10	32.96	56.4687		32.96	11	32.96	155.039		32.96	110	32.96	355.271		32.96	6	32.96	26.2619		32.96	34	32.96	554.857		32.96	271.776	32.96	-1648.56		32.96	13.5769	32.96	-440
32.98	17	32.98	91.3681		32.98	13	32.98	126.951		32.98	13	32.98	7.37264		32.98	14	32.98	64.0221		32.98	14	32.98	129.307		32.98	119	32.98	460.659		32.98	5	32.98	23.8965		32.98	40	32.98	586.589		32.98	183.761	32.98	-1355.59		32.98	10.9565	32.98	-440
33	22	33	112.981		33	13	33	88.1539		33	16	33	7.00283		33	16	33	76.9182		33	8	33	114.465		33	100	33	569.54		33	7	33	23.1825		33	34	33	695.147		33	130.717	33	-1143.32		33	9.26559	33	-440
33.02	20	33.02	112.057		33.02	13	33.02	64.6439		33.02	11	33.02	6.81412		33.02	21	33.02	101.282		33.02	10	33.02	107.056		33.02	76	33.02	706.357		33.02	9	33.02	23.5236		33.02	37	33.02	887.574		33.02	98.7958	33.02	-993.961		33.02	8.16135	33.02	-440
33.04	21	33.04	91.7214		33.04	13	33.04	50.4395		33.04	13	33.04	6.8818		33.04	29	33.04	142.794		33.04	11	33.04	101.676		33.04	83	33.04	901.394		33.04	11	33.04	24.6263		33.04	37	33.04	1124.02		33.04	78.9795	33.04	-888.704		33.04	7.43426	33.04	-440
33.06	24	33.06	70.6346		33.06	18	33.06	41.3397		33.06	13	33.06	7.19886		33.06	26	33.06	208.032		33.06	18	33.06	92.9202		33.06	75	33.06	1182.29		33.06	7	33.06	26.189		33.06	44	33.06	1242.19		33.06	66.1611	33.06	-813.395		33.06	6.96221	33.06	-440
33.08	17	33.08	53.5902		33.08	10	33.08	35.1608		33.08	21	33.08	7.7253		33.08	31	33.08	290.024		33.08	16	33.08	82.0615		33.08	62	33.08	1570.69		33.08	13	33.08	28.5214		33.08	30	33.08	1119.02		33.08	57.7316	33.08	-759.813		33.08	6.6796	33.08	-440
33.1	12	33.1	40.1309		33.1	15	33.1	30.7561		33.1	10	33.1	8.61912		33.1	33	33.1	343.604		33.1	14	33.1	73.1281		33.1	36	33.1	1902.64		33.1	11	33.1	31.4338		33.1	32	33.1	909.848		33.1	52.3904	33.1	-723.812		33.1	6.55216	33.1	-440
33.12	10	33.12	30.4952		33.12	18	33.12	27.6171		33.12	9	33.12	10.0288		33.12	36	33.12	316.67		33.12	14	33.12	67.2017		33.12	39	33.12	1827.44		33.12	8	33.12	35.2314		33.12	21	33.12	768.831		33.12	49.2044	33.12	-701.459		33.12	6.56689	33.12	-440
33.14	26	33.14	23.5638		33.14	13	33.14	25.2302		33.14	20	33.14	12.1903		33.14	34	33.14	237.826		33.14	18	33.14	63.965		33.14	35	33.14	1405.49		33.14	11	33.14	40.013		33.14	20	33.14	738.157		33.14	46.1368	33.14	-679.24		33.14	6.7291	33.14	-440
33.16	14	33.16	18.9606		33.16	16	33.16	23.4757		33.16	21	33.16	15.7795		33.16	30	33.16	163.716		33.16	24	33.16	63.0611		33.16	21	33.16	991.696		33.16	7	33.16	46.0481		33.16	24	33.16	835.642		33.16	44.9536	33.16	-670.474		33.16	7.16213	33.16	-440
33.18	20	33.18	16.1776		33.18	20	33.18	22.2257		33.18	16	33.18	21.8012		33.18	17	33.18	113.678		33.18	19	33.18	64.171		33.18	20	33.18	722.792		33.18	6	33.18	53.7205		33.18	25	33.18	1086.49		33.18	44.7491	33.18	-668.947		33.18	7.74838	33.18	-440
33.2	8	33.2	14.8499		33.2	19	33.2	21.1868		33.2	17	33.2	31.3601		33.2	17	33.2	85.3135		33.2	22	33.2	67.7019		33.2	26	33.2	587.469		33.2	8	33.2	63.6402		33.2	20	33.2	1518.83		33.2	45.4461	33.2	-674.137		33.2	8.72308	33.2	-440
33.22	13	33.22	14.6012		33.22	17	33.22	20.4516		33.22	22	33.22	44.508		33.22	24	33.22	71.8753		33.22	32	33.22	74.4935		33.22	21	33.22	529.528		33.22	8	33.22	76.788		33.22	17	33.22	2083.63		33.22	48.4406	33.22	-695.993		33.22	10.3363	33.22	-440
33.24	17	33.24	14.7215		33.24	16	33.24	20.4725		33.24	14	33.24	56.7182		33.24	16	33.24	66.1746		33.24	34	33.24	85.8645		33.24	18	33.24	495.028		33.24	9	33.24	94.7229		33.24	18	33.24	2461.64		33.24	56.2328	33.24	-749.885		33.24	12.8572	33.24	-440
33.26	12	33.26	14.0135		33.26	10	33.26	21.0187		33.26	21	33.26	57.3256		33.26	21	33.26	60.5818		33.26	39	33.26	102.341		33.26	13	33.26	460.816		33.26	10	33.26	120.276		33.26	30	33.26	2247.62		33.26	71.9951	33.26	-848.499		33.26	16.3775	33.26	-440
33.28	9	33.28	12.2071		33.28	18	33.28	22.3259		33.28	23	33.28	45.9757		33.28	17	33.28	52.7944		33.28	25	33.28	120.427		33.28	18	33.28	397.489		33.28	13	33.28	159.005		33.28	24	33.28	1676.99		33.28	98.9374	33.28	-994.673		33.28	20.0419	33.28	-447.682
33.3	24	33.3	10.4182		33.3	15	33.3	24.8187		33.3	15	33.3	33.3546		33.3	11	33.3	46.7015		33.3	38	33.3	132.511		33.3	19	33.3	311.272		33.3	15	33.3	221.813		33.3	36	33.3	1163.98		33.3	137.255	33.3	-1171.56		33.3	21.6618	33.3	-465.422
33.32	10	33.32	9.1506		33.32	12	33.32	29.0854		33.32	9	33.32	24.4431		33.32	24	33.32	45.0218		33.32	32	33.32	141.017		33.32	14	33.32	237.327		33.32	22	33.32	327.673		33.32	33	33.32	821.144		33.32	173.887	33.32	-1318.66		33.32	20.765	33.32	-455.686
33.34	13	33.34	8.40349		33.34	19	33.34	35.5819		33.34	8	33.34	19.2757		33.34	23	33.34	49.2912		33.34	26	33.34	158.183		33.34	11	33.34	183.935		33.34	31	33.34	502.615		33.34	37	33.34	623.274		33.34	178.789	33.34	-1337.12		33.34	20.192	33.34	-449.355
33.36	15	33.36	8.0764		33.36	12	33.36	43.4291		33.36	10	33.36	16.6653		33.36	14	33.36	60.882		33.36	29	33.36	195.02		33.36	11	33.36	146.006		33.36	27	33.36	766.859		33.36	40	33.36	524.803		33.36	145.833	33.36	-1207.61		33.36	21.8446	33.36	-467.382
33.38	15	33.38	8.16431		33.38	16	33.38	48.4589		33.38	10	33.38	15.4298		33.38	14	33.38	81.2713		33.38	28	33.38	251.222		33.38	8	33.38	120.579		33.38	38	33.38	1082.87		33.38	33	33.38	495.311		33.38	104.004	33.38	-1019.82		33.38	26.7785	33.38	-517.48
33.4	12	33.4	8.60878		33.4	16	33.4	47.7943		33.4	23	33.4	15.0122		33.4	14	33.4	107.449		33.4	22	33.4	312.562		33.4	9	33.4	105.433		33.4	46	33.4	1253.77		33.4	56	33.4	521.975		33.4	72.1975	33.4	-849.691		33.4	36.0725	33.4	-600.604
33.42	14	33.42	9.59668		33.42	19	33.42	45.3365		33.42	14	33.42	15.3899		33.42	7	33.42	123.117		33.42	25	33.42	343.532		33.42	17	33.42	97.634		33.42	38	33.42	1094.64		33.42	49	33.42	611.54		33.42	52.1178	33.42	-721.926		33.42	49.7898	33.42	-705.619
33.44	15	33.44	11.396		33.44	17	33.44	43.4383		33.44	17	33.44	16.4268		33.44	16	33.44	110.885		33.44	19	33.44	348.326		33.44	8	33.44	92.9361		33.44	44	33.44	780.292		33.44	48	33.44	760.253		33.44	40.7096	33.44	-638.041		33.44	63.3708	33.44	-796.058
33.46	12	33.46	14.1017		33.46	16	33.46	42.1558		33.46	20	33.46	17.7197		33.46	16	33.46	84.0825		33.46	14	33.46	380.143		33.46	12	33.46	86.6154		33.46	50	33.46	513.88		33.46	41	33.46	922.837		33.46	34.2356	33.46	-585.112		33.46	65.623	33.46	-810.08
33.48	14	33.48	17.4492		33.48	18	33.48	43.1683		33.48	22	33.48	19.4171		33.48	14	33.48	59.9875		33.48	10	33.48	478.136		33.48	6	33.48	79.4661		33.48	35	33.48	337.197		33.48	45	33.48	1006.4		33.48	32.7857	33.48	-572.588		33.48	54.7757	33.48	-740.106
33.5	16	33.5	20.865		33.5	23	33.5	48.6646		33.5	18	33.5	22.5619		33.5	18	33.5	42.8833		33.5	15	33.5	659.518		33.5	23	33.5	74.5431		33.5	34	33.5	230.913		33.5	51	33.5	1029.02		33.5	34.7667	33.5	-589.633		33.5	41.9591	33.5	-647.759
33.52	13	33.52	23.9065		33.52	15	33.52	59.4269		33.52	27	33.52	28.4619		33.52	26	33.52	31.8704		33.52	14	33.52	895.895		33.52	13	33.52	71.1228		33.52	15	33.52	168.888		33.52	40	33.52	1121.51		33.52	39.1419	33.52	-625.635		33.52	33.5814	33.52	-579.494
33.54	15	33.54	24.5179		33.54	19	33.54	75.3461		33.54	18	33.54	37.95		33.54	16	33.54	25.12		33.54	6	33.54	1047.9		33.54	7	33.54	68.5502		33.54	17	33.54	132.148		33.54	28	33.54	1324.85		33.54	41.7309	33.54	-645.994		33.54	30.4258	33.54	-551.595
33.56	10	33.56	22.3536		33.56	13	33.56	90.9368		33.56	21	33.56	50.2992		33.56	28	33.56	21.2247		33.56	9	33.56	969.897		33.56	11	33.56	69.1955		33.56	15	33.56	110.456		33.56	29	33.56	1492.55		33.56	38.2666	33.56	-618.6		33.56	31.614	33.56	-562.263
33.58	10	33.58	20.3701		33.58	17	33.58	99.0386		33.58	24	33.58	59.5137		33.58	18	33.58	18.8857		33.58	8	33.58	765.081		33.58	13	33.58	76.1746		33.58	4	33.58	99.4688		33.58	22	33.58	1393.61		33.58	30.8072	33.58	-555.042		33.58	35.5523	33.58	-596.257
33.6	19	33.6	19.4703		33.6	16	33.6	103.791		33.6	30	33.6	57.5223		33.6	15	33.6	17.6399		33.6	8	33.6	591.885		33.6	10	33.6	92.4851		33.6	16	33.6	97.8249		33.6	23	33.6	1117.1		33.6	24.1778	33.6	-491.709		33.6	38.585	33.6	-621.168
33.62	16	33.62	17.948		33.62	17	33.62	105.826		33.62	27	33.62	48.7169		33.62	13	33.62	17.3124		33.62	8	33.62	477.237		33.62	9	33.62	121.164		33.62	9	33.62	104.514		33.62	16	33.62	893.309		33.62	19.7455	33.62	-444.359		33.62	37.3589	33.62	-611.219
33.64	11	33.64	15.0653		33.64	26	33.64	100.298		33.64	28	33.64	41.4287		33.64	11	33.64	18.012		33.64	14	33.64	380.762		33.64	16	33.64	160.668		33.64	16	33.64	114.016		33.64	10	33.64	809.364		33.64	17.2669	33.64	-440		33.64	33.3501	33.64	-577.496
33.66	19	33.66	12.3369		33.66	28	33.66	93.7689		33.66	36	33.66	37.5046		33.66	20	33.66	19.6983		33.66	12	33.66	289.537		33.66	12	33.66	192.261		33.66	9	33.66	112.315		33.66	19	33.66	879.716		33.66	16.1903	33.66	-440		33.66	29.5733	33.66	-543.813
33.68	22	33.68	10.5026		33.68	23	33.68	94.991		33.68	37	33.68	35.9248		33.68	27	33.68	23.8403		33.68	13	33.68	215.091		33.68	13	33.68	184.278		33.68	13	33.68	94.9872		33.68	10	33.68	1097.66		33.68	16.2305	33.68	-440		33.68	28.0324	33.68	-529.456
33.7	19	33.7	9.47629		33.7	34	33.7	108.502		33.7	34	33.7	36.6168		33.7	17	33.7	30.4435		33.7	11	33.7	162.1		33.7	12	33.7	144.489		33.7	12	33.7	74.7344		33.7	10	33.7	1391.19		33.7	17.2435	33.7	-440		33.7	29.0981	33.7	-539.426
33.72	17	33.72	9.08646		33.72	41	33.72	139.559		33.72	41	33.72	40.1376		33.72	15	33.72	38.386		33.72	14	33.72	127.721		33.72	16	33.72	104.57		33.72	10	33.72	58.7089		33.72	10	33.72	1518.51		33.72	18.9938	33.72	-440		33.72	33.18	33.72	-576.021
33.74	23	33.74	9.14942		33.74	70	33.74	196.87		33.74	50	33.74	46.9887		33.74	27	33.74	43.2397		33.74	11	33.74	107.254		33.74	18	33.74	76.4642		33.74	15	33.74	47.5548		33.74	14	33.74	1296.01		33.74	20.2659	33.74	-450.176		33.74	41.1017	33.74	-641.106
33.76	21	33.76	9.61688		33.76	78	33.76	291.727		33.76	65	33.76	57.6423		33.76	23	33.76	40.3814		33.76	14	33.76	95.2254		33.76	12	33.76	59.6781		33.76	14	33.76	40.2878		33.76	9	33.76	933.487		33.76	22.5162	33.76	-474.512		33.76	54.2611	33.76	-736.621
33.78	17	33.78	10.5781		33.78	58	33.78	426.128		33.78	111	33.78	71.9198		33.78	29	33.78	34.0342		33.78	27	33.78	87.5947		33.78	19	33.78	50.0178		33.78	8	33.78	35.5573		33.78	11	33.78	636.606		33.78	26.1318	33.78	-511.193		33.78	73.1512	33.78	-855.285
33.8	15	33.8	12.21		33.8	92	33.8	554.872		33.8	129	33.8	89.7999		33.8	31	33.8	29.3535		33.8	11	33.8	81.8596		33.8	18	33.8	45.1104		33.8	10	33.8	32.3314		33.8	11	33.8	439.748		33.8	30.96	33.8	-556.417		33.8	92.9816	33.8	-964.27
33.82	25	33.82	14.5776		33.82	72	33.82	567.535		33.82	194	33.82	115.216		33.82	39	33.82	26.8144		33.82	27	33.82	76.8462		33.82	10	33.82	43.498		33.82	13	33.82	30.2647		33.82	5	33.82	319.233		33.82	34.9566	33.82	-591.241		33.82	100.27	33.82	-1001.35
33.84	19	33.84	18.1129		33.84	85	33.84	452.208		33.84	258	33.84	152.545		33.84	39	33.84	25.1993		33.84	21	33.84	72.5582		33.84	14	33.84	44.8164		33.84	6	33.84	29.6403		33.84	9	33.84	246.489		33.84	38.4288	33.84	-619.909		33.84	92.2622	33.84	-960.532
33.86	25	33.86	21.4224		33.86	69	33.86	320.143		33.86	240	33.86	203.682		33.86	40.4479	33.86	24.7656		33.86	18	33.86	71.4523		33.86	15	33.86	49.4634		33.86	9	33.86	29.7163		33.86	8	33.86	201.179		33.86	45.7288	33.86	-676.231		33.86	83.9107	33.86	-916.028
33.88	13	33.88	22.5042		33.88	80	33.88	228.01		33.88	307	33.88	278.172		33.88	46.9502	33.88	26.6058		33.88	10	33.88	75.5096		33.88	21	33.88	57.8327		33.88	5	33.88	30.9428		33.88	7	33.88	171.937		33.88	60.5893	33.88	-778.391		33.88	85.1271	33.88	-922.643
33.9	26	33.9	21.0892		33.9	77	33.9	179.045		33.9	309	33.9	383.488		33.9	60.2049	33.9	31.6847		33.9	17	33.9	87.1053		33.9	18	33.9	68.4346		33.9	4	33.9	33.3684		33.9	10	33.9	153.411		33.9	83.3303	33.9	-912.854		33.9	99.4599	33.9	-997.296
33.92	17	33.92	19.6477		33.92	44	33.92	163.703		33.92	297	33.92	486.975		33.92	69.7082	33.92	41.0045		33.92	20	33.92	109.924		33.92	14	33.92	76.8063		33.92	6	33.92	36.5154		33.92	10	33.92	143.12		33.92	105.81	33.92	-1028.64		33.92	128.765	33.92	-1134.75
33.94	14	33.94	19.3599		33.94	37	33.94	169.383		33.94	276	33.94	516.315		33.94	74.96	33.94	54.8676		33.94	7	33.94	148.151		33.94	11	33.94	82.1112		33.94	9	33.94	39.1166		33.94	9	33.94	137.953		33.94	108.141	33.94	-1039.91		33.94	170.835	33.94	-1307.04
33.96	28	33.96	20.5446		33.96	37	33.96	177.76		33.96	220	33.96	438.329		33.96	81.2122	33.96	69.6471		33.96	10	33.96	201.094		33.96	10	33.96	84.7827		33.96	12	33.96	41.0063		33.96	9	33.96	133.947		33.96	86.8418	33.96	-931.889		33.96	212.131	33.96	-1456.47
33.98	16	33.98	22.9685		33.98	32	33.98	174.505		33.98	182	33.98	317.468		33.98	79.7117	33.98	75.6278		33.98	9	33.98	250.481		33.98	16	33.98	80.4355		33.98	7	33.98	43.3708		33.98	7	33.98	123.764		33.98	62.0086	33.98	-787.455		33.98	244.435	33.98	-1563.44
34	33	34	26.7352		34	24	34	160.548		34	164	34	220.241		34	70.9586	34	71.8712		34	12	34	267.221		34	10	34	72.4649		34	7	34	47.5492		34	6	34	110.502		34	44.324	34	-665.763		34	275.7	34	-1660.42
34.02	25	34.02	32.3863		34.02	21	34.02	146.308		34.02	126	34.02	158.534		34.02	67.9576	34.02	70.6261		34.02	12	34.02	244.126		34.02	8	34.02	68.1769		34.02	10	34.02	55.2785		34.02	8	34.02	100.288		34.02	34.0933	34.02	-583.895		34.02	284.63	34.02	-1687.1
34.04	38	34.04	40.787		34.04	16	34.04	140.984		34.04	112	34.04	120.496		34.04	58.4542	34.04	80.1899		34.04	18	34.04	199.483		34.04	13	34.04	68.9392		34.04	11	34.04	68.7385		34.04	10	34.04	95.2792		34.04	28.0644	34.04	-529.759		34.04	249.31	34.04	-1578.95
34.06	56	34.06	53.954		34.06	19	34.06	142.995		34.06	73	34.06	94.3258		34.06	48.4507	34.06	102.615		34.06	9	34.06	157.032		34.06	6	34.06	73.4		34.06	18	34.06	91.0137		34.06	16	34.06	96.4545		34.06	22.9391	34.06	-478.948		34.06	203.609	34.06	-1426.91
34.08	70	34.08	75.7539		34.08	13	34.08	154.011		34.08	45	34.08	76.6099		34.08	42.6987	34.08	132.758		34.08	12	34.08	123.972		34.08	13	34.08	80.0698		34.08	13	34.08	126.307		34.08	12	34.08	105.243		34.08	18.3282	34.08	-440		34.08	179.817	34.08	-1340.96
34.1	91	34.1	112.466		34.1	18	34.1	178.158		34.1	43	34.1	66.2495		34.1	29	34.1	148.31		34.1	9	34.1	98.9663		34.1	13	34.1	85.2242		34.1	16	34.1	176.547		34.1	11	34.1	123.58		34.1	14.8521	34.1	-440		34.1	185.236	34.1	-1361.02
34.12	122	34.12	171.766		34.12	19	34.12	203.367		34.12	61	34.12	62.0873		34.12	15	34.12	130.706		34.12	5	34.12	80.2868		34.12	13	34.12	85.5936		34.12	27	34.12	234.288		34.12	6	34.12	149.944		34.12	12.7828	34.12	-440		34.12	219.894	34.12	-1482.88
34.14	133	34.14	256.464		34.14	18	34.14	209.368		34.14	42	34.14	64.3567		34.14	25	34.14	98.5128		34.14	11	34.14	68.4327		34.14	14	34.14	82.0086		34.14	18	34.14	291.274		34.14	8	34.14	175.752		34.14	11.8176	34.14	-440		34.14	274.796	34.14	-1657.7
34.16	159	34.16	342.807		34.16	21	34.16	193.551		34.16	64	34.16	75.0616		34.16	19	34.16	72.7444		34.16	9	34.16	62.9171		34.16	8	34.16	77.7467		34.16	18	34.16	362.563		34.16	6	34.16	175.967		34.16	11.7955	34.16	-440		34.16	314.952	34.16	-1774.69
34.18	179	34.18	364.546		34.18	15	34.18	163.072		34.18	65	34.18	97.5842		34.18	22	34.18	57.6412		34.18	5	34.18	63.0878		34.18	25	34.18	77.4601		34.18	27	34.18	439.322		34.18	11	34.18	148.206		34.18	12.5921	34.18	-440		34.18	315.663	34.18	-1776.69
34.2	190	34.2	302.616		34.2	18	34.2	128.918		34.2	62	34.2	134.656		34.2	19	34.2	52.113		34.2	8	34.2	69.1842		34.2	20	34.2	83.54		34.2	32	34.2	446.175		34.2	6	34.2	116.986		34.2	14.0524	34.2	-440		34.2	303.377	34.2	-1741.77
34.22	262	34.22	216.352		34.22	14	34.22	104.856		34.22	48	34.22	181.029		34.22	21	34.22	55.2563		34.22	10	34.22	80.6457		34.22	19	34.22	97.6969		34.22	13	34.22	356.327		34.22	7	34.22	93.1985		34.22	16.4105	34.22	-440		34.22	282.814	34.22	-1681.71
34.24	291	34.24	145.479		34.24	16	34.24	95.1022		34.24	43	34.24	207.269		34.24	22	34.24	67.7835		34.24	4	34.24	103.427		34.24	24	34.24	123.43		34.24	18	34.24	247.045		34.24	3	34.24	78.2195		34.24	20.1792	34.24	-449.213		34.24	234.341	34.24	-1530.82
34.26	258	34.26	98.5052		34.26	9	34.26	98.3689		34.26	36	34.26	183.874		34.26	21	34.26	91.3353		34.26	11	34.26	137.684		34.26	30	34.26	166.642		34.26	16	34.26	165.273		34.26	8	34.26	71.3069		34.26	24.2293	34.26	-492.232		34.26	177.816	34.26	-1333.48
34.28	189	34.28	70.7307		34.28	16	34.28	114.688		34.28	34	34.28	136.081		34.28	20	34.28	124.512		34.28	5	34.28	179.38		34.28	27	34.28	234.424		34.28	21	34.28	113.911		34.28	6	34.28	67.0389		34.28	24.9159	34.28	-499.158		34.28	135.989	34.28	-1166.14
34.3	189	34.3	55.3695		34.3	9	34.3	142.264		34.3	34	34.3	95.7176		34.3	16	34.3	152.089		34.3	11	34.3	207.638		34.3	26	34.3	327.67		34.3	15	34.3	84.2587		34.3	8	34.3	65.3893		34.3	20.7279	34.3	-455.28		34.3	108.489	34.3	-1041.58
34.32	186	34.32	47.1042		34.32	24	34.32	166.737		34.32	32	34.32	69.239		34.32	11	34.32	148.099		34.32	5	34.32	209.969		34.32	27	34.32	421.361		34.32	5	34.32	67.1246		34.32	14	34.32	64.1442		34.32	15.4427	34.32	-440		34.32	89.8174	34.32	-947.721
34.34	171	34.34	42.1847		34.34	11	34.34	164.701		34.34	27	34.34	52.3617		34.34	19	34.34	120.202		34.34	12	34.34	201.572		34.34	29	34.34	478.328		34.34	12	34.34	55.1154		34.34	9	34.34	65.948		34.34	11.4748	34.34	-440		34.34	78.1166	34.34	-883.836
34.36	137	34.36	39.2331		34.36	16	34.36	144.712		34.36	21	34.36	40.6817		34.36	16	34.36	95.6401		34.36	13	34.36	189		34.36	25	34.36	524.03		34.36	5	34.36	45.1476		34.36	14	34.36	69.2531		34.36	9.02278	34.36	-440		34.36	68.7022	34.36	-828.868
34.38	97	34.38	39.0317		34.38	15	34.38	132.157		34.38	22	34.38	32.6929		34.38	18	34.38	83.3305		34.38	7	34.38	167.702		34.38	32	34.38	581.395		34.38	9	34.38	37.4967		34.38	19	34.38	74.8048		34.38	7.12096	34.38	-440		34.38	57.9351	34.38	-761.151
34.4	88	34.4	42.9718		34.4	24	34.4	135.588		34.4	15	34.4	27.6089		34.4	13	34.4	77.3246		34.4	12	34.4	146.168		34.4	30	34.4	603.37		34.4	10	34.4	32.0057		34.4	23	34.4	83.2181		34.4	6.67028	34.4	-440		34.4	48.1845	34.4	-694.151
34.42	58	34.42	51.2372		34.42	15	34.42	145.181		34.42	13	34.42	24.565		34.42	21	34.42	66.693		34.42	10	34.42	127.959		34.42	18	34.42	566.034		34.42	3	34.42	27.7651		34.42	17	34.42	95.5693		34.42	6.67731	34.42	-440		34.42	41.4089	34.42	-643.498
34.44	46	34.44	61.2093		34.44	16	34.44	143.72		34.44	12	34.44	23.1392		34.44	11	34.44	51.547		34.44	19	34.44	105.953		34.44	20	34.44	485.45		34.44	11	34.44	24.1134		34.44	10	34.44	112.77		34.44	7.15569	34.44	-440		34.44	37.4951	34.44	-612.332
34.46	33	34.46	64.7336		34.46	17	34.46	135.637		34.46	11	34.46	23.076		34.46	12	34.46	38.4875		34.46	15	34.46	84.3558		34.46	22	34.46	395.399		34.46	5	34.46	21.1212		34.46	15	34.46	133.834		34.46	8.20499	34.46	-440		34.46	35.9153	34.46	-599.294
34.48	25	34.48	56.5674		34.48	15	34.48	136.159		34.48	17	34.48	24.2596		34.48	8	34.48	29.5089		34.48	7	34.48	69.6097		34.48	21	34.48	320.183		34.48	5	34.48	18.8412		34.48	20	34.48	154.937		34.48	10.0007	34.48	-440		34.48	36.3626	34.48	-603.014
34.5	29	34.5	43.9437		34.5	12	34.5	143.132		34.5	29	34.5	27.109		34.5	10	34.5	23.8894		34.5	13	34.5	62.5136		34.5	16	34.5	267.748		34.5	9	34.5	17.4265		34.5	12	34.5	177.678		34.5	12.0713	34.5	-440		34.5	38.8958	34.5	-623.665
34.52	20	34.52	34.2824		34.52	15	34.52	141.054		34.52	25	34.52	33.0195		34.52	11	34.52	20.5433		34.52	14	34.52	62.4093		34.52	25	34.52	244.015		34.52	6	34.52	16.2335		34.52	19	34.52	215.187		34.52	12.6515	34.52	-440		34.52	44.2079	34.52	-664.891
34.54	21	34.54	28.831		34.54	4	34.54	131.894		34.54	16	34.54	43.622		34.54	8	34.54	18.642		34.54	15	34.54	69.6712		34.54	21	34.54	256.322		34.54	15	34.54	15.4507		34.54	22	34.54	281.421		34.54	10.998	34.54	-440		34.54	53.8874	34.54	-734.081
34.56	20	34.56	26.5712		34.56	13	34.56	130.5		34.56	28	34.56	59.2198		34.56	9	34.56	17.4344		34.56	12	34.56	85.9002		34.56	14	34.56	306.317		34.56	11	34.56	15.0762		34.56	15	34.56	384.975		34.56	8.80742	34.56	-440		34.56	70.0981	34.56	-837.246
34.58	21	34.58	25.9712		34.58	17	34.58	134.876		34.58	30	34.58	74.7424		34.58	17	34.58	17.1331		34.58	18	34.58	112.742		34.58	17	34.58	376.234		34.58	6	34.58	15.1843		34.58	20	34.58	520.39		34.58	7.26264	34.58	-440		34.58	93.6906	34.58	-967.939
34.6	15	34.6	26.5608		34.6	6	34.6	125.846		34.6	27	34.6	79.3276		34.6	11	34.6	17.3285		34.6	10	34.6	147.826		34.6	21	34.6	413.08		34.6	5	34.6	15.9117		34.6	29	34.6	650.886		34.6	6.54013	34.6	-440		34.6	118.333	34.6	-1087.81
34.62	13	34.62	29.3692		34.62	12	34.62	99.4523		34.62	16	34.62	70.2504		34.62	9	34.62	18.269		34.62	16	34.62	179.356		34.62	16	34.62	381.459		34.62	7	34.62	17.3476		34.62	16	34.62	700.71		34.62	6.58236	34.62	-440		34.62	125.802	34.62	-1121.62
34.64	26	34.64	35.3196		34.64	14	34.64	72.5293		34.64	25	34.64	53.6984		34.64	12	34.64	19.9851		34.64	11	34.64	186.3		34.64	13	34.64	302.002		34.64	9	34.64	19.2817		34.64	26	34.64	670.273		34.64	7.44341	34.64	-440		34.64	111.68	34.64	-1056.79
34.66	18	34.66	44.5674		34.66	16	34.66	53.1164		34.66	12	34.66	37.8807		34.66	9	34.66	22.8051		34.66	11	34.66	166.632		34.66	16	34.66	221.84		34.66	10	34.66	21.3198		34.66	27	34.66	667.599		34.66	9.40869	34.66	-440		34.66	95.4118	34.66	-976.79
34.68	28	34.68	57.2323		34.68	12	34.68	40.8312		34.68	15	34.68	26.735		34.68	18	34.68	27.4456		34.68	12	34.68	140.118		34.68	9	34.68	160.715		34.68	6	34.68	23.9373		34.68	14	34.68	751.351		34.68	12.6947	34.68	-440		34.68	89.4578	34.68	-945.821
34.7	22	34.7	71.3473		34.7	12	34.7	33.4912		34.7	14	34.7	19.6318		34.7	16	34.7	35.2205		34.7	16	34.7	122.905		34.7	13	34.7	121.09		34.7	9	34.7	23.1367		34.7	16	34.7	914.402		34.7	17.3144	34.7	-440		34.7	97.0703	34.7	-985.243
34.72	17	34.72	76.9412		34.72	13	34.72	29.209		34.72	14	34.72	15.2944		34.72	17	34.72	48.4174		34.72	14	34.72	124.031		34.72	10	34.72	99.1278		34.72	10	34.72	20.7689		34.72	28	34.72	1089.43		34.72	21.3982	34.72	-462.582		34.72	119.116	34.72	-1091.4
34.74	10	34.74	68.9418		34.74	16	34.74	26.7984		34.74	13	34.74	12.5383		34.74	20	34.74	69.8936		34.74	13	34.74	147.522		34.74	10	34.74	88.2545		34.74	5	34.74	18.8397		34.74	20	34.74	1192.41		34.74	21.1382	34.74	-459.763		34.74	153.369	34.74	-1238.42
34.76	16	34.76	58.8632		34.76	13	34.76	25.669		34.76	17	34.76	10.7612		34.76	18	34.76	101.209		34.76	15	34.76	194.961		34.76	5	34.76	80.1482		34.76	14	34.76	18.1603		34.76	16	34.76	1267.12		34.76	16.8855	34.76	-440		34.76	190.17	34.76	-1379.02
34.78	20	34.78	55.725		34.78	12	34.78	25.643		34.78	15	34.78	9.54267		34.78	13	34.78	135.231		34.78	15	34.78	257.161		34.78	8	34.78	70.439		34.78	6	34.78	18.934		34.78	9	34.78	1313.49		34.78	12.3255	34.78	-440		34.78	224.832	34.78	-1499.44
34.8	15	34.8	61.2396		34.8	11	34.8	26.7864		34.8	13	34.8	8.67634		34.8	12	34.8	147.816		34.8	16	34.8	294.168		34.8	6	34.8	61.1705		34.8	6	34.8	21.3713		34.8	10	34.8	1167.75		34.8	9.02878	34.8	-440		34.8	254.541	34.8	-1595.43
34.82	11	34.82	71.9348		34.82	18	34.82	29.5286		34.82	11	34.82	8.07908		34.82	18	34.82	128.479		34.82	9	34.82	269.964		34.82	10	34.82	53.5291		34.82	12	34.82	25.678		34.82	11	34.82	866.921		34.82	7.23932	34.82	-440		34.82	250.358	34.82	-1582.27
34.84	20	34.84	78.1333		34.84	15	34.84	34.6221		34.84	14	34.84	7.71886		34.84	21	34.84	101.759		34.84	18	34.84	220.464		34.84	15	34.84	47.4416		34.84	13	34.84	31.2548		34.84	5	34.84	591.53		34.84	6.26572	34.84	-440		34.84	207.749	34.84	-1441.35
34.86	10	34.86	76.2851		34.86	12	34.86	43.1976		34.86	22	34.86	7.61032		34.86	19	34.86	84.671		34.86	10	34.86	183.028		34.86	13	34.86	43.6788		34.86	10	34.86	33.7845		34.86	7	34.86	400.812		34.86	5.8219	34.86	-440		34.86	163.347	34.86	-1278.07
34.88	9	34.88	72.5838		34.88	15	34.88	55.8282		34.88	10	34.88	7.81102		34.88	18	34.88	76.96		34.88	11	34.88	154.926		34.88	9	34.88	42.6917		34.88	13	34.88	32.1324		34.88	6	34.88	281.478		34.88	5.73064	34.88	-440		34.88	136.95	34.88	-1170.26
34.9	20	34.9	64.9746		34.9	12	34.9	70.6762		34.9	11	34.9	8.37971		34.9	24	34.9	72.3013		34.9	10	34.9	126.783		34.9	7	34.9	44.7925		34.9	5	34.9	27.387		34.9	12	34.9	208.857		34.9	5.90769	34.9	-440		34.9	129.017	34.9	-1135.85
34.92	19	34.92	51.6047		34.92	13	34.92	83.094		34.92	10	34.92	9.24431		34.92	21	34.92	69.1458		34.92	18	34.92	104.567		34.92	14	34.92	50.4206		34.92	9	34.92	23.3528		34.92	8	34.92	163.47		34.92	6.35039	34.92	-440		34.92	137.925	34.92	-1174.41
34.94	13	34.94	38.9451		34.94	10	34.94	90.7836		34.94	9	34.94	9.90223		34.94	33	34.94	70.5445		34.94	14	34.94	90.7002		34.94	12	34.94	59.5757		34.94	3	34.94	21.0679		34.94	8	34.94	132.808		34.94	7.1258	34.94	-440		34.94	160.473	34.94	-1266.78
34.96	10	34.96	30.5574		34.96	13	34.96	100.302		34.96	8	34.96	9.73579		34.96	35	34.96	78.8522		34.96	16	34.96	80.8644		34.96	12	34.96	69.3014		34.96	11	34.96	20.3046		34.96	10	34.96	111.63		34.96	8.38699	34.96	-440		34.96	182.865	34.96	-1352.28
34.98	13	34.98	26.4737		34.98	14	34.98	118.748		34.98	15	34.98	8.97403		34.98	53	34.98	92.3737		34.98	16	34.98	72.3817		34.98	18	34.98	72.8071		34.98	7	34.98	20.6679		34.98	7	34.98	96.1823		34.98	10.409	34.98	-440		34.98	187.259	34.98	-1368.43
35	15	35	26.174		35	8	35	141.556		35	13	35	8.08527		35	38	35	98.3668		35	13	35	66.963		35	10	35	70.1331		35	7	35	21.9028		35	2	35	84.4583		35	13.6784	35	-440		35	171.918	35	-1311.17
35.02	14	35.02	29.69		35.02	11	35.02	154.221		35.02	12	35.02	7.41047		35.02	65	35.02	85.3014		35.02	16	35.02	66.2109		35.02	21	35.02	69.5237		35.02	9	35.02	23.9511		35.02	8	35.02	76.0901		35.02	18.3314	35.02	-440		35.02	154.162	35.02	-1241.62
35.04	16	35.04	37.4867		35.04	8	35.04	139.567		35.04	7	35.04	7.08379		35.04	52	35.04	63.9566		35.04	11	35.04	70.9259		35.04	17	35.04	75.73		35.04	3	35.04	26.9612		35.04	9	35.04	68.0041		35.04	24.8002	35.04	-497.998		35.04	153.105	35.04	-1237.36
35.06	4	35.06	49.0601		35.06	11	35.06	106.085		35.06	17	35.06	7.02125		35.06	64	35.06	46.275		35.06	9	35.06	82.2191		35.06	18	35.06	89.808		35.06	8	35.06	31.3809		35.06	7	35.06	62.6359		35.06	33.0546	35.06	-574.931		35.06	177.804	35.06	-1333.43
35.08	18	35.08	59.0803		35.08	15	35.08	75.5089		35.08	12	35.08	7.30508		35.08	64	35.08	34.6429		35.08	8	35.08	104.158		35.08	20	35.08	105.063		35.08	11	35.08	37.8495		35.08	11	35.08	58.4858		35.08	39.6963	35.08	-630.05		35.08	228.808	35.08	-1512.64
35.1	13	35.1	57.4937		35.1	11	35.1	54.7966		35.1	11	35.1	7.93434		35.1	36	35.1	27.7955		35.1	6	35.1	141.841		35.1	21	35.1	113.517		35.1	8	35.1	47.5952		35.1	8	35.1	55.3311		35.1	38.828	35.1	-623.121		35.1	285.134	35.1	-1688.59
35.12	15	35.12	45.8034		35.12	7	35.12	42.4645		35.12	8	35.12	9.00734		35.12	29	35.12	24.1855		35.12	9	35.12	199.4		35.12	19	35.12	118.265		35.12	7	35.12	62.0546		35.12	12	35.12	53.0228		35.12	32.269	35.12	-568.058		35.12	298.237	35.12	-1726.95
35.14	22	35.14	34.0427		35.14	15	35.14	35.6415		35.14	14	35.14	10.6389		35.14	36	35.14	22.4649		35.14	5	35.14	269.171		35.14	31	35.14	133.998		35.14	12	35.14	81.832		35.14	3	35.14	51.4682		35.14	26.0335	35.14	-510.23		35.14	257.768	35.14	-1605.52
35.16	16	35.16	26.2571		35.16	17	35.16	32.2595		35.16	17	35.16	12.6426		35.16	35	35.16	22.1077		35.16	16	35.16	326.381		35.16	22	35.16	173.425		35.16	15	35.16	105.739		35.16	12	35.16	50.6158		35.16	22.8231	35.16	-477.735		35.16	204.713	35.16	-1430.78
35.18	11	35.18	22.4143		35.18	20	35.18	31.1188		35.18	9	35.18	14.1759		35.18	32	35.18	22.7585		35.18	13	35.18	362.825		35.18	22	35.18	246.068		35.18	16	35.18	130.453		35.18	9	35.18	49.112		35.18	23.0013	35.18	-479.596		35.18	155.209	35.18	-1245.83
35.2	11	35.2	21.6934		35.2	6	35.2	31.6827		35.2	14	35.2	14.5989		35.2	16	35.2	24.0269		35.2	16	35.2	379.742		35.2	16	35.2	353.62		35.2	24	35.2	153.3		35.2	17	35.2	49.5955		35.2	26.8824	35.2	-518.482		35.2	114.308	35.2	-1069.15
35.22	19	35.22	23.1125		35.22	18	35.22	33.463		35.22	20	35.22	15.0245		35.22	14	35.22	25.7595		35.22	16	35.22	343.355		35.22	20	35.22	461.139		35.22	26	35.22	186.019		35.22	4	35.22	50.945		35.22	34.8194	35.22	-590.08		35.22	86.1732	35.22	-928.295
35.24	15	35.24	24.937		35.24	10	35.24	36.1856		35.24	21	35.24	16.7425		35.24	24	35.24	27.4065		35.24	13	35.24	269.21		35.24	24	35.24	478.012		35.24	31	35.24	245.525		35.24	5	35.24	53.3648		35.24	46.759	35.24	-683.805		35.24	69.032	35.24	-830.855
35.26	13	35.26	24.8913		35.26	12	35.26	40.5997		35.26	25	35.26	20.5044		35.26	18	35.26	28.0102		35.26	9	35.26	203.175		35.26	13	35.26	387.045		35.26	36	35.26	330.841		35.26	10	35.26	57.3487		35.26	61.286	35.26	-782.854		35.26	59.4494	35.26	-771.035
35.28	16	35.28	23.6788		35.28	14	35.28	47.9295		35.28	19	35.28	26.7346		35.28	19	35.28	28.1959		35.28	9	35.28	154.774		35.28	19	35.28	275.168		35.28	27	35.28	396.241		35.28	4	35.28	62.5942		35.28	71.2881	35.28	-844.323		35.28	54.7449	35.28	-739.898
35.3	14	35.3	23.801		35.3	10	35.3	58.0334		35.3	26	35.3	34.4813		35.3	21	35.3	29.2114		35.3	7	35.3	122.13		35.3	10	35.3	188.263		35.3	25	35.3	370.585		35.3	8	35.3	67.7777		35.3	67.1159	35.3	-819.243		35.3	53.3048	35.3	-730.101
35.32	14	35.32	26.8123		35.32	21	35.32	70.1967		35.32	23	35.32	39.9135		35.32	22	35.32	31.5335		35.32	12	35.32	102.332		35.32	6	35.32	130.877		35.32	20	35.32	279.883		35.32	6	35.32	71.7812		35.32	55.2387	35.32	-743.228		35.32	54.6552	35.32	-739.291
35.34	20	35.34	33.9753		35.34	17	35.34	76.9248		35.34	17	35.34	40.7541		35.34	18	35.34	35.3392		35.34	7	35.34	86.1985		35.34	18	35.34	96.2738		35.34	27	35.34	194.432		35.34	8	35.34	76.6602		35.34	47.2105	35.34	-687.099		35.34	58.9956	35.34	-768.086
35.36	18	35.36	46.5771		35.36	20	35.36	74.452		35.36	19	35.36	41.5043		35.36	29	35.36	41.0811		35.36	9	35.36	68.2552		35.36	12	35.36	76.0205		35.36	12	35.36	136.579		35.36	16	35.36	84.3473		35.36	47.3615	35.36	-688.197		35.36	67.1077	35.36	-819.193
35.38	10	35.38	64.6389		35.38	27	35.38	70.6374		35.38	21	35.38	44.5759		35.38	34	35.38	48.9524		35.38	7	35.38	52.9189		35.38	15	35.38	64.4151		35.38	18	35.38	102.913		35.38	8	35.38	92.1517		35.38	56.3633	35.38	-750.755		35.38	79.9827	35.38	-894.33
35.4	20	35.4	83.1824		35.4	20	35.4	72.2396		35.4	16	35.4	47.8179		35.4	49	35.4	60.2794		35.4	12	35.4	41.3847		35.4	12	35.4	58.9253		35.4	20	35.4	85.8891		35.4	14	35.4	96.6422		35.4	72.1189	35.4	-849.228		35.4	98.4082	35.4	-992.009
35.42	15	35.42	89.667		35.42	20	35.42	82.1159		35.42	13	35.42	49.8046		35.42	50	35.42	77.3632		35.42	9	35.42	33.62		35.42	12	35.42	59.1141		35.42	19	35.42	79.9785		35.42	11	35.42	99.822		35.42	84.3385	35.42	-918.36		35.42	123.697	35.42	-1112.19
35.44	25	35.44	78.7278		35.44	28	35.44	103.529		35.44	19	35.44	54.336		35.44	43	35.44	104.634		35.44	6	35.44	28.3948		35.44	7	35.44	65.5892		35.44	13	35.44	83.1394		35.44	4	35.44	106.106		35.44	78.378	35.44	-885.314		35.44	160.859	35.44	-1268.3
35.46	15	35.46	62.2098		35.46	24	35.46	141.335		35.46	24	35.46	61.4629		35.46	47	35.46	149.544		35.46	11	35.46	25.055		35.46	6	35.46	78.913		35.46	15	35.46	96.7734		35.46	20	35.46	117.765		35.46	59.2603	35.46	-769.807		35.46	216.103	35.46	-1470.04
35.48	14	35.48	47.5225		35.48	26	35.48	200.545		35.48	18	35.48	66.6636		35.48	42	35.48	222.325		35.48	9	35.48	22.8257		35.48	11	35.48	96.7449		35.48	23	35.48	125.295		35.48	15	35.48	136.54		35.48	41.2344	35.48	-642.14		35.48	291.827	35.48	-1708.3
35.5	18	35.5	36.8693		35.5	24	35.5	278.141		35.5	17	35.5	65.3173		35.5	65	35.5	330.609		35.5	10	35.5	21.7415		35.5	15	35.5	104.833		35.5	14	35.5	173.597		35.5	14	35.5	166.085		35.5	28.8058	35.5	-536.711		35.5	375.141	35.5	-1936.86
35.52	22	35.52	30.8451		35.52	19	35.52	347.188		35.52	16	35.52	58.1596		35.52	53	35.52	459.603		35.52	6	35.52	21.951		35.52	9	35.52	93.9859		35.52	24	35.52	240.656		35.52	11	35.52	212.478		35.52	21.2454	35.52	-460.927		35.52	432.035	35.52	-2078.54
35.54	28	35.54	28.0859		35.54	21	35.54	368.229		35.54	20	35.54	51.1572		35.54	44	35.54	542.07		35.54	9	35.54	23.4115		35.54	10	35.54	76.1424		35.54	32	35.54	299.088		35.54	19	35.54	286.29		35.54	16.9203	35.54	-440		35.54	447.897	35.54	-2116.36
35.56	28	35.56	26.977		35.56	31	35.56	344.045		35.56	24	35.56	49.6998		35.56	46	35.56	537.998		35.56	8	35.56	26.8886		35.56	6	35.56	63.531		35.56	29	35.56	297.338		35.56	14	35.56	399.723		35.56	14.5701	35.56	-440		35.56	464.882	35.56	-2156.11
35.58	26	35.58	26.71		35.58	12	35.58	316.765		35.58	29	35.58	55.925		35.58	49	35.58	512.625		35.58	7	35.58	32.6666		35.58	10	35.58	59.1865		35.58	17	35.58	238.452		35.58	22	35.58	552.485		35.58	13.4211	35.58	-440		35.58	493.856	35.58	-2222.29
35.6	32	35.6	26.3377		35.6	29	35.6	323.407		35.6	29	35.6	70.7731		35.6	33	35.6	480.099		35.6	11	35.6	39.6762		35.6	12	35.6	62.6422		35.6	21	35.6	170.638		35.6	8	35.6	699.622		35.6	13.516	35.6	-440		35.6	473.401	35.6	-2175.78
35.62	30	35.62	25.9715		35.62	16	35.62	375.615		35.62	27	35.62	92.9889		35.62	42	35.62	394.107		35.62	10	35.62	43.402		35.62	15	35.62	71.1696		35.62	22	35.62	119.788		35.62	15	35.62	756.736		35.62	14.2819	35.62	-440		35.62	376.185	35.62	-1939.55
35.64	20	35.64	26.755		35.64	16	35.64	446.691		35.64	25	35.64	116.505		35.64	23	35.64	281.63		35.64	20	35.64	40.3705		35.64	7	35.64	76.9698		35.64	17	35.64	87.7383		35.64	21	35.64	763.108		35.64	16.1788	35.64	-440		35.64	267.226	35.64	-1634.71
35.66	31	35.66	28.6491		35.66	18	35.66	479.384		35.66	31	35.66	135.625		35.66	20	35.66	190.875		35.66	20	35.66	34.7352		35.66	9	35.66	72.6947		35.66	16	35.66	69.1781		35.66	21	35.66	846.999		35.66	19.2593	35.66	-440		35.66	187.815	35.66	-1370.45
35.68	29	35.68	31.7469		35.68	18	35.68	468.703		35.68	28	35.68	141.185		35.68	16	35.68	130.555		35.68	26	35.68	30.2016		35.68	16	35.68	64.4395		35.68	20	35.68	58.4755		35.68	22	35.68	1078.64		35.68	22.753	35.68	-477.001		35.68	140.135	35.68	-1183.79
35.7	27	35.7	36.4734		35.7	17	35.7	440.484		35.7	25	35.7	126.306		35.7	17	35.7	93.2165		35.7	27	35.7	25.9611		35.7	12	35.7	60.1023		35.7	6	35.7	53.0142		35.7	48	35.7	1443.18		35.7	25.1211	35.7	-501.21		35.7	116.826	35.7	-1080.86
35.72	24	35.72	45.4442		35.72	17	35.72	373.986		35.72	33	35.72	105.82		35.72	18	35.72	70.4118		35.72	20	35.72	21.5547		35.72	9	35.72	61.3223		35.72	9	35.72	50.646		35.72	99	35.72	1748.67		35.72	25.7628	35.72	-507.57		35.72	109.837	35.72	-1048.03
35.74	28	35.74	61.253		35.74	16	35.74	277.414		35.74	31	35.74	91.0085		35.74	7	35.74	56.1282		35.74	22	35.74	18.0751		35.74	13	35.74	66.2091		35.74	10	35.74	50.4664		35.74	119	35.74	1673.24		35.74	25.8633	35.74	-508.559		35.74	111.704	35.74	-1056.9
35.76	24	35.76	85.6091		35.76	14	35.76	194.038		35.76	19	35.76	84.8604		35.76	4	35.76	46.9261		35.76	22	35.76	15.6811		35.76	13	35.76	73.4432		35.76	11	35.76	52.3027		35.76	128	35.76	1292.57		35.76	28.3102	35.76	-532.073		35.76	115.708	35.76	-1075.68
35.78	20	35.78	115.724		35.78	16	35.78	137.485		35.78	21	35.78	83.5612		35.78	10	35.78	41.0407		35.78	19	35.78	14.3652		35.78	13	35.78	85.2746		35.78	8	35.78	56.2812		35.78	121	35.78	911.907		35.78	34.7541	35.78	-589.526		35.78	112.506	35.78	-1060.69
35.8	17	35.8	144.851		35.8	18	35.8	103.085		35.8	38	35.8	82.2425		35.8	8	35.8	38.1718		35.8	16	35.8	13.6825		35.8	9	35.8	105.749		35.8	15	35.8	62.8502		35.8	77	35.8	645.917		35.8	46.11	35.8	-679.043		35.8	97.4286	35.8	-987.06
35.82	23	35.82	172.934		35.82	19	35.82	84.0706		35.82	18	35.82	83.656		35.82	9	35.82	37.9822		35.82	20	35.82	13.4203		35.82	24	35.82	140.1		35.82	12	35.82	72.792		35.82	82	35.82	491.898		35.82	59.9787	35.82	-774.459		35.82	78.5229	35.82	-886.131
35.84	24	35.84	188.527		35.84	14	35.84	75.3895		35.84	23	35.84	88.1171		35.84	10	35.84	40.1276		35.84	16	35.84	13.616		35.84	10	35.84	183.434		35.84	15	35.84	87.6393		35.84	101	35.84	421.926		35.84	66.7995	35.84	-817.31		35.84	64.1222	35.84	-800.763
35.86	20	35.86	167.614		35.86	23	35.86	74.2207		35.86	27	35.86	89.1177		35.86	15	35.86	42.8502		35.86	14	35.86	14.2059		35.86	9	35.86	206.832		35.86	20	35.86	110.933		35.86	78	35.86	417.382		35.86	59.7384	35.86	-772.906		35.86	55.0525	35.86	-741.973
35.88	13	35.88	124.338		35.88	13	35.88	78.1124		35.88	22	35.88	79.3816		35.88	8	35.88	42.2478		35.88	19	35.88	15.1892		35.88	17	35.88	182.975		35.88	27	35.88	148.69		35.88	64	35.88	476.378		35.88	48.06	35.88	-693.253		35.88	49.2407	35.88	-701.717
35.9	16	35.9	85.2553		35.9	18	35.9	81.5949		35.9	14	35.9	62.4692		35.9	10	35.9	37.0235		35.9	21	35.9	16.9113		35.9	16	35.9	138.82		35.9	21	35.9	206.816		35.9	38	35.9	610.127		35.9	40.2285	35.9	-634.259		35.9	45.8465	35.9	-677.101
35.92	21	35.92	58.2108		35.92	16	35.92	80.5272		35.92	26	35.92	48.0232		35.92	11	35.92	31.2511		35.92	25	35.92	19.5031		35.92	12	35.92	103.407		35.92	23	35.92	282.17		35.92	25	35.92	826.14		35.92	37.7688	35.92	-614.563		35.92	42.7207	35.92	-653.611
35.94	24	35.94	41.5769		35.94	19	35.94	80.1226		35.94	16	35.94	39.3698		35.94	14	35.94	27.8979		35.94	13	35.94	23.3445		35.94	20	35.94	83.4233		35.94	17	35.94	341.012		35.94	26	35.94	1071.01		35.94	38.9605	35.94	-624.183		35.94	37.4405	35.94	-611.886
35.96	15	35.96	31.7967		35.96	16	35.96	85.5175		35.96	25	35.96	36.2107		35.96	15	35.96	27.5782		35.96	10	35.96	27.9722		35.96	14	35.96	76.8691		35.96	21	35.96	335.475		35.96	28	35.96	1168.5		35.96	39.5842	35.96	-629.16		35.96	31.6046	35.96	-562.179
35.98	20	35.98	26.0544		35.98	18	35.98	93.2884		35.98	21	35.98	38.028		35.98	9	35.98	29.9322		35.98	9	35.98	32.0397		35.98	16	35.98	80.0396		35.98	24	35.98	290.626		35.98	28	35.98	1016.68		35.98	37.2703	35.98	-610.494		35.98	27.1298	35.98	-520.863
36	13	36	22.652		36	17	36	96.6665		36	22	36	45.0195		36	14	36	33.1731		36	10	36	34.9908		36	28	36	86.5735		36	19	36	260.806		36	25	36	781.459		36	35.3612	36	-594.653		36	24.2519	36	-492.462
36.02	16	36.02	20.7241		36.02	18	36.02	100.52		36.02	20	36.02	57.7597		36.02	8	36.02	33.2519		36.02	13	36.02	39.6842		36.02	25	36.02	88.2878		36.02	18	36.02	267.499		36.02	16	36.02	613.043		36.02	37.0704	36.02	-608.855		36.02	22.6487	36.02	-475.907
36.04	19	36.04	19.8893		36.04	18	36.04	111.585		36.04	16	36.04	75.4123		36.04	15	36.04	29.6596		36.04	11	36.04	49.6236		36.04	15	36.04	86.8331		36.04	30	36.04	322.733		36.04	16	36.04	543.778		36.04	43.9758	36.04	-663.143		36.04	22.0084	36.04	-469.131
36.06	16	36.06	20.0401		36.06	16	36.06	122.657		36.06	18	36.06	94.1389		36.06	8	36.06	26.5311		36.06	12	36.06	67.8749		36.06	22	36.06	90.079		36.06	33	36.06	442.877		36.06	16	36.06	554.336		36.06	57.0049	36.06	-755.016		36.06	22.1843	36.06	-471.002
36.08	20	36.08	21.2792		36.08	27	36.08	115.267		36.08	26	36.08	111.439		36.08	16	36.08	26.2001		36.08	9	36.08	97.6692		36.08	16	36.08	100.873		36.08	76	36.08	647.35		36.08	15	36.08	579.223		36.08	74.9389	36.08	-865.672		36.08	23.25	36.08	-482.182
36.1	20	36.1	23.9692		36.1	15	36.1	91.8166		36.1	20	36.1	130.221		36.1	10	36.1	28.9549		36.1	9	36.1	133.32		36.1	22	36.1	120.865		36.1	62	36.1	929.99		36.1	12	36.1	530.059		36.1	89.7865	36.1	-947.557		36.1	25.4793	36.1	-504.77
36.12	17	36.12	28.3082		36.12	21	36.12	69.4912		36.12	24	36.12	142.346		36.12	13	36.12	33.1571		36.12	7	36.12	155.382		36.12	14	36.12	148.384		36.12	70	36.12	1181.22		36.12	25	36.12	424.003		36.12	92.8653	36.12	-963.666		36.12	29.7786	36.12	-545.698
36.14	21	36.14	34.7326		36.14	17	36.14	54.6333		36.14	25	36.14	129.73		36.14	12	36.14	34.0862		36.14	14	36.14	144.353		36.14	16	36.14	170.284		36.14	95	36.14	1208.11		36.14	21	36.14	332.321		36.14	92.2458	36.14	-960.447		36.14	37.0976	36.14	-609.078
36.16	27	36.16	42.9519		36.16	10	36.16	46.963		36.16	25	36.16	99.772		36.16	7	36.16	29.2873		36.16	9	36.16	119.303		36.16	8	36.16	170.936		36.16	85	36.16	992.834		36.16	12	36.16	281.358		36.16	96.7646	36.16	-983.69		36.16	48.2786	36.16	-694.828
36.18	14	36.18	54.2108		36.18	20	36.18	45.0456		36.18	14	36.18	71.2837		36.18	9	36.18	22.8855		36.18	9	36.18	103.085		36.18	23	36.18	157.024		36.18	72	36.18	700.637		36.18	11	36.18	272.176		36.18	103.181	36.18	-1015.78		36.18	61.9223	36.18	-786.907
36.2	24	36.2	72.2405		36.2	16	36.2	48.216		36.2	18	36.2	51.7255		36.2	12	36.2	17.9561		36.2	14	36.2	98.4307		36.2	20	36.2	143.241		36.2	53	36.2	465.194		36.2	6	36.2	299.228		36.2	105.619	36.2	-1027.71		36.2	70.8136	36.2	-841.508
36.22	15	36.22	98.5647		36.22	14	36.22	56.2556		36.22	19	36.22	40.1795		36.22	14	36.22	14.8526		36.22	9	36.22	94.2007		36.22	18	36.22	129.622		36.22	52	36.22	311.08		36.22	13	36.22	347.92		36.22	105.333	36.22	-1026.32		36.22	68.1474	36.22	-825.514
36.24	20	36.24	129.408		36.24	17	36.24	68.7645		36.24	20	36.24	32.5421		36.24	9	36.24	13.2248		36.24	9	36.24	80.3268		36.24	15	36.24	112.529		36.24	45	36.24	218.42		36.24	4	36.24	371.63		36.24	111.773	36.24	-1057.23		36.24	59.2201	36.24	-769.546
36.26	25	36.26	154.379		36.26	15	36.26	83.7473		36.26	12	36.26	25.9483		36.26	8	36.26	12.3248		36.26	14	36.26	63.1396		36.26	23	36.26	96.3972		36.26	30	36.26	163.862		36.26	8	36.26	331.257		36.26	131.265	36.26	-1145.71		36.26	50.914	36.26	-713.54
36.28	24	36.28	161.913		36.28	18	36.28	101.278		36.28	18	36.28	20.6205		36.28	14	36.28	12.2469		36.28	12	36.28	50.6377		36.28	31	36.28	85.7676		36.28	22	36.28	130.285		36.28	11	36.28	266.461		36.28	154.515	36.28	-1243.04		36.28	45.9798	36.28	-678.084
36.3	15	36.3	154.891		36.3	18	36.3	119.463		36.3	9	36.3	16.9294		36.3	11	36.3	12.8255		36.3	14	36.3	43.6588		36.3	34	36.3	80.988		36.3	19	36.3	106.557		36.3	8	36.3	217.142		36.3	154.95	36.3	-1244.79		36.3	45.1386	36.3	-671.852
36.32	22	36.32	133.199		36.32	11	36.32	129.229		36.32	15	36.32	14.675		36.32	10	36.32	14.1902		36.32	9	36.32	41.4299		36.32	48	36.32	81.2205		36.32	15	36.32	88.2022		36.32	4	36.32	191.774		36.32	127.849	36.32	-1130.7		36.32	48.353	36.32	-695.363
36.34	12	36.34	105.292		36.34	10	36.34	126.959		36.34	13	36.34	13.6111		36.34	12	36.34	16.5017		36.34	12	36.34	43.3033		36.34	49	36.34	86.2001		36.34	14	36.34	74.4266		36.34	13	36.34	189.36		36.34	98.7576	36.34	-993.769		36.34	55.2942	36.34	-743.601
36.36	23	36.36	84.7664		36.36	13	36.36	121.68		36.36	11	36.36	13.6163		36.36	9	36.36	19.5719		36.36	11	36.36	49.5231		36.36	64	36.36	97.05		36.36	12	36.36	64.6251		36.36	15	36.36	210.972		36.36	81.9684	36.36	-905.364		36.36	65.8017	36.36	-811.182
36.38	30	36.38	71.528		36.38	22	36.38	117.862		36.38	7	36.38	14.6317		36.38	14	36.38	22.1386		36.38	7	36.38	60.6373		36.38	67	36.38	115.705		36.38	18	36.38	58.0878		36.38	12	36.38	263.407		36.38	79.7436	36.38	-892.993		36.38	78.754	36.38	-887.434
36.4	16	36.4	60.6701		36.4	7	36.4	109.993		36.4	19	36.4	16.306		36.4	31	36.4	22.5786		36.4	13	36.4	75.7598		36.4	77	36.4	146.658		36.4	14	36.4	54.5892		36.4	13	36.4	359.141		36.4	91.18	36.4	-954.882		36.4	93.3998	36.4	-966.436
36.42	24	36.42	52.9038		36.42	16	36.42	100.944		36.42	7	36.42	17.8208		36.42	23	36.42	22.3668		36.42	23	36.42	88.0496		36.42	94	36.42	199.135		36.42	14	36.42	54.4395		36.42	20	36.42	508.664		36.42	111.651	36.42	-1056.65		36.42	116.162	36.42	-1077.79
36.44	19	36.44	47.9129		36.44	9	36.44	95.3596		36.44	8	36.44	19.3102		36.44	23	36.44	23.3189		36.44	13	36.44	89.1274		36.44	89	36.44	288.832		36.44	19	36.44	58.3973		36.44	17	36.44	688.973		36.44	126.155	36.44	-1123.19		36.44	158.705	36.44	-1259.78
36.46	28	36.46	41.7032		36.46	12	36.46	97.478		36.46	17	36.46	21.5254		36.46	27	36.46	26.8805		36.46	20	36.46	84.7435		36.46	85	36.46	436.054		36.46	14	36.46	66.9985		36.46	15	36.46	789.727		36.46	118.852	36.46	-1090.19		36.46	233.048	36.46	-1526.59
36.48	17	36.48	34.1559		36.48	16	36.48	108.618		36.48	15	36.48	23.0147		36.48	34	36.48	34.579		36.48	20	36.48	85.7329		36.48	98	36.48	651.394		36.48	8	36.48	78.0693		36.48	15	36.48	703.966		36.48	100.855	36.48	-1004.27		36.48	346.348	36.48	-1861.04
36.5	24	36.5	27.4839		36.5	8	36.5	120.12		36.5	8	36.5	21.5636		36.5	40	36.5	48.1472		36.5	20	36.5	98.2383		36.5	73	36.5	885.898		36.5	11	36.5	82.7145		36.5	19	36.5	522.327		36.5	85.458	36.5	-924.435		36.5	476.674	36.5	-2183.29
36.52	4	36.52	22.5241		36.52	8	36.52	120.08		36.52	19	36.52	18.7752		36.52	29	36.52	68.9539		36.52	37	36.52	125.303		36.52	63	36.52	965.67		36.52	9	36.52	74.7075		36.52	16	36.52	365.345		36.52	74.5785	36.52	-863.588		36.52	533.561	36.52	-2309.89
36.54	12	36.54	19.5631		36.54	10	36.54	113.122		36.54	20	36.54	17.3067		36.54	28	36.54	93.705		36.54	41	36.54	167.07		36.54	74	36.54	801.626		36.54	15	36.54	62.9177		36.54	12	36.54	261.794		36.54	71.2214	36.54	-843.928		36.54	453.873	36.54	-2130.43
36.56	13	36.56	18.4609		36.56	15	36.56	109.256		36.56	14	36.56	17.9133		36.56	26	36.56	106.696		36.56	34	36.56	211.479		36.56	56	36.56	563.111		36.56	13	36.56	55.6061		36.56	15	36.56	202.166		36.56	77.79	36.56	-881.986		36.56	322.675	36.56	-1796.32
36.58	15	36.58	18.721		36.58	18	36.58	103.809		36.58	9	36.58	19.9356		36.58	20	36.58	94.4279		36.58	23	36.58	224.517		36.58	50	36.58	375.505		36.58	10	36.58	54.1444		36.58	19	36.58	172.446		36.58	91.2326	36.58	-955.157		36.58	216.458	36.58	-1471.25
36.6	18	36.6	19.6057		36.6	15	36.6	92.6099		36.6	9	36.6	21.6326		36.6	21	36.6	71.2533		36.6	34	36.6	192.675		36.6	58	36.6	254.716		36.6	13	36.6	56.2738		36.6	14	36.6	163.311		36.6	98.3906	36.6	-991.921		36.6	147.467	36.6	-1214.36
36.62	14	36.62	20.6334		36.62	11	36.62	84.7358		36.62	18	36.62	22.1172		36.62	12	36.62	52.5107		36.62	12	36.62	149.707		36.62	68	36.62	183.433		36.62	7	36.62	56.9901		36.62	11	36.62	171.198		36.62	87.0169	36.62	-932.829		36.62	107.416	36.62	-1036.42
36.64	18	36.64	22.4058		36.64	12	36.64	86.4484		36.64	18	36.64	22.7066		36.64	17	36.64	41.2981		36.64	23	36.64	119.303		36.64	86	36.64	142.676		36.64	11	36.64	51.5515		36.64	16	36.64	195.695		36.64	67.0312	36.64	-818.726		36.64	86.2354	36.64	-928.63
36.66	13	36.66	24.2574		36.66	18	36.66	95.6422		36.66	13	36.66	24.4382		36.66	15	36.66	36.346		36.66	23	36.66	104.936		36.66	119	36.66	119.351		36.66	11	36.66	42.9562		36.66	16	36.66	232.967		36.66	50.1973	36.66	-708.501		36.66	77.3978	36.66	-879.76
36.68	20	36.68	23.8877		36.68	18	36.68	105.144		36.68	16	36.68	25.8925		36.68	17	36.68	36.2257		36.68	26	36.68	104.103		36.68	189	36.68	106.356		36.68	8	36.68	35.9675		36.68	22	36.68	266.545		36.68	38.7545	36.68	-622.531		36.68	75.8743	36.68	-871.059
36.7	16	36.7	21.6555		36.7	15	36.7	113.479		36.7	16	36.7	26.9031		36.7	22	36.7	40.3327		36.7	23	36.7	116.415		36.7	284	36.7	100.098		36.7	14	36.7	31.5549		36.7	26	36.7	279.893		36.7	31.9769	36.7	-565.481		36.7	75.1699	36.7	-867.006
36.72	17	36.72	20.1041		36.72	15	36.72	120.138		36.72	15	36.72	29.5211		36.72	20	36.72	48.9721		36.72	12	36.72	143.992		36.72	389	36.72	99.2464		36.72	6	36.72	29.4438		36.72	31	36.72	276.039		36.72	28.7539	36.72	-536.227		36.72	70.3481	36.72	-838.738
36.74	9	36.74	20.7848		36.74	22	36.74	116.174		36.74	14	36.74	32.6123		36.74	30	36.74	62.9689		36.74	15	36.74	193.044		36.74	480	36.74	105.161		36.74	9	36.74	29.3446		36.74	28	36.74	279.936		36.74	28.2664	36.74	-531.661		36.74	63.0321	36.74	-793.928
36.76	14	36.76	24.4553		36.76	17	36.76	98.1155		36.76	13	36.76	31.0118		36.76	24	36.76	84.7112		36.76	20	36.76	270.87		36.76	539	36.76	118.765		36.76	11	36.76	30.7089		36.76	45	36.76	313.243		36.76	30.1218	36.76	-548.834		36.76	55.5578	36.76	-745.371
36.78	13	36.78	31.779		36.78	16	36.78	75.5018		36.78	13	36.78	24.3782		36.78	24	36.78	118.7		36.78	16	36.78	376.153		36.78	614	36.78	141.74		36.78	6	36.78	33.9894		36.78	52	36.78	370.512		36.78	34.1594	36.78	-584.461		36.78	49.7957	36.78	-705.661
36.8	13	36.8	42.0632		36.8	15	36.8	57.758		36.8	19	36.8	17.5972		36.8	17	36.8	164.168		36.8	18	36.8	497.376		36.8	625	36.8	174.118		36.8	9	36.8	38.3409		36.8	52	36.8	406.323		36.8	39.0448	36.8	-624.858		36.8	46.1084	36.8	-679.032
36.82	17	36.82	50.9927		36.82	18	36.82	47.2299		36.82	8	36.82	12.8107		36.82	20	36.82	200.699		36.82	10	36.82	614.358		36.82	485	36.82	214.663		36.82	13	36.82	44.0137		36.82	101	36.82	382.316		36.82	41.2336	36.82	-642.134		36.82	44.8318	36.82	-669.566
36.84	11	36.84	51.7941		36.84	16	36.84	42.2056		36.84	11	36.84	9.93534		36.84	28	36.84	192.841		36.84	18	36.84	642.598		36.84	424	36.84	274.719		36.84	7	36.84	52.0961		36.84	68	36.84	329.507		36.84	39.252	36.84	-626.514		36.84	48.0822	36.84	-693.413
36.86	12	36.86	44.4289		36.86	19	36.86	41.7721		36.86	9	36.86	8.40746		36.86	45	36.86	148.523		36.86	13	36.86	534.708		36.86	387	36.86	375.613		36.86	7	36.86	65.2365		36.86	92	36.86	290.007		36.86	36.7645	36.86	-606.338		36.86	58.0949	36.86	-762.2
36.88	13	36.88	35.035		36.88	14	36.88	45.6645		36.88	10	36.88	7.698		36.88	32	36.88	104.441		36.88	10	36.88	391.829		36.88	299	36.88	528.054		36.88	14	36.88	87.3246		36.88	86	36.88	283.655		36.88	36.4461	36.88	-603.706		36.88	76.6008	36.88	-875.219
36.9	16	36.9	28.614		36.9	9	36.9	54.4007		36.9	10	36.9	7.62808		36.9	17	36.9	74.9201		36.9	10	36.9	289.248		36.9	259	36.9	708.993		36.9	9	36.9	118.104		36.9	51	36.9	318.171		36.9	38.9399	36.9	-624.019		36.9	101.902	36.9	-1009.46
36.92	16	36.92	26.056		36.92	15	36.92	67.3185		36.92	12	36.92	8.17188		36.92	14	36.92	58.5324		36.92	17	36.92	238.574		36.92	203	36.92	811.052		36.92	10	36.92	144.019		36.92	61	36.92	397.496		36.92	44.8575	36.92	-669.757		36.92	121.091	36.92	-1100.41
36.94	21	36.94	26.4996		36.94	13	36.94	80.1174		36.94	11	36.94	9.23119		36.94	16	36.94	49.7274		36.94	7	36.94	232.777		36.94	126	36.94	716.525		36.94	13	36.94	141.586		36.94	45	36.94	516.455		36.94	55.1866	36.94	-742.877		36.94	116.619	36.94	-1079.9
36.96	15	36.96	28.1527		36.96	19	36.96	84.6225		36.96	7	36.96	10.7328		36.96	20	36.96	43.4021		36.96	14	36.96	258.311		36.96	65	36.96	519.736		36.96	9	36.96	113.135		36.96	43	36.96	635.109		36.96	72.0586	36.96	-848.874		36.96	96.1749	36.96	-980.688
36.98	15	36.98	29.4925		36.98	15	36.98	80.0135		36.98	14	36.98	12.1404		36.98	17	36.98	37.4587		36.98	15	36.98	284.976		36.98	44	36.98	350.003		36.98	14	36.98	82.3037		36.98	27	36.98	736.738		36.98	98.6057	36.98	-993.004		36.98	75.7547	36.98	-870.372
37	13	37	30.8014		37	15	37	73.1285		37	12	37	12.2361		37	15	37	32.139		37	17	37	271.853		37	44	37	236.73		37	11	37	60.4311		37	33	37	835.742		37	137.523	37	-1172.7		37	58.9698	37	-767.918
37.02	17	37.02	34.4332		37.02	18	37.02	70.936		37.02	7	37.02	11.1581		37.02	16	37.02	28.3787		37.02	9	37.02	230.734		37.02	45	37.02	168.726		37.02	17	37.02	47.5555		37.02	24	37.02	858.224		37.02	191.503	37.02	-1383.85		37.02	46.158	37.02	-679.397
37.04	11	37.04	43.2459		37.04	16	37.04	77.3072		37.04	15	37.04	10.3108		37.04	14	37.04	24.5528		37.04	19	37.04	200.429		37.04	41	37.04	129.979		37.04	16	37.04	41.3087		37.04	23	37.04	762.461		37.04	264.339	37.04	-1625.85		37.04	38.5552	37.04	-620.928
37.06	16	37.06	59.623		37.06	16	37.06	95.0804		37.06	13	37.06	10.3672		37.06	14	37.06	21.1844		37.06	24	37.06	191.627		37.06	38	37.06	108.83		37.06	15	37.06	40.0337		37.06	19	37.06	665.362		37.06	335.601	37.06	-1831.94		37.06	35.4327	37.06	-595.253
37.08	19	37.08	84.1575		37.08	20	37.08	128.591		37.08	9	37.08	10.8583		37.08	8	37.08	18.5984		37.08	13	37.08	189.868		37.08	35	37.08	99.1313		37.08	13	37.08	42.9831		37.08	13	37.08	652.191		37.08	344.508	37.08	-1856.09		37.08	36.6243	37.08	-605.18
37.1	13	37.1	110.075		37.1	15	37.1	182.527		37.1	15	37.1	10.5026		37.1	9	37.1	17.3946		37.1	12	37.1	176.709		37.1	24	37.1	98.8136		37.1	14	37.1	50.3476		37.1	28	37.1	722.474		37.1	282.578	37.1	-1681.01		37.1	41.5555	37.1	-644.636
37.12	21	37.12	119.408		37.12	13	37.12	254.106		37.12	11	37.12	9.03278		37.12	13	37.12	17.0884		37.12	15	37.12	158.573		37.12	32	37.12	108.02		37.12	9	37.12	61.9546		37.12	14	37.12	795.003		37.12	210.985	37.12	-1452.53		37.12	48.1248	37.12	-693.721
37.14	22	37.14	104.587		37.14	20	37.14	313.979		37.14	8	37.14	7.55395		37.14	11	37.14	17.5989		37.14	24	37.14	143.016		37.14	24	37.14	126.833		37.14	11	37.14	75.7436		37.14	20	37.14	748.395		37.14	164.352	37.14	-1282		37.14	53.0966	37.14	-728.674
37.16	15	37.16	81.3372		37.16	11	37.16	327.85		37.16	12	37.16	6.76996		37.16	13	37.16	19.0361		37.16	20	37.16	123.48		37.16	29	37.16	153.697		37.16	10	37.16	88.266		37.16	18	37.16	616.113		37.16	148.974	37.16	-1220.55		37.16	56.6039	37.16	-752.356
37.18	18	37.18	60.4621		37.18	14	37.18	321.748		37.18	14	37.18	6.69562		37.18	9	37.18	21.782		37.18	24	37.18	102.916		37.18	22	37.18	178.005		37.18	10	37.18	91.2241		37.18	15	37.18	509.935		37.18	162.898	37.18	-1276.32		37.18	56.0728	37.18	-748.818
37.2	10	37.2	44.9812		37.2	14	37.2	322.084		37.2	13	37.2	7.4088		37.2	17	37.2	26.5178		37.2	30	37.2	88.6821		37.2	22	37.2	179.297		37.2	9	37.2	80.9064		37.2	21	37.2	470.376		37.2	201.949	37.2	-1421.09		37.2	49.0825	37.2	-700.589
37.22	23	37.22	35.9741		37.22	18	37.22	301.766		37.22	9	37.22	9.11096		37.22	10	37.22	34.053		37.22	56	37.22	82.3128		37.22	28	37.22	155.158		37.22	5	37.22	68.0196		37.22	15	37.22	502.184		37.22	247.482	37.22	-1573.16		37.22	40.7258	37.22	-638.168
37.24	12	37.24	32.7283		37.24	11	37.24	244.372		37.24	12	37.24	12.2092		37.24	10	37.24	44.5929		37.24	47	37.24	82.9305		37.24	7	37.24	125.996		37.24	14	37.24	59.3262		37.24	17	37.24	585.782		37.24	257.03	37.24	-1603.22		37.24	33.9296	37.24	-582.491
37.26	13	37.26	34.0102		37.26	14	37.26	184.963		37.26	11	37.26	17.1615		37.26	13	37.26	55.2417		37.26	56	37.26	89.8315		37.26	14	37.26	108.168		37.26	12	37.26	56.479		37.26	24	37.26	693.962		37.26	220.743	37.26	-1485.74		37.26	27.8092	37.26	-527.344
37.28	18	37.28	37.7323		37.28	14	37.28	144.365		37.28	13	37.28	23.656		37.28	10	37.28	59.3972		37.28	76	37.28	103.863		37.28	16	37.28	105.872		37.28	14	37.28	58.9176		37.28	25	37.28	835.1		37.28	175.421	37.28	-1324.47		37.28	22.9255	37.28	-478.805
37.3	28	37.3	39.0397		37.3	18	37.3	118.681		37.3	14	37.3	29.7638		37.3	9	37.3	57.562		37.3	157	37.3	126.288		37.3	13	37.3	116.986		37.3	10	37.3	66.4685		37.3	14	37.3	993.44		37.3	139.049	37.3	-1179.19		37.3	19.6372	37.3	-443.139
37.32	15	37.32	34.6172		37.32	17	37.32	101.647		37.32	12	37.32	31.5386		37.32	14	37.32	56.8936		37.32	181	37.32	154.156		37.32	10	37.32	130.55		37.32	13	37.32	80.3473		37.32	21	37.32	1084.86		37.32	112.252	37.32	-1059.49		37.32	17.4862	37.32	-440
37.34	22	37.34	28.345		37.34	12	37.34	94.0888		37.34	8	37.34	27.2041		37.34	15	37.34	60.4927		37.34	213	37.34	183.617		37.34	18	37.34	126.904		37.34	12	37.34	104.24		37.34	15	37.34	1083.52		37.34	88.5475	37.34	-940.997		37.34	16.0167	37.34	-440
37.36	18	37.36	23.7597		37.36	16	37.36	98.1709		37.36	7	37.36	20.4221		37.36	6	37.36	70.1487		37.36	241	37.36	211.179		37.36	10	37.36	104.882		37.36	11	37.36	145.393		37.36	15	37.36	954.172		37.36	67.0995	37.36	-819.143		37.36	14.4527	37.36	-440
37.38	17	37.38	21.4999		37.38	15	37.38	114.949		37.38	8	37.38	14.5469		37.38	18	37.38	90.1444		37.38	235	37.38	233.125		37.38	19	37.38	82.5155		37.38	10	37.38	214.694		37.38	16	37.38	726.426		37.38	51.0739	37.38	-714.66		37.38	12.4718	37.38	-440
37.4	11	37.4	21.2981		37.4	12	37.4	142.506		37.4	13	37.4	10.5717		37.4	18	37.4	124.743		37.4	168	37.4	237.792		37.4	14	37.4	67.7717		37.4	21	37.4	322.642		37.4	15	37.4	523.752		37.4	40.4688	37.4	-636.151		37.4	10.7472	37.4	-440
37.42	15	37.42	22.9398		37.42	18	37.42	171.742		37.42	13	37.42	8.2789		37.42	24	37.42	171.353		37.42	174	37.42	230.666		37.42	15	37.42	61.2428		37.42	29	37.42	462.321		37.42	13	37.42	392.514		37.42	33.8822	37.42	-582.084		37.42	9.55981	37.42	-440
37.44	13	37.44	26.7169		37.44	19	37.44	196.106		37.44	16	37.44	7.18149		37.44	34	37.44	210.201		37.44	148	37.44	238.044		37.44	20	37.44	62.0363		37.44	21	37.44	568.03		37.44	21	37.44	327.293		37.44	30.1659	37.44	-549.235		37.44	8.89205	37.44	-440
37.46	16	37.46	33.6962		37.46	18	37.46	210.43		37.46	11	37.46	6.96573		37.46	20	37.46	220.166		37.46	130	37.46	281.634		37.46	21	37.46	69.5363		37.46	32	37.46	537.723		37.46	16	37.46	308.331		37.46	28.6482	37.46	-535.24		37.46	8.56286	37.46	-440
[truncated: 714 more rows]
[truncated: 12 more columns]

## Sheet: FigureS6-7
Figure S6a							Figure S6b							Figure S6c							Figure S6d							Figure S6e							Figure S6f							Figure S6g							Figure S6h
		Inset							Inset							Inset							Inset							Inset							Inset							Inset
[truncated: 602 more rows]
[truncated: 35 more columns]

[truncated: 8 more sheets: FigureS9-10, FigureS11, FigureS16, FigureS18, FigureS19, FigureS25, FigureS26, FigureS27]
